# Supplementary material for: Detecting Drawdowns Masked by Environmental Stresses with Water-Level Models
Source: Ground Water. 2013 Mar 7;51(3):322–32. doi: 10.1111/gwat.12042 (PMC3675638; doi:10.1111/gwat.12042)
Supplement: Supplementary file 2 [file gwat0051-0322-SD2.zip]

Archive with 66 entries (61 files):
- HypotheticalModel/MF/
- HypotheticalModel/MF/00_RunMF2K.bat
- HypotheticalModel/MF/00_RunMF2K_bkup.bat
- HypotheticalModel/MF/01_Sub.Mod2OBS.bat
- HypotheticalModel/MF/Arrays/
- HypotheticalModel/MF/Arrays/ArrayHypoModel.HydK-001.TXT
- HypotheticalModel/MF/Arrays/ArrayHypoModel.HydK-002.TXT
- HypotheticalModel/MF/DISCRETIZATION_LUT.xlsx
- HypotheticalModel/MF/head.mv
- HypotheticalModel/MF/Hydros/
- HypotheticalModel/MF/Hydros/HypoModel__Well~BA-11.gif
- HypotheticalModel/MF/Hydros/HypoModel__Well~BA19-11.gif
- HypotheticalModel/MF/Hydros/HypoModel__Well~BA-20-7.gif
- HypotheticalModel/MF/Hydros/HypoModel__Well~BA9-11.gif
- HypotheticalModel/MF/Hydros/HypoModel__Well~BA9-20-7.gif
- HypotheticalModel/MF/Hydros/HypoModel__Well~BA9-EC-6.gif
- HypotheticalModel/MF/Hydros/HypoModel__Well~BA9-Fdn.gif
- HypotheticalModel/MF/Hydros/HypoModel__Well~BA-EC-6.gif
- HypotheticalModel/MF/Hydros/HypoModel__Well~BA-Fdn.gif
- HypotheticalModel/MF/Hydros/HypoModel__Well~BA-Fup.gif
- HypotheticalModel/MF/Hydros/HypoModel__Well~CFC-11.gif
- HypotheticalModel/MF/Hydros/HypoModel__Well~CFC-20-7.gif
- HypotheticalModel/MF/Hydros/HypoModel__Well~CFC9-11.gif
- HypotheticalModel/MF/Hydros/HypoModel__Well~CFC9-20-7.gif
- HypotheticalModel/MF/Hydros/HypoModel__Well~CHZ-20-7.gif
- HypotheticalModel/MF/Hydros/HypoModel__Well~CHZ9-20-7.gif
- HypotheticalModel/MF/Hydros/HypoModel__Well~CHZ9-EC-6.gif
- HypotheticalModel/MF/Hydros/HypoModel__Well~CHZ9-Fdn.gif
- HypotheticalModel/MF/Hydros/HypoModel__Well~CHZ-Fdn.gif
- HypotheticalModel/MF/Hydros/HypoModel__Well~CHZ-x0.gif
- HypotheticalModel/MF/Hydros/HypoModel__Well~LPCU9-EC-6.gif
- HypotheticalModel/MF/Hydros/HypoModel__Well~LPCU-EC-6.gif
- HypotheticalModel/MF/Hydros/HypoModel__Well~TSA-20-5-1.gif
- HypotheticalModel/MF/Hydros/HypoModel__Well~TSA9-20-5.gif
- HypotheticalModel/MF/HypoModel_spc.txt
- HypotheticalModel/MF/INPUT_HypoModel.bas.txt
- HypotheticalModel/MF/INPUT_HypoModel.dis.txt
- HypotheticalModel/MF/INPUT_HypoModel.lpf.txt
- HypotheticalModel/MF/INPUT_HypoModel.NAME.txt
- HypotheticalModel/MF/INPUT_HypoModel.oc.TXT
- HypotheticalModel/MF/INPUT_HypoModel.pcg.txt
- HypotheticalModel/MF/INPUT_HypoModel.wel.txt
- HypotheticalModel/MF/k_2nd_try.mv
- HypotheticalModel/MF/mf2k.exe
- HypotheticalModel/MF/mod2obs.exe
- HypotheticalModel/MF/OUTPUT_HypoModel.lst.txt
- HypotheticalModel/MF/Pcomp_HypoModel.ObsWellCoord.txt
- HypotheticalModel/MF/Pcomp_HypoModel.ObsWellNames.txt
- HypotheticalModel/MF/Pcomp_HypoModel.WLmeasured.zip
- HypotheticalModel/MF/Pcomp_HypoModel.WLsimulated.zip
- HypotheticalModel/WLM/
- HypotheticalModel/WLM/AdditionalExamples/
- HypotheticalModel/WLM/AdditionalExamples/WL_ER-20-5-1-BA-EC-6_WLM.xlsx
- HypotheticalModel/WLM/AdditionalExamples/WL_ER-20-5-1-CFC-20-7_WLM.xlsx
- HypotheticalModel/WLM/AdditionalExamples/WL_ER-20-5-1-CHZ-x0_WLM.xlsx
- HypotheticalModel/WLM/AdditionalExamples/WL_ER-20-5-1-TSA-20-5-1_WLM.xlsx
- HypotheticalModel/WLM/AdditionalExamples/WL_PM-3-1-BA-EC-6_WLM.xlsx
- HypotheticalModel/WLM/AdditionalExamples/WL_PM-3-1-CFC-20-7_WLM.xlsx
- HypotheticalModel/WLM/AdditionalExamples/WL_PM-3-1-CHZ-x0_WLM.xlsx
- HypotheticalModel/WLM/AdditionalExamples/WL_PM-3-1-TSA-20-5-1_WLM.xlsx
- HypotheticalModel/WLM/AdditionalExamples/WL_UE-20n1-BA-EC-6_WLM.xlsx
- HypotheticalModel/WLM/TimeSeries.xlsx
- HypotheticalModel/WLM/WL_UE-20n1-BA-EC-6_WLM.xlsx
- HypotheticalModel/WLM/WL_UE-20n1-CFC-20-7_WLM.xlsx
- HypotheticalModel/WLM/WL_UE-20n1-CHZ-x0_WLM.xlsx
- HypotheticalModel/WLM/WL_UE-20n1-TSA-20-5-1_WLM.xlsx
