# Supplementary material for: Detecting Drawdowns Masked by Environmental Stresses with Water-Level Models
Source: Ground Water. 2013 Mar 7;51(3):322–32. doi: 10.1111/gwat.12042 (PMC3675638; doi:10.1111/gwat.12042)
Supplement: Supplementary file 2 [file gwat0051-0322-SD2.zip › HypotheticalModel/MF/00_RunMF2K_bkup.bat]

@echo off


REM ___________________________ call observation batch file ___________________________________________
REM
REM   %1 is name of grid specification file *.spc.txt
REM   %2 is name of bore coordinates file:
REM   %3 is name of bore listing file:
REM   %4 is name of bore sample file:
REM   %5 is name of unformatted model-generated file:
REM   %6 is  simulation starting date [mm/dd/yyyy]:
REM   %7 is simulation starting time [hh:mm:ss]:
REM   %8 is number of layers in the model?
REM   %9 is name for bore sample output file:

call 01_Sub.Mod2OBS.bat HypoModel_spc.txt Pcomp_HypoModel.ObsWellCoord.txt Pcomp_HypoModel.ObsWellNames.txt Pcomp_HypoModel.WLmeasured.txt OUTPUT_HypoModel.ufh 05/01/2011 00:00:00 29 Pcomp_HypoModel.WLsimulated.txt

                       
REM pause

pause

del t.69 > nul
