# Supplementary material for: Detecting Drawdowns Masked by Environmental Stresses with Water-Level Models
Source: Ground Water. 2013 Mar 7;51(3):322–32. doi: 10.1111/gwat.12042 (PMC3675638; doi:10.1111/gwat.12042)
Supplement: Supplementary file 2 [file gwat0051-0322-SD2.zip › HypotheticalModel/MF/01_Sub.Mod2OBS.bat]

@echo off
echo colrow=no           > settings.fig
echo date=mm/dd/yyyy    >> settings.fig

REM  Extract water-levels/drawdowns from unformatted head file
REM
REM   %1 is name of grid specification file *.spc.txt
REM   %2 is name of bore coordinates file:
REM   %3 is name of bore listing file:
REM   %4 is name of bore sample file:
REM   %5 is name of unformatted model-generated file:
REM   %6 is  simulation starting date [mm/dd/yyyy]:
REM   %7 is simulation starting time [hh:mm:ss]:
REM   %8 is number of layers in the model?
REM   %9 is name for bore sample output file:

REM ___________________________ call observation batch file ___________________________________________

echo %1        > t.69
rem Enter name of grid specification file:
echo %2    >> t.69
rem Enter name of bore coordinates file:
echo %3     >> t.69
rem Enter name of bore listing file:
echo %4    >> t.69
rem Enter name of bore sample file:
echo %5    >> t.69
rem Enter name of unformatted model-generated file:
echo f             >> t.69
rem Is this a MODFLOW or MT3D file? [f/t]:
echo 1E+20     >> t.69
rem Enter inactive threshold value for numbers in this file:
echo d             >> t.69
rem Enter time units used by model (yr/day/hr/min/sec) [y/d/h/m/s]:
echo %6     >> t.69
rem Enter simulation starting date [mm/dd/yyyy]:
echo %7     >> t.69
rem Enter simulation starting time [hh:mm:ss]:
echo %8             >> t.69
rem How many layers in the model?
echo 1.             >> t.69
rem Enter extrapolation limit in days (fractional if necessary):
echo %9   >> t.69
rem Enter name for bore sample output file:
echo               >> t.69

mod2obs < t.69   >> t.crap

rem
del t.69  > nul
      
