# Supplementary material for: Detecting Drawdowns Masked by Environmental Stresses with Water-Level Models
Source: Ground Water. 2013 Mar 7;51(3):322–32. doi: 10.1111/gwat.12042 (PMC3675638; doi:10.1111/gwat.12042)
Supplement: Supplementary file 2 [file gwat0051-0322-SD2.zip › HypotheticalModel/MF/Arrays/ArrayHypoModel.HydK-001.TXT]

1.00E-01	1.00E-01	1.00E-01	1.00E-01	1.00E-01	1.00E-01	1.00E-01	1.00E-01	1.00E-01	1.00E-01	1.00E-01	1.00E-01	1.00E-01	1.00E-01	1.00E-01	1.00E-01	1.00E-01	1.00E-01	1.00E-01	1.00E-01	1.00E-01	1.00E-01	1.00E-01	1.00E-01	1.00E-01	1.00E-01	1.00E-01	1.00E-01	1.00E-01	1.00E-01	1.00E-01	1.00E-01	1.00E-01	1.00E-01	1.00E-01	1.00E-01	1.00E-01	1.00E-01	1.00E-01	1.00E-01	1.00E-01	1.00E-01	1.00E-01	1.00E-01	1.00E-01	1.00E-01	1.00E-01	1.00E-01	1.00E-01	1.00E-01
1.00E-01	1.00E-01	1.00E-01	1.00E-01	1.00E-01	1.00E-01	1.00E-01	1.00E-01	1.00E-01	1.00E-01	1.00E-01	1.00E-01	1.00E-01	1.00E-01	1.00E-01	1.00E-01	1.00E-01	1.00E-01	1.00E-01	1.00E-01	1.00E-01	1.00E-01	1.00E-01	1.00E-01	1.00E-01	1.00E-01	1.00E-01	1.00E-01	1.00E-01	1.00E-01	1.00E-01	1.00E-01	1.00E-01	1.00E-01	1.00E-01	1.00E-01	1.00E-01	1.00E-01	1.00E-01	1.00E-01	1.00E-01	1.00E-01	1.00E-01	1.00E-01	1.00E-01	1.00E-01	1.00E-01	1.00E-01	1.00E-01	1.00E-01
1.00E-01	1.00E-01	1.00E-01	1.00E-01	1.00E-01	1.00E-01	1.00E-01	1.00E-01	1.00E-01	1.00E-01	1.00E-01	1.00E-01	1.00E-01	1.00E-01	1.00E-01	1.00E-01	1.00E-01	1.00E-01	1.00E-01	1.00E-01	1.00E-01	1.00E-01	1.00E-01	1.00E-01	1.00E-01	1.00E-01	1.00E-01	1.00E-01	1.00E-01	1.00E-01	1.00E-01	1.00E-01	1.00E-01	1.00E-01	1.00E-01	1.00E-01	1.00E-01	1.00E-01	1.00E-01	1.00E-01	1.00E-01	1.00E-01	1.00E-01	1.00E-01	1.00E-01	1.00E-01	1.00E-01	1.00E-01	1.00E-01	1.00E-01
1.00E-01	1.00E-01	1.00E-01	1.00E-01	1.00E-01	1.00E-01	1.00E-01	1.00E-01	1.00E-01	1.00E-01	1.00E-01	1.00E-01	1.00E-01	1.00E-01	1.00E-01	1.00E-01	1.00E-01	1.00E-01	1.00E-01	1.00E-01	1.00E-01	1.00E-01	1.00E-01	1.00E-01	1.00E-01	1.00E-01	1.00E-01	1.00E-01	1.00E-01	1.00E-01	1.00E-01	1.00E-01	1.00E-01	1.00E-01	1.00E-01	1.00E-01	1.00E-01	1.00E-01	1.00E-01	1.00E-01	1.00E-01	1.00E-01	1.00E-01	1.00E-01	1.00E-01	1.00E-01	1.00E-01	1.00E-01	1.00E-01	1.00E-01
1.00E-01	1.00E-01	1.00E-01	1.00E-01	1.00E-01	1.00E-01	1.00E-01	1.00E-01	1.00E-01	1.00E-01	1.00E-01	1.00E-01	1.00E-01	1.00E-01	1.00E-01	1.00E-01	1.00E-01	1.00E-01	1.00E-01	1.00E-01	1.00E-01	1.00E-01	1.00E-01	1.00E-01	1.00E-01	1.00E-01	1.00E-01	1.00E-01	1.00E-01	1.00E-01	1.00E-01	1.00E-01	1.00E-01	1.00E-01	1.00E-01	1.00E-01	1.00E-01	1.00E-01	1.00E-01	1.00E-01	1.00E-01	1.00E-01	1.00E-01	1.00E-01	1.00E-01	1.00E-01	1.00E-01	1.00E-01	1.00E-01	1.00E-01
1.00E-01	1.00E-01	1.00E-01	1.00E-01	1.00E-01	1.00E-01	1.00E-01	1.00E-01	1.00E-01	1.00E-01	1.00E-01	1.00E-01	1.00E-01	1.00E-01	1.00E-01	1.00E-01	1.00E-01	1.00E-01	1.00E-01	1.00E-01	1.00E-01	1.00E-01	1.00E-01	1.00E-01	1.00E-01	1.00E-01	1.00E-01	1.00E-01	1.00E-01	1.00E-01	1.00E-01	1.00E-01	1.00E-01	1.00E-01	1.00E-01	1.00E-01	1.00E-01	1.00E-01	1.00E-01	1.00E-01	1.00E-01	1.00E-01	1.00E-01	1.00E-01	1.00E-01	1.00E-01	1.00E-01	1.00E-01	1.00E-01	1.00E-01
1.00E-01	1.00E-01	1.00E-01	1.00E-01	1.00E-01	1.00E-01	1.00E-01	1.00E-01	1.00E-01	1.00E-01	1.00E-01	1.00E-01	1.00E-01	1.00E-01	1.00E-01	1.00E-01	1.00E-01	1.00E-01	1.00E-01	1.00E-01	1.00E-01	1.00E-01	1.00E-01	1.00E-01	1.00E-01	1.00E-01	1.00E-01	1.00E-01	1.00E-01	1.00E-01	1.00E-01	1.00E-01	1.00E-01	1.00E-01	1.00E-01	1.00E-01	1.00E-01	1.00E-01	1.00E-01	1.00E-01	1.00E-01	1.00E-01	1.00E-01	1.00E-01	1.00E-01	1.00E-01	1.00E-01	1.00E-01	1.00E-01	1.00E-01
2.00E+01	2.00E+01	2.00E+01	2.00E+01	2.00E+01	2.00E+01	2.00E+01	2.00E+01	2.00E+01	2.00E+01	2.00E+01	2.00E+01	2.00E+01	2.00E+01	2.00E+01	2.00E+01	2.00E+01	2.00E+01	2.00E+01	2.00E+01	2.00E+01	2.00E+01	2.00E+01	2.00E+01	2.00E+01	2.00E+01	2.00E+01	2.00E+01	2.00E+01	2.00E+01	2.00E+01	2.00E+01	2.00E+01	2.00E+01	2.00E+01	2.00E+01	2.00E+01	2.00E+01	1.00E-01	1.00E-01	1.00E-01	1.00E-01	1.00E-01	1.00E-01	1.00E-01	1.00E-01	1.00E-01	1.00E-01	1.00E-01	1.00E-01
2.00E+01	2.00E+01	2.00E+01	2.00E+01	2.00E+01	2.00E+01	2.00E+01	2.00E+01	2.00E+01	2.00E+01	2.00E+01	2.00E+01	2.00E+01	2.00E+01	2.00E+01	2.00E+01	2.00E+01	2.00E+01	2.00E+01	2.00E+01	2.00E+01	2.00E+01	2.00E+01	2.00E+01	2.00E+01	2.00E+01	2.00E+01	2.00E+01	2.00E+01	2.00E+01	2.00E+01	2.00E+01	2.00E+01	2.00E+01	2.00E+01	2.00E+01	2.00E+01	2.00E+01	2.00E+01	1.00E-01	1.00E-01	1.00E-01	1.00E-01	1.00E-01	1.00E-01	1.00E-01	1.00E-01	1.00E-01	1.00E-01	1.00E-01
2.00E+01	2.00E+01	2.00E+01	2.00E+01	2.00E+01	2.00E+01	2.00E+01	2.00E+01	2.00E+01	2.00E+01	2.00E+01	2.00E+01	2.00E+01	2.00E+01	2.00E+01	2.00E+01	2.00E+01	2.00E+01	2.00E+01	2.00E+01	2.00E+01	2.00E+01	2.00E+01	2.00E+01	2.00E+01	2.00E+01	2.00E+01	2.00E+01	2.00E+01	2.00E+01	2.00E+01	2.00E+01	2.00E+01	2.00E+01	2.00E+01	2.00E+01	2.00E+01	2.00E+01	2.00E+01	1.00E-01	1.00E-01	1.00E-01	1.00E-01	1.00E-01	1.00E-01	1.00E-01	1.00E-01	1.00E-01	1.00E-01	1.00E-01
2.00E+01	2.00E+01	2.00E+01	2.00E+01	2.00E+01	2.00E+01	2.00E+01	2.00E+01	2.00E+01	2.00E+01	2.00E+01	2.00E+01	2.00E+01	2.00E+01	2.00E+01	2.00E+01	2.00E+01	2.00E+01	2.00E+01	2.00E+01	2.00E+01	2.00E+01	2.00E+01	2.00E+01	2.00E+01	2.00E+01	2.00E+01	2.00E+01	2.00E+01	2.00E+01	2.00E+01	2.00E+01	2.00E+01	2.00E+01	2.00E+01	2.00E+01	2.00E+01	2.00E+01	2.00E+01	2.00E+01	1.00E-01	1.00E-01	1.00E-01	1.00E-01	1.00E-01	1.00E-01	1.00E-01	1.00E-01	1.00E-01	1.00E-01
2.00E+01	2.00E+01	2.00E+01	2.00E+01	2.00E+01	2.00E+01	2.00E+01	2.00E+01	2.00E+01	2.00E+01	2.00E+01	2.00E+01	2.00E+01	2.00E+01	2.00E+01	2.00E+01	2.00E+01	2.00E+01	2.00E+01	2.00E+01	2.00E+01	2.00E+01	2.00E+01	2.00E+01	2.00E+01	2.00E+01	2.00E+01	2.00E+01	2.00E+01	2.00E+01	2.00E+01	2.00E+01	2.00E+01	2.00E+01	2.00E+01	2.00E+01	2.00E+01	2.00E+01	2.00E+01	2.00E+01	2.00E+01	1.00E-01	1.00E-01	1.00E-01	1.00E-01	1.00E-01	1.00E-01	1.00E-01	1.00E-01	1.00E-01
2.00E+01	2.00E+01	2.00E+01	2.00E+01	2.00E+01	2.00E+01	2.00E+01	2.00E+01	2.00E+01	2.00E+01	2.00E+01	2.00E+01	2.00E+01	2.00E+01	2.00E+01	2.00E+01	2.00E+01	2.00E+01	2.00E+01	2.00E+01	2.00E+01	2.00E+01	2.00E+01	2.00E+01	2.00E+01	2.00E+01	2.00E+01	2.00E+01	2.00E+01	2.00E+01	2.00E+01	2.00E+01	2.00E+01	2.00E+01	2.00E+01	2.00E+01	2.00E+01	2.00E+01	2.00E+01	2.00E+01	2.00E+01	2.00E+01	1.00E-01	1.00E-01	1.00E-01	1.00E-01	1.00E-01	1.00E-01	1.00E-01	1.00E-01
2.00E+01	2.00E+01	2.00E+01	2.00E+01	2.00E+01	2.00E+01	2.00E+01	2.00E+01	2.00E+01	2.00E+01	2.00E+01	2.00E+01	2.00E+01	2.00E+01	2.00E+01	2.00E+01	2.00E+01	2.00E+01	2.00E+01	2.00E+01	2.00E+01	2.00E+01	2.00E+01	2.00E+01	2.00E+01	2.00E+01	2.00E+01	2.00E+01	2.00E+01	2.00E+01	2.00E+01	2.00E+01	2.00E+01	2.00E+01	2.00E+01	2.00E+01	2.00E+01	2.00E+01	2.00E+01	2.00E+01	2.00E+01	2.00E+01	1.00E-01	1.00E-01	1.00E-01	1.00E-01	1.00E-01	1.00E-01	1.00E-01	1.00E-01
2.00E+01	2.00E+01	2.00E+01	2.00E+01	2.00E+01	2.00E+01	2.00E+01	2.00E+01	2.00E+01	2.00E+01	2.00E+01	2.00E+01	2.00E+01	2.00E+01	2.00E+01	2.00E+01	2.00E+01	2.00E+01	2.00E+01	2.00E+01	2.00E+01	2.00E+01	2.00E+01	2.00E+01	2.00E+01	2.00E+01	2.00E+01	2.00E+01	2.00E+01	2.00E+01	2.00E+01	2.00E+01	2.00E+01	2.00E+01	2.00E+01	2.00E+01	2.00E+01	2.00E+01	2.00E+01	2.00E+01	2.00E+01	2.00E+01	2.00E+01	1.00E-01	1.00E-01	1.00E-01	1.00E-01	1.00E-01	1.00E-01	1.00E-01
2.00E+01	2.00E+01	2.00E+01	2.00E+01	2.00E+01	2.00E+01	2.00E+01	2.00E+01	2.00E+01	2.00E+01	2.00E+01	2.00E+01	2.00E+01	2.00E+01	2.00E+01	2.00E+01	2.00E+01	2.00E+01	2.00E+01	2.00E+01	2.00E+01	2.00E+01	2.00E+01	2.00E+01	2.00E+01	2.00E+01	2.00E+01	2.00E+01	2.00E+01	2.00E+01	2.00E+01	2.00E+01	2.00E+01	2.00E+01	2.00E+01	2.00E+01	2.00E+01	2.00E+01	2.00E+01	2.00E+01	2.00E+01	2.00E+01	2.00E+01	2.00E+01	1.00E-01	1.00E-01	1.00E-01	1.00E-01	1.00E-01	1.00E-01
2.00E+01	2.00E+01	2.00E+01	2.00E+01	2.00E+01	2.00E+01	2.00E+01	2.00E+01	2.00E+01	2.00E+01	2.00E+01	2.00E+01	2.00E+01	2.00E+01	2.00E+01	2.00E+01	2.00E+01	2.00E+01	2.00E+01	2.00E+01	2.00E+01	2.00E+01	2.00E+01	2.00E+01	2.00E+01	2.00E+01	2.00E+01	2.00E+01	2.00E+01	2.00E+01	2.00E+01	2.00E+01	2.00E+01	2.00E+01	2.00E+01	2.00E+01	2.00E+01	2.00E+01	2.00E+01	2.00E+01	2.00E+01	2.00E+01	2.00E+01	2.00E+01	1.00E-01	1.00E-01	1.00E-01	1.00E-01	1.00E-01	1.00E-01
2.00E+01	2.00E+01	2.00E+01	2.00E+01	2.00E+01	2.00E+01	2.00E+01	2.00E+01	2.00E+01	2.00E+01	2.00E+01	2.00E+01	2.00E+01	2.00E+01	2.00E+01	2.00E+01	2.00E+01	2.00E+01	2.00E+01	2.00E+01	2.00E+01	2.00E+01	2.00E+01	2.00E+01	2.00E+01	2.00E+01	2.00E+01	2.00E+01	2.00E+01	2.00E+01	2.00E+01	2.00E+01	2.00E+01	2.00E+01	2.00E+01	2.00E+01	2.00E+01	2.00E+01	2.00E+01	2.00E+01	2.00E+01	2.00E+01	2.00E+01	2.00E+01	2.00E+01	1.00E-01	1.00E-01	1.00E-01	1.00E-01	1.00E-01
2.00E+01	2.00E+01	2.00E+01	2.00E+01	2.00E+01	2.00E+01	2.00E+01	2.00E+01	2.00E+01	2.00E+01	2.00E+01	2.00E+01	2.00E+01	2.00E+01	2.00E+01	2.00E+01	2.00E+01	2.00E+01	2.00E+01	2.00E+01	2.00E+01	2.00E+01	2.00E+01	2.00E+01	2.00E+01	2.00E+01	2.00E+01	2.00E+01	2.00E+01	2.00E+01	2.00E+01	2.00E+01	2.00E+01	2.00E+01	2.00E+01	2.00E+01	2.00E+01	2.00E+01	2.00E+01	2.00E+01	2.00E+01	2.00E+01	2.00E+01	2.00E+01	2.00E+01	2.00E+01	1.00E-01	1.00E-01	1.00E-01	1.00E-01
2.00E+01	2.00E+01	2.00E+01	2.00E+01	2.00E+01	2.00E+01	2.00E+01	2.00E+01	2.00E+01	2.00E+01	2.00E+01	2.00E+01	2.00E+01	2.00E+01	2.00E+01	2.00E+01	2.00E+01	2.00E+01	2.00E+01	2.00E+01	2.00E+01	2.00E+01	2.00E+01	2.00E+01	2.00E+01	2.00E+01	2.00E+01	2.00E+01	2.00E+01	2.00E+01	2.00E+01	2.00E+01	2.00E+01	2.00E+01	2.00E+01	2.00E+01	2.00E+01	2.00E+01	2.00E+01	2.00E+01	2.00E+01	2.00E+01	2.00E+01	2.00E+01	2.00E+01	2.00E+01	2.00E+01	1.00E-01	1.00E-01	1.00E-01
2.00E+01	2.00E+01	2.00E+01	2.00E+01	2.00E+01	2.00E+01	2.00E+01	2.00E+01	2.00E+01	2.00E+01	2.00E+01	2.00E+01	2.00E+01	2.00E+01	2.00E+01	2.00E+01	2.00E+01	2.00E+01	2.00E+01	2.00E+01	2.00E+01	2.00E+01	2.00E+01	2.00E+01	2.00E+01	2.00E+01	2.00E+01	2.00E+01	2.00E+01	2.00E+01	2.00E+01	2.00E+01	2.00E+01	2.00E+01	2.00E+01	2.00E+01	2.00E+01	2.00E+01	2.00E+01	2.00E+01	2.00E+01	2.00E+01	2.00E+01	2.00E+01	2.00E+01	2.00E+01	2.00E+01	1.00E-01	1.00E-01	1.00E-01
2.00E+01	2.00E+01	2.00E+01	2.00E+01	2.00E+01	2.00E+01	2.00E+01	2.00E+01	2.00E+01	2.00E+01	2.00E+01	2.00E+01	2.00E+01	2.00E+01	2.00E+01	2.00E+01	2.00E+01	2.00E+01	2.00E+01	2.00E+01	2.00E+01	2.00E+01	2.00E+01	2.00E+01	2.00E+01	2.00E+01	2.00E+01	2.00E+01	2.00E+01	2.00E+01	2.00E+01	2.00E+01	2.00E+01	2.00E+01	2.00E+01	2.00E+01	2.00E+01	2.00E+01	2.00E+01	2.00E+01	2.00E+01	2.00E+01	2.00E+01	2.00E+01	2.00E+01	2.00E+01	2.00E+01	2.00E+01	1.00E-01	1.00E-01
2.00E+01	2.00E+01	2.00E+01	2.00E+01	2.00E+01	2.00E+01	2.00E+01	2.00E+01	2.00E+01	2.00E+01	2.00E+01	2.00E+01	2.00E+01	2.00E+01	2.00E+01	2.00E+01	2.00E+01	2.00E+01	2.00E+01	2.00E+01	2.00E+01	2.00E+01	2.00E+01	2.00E+01	2.00E+01	2.00E+01	2.00E+01	2.00E+01	2.00E+01	2.00E+01	2.00E+01	2.00E+01	2.00E+01	2.00E+01	2.00E+01	2.00E+01	2.00E+01	2.00E+01	2.00E+01	2.00E+01	2.00E+01	2.00E+01	2.00E+01	2.00E+01	2.00E+01	2.00E+01	2.00E+01	2.00E+01	2.00E+01	1.00E-01
1.00E-01	1.00E-01	1.00E-01	1.00E-01	1.00E-01	1.00E-01	1.00E-01	1.00E-01	1.00E-01	1.00E-01	1.00E-01	1.00E-01	1.00E-01	1.00E-01	1.00E-01	1.00E-01	1.00E-01	1.00E-01	1.00E-01	1.00E-01	1.00E-01	1.00E-01	1.00E-01	1.00E-01	1.00E-01	1.00E-01	1.00E-01	1.00E-01	1.00E-01	1.00E-01	1.00E-01	1.00E-01	1.00E-01	1.00E-01	1.00E-01	1.00E-01	1.00E-01	1.00E-01	2.00E+01	2.00E+01	2.00E+01	2.00E+01	2.00E+01	2.00E+01	2.00E+01	2.00E+01	2.00E+01	2.00E+01	2.00E+01	2.00E+01
1.00E-01	1.00E-01	1.00E-01	1.00E-01	1.00E-01	1.00E-01	1.00E-01	1.00E-01	1.00E-01	1.00E-01	1.00E-01	1.00E-01	1.00E-01	1.00E-01	1.00E-01	1.00E-01	1.00E-01	1.00E-01	1.00E-01	1.00E-01	1.00E-01	1.00E-01	1.00E-01	1.00E-01	1.00E-01	1.00E-01	1.00E-01	1.00E-01	1.00E-01	1.00E-01	1.00E-01	1.00E-01	1.00E-01	1.00E-01	1.00E-01	1.00E-01	1.00E-01	1.00E-01	1.00E-01	2.00E+01	2.00E+01	2.00E+01	2.00E+01	2.00E+01	2.00E+01	2.00E+01	2.00E+01	2.00E+01	2.00E+01	2.00E+01
1.00E-01	1.00E-01	1.00E-01	1.00E-01	1.00E-01	1.00E-01	1.00E-01	1.00E-01	1.00E-01	1.00E-01	1.00E-01	1.00E-01	1.00E-01	1.00E-01	1.00E-01	1.00E-01	1.00E-01	1.00E-01	1.00E-01	1.00E-01	1.00E-01	1.00E-01	1.00E-01	1.00E-01	1.00E-01	1.00E-01	1.00E-01	1.00E-01	1.00E-01	1.00E-01	1.00E-01	1.00E-01	1.00E-01	1.00E-01	1.00E-01	1.00E-01	1.00E-01	1.00E-01	1.00E-01	1.00E-01	2.00E+01	2.00E+01	2.00E+01	2.00E+01	2.00E+01	2.00E+01	2.00E+01	2.00E+01	2.00E+01	2.00E+01
1.00E-01	1.00E-01	1.00E-01	1.00E-01	1.00E-01	1.00E-01	1.00E-01	1.00E-01	1.00E-01	1.00E-01	1.00E-01	1.00E-01	1.00E-01	1.00E-01	1.00E-01	1.00E-01	1.00E-01	1.00E-01	1.00E-01	1.00E-01	1.00E-01	1.00E-01	1.00E-01	1.00E-01	1.00E-01	1.00E-01	1.00E-01	1.00E-01	1.00E-01	1.00E-01	1.00E-01	1.00E-01	1.00E-01	1.00E-01	1.00E-01	1.00E-01	1.00E-01	1.00E-01	1.00E-01	1.00E-01	1.00E-01	2.00E+01	2.00E+01	2.00E+01	2.00E+01	2.00E+01	2.00E+01	2.00E+01	2.00E+01	2.00E+01
1.00E-01	1.00E-01	1.00E-01	1.00E-01	1.00E-01	1.00E-01	1.00E-01	1.00E-01	1.00E-01	1.00E-01	1.00E-01	1.00E-01	1.00E-01	1.00E-01	1.00E-01	1.00E-01	1.00E-01	1.00E-01	1.00E-01	1.00E-01	1.00E-01	1.00E-01	1.00E-01	1.00E-01	1.00E-01	1.00E-01	1.00E-01	1.00E-01	1.00E-01	1.00E-01	1.00E-01	1.00E-01	1.00E-01	1.00E-01	1.00E-01	1.00E-01	1.00E-01	1.00E-01	1.00E-01	1.00E-01	1.00E-01	1.00E-01	2.00E+01	2.00E+01	2.00E+01	2.00E+01	2.00E+01	2.00E+01	2.00E+01	2.00E+01
1.00E-01	1.00E-01	1.00E-01	1.00E-01	1.00E-01	1.00E-01	1.00E-01	1.00E-01	1.00E-01	1.00E-01	1.00E-01	1.00E-01	1.00E-01	1.00E-01	1.00E-01	1.00E-01	1.00E-01	1.00E-01	1.00E-01	1.00E-01	1.00E-01	1.00E-01	1.00E-01	1.00E-01	1.00E-01	1.00E-01	1.00E-01	1.00E-01	1.00E-01	1.00E-01	1.00E-01	1.00E-01	1.00E-01	1.00E-01	1.00E-01	1.00E-01	1.00E-01	1.00E-01	1.00E-01	1.00E-01	1.00E-01	1.00E-01	2.00E+01	2.00E+01	2.00E+01	2.00E+01	2.00E+01	2.00E+01	2.00E+01	2.00E+01
1.00E-01	1.00E-01	1.00E-01	1.00E-01	1.00E-01	1.00E-01	1.00E-01	1.00E-01	1.00E-01	1.00E-01	1.00E-01	1.00E-01	1.00E-01	1.00E-01	1.00E-01	1.00E-01	1.00E-01	1.00E-01	1.00E-01	1.00E-01	1.00E-01	1.00E-01	1.00E-01	1.00E-01	1.00E-01	1.00E-01	1.00E-01	1.00E-01	1.00E-01	1.00E-01	1.00E-01	1.00E-01	1.00E-01	1.00E-01	1.00E-01	1.00E-01	1.00E-01	1.00E-01	1.00E-01	1.00E-01	1.00E-01	1.00E-01	1.00E-01	2.00E+01	2.00E+01	2.00E+01	2.00E+01	2.00E+01	2.00E+01	2.00E+01
1.00E-01	1.00E-01	1.00E-01	1.00E-01	1.00E-01	1.00E-01	1.00E-01	1.00E-01	1.00E-01	1.00E-01	1.00E-01	1.00E-01	1.00E-01	1.00E-01	1.00E-01	1.00E-01	1.00E-01	1.00E-01	1.00E-01	1.00E-01	1.00E-01	1.00E-01	1.00E-01	1.00E-01	1.00E-01	1.00E-01	1.00E-01	1.00E-01	1.00E-01	1.00E-01	1.00E-01	1.00E-01	1.00E-01	1.00E-01	1.00E-01	1.00E-01	1.00E-01	1.00E-01	1.00E-01	1.00E-01	1.00E-01	1.00E-01	1.00E-01	1.00E-01	2.00E+01	2.00E+01	2.00E+01	2.00E+01	2.00E+01	2.00E+01
1.00E+00	1.00E+00	1.00E+00	1.00E+00	1.00E+00	1.00E+00	1.00E+00	1.00E+00	1.00E+00	1.00E+00	1.00E+00	1.00E+00	1.00E+00	1.00E+00	1.00E+00	1.00E+00	1.00E+00	1.00E+00	1.00E+00	1.00E+00	1.00E+00	1.00E+00	1.00E+00	1.00E+00	1.00E+00	1.00E+00	1.00E+00	1.00E+00	1.00E+00	1.00E+00	1.00E+00	1.00E+00	1.00E+00	1.00E+00	1.00E+00	1.00E+00	1.00E+00	1.00E+00	1.00E-01	1.00E-01	1.00E-01	1.00E-01	1.00E-01	1.00E-01	1.00E-01	2.00E+01	2.00E+01	2.00E+01	2.00E+01	2.00E+01
1.00E+00	1.00E+00	1.00E+00	1.00E+00	1.00E+00	1.00E+00	1.00E+00	1.00E+00	1.00E+00	1.00E+00	1.00E+00	1.00E+00	1.00E+00	1.00E+00	1.00E+00	1.00E+00	1.00E+00	1.00E+00	1.00E+00	1.00E+00	1.00E+00	1.00E+00	1.00E+00	1.00E+00	1.00E+00	1.00E+00	1.00E+00	1.00E+00	1.00E+00	1.00E+00	1.00E+00	1.00E+00	1.00E+00	1.00E+00	1.00E+00	1.00E+00	1.00E+00	1.00E+00	1.00E+00	1.00E-01	1.00E-01	1.00E-01	1.00E-01	1.00E-01	1.00E-01	1.00E-01	2.00E+01	2.00E+01	2.00E+01	2.00E+01
1.00E+00	1.00E+00	1.00E+00	1.00E+00	1.00E+00	1.00E+00	1.00E+00	1.00E+00	1.00E+00	1.00E+00	1.00E+00	1.00E+00	1.00E+00	1.00E+00	1.00E+00	1.00E+00	1.00E+00	1.00E+00	1.00E+00	1.00E+00	1.00E+00	1.00E+00	1.00E+00	1.00E+00	1.00E+00	1.00E+00	1.00E+00	1.00E+00	1.00E+00	1.00E+00	1.00E+00	1.00E+00	1.00E+00	1.00E+00	1.00E+00	1.00E+00	1.00E+00	1.00E+00	1.00E+00	1.00E+00	1.00E-01	1.00E-01	1.00E-01	1.00E-01	1.00E-01	1.00E-01	2.00E+01	2.00E+01	2.00E+01	2.00E+01
1.00E+00	1.00E+00	1.00E+00	1.00E+00	1.00E+00	1.00E+00	1.00E+00	1.00E+00	1.00E+00	1.00E+00	1.00E+00	1.00E+00	1.00E+00	1.00E+00	1.00E+00	1.00E+00	1.00E+00	1.00E+00	1.00E+00	1.00E+00	1.00E+00	1.00E+00	1.00E+00	1.00E+00	1.00E+00	1.00E+00	1.00E+00	1.00E+00	1.00E+00	1.00E+00	1.00E+00	1.00E+00	1.00E+00	1.00E+00	1.00E+00	1.00E+00	1.00E+00	1.00E+00	1.00E+00	1.00E+00	1.00E+00	1.00E-01	1.00E-01	1.00E-01	1.00E-01	1.00E-01	1.00E-01	2.00E+01	2.00E+01	2.00E+01
1.00E+00	1.00E+00	1.00E+00	1.00E+00	1.00E+00	1.00E+00	1.00E+00	1.00E+00	1.00E+00	1.00E+00	1.00E+00	1.00E+00	1.00E+00	1.00E+00	1.00E+00	1.00E+00	1.00E+00	1.00E+00	1.00E+00	1.00E+00	1.00E+00	1.00E+00	1.00E+00	1.00E+00	1.00E+00	1.00E+00	1.00E+00	1.00E+00	1.00E+00	1.00E+00	1.00E+00	1.00E+00	1.00E+00	1.00E+00	1.00E+00	1.00E+00	1.00E+00	1.00E+00	1.00E+00	1.00E+00	1.00E+00	1.00E+00	1.00E-01	1.00E-01	1.00E-01	1.00E-01	1.00E-01	1.00E-01	2.00E+01	2.00E+01
1.00E+00	1.00E+00	1.00E+00	1.00E+00	1.00E+00	1.00E+00	1.00E+00	1.00E+00	1.00E+00	1.00E+00	1.00E+00	1.00E+00	1.00E+00	1.00E+00	1.00E+00	1.00E+00	1.00E+00	1.00E+00	1.00E+00	1.00E+00	1.00E+00	1.00E+00	1.00E+00	1.00E+00	1.00E+00	1.00E+00	1.00E+00	1.00E+00	1.00E+00	1.00E+00	1.00E+00	1.00E+00	1.00E+00	1.00E+00	1.00E+00	1.00E+00	1.00E+00	1.00E+00	1.00E+00	1.00E+00	1.00E+00	1.00E+00	1.00E+00	1.00E-01	1.00E-01	1.00E-01	1.00E-01	1.00E-01	1.00E-01	2.00E+01
1.00E+00	1.00E+00	1.00E+00	1.00E+00	1.00E+00	1.00E+00	1.00E+00	1.00E+00	1.00E+00	1.00E+00	1.00E+00	1.00E+00	1.00E+00	1.00E+00	1.00E+00	1.00E+00	1.00E+00	1.00E+00	1.00E+00	1.00E+00	1.00E+00	1.00E+00	1.00E+00	1.00E+00	1.00E+00	1.00E+00	1.00E+00	1.00E+00	1.00E+00	1.00E+00	1.00E+00	1.00E+00	1.00E+00	1.00E+00	1.00E+00	1.00E+00	1.00E+00	1.00E+00	1.00E+00	1.00E+00	1.00E+00	1.00E+00	1.00E+00	1.00E+00	1.00E-01	1.00E-01	1.00E-01	1.00E-01	1.00E-01	1.00E-01
1.00E+00	1.00E+00	1.00E+00	1.00E+00	1.00E+00	1.00E+00	1.00E+00	1.00E+00	1.00E+00	1.00E+00	1.00E+00	1.00E+00	1.00E+00	1.00E+00	1.00E+00	1.00E+00	1.00E+00	1.00E+00	1.00E+00	1.00E+00	1.00E+00	1.00E+00	1.00E+00	1.00E+00	1.00E+00	1.00E+00	1.00E+00	1.00E+00	1.00E+00	1.00E+00	1.00E+00	1.00E+00	1.00E+00	1.00E+00	1.00E+00	1.00E+00	1.00E+00	1.00E+00	1.00E+00	1.00E+00	1.00E+00	1.00E+00	1.00E+00	1.00E+00	1.00E-01	1.00E-01	1.00E-01	1.00E-01	1.00E-01	1.00E-01
1.00E+00	1.00E+00	1.00E+00	1.00E+00	1.00E+00	1.00E+00	1.00E+00	1.00E+00	1.00E+00	1.00E+00	1.00E+00	1.00E+00	1.00E+00	1.00E+00	1.00E+00	1.00E+00	1.00E+00	1.00E+00	1.00E+00	1.00E+00	1.00E+00	1.00E+00	1.00E+00	1.00E+00	1.00E+00	1.00E+00	1.00E+00	1.00E+00	1.00E+00	1.00E+00	1.00E+00	1.00E+00	1.00E+00	1.00E+00	1.00E+00	1.00E+00	1.00E+00	1.00E+00	1.00E+00	1.00E+00	1.00E+00	1.00E+00	1.00E+00	1.00E+00	1.00E+00	1.00E-01	1.00E-01	1.00E-01	1.00E-01	1.00E-01
1.00E+00	1.00E+00	1.00E+00	1.00E+00	1.00E+00	1.00E+00	1.00E+00	1.00E+00	1.00E+00	1.00E+00	1.00E+00	1.00E+00	1.00E+00	1.00E+00	1.00E+00	1.00E+00	1.00E+00	1.00E+00	1.00E+00	1.00E+00	1.00E+00	1.00E+00	1.00E+00	1.00E+00	1.00E+00	1.00E+00	1.00E+00	1.00E+00	1.00E+00	1.00E+00	1.00E+00	1.00E+00	1.00E+00	1.00E+00	1.00E+00	1.00E+00	1.00E+00	1.00E+00	1.00E+00	1.00E+00	1.00E+00	1.00E+00	1.00E+00	1.00E+00	1.00E+00	1.00E+00	1.00E-01	1.00E-01	1.00E-01	1.00E-01
1.00E-01	1.00E-01	1.00E-01	1.00E-01	1.00E-01	1.00E-01	1.00E-01	1.00E-01	1.00E-01	1.00E-01	1.00E-01	1.00E-01	1.00E-01	1.00E-01	1.00E-01	1.00E-01	1.00E-01	1.00E-01	1.00E-01	1.00E-01	1.00E-01	1.00E-01	1.00E-01	1.00E-01	1.00E-01	1.00E-01	1.00E-01	1.00E-01	1.00E-01	1.00E-01	1.00E-01	1.00E-01	1.00E-01	1.00E-01	1.00E-01	1.00E-01	1.00E-01	1.00E-01	1.00E-01	1.00E+00	1.00E+00	1.00E+00	1.00E+00	1.00E+00	1.00E+00	1.00E+00	1.00E+00	1.00E-01	1.00E-01	1.00E-01
1.00E-01	1.00E-01	1.00E-01	1.00E-01	1.00E-01	1.00E-01	1.00E-01	1.00E-01	1.00E-01	1.00E-01	1.00E-01	1.00E-01	1.00E-01	1.00E-01	1.00E-01	1.00E-01	1.00E-01	1.00E-01	1.00E-01	1.00E-01	1.00E-01	1.00E-01	1.00E-01	1.00E-01	1.00E-01	1.00E-01	1.00E-01	1.00E-01	1.00E-01	1.00E-01	1.00E-01	1.00E-01	1.00E-01	1.00E-01	1.00E-01	1.00E-01	1.00E-01	1.00E-01	1.00E-01	1.00E+00	1.00E+00	1.00E+00	1.00E+00	1.00E+00	1.00E+00	1.00E+00	1.00E+00	1.00E+00	1.00E-01	1.00E-01
1.00E-01	1.00E-01	1.00E-01	1.00E-01	1.00E-01	1.00E-01	1.00E-01	1.00E-01	1.00E-01	1.00E-01	1.00E-01	1.00E-01	1.00E-01	1.00E-01	1.00E-01	1.00E-01	1.00E-01	1.00E-01	1.00E-01	1.00E-01	1.00E-01	1.00E-01	1.00E-01	1.00E-01	1.00E-01	1.00E-01	1.00E-01	1.00E-01	1.00E-01	1.00E-01	1.00E-01	1.00E-01	1.00E-01	1.00E-01	1.00E-01	1.00E-01	1.00E-01	1.00E-01	1.00E-01	1.00E-01	1.00E+00	1.00E+00	1.00E+00	1.00E+00	1.00E+00	1.00E+00	1.00E+00	1.00E+00	1.00E+00	1.00E-01
1.00E-01	1.00E-01	1.00E-01	1.00E-01	1.00E-01	1.00E-01	1.00E-01	1.00E-01	1.00E-01	1.00E-01	1.00E-01	1.00E-01	1.00E-01	1.00E-01	1.00E-01	1.00E-01	1.00E-01	1.00E-01	1.00E-01	1.00E-01	1.00E-01	1.00E-01	1.00E-01	1.00E-01	1.00E-01	1.00E-01	1.00E-01	1.00E-01	1.00E-01	1.00E-01	1.00E-01	1.00E-01	1.00E-01	1.00E-01	1.00E-01	1.00E-01	1.00E-01	1.00E-01	1.00E-01	1.00E-01	1.00E-01	1.00E+00	1.00E+00	1.00E+00	1.00E+00	1.00E+00	1.00E+00	1.00E+00	1.00E+00	1.00E+00
1.00E-01	1.00E-01	1.00E-01	1.00E-01	1.00E-01	1.00E-01	1.00E-01	1.00E-01	1.00E-01	1.00E-01	1.00E-01	1.00E-01	1.00E-01	1.00E-01	1.00E-01	1.00E-01	1.00E-01	1.00E-01	1.00E-01	1.00E-01	1.00E-01	1.00E-01	1.00E-01	1.00E-01	1.00E-01	1.00E-01	1.00E-01	1.00E-01	1.00E-01	1.00E-01	1.00E-01	1.00E-01	1.00E-01	1.00E-01	1.00E-01	1.00E-01	1.00E-01	1.00E-01	1.00E-01	1.00E-01	1.00E-01	1.00E-01	1.00E+00	1.00E+00	1.00E+00	1.00E+00	1.00E+00	1.00E+00	1.00E+00	1.00E+00
1.00E-01	1.00E-01	1.00E-01	1.00E-01	1.00E-01	1.00E-01	1.00E-01	1.00E-01	1.00E-01	1.00E-01	1.00E-01	1.00E-01	1.00E-01	1.00E-01	1.00E-01	1.00E-01	1.00E-01	1.00E-01	1.00E-01	1.00E-01	1.00E-01	1.00E-01	1.00E-01	1.00E-01	1.00E-01	1.00E-01	1.00E-01	1.00E-01	1.00E-01	1.00E-01	1.00E-01	1.00E-01	1.00E-01	1.00E-01	1.00E-01	1.00E-01	1.00E-01	1.00E-01	1.00E-01	1.00E-01	1.00E-01	1.00E-01	1.00E-01	1.00E+00	1.00E+00	1.00E+00	1.00E+00	1.00E+00	1.00E+00	1.00E+00
1.00E-01	1.00E-01	1.00E-01	1.00E-01	1.00E-01	1.00E-01	1.00E-01	1.00E-01	1.00E-01	1.00E-01	1.00E-01	1.00E-01	1.00E-01	1.00E-01	1.00E-01	1.00E-01	1.00E-01	1.00E-01	1.00E-01	1.00E-01	1.00E-01	1.00E-01	1.00E-01	1.00E-01	1.00E-01	1.00E-01	1.00E-01	1.00E-01	1.00E-01	1.00E-01	1.00E-01	1.00E-01	1.00E-01	1.00E-01	1.00E-01	1.00E-01	1.00E-01	1.00E-01	1.00E-01	1.00E-01	1.00E-01	1.00E-01	1.00E-01	1.00E-01	1.00E+00	1.00E+00	1.00E+00	1.00E+00	1.00E+00	1.00E+00
1.00E-01	1.00E-01	1.00E-01	1.00E-01	1.00E-01	1.00E-01	1.00E-01	1.00E-01	1.00E-01	1.00E-01	1.00E-01	1.00E-01	1.00E-01	1.00E-01	1.00E-01	1.00E-01	1.00E-01	1.00E-01	1.00E-01	1.00E-01	1.00E-01	1.00E-01	1.00E-01	1.00E-01	1.00E-01	1.00E-01	1.00E-01	1.00E-01	1.00E-01	1.00E-01	1.00E-01	1.00E-01	1.00E-01	1.00E-01	1.00E-01	1.00E-01	1.00E-01	1.00E-01	1.00E-01	1.00E-01	1.00E-01	1.00E-01	1.00E-01	1.00E-01	1.00E+00	1.00E+00	1.00E+00	1.00E+00	1.00E+00	1.00E+00
1.00E-01	1.00E-01	1.00E-01	1.00E-01	1.00E-01	1.00E-01	1.00E-01	1.00E-01	1.00E-01	1.00E-01	1.00E-01	1.00E-01	1.00E-01	1.00E-01	1.00E-01	1.00E-01	1.00E-01	1.00E-01	1.00E-01	1.00E-01	1.00E-01	1.00E-01	1.00E-01	1.00E-01	1.00E-01	1.00E-01	1.00E-01	1.00E-01	1.00E-01	1.00E-01	1.00E-01	1.00E-01	1.00E-01	1.00E-01	1.00E-01	1.00E-01	1.00E-01	1.00E-01	1.00E-01	1.00E-01	1.00E-01	1.00E-01	1.00E-01	1.00E-01	1.00E-01	1.00E+00	1.00E+00	1.00E+00	1.00E+00	1.00E+00
1.00E-01	1.00E-01	1.00E-01	1.00E-01	1.00E-01	1.00E-01	1.00E-01	1.00E-01	1.00E-01	1.00E-01	1.00E-01	1.00E-01	1.00E-01	1.00E-01	1.00E-01	1.00E-01	1.00E-01	1.00E-01	1.00E-01	1.00E-01	1.00E-01	1.00E-01	1.00E-01	1.00E-01	1.00E-01	1.00E-01	1.00E-01	1.00E-01	1.00E-01	1.00E-01	1.00E-01	1.00E-01	1.00E-01	1.00E-01	1.00E-01	1.00E-01	1.00E-01	1.00E-01	1.00E-01	1.00E-01	1.00E-01	1.00E-01	1.00E-01	1.00E-01	1.00E-01	1.00E-01	1.00E+00	1.00E+00	1.00E+00	1.00E+00
1.00E-01	1.00E-01	1.00E-01	1.00E-01	1.00E-01	1.00E-01	1.00E-01	1.00E-01	1.00E-01	1.00E-01	1.00E-01	1.00E-01	1.00E-01	1.00E-01	1.00E-01	1.00E-01	1.00E-01	1.00E-01	1.00E-01	1.00E-01	1.00E-01	1.00E-01	1.00E-01	1.00E-01	1.00E-01	1.00E-01	1.00E-01	1.00E-01	1.00E-01	1.00E-01	1.00E-01	1.00E-01	1.00E-01	1.00E-01	1.00E-01	1.00E-01	1.00E-01	1.00E-01	1.00E-01	1.00E-01	1.00E-01	1.00E-01	1.00E-01	1.00E-01	1.00E-01	1.00E-01	1.00E-01	1.00E+00	1.00E+00	1.00E+00
1.00E-01	1.00E-01	1.00E-01	1.00E-01	1.00E-01	1.00E-01	1.00E-01	1.00E-01	1.00E-01	1.00E-01	1.00E-01	1.00E-01	1.00E-01	1.00E-01	1.00E-01	1.00E-01	1.00E-01	1.00E-01	1.00E-01	1.00E-01	1.00E-01	1.00E-01	1.00E-01	1.00E-01	1.00E-01	1.00E-01	1.00E-01	1.00E-01	1.00E-01	1.00E-01	1.00E-01	1.00E-01	1.00E-01	1.00E-01	1.00E-01	1.00E-01	1.00E-01	1.00E-01	1.00E-01	1.00E-01	1.00E-01	1.00E-01	1.00E-01	1.00E-01	1.00E-01	1.00E-01	1.00E-01	1.00E-01	1.00E+00	1.00E+00
1.00E-01	1.00E-01	1.00E-01	1.00E-01	1.00E-01	1.00E-01	1.00E-01	1.00E-01	1.00E-01	1.00E-01	1.00E-01	1.00E-01	1.00E-01	1.00E-01	1.00E-01	1.00E-01	1.00E-01	1.00E-01	1.00E-01	1.00E-01	1.00E-01	1.00E-01	1.00E-01	1.00E-01	1.00E-01	1.00E-01	1.00E-01	1.00E-01	1.00E-01	1.00E-01	1.00E-01	1.00E-01	1.00E-01	1.00E-01	1.00E-01	1.00E-01	1.00E-01	1.00E-01	1.00E-01	1.00E-01	1.00E-01	1.00E-01	1.00E-01	1.00E-01	1.00E-01	1.00E-01	1.00E-01	1.00E-01	1.00E-01	1.00E+00
5.00E-01	5.00E-01	5.00E-01	5.00E-01	5.00E-01	5.00E-01	5.00E-01	5.00E-01	5.00E-01	5.00E-01	5.00E-01	5.00E-01	5.00E-01	5.00E-01	5.00E-01	5.00E-01	5.00E-01	5.00E-01	5.00E-01	5.00E-01	5.00E-01	5.00E-01	5.00E-01	5.00E-01	5.00E-01	5.00E-01	5.00E-01	5.00E-01	5.00E-01	5.00E-01	5.00E-01	5.00E-01	5.00E-01	5.00E-01	5.00E-01	5.00E-01	5.00E-01	5.00E-01	5.00E-01	1.00E-01	1.00E-01	1.00E-01	1.00E-01	1.00E-01	1.00E-01	1.00E-01	1.00E-01	1.00E-01	1.00E-01	1.00E+00
5.00E-01	5.00E-01	5.00E-01	5.00E-01	5.00E-01	5.00E-01	5.00E-01	5.00E-01	5.00E-01	5.00E-01	5.00E-01	5.00E-01	5.00E-01	5.00E-01	5.00E-01	5.00E-01	5.00E-01	5.00E-01	5.00E-01	5.00E-01	5.00E-01	5.00E-01	5.00E-01	5.00E-01	5.00E-01	5.00E-01	5.00E-01	5.00E-01	5.00E-01	5.00E-01	5.00E-01	5.00E-01	5.00E-01	5.00E-01	5.00E-01	5.00E-01	5.00E-01	5.00E-01	5.00E-01	5.00E-01	1.00E-01	1.00E-01	1.00E-01	1.00E-01	1.00E-01	1.00E-01	1.00E-01	1.00E-01	1.00E-01	1.00E-01
5.00E-01	5.00E-01	5.00E-01	5.00E-01	5.00E-01	5.00E-01	5.00E-01	5.00E-01	5.00E-01	5.00E-01	5.00E-01	5.00E-01	5.00E-01	5.00E-01	5.00E-01	5.00E-01	5.00E-01	5.00E-01	5.00E-01	5.00E-01	5.00E-01	5.00E-01	5.00E-01	5.00E-01	5.00E-01	5.00E-01	5.00E-01	5.00E-01	5.00E-01	5.00E-01	5.00E-01	5.00E-01	5.00E-01	5.00E-01	5.00E-01	5.00E-01	5.00E-01	5.00E-01	5.00E-01	5.00E-01	5.00E-01	1.00E-01	1.00E-01	1.00E-01	1.00E-01	1.00E-01	1.00E-01	1.00E-01	1.00E-01	1.00E-01
5.00E-01	5.00E-01	5.00E-01	5.00E-01	5.00E-01	5.00E-01	5.00E-01	5.00E-01	5.00E-01	5.00E-01	5.00E-01	5.00E-01	5.00E-01	5.00E-01	5.00E-01	5.00E-01	5.00E-01	5.00E-01	5.00E-01	5.00E-01	5.00E-01	5.00E-01	5.00E-01	5.00E-01	5.00E-01	5.00E-01	5.00E-01	5.00E-01	5.00E-01	5.00E-01	5.00E-01	5.00E-01	5.00E-01	5.00E-01	5.00E-01	5.00E-01	5.00E-01	5.00E-01	5.00E-01	5.00E-01	5.00E-01	5.00E-01	1.00E-01	1.00E-01	1.00E-01	1.00E-01	1.00E-01	1.00E-01	1.00E-01	1.00E-01
5.00E-01	5.00E-01	5.00E-01	5.00E-01	5.00E-01	5.00E-01	5.00E-01	5.00E-01	5.00E-01	5.00E-01	5.00E-01	5.00E-01	5.00E-01	5.00E-01	5.00E-01	5.00E-01	5.00E-01	5.00E-01	5.00E-01	5.00E-01	5.00E-01	5.00E-01	5.00E-01	5.00E-01	5.00E-01	5.00E-01	5.00E-01	5.00E-01	5.00E-01	5.00E-01	5.00E-01	5.00E-01	5.00E-01	5.00E-01	5.00E-01	5.00E-01	5.00E-01	5.00E-01	5.00E-01	5.00E-01	5.00E-01	5.00E-01	5.00E-01	5.00E-01	1.00E-01	1.00E-01	1.00E-01	1.00E-01	1.00E-01	1.00E-01
5.00E-01	5.00E-01	5.00E-01	5.00E-01	5.00E-01	5.00E-01	5.00E-01	5.00E-01	5.00E-01	5.00E-01	5.00E-01	5.00E-01	5.00E-01	5.00E-01	5.00E-01	5.00E-01	5.00E-01	5.00E-01	5.00E-01	5.00E-01	5.00E-01	5.00E-01	5.00E-01	5.00E-01	5.00E-01	5.00E-01	5.00E-01	5.00E-01	5.00E-01	5.00E-01	5.00E-01	5.00E-01	5.00E-01	5.00E-01	5.00E-01	5.00E-01	5.00E-01	5.00E-01	5.00E-01	5.00E-01	5.00E-01	5.00E-01	5.00E-01	5.00E-01	5.00E-01	1.00E-01	1.00E-01	1.00E-01	1.00E-01	1.00E-01
5.00E-01	5.00E-01	5.00E-01	5.00E-01	5.00E-01	5.00E-01	5.00E-01	5.00E-01	5.00E-01	5.00E-01	5.00E-01	5.00E-01	5.00E-01	5.00E-01	5.00E-01	5.00E-01	5.00E-01	5.00E-01	5.00E-01	5.00E-01	5.00E-01	5.00E-01	5.00E-01	5.00E-01	5.00E-01	5.00E-01	5.00E-01	5.00E-01	5.00E-01	5.00E-01	5.00E-01	5.00E-01	5.00E-01	5.00E-01	5.00E-01	5.00E-01	5.00E-01	5.00E-01	5.00E-01	5.00E-01	5.00E-01	5.00E-01	5.00E-01	5.00E-01	5.00E-01	5.00E-01	1.00E-01	1.00E-01	1.00E-01	1.00E-01
5.00E-01	5.00E-01	5.00E-01	5.00E-01	5.00E-01	5.00E-01	5.00E-01	5.00E-01	5.00E-01	5.00E-01	5.00E-01	5.00E-01	5.00E-01	5.00E-01	5.00E-01	5.00E-01	5.00E-01	5.00E-01	5.00E-01	5.00E-01	5.00E-01	5.00E-01	5.00E-01	5.00E-01	5.00E-01	5.00E-01	5.00E-01	5.00E-01	5.00E-01	5.00E-01	5.00E-01	5.00E-01	5.00E-01	5.00E-01	5.00E-01	5.00E-01	5.00E-01	5.00E-01	5.00E-01	5.00E-01	5.00E-01	5.00E-01	5.00E-01	5.00E-01	5.00E-01	5.00E-01	5.00E-01	5.00E-01	1.00E-01	1.00E-01
5.00E-01	5.00E-01	5.00E-01	5.00E-01	5.00E-01	5.00E-01	5.00E-01	5.00E-01	5.00E-01	5.00E-01	5.00E-01	5.00E-01	5.00E-01	5.00E-01	5.00E-01	5.00E-01	5.00E-01	5.00E-01	5.00E-01	5.00E-01	5.00E-01	5.00E-01	5.00E-01	5.00E-01	5.00E-01	5.00E-01	5.00E-01	5.00E-01	5.00E-01	5.00E-01	5.00E-01	5.00E-01	5.00E-01	5.00E-01	5.00E-01	5.00E-01	5.00E-01	5.00E-01	5.00E-01	5.00E-01	5.00E-01	5.00E-01	5.00E-01	5.00E-01	5.00E-01	5.00E-01	5.00E-01	5.00E-01	5.00E-01	1.00E-01
5.00E-01	5.00E-01	5.00E-01	5.00E-01	5.00E-01	5.00E-01	5.00E-01	5.00E-01	5.00E-01	5.00E-01	5.00E-01	5.00E-01	5.00E-01	5.00E-01	5.00E-01	5.00E-01	5.00E-01	5.00E-01	5.00E-01	5.00E-01	5.00E-01	5.00E-01	5.00E-01	5.00E-01	5.00E-01	5.00E-01	5.00E-01	5.00E-01	5.00E-01	5.00E-01	5.00E-01	5.00E-01	5.00E-01	5.00E-01	5.00E-01	5.00E-01	5.00E-01	5.00E-01	5.00E-01	5.00E-01	5.00E-01	5.00E-01	5.00E-01	5.00E-01	5.00E-01	5.00E-01	5.00E-01	5.00E-01	5.00E-01	5.00E-01
5.00E-01	5.00E-01	5.00E-01	5.00E-01	5.00E-01	5.00E-01	5.00E-01	5.00E-01	5.00E-01	5.00E-01	5.00E-01	5.00E-01	5.00E-01	5.00E-01	5.00E-01	5.00E-01	5.00E-01	5.00E-01	5.00E-01	5.00E-01	5.00E-01	5.00E-01	5.00E-01	5.00E-01	5.00E-01	5.00E-01	5.00E-01	5.00E-01	5.00E-01	5.00E-01	5.00E-01	5.00E-01	5.00E-01	5.00E-01	5.00E-01	5.00E-01	5.00E-01	5.00E-01	5.00E-01	5.00E-01	5.00E-01	5.00E-01	5.00E-01	5.00E-01	5.00E-01	5.00E-01	5.00E-01	5.00E-01	5.00E-01	5.00E-01
5.00E-01	5.00E-01	5.00E-01	5.00E-01	5.00E-01	5.00E-01	5.00E-01	5.00E-01	5.00E-01	5.00E-01	5.00E-01	5.00E-01	5.00E-01	5.00E-01	5.00E-01	5.00E-01	5.00E-01	5.00E-01	5.00E-01	5.00E-01	5.00E-01	5.00E-01	5.00E-01	5.00E-01	5.00E-01	5.00E-01	5.00E-01	5.00E-01	5.00E-01	5.00E-01	5.00E-01	5.00E-01	5.00E-01	5.00E-01	5.00E-01	5.00E-01	5.00E-01	5.00E-01	5.00E-01	5.00E-01	5.00E-01	5.00E-01	5.00E-01	5.00E-01	5.00E-01	5.00E-01	5.00E-01	5.00E-01	5.00E-01	5.00E-01
5.00E-01	5.00E-01	5.00E-01	5.00E-01	5.00E-01	5.00E-01	5.00E-01	5.00E-01	5.00E-01	5.00E-01	5.00E-01	5.00E-01	5.00E-01	5.00E-01	5.00E-01	5.00E-01	5.00E-01	5.00E-01	5.00E-01	5.00E-01	5.00E-01	5.00E-01	5.00E-01	5.00E-01	5.00E-01	5.00E-01	5.00E-01	5.00E-01	5.00E-01	5.00E-01	5.00E-01	5.00E-01	5.00E-01	5.00E-01	5.00E-01	5.00E-01	5.00E-01	5.00E-01	5.00E-01	5.00E-01	5.00E-01	5.00E-01	5.00E-01	5.00E-01	5.00E-01	5.00E-01	5.00E-01	5.00E-01	5.00E-01	5.00E-01
3.00E+00	3.00E+00	3.00E+00	3.00E+00	3.00E+00	3.00E+00	3.00E+00	3.00E+00	3.00E+00	3.00E+00	3.00E+00	3.00E+00	3.00E+00	3.00E+00	3.00E+00	3.00E+00	3.00E+00	3.00E+00	3.00E+00	3.00E+00	3.00E+00	3.00E+00	3.00E+00	3.00E+00	3.00E+00	3.00E+00	3.00E+00	3.00E+00	3.00E+00	3.00E+00	3.00E+00	3.00E+00	3.00E+00	3.00E+00	3.00E+00	3.00E+00	3.00E+00	3.00E+00	5.00E-01	5.00E-01	5.00E-01	5.00E-01	5.00E-01	5.00E-01	5.00E-01	5.00E-01	5.00E-01	5.00E-01	5.00E-01	5.00E-01
3.00E+00	3.00E+00	3.00E+00	3.00E+00	3.00E+00	3.00E+00	3.00E+00	3.00E+00	3.00E+00	3.00E+00	3.00E+00	3.00E+00	3.00E+00	3.00E+00	3.00E+00	3.00E+00	3.00E+00	3.00E+00	3.00E+00	3.00E+00	3.00E+00	3.00E+00	3.00E+00	3.00E+00	3.00E+00	3.00E+00	3.00E+00	3.00E+00	3.00E+00	3.00E+00	3.00E+00	3.00E+00	3.00E+00	3.00E+00	3.00E+00	3.00E+00	3.00E+00	3.00E+00	3.00E+00	3.00E+00	5.00E-01	5.00E-01	5.00E-01	5.00E-01	5.00E-01	5.00E-01	5.00E-01	5.00E-01	5.00E-01	5.00E-01
3.00E+00	3.00E+00	3.00E+00	3.00E+00	3.00E+00	3.00E+00	3.00E+00	3.00E+00	3.00E+00	3.00E+00	3.00E+00	3.00E+00	3.00E+00	3.00E+00	3.00E+00	3.00E+00	3.00E+00	3.00E+00	3.00E+00	3.00E+00	3.00E+00	3.00E+00	3.00E+00	3.00E+00	3.00E+00	3.00E+00	3.00E+00	3.00E+00	3.00E+00	3.00E+00	3.00E+00	3.00E+00	3.00E+00	3.00E+00	3.00E+00	3.00E+00	3.00E+00	3.00E+00	3.00E+00	3.00E+00	3.00E+00	3.00E+00	5.00E-01	5.00E-01	5.00E-01	5.00E-01	5.00E-01	5.00E-01	5.00E-01	5.00E-01
3.00E+00	3.00E+00	3.00E+00	3.00E+00	3.00E+00	3.00E+00	3.00E+00	3.00E+00	3.00E+00	3.00E+00	3.00E+00	3.00E+00	3.00E+00	3.00E+00	3.00E+00	3.00E+00	3.00E+00	3.00E+00	3.00E+00	3.00E+00	3.00E+00	3.00E+00	3.00E+00	3.00E+00	3.00E+00	3.00E+00	3.00E+00	3.00E+00	3.00E+00	3.00E+00	3.00E+00	3.00E+00	3.00E+00	3.00E+00	3.00E+00	3.00E+00	3.00E+00	3.00E+00	3.00E+00	3.00E+00	3.00E+00	3.00E+00	3.00E+00	5.00E-01	5.00E-01	5.00E-01	5.00E-01	5.00E-01	5.00E-01	5.00E-01
3.00E+00	3.00E+00	3.00E+00	3.00E+00	3.00E+00	3.00E+00	3.00E+00	3.00E+00	3.00E+00	3.00E+00	3.00E+00	3.00E+00	3.00E+00	3.00E+00	3.00E+00	3.00E+00	3.00E+00	3.00E+00	3.00E+00	3.00E+00	3.00E+00	3.00E+00	3.00E+00	3.00E+00	3.00E+00	3.00E+00	3.00E+00	3.00E+00	3.00E+00	3.00E+00	3.00E+00	3.00E+00	3.00E+00	3.00E+00	3.00E+00	3.00E+00	3.00E+00	3.00E+00	3.00E+00	3.00E+00	3.00E+00	3.00E+00	3.00E+00	3.00E+00	3.00E+00	5.00E-01	5.00E-01	5.00E-01	5.00E-01	5.00E-01
3.00E+00	3.00E+00	3.00E+00	3.00E+00	3.00E+00	3.00E+00	3.00E+00	3.00E+00	3.00E+00	3.00E+00	3.00E+00	3.00E+00	3.00E+00	3.00E+00	3.00E+00	3.00E+00	3.00E+00	3.00E+00	3.00E+00	3.00E+00	3.00E+00	3.00E+00	3.00E+00	3.00E+00	3.00E+00	3.00E+00	3.00E+00	3.00E+00	3.00E+00	3.00E+00	3.00E+00	3.00E+00	3.00E+00	3.00E+00	3.00E+00	3.00E+00	3.00E+00	3.00E+00	3.00E+00	3.00E+00	3.00E+00	3.00E+00	3.00E+00	3.00E+00	3.00E+00	3.00E+00	3.00E+00	5.00E-01	5.00E-01	5.00E-01
3.00E+00	3.00E+00	3.00E+00	3.00E+00	3.00E+00	3.00E+00	3.00E+00	3.00E+00	3.00E+00	3.00E+00	3.00E+00	3.00E+00	3.00E+00	3.00E+00	3.00E+00	3.00E+00	3.00E+00	3.00E+00	3.00E+00	3.00E+00	3.00E+00	3.00E+00	3.00E+00	3.00E+00	3.00E+00	3.00E+00	3.00E+00	3.00E+00	3.00E+00	3.00E+00	3.00E+00	3.00E+00	3.00E+00	3.00E+00	3.00E+00	3.00E+00	3.00E+00	3.00E+00	3.00E+00	3.00E+00	3.00E+00	3.00E+00	3.00E+00	3.00E+00	3.00E+00	3.00E+00	3.00E+00	3.00E+00	5.00E-01	5.00E-01
3.00E+00	3.00E+00	3.00E+00	3.00E+00	3.00E+00	3.00E+00	3.00E+00	3.00E+00	3.00E+00	3.00E+00	3.00E+00	3.00E+00	3.00E+00	3.00E+00	3.00E+00	3.00E+00	3.00E+00	3.00E+00	3.00E+00	3.00E+00	3.00E+00	3.00E+00	3.00E+00	3.00E+00	3.00E+00	3.00E+00	3.00E+00	3.00E+00	3.00E+00	3.00E+00	3.00E+00	3.00E+00	3.00E+00	3.00E+00	3.00E+00	3.00E+00	3.00E+00	3.00E+00	3.00E+00	3.00E+00	3.00E+00	3.00E+00	3.00E+00	3.00E+00	3.00E+00	3.00E+00	3.00E+00	3.00E+00	3.00E+00	3.00E+00
3.00E+00	3.00E+00	3.00E+00	3.00E+00	3.00E+00	3.00E+00	3.00E+00	3.00E+00	3.00E+00	3.00E+00	3.00E+00	3.00E+00	3.00E+00	3.00E+00	3.00E+00	3.00E+00	3.00E+00	3.00E+00	3.00E+00	3.00E+00	3.00E+00	3.00E+00	3.00E+00	3.00E+00	3.00E+00	3.00E+00	3.00E+00	3.00E+00	3.00E+00	3.00E+00	3.00E+00	3.00E+00	3.00E+00	3.00E+00	3.00E+00	3.00E+00	3.00E+00	3.00E+00	3.00E+00	3.00E+00	3.00E+00	3.00E+00	3.00E+00	3.00E+00	3.00E+00	3.00E+00	3.00E+00	3.00E+00	3.00E+00	3.00E+00
3.00E+00	3.00E+00	3.00E+00	3.00E+00	3.00E+00	3.00E+00	3.00E+00	3.00E+00	3.00E+00	3.00E+00	3.00E+00	3.00E+00	3.00E+00	3.00E+00	3.00E+00	3.00E+00	3.00E+00	3.00E+00	3.00E+00	3.00E+00	3.00E+00	3.00E+00	3.00E+00	3.00E+00	3.00E+00	3.00E+00	3.00E+00	3.00E+00	3.00E+00	3.00E+00	3.00E+00	3.00E+00	3.00E+00	3.00E+00	3.00E+00	3.00E+00	3.00E+00	3.00E+00	3.00E+00	3.00E+00	3.00E+00	3.00E+00	3.00E+00	3.00E+00	3.00E+00	3.00E+00	3.00E+00	3.00E+00	3.00E+00	3.00E+00
3.00E+00	3.00E+00	3.00E+00	3.00E+00	3.00E+00	3.00E+00	3.00E+00	3.00E+00	3.00E+00	3.00E+00	3.00E+00	3.00E+00	3.00E+00	3.00E+00	3.00E+00	3.00E+00	3.00E+00	3.00E+00	3.00E+00	3.00E+00	3.00E+00	3.00E+00	3.00E+00	3.00E+00	3.00E+00	3.00E+00	3.00E+00	3.00E+00	3.00E+00	3.00E+00	3.00E+00	3.00E+00	3.00E+00	3.00E+00	3.00E+00	3.00E+00	3.00E+00	3.00E+00	3.00E+00	3.00E+00	3.00E+00	3.00E+00	3.00E+00	3.00E+00	3.00E+00	3.00E+00	3.00E+00	3.00E+00	3.00E+00	3.00E+00
3.00E+00	3.00E+00	3.00E+00	3.00E+00	3.00E+00	3.00E+00	3.00E+00	3.00E+00	3.00E+00	3.00E+00	3.00E+00	3.00E+00	3.00E+00	3.00E+00	3.00E+00	3.00E+00	3.00E+00	3.00E+00	3.00E+00	3.00E+00	3.00E+00	3.00E+00	3.00E+00	3.00E+00	3.00E+00	3.00E+00	3.00E+00	3.00E+00	3.00E+00	3.00E+00	3.00E+00	3.00E+00	3.00E+00	3.00E+00	3.00E+00	3.00E+00	3.00E+00	3.00E+00	3.00E+00	3.00E+00	3.00E+00	3.00E+00	3.00E+00	3.00E+00	3.00E+00	3.00E+00	3.00E+00	3.00E+00	3.00E+00	3.00E+00
1.00E-01	1.00E-01	1.00E-01	1.00E-01	1.00E-01	1.00E-01	1.00E-01	1.00E-01	1.00E-01	1.00E-01	1.00E-01	1.00E-01	1.00E-01	1.00E-01	1.00E-01	1.00E-01	1.00E-01	1.00E-01	1.00E-01	1.00E-01	1.00E-01	1.00E-01	1.00E-01	1.00E-01	1.00E-01	1.00E-01	1.00E-01	1.00E-01	1.00E-01	1.00E-01	1.00E-01	1.00E-01	1.00E-01	1.00E-01	1.00E-01	1.00E-01	1.00E-01	1.00E-01	3.00E+00	3.00E+00	3.00E+00	3.00E+00	3.00E+00	3.00E+00	3.00E+00	3.00E+00	3.00E+00	3.00E+00	3.00E+00	3.00E+00
1.00E-01	1.00E-01	1.00E-01	1.00E-01	1.00E-01	1.00E-01	1.00E-01	1.00E-01	1.00E-01	1.00E-01	1.00E-01	1.00E-01	1.00E-01	1.00E-01	1.00E-01	1.00E-01	1.00E-01	1.00E-01	1.00E-01	1.00E-01	1.00E-01	1.00E-01	1.00E-01	1.00E-01	1.00E-01	1.00E-01	1.00E-01	1.00E-01	1.00E-01	1.00E-01	1.00E-01	1.00E-01	1.00E-01	1.00E-01	1.00E-01	1.00E-01	1.00E-01	1.00E-01	1.00E-01	3.00E+00	3.00E+00	3.00E+00	3.00E+00	3.00E+00	3.00E+00	3.00E+00	3.00E+00	3.00E+00	3.00E+00	3.00E+00
1.00E-01	1.00E-01	1.00E-01	1.00E-01	1.00E-01	1.00E-01	1.00E-01	1.00E-01	1.00E-01	1.00E-01	1.00E-01	1.00E-01	1.00E-01	1.00E-01	1.00E-01	1.00E-01	1.00E-01	1.00E-01	1.00E-01	1.00E-01	1.00E-01	1.00E-01	1.00E-01	1.00E-01	1.00E-01	1.00E-01	1.00E-01	1.00E-01	1.00E-01	1.00E-01	1.00E-01	1.00E-01	1.00E-01	1.00E-01	1.00E-01	1.00E-01	1.00E-01	1.00E-01	1.00E-01	1.00E-01	3.00E+00	3.00E+00	3.00E+00	3.00E+00	3.00E+00	3.00E+00	3.00E+00	3.00E+00	3.00E+00	3.00E+00
1.00E-01	1.00E-01	1.00E-01	1.00E-01	1.00E-01	1.00E-01	1.00E-01	1.00E-01	1.00E-01	1.00E-01	1.00E-01	1.00E-01	1.00E-01	1.00E-01	1.00E-01	1.00E-01	1.00E-01	1.00E-01	1.00E-01	1.00E-01	1.00E-01	1.00E-01	1.00E-01	1.00E-01	1.00E-01	1.00E-01	1.00E-01	1.00E-01	1.00E-01	1.00E-01	1.00E-01	1.00E-01	1.00E-01	1.00E-01	1.00E-01	1.00E-01	1.00E-01	1.00E-01	1.00E-01	1.00E-01	1.00E-01	3.00E+00	3.00E+00	3.00E+00	3.00E+00	3.00E+00	3.00E+00	3.00E+00	3.00E+00	3.00E+00
1.00E-01	1.00E-01	1.00E-01	1.00E-01	1.00E-01	1.00E-01	1.00E-01	1.00E-01	1.00E-01	1.00E-01	1.00E-01	1.00E-01	1.00E-01	1.00E-01	1.00E-01	1.00E-01	1.00E-01	1.00E-01	1.00E-01	1.00E-01	1.00E-01	1.00E-01	1.00E-01	1.00E-01	1.00E-01	1.00E-01	1.00E-01	1.00E-01	1.00E-01	1.00E-01	1.00E-01	1.00E-01	1.00E-01	1.00E-01	1.00E-01	1.00E-01	1.00E-01	1.00E-01	1.00E-01	1.00E-01	1.00E-01	3.00E+00	3.00E+00	3.00E+00	3.00E+00	3.00E+00	3.00E+00	3.00E+00	3.00E+00	3.00E+00
1.00E-01	1.00E-01	1.00E-01	1.00E-01	1.00E-01	1.00E-01	1.00E-01	1.00E-01	1.00E-01	1.00E-01	1.00E-01	1.00E-01	1.00E-01	1.00E-01	1.00E-01	1.00E-01	1.00E-01	1.00E-01	1.00E-01	1.00E-01	1.00E-01	1.00E-01	1.00E-01	1.00E-01	1.00E-01	1.00E-01	1.00E-01	1.00E-01	1.00E-01	1.00E-01	1.00E-01	1.00E-01	1.00E-01	1.00E-01	1.00E-01	1.00E-01	1.00E-01	1.00E-01	1.00E-01	1.00E-01	1.00E-01	1.00E-01	3.00E+00	3.00E+00	3.00E+00	3.00E+00	3.00E+00	3.00E+00	3.00E+00	3.00E+00
1.00E-01	1.00E-01	1.00E-01	1.00E-01	1.00E-01	1.00E-01	1.00E-01	1.00E-01	1.00E-01	1.00E-01	1.00E-01	1.00E-01	1.00E-01	1.00E-01	1.00E-01	1.00E-01	1.00E-01	1.00E-01	1.00E-01	1.00E-01	1.00E-01	1.00E-01	1.00E-01	1.00E-01	1.00E-01	1.00E-01	1.00E-01	1.00E-01	1.00E-01	1.00E-01	1.00E-01	1.00E-01	1.00E-01	1.00E-01	1.00E-01	1.00E-01	1.00E-01	1.00E-01	1.00E-01	1.00E-01	1.00E-01	1.00E-01	1.00E-01	3.00E+00	3.00E+00	3.00E+00	3.00E+00	3.00E+00	3.00E+00	3.00E+00
1.00E-01	1.00E-01	1.00E-01	1.00E-01	1.00E-01	1.00E-01	1.00E-01	1.00E-01	1.00E-01	1.00E-01	1.00E-01	1.00E-01	1.00E-01	1.00E-01	1.00E-01	1.00E-01	1.00E-01	1.00E-01	1.00E-01	1.00E-01	1.00E-01	1.00E-01	1.00E-01	1.00E-01	1.00E-01	1.00E-01	1.00E-01	1.00E-01	1.00E-01	1.00E-01	1.00E-01	1.00E-01	1.00E-01	1.00E-01	1.00E-01	1.00E-01	1.00E-01	1.00E-01	1.00E-01	1.00E-01	1.00E-01	1.00E-01	1.00E-01	1.00E-01	3.00E+00	3.00E+00	3.00E+00	3.00E+00	3.00E+00	3.00E+00
1.00E-01	1.00E-01	1.00E-01	1.00E-01	1.00E-01	1.00E-01	1.00E-01	1.00E-01	1.00E-01	1.00E-01	1.00E-01	1.00E-01	1.00E-01	1.00E-01	1.00E-01	1.00E-01	1.00E-01	1.00E-01	1.00E-01	1.00E-01	1.00E-01	1.00E-01	1.00E-01	1.00E-01	1.00E-01	1.00E-01	1.00E-01	1.00E-01	1.00E-01	1.00E-01	1.00E-01	1.00E-01	1.00E-01	1.00E-01	1.00E-01	1.00E-01	1.00E-01	1.00E-01	1.00E-01	1.00E-01	1.00E-01	1.00E-01	1.00E-01	1.00E-01	1.00E-01	3.00E+00	3.00E+00	3.00E+00	3.00E+00	3.00E+00
1.00E-01	1.00E-01	1.00E-01	1.00E-01	1.00E-01	1.00E-01	1.00E-01	1.00E-01	1.00E-01	1.00E-01	1.00E-01	1.00E-01	1.00E-01	1.00E-01	1.00E-01	1.00E-01	1.00E-01	1.00E-01	1.00E-01	1.00E-01	1.00E-01	1.00E-01	1.00E-01	1.00E-01	1.00E-01	1.00E-01	1.00E-01	1.00E-01	1.00E-01	1.00E-01	1.00E-01	1.00E-01	1.00E-01	1.00E-01	1.00E-01	1.00E-01	1.00E-01	1.00E-01	1.00E-01	1.00E-01	1.00E-01	1.00E-01	1.00E-01	1.00E-01	1.00E-01	1.00E-01	3.00E+00	3.00E+00	3.00E+00	3.00E+00
1.00E-01	1.00E-01	1.00E-01	1.00E-01	1.00E-01	1.00E-01	1.00E-01	1.00E-01	1.00E-01	1.00E-01	1.00E-01	1.00E-01	1.00E-01	1.00E-01	1.00E-01	1.00E-01	1.00E-01	1.00E-01	1.00E-01	1.00E-01	1.00E-01	1.00E-01	1.00E-01	1.00E-01	1.00E-01	1.00E-01	1.00E-01	1.00E-01	1.00E-01	1.00E-01	1.00E-01	1.00E-01	1.00E-01	1.00E-01	1.00E-01	1.00E-01	1.00E-01	1.00E-01	1.00E-01	1.00E-01	1.00E-01	1.00E-01	1.00E-01	1.00E-01	1.00E-01	1.00E-01	1.00E-01	3.00E+00	3.00E+00	3.00E+00
1.00E-01	1.00E-01	1.00E-01	1.00E-01	1.00E-01	1.00E-01	1.00E-01	1.00E-01	1.00E-01	1.00E-01	1.00E-01	1.00E-01	1.00E-01	1.00E-01	1.00E-01	1.00E-01	1.00E-01	1.00E-01	1.00E-01	1.00E-01	1.00E-01	1.00E-01	1.00E-01	1.00E-01	1.00E-01	1.00E-01	1.00E-01	1.00E-01	1.00E-01	1.00E-01	1.00E-01	1.00E-01	1.00E-01	1.00E-01	1.00E-01	1.00E-01	1.00E-01	1.00E-01	1.00E-01	1.00E-01	1.00E-01	1.00E-01	1.00E-01	1.00E-01	1.00E-01	1.00E-01	1.00E-01	1.00E-01	3.00E+00	3.00E+00
1.00E-01	1.00E-01	1.00E-01	1.00E-01	1.00E-01	1.00E-01	1.00E-01	1.00E-01	1.00E-01	1.00E-01	1.00E-01	1.00E-01	1.00E-01	1.00E-01	1.00E-01	1.00E-01	1.00E-01	1.00E-01	1.00E-01	1.00E-01	1.00E-01	1.00E-01	1.00E-01	1.00E-01	1.00E-01	1.00E-01	1.00E-01	1.00E-01	1.00E-01	1.00E-01	1.00E-01	1.00E-01	1.00E-01	1.00E-01	1.00E-01	1.00E-01	1.00E-01	1.00E-01	1.00E-01	1.00E-01	1.00E-01	1.00E-01	1.00E-01	1.00E-01	1.00E-01	1.00E-01	1.00E-01	1.00E-01	1.00E-01	3.00E+00
1.00E-01	1.00E-01	1.00E-01	1.00E-01	1.00E-01	1.00E-01	1.00E-01	1.00E-01	1.00E-01	1.00E-01	1.00E-01	1.00E-01	1.00E-01	1.00E-01	1.00E-01	1.00E-01	1.00E-01	1.00E-01	1.00E-01	1.00E-01	1.00E-01	1.00E-01	1.00E-01	1.00E-01	1.00E-01	1.00E-01	1.00E-01	1.00E-01	1.00E-01	1.00E-01	1.00E-01	1.00E-01	1.00E-01	1.00E-01	1.00E-01	1.00E-01	1.00E-01	1.00E-01	1.00E-01	1.00E-01	1.00E-01	1.00E-01	1.00E-01	1.00E-01	1.00E-01	1.00E-01	1.00E-01	1.00E-01	1.00E-01	3.00E+00
1.00E-01	1.00E-01	1.00E-01	1.00E-01	1.00E-01	1.00E-01	1.00E-01	1.00E-01	1.00E-01	1.00E-01	1.00E-01	1.00E-01	1.00E-01	1.00E-01	1.00E-01	1.00E-01	1.00E-01	1.00E-01	1.00E-01	1.00E-01	1.00E-01	1.00E-01	1.00E-01	1.00E-01	1.00E-01	1.00E-01	1.00E-01	1.00E-01	1.00E-01	1.00E-01	1.00E-01	1.00E-01	1.00E-01	1.00E-01	1.00E-01	1.00E-01	1.00E-01	1.00E-01	1.00E-01	1.00E-01	1.00E-01	1.00E-01	1.00E-01	1.00E-01	1.00E-01	1.00E-01	1.00E-01	1.00E-01	1.00E-01	1.00E-01
1.00E-01	1.00E-01	1.00E-01	1.00E-01	1.00E-01	1.00E-01	1.00E-01	1.00E-01	1.00E-01	1.00E-01	1.00E-01	1.00E-01	1.00E-01	1.00E-01	1.00E-01	1.00E-01	1.00E-01	1.00E-01	1.00E-01	1.00E-01	1.00E-01	1.00E-01	1.00E-01	1.00E-01	1.00E-01	1.00E-01	1.00E-01	1.00E-01	1.00E-01	1.00E-01	1.00E-01	1.00E-01	1.00E-01	1.00E-01	1.00E-01	1.00E-01	1.00E-01	1.00E-01	1.00E-01	1.00E-01	1.00E-01	1.00E-01	1.00E-01	1.00E-01	1.00E-01	1.00E-01	1.00E-01	1.00E-01	1.00E-01	1.00E-01
1.00E-01	1.00E-01	1.00E-01	1.00E-01	1.00E-01	1.00E-01	1.00E-01	1.00E-01	1.00E-01	1.00E-01	1.00E-01	1.00E-01	1.00E-01	1.00E-01	1.00E-01	1.00E-01	1.00E-01	1.00E-01	1.00E-01	1.00E-01	1.00E-01	1.00E-01	1.00E-01	1.00E-01	1.00E-01	1.00E-01	1.00E-01	1.00E-01	1.00E-01	1.00E-01	1.00E-01	1.00E-01	1.00E-01	1.00E-01	1.00E-01	1.00E-01	1.00E-01	1.00E-01	1.00E-01	1.00E-01	1.00E-01	1.00E-01	1.00E-01	1.00E-01	1.00E-01	1.00E-01	1.00E-01	1.00E-01	1.00E-01	1.00E-01
1.00E-01	1.00E-01	1.00E-01	1.00E-01	1.00E-01	1.00E-01	1.00E-01	1.00E-01	1.00E-01	1.00E-01	1.00E-01	1.00E-01	1.00E-01	1.00E-01	1.00E-01	1.00E-01	1.00E-01	1.00E-01	1.00E-01	1.00E-01	1.00E-01	1.00E-01	1.00E-01	1.00E-01	1.00E-01	1.00E-01	1.00E-01	1.00E-01	1.00E-01	1.00E-01	1.00E-01	1.00E-01	1.00E-01	1.00E-01	1.00E-01	1.00E-01	1.00E-01	1.00E-01	1.00E-01	1.00E-01	1.00E-01	1.00E-01	1.00E-01	1.00E-01	1.00E-01	1.00E-01	1.00E-01	1.00E-01	1.00E-01	1.00E-01
1.00E-01	1.00E-01	1.00E-01	1.00E-01	1.00E-01	1.00E-01	1.00E-01	1.00E-01	1.00E-01	1.00E-01	1.00E-01	1.00E-01	1.00E-01	1.00E-01	1.00E-01	1.00E-01	1.00E-01	1.00E-01	1.00E-01	1.00E-01	1.00E-01	1.00E-01	1.00E-01	1.00E-01	1.00E-01	1.00E-01	1.00E-01	1.00E-01	1.00E-01	1.00E-01	1.00E-01	1.00E-01	1.00E-01	1.00E-01	1.00E-01	1.00E-01	1.00E-01	1.00E-01	1.00E-01	1.00E-01	1.00E-01	1.00E-01	1.00E-01	1.00E-01	1.00E-01	1.00E-01	1.00E-01	1.00E-01	1.00E-01	1.00E-01
1.00E-01	1.00E-01	1.00E-01	1.00E-01	1.00E-01	1.00E-01	1.00E-01	1.00E-01	1.00E-01	1.00E-01	1.00E-01	1.00E-01	1.00E-01	1.00E-01	1.00E-01	1.00E-01	1.00E-01	1.00E-01	1.00E-01	1.00E-01	1.00E-01	1.00E-01	1.00E-01	1.00E-01	1.00E-01	1.00E-01	1.00E-01	1.00E-01	1.00E-01	1.00E-01	1.00E-01	1.00E-01	1.00E-01	1.00E-01	1.00E-01	1.00E-01	1.00E-01	1.00E-01	1.00E-01	1.00E-01	1.00E-01	1.00E-01	1.00E-01	1.00E-01	1.00E-01	1.00E-01	1.00E-01	1.00E-01	1.00E-01	1.00E-01
1.00E-01	1.00E-01	1.00E-01	1.00E-01	1.00E-01	1.00E-01	1.00E-01	1.00E-01	1.00E-01	1.00E-01	1.00E-01	1.00E-01	1.00E-01	1.00E-01	1.00E-01	1.00E-01	1.00E-01	1.00E-01	1.00E-01	1.00E-01	1.00E-01	1.00E-01	1.00E-01	1.00E-01	1.00E-01	1.00E-01	1.00E-01	1.00E-01	1.00E-01	1.00E-01	1.00E-01	1.00E-01	1.00E-01	1.00E-01	1.00E-01	1.00E-01	1.00E-01	1.00E-01	1.00E-01	1.00E-01	1.00E-01	1.00E-01	1.00E-01	1.00E-01	1.00E-01	1.00E-01	1.00E-01	1.00E-01	1.00E-01	1.00E-01
1.00E-01	1.00E-01	1.00E-01	1.00E-01	1.00E-01	1.00E-01	1.00E-01	1.00E-01	1.00E-01	1.00E-01	1.00E-01	1.00E-01	1.00E-01	1.00E-01	1.00E-01	1.00E-01	1.00E-01	1.00E-01	1.00E-01	1.00E-01	1.00E-01	1.00E-01	1.00E-01	1.00E-01	1.00E-01	1.00E-01	1.00E-01	1.00E-01	1.00E-01	1.00E-01	1.00E-01	1.00E-01	1.00E-01	1.00E-01	1.00E-01	1.00E-01	1.00E-01	1.00E-01	1.00E-01	1.00E-01	1.00E-01	1.00E-01	1.00E-01	1.00E-01	1.00E-01	1.00E-01	1.00E-01	1.00E-01	1.00E-01	1.00E-01
1.00E-01	1.00E-01	1.00E-01	1.00E-01	1.00E-01	1.00E-01	1.00E-01	1.00E-01	1.00E-01	1.00E-01	1.00E-01	1.00E-01	1.00E-01	1.00E-01	1.00E-01	1.00E-01	1.00E-01	1.00E-01	1.00E-01	1.00E-01	1.00E-01	1.00E-01	1.00E-01	1.00E-01	1.00E-01	1.00E-01	1.00E-01	1.00E-01	1.00E-01	1.00E-01	1.00E-01	1.00E-01	1.00E-01	1.00E-01	1.00E-01	1.00E-01	1.00E-01	1.00E-01	1.00E-01	1.00E-01	1.00E-01	1.00E-01	1.00E-01	1.00E-01	1.00E-01	1.00E-01	1.00E-01	1.00E-01	1.00E-01	1.00E-01
1.00E-01	1.00E-01	1.00E-01	1.00E-01	1.00E-01	1.00E-01	1.00E-01	1.00E-01	1.00E-01	1.00E-01	1.00E-01	1.00E-01	1.00E-01	1.00E-01	1.00E-01	1.00E-01	1.00E-01	1.00E-01	1.00E-01	1.00E-01	1.00E-01	1.00E-01	1.00E-01	1.00E-01	1.00E-01	1.00E-01	1.00E-01	1.00E-01	1.00E-01	1.00E-01	1.00E-01	1.00E-01	1.00E-01	1.00E-01	1.00E-01	1.00E-01	1.00E-01	1.00E-01	1.00E-01	1.00E-01	1.00E-01	1.00E-01	1.00E-01	1.00E-01	1.00E-01	1.00E-01	1.00E-01	1.00E-01	1.00E-01	1.00E-01
1.00E-01	1.00E-01	1.00E-01	1.00E-01	1.00E-01	1.00E-01	1.00E-01	1.00E-01	1.00E-01	1.00E-01	1.00E-01	1.00E-01	1.00E-01	1.00E-01	1.00E-01	1.00E-01	1.00E-01	1.00E-01	1.00E-01	1.00E-01	1.00E-01	1.00E-01	1.00E-01	1.00E-01	1.00E-01	1.00E-01	1.00E-01	1.00E-01	1.00E-01	1.00E-01	1.00E-01	1.00E-01	1.00E-01	1.00E-01	1.00E-01	1.00E-01	1.00E-01	1.00E-01	1.00E-01	1.00E-01	1.00E-01	1.00E-01	1.00E-01	1.00E-01	1.00E-01	1.00E-01	1.00E-01	1.00E-01	1.00E-01	1.00E-01
1.00E-01	1.00E-01	1.00E-01	1.00E-01	1.00E-01	1.00E-01	1.00E-01	1.00E-01	1.00E-01	1.00E-01	1.00E-01	1.00E-01	1.00E-01	1.00E-01	1.00E-01	1.00E-01	1.00E-01	1.00E-01	1.00E-01	1.00E-01	1.00E-01	1.00E-01	1.00E-01	1.00E-01	1.00E-01	1.00E-01	1.00E-01	1.00E-01	1.00E-01	1.00E-01	1.00E-01	1.00E-01	1.00E-01	1.00E-01	1.00E-01	1.00E-01	1.00E-01	1.00E-01	1.00E-01	1.00E-01	1.00E-01	1.00E-01	1.00E-01	1.00E-01	1.00E-01	1.00E-01	1.00E-01	1.00E-01	1.00E-01	1.00E-01
1.00E-01	1.00E-01	1.00E-01	1.00E-01	1.00E-01	1.00E-01	1.00E-01	1.00E-01	1.00E-01	1.00E-01	1.00E-01	1.00E-01	1.00E-01	1.00E-01	1.00E-01	1.00E-01	1.00E-01	1.00E-01	1.00E-01	1.00E-01	1.00E-01	1.00E-01	1.00E-01	1.00E-01	1.00E-01	1.00E-01	1.00E-01	1.00E-01	1.00E-01	1.00E-01	1.00E-01	1.00E-01	1.00E-01	1.00E-01	1.00E-01	1.00E-01	1.00E-01	1.00E-01	1.00E-01	1.00E-01	1.00E-01	1.00E-01	1.00E-01	1.00E-01	1.00E-01	1.00E-01	1.00E-01	1.00E-01	1.00E-01	1.00E-01
1.00E-01	1.00E-01	1.00E-01	1.00E-01	1.00E-01	1.00E-01	1.00E-01	1.00E-01	1.00E-01	1.00E-01	1.00E-01	1.00E-01	1.00E-01	1.00E-01	1.00E-01	1.00E-01	1.00E-01	1.00E-01	1.00E-01	1.00E-01	1.00E-01	1.00E-01	1.00E-01	1.00E-01	1.00E-01	1.00E-01	1.00E-01	1.00E-01	1.00E-01	1.00E-01	1.00E-01	1.00E-01	1.00E-01	1.00E-01	1.00E-01	1.00E-01	1.00E-01	1.00E-01	1.00E-01	1.00E-01	1.00E-01	1.00E-01	1.00E-01	1.00E-01	1.00E-01	1.00E-01	1.00E-01	1.00E-01	1.00E-01	1.00E-01
1.00E-01	1.00E-01	1.00E-01	1.00E-01	1.00E-01	1.00E-01	1.00E-01	1.00E-01	1.00E-01	1.00E-01	1.00E-01	1.00E-01	1.00E-01	1.00E-01	1.00E-01	1.00E-01	1.00E-01	1.00E-01	1.00E-01	1.00E-01	1.00E-01	1.00E-01	1.00E-01	1.00E-01	1.00E-01	1.00E-01	1.00E-01	1.00E-01	1.00E-01	1.00E-01	1.00E-01	1.00E-01	1.00E-01	1.00E-01	1.00E-01	1.00E-01	1.00E-01	1.00E-01	1.00E-01	1.00E-01	1.00E-01	1.00E-01	1.00E-01	1.00E-01	1.00E-01	1.00E-01	1.00E-01	1.00E-01	1.00E-01	1.00E-01
1.00E-01	1.00E-01	1.00E-01	1.00E-01	1.00E-01	1.00E-01	1.00E-01	1.00E-01	1.00E-01	1.00E-01	1.00E-01	1.00E-01	1.00E-01	1.00E-01	1.00E-01	1.00E-01	1.00E-01	1.00E-01	1.00E-01	1.00E-01	1.00E-01	1.00E-01	1.00E-01	1.00E-01	1.00E-01	1.00E-01	1.00E-01	1.00E-01	1.00E-01	1.00E-01	1.00E-01	1.00E-01	1.00E-01	1.00E-01	1.00E-01	1.00E-01	1.00E-01	1.00E-01	1.00E-01	1.00E-01	1.00E-01	1.00E-01	1.00E-01	1.00E-01	1.00E-01	1.00E-01	1.00E-01	1.00E-01	1.00E-01	1.00E-01
1.00E-01	1.00E-01	1.00E-01	1.00E-01	1.00E-01	1.00E-01	1.00E-01	1.00E-01	1.00E-01	1.00E-01	1.00E-01	1.00E-01	1.00E-01	1.00E-01	1.00E-01	1.00E-01	1.00E-01	1.00E-01	1.00E-01	1.00E-01	1.00E-01	1.00E-01	1.00E-01	1.00E-01	1.00E-01	1.00E-01	1.00E-01	1.00E-01	1.00E-01	1.00E-01	1.00E-01	1.00E-01	1.00E-01	1.00E-01	1.00E-01	1.00E-01	1.00E-01	1.00E-01	1.00E-01	1.00E-01	1.00E-01	1.00E-01	1.00E-01	1.00E-01	1.00E-01	1.00E-01	1.00E-01	1.00E-01	1.00E-01	1.00E-01
1.00E-01	1.00E-01	1.00E-01	1.00E-01	1.00E-01	1.00E-01	1.00E-01	1.00E-01	1.00E-01	1.00E-01	1.00E-01	1.00E-01	1.00E-01	1.00E-01	1.00E-01	1.00E-01	1.00E-01	1.00E-01	1.00E-01	1.00E-01	1.00E-01	1.00E-01	1.00E-01	1.00E-01	1.00E-01	1.00E-01	1.00E-01	1.00E-01	1.00E-01	1.00E-01	1.00E-01	1.00E-01	1.00E-01	1.00E-01	1.00E-01	1.00E-01	1.00E-01	1.00E-01	1.00E-01	1.00E-01	1.00E-01	1.00E-01	1.00E-01	1.00E-01	1.00E-01	1.00E-01	1.00E-01	1.00E-01	1.00E-01	1.00E-01
1.00E-01	1.00E-01	1.00E-01	1.00E-01	1.00E-01	1.00E-01	1.00E-01	1.00E-01	1.00E-01	1.00E-01	1.00E-01	1.00E-01	1.00E-01	1.00E-01	1.00E-01	1.00E-01	1.00E-01	1.00E-01	1.00E-01	1.00E-01	1.00E-01	1.00E-01	1.00E-01	1.00E-01	1.00E-01	1.00E-01	1.00E-01	1.00E-01	1.00E-01	1.00E-01	1.00E-01	1.00E-01	1.00E-01	1.00E-01	1.00E-01	1.00E-01	1.00E-01	1.00E-01	1.00E-01	1.00E-01	1.00E-01	1.00E-01	1.00E-01	1.00E-01	1.00E-01	1.00E-01	1.00E-01	1.00E-01	1.00E-01	1.00E-01
1.00E-01	1.00E-01	1.00E-01	1.00E-01	1.00E-01	1.00E-01	1.00E-01	1.00E-01	1.00E-01	1.00E-01	1.00E-01	1.00E-01	1.00E-01	1.00E-01	1.00E-01	1.00E-01	1.00E-01	1.00E-01	1.00E-01	1.00E-01	1.00E-01	1.00E-01	1.00E-01	1.00E-01	1.00E-01	1.00E-01	1.00E-01	1.00E-01	1.00E-01	1.00E-01	1.00E-01	1.00E-01	1.00E-01	1.00E-01	1.00E-01	1.00E-01	1.00E-01	1.00E-01	1.00E-01	1.00E-01	1.00E-01	1.00E-01	1.00E-01	1.00E-01	1.00E-01	1.00E-01	1.00E-01	1.00E-01	1.00E-01	1.00E-01
1.00E-01	1.00E-01	1.00E-01	1.00E-01	1.00E-01	1.00E-01	1.00E-01	1.00E-01	1.00E-01	1.00E-01	1.00E-01	1.00E-01	1.00E-01	1.00E-01	1.00E-01	1.00E-01	1.00E-01	1.00E-01	1.00E-01	1.00E-01	1.00E-01	1.00E-01	1.00E-01	1.00E-01	1.00E-01	1.00E-01	1.00E-01	1.00E-01	1.00E-01	1.00E-01	1.00E-01	1.00E-01	1.00E-01	1.00E-01	1.00E-01	1.00E-01	1.00E-01	1.00E-01	1.00E-01	1.00E-01	1.00E-01	1.00E-01	1.00E-01	1.00E-01	1.00E-01	1.00E-01	1.00E-01	1.00E-01	1.00E-01	1.00E-01
1.00E-01	1.00E-01	1.00E-01	1.00E-01	1.00E-01	1.00E-01	1.00E-01	1.00E-01	1.00E-01	1.00E-01	1.00E-01	1.00E-01	1.00E-01	1.00E-01	1.00E-01	1.00E-01	1.00E-01	1.00E-01	1.00E-01	1.00E-01	1.00E-01	1.00E-01	1.00E-01	1.00E-01	1.00E-01	1.00E-01	1.00E-01	1.00E-01	1.00E-01	1.00E-01	1.00E-01	1.00E-01	1.00E-01	1.00E-01	1.00E-01	1.00E-01	1.00E-01	1.00E-01	1.00E-01	1.00E-01	1.00E-01	1.00E-01	1.00E-01	1.00E-01	1.00E-01	1.00E-01	1.00E-01	1.00E-01	1.00E-01	1.00E-01
1.00E-01	1.00E-01	1.00E-01	1.00E-01	1.00E-01	1.00E-01	1.00E-01	1.00E-01	1.00E-01	1.00E-01	1.00E-01	1.00E-01	1.00E-01	1.00E-01	1.00E-01	1.00E-01	1.00E-01	1.00E-01	1.00E-01	1.00E-01	1.00E-01	1.00E-01	1.00E-01	1.00E-01	1.00E-01	1.00E-01	1.00E-01	1.00E-01	1.00E-01	1.00E-01	1.00E-01	1.00E-01	1.00E-01	1.00E-01	1.00E-01	1.00E-01	1.00E-01	1.00E-01	1.00E-01	1.00E-01	1.00E-01	1.00E-01	1.00E-01	1.00E-01	1.00E-01	1.00E-01	1.00E-01	1.00E-01	1.00E-01	1.00E-01
1.00E-01	1.00E-01	1.00E-01	1.00E-01	1.00E-01	1.00E-01	1.00E-01	1.00E-01	1.00E-01	1.00E-01	1.00E-01	1.00E-01	1.00E-01	1.00E-01	1.00E-01	1.00E-01	1.00E-01	1.00E-01	1.00E-01	1.00E-01	1.00E-01	1.00E-01	1.00E-01	1.00E-01	1.00E-01	1.00E-01	1.00E-01	1.00E-01	1.00E-01	1.00E-01	1.00E-01	1.00E-01	1.00E-01	1.00E-01	1.00E-01	1.00E-01	1.00E-01	1.00E-01	1.00E-01	1.00E-01	1.00E-01	1.00E-01	1.00E-01	1.00E-01	1.00E-01	1.00E-01	1.00E-01	1.00E-01	1.00E-01	1.00E-01
1.00E-01	1.00E-01	1.00E-01	1.00E-01	1.00E-01	1.00E-01	1.00E-01	1.00E-01	1.00E-01	1.00E-01	1.00E-01	1.00E-01	1.00E-01	1.00E-01	1.00E-01	1.00E-01	1.00E-01	1.00E-01	1.00E-01	1.00E-01	1.00E-01	1.00E-01	1.00E-01	1.00E-01	1.00E-01	1.00E-01	1.00E-01	1.00E-01	1.00E-01	1.00E-01	1.00E-01	1.00E-01	1.00E-01	1.00E-01	1.00E-01	1.00E-01	1.00E-01	1.00E-01	1.00E-01	1.00E-01	1.00E-01	1.00E-01	1.00E-01	1.00E-01	1.00E-01	1.00E-01	1.00E-01	1.00E-01	1.00E-01	1.00E-01
1.00E-01	1.00E-01	1.00E-01	1.00E-01	1.00E-01	1.00E-01	1.00E-01	1.00E-01	1.00E-01	1.00E-01	1.00E-01	1.00E-01	1.00E-01	1.00E-01	1.00E-01	1.00E-01	1.00E-01	1.00E-01	1.00E-01	1.00E-01	1.00E-01	1.00E-01	1.00E-01	1.00E-01	1.00E-01	1.00E-01	1.00E-01	1.00E-01	1.00E-01	1.00E-01	1.00E-01	1.00E-01	1.00E-01	1.00E-01	1.00E-01	1.00E-01	1.00E-01	1.00E-01	1.00E-01	1.00E-01	1.00E-01	1.00E-01	1.00E-01	1.00E-01	1.00E-01	1.00E-01	1.00E-01	1.00E-01	1.00E-01	1.00E-01
1.00E-01	1.00E-01	1.00E-01	1.00E-01	1.00E-01	1.00E-01	1.00E-01	1.00E-01	1.00E-01	1.00E-01	1.00E-01	1.00E-01	1.00E-01	1.00E-01	1.00E-01	1.00E-01	1.00E-01	1.00E-01	1.00E-01	1.00E-01	1.00E-01	1.00E-01	1.00E-01	1.00E-01	1.00E-01	1.00E-01	1.00E-01	1.00E-01	1.00E-01	1.00E-01	1.00E-01	1.00E-01	1.00E-01	1.00E-01	1.00E-01	1.00E-01	1.00E-01	1.00E-01	1.00E-01	1.00E-01	1.00E-01	1.00E-01	1.00E-01	1.00E-01	1.00E-01	1.00E-01	1.00E-01	1.00E-01	1.00E-01	1.00E-01
1.00E-01	1.00E-01	1.00E-01	1.00E-01	1.00E-01	1.00E-01	1.00E-01	1.00E-01	1.00E-01	1.00E-01	1.00E-01	1.00E-01	1.00E-01	1.00E-01	1.00E-01	1.00E-01	1.00E-01	1.00E-01	1.00E-01	1.00E-01	1.00E-01	1.00E-01	1.00E-01	1.00E-01	1.00E-01	1.00E-01	1.00E-01	1.00E-01	1.00E-01	1.00E-01	1.00E-01	1.00E-01	1.00E-01	1.00E-01	1.00E-01	1.00E-01	1.00E-01	1.00E-01	1.00E-01	1.00E-01	1.00E-01	1.00E-01	1.00E-01	1.00E-01	1.00E-01	1.00E-01	1.00E-01	1.00E-01	1.00E-01	1.00E-01
1.00E-01	1.00E-01	1.00E-01	1.00E-01	1.00E-01	1.00E-01	1.00E-01	1.00E-01	1.00E-01	1.00E-01	1.00E-01	1.00E-01	1.00E-01	1.00E-01	1.00E-01	1.00E-01	1.00E-01	1.00E-01	1.00E-01	1.00E-01	1.00E-01	1.00E-01	1.00E-01	1.00E-01	1.00E-01	1.00E-01	1.00E-01	1.00E-01	1.00E-01	1.00E-01	1.00E-01	1.00E-01	1.00E-01	1.00E-01	1.00E-01	1.00E-01	1.00E-01	1.00E-01	1.00E-01	1.00E-01	1.00E-01	1.00E-01	1.00E-01	1.00E-01	1.00E-01	1.00E-01	1.00E-01	1.00E-01	1.00E-01	1.00E-01
1.00E-01	1.00E-01	1.00E-01	1.00E-01	1.00E-01	1.00E-01	1.00E-01	1.00E-01	1.00E-01	1.00E-01	1.00E-01	1.00E-01	1.00E-01	1.00E-01	1.00E-01	1.00E-01	1.00E-01	1.00E-01	1.00E-01	1.00E-01	1.00E-01	1.00E-01	1.00E-01	1.00E-01	1.00E-01	1.00E-01	1.00E-01	1.00E-01	1.00E-01	1.00E-01	1.00E-01	1.00E-01	1.00E-01	1.00E-01	1.00E-01	1.00E-01	1.00E-01	1.00E-01	1.00E-01	1.00E-01	1.00E-01	1.00E-01	1.00E-01	1.00E-01	1.00E-01	1.00E-01	1.00E-01	1.00E-01	1.00E-01	1.00E-01
1.00E-01	1.00E-01	1.00E-01	1.00E-01	1.00E-01	1.00E-01	1.00E-01	1.00E-01	1.00E-01	1.00E-01	1.00E-01	1.00E-01	1.00E-01	1.00E-01	1.00E-01	1.00E-01	1.00E-01	1.00E-01	1.00E-01	1.00E-01	1.00E-01	1.00E-01	1.00E-01	1.00E-01	1.00E-01	1.00E-01	1.00E-01	1.00E-01	1.00E-01	1.00E-01	1.00E-01	1.00E-01	1.00E-01	1.00E-01	1.00E-01	1.00E-01	1.00E-01	1.00E-01	1.00E-01	1.00E-01	1.00E-01	1.00E-01	1.00E-01	1.00E-01	1.00E-01	1.00E-01	1.00E-01	1.00E-01	1.00E-01	1.00E-01
1.00E-01	1.00E-01	1.00E-01	1.00E-01	1.00E-01	1.00E-01	1.00E-01	1.00E-01	1.00E-01	1.00E-01	1.00E-01	1.00E-01	1.00E-01	1.00E-01	1.00E-01	1.00E-01	1.00E-01	1.00E-01	1.00E-01	1.00E-01	1.00E-01	1.00E-01	1.00E-01	1.00E-01	1.00E-01	1.00E-01	1.00E-01	1.00E-01	1.00E-01	1.00E-01	1.00E-01	1.00E-01	1.00E-01	1.00E-01	1.00E-01	1.00E-01	1.00E-01	1.00E-01	1.00E-01	1.00E-01	1.00E-01	1.00E-01	1.00E-01	1.00E-01	1.00E-01	1.00E-01	1.00E-01	1.00E-01	1.00E-01	1.00E-01
1.00E-01	1.00E-01	1.00E-01	1.00E-01	1.00E-01	1.00E-01	1.00E-01	1.00E-01	1.00E-01	1.00E-01	1.00E-01	1.00E-01	1.00E-01	1.00E-01	1.00E-01	1.00E-01	1.00E-01	1.00E-01	1.00E-01	1.00E-01	1.00E-01	1.00E-01	1.00E-01	1.00E-01	1.00E-01	1.00E-01	1.00E-01	1.00E-01	1.00E-01	1.00E-01	1.00E-01	1.00E-01	1.00E-01	1.00E-01	1.00E-01	1.00E-01	1.00E-01	1.00E-01	1.00E-01	1.00E-01	1.00E-01	1.00E-01	1.00E-01	1.00E-01	1.00E-01	1.00E-01	1.00E-01	1.00E-01	1.00E-01	1.00E-01
1.00E-01	1.00E-01	1.00E-01	1.00E-01	1.00E-01	1.00E-01	1.00E-01	1.00E-01	1.00E-01	1.00E-01	1.00E-01	1.00E-01	1.00E-01	1.00E-01	1.00E-01	1.00E-01	1.00E-01	1.00E-01	1.00E-01	1.00E-01	1.00E-01	1.00E-01	1.00E-01	1.00E-01	1.00E-01	1.00E-01	1.00E-01	1.00E-01	1.00E-01	1.00E-01	1.00E-01	1.00E-01	1.00E-01	1.00E-01	1.00E-01	1.00E-01	1.00E-01	1.00E-01	1.00E-01	1.00E-01	1.00E-01	1.00E-01	1.00E-01	1.00E-01	1.00E-01	1.00E-01	1.00E-01	1.00E-01	1.00E-01	1.00E-01
1.00E-01	1.00E-01	1.00E-01	1.00E-01	1.00E-01	1.00E-01	1.00E-01	1.00E-01	1.00E-01	1.00E-01	1.00E-01	1.00E-01	1.00E-01	1.00E-01	1.00E-01	1.00E-01	1.00E-01	1.00E-01	1.00E-01	1.00E-01	1.00E-01	1.00E-01	1.00E-01	1.00E-01	1.00E-01	1.00E-01	1.00E-01	1.00E-01	1.00E-01	1.00E-01	1.00E-01	1.00E-01	1.00E-01	1.00E-01	1.00E-01	1.00E-01	1.00E-01	1.00E-01	1.00E-01	1.00E-01	1.00E-01	1.00E-01	1.00E-01	1.00E-01	1.00E-01	1.00E-01	1.00E-01	1.00E-01	1.00E-01	1.00E-01
1.00E-01	1.00E-01	1.00E-01	1.00E-01	1.00E-01	1.00E-01	1.00E-01	1.00E-01	1.00E-01	1.00E-01	1.00E-01	1.00E-01	1.00E-01	1.00E-01	1.00E-01	1.00E-01	1.00E-01	1.00E-01	1.00E-01	1.00E-01	1.00E-01	1.00E-01	1.00E-01	1.00E-01	1.00E-01	1.00E-01	1.00E-01	1.00E-01	1.00E-01	1.00E-01	1.00E-01	1.00E-01	1.00E-01	1.00E-01	1.00E-01	1.00E-01	1.00E-01	1.00E-01	1.00E-01	1.00E-01	1.00E-01	1.00E-01	1.00E-01	1.00E-01	1.00E-01	1.00E-01	1.00E-01	1.00E-01	1.00E-01	1.00E-01
1.00E-01	1.00E-01	1.00E-01	1.00E-01	1.00E-01	1.00E-01	1.00E-01	1.00E-01	1.00E-01	1.00E-01	1.00E-01	1.00E-01	1.00E-01	1.00E-01	1.00E-01	1.00E-01	1.00E-01	1.00E-01	1.00E-01	1.00E-01	1.00E-01	1.00E-01	1.00E-01	1.00E-01	1.00E-01	1.00E-01	1.00E-01	1.00E-01	1.00E-01	1.00E-01	1.00E-01	1.00E-01	1.00E-01	1.00E-01	1.00E-01	1.00E-01	1.00E-01	1.00E-01	1.00E-01	1.00E-01	1.00E-01	1.00E-01	1.00E-01	1.00E-01	1.00E-01	1.00E-01	1.00E-01	1.00E-01	1.00E-01	1.00E-01
[truncated: 94 more columns]
