# Supplementary material for: Detecting Drawdowns Masked by Environmental Stresses with Water-Level Models
Source: Ground Water. 2013 Mar 7;51(3):322–32. doi: 10.1111/gwat.12042 (PMC3675638; doi:10.1111/gwat.12042)
Supplement: Supplementary file 2 [file gwat0051-0322-SD2.zip › HypotheticalModel/MF/HypoModel_spc.txt]

 130 144
-103147.5766   1300.0    0.00
20679.52
16543.61
13234.89
10587.91
8470.33
6776.26
5421.01
4336.81
3469.45
2775.56
2220.45
1776.36
1421.09
1136.87
909.49
727.60
582.08
465.66
372.53
298.02
238.42
190.73
152.59
122.07
97.66
78.13
62.50
50.00
50.00
50.00
50.00
50.00
50.00
50.00
50.00
50.00
50.00
50.00
50.00
50.00
50.00
50.00
50.00
50.00
50.00
50.00
50.00
50.00
50.00
50.00
50.00
50.00
50.00
50.00
50.00
50.00
50.00
50.00
50.00
50.00
50.00
50.00
50.00
50.00
50.00
50.00
50.00
50.00
50.00
50.00
50.00
50.00
50.00
50.00
50.00
50.00
50.00
50.00
50.00
50.00
50.00
50.00
50.00
50.00
50.00
50.00
50.00
50.00
50.00
50.00
50.00
50.00
50.00
50.00
50.00
50.00
50.00
50.00
50.00
50.00
50.00
50.00
50.00
50.00
50.00
50.00
50.00
50.00
50.00
50.00
50.00
50.00
50.00
50.00
50.00
50.00
50.00
62.50
78.13
97.66
122.07
152.59
190.73
238.42
298.02
372.53
465.66
582.08
727.60
909.49
1136.87
1421.09
1776.36
2220.45
2775.56
3469.45
4336.81
5421.01
6776.26
8470.33
10587.91
13234.89
16543.61
20679.52000000000000000000000000000
130*10
