# Supplementary material for: Detecting Drawdowns Masked by Environmental Stresses with Water-Level Models
Source: Ground Water. 2013 Mar 7;51(3):322–32. doi: 10.1111/gwat.12042 (PMC3675638; doi:10.1111/gwat.12042)
Supplement: Supplementary file 2 [file gwat0051-0322-SD2.zip › HypotheticalModel/MF/INPUT_HypoModel.bas.txt]

#MODEL OF Hypothetical System -- generalized ER-EC-11 aquifer test
#
NO OPTIONS
CONSTANT        1                                                                      Layer 01   
CONSTANT        1                                                                      Layer 02   
CONSTANT        1                                                                      Layer 03   
CONSTANT        1                                                                      Layer 04   
CONSTANT        1                                                                      Layer 05   
CONSTANT        1                                                                      Layer 06   
CONSTANT        1                                                                      Layer 07   
CONSTANT        1                                                                      Layer 08   
CONSTANT        1                                                                      Layer 09   
CONSTANT        1                                                                      Layer 10   
CONSTANT        1                                                                      Layer 11   
CONSTANT        1                                                                      Layer 12   
CONSTANT        1                                                                      Layer 13   
CONSTANT        1                                                                      Layer 14   
CONSTANT        1                                                                      Layer 15   
CONSTANT        1                                                                      Layer 16   
CONSTANT        1                                                                      Layer 17   
CONSTANT        1                                                                      Layer 18   
CONSTANT        1                                                                      Layer 19   
CONSTANT        1                                                                      Layer 20    
CONSTANT        1                                                                      Layer 21   
CONSTANT        1                                                                      Layer 22   
CONSTANT        1                                                                      Layer 23   
CONSTANT        1                                                                      Layer 24   
CONSTANT        1                                                                      Layer 25   
CONSTANT        1                                                                      Layer 26   
CONSTANT        1                                                                      Layer 27   
CONSTANT        1                                                                      Layer 28   
CONSTANT        1                                                                      Layer 29       
 1.721E+38  HNOFLO
CONSTANT   0.00000               Layer 01    
CONSTANT   0.00000               Layer 02    
CONSTANT   0.00000               Layer 03    
CONSTANT   0.00000               Layer 04    
CONSTANT   0.00000               Layer 05    
CONSTANT   0.00000               Layer 06    
CONSTANT   0.00000               Layer 07    
CONSTANT   0.00000               Layer 08    
CONSTANT   0.00000               Layer 09    
CONSTANT   0.00000               Layer 10    
CONSTANT   0.00000               Layer 11    
CONSTANT   0.00000               Layer 12    
CONSTANT   0.00000               Layer 13    
CONSTANT   0.00000               Layer 14    
CONSTANT   0.00000               Layer 15    
CONSTANT   0.00000               Layer 16    
CONSTANT   0.00000               Layer 17    
CONSTANT   0.00000               Layer 18    
CONSTANT   0.00000               Layer 19    
CONSTANT   0.00000               Layer 20    
CONSTANT   0.00000               Layer 21    
CONSTANT   0.00000               Layer 22    
CONSTANT   0.00000               Layer 23    
CONSTANT   0.00000               Layer 24    
CONSTANT   0.00000               Layer 25    
CONSTANT   0.00000               Layer 26    
CONSTANT   0.00000               Layer 27    
CONSTANT   0.00000               Layer 28    
CONSTANT   0.00000               Layer 29        
