# Supplementary material for: Detecting Drawdowns Masked by Environmental Stresses with Water-Level Models
Source: Ground Water. 2013 Mar 7;51(3):322–32. doi: 10.1111/gwat.12042 (PMC3675638; doi:10.1111/gwat.12042)
Supplement: Supplementary file 2 [file gwat0051-0322-SD2.zip › HypotheticalModel/MF/INPUT_HypoModel.dis.txt]

#INPUT DATA
29 130 144 5 4 2  NLAY NROW NCOL NPER ITMUNI LENUNI
0  0  0  0  0  0  0  0  0  0     0  0  0  0  0  0  0  0  0  0     0  0  0  0  0  0  0  0  0      	LAYCBD (NLAY) 
INTERNAL   1.000  (FREE)   +1   DELC  ---- For Hopothetical Model  this is X as one would normally do
20679.52 16543.61 13234.89 10587.91 08470.33 06776.26 05421.01 04336.81 03469.45 02775.56 02220.45 01776.36 01421.09 01136.87 00909.49 00727.60 00582.08 00465.66 00372.53 00298.02 00238.42 00190.73 00152.59 00122.07 00097.66 00078.13 00062.50 00050.00 00050.00 00050.00 00050.00 00050.00 00050.00 00050.00 00050.00 00050.00 00050.00 00050.00 00050.00 00050.00 00050.00 00050.00 00050.00 00050.00 00050.00 00050.00 00050.00 00050.00 00050.00 00050.00 00050.00 00050.00 00050.00 00050.00 00050.00 00050.00 00050.00 00050.00 00050.00 00050.00 00050.00 00050.00 00050.00 00050.00 00050.00 00050.00 00050.00 00050.00 00050.00 00050.00 00050.00 00050.00 00050.00 00050.00 00050.00 00050.00 00050.00 00050.00 00050.00 00050.00 00050.00 00050.00 00050.00 00050.00 00050.00 00050.00 00050.00 00050.00 00050.00 00050.00 00050.00 00050.00 00050.00 00050.00 00050.00 00050.00 00050.00 00050.00 00050.00 00050.00 00050.00 00050.00 00050.00 00050.00 00050.00 00050.00 00050.00 00050.00 00050.00 00050.00 00050.00 00050.00 00050.00 00050.00 00050.00 00050.00 00050.00 00062.50 00078.13 00097.66 00122.07 00152.59 00190.73 00238.42 00298.02 00372.53 00465.66 00582.08 00727.60 00909.49 01136.87 01421.09 01776.36 02220.45 02775.56 03469.45 04336.81 05421.01 06776.26 08470.33 10587.91 13234.89 16543.61 20679.52
CONSTANT 10.0                ---- Z = 1300 M DELR (ROW width) 
  CONSTANT   000000.0                                        TOP OF LAYER:1  THIS IS Y OR THE NYLAY, ZERO IS THE ORIGIN WHERE WELL EXISTS
  CONSTANT   -000025.0                                        TOP OF LAYER:2
  CONSTANT   -000075.0                                        TOP OF LAYER:3
  CONSTANT   -000137.5                                        TOP OF LAYER:4
  CONSTANT   -000215.6                                        TOP OF LAYER:5
  CONSTANT   -000313.3                                        TOP OF LAYER:6
  CONSTANT   -000435.4                                        TOP OF LAYER:7
  CONSTANT   -000587.9                                        TOP OF LAYER:8
  CONSTANT   -000778.7                                        TOP OF LAYER:9
  CONSTANT   -001017.1                                        TOP OF LAYER:10
  CONSTANT   -001315.1                                        TOP OF LAYER:11
  CONSTANT   -001687.6                                        TOP OF LAYER:12
  CONSTANT   -002153.3                                        TOP OF LAYER:13
  CONSTANT   -002735.4                                        TOP OF LAYER:14
  CONSTANT   -003463.0                                        TOP OF LAYER:15
  CONSTANT   -004372.5                                        TOP OF LAYER:16
  CONSTANT   -005509.3                                        TOP OF LAYER:17
  CONSTANT   -006930.4                                        TOP OF LAYER:18
  CONSTANT   -008706.8                                        TOP OF LAYER:19
  CONSTANT   -010927.2                                        TOP OF LAYER:20
  CONSTANT   -013702.8                                        TOP OF LAYER:21
  CONSTANT   -017172.2                                        TOP OF LAYER:22
  CONSTANT   -021509.0                                        TOP OF LAYER:23
  CONSTANT   -026930.1                                        TOP OF LAYER:24
  CONSTANT   -033706.3                                        TOP OF LAYER:25
  CONSTANT   -042176.6                                        TOP OF LAYER:26
  CONSTANT   -052764.6                                        TOP OF LAYER:27
  CONSTANT   -065999.4                                        TOP OF LAYER:28
  CONSTANT   -082543.1                                        TOP OF LAYER:29
  CONSTANT   -103222.6                                        TOP OF LAYER:30 OR BOTTOM OF LAYER 29   
0023.00        50     1.250  TR  PERLEN,NSTP,TSMULT,Ss/tr  
0010.00        50     1.250  TR  PERLEN,NSTP,TSMULT,Ss/tr     
0010.00        99     1.250  TR  PERLEN,NSTP,TSMULT,Ss/tr     
0010.00        50     1.250  TR  PERLEN,NSTP,TSMULT,Ss/tr     
0119.00        99     1.250  TR  PERLEN,NSTP,TSMULT,Ss/tr     
