# Supplementary material for: Detecting Drawdowns Masked by Environmental Stresses with Water-Level Models
Source: Ground Water. 2013 Mar 7;51(3):322–32. doi: 10.1111/gwat.12042 (PMC3675638; doi:10.1111/gwat.12042)
Supplement: Supplementary file 2 [file gwat0051-0322-SD2.zip › HypotheticalModel/MF/INPUT_HypoModel.lpf.txt]

  45  -9999.0    00      Line 1:  ILPFCB (unit number for CBCF) HDRY (dry cell value) NPLPF (number of LPF parameters)  options = storage coefficent so can use Ss and SY directly                                                                                                                                                                                                                                                                                                                                                                                                                                                                                                                                                                                                                                                      
 0 0 0 0 0 0 0 0 0 0  0 0 0 0 0 0 0 0 0 0  0 0 0 0 0 0 0 0 0          Line 2:  LAYTYP (NLAY) 0 = confined layers                                                                                                                                                                                                                                                                                                                                                                                                                                                                                                                                                                                                                                                                                                                        
 0 0 0 0 0 0 0 0 0 0  0 0 0 0 0 0 0 0 0 0  0 0 0 0 0 0 0 0 0          Line 3:  LAYAVG (NLAY) 0 = arithmatic mean of thickness and log mean of K                                                                                                                                                                                                                                                                                                                                                                                                                                                                                                                                                                                                                                                                                         
 1 1 1 1 1 1 1 1 1 1  1 1 1 1 1 1 1 1 1 1  1 1 1 1 1 1 1 1 1          Line 4:  CHANI (NLAY)  1 = horizontal anisotropy HANI is not read                                                                                                                                                                                                                                                                                                                                                                                                                                                                                                                                                                                                                                                                                                 
 1 1 1 1 1 1 1 1 1 1  1 1 1 1 1 1 1 1 1 1  1 1 1 1 1 1 1 1 1          Line 5:  LAYVKA (NLAY) 0 = vertical hydraulic conductivity for VKA                                                                                                                                                                                                                                                                                                                                                                                                                                                                                                                                                                                                                                                                                                
 0 0 0 0 0 0 0 0 0 0  0 0 0 0 0 0 0 0 0 0  0 0 0 0 0 0 0 0 0          Line 6:  LAYWET (NLAY) 0 = wetting inactive                                                                                                                                                                                                                                                                                                                                                                                                                                                                                                                                                                                                                                                                                                                       
OPEN/CLOSE    Arrays\ArrayHypoModel.HydK-002.txt          1.00      (FREE)    -1          10. HK(NCOL,NROW)                                                                                                                                                                                                                                                                                                                                                                                                                                                                                                                                                                                                                                                                                                                              
CONSTANT             1.0000000E+00                                                           12. [VKA(NCOL,NROW)]                                                                                                                                                                                                                                                                                                                                                                                                                                                                                                                                                                                                                                                                                                                       
CONSTANT             5.0000000E-06                                                           13. [Ss(NCOL,NROW)]                                                                                                                                                                                                                                                                                                                                                                                                                                                                                                                                                                                                                                                                                                                        
OPEN/CLOSE    Arrays\ArrayHypoModel.HydK-001.txt          1.00      (FREE)    -1          10. HK(NCOL,NROW)                                                                                                                                                                                                                                                                                                                                                                                                                                                                                                                                                                                                                                                                                                                              
CONSTANT             1.0000000E+00                                                           12. [VKA(NCOL,NROW)]                                                                                                                                                                                                                                                                                                                                                                                                                                                                                                                                                                                                                                                                                                                       
CONSTANT             5.0000000E-06                                                           13. [Ss(NCOL,NROW)]                                                                                                                                                                                                                                                                                                                                                                                                                                                                                                                                                                                                                                                                                                                        
OPEN/CLOSE    Arrays\ArrayHypoModel.HydK-001.txt          1.00      (FREE)    -1          10. HK(NCOL,NROW)                                                                                                                                                                                                                                                                                                                                                                                                                                                                                                                                                                                                                                                                                                                             
CONSTANT             1.0000000E+00                                                           12. [VKA(NCOL,NROW)]                                                                                                                                                                                                                                                                                                                                                                                                                                                                                                                                                                                                                                                                                                                      
CONSTANT             5.0000000E-06                                                           13. [Ss(NCOL,NROW)]                                                                                                                                                                                                                                                                                                                                                                                                                                                                                                                                                                                                                                                                                                                       
OPEN/CLOSE    Arrays\ArrayHypoModel.HydK-001.txt          1.00      (FREE)    -1          10. HK(NCOL,NROW)                                                                                                                                                                                                                                                                                                                                                                                                                                                                                                                                                                                                                                                                                                                             
CONSTANT             1.0000000E+00                                                           12. [VKA(NCOL,NROW)]                                                                                                                                                                                                                                                                                                                                                                                                                                                                                                                                                                                                                                                                                                                      
CONSTANT             5.0000000E-06                                                           13. [Ss(NCOL,NROW)]                                                                                                                                                                                                                                                                                                                                                                                                                                                                                                                                                                                                                                                                                                                       
OPEN/CLOSE    Arrays\ArrayHypoModel.HydK-001.txt          1.00      (FREE)    -1     5    10. HK(NCOL,NROW)                                                                                                                                                                                                                                                                                                                                                                                                                                                                                                                                                                                                                                                                                                                             
CONSTANT             1.0000000E+00                                                           12. [VKA(NCOL,NROW)]                                                                                                                                                                                                                                                                                                                                                                                                                                                                                                                                                                                                                                                                                                                      
CONSTANT             5.0000000E-06                                                           13. [Ss(NCOL,NROW)]                                                                                                                                                                                                                                                                                                                                                                                                                                                                                                                                                                                                                                                                                                                       
OPEN/CLOSE    Arrays\ArrayHypoModel.HydK-001.txt          1.00      (FREE)    -1          10. HK(NCOL,NROW)                                                                                                                                                                                                                                                                                                                                                                                                                                                                                                                                                                                                                                                                                                                           
CONSTANT             1.0000000E+00                                                           12. [VKA(NCOL,NROW)]                                                                                                                                                                                                                                                                                                                                                                                                                                                                                                                                                                                                                                                                                                                    
CONSTANT             5.0000000E-06                                                           13. [Ss(NCOL,NROW)]                                                                                                                                                                                                                                                                                                                                                                                                                                                                                                                                                                                                                                                                                                                     
OPEN/CLOSE    Arrays\ArrayHypoModel.HydK-001.txt          1.00      (FREE)    -1          10. HK(NCOL,NROW)                                                                                                                                                                                                                                                                                                                                                                                                                                                                                                                                                                                                                                                                                                                            
CONSTANT             1.0000000E+00                                                           12. [VKA(NCOL,NROW)]                                                                                                                                                                                                                                                                                                                                                                                                                                                                                                                                                                                                                                                                                                                     
CONSTANT             5.0000000E-06                                                           13. [Ss(NCOL,NROW)]                                                                                                                                                                                                                                                                                                                                                                                                                                                                                                                                                                                                                                                                                                                      
OPEN/CLOSE    Arrays\ArrayHypoModel.HydK-001.txt          1.00      (FREE)    -1          10. HK(NCOL,NROW)                                                                                                                                                                                                                                                                                                                                                                                                                                                                                                                                                                                                                                                                                                                              
CONSTANT             1.0000000E+00                                                           12. [VKA(NCOL,NROW)]                                                                                                                                                                                                                                                                                                                                                                                                                                                                                                                                                                                                                                                                                                                       
CONSTANT             5.0000000E-06                                                           13. [Ss(NCOL,NROW)]                                                                                                                                                                                                                                                                                                                                                                                                                                                                                                                                                                                                                                                                                                                        
OPEN/CLOSE    Arrays\ArrayHypoModel.HydK-001.txt          1.00      (FREE)    -1          10. HK(NCOL,NROW)                                                                                                                                                                                                                                                                                                                                                                                                                                                                                                                                                                                                                                                                                                                                       
CONSTANT             1.0000000E+00                                                           12. [VKA(NCOL,NROW)]                                                                                                                                                                                                                                                                                                                                                                                                                                                                                                                                                                                                                                                                                                                                
CONSTANT             5.0000000E-06                                                           13. [Ss(NCOL,NROW)]                                                                                                                                                                                                                                                                                                                                                                                                                                                                                                                                                                                                                                                                                                                                 
OPEN/CLOSE    Arrays\ArrayHypoModel.HydK-001.txt          1.00      (FREE)    -1     10   10. HK(NCOL,NROW)                                                                                                                                                                                                                                                                                                                                                                                                                                                                                                                                                                                                                                                                                                                            
CONSTANT             1.0000000E+00                                                           12. [VKA(NCOL,NROW)]                                                                                                                                                                                                                                                                                                                                                                                                                                                                                                                                                                                                                                                                                                                     
CONSTANT             5.0000000E-06                                                           13. [Ss(NCOL,NROW)]                                                                                                                                                                                                                                                                                                                                                                                                                                                                                                                                                                                                                                                                                                                      
OPEN/CLOSE    Arrays\ArrayHypoModel.HydK-001.txt          1.00      (FREE)    -1          10. HK(NCOL,NROW)                                                                                                                                                                                                                                                                                                                                                                                                                                                                                                                                                                                                                                                                                                                              
CONSTANT             1.0000000E+00                                                           12. [VKA(NCOL,NROW)]                                                                                                                                                                                                                                                                                                                                                                                                                                                                                                                                                                                                                                                                                                                       
CONSTANT             5.0000000E-06                                                           13. [Ss(NCOL,NROW)]                                                                                                                                                                                                                                                                                                                                                                                                                                                                                                                                                                                                                                                                                                                        
OPEN/CLOSE    Arrays\ArrayHypoModel.HydK-001.txt          1.00      (FREE)    -1          10. HK(NCOL,NROW)                                                                                                                                                                                                                                                                                                                                                                                                                                                                                                                                                                                                                                                                                                                              
CONSTANT             1.0000000E+00                                                           12. [VKA(NCOL,NROW)]                                                                                                                                                                                                                                                                                                                                                                                                                                                                                                                                                                                                                                                                                                                       
CONSTANT             5.0000000E-06                                                           13. [Ss(NCOL,NROW)]                                                                                                                                                                                                                                                                                                                                                                                                                                                                                                                                                                                                                                                                                                                        
OPEN/CLOSE    Arrays\ArrayHypoModel.HydK-001.txt          1.00      (FREE)    -1          10. HK(NCOL,NROW)                                                                                                                                                                                                                                                                                                                                                                                                                                                                                                                                                                                                                                                                                                                              
CONSTANT             1.0000000E+00                                                           12. [VKA(NCOL,NROW)]                                                                                                                                                                                                                                                                                                                                                                                                                                                                                                                                                                                                                                                                                                                       
CONSTANT             5.0000000E-06                                                           13. [Ss(NCOL,NROW)]                                                                                                                                                                                                                                                                                                                                                                                                                                                                                                                                                                                                                                                                                                                        
OPEN/CLOSE    Arrays\ArrayHypoModel.HydK-001.txt          1.00      (FREE)    -1          10. HK(NCOL,NROW)                                                                                                                                                                                                                                                                                                                                                                                                                                                                                                                                                                                                                                                                                                                              
CONSTANT             1.0000000E+00                                                           12. [VKA(NCOL,NROW)]                                                                                                                                                                                                                                                                                                                                                                                                                                                                                                                                                                                                                                                                                                                       
CONSTANT             5.0000000E-06                                                           13. [Ss(NCOL,NROW)]                                                                                                                                                                                                                                                                                                                                                                                                                                                                                                                                                                                                                                                                                                                        
OPEN/CLOSE    Arrays\ArrayHypoModel.HydK-001.txt          1.00      (FREE)    -1     15   10. HK(NCOL,NROW)                                                                                                                                                                                                                                                                                                                                                                                                                                                                                                                                                                                                                                                                                                                              
CONSTANT             1.0000000E+00                                                           12. [VKA(NCOL,NROW)]                                                                                                                                                                                                                                                                                                                                                                                                                                                                                                                                                                                                                                                                                                                       
CONSTANT             5.0000000E-06                                                           13. [Ss(NCOL,NROW)]                                                                                                                                                                                                                                                                                                                                                                                                                                                                                                                                                                                                                                                                                                                        
OPEN/CLOSE    Arrays\ArrayHypoModel.HydK-001.txt          1.00      (FREE)    -1          10. HK(NCOL,NROW)                                                                                                                                                                                                                                                                                                                                                                                                                                                                                                                                                                                                                                                                                                                                 
CONSTANT             1.0000000E+00                                                           12. [VKA(NCOL,NROW)]                                                                                                                                                                                                                                                                                                                                                                                                                                                                                                                                                                                                                                                                                                                          
CONSTANT             5.0000000E-06                                                           13. [Ss(NCOL,NROW)]                                                                                                                                                                                                                                                                                                                                                                                                                                                                                                                                                                                                                                                                                                                           
OPEN/CLOSE    Arrays\ArrayHypoModel.HydK-001.txt          1.00      (FREE)    -1          10. HK(NCOL,NROW)                                                                                                                                                                                                                                                         
CONSTANT             1.0000000E+00                                                           12. [VKA(NCOL,NROW)]                                                                                                                                                                                                                                                                                                                                                                       
CONSTANT             5.0000000E-06                                                           13. [Ss(NCOL,NROW)]                                                                                                                                                                                                                                                                                                                                                                                                  
OPEN/CLOSE    Arrays\ArrayHypoModel.HydK-001.txt          1.00      (FREE)    -1          10. HK(NCOL,NROW)                                                                                                                                                                                                                                                                                                                                                                                     
CONSTANT             1.0000000E+00                                                           12. [VKA(NCOL,NROW)]                                                                                                                                                                                                                                                                                                                                                                                                        
CONSTANT             5.0000000E-06                                                           13. [Ss(NCOL,NROW)]                                                                                                                                                                                                                                                                                                                                                                                      
OPEN/CLOSE    Arrays\ArrayHypoModel.HydK-001.txt          1.00      (FREE)    -1          10. HK(NCOL,NROW)                                                                                                                                                                                                                                                                                                                                                                                                                                           
CONSTANT             1.0000000E+00                                                           12. [VKA(NCOL,NROW)]                                                                                                                                                                                                                                                                                                                                                                                                                                    
CONSTANT             5.0000000E-06                                                           13. [Ss(NCOL,NROW)]                                                                                                                                                                                                                                                                                                                                                                                                                                     
OPEN/CLOSE    Arrays\ArrayHypoModel.HydK-001.txt          1.00      (FREE)    -1     20   10. HK(NCOL,NROW)                                                                                                                                                                                                                                                                                                                                                                                                                                           
CONSTANT             1.0000000E+00                                                           12. [VKA(NCOL,NROW)]                                                                                                                                                                                                                                                                                                                                                                                                                                    
CONSTANT             5.0000000E-06                                                           13. [Ss(NCOL,NROW)]                                                                                                                                                                                                                                                                                                                                                                                                                                     
OPEN/CLOSE    Arrays\ArrayHypoModel.HydK-001.txt          1.00      (FREE)    -1          10. HK(NCOL,NROW)                                                                                                                                                                                                                                                                                                                                                                                                                                           
CONSTANT             1.0000000E+00                                                           12. [VKA(NCOL,NROW)]                                                                                                                                                                                                                                                                                                                                                                                                                                    
CONSTANT             5.0000000E-06                                                           13. [Ss(NCOL,NROW)]                                                                                                                                                                                                                                                                                                                                                                                                                                     
OPEN/CLOSE    Arrays\ArrayHypoModel.HydK-001.txt          1.00      (FREE)    -1          10. HK(NCOL,NROW)                                                                                                                                                                                                                                                                                                                                                                                                                                           
CONSTANT             1.0000000E+00                                                           12. [VKA(NCOL,NROW)]                                                                                                                                                                                                                                                                                                                                                                                                                                    
CONSTANT             5.0000000E-06                                                           13. [Ss(NCOL,NROW)]                                                                                                                                                                                                                                                                                                                                                                                                                                     
OPEN/CLOSE    Arrays\ArrayHypoModel.HydK-001.txt          1.00      (FREE)    -1          10. HK(NCOL,NROW)                                                                                                                                                                                                                                                                                                                                                                                                                                           
CONSTANT             1.0000000E+00                                                           12. [VKA(NCOL,NROW)]                                                                                                                                                                                                                                                                                                                                                                                                                                    
CONSTANT             5.0000000E-06                                                           13. [Ss(NCOL,NROW)]                                                                                                                                                                                                                                                                                                                                                                                                                                     
OPEN/CLOSE    Arrays\ArrayHypoModel.HydK-001.txt          1.00      (FREE)    -1          10. HK(NCOL,NROW)                                                                                                                                                                                                                                                                                                                                                                                                                                           
CONSTANT             1.0000000E+00                                                           12. [VKA(NCOL,NROW)]                                                                                                                                                                                                                                                                                                                                                                                                                                    
CONSTANT             5.0000000E-06                                                           13. [Ss(NCOL,NROW)]                                                                                                                                                                                                                                                                                                                                                                                                                                     
OPEN/CLOSE    Arrays\ArrayHypoModel.HydK-001.txt          1.00      (FREE)    -1     25   10. HK(NCOL,NROW)                                                                                                                                                                                                                                                                                                                                                                                                                                           
CONSTANT             1.0000000E+00                                                           12. [VKA(NCOL,NROW)]                                                                                                                                                                                                                                                                                                                                                                                                                                    
CONSTANT             5.0000000E-06                                                           13. [Ss(NCOL,NROW)]                                                                                                                                                                                                                                                                                                                                                                                                                                     
OPEN/CLOSE    Arrays\ArrayHypoModel.HydK-001.txt          1.00      (FREE)    -1          10. HK(NCOL,NROW)                                                                                                                                                                                                                                                                                                                                                                                                                                           
CONSTANT             1.0000000E+00                                                           12. [VKA(NCOL,NROW)]                                                                                                                                                                                                                                                                                                                                                                                                                                    
CONSTANT             5.0000000E-06                                                           13. [Ss(NCOL,NROW)]                                                                                                                                                                                                                                                                                                                                                                                                                                     
OPEN/CLOSE    Arrays\ArrayHypoModel.HydK-001.txt          1.00      (FREE)    -1          10. HK(NCOL,NROW)                                                                                                                                                                                                                                                                                                                                                                                                                                           
CONSTANT             1.0000000E+00                                                           12. [VKA(NCOL,NROW)]                                                                                                                                                                                                                                                                                                                                                                                                                                    
CONSTANT             5.0000000E-06                                                           13. [Ss(NCOL,NROW)]                                                                                                                                                                                                                                                                                                                                                                                                                                     
OPEN/CLOSE    Arrays\ArrayHypoModel.HydK-001.txt          1.00      (FREE)    -1          10. HK(NCOL,NROW)                                                                                                                                                                                                                                                                                                                                                                                                                                           
CONSTANT             1.0000000E+00                                                           12. [VKA(NCOL,NROW)]                                                                                                                                                                                                                                                                                                                                                                                                                                    
CONSTANT             5.0000000E-06                                                           13. [Ss(NCOL,NROW)]                                                                                                                                                                                                                                                                                                                                                                                                                                     
OPEN/CLOSE    Arrays\ArrayHypoModel.HydK-001.txt          1.00      (FREE)    -1          10. HK(NCOL,NROW)                                                                                                                                                                                                                                                                                                                                                                                                                                           
CONSTANT             1.0000000E+00                                                           12. [VKA(NCOL,NROW)]                                                                                                                                                                                                                                                                                                                                                                                                                                    
CONSTANT             5.0000000E-06                                                           13. [Ss(NCOL,NROW)]                                                                                                                                                                                                                                                                                                                                                                                                                                     
                                                                                                                                                                                                                                                                                                                                                                                                                                                            
                                                                                                                                                                                                                                                                                                                                                                                                                                   
          
                                                                                                                            
                                                                                                                            
                                                                                                                            
                                                                                                                            
                                                                                                                            
                                                                                                                            
                                                                                                                            
                                                                                                                            
                                                                                                                            
                                                                                                                                   
                                                                                                                            
                                                                                                                            
                                                                                                                            
                                                                                                                            
                                                                                                                            
                                                                                                                            
                                                                                                                                                                                                                                                                                                                                                                                                                                                                                                                                                          
                                                                                                                                                                                                                                                                                                                                                                                                                                                                                                                                                          
                                                                                                                                                                                                                                                                                                                                                                                                                                                                                                                                                          
                                                                                                                                                                                                                                                                                                                                                                                                                                                                                                                                                          
                                                                                                                                                                                                                                                                                                                                                                                                                                                                                                                                                          
                                                                                                                                                                                                                                                                                                                                                                                                                                                                                                                                                          
                                                                                                                                                                                                                                                                                                                                                                                                                                                                                                                                                          
                                                                                                                                                                                                                                                                                                                                                                                                                                                                                                                                                          
                                                                                                                                                                                                                                                                                                                                                                                                                                                                                                                                                          
                                                                                                                                                                                                                                                                                                                                                                                                                                                                                                                                                          
                                                                                                                                                                                                                                                                                                                                                                                                                                                                                                                                                          
                                                                                                                                                                                                                                                                                                                                                                                                                                                                                                                                                          
     
