# Supplementary material for: Detecting Drawdowns Masked by Environmental Stresses with Water-Level Models
Source: Ground Water. 2013 Mar 7;51(3):322–32. doi: 10.1111/gwat.12042 (PMC3675638; doi:10.1111/gwat.12042)
Supplement: Supplementary file 2 [file gwat0051-0322-SD2.zip › HypotheticalModel/MF/INPUT_HypoModel.NAME.txt]

LIST			7		OUTPUT_HypoModel.lst.txt
DIS		10		INPUT_HypoModel.dis.txt
BAS6	1		INPUT_HypoModel.bas.txt
OC		22		INPUT_HypoModel.oc.txt
LPF		15	INPUT_HypoModel.lpf.txt
WEL		20	INPUT_HypoModel.wel.txt
PCG		23	INPUT_HypoModel.pcg.txt
DATA(BINARY)	45	OUTPUT_HypoModel.cbc
DATA(BINARY)	40	OUTPUT_HypoModel.ufh			
