# Supplementary material for: Detecting Drawdowns Masked by Environmental Stresses with Water-Level Models
Source: Ground Water. 2013 Mar 7;51(3):322–32. doi: 10.1111/gwat.12042 (PMC3675638; doi:10.1111/gwat.12042)
Supplement: Supplementary file 2 [file gwat0051-0322-SD2.zip › HypotheticalModel/MF/INPUT_HypoModel.oc.TXT]

         3         3        40        00                                                     
         0         1         1         1                                                     
         0         0         1         0   HEAD & DDN SAVE                                   
        -1         1         0         0  incode, ihddfl, ibudfl, icbcfl    TS017   SP001    
        -1         1         0         0  incode, ihddfl, ibudfl, icbcfl    TS018   SP001    
        -1         1         0         0  incode, ihddfl, ibudfl, icbcfl    TS019   SP001    
        -1         1         0         0  incode, ihddfl, ibudfl, icbcfl    TS020   SP001    
        -1         1         0         0  incode, ihddfl, ibudfl, icbcfl    TS021   SP001    
        -1         1         0         0  incode, ihddfl, ibudfl, icbcfl    TS022   SP001    
        -1         1         0         0  incode, ihddfl, ibudfl, icbcfl    TS023   SP001    
        -1         1         0         0  incode, ihddfl, ibudfl, icbcfl    TS024   SP001    
        -1         1         1         1  incode, ihddfl, ibudfl, icbcfl    TS025   SP001    
        -1         1         0         0  incode, ihddfl, ibudfl, icbcfl    TS016   SP001    
        -1         1         0         0  incode, ihddfl, ibudfl, icbcfl    TS002   SP001    
        -1         1         0         0  incode, ihddfl, ibudfl, icbcfl    TS003   SP001    
        -1         1         0         0  incode, ihddfl, ibudfl, icbcfl    TS004   SP001    
        -1         1         0         0  incode, ihddfl, ibudfl, icbcfl    TS005   SP001    
        -1         1         0         0  incode, ihddfl, ibudfl, icbcfl    TS006   SP001    
        -1         1         0         0  incode, ihddfl, ibudfl, icbcfl    TS007   SP001    
        -1         1         0         0  incode, ihddfl, ibudfl, icbcfl    TS008   SP001    
        -1         1         0         0  incode, ihddfl, ibudfl, icbcfl    TS009   SP001    
        -1         1         0         0  incode, ihddfl, ibudfl, icbcfl    TS010   SP001    
        -1         1         0         0  incode, ihddfl, ibudfl, icbcfl    TS011   SP001    
        -1         1         0         0  incode, ihddfl, ibudfl, icbcfl    TS012   SP001    
        -1         1         0         0  incode, ihddfl, ibudfl, icbcfl    TS013   SP001    
        -1         1         0         0  incode, ihddfl, ibudfl, icbcfl    TS014   SP001    
        -1         1         0         0  incode, ihddfl, ibudfl, icbcfl    TS015   SP001    
        -1         1         0         0  incode, ihddfl, ibudfl, icbcfl    TS016   SP001    
        -1         1         0         0  incode, ihddfl, ibudfl, icbcfl    TS017   SP001    
        -1         1         0         0  incode, ihddfl, ibudfl, icbcfl    TS018   SP001    
        -1         1         0         0  incode, ihddfl, ibudfl, icbcfl    TS019   SP001    
        -1         1         0         0  incode, ihddfl, ibudfl, icbcfl    TS020   SP001    
        -1         1         0         0  incode, ihddfl, ibudfl, icbcfl    TS021   SP001    
        -1         1         0         0  incode, ihddfl, ibudfl, icbcfl    TS022   SP001    
        -1         1         0         0  incode, ihddfl, ibudfl, icbcfl    TS023   SP001    
        -1         1         0         0  incode, ihddfl, ibudfl, icbcfl    TS024   SP001    
        -1         1         1         1  incode, ihddfl, ibudfl, icbcfl    TS025   SP001    
        -1         1         0         0  incode, ihddfl, ibudfl, icbcfl         TS002   SP001    
        -1         1         0         0  incode, ihddfl, ibudfl, icbcfl    TS002   SP001    
        -1         1         0         0  incode, ihddfl, ibudfl, icbcfl    TS003   SP001    
        -1         1         0         0  incode, ihddfl, ibudfl, icbcfl    TS004   SP001    
        -1         1         0         0  incode, ihddfl, ibudfl, icbcfl    TS005   SP001    
        -1         1         0         0  incode, ihddfl, ibudfl, icbcfl    TS006   SP001    
        -1         1         0         0  incode, ihddfl, ibudfl, icbcfl    TS007   SP001    
        -1         1         0         0  incode, ihddfl, ibudfl, icbcfl    TS008   SP001    
        -1         1         0         0  incode, ihddfl, ibudfl, icbcfl    TS009   SP001    
        -1         1         0         0  incode, ihddfl, ibudfl, icbcfl    TS010   SP001    
        -1         1         0         0  incode, ihddfl, ibudfl, icbcfl    TS011   SP001    
        -1         1         0         0  incode, ihddfl, ibudfl, icbcfl    TS012   SP001    
        -1         1         0         0  incode, ihddfl, ibudfl, icbcfl    TS013   SP001    
        -1         1         0         0  incode, ihddfl, ibudfl, icbcfl    TS014   SP001    
        -1         1         0         0  incode, ihddfl, ibudfl, icbcfl    TS015   SP001    
        -1         1         0         0  incode, ihddfl, ibudfl, icbcfl    TS016   SP001    
        -1         1         0         0  incode, ihddfl, ibudfl, icbcfl    TS017   SP001    
        -1         1         0         0  incode, ihddfl, ibudfl, icbcfl    TS018   SP001    
        -1         1         0         0  incode, ihddfl, ibudfl, icbcfl    TS019   SP001    
        -1         1         0         0  incode, ihddfl, ibudfl, icbcfl    TS020   SP001    
        -1         1         0         0  incode, ihddfl, ibudfl, icbcfl    TS021   SP001    
        -1         1         0         0  incode, ihddfl, ibudfl, icbcfl    TS022   SP001    
        -1         1         0         0  incode, ihddfl, ibudfl, icbcfl    TS023   SP001    
        -1         1         0         0  incode, ihddfl, ibudfl, icbcfl    TS024   SP001    
        -1         1         1         1  incode, ihddfl, ibudfl, icbcfl             TS050   SP001    
        -1         1         0         0  incode, ihddfl, ibudfl, icbcfl    TS001   SP001    
        -1         1         0         0  incode, ihddfl, ibudfl, icbcfl    TS002   SP001    
        -1         1         0         0  incode, ihddfl, ibudfl, icbcfl    TS003   SP001    
        -1         1         0         0  incode, ihddfl, ibudfl, icbcfl    TS004   SP001    
        -1         1         0         0  incode, ihddfl, ibudfl, icbcfl    TS005   SP001    
        -1         1         0         0  incode, ihddfl, ibudfl, icbcfl    TS006   SP001    
        -1         1         0         0  incode, ihddfl, ibudfl, icbcfl    TS007   SP001    
        -1         1         0         0  incode, ihddfl, ibudfl, icbcfl    TS008   SP001    
        -1         1         0         0  incode, ihddfl, ibudfl, icbcfl    TS009   SP001    
        -1         1         0         0  incode, ihddfl, ibudfl, icbcfl    TS010   SP001    
        -1         1         0         0  incode, ihddfl, ibudfl, icbcfl    TS011   SP001    
        -1         1         0         0  incode, ihddfl, ibudfl, icbcfl    TS012   SP001    
        -1         1         0         0  incode, ihddfl, ibudfl, icbcfl    TS013   SP001    
        -1         1         0         0  incode, ihddfl, ibudfl, icbcfl    TS014   SP001    
        -1         1         0         0  incode, ihddfl, ibudfl, icbcfl    TS015   SP001    
        -1         1         0         0  incode, ihddfl, ibudfl, icbcfl    TS016   SP001    
        -1         1         0         0  incode, ihddfl, ibudfl, icbcfl    TS017   SP001    
        -1         1         0         0  incode, ihddfl, ibudfl, icbcfl    TS018   SP001    
        -1         1         0         0  incode, ihddfl, ibudfl, icbcfl    TS019   SP001    
        -1         1         0         0  incode, ihddfl, ibudfl, icbcfl    TS020   SP001    
        -1         1         0         0  incode, ihddfl, ibudfl, icbcfl    TS021   SP001    
        -1         1         0         0  incode, ihddfl, ibudfl, icbcfl    TS022   SP001    
        -1         1         0         0  incode, ihddfl, ibudfl, icbcfl    TS023   SP001    
        -1         1         0         0  incode, ihddfl, ibudfl, icbcfl    TS024   SP001    
        -1         1         1         1  incode, ihddfl, ibudfl, icbcfl    TS025   SP001    
        -1         1         0         0  incode, ihddfl, ibudfl, icbcfl         TS002   SP001    
        -1         1         0         0  incode, ihddfl, ibudfl, icbcfl    TS002   SP001    
        -1         1         0         0  incode, ihddfl, ibudfl, icbcfl    TS003   SP001    
        -1         1         0         0  incode, ihddfl, ibudfl, icbcfl    TS004   SP001    
        -1         1         0         0  incode, ihddfl, ibudfl, icbcfl    TS005   SP001    
        -1         1         0         0  incode, ihddfl, ibudfl, icbcfl    TS006   SP001    
        -1         1         0         0  incode, ihddfl, ibudfl, icbcfl    TS007   SP001    
        -1         1         0         0  incode, ihddfl, ibudfl, icbcfl    TS008   SP001    
        -1         1         0         0  incode, ihddfl, ibudfl, icbcfl    TS009   SP001    
        -1         1         0         0  incode, ihddfl, ibudfl, icbcfl    TS010   SP001    
        -1         1         0         0  incode, ihddfl, ibudfl, icbcfl    TS011   SP001    
        -1         1         0         0  incode, ihddfl, ibudfl, icbcfl    TS012   SP001    
        -1         1         0         0  incode, ihddfl, ibudfl, icbcfl    TS013   SP001    
        -1         1         0         0  incode, ihddfl, ibudfl, icbcfl    TS014   SP001    
        -1         1         0         0  incode, ihddfl, ibudfl, icbcfl    TS015   SP001    
        -1         1         0         0  incode, ihddfl, ibudfl, icbcfl    TS016   SP001    
        -1         1         0         0  incode, ihddfl, ibudfl, icbcfl    TS017   SP001    
        -1         1         0         0  incode, ihddfl, ibudfl, icbcfl    TS018   SP001    
        -1         1         0         0  incode, ihddfl, ibudfl, icbcfl    TS019   SP001    
        -1         1         0         0  incode, ihddfl, ibudfl, icbcfl    TS020   SP001    
        -1         1         0         0  incode, ihddfl, ibudfl, icbcfl    TS021   SP001    
        -1         1         0         0  incode, ihddfl, ibudfl, icbcfl    TS022   SP001    
        -1         1         0         0  incode, ihddfl, ibudfl, icbcfl    TS023   SP001    
        -1         1         0         0  incode, ihddfl, ibudfl, icbcfl    TS024   SP001    
        -1         1         1         1  incode, ihddfl, ibudfl, icbcfl             TS050   SP001    
        -1         1         0         0  incode, ihddfl, ibudfl, icbcfl    TS001   SP001    
        -1         1         0         0  incode, ihddfl, ibudfl, icbcfl    TS002   SP001    
        -1         1         0         0  incode, ihddfl, ibudfl, icbcfl    TS003   SP001    
        -1         1         0         0  incode, ihddfl, ibudfl, icbcfl    TS004   SP001    
        -1         1         0         0  incode, ihddfl, ibudfl, icbcfl    TS005   SP001    
        -1         1         0         0  incode, ihddfl, ibudfl, icbcfl    TS006   SP001    
        -1         1         0         0  incode, ihddfl, ibudfl, icbcfl    TS007   SP001    
        -1         1         0         0  incode, ihddfl, ibudfl, icbcfl    TS008   SP001    
        -1         1         0         0  incode, ihddfl, ibudfl, icbcfl    TS009   SP001    
        -1         1         0         0  incode, ihddfl, ibudfl, icbcfl    TS010   SP001    
        -1         1         0         0  incode, ihddfl, ibudfl, icbcfl    TS011   SP001    
        -1         1         0         0  incode, ihddfl, ibudfl, icbcfl    TS012   SP001    
        -1         1         0         0  incode, ihddfl, ibudfl, icbcfl    TS013   SP001    
        -1         1         0         0  incode, ihddfl, ibudfl, icbcfl    TS014   SP001    
        -1         1         0         0  incode, ihddfl, ibudfl, icbcfl    TS015   SP001    
        -1         1         0         0  incode, ihddfl, ibudfl, icbcfl    TS016   SP001    
        -1         1         0         0  incode, ihddfl, ibudfl, icbcfl    TS017   SP001    
        -1         1         0         0  incode, ihddfl, ibudfl, icbcfl    TS018   SP001    
        -1         1         0         0  incode, ihddfl, ibudfl, icbcfl    TS019   SP001    
        -1         1         0         0  incode, ihddfl, ibudfl, icbcfl    TS020   SP001    
        -1         1         0         0  incode, ihddfl, ibudfl, icbcfl    TS021   SP001    
        -1         1         0         0  incode, ihddfl, ibudfl, icbcfl    TS022   SP001    
        -1         1         0         0  incode, ihddfl, ibudfl, icbcfl    TS023   SP001    
        -1         1         0         0  incode, ihddfl, ibudfl, icbcfl    TS024   SP001    
        -1         1         1         1  incode, ihddfl, ibudfl, icbcfl    TS025   SP001    
        -1         1         0         0  incode, ihddfl, ibudfl, icbcfl         TS002   SP001    
        -1         1         0         0  incode, ihddfl, ibudfl, icbcfl    TS002   SP001    
        -1         1         0         0  incode, ihddfl, ibudfl, icbcfl    TS003   SP001    
        -1         1         0         0  incode, ihddfl, ibudfl, icbcfl    TS004   SP001    
        -1         1         0         0  incode, ihddfl, ibudfl, icbcfl    TS005   SP001    
        -1         1         0         0  incode, ihddfl, ibudfl, icbcfl    TS006   SP001    
        -1         1         0         0  incode, ihddfl, ibudfl, icbcfl    TS007   SP001    
        -1         1         0         0  incode, ihddfl, ibudfl, icbcfl    TS008   SP001    
        -1         1         0         0  incode, ihddfl, ibudfl, icbcfl    TS009   SP001    
        -1         1         0         0  incode, ihddfl, ibudfl, icbcfl    TS010   SP001    
        -1         1         0         0  incode, ihddfl, ibudfl, icbcfl    TS011   SP001    
        -1         1         0         0  incode, ihddfl, ibudfl, icbcfl    TS012   SP001    
        -1         1         0         0  incode, ihddfl, ibudfl, icbcfl    TS013   SP001    
        -1         1         0         0  incode, ihddfl, ibudfl, icbcfl    TS014   SP001    
        -1         1         0         0  incode, ihddfl, ibudfl, icbcfl    TS015   SP001    
        -1         1         0         0  incode, ihddfl, ibudfl, icbcfl    TS016   SP001    
        -1         1         0         0  incode, ihddfl, ibudfl, icbcfl    TS017   SP001    
        -1         1         0         0  incode, ihddfl, ibudfl, icbcfl    TS018   SP001    
        -1         1         0         0  incode, ihddfl, ibudfl, icbcfl    TS019   SP001    
        -1         1         0         0  incode, ihddfl, ibudfl, icbcfl    TS020   SP001    
        -1         1         0         0  incode, ihddfl, ibudfl, icbcfl    TS021   SP001    
        -1         1         0         0  incode, ihddfl, ibudfl, icbcfl    TS022   SP001    
        -1         1         0         0  incode, ihddfl, ibudfl, icbcfl    TS023   SP001    
        -1         1         0         0  incode, ihddfl, ibudfl, icbcfl    TS024   SP001    
        -1         1         1         1  incode, ihddfl, ibudfl, icbcfl             TS050   SP001    
        -1         1         0         0  incode, ihddfl, ibudfl, icbcfl    TS001   SP001    
        -1         1         0         0  incode, ihddfl, ibudfl, icbcfl    TS002   SP001    
        -1         1         0         0  incode, ihddfl, ibudfl, icbcfl    TS003   SP001    
        -1         1         0         0  incode, ihddfl, ibudfl, icbcfl    TS004   SP001    
        -1         1         0         0  incode, ihddfl, ibudfl, icbcfl    TS005   SP001    
        -1         1         0         0  incode, ihddfl, ibudfl, icbcfl    TS006   SP001    
        -1         1         0         0  incode, ihddfl, ibudfl, icbcfl    TS007   SP001    
        -1         1         0         0  incode, ihddfl, ibudfl, icbcfl    TS008   SP001    
        -1         1         0         0  incode, ihddfl, ibudfl, icbcfl    TS009   SP001    
        -1         1         0         0  incode, ihddfl, ibudfl, icbcfl    TS010   SP001    
        -1         1         0         0  incode, ihddfl, ibudfl, icbcfl    TS011   SP001    
        -1         1         0         0  incode, ihddfl, ibudfl, icbcfl    TS012   SP001    
        -1         1         0         0  incode, ihddfl, ibudfl, icbcfl    TS013   SP001    
        -1         1         0         0  incode, ihddfl, ibudfl, icbcfl    TS014   SP001    
        -1         1         0         0  incode, ihddfl, ibudfl, icbcfl    TS015   SP001    
        -1         1         0         0  incode, ihddfl, ibudfl, icbcfl    TS016   SP001    
        -1         1         0         0  incode, ihddfl, ibudfl, icbcfl    TS017   SP001    
        -1         1         0         0  incode, ihddfl, ibudfl, icbcfl    TS018   SP001    
        -1         1         0         0  incode, ihddfl, ibudfl, icbcfl    TS019   SP001    
        -1         1         0         0  incode, ihddfl, ibudfl, icbcfl    TS020   SP001    
        -1         1         0         0  incode, ihddfl, ibudfl, icbcfl    TS021   SP001    
        -1         1         0         0  incode, ihddfl, ibudfl, icbcfl    TS022   SP001    
        -1         1         0         0  incode, ihddfl, ibudfl, icbcfl    TS023   SP001    
        -1         1         0         0  incode, ihddfl, ibudfl, icbcfl    TS024   SP001    
        -1         1         1         1  incode, ihddfl, ibudfl, icbcfl    TS025   SP001    
        -1         1         0         0  incode, ihddfl, ibudfl, icbcfl         TS002   SP001    
        -1         1         0         0  incode, ihddfl, ibudfl, icbcfl    TS002   SP001    
        -1         1         0         0  incode, ihddfl, ibudfl, icbcfl    TS003   SP001    
        -1         1         0         0  incode, ihddfl, ibudfl, icbcfl    TS004   SP001    
        -1         1         0         0  incode, ihddfl, ibudfl, icbcfl    TS005   SP001    
        -1         1         0         0  incode, ihddfl, ibudfl, icbcfl    TS006   SP001    
        -1         1         0         0  incode, ihddfl, ibudfl, icbcfl    TS007   SP001    
        -1         1         0         0  incode, ihddfl, ibudfl, icbcfl    TS008   SP001    
        -1         1         0         0  incode, ihddfl, ibudfl, icbcfl    TS009   SP001    
        -1         1         0         0  incode, ihddfl, ibudfl, icbcfl    TS010   SP001    
        -1         1         0         0  incode, ihddfl, ibudfl, icbcfl    TS011   SP001    
        -1         1         0         0  incode, ihddfl, ibudfl, icbcfl    TS012   SP001    
        -1         1         0         0  incode, ihddfl, ibudfl, icbcfl    TS013   SP001    
        -1         1         0         0  incode, ihddfl, ibudfl, icbcfl    TS014   SP001    
        -1         1         0         0  incode, ihddfl, ibudfl, icbcfl    TS015   SP001    
        -1         1         0         0  incode, ihddfl, ibudfl, icbcfl    TS016   SP001    
        -1         1         0         0  incode, ihddfl, ibudfl, icbcfl    TS017   SP001    
        -1         1         0         0  incode, ihddfl, ibudfl, icbcfl    TS018   SP001    
        -1         1         0         0  incode, ihddfl, ibudfl, icbcfl    TS019   SP001    
        -1         1         0         0  incode, ihddfl, ibudfl, icbcfl    TS020   SP001    
        -1         1         0         0  incode, ihddfl, ibudfl, icbcfl    TS021   SP001    
        -1         1         0         0  incode, ihddfl, ibudfl, icbcfl    TS022   SP001    
        -1         1         0         0  incode, ihddfl, ibudfl, icbcfl    TS023   SP001    
        -1         1         0         0  incode, ihddfl, ibudfl, icbcfl    TS024   SP001    
        -1         1         1         1  incode, ihddfl, ibudfl, icbcfl             TS050   SP001    
        -1         1         0         0  incode, ihddfl, ibudfl, icbcfl    TS001   SP001    
        -1         1         0         0  incode, ihddfl, ibudfl, icbcfl    TS002   SP001    
        -1         1         0         0  incode, ihddfl, ibudfl, icbcfl    TS003   SP001    
        -1         1         0         0  incode, ihddfl, ibudfl, icbcfl    TS004   SP001    
        -1         1         0         0  incode, ihddfl, ibudfl, icbcfl    TS005   SP001    
        -1         1         0         0  incode, ihddfl, ibudfl, icbcfl    TS006   SP001    
        -1         1         0         0  incode, ihddfl, ibudfl, icbcfl    TS007   SP001    
        -1         1         0         0  incode, ihddfl, ibudfl, icbcfl    TS008   SP001    
        -1         1         0         0  incode, ihddfl, ibudfl, icbcfl    TS009   SP001    
        -1         1         0         0  incode, ihddfl, ibudfl, icbcfl    TS010   SP001    
        -1         1         0         0  incode, ihddfl, ibudfl, icbcfl    TS011   SP001    
        -1         1         0         0  incode, ihddfl, ibudfl, icbcfl    TS012   SP001    
        -1         1         0         0  incode, ihddfl, ibudfl, icbcfl    TS013   SP001    
        -1         1         0         0  incode, ihddfl, ibudfl, icbcfl    TS014   SP001    
        -1         1         0         0  incode, ihddfl, ibudfl, icbcfl    TS015   SP001    
        -1         1         0         0  incode, ihddfl, ibudfl, icbcfl    TS016   SP001    
        -1         1         0         0  incode, ihddfl, ibudfl, icbcfl    TS017   SP001    
        -1         1         0         0  incode, ihddfl, ibudfl, icbcfl    TS018   SP001    
        -1         1         0         0  incode, ihddfl, ibudfl, icbcfl    TS019   SP001    
        -1         1         0         0  incode, ihddfl, ibudfl, icbcfl    TS020   SP001    
        -1         1         0         0  incode, ihddfl, ibudfl, icbcfl    TS021   SP001    
        -1         1         0         0  incode, ihddfl, ibudfl, icbcfl    TS022   SP001    
        -1         1         0         0  incode, ihddfl, ibudfl, icbcfl    TS023   SP001    
        -1         1         0         0  incode, ihddfl, ibudfl, icbcfl    TS024   SP001    
        -1         1         1         1  incode, ihddfl, ibudfl, icbcfl    TS025   SP001    
        -1         1         0         0  incode, ihddfl, ibudfl, icbcfl         TS002   SP001    
        -1         1         0         0  incode, ihddfl, ibudfl, icbcfl    TS002   SP001    
        -1         1         0         0  incode, ihddfl, ibudfl, icbcfl    TS003   SP001    
        -1         1         0         0  incode, ihddfl, ibudfl, icbcfl    TS004   SP001    
        -1         1         0         0  incode, ihddfl, ibudfl, icbcfl    TS005   SP001    
        -1         1         0         0  incode, ihddfl, ibudfl, icbcfl    TS006   SP001    
        -1         1         0         0  incode, ihddfl, ibudfl, icbcfl    TS007   SP001    
        -1         1         0         0  incode, ihddfl, ibudfl, icbcfl    TS008   SP001    
        -1         1         0         0  incode, ihddfl, ibudfl, icbcfl    TS009   SP001    
        -1         1         0         0  incode, ihddfl, ibudfl, icbcfl    TS010   SP001    
        -1         1         0         0  incode, ihddfl, ibudfl, icbcfl    TS011   SP001    
        -1         1         0         0  incode, ihddfl, ibudfl, icbcfl    TS012   SP001    
        -1         1         0         0  incode, ihddfl, ibudfl, icbcfl    TS013   SP001    
        -1         1         0         0  incode, ihddfl, ibudfl, icbcfl    TS014   SP001    
        -1         1         0         0  incode, ihddfl, ibudfl, icbcfl    TS015   SP001    
        -1         1         0         0  incode, ihddfl, ibudfl, icbcfl    TS016   SP001    
        -1         1         0         0  incode, ihddfl, ibudfl, icbcfl    TS017   SP001    
        -1         1         0         0  incode, ihddfl, ibudfl, icbcfl    TS018   SP001    
        -1         1         0         0  incode, ihddfl, ibudfl, icbcfl    TS019   SP001    
        -1         1         0         0  incode, ihddfl, ibudfl, icbcfl    TS020   SP001    
        -1         1         0         0  incode, ihddfl, ibudfl, icbcfl    TS021   SP001    
        -1         1         0         0  incode, ihddfl, ibudfl, icbcfl    TS022   SP001    
        -1         1         0         0  incode, ihddfl, ibudfl, icbcfl    TS023   SP001    
        -1         1         0         0  incode, ihddfl, ibudfl, icbcfl    TS024   SP001    
        -1         1         1         1  incode, ihddfl, ibudfl, icbcfl             TS050   SP001    
        -1         1         0         0  incode, ihddfl, ibudfl, icbcfl    TS001   SP001    
        -1         1         0         0  incode, ihddfl, ibudfl, icbcfl    TS002   SP001    
        -1         1         0         0  incode, ihddfl, ibudfl, icbcfl    TS003   SP001    
        -1         1         0         0  incode, ihddfl, ibudfl, icbcfl    TS004   SP001    
        -1         1         0         0  incode, ihddfl, ibudfl, icbcfl    TS005   SP001    
        -1         1         0         0  incode, ihddfl, ibudfl, icbcfl    TS006   SP001    
        -1         1         0         0  incode, ihddfl, ibudfl, icbcfl    TS007   SP001    
        -1         1         0         0  incode, ihddfl, ibudfl, icbcfl    TS008   SP001    
        -1         1         0         0  incode, ihddfl, ibudfl, icbcfl    TS009   SP001    
        -1         1         0         0  incode, ihddfl, ibudfl, icbcfl    TS010   SP001    
        -1         1         0         0  incode, ihddfl, ibudfl, icbcfl    TS011   SP001    
        -1         1         0         0  incode, ihddfl, ibudfl, icbcfl    TS012   SP001    
        -1         1         0         0  incode, ihddfl, ibudfl, icbcfl    TS013   SP001    
        -1         1         0         0  incode, ihddfl, ibudfl, icbcfl    TS014   SP001    
        -1         1         0         0  incode, ihddfl, ibudfl, icbcfl    TS015   SP001    
        -1         1         0         0  incode, ihddfl, ibudfl, icbcfl    TS016   SP001    
        -1         1         0         0  incode, ihddfl, ibudfl, icbcfl    TS017   SP001    
        -1         1         0         0  incode, ihddfl, ibudfl, icbcfl    TS018   SP001    
        -1         1         0         0  incode, ihddfl, ibudfl, icbcfl    TS019   SP001    
        -1         1         0         0  incode, ihddfl, ibudfl, icbcfl    TS020   SP001    
        -1         1         0         0  incode, ihddfl, ibudfl, icbcfl    TS021   SP001    
        -1         1         0         0  incode, ihddfl, ibudfl, icbcfl    TS022   SP001    
        -1         1         0         0  incode, ihddfl, ibudfl, icbcfl    TS023   SP001    
        -1         1         0         0  incode, ihddfl, ibudfl, icbcfl    TS024   SP001    
        -1         1         1         1  incode, ihddfl, ibudfl, icbcfl    TS025   SP001    
        -1         1         0         0  incode, ihddfl, ibudfl, icbcfl         TS002   SP001    
        -1         1         0         0  incode, ihddfl, ibudfl, icbcfl    TS002   SP001    
        -1         1         0         0  incode, ihddfl, ibudfl, icbcfl    TS003   SP001    
        -1         1         0         0  incode, ihddfl, ibudfl, icbcfl    TS004   SP001    
        -1         1         0         0  incode, ihddfl, ibudfl, icbcfl    TS005   SP001    
        -1         1         0         0  incode, ihddfl, ibudfl, icbcfl    TS006   SP001    
        -1         1         0         0  incode, ihddfl, ibudfl, icbcfl    TS007   SP001    
        -1         1         0         0  incode, ihddfl, ibudfl, icbcfl    TS008   SP001    
        -1         1         0         0  incode, ihddfl, ibudfl, icbcfl    TS009   SP001    
        -1         1         0         0  incode, ihddfl, ibudfl, icbcfl    TS010   SP001    
        -1         1         0         0  incode, ihddfl, ibudfl, icbcfl    TS011   SP001    
        -1         1         0         0  incode, ihddfl, ibudfl, icbcfl    TS012   SP001    
        -1         1         0         0  incode, ihddfl, ibudfl, icbcfl    TS013   SP001    
        -1         1         0         0  incode, ihddfl, ibudfl, icbcfl    TS014   SP001    
        -1         1         0         0  incode, ihddfl, ibudfl, icbcfl    TS015   SP001    
        -1         1         0         0  incode, ihddfl, ibudfl, icbcfl    TS016   SP001    
        -1         1         0         0  incode, ihddfl, ibudfl, icbcfl    TS017   SP001    
        -1         1         0         0  incode, ihddfl, ibudfl, icbcfl    TS018   SP001    
        -1         1         0         0  incode, ihddfl, ibudfl, icbcfl    TS019   SP001    
        -1         1         0         0  incode, ihddfl, ibudfl, icbcfl    TS020   SP001    
        -1         1         0         0  incode, ihddfl, ibudfl, icbcfl    TS021   SP001    
        -1         1         0         0  incode, ihddfl, ibudfl, icbcfl    TS022   SP001    
        -1         1         0         0  incode, ihddfl, ibudfl, icbcfl    TS023   SP001    
        -1         1         0         0  incode, ihddfl, ibudfl, icbcfl    TS024   SP001    
        -1         1         1         1  incode, ihddfl, ibudfl, icbcfl             TS050   SP001    
        -1         1         0         0  incode, ihddfl, ibudfl, icbcfl    TS001   SP001    
        -1         1         0         0  incode, ihddfl, ibudfl, icbcfl    TS002   SP001    
        -1         1         0         0  incode, ihddfl, ibudfl, icbcfl    TS003   SP001    
        -1         1         0         0  incode, ihddfl, ibudfl, icbcfl    TS004   SP001    
        -1         1         0         0  incode, ihddfl, ibudfl, icbcfl    TS005   SP001    
        -1         1         0         0  incode, ihddfl, ibudfl, icbcfl    TS006   SP001    
        -1         1         0         0  incode, ihddfl, ibudfl, icbcfl    TS007   SP001    
        -1         1         0         0  incode, ihddfl, ibudfl, icbcfl    TS008   SP001    
        -1         1         0         0  incode, ihddfl, ibudfl, icbcfl    TS009   SP001    
        -1         1         0         0  incode, ihddfl, ibudfl, icbcfl    TS010   SP001    
        -1         1         0         0  incode, ihddfl, ibudfl, icbcfl    TS011   SP001    
        -1         1         0         0  incode, ihddfl, ibudfl, icbcfl    TS012   SP001    
        -1         1         0         0  incode, ihddfl, ibudfl, icbcfl    TS013   SP001    
        -1         1         0         0  incode, ihddfl, ibudfl, icbcfl    TS014   SP001    
        -1         1         0         0  incode, ihddfl, ibudfl, icbcfl    TS015   SP001    
        -1         1         0         0  incode, ihddfl, ibudfl, icbcfl    TS016   SP001    
        -1         1         0         0  incode, ihddfl, ibudfl, icbcfl    TS017   SP001    
        -1         1         0         0  incode, ihddfl, ibudfl, icbcfl    TS018   SP001    
        -1         1         0         0  incode, ihddfl, ibudfl, icbcfl    TS019   SP001    
        -1         1         0         0  incode, ihddfl, ibudfl, icbcfl    TS020   SP001    
        -1         1         0         0  incode, ihddfl, ibudfl, icbcfl    TS021   SP001    
        -1         1         0         0  incode, ihddfl, ibudfl, icbcfl    TS022   SP001    
        -1         1         0         0  incode, ihddfl, ibudfl, icbcfl    TS023   SP001    
        -1         1         0         0  incode, ihddfl, ibudfl, icbcfl    TS024   SP001    
        -1         1         1         1  incode, ihddfl, ibudfl, icbcfl    TS025   SP001    
        -1         1         0         0  incode, ihddfl, ibudfl, icbcfl         TS002   SP001    
        -1         1         0         0  incode, ihddfl, ibudfl, icbcfl    TS002   SP001    
        -1         1         0         0  incode, ihddfl, ibudfl, icbcfl    TS003   SP001    
        -1         1         0         0  incode, ihddfl, ibudfl, icbcfl    TS004   SP001    
        -1         1         0         0  incode, ihddfl, ibudfl, icbcfl    TS005   SP001    
        -1         1         0         0  incode, ihddfl, ibudfl, icbcfl    TS006   SP001    
        -1         1         0         0  incode, ihddfl, ibudfl, icbcfl    TS007   SP001    
        -1         1         0         0  incode, ihddfl, ibudfl, icbcfl    TS008   SP001    
        -1         1         0         0  incode, ihddfl, ibudfl, icbcfl    TS009   SP001    
        -1         1         0         0  incode, ihddfl, ibudfl, icbcfl    TS010   SP001    
        -1         1         0         0  incode, ihddfl, ibudfl, icbcfl    TS011   SP001    
        -1         1         0         0  incode, ihddfl, ibudfl, icbcfl    TS012   SP001    
        -1         1         0         0  incode, ihddfl, ibudfl, icbcfl    TS013   SP001    
        -1         1         0         0  incode, ihddfl, ibudfl, icbcfl    TS014   SP001    
        -1         1         0         0  incode, ihddfl, ibudfl, icbcfl    TS015   SP001    
        -1         1         0         0  incode, ihddfl, ibudfl, icbcfl    TS016   SP001    
        -1         1         0         0  incode, ihddfl, ibudfl, icbcfl    TS017   SP001    
        -1         1         0         0  incode, ihddfl, ibudfl, icbcfl    TS018   SP001    
        -1         1         0         0  incode, ihddfl, ibudfl, icbcfl    TS019   SP001    
        -1         1         0         0  incode, ihddfl, ibudfl, icbcfl    TS020   SP001    
        -1         1         0         0  incode, ihddfl, ibudfl, icbcfl    TS021   SP001    
        -1         1         0         0  incode, ihddfl, ibudfl, icbcfl    TS022   SP001    
        -1         1         0         0  incode, ihddfl, ibudfl, icbcfl    TS023   SP001    
        -1         1         0         0  incode, ihddfl, ibudfl, icbcfl    TS024   SP001    
        -1         1         1         1  incode, ihddfl, ibudfl, icbcfl             TS050   SP001    
        -1         1         0         0  incode, ihddfl, ibudfl, icbcfl    TS001   SP001    
        -1         1         0         0  incode, ihddfl, ibudfl, icbcfl    TS002   SP001    
        -1         1         0         0  incode, ihddfl, ibudfl, icbcfl    TS003   SP001    
        -1         1         0         0  incode, ihddfl, ibudfl, icbcfl    TS004   SP001    
        -1         1         0         0  incode, ihddfl, ibudfl, icbcfl    TS005   SP001    
        -1         1         0         0  incode, ihddfl, ibudfl, icbcfl    TS006   SP001    
        -1         1         0         0  incode, ihddfl, ibudfl, icbcfl    TS007   SP001    
        -1         1         0         0  incode, ihddfl, ibudfl, icbcfl    TS008   SP001    
        -1         1         0         0  incode, ihddfl, ibudfl, icbcfl    TS009   SP001    
        -1         1         0         0  incode, ihddfl, ibudfl, icbcfl    TS010   SP001    
        -1         1         0         0  incode, ihddfl, ibudfl, icbcfl    TS011   SP001    
        -1         1         0         0  incode, ihddfl, ibudfl, icbcfl    TS012   SP001    
        -1         1         0         0  incode, ihddfl, ibudfl, icbcfl    TS013   SP001    
        -1         1         0         0  incode, ihddfl, ibudfl, icbcfl    TS014   SP001    
        -1         1         0         0  incode, ihddfl, ibudfl, icbcfl    TS015   SP001    
        -1         1         0         0  incode, ihddfl, ibudfl, icbcfl    TS016   SP001    
        -1         1         0         0  incode, ihddfl, ibudfl, icbcfl    TS017   SP001    
        -1         1         0         0  incode, ihddfl, ibudfl, icbcfl    TS018   SP001    
        -1         1         0         0  incode, ihddfl, ibudfl, icbcfl    TS019   SP001    
        -1         1         0         0  incode, ihddfl, ibudfl, icbcfl    TS020   SP001    
        -1         1         0         0  incode, ihddfl, ibudfl, icbcfl    TS021   SP001    
        -1         1         0         0  incode, ihddfl, ibudfl, icbcfl    TS022   SP001    
        -1         1         0         0  incode, ihddfl, ibudfl, icbcfl    TS023   SP001    
        -1         1         0         0  incode, ihddfl, ibudfl, icbcfl    TS024   SP001    
        -1         1         1         1  incode, ihddfl, ibudfl, icbcfl    TS025   SP001    
        -1         1         0         0  incode, ihddfl, ibudfl, icbcfl         TS002   SP001    
        -1         1         0         0  incode, ihddfl, ibudfl, icbcfl    TS002   SP001    
        -1         1         0         0  incode, ihddfl, ibudfl, icbcfl    TS003   SP001    
        -1         1         0         0  incode, ihddfl, ibudfl, icbcfl    TS004   SP001    
        -1         1         0         0  incode, ihddfl, ibudfl, icbcfl    TS005   SP001    
        -1         1         0         0  incode, ihddfl, ibudfl, icbcfl    TS006   SP001    
        -1         1         0         0  incode, ihddfl, ibudfl, icbcfl    TS007   SP001    
        -1         1         0         0  incode, ihddfl, ibudfl, icbcfl    TS008   SP001    
        -1         1         0         0  incode, ihddfl, ibudfl, icbcfl    TS009   SP001    
        -1         1         0         0  incode, ihddfl, ibudfl, icbcfl    TS010   SP001    
        -1         1         0         0  incode, ihddfl, ibudfl, icbcfl    TS011   SP001    
        -1         1         0         0  incode, ihddfl, ibudfl, icbcfl    TS012   SP001    
        -1         1         0         0  incode, ihddfl, ibudfl, icbcfl    TS013   SP001    
        -1         1         0         0  incode, ihddfl, ibudfl, icbcfl    TS014   SP001    
        -1         1         0         0  incode, ihddfl, ibudfl, icbcfl    TS015   SP001    
        -1         1         0         0  incode, ihddfl, ibudfl, icbcfl    TS016   SP001    
        -1         1         0         0  incode, ihddfl, ibudfl, icbcfl    TS017   SP001    
        -1         1         0         0  incode, ihddfl, ibudfl, icbcfl    TS018   SP001    
        -1         1         0         0  incode, ihddfl, ibudfl, icbcfl    TS019   SP001    
        -1         1         0         0  incode, ihddfl, ibudfl, icbcfl    TS020   SP001    
        -1         1         0         0  incode, ihddfl, ibudfl, icbcfl    TS021   SP001    
        -1         1         0         0  incode, ihddfl, ibudfl, icbcfl    TS022   SP001    
        -1         1         0         0  incode, ihddfl, ibudfl, icbcfl    TS023   SP001    
        -1         1         0         0  incode, ihddfl, ibudfl, icbcfl    TS024   SP001    
        -1         1         1         1  incode, ihddfl, ibudfl, icbcfl             TS050   SP001    
        -1         1         0         0  incode, ihddfl, ibudfl, icbcfl    TS001   SP001    
        -1         1         0         0  incode, ihddfl, ibudfl, icbcfl    TS002   SP001    
        -1         1         0         0  incode, ihddfl, ibudfl, icbcfl    TS003   SP001    
        -1         1         0         0  incode, ihddfl, ibudfl, icbcfl    TS004   SP001    
        -1         1         0         0  incode, ihddfl, ibudfl, icbcfl    TS005   SP001    
        -1         1         0         0  incode, ihddfl, ibudfl, icbcfl    TS006   SP001    
        -1         1         0         0  incode, ihddfl, ibudfl, icbcfl    TS007   SP001    
        -1         1         0         0  incode, ihddfl, ibudfl, icbcfl    TS008   SP001    
        -1         1         0         0  incode, ihddfl, ibudfl, icbcfl    TS009   SP001    
        -1         1         0         0  incode, ihddfl, ibudfl, icbcfl    TS010   SP001    
        -1         1         0         0  incode, ihddfl, ibudfl, icbcfl    TS011   SP001    
        -1         1         0         0  incode, ihddfl, ibudfl, icbcfl    TS012   SP001    
        -1         1         0         0  incode, ihddfl, ibudfl, icbcfl    TS013   SP001    
        -1         1         0         0  incode, ihddfl, ibudfl, icbcfl    TS014   SP001    
        -1         1         0         0  incode, ihddfl, ibudfl, icbcfl    TS015   SP001    
        -1         1         0         0  incode, ihddfl, ibudfl, icbcfl    TS016   SP001    
        -1         1         0         0  incode, ihddfl, ibudfl, icbcfl    TS017   SP001    
        -1         1         0         0  incode, ihddfl, ibudfl, icbcfl    TS018   SP001    
        -1         1         0         0  incode, ihddfl, ibudfl, icbcfl    TS019   SP001    
        -1         1         0         0  incode, ihddfl, ibudfl, icbcfl    TS020   SP001    
        -1         1         0         0  incode, ihddfl, ibudfl, icbcfl    TS021   SP001    
        -1         1         0         0  incode, ihddfl, ibudfl, icbcfl    TS022   SP001    
        -1         1         0         0  incode, ihddfl, ibudfl, icbcfl    TS023   SP001    
        -1         1         0         0  incode, ihddfl, ibudfl, icbcfl    TS024   SP001    
        -1         1         1         1  incode, ihddfl, ibudfl, icbcfl    TS025   SP001    
        -1         1         0         0  incode, ihddfl, ibudfl, icbcfl         TS002   SP001    
        -1         1         0         0  incode, ihddfl, ibudfl, icbcfl    TS002   SP001    
        -1         1         0         0  incode, ihddfl, ibudfl, icbcfl    TS003   SP001    
        -1         1         0         0  incode, ihddfl, ibudfl, icbcfl    TS004   SP001    
        -1         1         0         0  incode, ihddfl, ibudfl, icbcfl    TS005   SP001    
        -1         1         0         0  incode, ihddfl, ibudfl, icbcfl    TS006   SP001    
        -1         1         0         0  incode, ihddfl, ibudfl, icbcfl    TS007   SP001    
        -1         1         0         0  incode, ihddfl, ibudfl, icbcfl    TS008   SP001    
        -1         1         0         0  incode, ihddfl, ibudfl, icbcfl    TS009   SP001    
        -1         1         0         0  incode, ihddfl, ibudfl, icbcfl    TS010   SP001    
        -1         1         0         0  incode, ihddfl, ibudfl, icbcfl    TS011   SP001    
        -1         1         0         0  incode, ihddfl, ibudfl, icbcfl    TS012   SP001    
        -1         1         0         0  incode, ihddfl, ibudfl, icbcfl    TS013   SP001    
        -1         1         0         0  incode, ihddfl, ibudfl, icbcfl    TS014   SP001    
        -1         1         0         0  incode, ihddfl, ibudfl, icbcfl    TS015   SP001    
        -1         1         0         0  incode, ihddfl, ibudfl, icbcfl    TS016   SP001    
        -1         1         0         0  incode, ihddfl, ibudfl, icbcfl    TS017   SP001    
        -1         1         0         0  incode, ihddfl, ibudfl, icbcfl    TS018   SP001    
        -1         1         0         0  incode, ihddfl, ibudfl, icbcfl    TS019   SP001    
        -1         1         0         0  incode, ihddfl, ibudfl, icbcfl    TS020   SP001    
        -1         1         0         0  incode, ihddfl, ibudfl, icbcfl    TS021   SP001    
        -1         1         0         0  incode, ihddfl, ibudfl, icbcfl    TS022   SP001    
        -1         1         0         0  incode, ihddfl, ibudfl, icbcfl    TS023   SP001    
        -1         1         0         0  incode, ihddfl, ibudfl, icbcfl    TS024   SP001    
        -1         1         1         1  incode, ihddfl, ibudfl, icbcfl             TS050   SP001    
        -1         1         0         0  incode, ihddfl, ibudfl, icbcfl    TS001   SP001    
        -1         1         0         0  incode, ihddfl, ibudfl, icbcfl    TS002   SP001    
        -1         1         0         0  incode, ihddfl, ibudfl, icbcfl    TS003   SP001    
        -1         1         0         0  incode, ihddfl, ibudfl, icbcfl    TS004   SP001    
        -1         1         0         0  incode, ihddfl, ibudfl, icbcfl    TS005   SP001    
        -1         1         0         0  incode, ihddfl, ibudfl, icbcfl    TS006   SP001    
        -1         1         0         0  incode, ihddfl, ibudfl, icbcfl    TS007   SP001    
        -1         1         0         0  incode, ihddfl, ibudfl, icbcfl    TS008   SP001    
        -1         1         0         0  incode, ihddfl, ibudfl, icbcfl    TS009   SP001    
        -1         1         0         0  incode, ihddfl, ibudfl, icbcfl    TS010   SP001    
        -1         1         0         0  incode, ihddfl, ibudfl, icbcfl    TS011   SP001    
        -1         1         0         0  incode, ihddfl, ibudfl, icbcfl    TS012   SP001    
        -1         1         0         0  incode, ihddfl, ibudfl, icbcfl    TS013   SP001    
        -1         1         0         0  incode, ihddfl, ibudfl, icbcfl    TS014   SP001    
        -1         1         0         0  incode, ihddfl, ibudfl, icbcfl    TS015   SP001    
        -1         1         0         0  incode, ihddfl, ibudfl, icbcfl    TS016   SP001    
        -1         1         0         0  incode, ihddfl, ibudfl, icbcfl    TS017   SP001    
        -1         1         0         0  incode, ihddfl, ibudfl, icbcfl    TS018   SP001    
        -1         1         0         0  incode, ihddfl, ibudfl, icbcfl    TS019   SP001    
        -1         1         0         0  incode, ihddfl, ibudfl, icbcfl    TS020   SP001    
        -1         1         0         0  incode, ihddfl, ibudfl, icbcfl    TS021   SP001    
        -1         1         0         0  incode, ihddfl, ibudfl, icbcfl    TS022   SP001    
        -1         1         0         0  incode, ihddfl, ibudfl, icbcfl    TS023   SP001    
        -1         1         0         0  incode, ihddfl, ibudfl, icbcfl    TS024   SP001    
        -1         1         1         1  incode, ihddfl, ibudfl, icbcfl    TS025   SP001    
        -1         1         0         0  incode, ihddfl, ibudfl, icbcfl         TS002   SP001    
        -1         1         0         0  incode, ihddfl, ibudfl, icbcfl    TS002   SP001    
        -1         1         0         0  incode, ihddfl, ibudfl, icbcfl    TS003   SP001    
        -1         1         0         0  incode, ihddfl, ibudfl, icbcfl    TS004   SP001    
        -1         1         0         0  incode, ihddfl, ibudfl, icbcfl    TS005   SP001    
        -1         1         0         0  incode, ihddfl, ibudfl, icbcfl    TS006   SP001    
        -1         1         0         0  incode, ihddfl, ibudfl, icbcfl    TS007   SP001    
        -1         1         0         0  incode, ihddfl, ibudfl, icbcfl    TS008   SP001    
        -1         1         0         0  incode, ihddfl, ibudfl, icbcfl    TS009   SP001    
        -1         1         0         0  incode, ihddfl, ibudfl, icbcfl    TS010   SP001    
        -1         1         0         0  incode, ihddfl, ibudfl, icbcfl    TS011   SP001    
        -1         1         0         0  incode, ihddfl, ibudfl, icbcfl    TS012   SP001    
        -1         1         0         0  incode, ihddfl, ibudfl, icbcfl    TS013   SP001    
        -1         1         0         0  incode, ihddfl, ibudfl, icbcfl    TS014   SP001    
        -1         1         0         0  incode, ihddfl, ibudfl, icbcfl    TS015   SP001    
        -1         1         0         0  incode, ihddfl, ibudfl, icbcfl    TS016   SP001    
        -1         1         0         0  incode, ihddfl, ibudfl, icbcfl    TS017   SP001    
        -1         1         0         0  incode, ihddfl, ibudfl, icbcfl    TS018   SP001    
        -1         1         0         0  incode, ihddfl, ibudfl, icbcfl    TS019   SP001    
        -1         1         0         0  incode, ihddfl, ibudfl, icbcfl    TS020   SP001    
        -1         1         0         0  incode, ihddfl, ibudfl, icbcfl    TS021   SP001    
        -1         1         0         0  incode, ihddfl, ibudfl, icbcfl    TS022   SP001    
        -1         1         0         0  incode, ihddfl, ibudfl, icbcfl    TS023   SP001    
        -1         1         0         0  incode, ihddfl, ibudfl, icbcfl    TS024   SP001    
        -1         1         1         1  incode, ihddfl, ibudfl, icbcfl             TS050   SP001    
        -1         1         0         0  incode, ihddfl, ibudfl, icbcfl    TS001   SP001    
        -1         1         0         0  incode, ihddfl, ibudfl, icbcfl    TS002   SP001    
        -1         1         0         0  incode, ihddfl, ibudfl, icbcfl    TS003   SP001    
        -1         1         0         0  incode, ihddfl, ibudfl, icbcfl    TS004   SP001    
        -1         1         0         0  incode, ihddfl, ibudfl, icbcfl    TS005   SP001    
        -1         1         0         0  incode, ihddfl, ibudfl, icbcfl    TS006   SP001    
        -1         1         0         0  incode, ihddfl, ibudfl, icbcfl    TS007   SP001    
        -1         1         0         0  incode, ihddfl, ibudfl, icbcfl    TS008   SP001    
        -1         1         0         0  incode, ihddfl, ibudfl, icbcfl    TS009   SP001    
        -1         1         0         0  incode, ihddfl, ibudfl, icbcfl    TS010   SP001    
        -1         1         0         0  incode, ihddfl, ibudfl, icbcfl    TS011   SP001    
        -1         1         0         0  incode, ihddfl, ibudfl, icbcfl    TS012   SP001    
        -1         1         0         0  incode, ihddfl, ibudfl, icbcfl    TS013   SP001    
        -1         1         0         0  incode, ihddfl, ibudfl, icbcfl    TS014   SP001    
        -1         1         0         0  incode, ihddfl, ibudfl, icbcfl    TS015   SP001    
        -1         1         0         0  incode, ihddfl, ibudfl, icbcfl    TS016   SP001    
        -1         1         0         0  incode, ihddfl, ibudfl, icbcfl    TS017   SP001    
        -1         1         0         0  incode, ihddfl, ibudfl, icbcfl    TS018   SP001    
        -1         1         0         0  incode, ihddfl, ibudfl, icbcfl    TS019   SP001    
        -1         1         0         0  incode, ihddfl, ibudfl, icbcfl    TS020   SP001    
        -1         1         0         0  incode, ihddfl, ibudfl, icbcfl    TS021   SP001    
        -1         1         0         0  incode, ihddfl, ibudfl, icbcfl    TS022   SP001    
        -1         1         0         0  incode, ihddfl, ibudfl, icbcfl    TS023   SP001    
        -1         1         0         0  incode, ihddfl, ibudfl, icbcfl    TS024   SP001    
        -1         1         1         1  incode, ihddfl, ibudfl, icbcfl    TS025   SP001    
        -1         1         0         0  incode, ihddfl, ibudfl, icbcfl         TS002   SP001    
        -1         1         0         0  incode, ihddfl, ibudfl, icbcfl    TS002   SP001    
        -1         1         0         0  incode, ihddfl, ibudfl, icbcfl    TS003   SP001    
        -1         1         0         0  incode, ihddfl, ibudfl, icbcfl    TS004   SP001    
        -1         1         0         0  incode, ihddfl, ibudfl, icbcfl    TS005   SP001    
        -1         1         0         0  incode, ihddfl, ibudfl, icbcfl    TS006   SP001    
        -1         1         0         0  incode, ihddfl, ibudfl, icbcfl    TS007   SP001    
        -1         1         0         0  incode, ihddfl, ibudfl, icbcfl    TS008   SP001    
        -1         1         0         0  incode, ihddfl, ibudfl, icbcfl    TS009   SP001    
        -1         1         0         0  incode, ihddfl, ibudfl, icbcfl    TS010   SP001    
        -1         1         0         0  incode, ihddfl, ibudfl, icbcfl    TS011   SP001    
        -1         1         0         0  incode, ihddfl, ibudfl, icbcfl    TS012   SP001    
        -1         1         0         0  incode, ihddfl, ibudfl, icbcfl    TS013   SP001    
        -1         1         0         0  incode, ihddfl, ibudfl, icbcfl    TS014   SP001    
        -1         1         0         0  incode, ihddfl, ibudfl, icbcfl    TS015   SP001    
        -1         1         0         0  incode, ihddfl, ibudfl, icbcfl    TS016   SP001    
        -1         1         0         0  incode, ihddfl, ibudfl, icbcfl    TS017   SP001    
        -1         1         0         0  incode, ihddfl, ibudfl, icbcfl    TS018   SP001    
        -1         1         0         0  incode, ihddfl, ibudfl, icbcfl    TS019   SP001    
        -1         1         0         0  incode, ihddfl, ibudfl, icbcfl    TS020   SP001    
        -1         1         0         0  incode, ihddfl, ibudfl, icbcfl    TS021   SP001    
        -1         1         0         0  incode, ihddfl, ibudfl, icbcfl    TS022   SP001    
        -1         1         0         0  incode, ihddfl, ibudfl, icbcfl    TS023   SP001    
        -1         1         0         0  incode, ihddfl, ibudfl, icbcfl    TS024   SP001    
        -1         1         1         1  incode, ihddfl, ibudfl, icbcfl             TS050   SP001    
        -1         1         0         0  incode, ihddfl, ibudfl, icbcfl    TS001   SP001    
        -1         1         0         0  incode, ihddfl, ibudfl, icbcfl    TS002   SP001    
        -1         1         0         0  incode, ihddfl, ibudfl, icbcfl    TS003   SP001    
        -1         1         0         0  incode, ihddfl, ibudfl, icbcfl    TS004   SP001    
        -1         1         0         0  incode, ihddfl, ibudfl, icbcfl    TS005   SP001    
        -1         1         0         0  incode, ihddfl, ibudfl, icbcfl    TS006   SP001    
        -1         1         0         0  incode, ihddfl, ibudfl, icbcfl    TS007   SP001    
        -1         1         0         0  incode, ihddfl, ibudfl, icbcfl    TS008   SP001    
        -1         1         0         0  incode, ihddfl, ibudfl, icbcfl    TS009   SP001    
        -1         1         0         0  incode, ihddfl, ibudfl, icbcfl    TS010   SP001    
        -1         1         0         0  incode, ihddfl, ibudfl, icbcfl    TS011   SP001    
        -1         1         0         0  incode, ihddfl, ibudfl, icbcfl    TS012   SP001    
        -1         1         0         0  incode, ihddfl, ibudfl, icbcfl    TS013   SP001    
        -1         1         0         0  incode, ihddfl, ibudfl, icbcfl    TS014   SP001    
        -1         1         0         0  incode, ihddfl, ibudfl, icbcfl    TS015   SP001    
        -1         1         0         0  incode, ihddfl, ibudfl, icbcfl    TS016   SP001    
        -1         1         0         0  incode, ihddfl, ibudfl, icbcfl    TS017   SP001    
        -1         1         0         0  incode, ihddfl, ibudfl, icbcfl    TS018   SP001    
        -1         1         0         0  incode, ihddfl, ibudfl, icbcfl    TS019   SP001    
        -1         1         0         0  incode, ihddfl, ibudfl, icbcfl    TS020   SP001    
        -1         1         0         0  incode, ihddfl, ibudfl, icbcfl    TS021   SP001    
        -1         1         0         0  incode, ihddfl, ibudfl, icbcfl    TS022   SP001    
        -1         1         0         0  incode, ihddfl, ibudfl, icbcfl    TS023   SP001    
        -1         1         0         0  incode, ihddfl, ibudfl, icbcfl    TS024   SP001    
        -1         1         1         1  incode, ihddfl, ibudfl, icbcfl    TS025   SP001    
        -1         1         0         0  incode, ihddfl, ibudfl, icbcfl         TS002   SP001    
        -1         1         0         0  incode, ihddfl, ibudfl, icbcfl    TS002   SP001    
        -1         1         0         0  incode, ihddfl, ibudfl, icbcfl    TS003   SP001    
        -1         1         0         0  incode, ihddfl, ibudfl, icbcfl    TS004   SP001    
        -1         1         0         0  incode, ihddfl, ibudfl, icbcfl    TS005   SP001    
        -1         1         0         0  incode, ihddfl, ibudfl, icbcfl    TS006   SP001    
        -1         1         0         0  incode, ihddfl, ibudfl, icbcfl    TS007   SP001    
        -1         1         0         0  incode, ihddfl, ibudfl, icbcfl    TS008   SP001    
        -1         1         0         0  incode, ihddfl, ibudfl, icbcfl    TS009   SP001    
        -1         1         0         0  incode, ihddfl, ibudfl, icbcfl    TS010   SP001    
        -1         1         0         0  incode, ihddfl, ibudfl, icbcfl    TS011   SP001    
        -1         1         0         0  incode, ihddfl, ibudfl, icbcfl    TS012   SP001    
        -1         1         0         0  incode, ihddfl, ibudfl, icbcfl    TS013   SP001    
        -1         1         0         0  incode, ihddfl, ibudfl, icbcfl    TS014   SP001    
        -1         1         0         0  incode, ihddfl, ibudfl, icbcfl    TS015   SP001    
        -1         1         0         0  incode, ihddfl, ibudfl, icbcfl    TS016   SP001    
        -1         1         0         0  incode, ihddfl, ibudfl, icbcfl    TS017   SP001    
        -1         1         0         0  incode, ihddfl, ibudfl, icbcfl    TS018   SP001    
        -1         1         0         0  incode, ihddfl, ibudfl, icbcfl    TS019   SP001    
        -1         1         0         0  incode, ihddfl, ibudfl, icbcfl    TS020   SP001    
        -1         1         0         0  incode, ihddfl, ibudfl, icbcfl    TS021   SP001    
        -1         1         0         0  incode, ihddfl, ibudfl, icbcfl    TS022   SP001    
        -1         1         0         0  incode, ihddfl, ibudfl, icbcfl    TS023   SP001    
        -1         1         0         0  incode, ihddfl, ibudfl, icbcfl    TS024   SP001    
        -1         1         1         1  incode, ihddfl, ibudfl, icbcfl             TS050   SP001    
        -1         1         0         0  incode, ihddfl, ibudfl, icbcfl    TS001   SP001    
        -1         1         0         0  incode, ihddfl, ibudfl, icbcfl    TS002   SP001    
        -1         1         0         0  incode, ihddfl, ibudfl, icbcfl    TS003   SP001    
        -1         1         0         0  incode, ihddfl, ibudfl, icbcfl    TS004   SP001    
        -1         1         0         0  incode, ihddfl, ibudfl, icbcfl    TS005   SP001    
        -1         1         0         0  incode, ihddfl, ibudfl, icbcfl    TS006   SP001    
        -1         1         0         0  incode, ihddfl, ibudfl, icbcfl    TS007   SP001    
        -1         1         0         0  incode, ihddfl, ibudfl, icbcfl    TS008   SP001    
        -1         1         0         0  incode, ihddfl, ibudfl, icbcfl    TS009   SP001    
        -1         1         0         0  incode, ihddfl, ibudfl, icbcfl    TS010   SP001    
        -1         1         0         0  incode, ihddfl, ibudfl, icbcfl    TS011   SP001    
        -1         1         0         0  incode, ihddfl, ibudfl, icbcfl    TS012   SP001    
        -1         1         0         0  incode, ihddfl, ibudfl, icbcfl    TS013   SP001    
        -1         1         0         0  incode, ihddfl, ibudfl, icbcfl    TS014   SP001    
        -1         1         0         0  incode, ihddfl, ibudfl, icbcfl    TS015   SP001    
        -1         1         0         0  incode, ihddfl, ibudfl, icbcfl    TS016   SP001    
        -1         1         0         0  incode, ihddfl, ibudfl, icbcfl    TS017   SP001    
        -1         1         0         0  incode, ihddfl, ibudfl, icbcfl    TS018   SP001    
        -1         1         0         0  incode, ihddfl, ibudfl, icbcfl    TS019   SP001    
        -1         1         0         0  incode, ihddfl, ibudfl, icbcfl    TS020   SP001    
        -1         1         0         0  incode, ihddfl, ibudfl, icbcfl    TS021   SP001    
        -1         1         0         0  incode, ihddfl, ibudfl, icbcfl    TS022   SP001    
        -1         1         0         0  incode, ihddfl, ibudfl, icbcfl    TS023   SP001    
        -1         1         0         0  incode, ihddfl, ibudfl, icbcfl    TS024   SP001    
        -1         1         1         1  incode, ihddfl, ibudfl, icbcfl    TS025   SP001    
        -1         1         0         0  incode, ihddfl, ibudfl, icbcfl         TS002   SP001    
        -1         1         0         0  incode, ihddfl, ibudfl, icbcfl    TS002   SP001    
        -1         1         0         0  incode, ihddfl, ibudfl, icbcfl    TS003   SP001    
        -1         1         0         0  incode, ihddfl, ibudfl, icbcfl    TS004   SP001    
        -1         1         0         0  incode, ihddfl, ibudfl, icbcfl    TS005   SP001    
        -1         1         0         0  incode, ihddfl, ibudfl, icbcfl    TS006   SP001    
        -1         1         0         0  incode, ihddfl, ibudfl, icbcfl    TS007   SP001    
        -1         1         0         0  incode, ihddfl, ibudfl, icbcfl    TS008   SP001    
        -1         1         0         0  incode, ihddfl, ibudfl, icbcfl    TS009   SP001    
        -1         1         0         0  incode, ihddfl, ibudfl, icbcfl    TS010   SP001    
        -1         1         0         0  incode, ihddfl, ibudfl, icbcfl    TS011   SP001    
        -1         1         0         0  incode, ihddfl, ibudfl, icbcfl    TS012   SP001    
        -1         1         0         0  incode, ihddfl, ibudfl, icbcfl    TS013   SP001    
        -1         1         0         0  incode, ihddfl, ibudfl, icbcfl    TS014   SP001    
        -1         1         0         0  incode, ihddfl, ibudfl, icbcfl    TS015   SP001    
        -1         1         0         0  incode, ihddfl, ibudfl, icbcfl    TS016   SP001    
        -1         1         0         0  incode, ihddfl, ibudfl, icbcfl    TS017   SP001    
        -1         1         0         0  incode, ihddfl, ibudfl, icbcfl    TS018   SP001    
        -1         1         0         0  incode, ihddfl, ibudfl, icbcfl    TS019   SP001    
        -1         1         0         0  incode, ihddfl, ibudfl, icbcfl    TS020   SP001    
        -1         1         0         0  incode, ihddfl, ibudfl, icbcfl    TS021   SP001    
        -1         1         0         0  incode, ihddfl, ibudfl, icbcfl    TS022   SP001    
        -1         1         0         0  incode, ihddfl, ibudfl, icbcfl    TS023   SP001    
        -1         1         0         0  incode, ihddfl, ibudfl, icbcfl    TS024   SP001    
        -1         1         1         1  incode, ihddfl, ibudfl, icbcfl             TS050   SP001    
        -1         1         0         0  incode, ihddfl, ibudfl, icbcfl    TS001   SP001    
        -1         1         0         0  incode, ihddfl, ibudfl, icbcfl    TS002   SP001    
        -1         1         0         0  incode, ihddfl, ibudfl, icbcfl    TS003   SP001    
        -1         1         0         0  incode, ihddfl, ibudfl, icbcfl    TS004   SP001    
        -1         1         0         0  incode, ihddfl, ibudfl, icbcfl    TS005   SP001    
        -1         1         0         0  incode, ihddfl, ibudfl, icbcfl    TS006   SP001    
        -1         1         0         0  incode, ihddfl, ibudfl, icbcfl    TS007   SP001    
        -1         1         0         0  incode, ihddfl, ibudfl, icbcfl    TS008   SP001    
        -1         1         0         0  incode, ihddfl, ibudfl, icbcfl    TS009   SP001    
        -1         1         0         0  incode, ihddfl, ibudfl, icbcfl    TS010   SP001    
        -1         1         0         0  incode, ihddfl, ibudfl, icbcfl    TS011   SP001    
        -1         1         0         0  incode, ihddfl, ibudfl, icbcfl    TS012   SP001    
        -1         1         0         0  incode, ihddfl, ibudfl, icbcfl    TS013   SP001    
        -1         1         0         0  incode, ihddfl, ibudfl, icbcfl    TS014   SP001    
        -1         1         0         0  incode, ihddfl, ibudfl, icbcfl    TS015   SP001    
        -1         1         0         0  incode, ihddfl, ibudfl, icbcfl    TS016   SP001    
        -1         1         0         0  incode, ihddfl, ibudfl, icbcfl    TS017   SP001    
        -1         1         0         0  incode, ihddfl, ibudfl, icbcfl    TS018   SP001    
        -1         1         0         0  incode, ihddfl, ibudfl, icbcfl    TS019   SP001    
        -1         1         0         0  incode, ihddfl, ibudfl, icbcfl    TS020   SP001    
        -1         1         0         0  incode, ihddfl, ibudfl, icbcfl    TS021   SP001    
        -1         1         0         0  incode, ihddfl, ibudfl, icbcfl    TS022   SP001    
        -1         1         0         0  incode, ihddfl, ibudfl, icbcfl    TS023   SP001    
        -1         1         0         0  incode, ihddfl, ibudfl, icbcfl    TS024   SP001    
        -1         1         1         1  incode, ihddfl, ibudfl, icbcfl    TS025   SP001    
        -1         1         0         0  incode, ihddfl, ibudfl, icbcfl         TS002   SP001    
        -1         1         0         0  incode, ihddfl, ibudfl, icbcfl    TS002   SP001    
        -1         1         0         0  incode, ihddfl, ibudfl, icbcfl    TS003   SP001    
        -1         1         0         0  incode, ihddfl, ibudfl, icbcfl    TS004   SP001    
        -1         1         0         0  incode, ihddfl, ibudfl, icbcfl    TS005   SP001    
        -1         1         0         0  incode, ihddfl, ibudfl, icbcfl    TS006   SP001    
        -1         1         0         0  incode, ihddfl, ibudfl, icbcfl    TS007   SP001    
        -1         1         0         0  incode, ihddfl, ibudfl, icbcfl    TS008   SP001    
        -1         1         0         0  incode, ihddfl, ibudfl, icbcfl    TS009   SP001    
        -1         1         0         0  incode, ihddfl, ibudfl, icbcfl    TS010   SP001    
        -1         1         0         0  incode, ihddfl, ibudfl, icbcfl    TS011   SP001    
        -1         1         0         0  incode, ihddfl, ibudfl, icbcfl    TS012   SP001    
        -1         1         0         0  incode, ihddfl, ibudfl, icbcfl    TS013   SP001    
        -1         1         0         0  incode, ihddfl, ibudfl, icbcfl    TS014   SP001    
        -1         1         0         0  incode, ihddfl, ibudfl, icbcfl    TS015   SP001    
        -1         1         0         0  incode, ihddfl, ibudfl, icbcfl    TS016   SP001    
        -1         1         0         0  incode, ihddfl, ibudfl, icbcfl    TS017   SP001    
        -1         1         0         0  incode, ihddfl, ibudfl, icbcfl    TS018   SP001    
        -1         1         0         0  incode, ihddfl, ibudfl, icbcfl    TS019   SP001    
        -1         1         0         0  incode, ihddfl, ibudfl, icbcfl    TS020   SP001    
        -1         1         0         0  incode, ihddfl, ibudfl, icbcfl    TS021   SP001    
        -1         1         0         0  incode, ihddfl, ibudfl, icbcfl    TS022   SP001    
        -1         1         0         0  incode, ihddfl, ibudfl, icbcfl    TS023   SP001    
        -1         1         0         0  incode, ihddfl, ibudfl, icbcfl    TS024   SP001    
        -1         1         1         1  incode, ihddfl, ibudfl, icbcfl             TS050   SP001    
        -1         1         0         0  incode, ihddfl, ibudfl, icbcfl    TS001   SP001    
        -1         1         0         0  incode, ihddfl, ibudfl, icbcfl    TS002   SP001    
        -1         1         0         0  incode, ihddfl, ibudfl, icbcfl    TS003   SP001    
        -1         1         0         0  incode, ihddfl, ibudfl, icbcfl    TS004   SP001    
        -1         1         0         0  incode, ihddfl, ibudfl, icbcfl    TS005   SP001    
        -1         1         0         0  incode, ihddfl, ibudfl, icbcfl    TS006   SP001    
        -1         1         0         0  incode, ihddfl, ibudfl, icbcfl    TS007   SP001    
        -1         1         0         0  incode, ihddfl, ibudfl, icbcfl    TS008   SP001    
        -1         1         0         0  incode, ihddfl, ibudfl, icbcfl    TS009   SP001    
        -1         1         0         0  incode, ihddfl, ibudfl, icbcfl    TS010   SP001    
        -1         1         0         0  incode, ihddfl, ibudfl, icbcfl    TS011   SP001    
        -1         1         0         0  incode, ihddfl, ibudfl, icbcfl    TS012   SP001    
        -1         1         0         0  incode, ihddfl, ibudfl, icbcfl    TS013   SP001    
        -1         1         0         0  incode, ihddfl, ibudfl, icbcfl    TS014   SP001    
        -1         1         0         0  incode, ihddfl, ibudfl, icbcfl    TS015   SP001    
        -1         1         0         0  incode, ihddfl, ibudfl, icbcfl    TS016   SP001    
        -1         1         0         0  incode, ihddfl, ibudfl, icbcfl    TS017   SP001    
        -1         1         0         0  incode, ihddfl, ibudfl, icbcfl    TS018   SP001    
        -1         1         0         0  incode, ihddfl, ibudfl, icbcfl    TS019   SP001    
        -1         1         0         0  incode, ihddfl, ibudfl, icbcfl    TS020   SP001    
        -1         1         0         0  incode, ihddfl, ibudfl, icbcfl    TS021   SP001    
        -1         1         0         0  incode, ihddfl, ibudfl, icbcfl    TS022   SP001    
        -1         1         0         0  incode, ihddfl, ibudfl, icbcfl    TS023   SP001    
        -1         1         0         0  incode, ihddfl, ibudfl, icbcfl    TS024   SP001    
        -1         1         1         1  incode, ihddfl, ibudfl, icbcfl    TS025   SP001    
        -1         1         0         0  incode, ihddfl, ibudfl, icbcfl         TS002   SP001    
        -1         1         0         0  incode, ihddfl, ibudfl, icbcfl    TS002   SP001    
        -1         1         0         0  incode, ihddfl, ibudfl, icbcfl    TS003   SP001    
        -1         1         0         0  incode, ihddfl, ibudfl, icbcfl    TS004   SP001    
        -1         1         0         0  incode, ihddfl, ibudfl, icbcfl    TS005   SP001    
        -1         1         0         0  incode, ihddfl, ibudfl, icbcfl    TS006   SP001    
        -1         1         0         0  incode, ihddfl, ibudfl, icbcfl    TS007   SP001    
        -1         1         0         0  incode, ihddfl, ibudfl, icbcfl    TS008   SP001    
        -1         1         0         0  incode, ihddfl, ibudfl, icbcfl    TS009   SP001    
        -1         1         0         0  incode, ihddfl, ibudfl, icbcfl    TS010   SP001    
        -1         1         0         0  incode, ihddfl, ibudfl, icbcfl    TS011   SP001    
        -1         1         0         0  incode, ihddfl, ibudfl, icbcfl    TS012   SP001    
        -1         1         0         0  incode, ihddfl, ibudfl, icbcfl    TS013   SP001    
        -1         1         0         0  incode, ihddfl, ibudfl, icbcfl    TS014   SP001    
        -1         1         0         0  incode, ihddfl, ibudfl, icbcfl    TS015   SP001    
        -1         1         0         0  incode, ihddfl, ibudfl, icbcfl    TS016   SP001    
        -1         1         0         0  incode, ihddfl, ibudfl, icbcfl    TS017   SP001    
        -1         1         0         0  incode, ihddfl, ibudfl, icbcfl    TS018   SP001    
        -1         1         0         0  incode, ihddfl, ibudfl, icbcfl    TS019   SP001    
        -1         1         0         0  incode, ihddfl, ibudfl, icbcfl    TS020   SP001    
        -1         1         0         0  incode, ihddfl, ibudfl, icbcfl    TS021   SP001    
        -1         1         0         0  incode, ihddfl, ibudfl, icbcfl    TS022   SP001    
        -1         1         0         0  incode, ihddfl, ibudfl, icbcfl    TS023   SP001    
        -1         1         0         0  incode, ihddfl, ibudfl, icbcfl    TS024   SP001    
        -1         1         1         1  incode, ihddfl, ibudfl, icbcfl             TS050   SP001    
        -1         1         0         0  incode, ihddfl, ibudfl, icbcfl    TS001   SP001    
        -1         1         0         0  incode, ihddfl, ibudfl, icbcfl    TS002   SP001    
        -1         1         0         0  incode, ihddfl, ibudfl, icbcfl    TS003   SP001    
        -1         1         0         0  incode, ihddfl, ibudfl, icbcfl    TS004   SP001    
        -1         1         0         0  incode, ihddfl, ibudfl, icbcfl    TS005   SP001    
        -1         1         0         0  incode, ihddfl, ibudfl, icbcfl    TS006   SP001    
        -1         1         0         0  incode, ihddfl, ibudfl, icbcfl    TS007   SP001    
        -1         1         0         0  incode, ihddfl, ibudfl, icbcfl    TS008   SP001    
        -1         1         0         0  incode, ihddfl, ibudfl, icbcfl    TS009   SP001    
        -1         1         0         0  incode, ihddfl, ibudfl, icbcfl    TS010   SP001    
        -1         1         0         0  incode, ihddfl, ibudfl, icbcfl    TS011   SP001    
        -1         1         0         0  incode, ihddfl, ibudfl, icbcfl    TS012   SP001    
        -1         1         0         0  incode, ihddfl, ibudfl, icbcfl    TS013   SP001    
        -1         1         0         0  incode, ihddfl, ibudfl, icbcfl    TS014   SP001    
        -1         1         0         0  incode, ihddfl, ibudfl, icbcfl    TS015   SP001    
        -1         1         0         0  incode, ihddfl, ibudfl, icbcfl    TS016   SP001    
        -1         1         0         0  incode, ihddfl, ibudfl, icbcfl    TS017   SP001    
        -1         1         0         0  incode, ihddfl, ibudfl, icbcfl    TS018   SP001    
        -1         1         0         0  incode, ihddfl, ibudfl, icbcfl    TS019   SP001    
        -1         1         0         0  incode, ihddfl, ibudfl, icbcfl    TS020   SP001    
        -1         1         0         0  incode, ihddfl, ibudfl, icbcfl    TS021   SP001    
        -1         1         0         0  incode, ihddfl, ibudfl, icbcfl    TS022   SP001    
        -1         1         0         0  incode, ihddfl, ibudfl, icbcfl    TS023   SP001    
        -1         1         0         0  incode, ihddfl, ibudfl, icbcfl    TS024   SP001    
        -1         1         1         1  incode, ihddfl, ibudfl, icbcfl    TS025   SP001    
        -1         1         0         0  incode, ihddfl, ibudfl, icbcfl         TS002   SP001    
        -1         1         0         0  incode, ihddfl, ibudfl, icbcfl    TS002   SP001    
        -1         1         0         0  incode, ihddfl, ibudfl, icbcfl    TS003   SP001    
        -1         1         0         0  incode, ihddfl, ibudfl, icbcfl    TS004   SP001    
        -1         1         0         0  incode, ihddfl, ibudfl, icbcfl    TS005   SP001    
        -1         1         0         0  incode, ihddfl, ibudfl, icbcfl    TS006   SP001    
        -1         1         0         0  incode, ihddfl, ibudfl, icbcfl    TS007   SP001    
        -1         1         0         0  incode, ihddfl, ibudfl, icbcfl    TS008   SP001    
        -1         1         0         0  incode, ihddfl, ibudfl, icbcfl    TS009   SP001    
        -1         1         0         0  incode, ihddfl, ibudfl, icbcfl    TS010   SP001    
        -1         1         0         0  incode, ihddfl, ibudfl, icbcfl    TS011   SP001    
        -1         1         0         0  incode, ihddfl, ibudfl, icbcfl    TS012   SP001    
        -1         1         0         0  incode, ihddfl, ibudfl, icbcfl    TS013   SP001    
        -1         1         0         0  incode, ihddfl, ibudfl, icbcfl    TS014   SP001    
        -1         1         0         0  incode, ihddfl, ibudfl, icbcfl    TS015   SP001    
        -1         1         0         0  incode, ihddfl, ibudfl, icbcfl    TS016   SP001    
        -1         1         0         0  incode, ihddfl, ibudfl, icbcfl    TS017   SP001    
        -1         1         0         0  incode, ihddfl, ibudfl, icbcfl    TS018   SP001    
        -1         1         0         0  incode, ihddfl, ibudfl, icbcfl    TS019   SP001    
        -1         1         0         0  incode, ihddfl, ibudfl, icbcfl    TS020   SP001    
        -1         1         0         0  incode, ihddfl, ibudfl, icbcfl    TS021   SP001    
        -1         1         0         0  incode, ihddfl, ibudfl, icbcfl    TS022   SP001    
        -1         1         0         0  incode, ihddfl, ibudfl, icbcfl    TS023   SP001    
        -1         1         0         0  incode, ihddfl, ibudfl, icbcfl    TS024   SP001    
        -1         1         1         1  incode, ihddfl, ibudfl, icbcfl             TS050   SP001    
        -1         1         0         0  incode, ihddfl, ibudfl, icbcfl    TS001   SP001    
        -1         1         0         0  incode, ihddfl, ibudfl, icbcfl    TS002   SP001    
        -1         1         0         0  incode, ihddfl, ibudfl, icbcfl    TS003   SP001    
        -1         1         0         0  incode, ihddfl, ibudfl, icbcfl    TS004   SP001    
        -1         1         0         0  incode, ihddfl, ibudfl, icbcfl    TS005   SP001    
        -1         1         0         0  incode, ihddfl, ibudfl, icbcfl    TS006   SP001    
        -1         1         0         0  incode, ihddfl, ibudfl, icbcfl    TS007   SP001    
        -1         1         0         0  incode, ihddfl, ibudfl, icbcfl    TS008   SP001    
        -1         1         0         0  incode, ihddfl, ibudfl, icbcfl    TS009   SP001    
        -1         1         0         0  incode, ihddfl, ibudfl, icbcfl    TS010   SP001    
        -1         1         0         0  incode, ihddfl, ibudfl, icbcfl    TS011   SP001    
        -1         1         0         0  incode, ihddfl, ibudfl, icbcfl    TS012   SP001    
        -1         1         0         0  incode, ihddfl, ibudfl, icbcfl    TS013   SP001    
        -1         1         0         0  incode, ihddfl, ibudfl, icbcfl    TS014   SP001    
        -1         1         0         0  incode, ihddfl, ibudfl, icbcfl    TS015   SP001    
        -1         1         0         0  incode, ihddfl, ibudfl, icbcfl    TS016   SP001    
        -1         1         0         0  incode, ihddfl, ibudfl, icbcfl    TS017   SP001    
        -1         1         0         0  incode, ihddfl, ibudfl, icbcfl    TS018   SP001    
        -1         1         0         0  incode, ihddfl, ibudfl, icbcfl    TS019   SP001    
        -1         1         0         0  incode, ihddfl, ibudfl, icbcfl    TS020   SP001    
        -1         1         0         0  incode, ihddfl, ibudfl, icbcfl    TS021   SP001    
        -1         1         0         0  incode, ihddfl, ibudfl, icbcfl    TS022   SP001    
        -1         1         0         0  incode, ihddfl, ibudfl, icbcfl    TS023   SP001    
        -1         1         0         0  incode, ihddfl, ibudfl, icbcfl    TS024   SP001    
        -1         1         1         1  incode, ihddfl, ibudfl, icbcfl    TS025   SP001    
        -1         1         0         0  incode, ihddfl, ibudfl, icbcfl         TS002   SP001    
        -1         1         0         0  incode, ihddfl, ibudfl, icbcfl    TS002   SP001    
        -1         1         0         0  incode, ihddfl, ibudfl, icbcfl    TS003   SP001    
        -1         1         0         0  incode, ihddfl, ibudfl, icbcfl    TS004   SP001    
        -1         1         0         0  incode, ihddfl, ibudfl, icbcfl    TS005   SP001    
        -1         1         0         0  incode, ihddfl, ibudfl, icbcfl    TS006   SP001    
        -1         1         0         0  incode, ihddfl, ibudfl, icbcfl    TS007   SP001    
        -1         1         0         0  incode, ihddfl, ibudfl, icbcfl    TS008   SP001    
        -1         1         0         0  incode, ihddfl, ibudfl, icbcfl    TS009   SP001    
        -1         1         0         0  incode, ihddfl, ibudfl, icbcfl    TS010   SP001    
        -1         1         0         0  incode, ihddfl, ibudfl, icbcfl    TS011   SP001    
        -1         1         0         0  incode, ihddfl, ibudfl, icbcfl    TS012   SP001    
        -1         1         0         0  incode, ihddfl, ibudfl, icbcfl    TS013   SP001    
        -1         1         0         0  incode, ihddfl, ibudfl, icbcfl    TS014   SP001    
        -1         1         0         0  incode, ihddfl, ibudfl, icbcfl    TS015   SP001    
        -1         1         0         0  incode, ihddfl, ibudfl, icbcfl    TS016   SP001    
        -1         1         0         0  incode, ihddfl, ibudfl, icbcfl    TS017   SP001    
        -1         1         0         0  incode, ihddfl, ibudfl, icbcfl    TS018   SP001    
        -1         1         0         0  incode, ihddfl, ibudfl, icbcfl    TS019   SP001    
        -1         1         0         0  incode, ihddfl, ibudfl, icbcfl    TS020   SP001    
        -1         1         0         0  incode, ihddfl, ibudfl, icbcfl    TS021   SP001    
        -1         1         0         0  incode, ihddfl, ibudfl, icbcfl    TS022   SP001    
        -1         1         0         0  incode, ihddfl, ibudfl, icbcfl    TS023   SP001    
        -1         1         0         0  incode, ihddfl, ibudfl, icbcfl    TS024   SP001    
        -1         1         1         1  incode, ihddfl, ibudfl, icbcfl             TS050   SP001    
        -1         1         0         0  incode, ihddfl, ibudfl, icbcfl    TS001   SP001    
        -1         1         0         0  incode, ihddfl, ibudfl, icbcfl    TS002   SP001    
        -1         1         0         0  incode, ihddfl, ibudfl, icbcfl    TS003   SP001    
        -1         1         0         0  incode, ihddfl, ibudfl, icbcfl    TS004   SP001    
        -1         1         0         0  incode, ihddfl, ibudfl, icbcfl    TS005   SP001    
        -1         1         0         0  incode, ihddfl, ibudfl, icbcfl    TS006   SP001    
        -1         1         0         0  incode, ihddfl, ibudfl, icbcfl    TS007   SP001    
        -1         1         0         0  incode, ihddfl, ibudfl, icbcfl    TS008   SP001    
        -1         1         0         0  incode, ihddfl, ibudfl, icbcfl    TS009   SP001    
        -1         1         0         0  incode, ihddfl, ibudfl, icbcfl    TS010   SP001    
        -1         1         0         0  incode, ihddfl, ibudfl, icbcfl    TS011   SP001    
        -1         1         0         0  incode, ihddfl, ibudfl, icbcfl    TS012   SP001    
        -1         1         0         0  incode, ihddfl, ibudfl, icbcfl    TS013   SP001    
        -1         1         0         0  incode, ihddfl, ibudfl, icbcfl    TS014   SP001    
        -1         1         0         0  incode, ihddfl, ibudfl, icbcfl    TS015   SP001    
        -1         1         0         0  incode, ihddfl, ibudfl, icbcfl    TS016   SP001    
        -1         1         0         0  incode, ihddfl, ibudfl, icbcfl    TS017   SP001    
        -1         1         0         0  incode, ihddfl, ibudfl, icbcfl    TS018   SP001    
        -1         1         0         0  incode, ihddfl, ibudfl, icbcfl    TS019   SP001    
        -1         1         0         0  incode, ihddfl, ibudfl, icbcfl    TS020   SP001    
        -1         1         0         0  incode, ihddfl, ibudfl, icbcfl    TS021   SP001    
        -1         1         0         0  incode, ihddfl, ibudfl, icbcfl    TS022   SP001    
        -1         1         0         0  incode, ihddfl, ibudfl, icbcfl    TS023   SP001    
        -1         1         0         0  incode, ihddfl, ibudfl, icbcfl    TS024   SP001    
        -1         1         1         1  incode, ihddfl, ibudfl, icbcfl    TS025   SP001    
        -1         1         0         0  incode, ihddfl, ibudfl, icbcfl         TS002   SP001    
        -1         1         0         0  incode, ihddfl, ibudfl, icbcfl    TS002   SP001    
        -1         1         0         0  incode, ihddfl, ibudfl, icbcfl    TS003   SP001    
        -1         1         0         0  incode, ihddfl, ibudfl, icbcfl    TS004   SP001    
        -1         1         0         0  incode, ihddfl, ibudfl, icbcfl    TS005   SP001    
        -1         1         0         0  incode, ihddfl, ibudfl, icbcfl    TS006   SP001    
        -1         1         0         0  incode, ihddfl, ibudfl, icbcfl    TS007   SP001    
        -1         1         0         0  incode, ihddfl, ibudfl, icbcfl    TS008   SP001    
        -1         1         0         0  incode, ihddfl, ibudfl, icbcfl    TS009   SP001    
        -1         1         0         0  incode, ihddfl, ibudfl, icbcfl    TS010   SP001    
        -1         1         0         0  incode, ihddfl, ibudfl, icbcfl    TS011   SP001    
        -1         1         0         0  incode, ihddfl, ibudfl, icbcfl    TS012   SP001    
        -1         1         0         0  incode, ihddfl, ibudfl, icbcfl    TS013   SP001    
        -1         1         0         0  incode, ihddfl, ibudfl, icbcfl    TS014   SP001    
        -1         1         0         0  incode, ihddfl, ibudfl, icbcfl    TS015   SP001    
        -1         1         0         0  incode, ihddfl, ibudfl, icbcfl    TS016   SP001    
        -1         1         0         0  incode, ihddfl, ibudfl, icbcfl    TS017   SP001    
        -1         1         0         0  incode, ihddfl, ibudfl, icbcfl    TS018   SP001    
        -1         1         0         0  incode, ihddfl, ibudfl, icbcfl    TS019   SP001    
        -1         1         0         0  incode, ihddfl, ibudfl, icbcfl    TS020   SP001    
        -1         1         0         0  incode, ihddfl, ibudfl, icbcfl    TS021   SP001    
        -1         1         0         0  incode, ihddfl, ibudfl, icbcfl    TS022   SP001    
        -1         1         0         0  incode, ihddfl, ibudfl, icbcfl    TS023   SP001    
        -1         1         0         0  incode, ihddfl, ibudfl, icbcfl    TS024   SP001    
        -1         1         1         1  incode, ihddfl, ibudfl, icbcfl             TS050   SP001    
        -1         1         0         0  incode, ihddfl, ibudfl, icbcfl    TS001   SP001    
        -1         1         0         0  incode, ihddfl, ibudfl, icbcfl    TS002   SP001    
        -1         1         0         0  incode, ihddfl, ibudfl, icbcfl    TS003   SP001    
        -1         1         0         0  incode, ihddfl, ibudfl, icbcfl    TS004   SP001    
        -1         1         0         0  incode, ihddfl, ibudfl, icbcfl    TS005   SP001    
        -1         1         0         0  incode, ihddfl, ibudfl, icbcfl    TS006   SP001    
        -1         1         0         0  incode, ihddfl, ibudfl, icbcfl    TS007   SP001    
        -1         1         0         0  incode, ihddfl, ibudfl, icbcfl    TS008   SP001    
        -1         1         0         0  incode, ihddfl, ibudfl, icbcfl    TS009   SP001    
        -1         1         0         0  incode, ihddfl, ibudfl, icbcfl    TS010   SP001    
        -1         1         0         0  incode, ihddfl, ibudfl, icbcfl    TS011   SP001    
        -1         1         0         0  incode, ihddfl, ibudfl, icbcfl    TS012   SP001    
        -1         1         0         0  incode, ihddfl, ibudfl, icbcfl    TS013   SP001    
        -1         1         0         0  incode, ihddfl, ibudfl, icbcfl    TS014   SP001    
        -1         1         0         0  incode, ihddfl, ibudfl, icbcfl    TS015   SP001    
        -1         1         0         0  incode, ihddfl, ibudfl, icbcfl    TS016   SP001    
        -1         1         0         0  incode, ihddfl, ibudfl, icbcfl    TS017   SP001    
        -1         1         0         0  incode, ihddfl, ibudfl, icbcfl    TS018   SP001    
        -1         1         0         0  incode, ihddfl, ibudfl, icbcfl    TS019   SP001    
        -1         1         0         0  incode, ihddfl, ibudfl, icbcfl    TS020   SP001    
        -1         1         0         0  incode, ihddfl, ibudfl, icbcfl    TS021   SP001    
        -1         1         0         0  incode, ihddfl, ibudfl, icbcfl    TS022   SP001    
        -1         1         0         0  incode, ihddfl, ibudfl, icbcfl    TS023   SP001    
        -1         1         0         0  incode, ihddfl, ibudfl, icbcfl    TS024   SP001    
        -1         1         1         1  incode, ihddfl, ibudfl, icbcfl    TS025   SP001    
        -1         1         0         0  incode, ihddfl, ibudfl, icbcfl         TS002   SP001    
        -1         1         0         0  incode, ihddfl, ibudfl, icbcfl    TS002   SP001    
        -1         1         0         0  incode, ihddfl, ibudfl, icbcfl    TS003   SP001    
        -1         1         0         0  incode, ihddfl, ibudfl, icbcfl    TS004   SP001    
        -1         1         0         0  incode, ihddfl, ibudfl, icbcfl    TS005   SP001    
        -1         1         0         0  incode, ihddfl, ibudfl, icbcfl    TS006   SP001    
        -1         1         0         0  incode, ihddfl, ibudfl, icbcfl    TS007   SP001    
        -1         1         0         0  incode, ihddfl, ibudfl, icbcfl    TS008   SP001    
        -1         1         0         0  incode, ihddfl, ibudfl, icbcfl    TS009   SP001    
        -1         1         0         0  incode, ihddfl, ibudfl, icbcfl    TS010   SP001    
        -1         1         0         0  incode, ihddfl, ibudfl, icbcfl    TS011   SP001    
        -1         1         0         0  incode, ihddfl, ibudfl, icbcfl    TS012   SP001    
        -1         1         0         0  incode, ihddfl, ibudfl, icbcfl    TS013   SP001    
        -1         1         0         0  incode, ihddfl, ibudfl, icbcfl    TS014   SP001    
        -1         1         0         0  incode, ihddfl, ibudfl, icbcfl    TS015   SP001    
        -1         1         0         0  incode, ihddfl, ibudfl, icbcfl    TS016   SP001    
        -1         1         0         0  incode, ihddfl, ibudfl, icbcfl    TS017   SP001    
        -1         1         0         0  incode, ihddfl, ibudfl, icbcfl    TS018   SP001    
        -1         1         0         0  incode, ihddfl, ibudfl, icbcfl    TS019   SP001    
        -1         1         0         0  incode, ihddfl, ibudfl, icbcfl    TS020   SP001    
        -1         1         0         0  incode, ihddfl, ibudfl, icbcfl    TS021   SP001    
        -1         1         0         0  incode, ihddfl, ibudfl, icbcfl    TS022   SP001    
        -1         1         0         0  incode, ihddfl, ibudfl, icbcfl    TS023   SP001    
        -1         1         0         0  incode, ihddfl, ibudfl, icbcfl    TS024   SP001    
        -1         1         1         1  incode, ihddfl, ibudfl, icbcfl             TS050   SP001    
        -1         1         0         0  incode, ihddfl, ibudfl, icbcfl    TS001   SP001    
        -1         1         0         0  incode, ihddfl, ibudfl, icbcfl    TS002   SP001    
        -1         1         0         0  incode, ihddfl, ibudfl, icbcfl    TS003   SP001    
        -1         1         0         0  incode, ihddfl, ibudfl, icbcfl    TS004   SP001    
        -1         1         0         0  incode, ihddfl, ibudfl, icbcfl    TS005   SP001    
        -1         1         0         0  incode, ihddfl, ibudfl, icbcfl    TS006   SP001    
        -1         1         0         0  incode, ihddfl, ibudfl, icbcfl    TS007   SP001    
        -1         1         0         0  incode, ihddfl, ibudfl, icbcfl    TS008   SP001    
        -1         1         0         0  incode, ihddfl, ibudfl, icbcfl    TS009   SP001    
        -1         1         0         0  incode, ihddfl, ibudfl, icbcfl    TS010   SP001    
        -1         1         0         0  incode, ihddfl, ibudfl, icbcfl    TS011   SP001    
        -1         1         0         0  incode, ihddfl, ibudfl, icbcfl    TS012   SP001    
        -1         1         0         0  incode, ihddfl, ibudfl, icbcfl    TS013   SP001    
        -1         1         0         0  incode, ihddfl, ibudfl, icbcfl    TS014   SP001    
        -1         1         0         0  incode, ihddfl, ibudfl, icbcfl    TS015   SP001    
        -1         1         0         0  incode, ihddfl, ibudfl, icbcfl    TS016   SP001    
        -1         1         0         0  incode, ihddfl, ibudfl, icbcfl    TS017   SP001    
        -1         1         0         0  incode, ihddfl, ibudfl, icbcfl    TS018   SP001    
        -1         1         0         0  incode, ihddfl, ibudfl, icbcfl    TS019   SP001    
        -1         1         0         0  incode, ihddfl, ibudfl, icbcfl    TS020   SP001    
        -1         1         0         0  incode, ihddfl, ibudfl, icbcfl    TS021   SP001    
        -1         1         0         0  incode, ihddfl, ibudfl, icbcfl    TS022   SP001    
        -1         1         0         0  incode, ihddfl, ibudfl, icbcfl    TS023   SP001    
        -1         1         0         0  incode, ihddfl, ibudfl, icbcfl    TS024   SP001    
        -1         1         1         1  incode, ihddfl, ibudfl, icbcfl    TS025   SP001    
        -1         1         0         0  incode, ihddfl, ibudfl, icbcfl         TS002   SP001    
        -1         1         0         0  incode, ihddfl, ibudfl, icbcfl    TS002   SP001    
        -1         1         0         0  incode, ihddfl, ibudfl, icbcfl    TS003   SP001    
        -1         1         0         0  incode, ihddfl, ibudfl, icbcfl    TS004   SP001    
        -1         1         0         0  incode, ihddfl, ibudfl, icbcfl    TS005   SP001    
        -1         1         0         0  incode, ihddfl, ibudfl, icbcfl    TS006   SP001    
        -1         1         0         0  incode, ihddfl, ibudfl, icbcfl    TS007   SP001    
        -1         1         0         0  incode, ihddfl, ibudfl, icbcfl    TS008   SP001    
        -1         1         0         0  incode, ihddfl, ibudfl, icbcfl    TS009   SP001    
        -1         1         0         0  incode, ihddfl, ibudfl, icbcfl    TS010   SP001    
        -1         1         0         0  incode, ihddfl, ibudfl, icbcfl    TS011   SP001    
        -1         1         0         0  incode, ihddfl, ibudfl, icbcfl    TS012   SP001    
        -1         1         0         0  incode, ihddfl, ibudfl, icbcfl    TS013   SP001    
        -1         1         0         0  incode, ihddfl, ibudfl, icbcfl    TS014   SP001    
        -1         1         0         0  incode, ihddfl, ibudfl, icbcfl    TS015   SP001    
        -1         1         0         0  incode, ihddfl, ibudfl, icbcfl    TS016   SP001    
        -1         1         0         0  incode, ihddfl, ibudfl, icbcfl    TS017   SP001    
        -1         1         0         0  incode, ihddfl, ibudfl, icbcfl    TS018   SP001    
        -1         1         0         0  incode, ihddfl, ibudfl, icbcfl    TS019   SP001    
        -1         1         0         0  incode, ihddfl, ibudfl, icbcfl    TS020   SP001    
        -1         1         0         0  incode, ihddfl, ibudfl, icbcfl    TS021   SP001    
        -1         1         0         0  incode, ihddfl, ibudfl, icbcfl    TS022   SP001    
        -1         1         0         0  incode, ihddfl, ibudfl, icbcfl    TS023   SP001    
        -1         1         0         0  incode, ihddfl, ibudfl, icbcfl    TS024   SP001    
        -1         1         1         1  incode, ihddfl, ibudfl, icbcfl             TS050   SP001    
        -1         1         0         0  incode, ihddfl, ibudfl, icbcfl    TS001   SP001    
        -1         1         0         0  incode, ihddfl, ibudfl, icbcfl    TS002   SP001    
        -1         1         0         0  incode, ihddfl, ibudfl, icbcfl    TS003   SP001    
        -1         1         0         0  incode, ihddfl, ibudfl, icbcfl    TS004   SP001    
        -1         1         0         0  incode, ihddfl, ibudfl, icbcfl    TS005   SP001    
        -1         1         0         0  incode, ihddfl, ibudfl, icbcfl    TS006   SP001    
        -1         1         0         0  incode, ihddfl, ibudfl, icbcfl    TS007   SP001    
        -1         1         0         0  incode, ihddfl, ibudfl, icbcfl    TS008   SP001    
        -1         1         0         0  incode, ihddfl, ibudfl, icbcfl    TS009   SP001    
        -1         1         0         0  incode, ihddfl, ibudfl, icbcfl    TS010   SP001    
        -1         1         0         0  incode, ihddfl, ibudfl, icbcfl    TS011   SP001    
        -1         1         0         0  incode, ihddfl, ibudfl, icbcfl    TS012   SP001    
        -1         1         0         0  incode, ihddfl, ibudfl, icbcfl    TS013   SP001    
        -1         1         0         0  incode, ihddfl, ibudfl, icbcfl    TS014   SP001    
        -1         1         0         0  incode, ihddfl, ibudfl, icbcfl    TS015   SP001    
        -1         1         0         0  incode, ihddfl, ibudfl, icbcfl    TS016   SP001    
        -1         1         0         0  incode, ihddfl, ibudfl, icbcfl    TS017   SP001    
        -1         1         0         0  incode, ihddfl, ibudfl, icbcfl    TS018   SP001    
        -1         1         0         0  incode, ihddfl, ibudfl, icbcfl    TS019   SP001    
        -1         1         0         0  incode, ihddfl, ibudfl, icbcfl    TS020   SP001    
        -1         1         0         0  incode, ihddfl, ibudfl, icbcfl    TS021   SP001    
        -1         1         0         0  incode, ihddfl, ibudfl, icbcfl    TS022   SP001    
        -1         1         0         0  incode, ihddfl, ibudfl, icbcfl    TS023   SP001    
        -1         1         0         0  incode, ihddfl, ibudfl, icbcfl    TS024   SP001    
        -1         1         1         1  incode, ihddfl, ibudfl, icbcfl    TS025   SP001    
        -1         1         0         0  incode, ihddfl, ibudfl, icbcfl         TS002   SP001    
        -1         1         0         0  incode, ihddfl, ibudfl, icbcfl    TS002   SP001    
        -1         1         0         0  incode, ihddfl, ibudfl, icbcfl    TS003   SP001    
        -1         1         0         0  incode, ihddfl, ibudfl, icbcfl    TS004   SP001    
        -1         1         0         0  incode, ihddfl, ibudfl, icbcfl    TS005   SP001    
        -1         1         0         0  incode, ihddfl, ibudfl, icbcfl    TS006   SP001    
        -1         1         0         0  incode, ihddfl, ibudfl, icbcfl    TS007   SP001    
        -1         1         0         0  incode, ihddfl, ibudfl, icbcfl    TS008   SP001    
        -1         1         0         0  incode, ihddfl, ibudfl, icbcfl    TS009   SP001    
        -1         1         0         0  incode, ihddfl, ibudfl, icbcfl    TS010   SP001    
        -1         1         0         0  incode, ihddfl, ibudfl, icbcfl    TS011   SP001    
        -1         1         0         0  incode, ihddfl, ibudfl, icbcfl    TS012   SP001    
        -1         1         0         0  incode, ihddfl, ibudfl, icbcfl    TS013   SP001    
        -1         1         0         0  incode, ihddfl, ibudfl, icbcfl    TS014   SP001    
        -1         1         0         0  incode, ihddfl, ibudfl, icbcfl    TS015   SP001    
        -1         1         0         0  incode, ihddfl, ibudfl, icbcfl    TS016   SP001    
        -1         1         0         0  incode, ihddfl, ibudfl, icbcfl    TS017   SP001    
        -1         1         0         0  incode, ihddfl, ibudfl, icbcfl    TS018   SP001    
        -1         1         0         0  incode, ihddfl, ibudfl, icbcfl    TS019   SP001    
        -1         1         0         0  incode, ihddfl, ibudfl, icbcfl    TS020   SP001    
        -1         1         0         0  incode, ihddfl, ibudfl, icbcfl    TS021   SP001    
        -1         1         0         0  incode, ihddfl, ibudfl, icbcfl    TS022   SP001    
        -1         1         0         0  incode, ihddfl, ibudfl, icbcfl    TS023   SP001    
        -1         1         0         0  incode, ihddfl, ibudfl, icbcfl    TS024   SP001    
        -1         1         1         1  incode, ihddfl, ibudfl, icbcfl             TS050   SP001    
        -1         1         0         0  incode, ihddfl, ibudfl, icbcfl    TS001   SP001    
        -1         1         0         0  incode, ihddfl, ibudfl, icbcfl    TS002   SP001    
        -1         1         0         0  incode, ihddfl, ibudfl, icbcfl    TS003   SP001    
        -1         1         0         0  incode, ihddfl, ibudfl, icbcfl    TS004   SP001    
        -1         1         0         0  incode, ihddfl, ibudfl, icbcfl    TS005   SP001    
        -1         1         0         0  incode, ihddfl, ibudfl, icbcfl    TS006   SP001    
        -1         1         0         0  incode, ihddfl, ibudfl, icbcfl    TS007   SP001    
        -1         1         0         0  incode, ihddfl, ibudfl, icbcfl    TS008   SP001    
        -1         1         0         0  incode, ihddfl, ibudfl, icbcfl    TS009   SP001    
        -1         1         0         0  incode, ihddfl, ibudfl, icbcfl    TS010   SP001    
        -1         1         0         0  incode, ihddfl, ibudfl, icbcfl    TS011   SP001    
        -1         1         0         0  incode, ihddfl, ibudfl, icbcfl    TS012   SP001    
        -1         1         0         0  incode, ihddfl, ibudfl, icbcfl    TS013   SP001    
        -1         1         0         0  incode, ihddfl, ibudfl, icbcfl    TS014   SP001    
        -1         1         0         0  incode, ihddfl, ibudfl, icbcfl    TS015   SP001    
        -1         1         0         0  incode, ihddfl, ibudfl, icbcfl    TS016   SP001    
        -1         1         0         0  incode, ihddfl, ibudfl, icbcfl    TS017   SP001    
        -1         1         0         0  incode, ihddfl, ibudfl, icbcfl    TS018   SP001    
        -1         1         0         0  incode, ihddfl, ibudfl, icbcfl    TS019   SP001    
        -1         1         0         0  incode, ihddfl, ibudfl, icbcfl    TS020   SP001    
        -1         1         0         0  incode, ihddfl, ibudfl, icbcfl    TS021   SP001    
        -1         1         0         0  incode, ihddfl, ibudfl, icbcfl    TS022   SP001    
        -1         1         0         0  incode, ihddfl, ibudfl, icbcfl    TS023   SP001    
        -1         1         0         0  incode, ihddfl, ibudfl, icbcfl    TS024   SP001    
        -1         1         1         1  incode, ihddfl, ibudfl, icbcfl    TS025   SP001    
        -1         1         0         0  incode, ihddfl, ibudfl, icbcfl         TS002   SP001    
        -1         1         0         0  incode, ihddfl, ibudfl, icbcfl    TS002   SP001    
        -1         1         0         0  incode, ihddfl, ibudfl, icbcfl    TS003   SP001    
        -1         1         0         0  incode, ihddfl, ibudfl, icbcfl    TS004   SP001    
        -1         1         0         0  incode, ihddfl, ibudfl, icbcfl    TS005   SP001    
        -1         1         0         0  incode, ihddfl, ibudfl, icbcfl    TS006   SP001    
        -1         1         0         0  incode, ihddfl, ibudfl, icbcfl    TS007   SP001    
        -1         1         0         0  incode, ihddfl, ibudfl, icbcfl    TS008   SP001    
        -1         1         0         0  incode, ihddfl, ibudfl, icbcfl    TS009   SP001    
        -1         1         0         0  incode, ihddfl, ibudfl, icbcfl    TS010   SP001    
        -1         1         0         0  incode, ihddfl, ibudfl, icbcfl    TS011   SP001    
        -1         1         0         0  incode, ihddfl, ibudfl, icbcfl    TS012   SP001    
        -1         1         0         0  incode, ihddfl, ibudfl, icbcfl    TS013   SP001    
        -1         1         0         0  incode, ihddfl, ibudfl, icbcfl    TS014   SP001    
        -1         1         0         0  incode, ihddfl, ibudfl, icbcfl    TS015   SP001    
        -1         1         0         0  incode, ihddfl, ibudfl, icbcfl    TS016   SP001    
        -1         1         0         0  incode, ihddfl, ibudfl, icbcfl    TS017   SP001    
        -1         1         0         0  incode, ihddfl, ibudfl, icbcfl    TS018   SP001    
        -1         1         0         0  incode, ihddfl, ibudfl, icbcfl    TS019   SP001    
        -1         1         0         0  incode, ihddfl, ibudfl, icbcfl    TS020   SP001    
        -1         1         0         0  incode, ihddfl, ibudfl, icbcfl    TS021   SP001    
        -1         1         0         0  incode, ihddfl, ibudfl, icbcfl    TS022   SP001    
        -1         1         0         0  incode, ihddfl, ibudfl, icbcfl    TS023   SP001    
        -1         1         0         0  incode, ihddfl, ibudfl, icbcfl    TS024   SP001    
        -1         1         1         1  incode, ihddfl, ibudfl, icbcfl             TS050   SP001    
        -1         1         0         0  incode, ihddfl, ibudfl, icbcfl    TS001   SP001    
        -1         1         0         0  incode, ihddfl, ibudfl, icbcfl    TS002   SP001    
        -1         1         0         0  incode, ihddfl, ibudfl, icbcfl    TS003   SP001    
        -1         1         0         0  incode, ihddfl, ibudfl, icbcfl    TS004   SP001    
        -1         1         0         0  incode, ihddfl, ibudfl, icbcfl    TS005   SP001    
        -1         1         0         0  incode, ihddfl, ibudfl, icbcfl    TS006   SP001    
        -1         1         0         0  incode, ihddfl, ibudfl, icbcfl    TS007   SP001    
        -1         1         0         0  incode, ihddfl, ibudfl, icbcfl    TS008   SP001    
        -1         1         0         0  incode, ihddfl, ibudfl, icbcfl    TS009   SP001    
        -1         1         0         0  incode, ihddfl, ibudfl, icbcfl    TS010   SP001    
        -1         1         0         0  incode, ihddfl, ibudfl, icbcfl    TS011   SP001    
        -1         1         0         0  incode, ihddfl, ibudfl, icbcfl    TS012   SP001    
        -1         1         0         0  incode, ihddfl, ibudfl, icbcfl    TS013   SP001    
        -1         1         0         0  incode, ihddfl, ibudfl, icbcfl    TS014   SP001    
        -1         1         0         0  incode, ihddfl, ibudfl, icbcfl    TS015   SP001    
        -1         1         0         0  incode, ihddfl, ibudfl, icbcfl    TS016   SP001    
        -1         1         0         0  incode, ihddfl, ibudfl, icbcfl    TS017   SP001    
        -1         1         0         0  incode, ihddfl, ibudfl, icbcfl    TS018   SP001    
        -1         1         0         0  incode, ihddfl, ibudfl, icbcfl    TS019   SP001    
        -1         1         0         0  incode, ihddfl, ibudfl, icbcfl    TS020   SP001    
        -1         1         0         0  incode, ihddfl, ibudfl, icbcfl    TS021   SP001    
        -1         1         0         0  incode, ihddfl, ibudfl, icbcfl    TS022   SP001    
        -1         1         0         0  incode, ihddfl, ibudfl, icbcfl    TS023   SP001    
        -1         1         0         0  incode, ihddfl, ibudfl, icbcfl    TS024   SP001    
        -1         1         1         1  incode, ihddfl, ibudfl, icbcfl    TS025   SP001    
        -1         1         0         0  incode, ihddfl, ibudfl, icbcfl         TS002   SP001    
        -1         1         0         0  incode, ihddfl, ibudfl, icbcfl    TS002   SP001    
        -1         1         0         0  incode, ihddfl, ibudfl, icbcfl    TS003   SP001    
        -1         1         0         0  incode, ihddfl, ibudfl, icbcfl    TS004   SP001    
        -1         1         0         0  incode, ihddfl, ibudfl, icbcfl    TS005   SP001    
        -1         1         0         0  incode, ihddfl, ibudfl, icbcfl    TS006   SP001    
        -1         1         0         0  incode, ihddfl, ibudfl, icbcfl    TS007   SP001    
        -1         1         0         0  incode, ihddfl, ibudfl, icbcfl    TS008   SP001    
        -1         1         0         0  incode, ihddfl, ibudfl, icbcfl    TS009   SP001    
        -1         1         0         0  incode, ihddfl, ibudfl, icbcfl    TS010   SP001    
        -1         1         0         0  incode, ihddfl, ibudfl, icbcfl    TS011   SP001    
        -1         1         0         0  incode, ihddfl, ibudfl, icbcfl    TS012   SP001    
        -1         1         0         0  incode, ihddfl, ibudfl, icbcfl    TS013   SP001    
        -1         1         0         0  incode, ihddfl, ibudfl, icbcfl    TS014   SP001    
        -1         1         0         0  incode, ihddfl, ibudfl, icbcfl    TS015   SP001    
        -1         1         0         0  incode, ihddfl, ibudfl, icbcfl    TS016   SP001    
        -1         1         0         0  incode, ihddfl, ibudfl, icbcfl    TS017   SP001    
        -1         1         0         0  incode, ihddfl, ibudfl, icbcfl    TS018   SP001    
        -1         1         0         0  incode, ihddfl, ibudfl, icbcfl    TS019   SP001    
        -1         1         0         0  incode, ihddfl, ibudfl, icbcfl    TS020   SP001    
        -1         1         0         0  incode, ihddfl, ibudfl, icbcfl    TS021   SP001    
        -1         1         0         0  incode, ihddfl, ibudfl, icbcfl    TS022   SP001    
        -1         1         0         0  incode, ihddfl, ibudfl, icbcfl    TS023   SP001    
        -1         1         0         0  incode, ihddfl, ibudfl, icbcfl    TS024   SP001    
        -1         1         1         1  incode, ihddfl, ibudfl, icbcfl             TS050   SP001    
        -1         1         0         0  incode, ihddfl, ibudfl, icbcfl    TS001   SP001    
        -1         1         0         0  incode, ihddfl, ibudfl, icbcfl    TS002   SP001    
        -1         1         0         0  incode, ihddfl, ibudfl, icbcfl    TS003   SP001    
        -1         1         0         0  incode, ihddfl, ibudfl, icbcfl    TS004   SP001    
        -1         1         0         0  incode, ihddfl, ibudfl, icbcfl    TS005   SP001    
        -1         1         0         0  incode, ihddfl, ibudfl, icbcfl    TS006   SP001    
        -1         1         0         0  incode, ihddfl, ibudfl, icbcfl    TS007   SP001    
        -1         1         0         0  incode, ihddfl, ibudfl, icbcfl    TS008   SP001    
        -1         1         0         0  incode, ihddfl, ibudfl, icbcfl    TS009   SP001    
        -1         1         0         0  incode, ihddfl, ibudfl, icbcfl    TS010   SP001    
        -1         1         0         0  incode, ihddfl, ibudfl, icbcfl    TS011   SP001    
        -1         1         0         0  incode, ihddfl, ibudfl, icbcfl    TS012   SP001    
        -1         1         0         0  incode, ihddfl, ibudfl, icbcfl    TS013   SP001    
        -1         1         0         0  incode, ihddfl, ibudfl, icbcfl    TS014   SP001    
        -1         1         0         0  incode, ihddfl, ibudfl, icbcfl    TS015   SP001    
        -1         1         0         0  incode, ihddfl, ibudfl, icbcfl    TS016   SP001    
        -1         1         0         0  incode, ihddfl, ibudfl, icbcfl    TS017   SP001    
        -1         1         0         0  incode, ihddfl, ibudfl, icbcfl    TS018   SP001    
        -1         1         0         0  incode, ihddfl, ibudfl, icbcfl    TS019   SP001    
        -1         1         0         0  incode, ihddfl, ibudfl, icbcfl    TS020   SP001    
        -1         1         0         0  incode, ihddfl, ibudfl, icbcfl    TS021   SP001    
        -1         1         0         0  incode, ihddfl, ibudfl, icbcfl    TS022   SP001    
        -1         1         0         0  incode, ihddfl, ibudfl, icbcfl    TS023   SP001    
        -1         1         0         0  incode, ihddfl, ibudfl, icbcfl    TS024   SP001    
        -1         1         1         1  incode, ihddfl, ibudfl, icbcfl    TS025   SP001    
        -1         1         0         0  incode, ihddfl, ibudfl, icbcfl         TS002   SP001    
        -1         1         0         0  incode, ihddfl, ibudfl, icbcfl    TS002   SP001    
        -1         1         0         0  incode, ihddfl, ibudfl, icbcfl    TS003   SP001    
        -1         1         0         0  incode, ihddfl, ibudfl, icbcfl    TS004   SP001    
        -1         1         0         0  incode, ihddfl, ibudfl, icbcfl    TS005   SP001    
        -1         1         0         0  incode, ihddfl, ibudfl, icbcfl    TS006   SP001    
        -1         1         0         0  incode, ihddfl, ibudfl, icbcfl    TS007   SP001    
        -1         1         0         0  incode, ihddfl, ibudfl, icbcfl    TS008   SP001    
        -1         1         0         0  incode, ihddfl, ibudfl, icbcfl    TS009   SP001    
        -1         1         0         0  incode, ihddfl, ibudfl, icbcfl    TS010   SP001    
        -1         1         0         0  incode, ihddfl, ibudfl, icbcfl    TS011   SP001    
        -1         1         0         0  incode, ihddfl, ibudfl, icbcfl    TS012   SP001    
        -1         1         0         0  incode, ihddfl, ibudfl, icbcfl    TS013   SP001    
        -1         1         0         0  incode, ihddfl, ibudfl, icbcfl    TS014   SP001    
        -1         1         0         0  incode, ihddfl, ibudfl, icbcfl    TS015   SP001    
        -1         1         0         0  incode, ihddfl, ibudfl, icbcfl    TS016   SP001    
        -1         1         0         0  incode, ihddfl, ibudfl, icbcfl    TS017   SP001    
        -1         1         0         0  incode, ihddfl, ibudfl, icbcfl    TS018   SP001    
        -1         1         0         0  incode, ihddfl, ibudfl, icbcfl    TS019   SP001    
        -1         1         0         0  incode, ihddfl, ibudfl, icbcfl    TS020   SP001    
        -1         1         0         0  incode, ihddfl, ibudfl, icbcfl    TS021   SP001    
        -1         1         0         0  incode, ihddfl, ibudfl, icbcfl    TS022   SP001    
        -1         1         0         0  incode, ihddfl, ibudfl, icbcfl    TS023   SP001    
        -1         1         0         0  incode, ihddfl, ibudfl, icbcfl    TS024   SP001    
        -1         1         1         1  incode, ihddfl, ibudfl, icbcfl             TS050   SP001    
        -1         1         0         0  incode, ihddfl, ibudfl, icbcfl    TS001   SP001    
        -1         1         0         0  incode, ihddfl, ibudfl, icbcfl    TS002   SP001    
        -1         1         0         0  incode, ihddfl, ibudfl, icbcfl    TS003   SP001    
        -1         1         0         0  incode, ihddfl, ibudfl, icbcfl    TS004   SP001    
        -1         1         0         0  incode, ihddfl, ibudfl, icbcfl    TS005   SP001    
        -1         1         0         0  incode, ihddfl, ibudfl, icbcfl    TS006   SP001    
        -1         1         0         0  incode, ihddfl, ibudfl, icbcfl    TS007   SP001    
        -1         1         0         0  incode, ihddfl, ibudfl, icbcfl    TS008   SP001    
        -1         1         0         0  incode, ihddfl, ibudfl, icbcfl    TS009   SP001    
        -1         1         0         0  incode, ihddfl, ibudfl, icbcfl    TS010   SP001    
        -1         1         0         0  incode, ihddfl, ibudfl, icbcfl    TS011   SP001    
        -1         1         0         0  incode, ihddfl, ibudfl, icbcfl    TS012   SP001    
        -1         1         0         0  incode, ihddfl, ibudfl, icbcfl    TS013   SP001    
        -1         1         0         0  incode, ihddfl, ibudfl, icbcfl    TS014   SP001    
        -1         1         0         0  incode, ihddfl, ibudfl, icbcfl    TS015   SP001    
        -1         1         0         0  incode, ihddfl, ibudfl, icbcfl    TS016   SP001    
        -1         1         0         0  incode, ihddfl, ibudfl, icbcfl    TS017   SP001    
        -1         1         0         0  incode, ihddfl, ibudfl, icbcfl    TS018   SP001    
        -1         1         0         0  incode, ihddfl, ibudfl, icbcfl    TS019   SP001    
        -1         1         0         0  incode, ihddfl, ibudfl, icbcfl    TS020   SP001    
        -1         1         0         0  incode, ihddfl, ibudfl, icbcfl    TS021   SP001    
        -1         1         0         0  incode, ihddfl, ibudfl, icbcfl    TS022   SP001    
        -1         1         0         0  incode, ihddfl, ibudfl, icbcfl    TS023   SP001    
        -1         1         0         0  incode, ihddfl, ibudfl, icbcfl    TS024   SP001    
        -1         1         1         1  incode, ihddfl, ibudfl, icbcfl    TS025   SP001    
        -1         1         0         0  incode, ihddfl, ibudfl, icbcfl         TS002   SP001    
        -1         1         0         0  incode, ihddfl, ibudfl, icbcfl    TS002   SP001    
        -1         1         0         0  incode, ihddfl, ibudfl, icbcfl    TS003   SP001    
        -1         1         0         0  incode, ihddfl, ibudfl, icbcfl    TS004   SP001    
        -1         1         0         0  incode, ihddfl, ibudfl, icbcfl    TS005   SP001    
        -1         1         0         0  incode, ihddfl, ibudfl, icbcfl    TS006   SP001    
        -1         1         0         0  incode, ihddfl, ibudfl, icbcfl    TS007   SP001    
        -1         1         0         0  incode, ihddfl, ibudfl, icbcfl    TS008   SP001    
        -1         1         0         0  incode, ihddfl, ibudfl, icbcfl    TS009   SP001    
        -1         1         0         0  incode, ihddfl, ibudfl, icbcfl    TS010   SP001    
        -1         1         0         0  incode, ihddfl, ibudfl, icbcfl    TS011   SP001    
        -1         1         0         0  incode, ihddfl, ibudfl, icbcfl    TS012   SP001    
        -1         1         0         0  incode, ihddfl, ibudfl, icbcfl    TS013   SP001    
        -1         1         0         0  incode, ihddfl, ibudfl, icbcfl    TS014   SP001    
        -1         1         0         0  incode, ihddfl, ibudfl, icbcfl    TS015   SP001    
        -1         1         0         0  incode, ihddfl, ibudfl, icbcfl    TS016   SP001    
        -1         1         0         0  incode, ihddfl, ibudfl, icbcfl    TS017   SP001    
        -1         1         0         0  incode, ihddfl, ibudfl, icbcfl    TS018   SP001    
        -1         1         0         0  incode, ihddfl, ibudfl, icbcfl    TS019   SP001    
        -1         1         0         0  incode, ihddfl, ibudfl, icbcfl    TS020   SP001    
        -1         1         0         0  incode, ihddfl, ibudfl, icbcfl    TS021   SP001    
        -1         1         0         0  incode, ihddfl, ibudfl, icbcfl    TS022   SP001    
        -1         1         0         0  incode, ihddfl, ibudfl, icbcfl    TS023   SP001    
        -1         1         0         0  incode, ihddfl, ibudfl, icbcfl    TS024   SP001    
        -1         1         1         1  incode, ihddfl, ibudfl, icbcfl             TS050   SP001    
        -1         1         0         0  incode, ihddfl, ibudfl, icbcfl    TS001   SP001    
        -1         1         0         0  incode, ihddfl, ibudfl, icbcfl    TS002   SP001    
        -1         1         0         0  incode, ihddfl, ibudfl, icbcfl    TS003   SP001    
        -1         1         0         0  incode, ihddfl, ibudfl, icbcfl    TS004   SP001    
        -1         1         0         0  incode, ihddfl, ibudfl, icbcfl    TS005   SP001    
        -1         1         0         0  incode, ihddfl, ibudfl, icbcfl    TS006   SP001    
        -1         1         0         0  incode, ihddfl, ibudfl, icbcfl    TS007   SP001    
        -1         1         0         0  incode, ihddfl, ibudfl, icbcfl    TS008   SP001    
        -1         1         0         0  incode, ihddfl, ibudfl, icbcfl    TS009   SP001    
        -1         1         0         0  incode, ihddfl, ibudfl, icbcfl    TS010   SP001    
        -1         1         0         0  incode, ihddfl, ibudfl, icbcfl    TS011   SP001    
        -1         1         0         0  incode, ihddfl, ibudfl, icbcfl    TS012   SP001    
        -1         1         0         0  incode, ihddfl, ibudfl, icbcfl    TS013   SP001    
        -1         1         0         0  incode, ihddfl, ibudfl, icbcfl    TS014   SP001    
        -1         1         0         0  incode, ihddfl, ibudfl, icbcfl    TS015   SP001    
        -1         1         0         0  incode, ihddfl, ibudfl, icbcfl    TS016   SP001    
        -1         1         0         0  incode, ihddfl, ibudfl, icbcfl    TS017   SP001    
        -1         1         0         0  incode, ihddfl, ibudfl, icbcfl    TS018   SP001    
        -1         1         0         0  incode, ihddfl, ibudfl, icbcfl    TS019   SP001    
        -1         1         0         0  incode, ihddfl, ibudfl, icbcfl    TS020   SP001    
        -1         1         0         0  incode, ihddfl, ibudfl, icbcfl    TS021   SP001    
        -1         1         0         0  incode, ihddfl, ibudfl, icbcfl    TS022   SP001    
        -1         1         0         0  incode, ihddfl, ibudfl, icbcfl    TS023   SP001    
        -1         1         0         0  incode, ihddfl, ibudfl, icbcfl    TS024   SP001    
        -1         1         1         1  incode, ihddfl, ibudfl, icbcfl    TS025   SP001    
        -1         1         0         0  incode, ihddfl, ibudfl, icbcfl         TS002   SP001    
        -1         1         0         0  incode, ihddfl, ibudfl, icbcfl    TS002   SP001    
        -1         1         0         0  incode, ihddfl, ibudfl, icbcfl    TS003   SP001    
        -1         1         0         0  incode, ihddfl, ibudfl, icbcfl    TS004   SP001    
        -1         1         0         0  incode, ihddfl, ibudfl, icbcfl    TS005   SP001    
        -1         1         0         0  incode, ihddfl, ibudfl, icbcfl    TS006   SP001    
        -1         1         0         0  incode, ihddfl, ibudfl, icbcfl    TS007   SP001    
        -1         1         0         0  incode, ihddfl, ibudfl, icbcfl    TS008   SP001    
        -1         1         0         0  incode, ihddfl, ibudfl, icbcfl    TS009   SP001    
        -1         1         0         0  incode, ihddfl, ibudfl, icbcfl    TS010   SP001    
        -1         1         0         0  incode, ihddfl, ibudfl, icbcfl    TS011   SP001    
        -1         1         0         0  incode, ihddfl, ibudfl, icbcfl    TS012   SP001    
        -1         1         0         0  incode, ihddfl, ibudfl, icbcfl    TS013   SP001    
        -1         1         0         0  incode, ihddfl, ibudfl, icbcfl    TS014   SP001    
        -1         1         0         0  incode, ihddfl, ibudfl, icbcfl    TS015   SP001    
        -1         1         0         0  incode, ihddfl, ibudfl, icbcfl    TS016   SP001    
        -1         1         0         0  incode, ihddfl, ibudfl, icbcfl    TS017   SP001    
        -1         1         0         0  incode, ihddfl, ibudfl, icbcfl    TS018   SP001    
        -1         1         0         0  incode, ihddfl, ibudfl, icbcfl    TS019   SP001    
        -1         1         0         0  incode, ihddfl, ibudfl, icbcfl    TS020   SP001    
        -1         1         0         0  incode, ihddfl, ibudfl, icbcfl    TS021   SP001    
        -1         1         0         0  incode, ihddfl, ibudfl, icbcfl    TS022   SP001    
        -1         1         0         0  incode, ihddfl, ibudfl, icbcfl    TS023   SP001    
        -1         1         0         0  incode, ihddfl, ibudfl, icbcfl    TS024   SP001    
        -1         1         1         1  incode, ihddfl, ibudfl, icbcfl             TS050   SP001    
        -1         1         0         0  incode, ihddfl, ibudfl, icbcfl    TS001   SP001    
        -1         1         0         0  incode, ihddfl, ibudfl, icbcfl    TS002   SP001    
        -1         1         0         0  incode, ihddfl, ibudfl, icbcfl    TS003   SP001    
        -1         1         0         0  incode, ihddfl, ibudfl, icbcfl    TS004   SP001    
        -1         1         0         0  incode, ihddfl, ibudfl, icbcfl    TS005   SP001    
        -1         1         0         0  incode, ihddfl, ibudfl, icbcfl    TS006   SP001    
        -1         1         0         0  incode, ihddfl, ibudfl, icbcfl    TS007   SP001    
        -1         1         0         0  incode, ihddfl, ibudfl, icbcfl    TS008   SP001    
        -1         1         0         0  incode, ihddfl, ibudfl, icbcfl    TS009   SP001    
        -1         1         0         0  incode, ihddfl, ibudfl, icbcfl    TS010   SP001    
        -1         1         0         0  incode, ihddfl, ibudfl, icbcfl    TS011   SP001    
        -1         1         0         0  incode, ihddfl, ibudfl, icbcfl    TS012   SP001    
        -1         1         0         0  incode, ihddfl, ibudfl, icbcfl    TS013   SP001    
        -1         1         0         0  incode, ihddfl, ibudfl, icbcfl    TS014   SP001    
        -1         1         0         0  incode, ihddfl, ibudfl, icbcfl    TS015   SP001    
        -1         1         0         0  incode, ihddfl, ibudfl, icbcfl    TS016   SP001    
        -1         1         0         0  incode, ihddfl, ibudfl, icbcfl    TS017   SP001    
        -1         1         0         0  incode, ihddfl, ibudfl, icbcfl    TS018   SP001    
        -1         1         0         0  incode, ihddfl, ibudfl, icbcfl    TS019   SP001    
        -1         1         0         0  incode, ihddfl, ibudfl, icbcfl    TS020   SP001    
        -1         1         0         0  incode, ihddfl, ibudfl, icbcfl    TS021   SP001    
        -1         1         0         0  incode, ihddfl, ibudfl, icbcfl    TS022   SP001    
        -1         1         0         0  incode, ihddfl, ibudfl, icbcfl    TS023   SP001    
        -1         1         0         0  incode, ihddfl, ibudfl, icbcfl    TS024   SP001    
        -1         1         1         1  incode, ihddfl, ibudfl, icbcfl    TS025   SP001    
        -1         1         0         0  incode, ihddfl, ibudfl, icbcfl         TS002   SP001    
        -1         1         0         0  incode, ihddfl, ibudfl, icbcfl    TS002   SP001    
        -1         1         0         0  incode, ihddfl, ibudfl, icbcfl    TS003   SP001    
        -1         1         0         0  incode, ihddfl, ibudfl, icbcfl    TS004   SP001    
        -1         1         0         0  incode, ihddfl, ibudfl, icbcfl    TS005   SP001    
        -1         1         0         0  incode, ihddfl, ibudfl, icbcfl    TS006   SP001    
        -1         1         0         0  incode, ihddfl, ibudfl, icbcfl    TS007   SP001    
        -1         1         0         0  incode, ihddfl, ibudfl, icbcfl    TS008   SP001    
        -1         1         0         0  incode, ihddfl, ibudfl, icbcfl    TS009   SP001    
        -1         1         0         0  incode, ihddfl, ibudfl, icbcfl    TS010   SP001    
        -1         1         0         0  incode, ihddfl, ibudfl, icbcfl    TS011   SP001    
        -1         1         0         0  incode, ihddfl, ibudfl, icbcfl    TS012   SP001    
        -1         1         0         0  incode, ihddfl, ibudfl, icbcfl    TS013   SP001    
        -1         1         0         0  incode, ihddfl, ibudfl, icbcfl    TS014   SP001    
        -1         1         0         0  incode, ihddfl, ibudfl, icbcfl    TS015   SP001    
        -1         1         0         0  incode, ihddfl, ibudfl, icbcfl    TS016   SP001    
        -1         1         0         0  incode, ihddfl, ibudfl, icbcfl    TS017   SP001    
        -1         1         0         0  incode, ihddfl, ibudfl, icbcfl    TS018   SP001    
        -1         1         0         0  incode, ihddfl, ibudfl, icbcfl    TS019   SP001    
        -1         1         0         0  incode, ihddfl, ibudfl, icbcfl    TS020   SP001    
        -1         1         0         0  incode, ihddfl, ibudfl, icbcfl    TS021   SP001    
        -1         1         0         0  incode, ihddfl, ibudfl, icbcfl    TS022   SP001    
        -1         1         0         0  incode, ihddfl, ibudfl, icbcfl    TS023   SP001    
        -1         1         0         0  incode, ihddfl, ibudfl, icbcfl    TS024   SP001    
        -1         1         1         1  incode, ihddfl, ibudfl, icbcfl             TS050   SP001    
        -1         1         0         0  incode, ihddfl, ibudfl, icbcfl    TS001   SP001    
        -1         1         0         0  incode, ihddfl, ibudfl, icbcfl    TS002   SP001    
        -1         1         0         0  incode, ihddfl, ibudfl, icbcfl    TS003   SP001    
        -1         1         0         0  incode, ihddfl, ibudfl, icbcfl    TS004   SP001    
        -1         1         0         0  incode, ihddfl, ibudfl, icbcfl    TS005   SP001    
        -1         1         0         0  incode, ihddfl, ibudfl, icbcfl    TS006   SP001    
        -1         1         0         0  incode, ihddfl, ibudfl, icbcfl    TS007   SP001    
        -1         1         0         0  incode, ihddfl, ibudfl, icbcfl    TS008   SP001    
        -1         1         0         0  incode, ihddfl, ibudfl, icbcfl    TS009   SP001    
        -1         1         0         0  incode, ihddfl, ibudfl, icbcfl    TS010   SP001    
        -1         1         0         0  incode, ihddfl, ibudfl, icbcfl    TS011   SP001    
        -1         1         0         0  incode, ihddfl, ibudfl, icbcfl    TS012   SP001    
        -1         1         0         0  incode, ihddfl, ibudfl, icbcfl    TS013   SP001    
        -1         1         0         0  incode, ihddfl, ibudfl, icbcfl    TS014   SP001    
        -1         1         0         0  incode, ihddfl, ibudfl, icbcfl    TS015   SP001    
        -1         1         0         0  incode, ihddfl, ibudfl, icbcfl    TS016   SP001    
        -1         1         0         0  incode, ihddfl, ibudfl, icbcfl    TS017   SP001    
        -1         1         0         0  incode, ihddfl, ibudfl, icbcfl    TS018   SP001    
        -1         1         0         0  incode, ihddfl, ibudfl, icbcfl    TS019   SP001    
        -1         1         0         0  incode, ihddfl, ibudfl, icbcfl    TS020   SP001    
        -1         1         0         0  incode, ihddfl, ibudfl, icbcfl    TS021   SP001    
        -1         1         0         0  incode, ihddfl, ibudfl, icbcfl    TS022   SP001    
        -1         1         0         0  incode, ihddfl, ibudfl, icbcfl    TS023   SP001    
        -1         1         0         0  incode, ihddfl, ibudfl, icbcfl    TS024   SP001    
        -1         1         1         1  incode, ihddfl, ibudfl, icbcfl    TS025   SP001    
        -1         1         0         0  incode, ihddfl, ibudfl, icbcfl         TS002   SP001    
        -1         1         0         0  incode, ihddfl, ibudfl, icbcfl    TS002   SP001    
        -1         1         0         0  incode, ihddfl, ibudfl, icbcfl    TS003   SP001    
        -1         1         0         0  incode, ihddfl, ibudfl, icbcfl    TS004   SP001    
        -1         1         0         0  incode, ihddfl, ibudfl, icbcfl    TS005   SP001    
        -1         1         0         0  incode, ihddfl, ibudfl, icbcfl    TS006   SP001    
        -1         1         0         0  incode, ihddfl, ibudfl, icbcfl    TS007   SP001    
        -1         1         0         0  incode, ihddfl, ibudfl, icbcfl    TS008   SP001    
        -1         1         0         0  incode, ihddfl, ibudfl, icbcfl    TS009   SP001    
        -1         1         0         0  incode, ihddfl, ibudfl, icbcfl    TS010   SP001    
        -1         1         0         0  incode, ihddfl, ibudfl, icbcfl    TS011   SP001    
        -1         1         0         0  incode, ihddfl, ibudfl, icbcfl    TS012   SP001    
        -1         1         0         0  incode, ihddfl, ibudfl, icbcfl    TS013   SP001    
        -1         1         0         0  incode, ihddfl, ibudfl, icbcfl    TS014   SP001    
        -1         1         0         0  incode, ihddfl, ibudfl, icbcfl    TS015   SP001    
        -1         1         0         0  incode, ihddfl, ibudfl, icbcfl    TS016   SP001    
        -1         1         0         0  incode, ihddfl, ibudfl, icbcfl    TS017   SP001    
        -1         1         0         0  incode, ihddfl, ibudfl, icbcfl    TS018   SP001    
        -1         1         0         0  incode, ihddfl, ibudfl, icbcfl    TS019   SP001    
        -1         1         0         0  incode, ihddfl, ibudfl, icbcfl    TS020   SP001    
        -1         1         0         0  incode, ihddfl, ibudfl, icbcfl    TS021   SP001    
        -1         1         0         0  incode, ihddfl, ibudfl, icbcfl    TS022   SP001    
        -1         1         0         0  incode, ihddfl, ibudfl, icbcfl    TS023   SP001    
        -1         1         0         0  incode, ihddfl, ibudfl, icbcfl    TS024   SP001    
        -1         1         1         1  incode, ihddfl, ibudfl, icbcfl             TS050   SP001    
        
