# Supplementary material for: Detecting Drawdowns Masked by Environmental Stresses with Water-Level Models
Source: Ground Water. 2013 Mar 7;51(3):322–32. doi: 10.1111/gwat.12042 (PMC3675638; doi:10.1111/gwat.12042)
Supplement: Supplementary file 2 [file gwat0051-0322-SD2.zip › HypotheticalModel/MF/INPUT_HypoModel.pcg.txt]

       198       290         1                                                                                                                                                                                                                                                                                                                                                                                                                                                                                                                                                                                                                                                                                                                                                                   
  0.0001       0.10        1.         2         1         0    1.0                                                                                                                                                                                                                                                                                                                                                                                                                                                                                                                                                                                                                                                                                                                                
 HCLOSE       RCLOSE    RELAX      NBPOL    IPRPCG    MUTPCG   DAMP                                                                                                                                                                                                                                                                                                                                                                                                                                                                                                                                                                                                                                                                                                                              
                                                                                                                                                                                                                                                                                                                                                                                                                                                                                                                                                                                                                                                                                                                                                                                                 
                                                                                                                                                                                                                                                                                                                                                                                                                                                                                                                                                                                                                                                                                                                                                                                                 
FOR EACH SIMULATION                                                                                                                                                                                                                                                                                                                                                                                                                                                                                                                                                                                                                                                                                                                                                                              
0. [#Text]                                                                                                                                                                                                                                                                                                                                                                                                                                                                                                                                                                                                                                                                                                                                                                                       
Item 0 is optional��#� must be in column 1. Item 0 can be repeated multiple times.                                                                                                                                                                                                                                                                                                                                                                                                                                                                                                                                                                                                                                                                                                               
                                                                                                                                                                                                                                                                                                                                                                                                                                                                                                                                                                                                                                                                                                                                                                                                 
1. MXITER ITER1 NPCOND                                                                                                                                                                                                                                                                                                                                                                                                                                                                                                                                                                                                                                                                                                                                                                           
2. HCLOSE RCLOSE RELAX NBPOL IPRPCG MUTPCG DAMP                                                                                                                                                                                                                                                                                                                                                                                                                                                                                                                                                                                                                                                                                                                                                  
________________________________________________________________________________________                                                                                                                                                                                                                                                                                                                                                                                                                                                                                                                                                                                                                                                                                                         
                                                                                                                                                                                                                                                                                                                                                                                                                                                                                                                                                                                                                                                                                                                                                                                                 
                                                                                                                                                                                                                                                                                                                                                                                                                                                                                                                                                                                                                                                                                                                                                                                                 
Explanation of Variables Read by the PCG Package                                                                                                                                                                                                                                                                                                                                                                                                                                                                                                                                                                                                                                                                                                                                                 
                                                                                                                                                                                                                                                                                                                                                                                                                                                                                                                                                                                                                                                                                                                                                                                                 
Text�is a character variable (199 characters) that starts in column 2. Any characters can be included in Text. The                                                                                                                                                                                                                                                                                                                                                                                                                                                                                                                                                                                                                                                                               
�#� character must be in column 1. Except for the name file, lines beginning with # are restricted to these first                                                                                                                                                                                                                                                                                                                                                                                                                                                                                                                                                                                                                                                                                
lines of the file. Text is printed when the file is read.                                                                                                                                                                                                                                                                                                                                                                                                                                                                                                                                                                                                                                                                                                                                        
                                                                                                                                                                                                                                                                                                                                                                                                                                                                                                                                                                                                                                                                                                                                                                                                 
MXITER�is the maximum number of outer iterations�that is, calls to the solution routine. For a linear problem                                                                                                                                                                                                                                                                                                                                                                                                                                                                                                                                                                                                                                                                                    
MXITER should be 1, unless more than 50 inner iterations are required, when MXITER could be as large as 10.                                                                                                                                                                                                                                                                                                                                                                                                                                                                                                                                                                                                                                                                                      
A larger number (generally less than 100) is required for a nonlinear problem.                                                                                                                                                                                                                                                                                                                                                                                                                                                                                                                                                                                                                                                                                                                   
                                                                                                                                                                                                                                                                                                                                                                                                                                                                                                                                                                                                                                                                                                                                                                                                 
ITER1�is the number of inner iterations. For nonlinear problems, ITER1 usually ranges from 10 to 30; a value                                                                                                                                                                                                                                                                                                                                                                                                                                                                                                                                                                                                                                                                                     
of 30 will be sufficient for most linear problems.                                                                                                                                                                                                                                                                                                                                                                                                                                                                                                                                                                                                                                                                                                                                               
                                                                                                                                                                                                                                                                                                                                                                                                                                                                                                                                                                                                                                                                                                                                                                                                 
NPCOND�is the flag used to select the matrix conditioning method:                                                                                                                                                                                                                                                                                                                                                                                                                                                                                                                                                                                                                                                                                                                                
1�is for Modified Incomplete Cholesky (for use on scalar computers)                                                                                                                                                                                                                                                                                                                                                                                                                                                                                                                                                                                                                                                                                                                              
2�is for Polynomial (for use on vector computers or to conserve computer memory)                                                                                                                                                                                                                                                                                                                                                                                                                                                                                                                                                                                                                                                                                                                 
                                                                                                                                                                                                                                                                                                                                                                                                                                                                                                                                                                                                                                                                                                                                                                                                 
HCLOSE�is the head change criterion for convergence, in units of length. When the maximum absolute value of                                                                                                                                                                                                                                                                                                                                                                                                                                                                                                                                                                                                                                                                                      
head change from all nodes during an iteration is less than or equal to HCLOSE, and the criterion for RCLOSE is                                                                                                                                                                                                                                                                                                                                                                                                                                                                                                                                                                                                                                                                                  
also satisfied (see below), iteration stops.                                                                                                                                                                                                                                                                                                                                                                                                                                                                                                                                                                                                                                                                                                                                                     
                                                                                                                                                                                                                                                                                                                                                                                                                                                                                                                                                                                                                                                                                                                                                                                                 
RCLOSE�is the residual criterion for convergence, in units of cubic length per time. When the maximum                                                                                                                                                                                                                                                                                                                                                                                                                                                                                                                                                                                                                                                                                            
absolute value of the residual at all nodes during an iteration is less than or equal to RCLOSE, and the criterion                                                                                                                                                                                                                                                                                                                                                                                                                                                                                                                                                                                                                                                                               
for HCLOSE is also satisfied (see above), iteration stops.                                                                                                                                                                                                                                                                                                                                                                                                                                                                                                                                                                                                                                                                                                                                       
For nonlinear problems, convergence is achieved when the convergence criteria are satisfied for the first                                                                                                                                                                                                                                                                                                                                                                                                                                                                                                                                                                                                                                                                                        
inner iteration.                                                                                                                                                                                                                                                                                                                                                                                                                                                                                                                                                                                                                                                                                                                                                                                 
                                                                                                                                                                                                                                                                                                                                                                                                                                                                                                                                                                                                                                                                                                                                                                                                 
RELAX�is the relaxation parameter used with NPCOND = 1. Usually, RELAX = 1.0, but for some problems a                                                                                                                                                                                                                                                                                                                                                                                                                                                                                                                                                                                                                                                                                            
value of 0.99, 0.98, or 0.97 will reduce the number of iterations required for convergence. RELAX is not used if                                                                                                                                                                                                                                                                                                                                                                                                                                                                                                                                                                                                                                                                                 
NPCOND is not 1.                                                                                                                                                                                                                                                                                                                                                                                                                                                                                                                                                                                                                                                                                                                                                                                 
                                                                                                                                                                                                                                                                                                                                                                                                                                                                                                                                                                                                                                                                                                                                                                                                 
NPBOL�is used when NPCOND = 2 to indicate whether the estimate of the upper bound on the maximum                                                                                                                                                                                                                                                                                                                                                                                                                                                                                                                                                                                                                                                                                                 
eigenvalue is 2.0, or whether the estimate will be calculated. NPBOL = 2 is used to specify the value is 2.0; for                                                                                                                                                                                                                                                                                                                                                                                                                                                                                                                                                                                                                                                                                
any other value of NPBOL, the estimate is calculated. Convergence is generally insensitive to this parameter.                                                                                                                                                                                                                                                                                                                                                                                                                                                                                                                                                                                                                                                                                    
NPBOL is not used if NPBOL is not 2.                                                                                                                                                                                                                                                                                                                                                                                                                                                                                                                                                                                                                                                                                                                                                             
                                                                                                                                                                                                                                                                                                                                                                                                                                                                                                                                                                                                                                                                                                                                                                                                 
IPRPCG�is the printout interval for PCG. If IPRPCG is equal to zero, it is changed to 999. The maximum head                                                                                                                                                                                                                                                                                                                                                                                                                                                                                                                                                                                                                                                                                      
change (positive or negative) and residual change are printed for each iteration of a time step whenever the time                                                                                                                                                                                                                                                                                                                                                                                                                                                                                                                                                                                                                                                                                
step is an even multiple of IPRPCG. This printout also occurs at the end of each stress period regardless of the                                                                                                                                                                                                                                                                                                                                                                                                                                                                                                                                                                                                                                                                                 
value of IPRPCG.                                                                                                                                                                                                                                                                                                                                                                                                                                                                                                                                                                                                                                                                                                                                                                                 
                                                                                                                                                                                                                                                                                                                                                                                                                                                                                                                                                                                                                                                                                                                                                                                                 
MUTPCG�is a flag that controls printing of convergence information from the solver:                                                                                                                                                                                                                                                                                                                                                                                                                                                                                                                                                                                                                                                                                                              
0�is for printing tables of maximum head change and residual each iteration                                                                                                                                                                                                                                                                                                                                                                                                                                                                                                                                                                                                                                                                                                                      
1�is for printing only the total number of iterations                                                                                                                                                                                                                                                                                                                                                                                                                                                                                                                                                                                                                                                                                                                                            
2�is for no printing                                                                                                                                                                                                                                                                                                                                                                                                                                                                                                                                                                                                                                                                                                                                                                             
3�is for printing only if convergence fails                                                                                                                                                                                                                                                                                                                                                                                                                                                                                                                                                                                                                                                                                                                                                      
                                                                                                                                                                                                                                                                                                                                                                                                                                                                                                                                                                                                                                                                                                                                                                                                 
DAMP�is the damping factor. It is typically set equal to one, which indicates no damping. A value less than 1                                                                                                                                                                                                                                                                                                                                                                                                                                                                                                                                                                                                                                                                                    
and greater than 0 causes damping.                                                                                                                                                                                                                                                                                                                                                                                                                                                                                                                                                                                                                                                                                                                                                               
