# Supplementary material for: Detecting Drawdowns Masked by Environmental Stresses with Water-Level Models
Source: Ground Water. 2013 Mar 7;51(3):322–32. doi: 10.1111/gwat.12042 (PMC3675638; doi:10.1111/gwat.12042)
Supplement: Supplementary file 2 [file gwat0051-0322-SD2.zip › HypotheticalModel/MF/INPUT_HypoModel.wel.txt]

        99        45                           !!  max number of wells in any 1 stress period (SP)
0
       051                                     !!   number of wells in SP 1
       001       054       058  0001500.0      !!    275.2 gpm
       001        55       058     000.        !!   layer,  row,  column,   Q in L3/T
       001        56       058     000.
       001        57       058     000.
       001        58       058     000.
       001        59       058     000.
       001        60       058     000.
       001        61       058     000.
       001        62       058     000.
       001        63       058     000.
       001        64       058     000.
       001        65       058     000.
       001        66       058     000.
       001        67       058     000.
       001        68       058     000.
       001        69       058     000.
       001        70       058     000.
       001        71       058     000.
       001        72       058     000.
       001        73       058     000.
       001        74       058     000.
       001        75       058     000.
       001        76       058     000.
       001        77       058     000.
       001        78       058     000.
       001        79       058     000.
       001        80       058     000.
       001       018       038  0.00000                !!  BA-EC-6
       001       039       058  0.00000                !!  BA-11
       001       043       077  0.00000                !!  BA-Fdn
       001       006       083  0.00000                !!  BA-Fup
       001       006       101  0.00000                !!  BA-20-7
       001       076       027  0.00000                !!  CHZ-x0
       001       116       058  0.00000                !!  CFC-11
       001       101       077  0.00000                !!  CHZ-Fdn
       001       096       101  0.00000                !!  CFC-20-7
       001       046       101  0.00000                !!  CHZ-20-7
       001       046       038  0.00000                !!  LPCU-EC-6
       001       011       117  0.00000                !!  TSA-20-5-1
       009       018       038  0.00000                !!  BA9-EC-6
       009       039       058  0.00000                !!  BA9-11
       009       043       077  0.00000                !!  BA9-Fdn
       009       006       083  0.00000                !!  BA9-Fup
       009       006       101  0.00000                !!  BA9-20-7
       009       076       038  0.00000                !!  CHZ9-EC-6
       009       116       058  0.00000                !!  CFC9-11
       009       101       077  0.00000                !!  CHZ9-Fdn
       009       096       101  0.00000                !!  CFC9-20-7
       009       046       101  0.00000                !!  CHZ9-20-7
       009       046       038  0.00000                !!  LPCU9-EC-6
       009       011       117  0.00000                !!  TSA9-20-5
       051                                     !!   number of wells in SP 2
       001       054       058  0000.         !!    000.0 gpm
       001        55       058     000.        !!   layer,  row,  column,   Q in L3/T
       001        56       058     000.
       001        57       058     000.
       001        58       058     000.
       001        59       058     000.
       001        60       058     000.
       001        61       058     000.
       001        62       058     000.
       001        63       058     000.
       001        64       058     000.
       001        65       058     000.
       001        66       058     000.
       001        67       058     000.
       001        68       058     000.
       001        69       058     000.
       001        70       058     000.
       001        71       058     000.
       001        72       058     000.
       001        73       058     000.
       001        74       058     000.
       001        75       058     000.
       001        76       058     000.
       001        77       058     000.
       001        78       058     000.
       001        79       058     000.
       001        80       058     000.
       001       018       038  0.00000                !!  BA-EC-6
       001       039       058  0.00000                !!  BA-11
       001       043       077  0.00000                !!  BA-Fdn
       001       006       083  0.00000                !!  BA-Fup
       001       006       101  0.00000                !!  BA-20-7
       001       076       027  0.00000                !!  CHZ-x0
       001       116       058  0.00000                !!  CFC-11
       001       101       077  0.00000                !!  CHZ-Fdn
       001       096       101  0.00000                !!  CFC-20-7
       001       046       101  0.00000                !!  CHZ-20-7
       001       046       038  0.00000                !!  LPCU-EC-6
       001       011       117  0.00000                !!  TSA-20-5-1
       009       018       038  0.00000                !!  BA9-EC-6
       009       039       058  0.00000                !!  BA9-11
       009       043       077  0.00000                !!  BA9-Fdn
       009       006       083  0.00000                !!  BA9-Fup
       009       006       101  0.00000                !!  BA9-20-7
       009       076       038  0.00000                !!  CHZ9-EC-6
       009       116       058  0.00000                !!  CFC9-11
       009       101       077  0.00000                !!  CHZ9-Fdn
       009       096       101  0.00000                !!  CFC9-20-7
       009       046       101  0.00000                !!  CHZ9-20-7
       009       046       038  0.00000                !!  LPCU9-EC-6
       009       011       117  0.00000                !!  TSA9-20-5
       051                                     !!   number of wells in SP 3
       001       054       058  0001500.0      !!    275.2 gpm
       001        55       058     000.        !!   layer,  row,  column,   Q in L3/T
       001        56       058     000.
       001        57       058     000.
       001        58       058     000.
       001        59       058     000.
       001        60       058     000.
       001        61       058     000.
       001        62       058     000.
       001        63       058     000.
       001        64       058     000.
       001        65       058     000.
       001        66       058     000.
       001        67       058     000.
       001        68       058     000.
       001        69       058     000.
       001        70       058     000.
       001        71       058     000.
       001        72       058     000.
       001        73       058     000.
       001        74       058     000.
       001        75       058     000.
       001        76       058     000.
       001        77       058     000.
       001        78       058     000.
       001        79       058     000.
       001        80       058     000.
       001       018       038  0.00000                !!  BA-EC-6
       001       039       058  0.00000                !!  BA-11
       001       043       077  0.00000                !!  BA-Fdn
       001       006       083  0.00000                !!  BA-Fup
       001       006       101  0.00000                !!  BA-20-7
       001       076       027  0.00000                !!  CHZ-x0
       001       116       058  0.00000                !!  CFC-11
       001       101       077  0.00000                !!  CHZ-Fdn
       001       096       101  0.00000                !!  CFC-20-7
       001       046       101  0.00000                !!  CHZ-20-7
       001       046       038  0.00000                !!  LPCU-EC-6
       001       011       117  0.00000                !!  TSA-20-5-1
       009       018       038  0.00000                !!  BA9-EC-6
       009       039       058  0.00000                !!  BA9-11
       009       043       077  0.00000                !!  BA9-Fdn
       009       006       083  0.00000                !!  BA9-Fup
       009       006       101  0.00000                !!  BA9-20-7
       009       076       038  0.00000                !!  CHZ9-EC-6
       009       116       058  0.00000                !!  CFC9-11
       009       101       077  0.00000                !!  CHZ9-Fdn
       009       096       101  0.00000                !!  CFC9-20-7
       009       046       101  0.00000                !!  CHZ9-20-7
       009       046       038  0.00000                !!  LPCU9-EC-6
       009       011       117  0.00000                !!  TSA9-20-5
       051                                     !!   number of wells in SP 4
       001       054       058  0000.0
       001        55       058     000.        !!   layer,  row,  column,   Q in L3/T
       001        56       058     000.
       001        57       058     000.
       001        58       058     000.
       001        59       058     000.
       001        60       058     000.
       001        61       058     000.
       001        62       058     000.
       001        63       058     000.
       001        64       058     000.
       001        65       058     000.
       001        66       058     000.
       001        67       058     000.
       001        68       058     000.
       001        69       058     000.
       001        70       058     000.
       001        71       058     000.
       001        72       058     000.
       001        73       058     000.
       001        74       058     000.
       001        75       058     000.
       001        76       058     000.
       001        77       058     000.
       001        78       058     000.
       001        79       058     000.
       001        80       058     000.
       001       018       038  0.00000                !!  BA-EC-6
       001       039       058  0.00000                !!  BA-11
       001       043       077  0.00000                !!  BA-Fdn
       001       006       083  0.00000                !!  BA-Fup
       001       006       101  0.00000                !!  BA-20-7
       001       076       027  0.00000                !!  CHZ-x0
       001       116       058  0.00000                !!  CFC-11
       001       101       077  0.00000                !!  CHZ-Fdn
       001       096       101  0.00000                !!  CFC-20-7
       001       046       101  0.00000                !!  CHZ-20-7
       001       046       038  0.00000                !!  LPCU-EC-6
       001       011       117  0.00000                !!  TSA-20-5-1
       009       018       038  0.00000                !!  BA9-EC-6
       009       039       058  0.00000                !!  BA9-11
       009       043       077  0.00000                !!  BA9-Fdn
       009       006       083  0.00000                !!  BA9-Fup
       009       006       101  0.00000                !!  BA9-20-7
       009       076       038  0.00000                !!  CHZ9-EC-6
       009       116       058  0.00000                !!  CFC9-11
       009       101       077  0.00000                !!  CHZ9-Fdn
       009       096       101  0.00000                !!  CFC9-20-7
       009       046       101  0.00000                !!  CHZ9-20-7
       009       046       038  0.00000                !!  LPCU9-EC-6
       009       011       117  0.00000                !!  TSA9-20-5
