# Supplementary material for: Detecting Drawdowns Masked by Environmental Stresses with Water-Level Models
Source: Ground Water. 2013 Mar 7;51(3):322–32. doi: 10.1111/gwat.12042 (PMC3675638; doi:10.1111/gwat.12042)
Supplement: Supplementary file 2 [file gwat0051-0322-SD2.zip › HypotheticalModel/MF/OUTPUT_HypoModel.lst.txt]

                                  MODFLOW-2000
      U.S. GEOLOGICAL SURVEY MODULAR FINITE-DIFFERENCE GROUND-WATER FLOW MODEL
                           VERSION 1.18.00 08/23/2007


 This model run combines GLOBAL and LIST output into this single file.

 GLOBAL LISTING FILE: OUTPUT_HypoModel.lst.txt
                         UNIT    7

 OPENING INPUT_HypoModel.dis.txt
 FILE TYPE:DIS   UNIT   10   STATUS:OLD    
 FORMAT:FORMATTED              ACCESS:SEQUENTIAL          

 OPENING INPUT_HypoModel.bas.txt
 FILE TYPE:BAS6   UNIT    1   STATUS:OLD    
 FORMAT:FORMATTED              ACCESS:SEQUENTIAL          

 OPENING INPUT_HypoModel.oc.txt
 FILE TYPE:OC   UNIT   22   STATUS:OLD    
 FORMAT:FORMATTED              ACCESS:SEQUENTIAL          

 OPENING INPUT_HypoModel.lpf.txt
 FILE TYPE:LPF   UNIT   15   STATUS:OLD    
 FORMAT:FORMATTED              ACCESS:SEQUENTIAL          

 OPENING INPUT_HypoModel.wel.txt
 FILE TYPE:WEL   UNIT   20   STATUS:OLD    
 FORMAT:FORMATTED              ACCESS:SEQUENTIAL          

 OPENING INPUT_HypoModel.pcg.txt
 FILE TYPE:PCG   UNIT   23   STATUS:OLD    
 FORMAT:FORMATTED              ACCESS:SEQUENTIAL          

 OPENING OUTPUT_HypoModel.cbc
 FILE TYPE:DATA(BINARY)   UNIT   45   STATUS:UNKNOWN
 FORMAT:BINARY                 ACCESS:SEQUENTIAL          

 OPENING OUTPUT_HypoModel.ufh
 FILE TYPE:DATA(BINARY)   UNIT   40   STATUS:UNKNOWN
 FORMAT:BINARY                 ACCESS:SEQUENTIAL          


 DISCRETIZATION INPUT DATA READ FROM UNIT   10
 #INPUT DATA
   29 LAYERS       130 ROWS       144 COLUMNS
    5 STRESS PERIOD(S) IN SIMULATION
 MODEL TIME UNIT IS DAYS
 MODEL LENGTH UNIT IS METERS
 THE GROUND-WATER TRANSPORT PROCESS IS INACTIVE

 THE OBSERVATION PROCESS IS INACTIVE
 THE SENSITIVITY PROCESS IS INACTIVE
 THE PARAMETER-ESTIMATION PROCESS IS INACTIVE

 MODE: FORWARD

  Confining bed flag for each layer:
   0   0   0   0   0   0   0   0   0   0   0   0   0   0   0   0   0   0   0   0
   0   0   0   0   0   0   0   0   0

    4886194  ELEMENTS OF GX ARRAY USED OUT OF    4886194
     542880  ELEMENTS OF GZ ARRAY USED OUT OF     542880
     542880  ELEMENTS OF IG ARRAY USED OUT OF     542880


                               DELR
 READING ON UNIT   10 WITH FORMAT: (FREE)              
   20680.       16544.       13235.       10588.       8470.3    
   6776.3       5421.0       4336.8       3469.4       2775.6    
   2220.4       1776.4       1421.1       1136.9       909.49    
   727.60       582.08       465.66       372.53       298.02    
   238.42       190.73       152.59       122.07       97.660    
   78.130       62.500       50.000       50.000       50.000    
   50.000       50.000       50.000       50.000       50.000    
   50.000       50.000       50.000       50.000       50.000    
   50.000       50.000       50.000       50.000       50.000    
   50.000       50.000       50.000       50.000       50.000    
   50.000       50.000       50.000       50.000       50.000    
   50.000       50.000       50.000       50.000       50.000    
   50.000       50.000       50.000       50.000       50.000    
   50.000       50.000       50.000       50.000       50.000    
   50.000       50.000       50.000       50.000       50.000    
   50.000       50.000       50.000       50.000       50.000    
   50.000       50.000       50.000       50.000       50.000    
   50.000       50.000       50.000       50.000       50.000    
   50.000       50.000       50.000       50.000       50.000    
   50.000       50.000       50.000       50.000       50.000    
   50.000       50.000       50.000       50.000       50.000    
   50.000       50.000       50.000       50.000       50.000    
   50.000       50.000       50.000       50.000       50.000    
   50.000       50.000       62.500       78.130       97.660    
   122.07       152.59       190.73       238.42       298.02    
   372.53       465.66       582.08       727.60       909.49    
   1136.9       1421.1       1776.4       2220.4       2775.6    
   3469.4       4336.8       5421.0       6776.3       8470.3    
   10588.       13235.       16544.       20680.    

                     DELC =   10.0000    

 TOP ELEVATION OF LAYER 1 =   0.00000    

   MODEL LAYER BOTTOM EL. =  -25.0000     FOR LAYER   1

   MODEL LAYER BOTTOM EL. =  -75.0000     FOR LAYER   2

   MODEL LAYER BOTTOM EL. =  -137.500     FOR LAYER   3

   MODEL LAYER BOTTOM EL. =  -215.600     FOR LAYER   4

   MODEL LAYER BOTTOM EL. =  -313.300     FOR LAYER   5

   MODEL LAYER BOTTOM EL. =  -435.400     FOR LAYER   6

   MODEL LAYER BOTTOM EL. =  -587.900     FOR LAYER   7

   MODEL LAYER BOTTOM EL. =  -778.700     FOR LAYER   8

   MODEL LAYER BOTTOM EL. =  -1017.10     FOR LAYER   9

   MODEL LAYER BOTTOM EL. =  -1315.10     FOR LAYER  10

   MODEL LAYER BOTTOM EL. =  -1687.60     FOR LAYER  11

   MODEL LAYER BOTTOM EL. =  -2153.30     FOR LAYER  12

   MODEL LAYER BOTTOM EL. =  -2735.40     FOR LAYER  13

   MODEL LAYER BOTTOM EL. =  -3463.00     FOR LAYER  14

   MODEL LAYER BOTTOM EL. =  -4372.50     FOR LAYER  15

   MODEL LAYER BOTTOM EL. =  -5509.30     FOR LAYER  16

   MODEL LAYER BOTTOM EL. =  -6930.40     FOR LAYER  17

   MODEL LAYER BOTTOM EL. =  -8706.80     FOR LAYER  18

   MODEL LAYER BOTTOM EL. =  -10927.2     FOR LAYER  19

   MODEL LAYER BOTTOM EL. =  -13702.8     FOR LAYER  20

   MODEL LAYER BOTTOM EL. =  -17172.2     FOR LAYER  21

   MODEL LAYER BOTTOM EL. =  -21509.0     FOR LAYER  22

   MODEL LAYER BOTTOM EL. =  -26930.1     FOR LAYER  23

   MODEL LAYER BOTTOM EL. =  -33706.3     FOR LAYER  24

   MODEL LAYER BOTTOM EL. =  -42176.6     FOR LAYER  25

   MODEL LAYER BOTTOM EL. =  -52764.6     FOR LAYER  26

   MODEL LAYER BOTTOM EL. =  -65999.4     FOR LAYER  27

   MODEL LAYER BOTTOM EL. =  -82543.1     FOR LAYER  28

   MODEL LAYER BOTTOM EL. =  -103223.     FOR LAYER  29


 STRESS PERIOD     LENGTH       TIME STEPS     MULTIPLIER FOR DELT    SS FLAG
 ----------------------------------------------------------------------------
        1         23.00000         50                    1.250         TR
        2         10.00000         50                    1.250         TR
        3         10.00000         99                    1.250         TR
        4         10.00000         50                    1.250         TR
        5         119.0000         99                    1.250         TR

 TRANSIENT SIMULATION


 LPF1 -- LAYER PROPERTY FLOW PACKAGE, VERSION 1, 1/11/2000
         INPUT READ FROM UNIT   15
 CELL-BY-CELL FLOWS WILL BE SAVED ON UNIT   45
 HEAD AT CELLS THAT CONVERT TO DRY=  -9999.0    
 No named parameters

   LAYER FLAGS:
 LAYER       LAYTYP        LAYAVG         CHANI        LAYVKA        LAYWET
 ---------------------------------------------------------------------------
    1             0             0     1.000E+00             1             0
    2             0             0     1.000E+00             1             0
    3             0             0     1.000E+00             1             0
    4             0             0     1.000E+00             1             0
    5             0             0     1.000E+00             1             0
    6             0             0     1.000E+00             1             0
    7             0             0     1.000E+00             1             0
    8             0             0     1.000E+00             1             0
    9             0             0     1.000E+00             1             0
   10             0             0     1.000E+00             1             0
   11             0             0     1.000E+00             1             0
   12             0             0     1.000E+00             1             0
   13             0             0     1.000E+00             1             0
   14             0             0     1.000E+00             1             0
   15             0             0     1.000E+00             1             0
   16             0             0     1.000E+00             1             0
   17             0             0     1.000E+00             1             0
   18             0             0     1.000E+00             1             0
   19             0             0     1.000E+00             1             0
   20             0             0     1.000E+00             1             0
   21             0             0     1.000E+00             1             0
   22             0             0     1.000E+00             1             0
   23             0             0     1.000E+00             1             0
   24             0             0     1.000E+00             1             0
   25             0             0     1.000E+00             1             0
   26             0             0     1.000E+00             1             0
   27             0             0     1.000E+00             1             0
   28             0             0     1.000E+00             1             0
   29             0             0     1.000E+00             1             0

   INTERPRETATION OF LAYER FLAGS:
                        INTERBLOCK     HORIZONTAL    DATA IN
         LAYER TYPE   TRANSMISSIVITY   ANISOTROPY   ARRAY VKA   WETTABILITY
 LAYER      (LAYTYP)      (LAYAVG)       (CHANI)      (LAYVKA)      (LAYWET)
 ---------------------------------------------------------------------------
    1      CONFINED      HARMONIC     1.000E+00    ANISOTROPY  NON-WETTABLE
    2      CONFINED      HARMONIC     1.000E+00    ANISOTROPY  NON-WETTABLE
    3      CONFINED      HARMONIC     1.000E+00    ANISOTROPY  NON-WETTABLE
    4      CONFINED      HARMONIC     1.000E+00    ANISOTROPY  NON-WETTABLE
    5      CONFINED      HARMONIC     1.000E+00    ANISOTROPY  NON-WETTABLE
    6      CONFINED      HARMONIC     1.000E+00    ANISOTROPY  NON-WETTABLE
    7      CONFINED      HARMONIC     1.000E+00    ANISOTROPY  NON-WETTABLE
    8      CONFINED      HARMONIC     1.000E+00    ANISOTROPY  NON-WETTABLE
    9      CONFINED      HARMONIC     1.000E+00    ANISOTROPY  NON-WETTABLE
   10      CONFINED      HARMONIC     1.000E+00    ANISOTROPY  NON-WETTABLE
   11      CONFINED      HARMONIC     1.000E+00    ANISOTROPY  NON-WETTABLE
   12      CONFINED      HARMONIC     1.000E+00    ANISOTROPY  NON-WETTABLE
   13      CONFINED      HARMONIC     1.000E+00    ANISOTROPY  NON-WETTABLE
   14      CONFINED      HARMONIC     1.000E+00    ANISOTROPY  NON-WETTABLE
   15      CONFINED      HARMONIC     1.000E+00    ANISOTROPY  NON-WETTABLE
   16      CONFINED      HARMONIC     1.000E+00    ANISOTROPY  NON-WETTABLE
   17      CONFINED      HARMONIC     1.000E+00    ANISOTROPY  NON-WETTABLE
   18      CONFINED      HARMONIC     1.000E+00    ANISOTROPY  NON-WETTABLE
   19      CONFINED      HARMONIC     1.000E+00    ANISOTROPY  NON-WETTABLE
   20      CONFINED      HARMONIC     1.000E+00    ANISOTROPY  NON-WETTABLE
   21      CONFINED      HARMONIC     1.000E+00    ANISOTROPY  NON-WETTABLE
   22      CONFINED      HARMONIC     1.000E+00    ANISOTROPY  NON-WETTABLE
   23      CONFINED      HARMONIC     1.000E+00    ANISOTROPY  NON-WETTABLE
   24      CONFINED      HARMONIC     1.000E+00    ANISOTROPY  NON-WETTABLE
   25      CONFINED      HARMONIC     1.000E+00    ANISOTROPY  NON-WETTABLE
   26      CONFINED      HARMONIC     1.000E+00    ANISOTROPY  NON-WETTABLE
   27      CONFINED      HARMONIC     1.000E+00    ANISOTROPY  NON-WETTABLE
   28      CONFINED      HARMONIC     1.000E+00    ANISOTROPY  NON-WETTABLE
   29      CONFINED      HARMONIC     1.000E+00    ANISOTROPY  NON-WETTABLE

    1628640 ELEMENTS IN X ARRAY ARE USED BY LPF
        174 ELEMENTS IN IX ARRAY ARE USED BY LPF

 PCG2 -- CONJUGATE GRADIENT SOLUTION PACKAGE, VERSION 2.4, 12/29/98
 MAXIMUM OF    198 CALLS OF SOLUTION ROUTINE
 MAXIMUM OF    290 INTERNAL ITERATIONS PER CALL TO SOLUTION ROUTINE
 MATRIX PRECONDITIONING TYPE :    1
    1200600 ELEMENTS IN X ARRAY ARE USED BY PCG
     401940 ELEMENTS IN IX ARRAY ARE USED BY PCG
    2171520 ELEMENTS IN Z ARRAY ARE USED BY PCG

    2829240  ELEMENTS OF X ARRAY USED OUT OF    2829240
    2171520  ELEMENTS OF Z ARRAY USED OUT OF    2171520
     402114  ELEMENTS OF IX ARRAY USED OUT OF     402114
          0  ELEMENTS OF XHS ARRAY USED OUT OF          1


                                    SOLUTION BY THE CONJUGATE-GRADIENT METHOD
                                   -------------------------------------------
                    MAXIMUM NUMBER OF CALLS TO PCG ROUTINE =      198
                        MAXIMUM ITERATIONS PER CALL TO PCG =      290
                               MATRIX PRECONDITIONING TYPE =        1
        RELAXATION FACTOR (ONLY USED WITH PRECOND. TYPE 1) =    0.10000E+01
 PARAMETER OF POLYNOMIAL PRECOND. = 2 (2) OR IS CALCULATED :        2
                         HEAD CHANGE CRITERION FOR CLOSURE =    0.10000E-03
                     RESIDUAL CHANGE CRITERION FOR CLOSURE =    0.10000E+00
            PCG HEAD AND RESIDUAL CHANGE PRINTOUT INTERVAL =        1
     PRINTING FROM SOLVER IS LIMITED(1) OR SUPPRESSED (>1) =        0
                                         DAMPING PARAMETER =    0.10000E+01

 WETTING CAPABILITY IS NOT ACTIVE IN ANY LAYER

 OPENING FILE ON UNIT   99:
 Arrays\ArrayTheisTRF.HydK-002.txt                                                                                                                                                                       


              HYD. COND. ALONG ROWS FOR LAYER   1
 READING ON UNIT   99 WITH FORMAT: (FREE)              

  HORIZ. TO VERTICAL ANI. =   1.00000     FOR LAYER   1

         SPECIFIC STORAGE =  5.000000E-06 FOR LAYER   1

 OPENING FILE ON UNIT   99:
 Arrays\ArrayTheisTRF.HydK-001.txt                                                                                                                                                                       


              HYD. COND. ALONG ROWS FOR LAYER   2
 READING ON UNIT   99 WITH FORMAT: (FREE)              

  HORIZ. TO VERTICAL ANI. =   1.00000     FOR LAYER   2

         SPECIFIC STORAGE =  5.000000E-06 FOR LAYER   2

 OPENING FILE ON UNIT   99:
 Arrays\ArrayTheisTRF.HydK-001.txt                                                                                                                                                                       


              HYD. COND. ALONG ROWS FOR LAYER   3
 READING ON UNIT   99 WITH FORMAT: (FREE)              

  HORIZ. TO VERTICAL ANI. =   1.00000     FOR LAYER   3

         SPECIFIC STORAGE =  5.000000E-06 FOR LAYER   3

 OPENING FILE ON UNIT   99:
 Arrays\ArrayTheisTRF.HydK-001.txt                                                                                                                                                                       


              HYD. COND. ALONG ROWS FOR LAYER   4
 READING ON UNIT   99 WITH FORMAT: (FREE)              

  HORIZ. TO VERTICAL ANI. =   1.00000     FOR LAYER   4

         SPECIFIC STORAGE =  5.000000E-06 FOR LAYER   4

 OPENING FILE ON UNIT   99:
 Arrays\ArrayTheisTRF.HydK-001.txt                                                                                                                                                                       


              HYD. COND. ALONG ROWS FOR LAYER   5
 READING ON UNIT   99 WITH FORMAT: (FREE)              

  HORIZ. TO VERTICAL ANI. =   1.00000     FOR LAYER   5

         SPECIFIC STORAGE =  5.000000E-06 FOR LAYER   5

 OPENING FILE ON UNIT   99:
 Arrays\ArrayTheisTRF.HydK-001.txt                                                                                                                                                                       


              HYD. COND. ALONG ROWS FOR LAYER   6
 READING ON UNIT   99 WITH FORMAT: (FREE)              

  HORIZ. TO VERTICAL ANI. =   1.00000     FOR LAYER   6

         SPECIFIC STORAGE =  5.000000E-06 FOR LAYER   6

 OPENING FILE ON UNIT   99:
 Arrays\ArrayTheisTRF.HydK-001.txt                                                                                                                                                                       


              HYD. COND. ALONG ROWS FOR LAYER   7
 READING ON UNIT   99 WITH FORMAT: (FREE)              

  HORIZ. TO VERTICAL ANI. =   1.00000     FOR LAYER   7

         SPECIFIC STORAGE =  5.000000E-06 FOR LAYER   7

 OPENING FILE ON UNIT   99:
 Arrays\ArrayTheisTRF.HydK-001.txt                                                                                                                                                                       


              HYD. COND. ALONG ROWS FOR LAYER   8
 READING ON UNIT   99 WITH FORMAT: (FREE)              

  HORIZ. TO VERTICAL ANI. =   1.00000     FOR LAYER   8

         SPECIFIC STORAGE =  5.000000E-06 FOR LAYER   8

 OPENING FILE ON UNIT   99:
 Arrays\ArrayTheisTRF.HydK-001.txt                                                                                                                                                                       


              HYD. COND. ALONG ROWS FOR LAYER   9
 READING ON UNIT   99 WITH FORMAT: (FREE)              

  HORIZ. TO VERTICAL ANI. =   1.00000     FOR LAYER   9

         SPECIFIC STORAGE =  5.000000E-06 FOR LAYER   9

 OPENING FILE ON UNIT   99:
 Arrays\ArrayTheisTRF.HydK-001.txt                                                                                                                                                                       


              HYD. COND. ALONG ROWS FOR LAYER  10
 READING ON UNIT   99 WITH FORMAT: (FREE)              

  HORIZ. TO VERTICAL ANI. =   1.00000     FOR LAYER  10

         SPECIFIC STORAGE =  5.000000E-06 FOR LAYER  10

 OPENING FILE ON UNIT   99:
 Arrays\ArrayTheisTRF.HydK-001.txt                                                                                                                                                                       


              HYD. COND. ALONG ROWS FOR LAYER  11
 READING ON UNIT   99 WITH FORMAT: (FREE)              

  HORIZ. TO VERTICAL ANI. =   1.00000     FOR LAYER  11

         SPECIFIC STORAGE =  5.000000E-06 FOR LAYER  11

 OPENING FILE ON UNIT   99:
 Arrays\ArrayTheisTRF.HydK-001.txt                                                                                                                                                                       


              HYD. COND. ALONG ROWS FOR LAYER  12
 READING ON UNIT   99 WITH FORMAT: (FREE)              

  HORIZ. TO VERTICAL ANI. =   1.00000     FOR LAYER  12

         SPECIFIC STORAGE =  5.000000E-06 FOR LAYER  12

 OPENING FILE ON UNIT   99:
 Arrays\ArrayTheisTRF.HydK-001.txt                                                                                                                                                                       


              HYD. COND. ALONG ROWS FOR LAYER  13
 READING ON UNIT   99 WITH FORMAT: (FREE)              

  HORIZ. TO VERTICAL ANI. =   1.00000     FOR LAYER  13

         SPECIFIC STORAGE =  5.000000E-06 FOR LAYER  13

 OPENING FILE ON UNIT   99:
 Arrays\ArrayTheisTRF.HydK-001.txt                                                                                                                                                                       


              HYD. COND. ALONG ROWS FOR LAYER  14
 READING ON UNIT   99 WITH FORMAT: (FREE)              

  HORIZ. TO VERTICAL ANI. =   1.00000     FOR LAYER  14

         SPECIFIC STORAGE =  5.000000E-06 FOR LAYER  14

 OPENING FILE ON UNIT   99:
 Arrays\ArrayTheisTRF.HydK-001.txt                                                                                                                                                                       


              HYD. COND. ALONG ROWS FOR LAYER  15
 READING ON UNIT   99 WITH FORMAT: (FREE)              

  HORIZ. TO VERTICAL ANI. =   1.00000     FOR LAYER  15

         SPECIFIC STORAGE =  5.000000E-06 FOR LAYER  15

 OPENING FILE ON UNIT   99:
 Arrays\ArrayTheisTRF.HydK-001.txt                                                                                                                                                                       


              HYD. COND. ALONG ROWS FOR LAYER  16
 READING ON UNIT   99 WITH FORMAT: (FREE)              

  HORIZ. TO VERTICAL ANI. =   1.00000     FOR LAYER  16

         SPECIFIC STORAGE =  5.000000E-06 FOR LAYER  16

 OPENING FILE ON UNIT   99:
 Arrays\ArrayTheisTRF.HydK-001.txt                                                                                                                                                                       


              HYD. COND. ALONG ROWS FOR LAYER  17
 READING ON UNIT   99 WITH FORMAT: (FREE)              

  HORIZ. TO VERTICAL ANI. =   1.00000     FOR LAYER  17

         SPECIFIC STORAGE =  5.000000E-06 FOR LAYER  17

 OPENING FILE ON UNIT   99:
 Arrays\ArrayTheisTRF.HydK-001.txt                                                                                                                                                                       


              HYD. COND. ALONG ROWS FOR LAYER  18
 READING ON UNIT   99 WITH FORMAT: (FREE)              

  HORIZ. TO VERTICAL ANI. =   1.00000     FOR LAYER  18

         SPECIFIC STORAGE =  5.000000E-06 FOR LAYER  18

 OPENING FILE ON UNIT   99:
 Arrays\ArrayTheisTRF.HydK-001.txt                                                                                                                                                                       


              HYD. COND. ALONG ROWS FOR LAYER  19
 READING ON UNIT   99 WITH FORMAT: (FREE)              

  HORIZ. TO VERTICAL ANI. =   1.00000     FOR LAYER  19

         SPECIFIC STORAGE =  5.000000E-06 FOR LAYER  19

 OPENING FILE ON UNIT   99:
 Arrays\ArrayTheisTRF.HydK-001.txt                                                                                                                                                                       


              HYD. COND. ALONG ROWS FOR LAYER  20
 READING ON UNIT   99 WITH FORMAT: (FREE)              

  HORIZ. TO VERTICAL ANI. =   1.00000     FOR LAYER  20

         SPECIFIC STORAGE =  5.000000E-06 FOR LAYER  20

 OPENING FILE ON UNIT   99:
 Arrays\ArrayTheisTRF.HydK-001.txt                                                                                                                                                                       


              HYD. COND. ALONG ROWS FOR LAYER  21
 READING ON UNIT   99 WITH FORMAT: (FREE)              

  HORIZ. TO VERTICAL ANI. =   1.00000     FOR LAYER  21

         SPECIFIC STORAGE =  5.000000E-06 FOR LAYER  21

 OPENING FILE ON UNIT   99:
 Arrays\ArrayTheisTRF.HydK-001.txt                                                                                                                                                                       


              HYD. COND. ALONG ROWS FOR LAYER  22
 READING ON UNIT   99 WITH FORMAT: (FREE)              

  HORIZ. TO VERTICAL ANI. =   1.00000     FOR LAYER  22

         SPECIFIC STORAGE =  5.000000E-06 FOR LAYER  22

 OPENING FILE ON UNIT   99:
 Arrays\ArrayTheisTRF.HydK-001.txt                                                                                                                                                                       


              HYD. COND. ALONG ROWS FOR LAYER  23
 READING ON UNIT   99 WITH FORMAT: (FREE)              

  HORIZ. TO VERTICAL ANI. =   1.00000     FOR LAYER  23

         SPECIFIC STORAGE =  5.000000E-06 FOR LAYER  23

 OPENING FILE ON UNIT   99:
 Arrays\ArrayTheisTRF.HydK-001.txt                                                                                                                                                                       


              HYD. COND. ALONG ROWS FOR LAYER  24
 READING ON UNIT   99 WITH FORMAT: (FREE)              

  HORIZ. TO VERTICAL ANI. =   1.00000     FOR LAYER  24

         SPECIFIC STORAGE =  5.000000E-06 FOR LAYER  24

 OPENING FILE ON UNIT   99:
 Arrays\ArrayTheisTRF.HydK-001.txt                                                                                                                                                                       


              HYD. COND. ALONG ROWS FOR LAYER  25
 READING ON UNIT   99 WITH FORMAT: (FREE)              

  HORIZ. TO VERTICAL ANI. =   1.00000     FOR LAYER  25

         SPECIFIC STORAGE =  5.000000E-06 FOR LAYER  25

 OPENING FILE ON UNIT   99:
 Arrays\ArrayTheisTRF.HydK-001.txt                                                                                                                                                                       


              HYD. COND. ALONG ROWS FOR LAYER  26
 READING ON UNIT   99 WITH FORMAT: (FREE)              

  HORIZ. TO VERTICAL ANI. =   1.00000     FOR LAYER  26

         SPECIFIC STORAGE =  5.000000E-06 FOR LAYER  26

 OPENING FILE ON UNIT   99:
 Arrays\ArrayTheisTRF.HydK-001.txt                                                                                                                                                                       


              HYD. COND. ALONG ROWS FOR LAYER  27
 READING ON UNIT   99 WITH FORMAT: (FREE)              

  HORIZ. TO VERTICAL ANI. =   1.00000     FOR LAYER  27

         SPECIFIC STORAGE =  5.000000E-06 FOR LAYER  27

 OPENING FILE ON UNIT   99:
 Arrays\ArrayTheisTRF.HydK-001.txt                                                                                                                                                                       


              HYD. COND. ALONG ROWS FOR LAYER  28
 READING ON UNIT   99 WITH FORMAT: (FREE)              

  HORIZ. TO VERTICAL ANI. =   1.00000     FOR LAYER  28

         SPECIFIC STORAGE =  5.000000E-06 FOR LAYER  28

 OPENING FILE ON UNIT   99:
 Arrays\ArrayTheisTRF.HydK-001.txt                                                                                                                                                                       


              HYD. COND. ALONG ROWS FOR LAYER  29
 READING ON UNIT   99 WITH FORMAT: (FREE)              

  HORIZ. TO VERTICAL ANI. =   1.00000     FOR LAYER  29

         SPECIFIC STORAGE =  5.000000E-06 FOR LAYER  29
 
 #MODEL OF Theis Transform Proof -- generalized ER-EC-11 aquifer test            
 #                                                                               
   29 LAYERS       130 ROWS       144 COLUMNS
    5 STRESS PERIOD(S) IN SIMULATION

 BAS6 -- BASIC PACKAGE, VERSION 6, 1/11/2000 INPUT READ FROM UNIT    1
        145 ELEMENTS IN IR ARRAY ARE USED BY BAS

 WEL6 -- WELL PACKAGE, VERSION 6, 1/11/2000 INPUT READ FROM UNIT   20
 No named parameters
 MAXIMUM OF     99 ACTIVE WELLS AT ONE TIME
 CELL-BY-CELL FLOWS WILL BE SAVED ON UNIT   45
        396 ELEMENTS IN RX ARRAY ARE USED BY WEL

        396  ELEMENTS OF RX ARRAY USED OUT OF        396
          0  ELEMENTS OF RZ ARRAY USED OUT OF          1
        145  ELEMENTS OF IR ARRAY USED OUT OF        145
1
 #MODEL OF Theis Transform Proof -- generalized ER-EC-11 aquifer test            
 #                                                                               

           BOUNDARY ARRAY =              1 FOR LAYER   1

           BOUNDARY ARRAY =              1 FOR LAYER   2

           BOUNDARY ARRAY =              1 FOR LAYER   3

           BOUNDARY ARRAY =              1 FOR LAYER   4

           BOUNDARY ARRAY =              1 FOR LAYER   5

           BOUNDARY ARRAY =              1 FOR LAYER   6

           BOUNDARY ARRAY =              1 FOR LAYER   7

           BOUNDARY ARRAY =              1 FOR LAYER   8

           BOUNDARY ARRAY =              1 FOR LAYER   9

           BOUNDARY ARRAY =              1 FOR LAYER  10

           BOUNDARY ARRAY =              1 FOR LAYER  11

           BOUNDARY ARRAY =              1 FOR LAYER  12

           BOUNDARY ARRAY =              1 FOR LAYER  13

           BOUNDARY ARRAY =              1 FOR LAYER  14

           BOUNDARY ARRAY =              1 FOR LAYER  15

           BOUNDARY ARRAY =              1 FOR LAYER  16

           BOUNDARY ARRAY =              1 FOR LAYER  17

           BOUNDARY ARRAY =              1 FOR LAYER  18

           BOUNDARY ARRAY =              1 FOR LAYER  19

           BOUNDARY ARRAY =              1 FOR LAYER  20

           BOUNDARY ARRAY =              1 FOR LAYER  21

           BOUNDARY ARRAY =              1 FOR LAYER  22

           BOUNDARY ARRAY =              1 FOR LAYER  23

           BOUNDARY ARRAY =              1 FOR LAYER  24

           BOUNDARY ARRAY =              1 FOR LAYER  25

           BOUNDARY ARRAY =              1 FOR LAYER  26

           BOUNDARY ARRAY =              1 FOR LAYER  27

           BOUNDARY ARRAY =              1 FOR LAYER  28

           BOUNDARY ARRAY =              1 FOR LAYER  29

 AQUIFER HEAD WILL BE SET TO 1.72100E+38 AT ALL NO-FLOW NODES (IBOUND=0).

             INITIAL HEAD =   0.00000     FOR LAYER   1

             INITIAL HEAD =   0.00000     FOR LAYER   2

             INITIAL HEAD =   0.00000     FOR LAYER   3

             INITIAL HEAD =   0.00000     FOR LAYER   4

             INITIAL HEAD =   0.00000     FOR LAYER   5

             INITIAL HEAD =   0.00000     FOR LAYER   6

             INITIAL HEAD =   0.00000     FOR LAYER   7

             INITIAL HEAD =   0.00000     FOR LAYER   8

             INITIAL HEAD =   0.00000     FOR LAYER   9

             INITIAL HEAD =   0.00000     FOR LAYER  10

             INITIAL HEAD =   0.00000     FOR LAYER  11

             INITIAL HEAD =   0.00000     FOR LAYER  12

             INITIAL HEAD =   0.00000     FOR LAYER  13

             INITIAL HEAD =   0.00000     FOR LAYER  14

             INITIAL HEAD =   0.00000     FOR LAYER  15

             INITIAL HEAD =   0.00000     FOR LAYER  16

             INITIAL HEAD =   0.00000     FOR LAYER  17

             INITIAL HEAD =   0.00000     FOR LAYER  18

             INITIAL HEAD =   0.00000     FOR LAYER  19

             INITIAL HEAD =   0.00000     FOR LAYER  20

             INITIAL HEAD =   0.00000     FOR LAYER  21

             INITIAL HEAD =   0.00000     FOR LAYER  22

             INITIAL HEAD =   0.00000     FOR LAYER  23

             INITIAL HEAD =   0.00000     FOR LAYER  24

             INITIAL HEAD =   0.00000     FOR LAYER  25

             INITIAL HEAD =   0.00000     FOR LAYER  26

             INITIAL HEAD =   0.00000     FOR LAYER  27

             INITIAL HEAD =   0.00000     FOR LAYER  28

             INITIAL HEAD =   0.00000     FOR LAYER  29

 OUTPUT CONTROL IS SPECIFIED EVERY TIME STEP
 HEAD PRINT FORMAT CODE IS   3    DRAWDOWN PRINT FORMAT CODE IS   3
 HEADS WILL BE SAVED ON UNIT   40    DRAWDOWNS WILL BE SAVED ON UNIT    0


     0 Well parameters
1
                            STRESS PERIOD NO.    1, LENGTH =   23.00000    
                            -----------------------------------------------

                              NUMBER OF TIME STEPS =    50

                               MULTIPLIER FOR DELT =     1.250

                            INITIAL TIME STEP SIZE =  0.8206791E-04

      0 WELLS
 
 SOLVING FOR HEAD 

 HEAD/DRAWDOWN PRINTOUT FLAG = 1     TOTAL BUDGET PRINTOUT FLAG = 1
 CELL-BY-CELL FLOW TERM FLAG = 1

 OUTPUT FLAGS FOR ALL LAYERS ARE THE SAME:
   HEAD    DRAWDOWN  HEAD  DRAWDOWN
 PRINTOUT  PRINTOUT  SAVE    SAVE
 ----------------------------------
     0         0       1       0
 UBUDSV SAVING "         STORAGE" ON UNIT 45 AT TIME STEP  1, STRESS PERIOD    1
 UBUDSV SAVING "   CONSTANT HEAD" ON UNIT 45 AT TIME STEP  1, STRESS PERIOD    1
 UBUDSV SAVING "FLOW RIGHT FACE " ON UNIT 45 AT TIME STEP  1, STRESS PERIOD    1
 UBUDSV SAVING "FLOW FRONT FACE " ON UNIT 45 AT TIME STEP  1, STRESS PERIOD    1
 UBUDSV SAVING "FLOW LOWER FACE " ON UNIT 45 AT TIME STEP  1, STRESS PERIOD    1

           NO FLOW EQUATION TO SOLVE IN TIME STEP  1 OF STRESS PERIOD  1
 ALL HEADS ARE 0.0

 HEAD WILL BE SAVED ON UNIT   40 AT END OF TIME STEP   1, STRESS PERIOD    1
1
  VOLUMETRIC BUDGET FOR ENTIRE MODEL AT END OF TIME STEP  1 IN STRESS PERIOD   1
  ------------------------------------------------------------------------------

     CUMULATIVE VOLUMES      L**3       RATES FOR THIS TIME STEP      L**3/T
     ------------------                 ------------------------

           IN:                                      IN:
           ---                                      ---
             STORAGE =           0.0000               STORAGE =           0.0000
       CONSTANT HEAD =           0.0000         CONSTANT HEAD =           0.0000
               WELLS =           0.0000                 WELLS =           0.0000

            TOTAL IN =           0.0000              TOTAL IN =           0.0000

          OUT:                                     OUT:
          ----                                     ----
             STORAGE =           0.0000               STORAGE =           0.0000
       CONSTANT HEAD =           0.0000         CONSTANT HEAD =           0.0000
               WELLS =           0.0000                 WELLS =           0.0000

           TOTAL OUT =           0.0000             TOTAL OUT =           0.0000

            IN - OUT =           0.0000              IN - OUT =           0.0000

 PERCENT DISCREPANCY =           0.00     PERCENT DISCREPANCY =           0.00


          TIME SUMMARY AT END OF TIME STEP   1 IN STRESS PERIOD    1
                    SECONDS     MINUTES      HOURS       DAYS        YEARS
                    -----------------------------------------------------------
   TIME STEP LENGTH  7.0907     0.11818     1.96963E-03 8.20679E-05 2.24690E-07
 STRESS PERIOD TIME  7.0907     0.11818     1.96963E-03 8.20679E-05 2.24690E-07
         TOTAL TIME  7.0907     0.11818     1.96963E-03 8.20679E-05 2.24690E-07
1
 
 SOLVING FOR HEAD 

 HEAD/DRAWDOWN PRINTOUT FLAG = 1     TOTAL BUDGET PRINTOUT FLAG = 0
 CELL-BY-CELL FLOW TERM FLAG = 0
 REUSING PREVIOUS VALUES OF IOFLG

           NO FLOW EQUATION TO SOLVE IN TIME STEP  2 OF STRESS PERIOD  1
 ALL HEADS ARE 0.0

 HEAD WILL BE SAVED ON UNIT   40 AT END OF TIME STEP   2, STRESS PERIOD    1


          TIME SUMMARY AT END OF TIME STEP   2 IN STRESS PERIOD    1
                    SECONDS     MINUTES      HOURS       DAYS        YEARS
                    -----------------------------------------------------------
   TIME STEP LENGTH  8.8633     0.14772     2.46204E-03 1.02585E-04 2.80862E-07
 STRESS PERIOD TIME  15.954     0.26590     4.43167E-03 1.84653E-04 5.05552E-07
         TOTAL TIME  15.954     0.26590     4.43167E-03 1.84653E-04 5.05552E-07
1
 
 SOLVING FOR HEAD 

 HEAD/DRAWDOWN PRINTOUT FLAG = 1     TOTAL BUDGET PRINTOUT FLAG = 0
 CELL-BY-CELL FLOW TERM FLAG = 0
 REUSING PREVIOUS VALUES OF IOFLG

           NO FLOW EQUATION TO SOLVE IN TIME STEP  3 OF STRESS PERIOD  1
 ALL HEADS ARE 0.0

 HEAD WILL BE SAVED ON UNIT   40 AT END OF TIME STEP   3, STRESS PERIOD    1


          TIME SUMMARY AT END OF TIME STEP   3 IN STRESS PERIOD    1
                    SECONDS     MINUTES      HOURS       DAYS        YEARS
                    -----------------------------------------------------------
   TIME STEP LENGTH  11.079     0.18465     3.07755E-03 1.28231E-04 3.51078E-07
 STRESS PERIOD TIME  27.033     0.45055     7.50921E-03 3.12884E-04 8.56630E-07
         TOTAL TIME  27.033     0.45055     7.50921E-03 3.12884E-04 8.56630E-07
1
 
 SOLVING FOR HEAD 

 HEAD/DRAWDOWN PRINTOUT FLAG = 1     TOTAL BUDGET PRINTOUT FLAG = 0
 CELL-BY-CELL FLOW TERM FLAG = 0
 REUSING PREVIOUS VALUES OF IOFLG

           NO FLOW EQUATION TO SOLVE IN TIME STEP  4 OF STRESS PERIOD  1
 ALL HEADS ARE 0.0

 HEAD WILL BE SAVED ON UNIT   40 AT END OF TIME STEP   4, STRESS PERIOD    1


          TIME SUMMARY AT END OF TIME STEP   4 IN STRESS PERIOD    1
                    SECONDS     MINUTES      HOURS       DAYS        YEARS
                    -----------------------------------------------------------
   TIME STEP LENGTH  13.849     0.23082     3.84693E-03 1.60289E-04 4.38847E-07
 STRESS PERIOD TIME  40.882     0.68137     1.13561E-02 4.73173E-04 1.29548E-06
         TOTAL TIME  40.882     0.68137     1.13561E-02 4.73173E-04 1.29548E-06
1
 
 SOLVING FOR HEAD 

 HEAD/DRAWDOWN PRINTOUT FLAG = 1     TOTAL BUDGET PRINTOUT FLAG = 0
 CELL-BY-CELL FLOW TERM FLAG = 0
 REUSING PREVIOUS VALUES OF IOFLG

           NO FLOW EQUATION TO SOLVE IN TIME STEP  5 OF STRESS PERIOD  1
 ALL HEADS ARE 0.0

 HEAD WILL BE SAVED ON UNIT   40 AT END OF TIME STEP   5, STRESS PERIOD    1


          TIME SUMMARY AT END OF TIME STEP   5 IN STRESS PERIOD    1
                    SECONDS     MINUTES      HOURS       DAYS        YEARS
                    -----------------------------------------------------------
   TIME STEP LENGTH  17.311     0.28852     4.80867E-03 2.00361E-04 5.48559E-07
 STRESS PERIOD TIME  58.193     0.96989     1.61648E-02 6.73534E-04 1.84404E-06
         TOTAL TIME  58.193     0.96989     1.61648E-02 6.73534E-04 1.84404E-06
1
 
 SOLVING FOR HEAD 

 HEAD/DRAWDOWN PRINTOUT FLAG = 1     TOTAL BUDGET PRINTOUT FLAG = 0
 CELL-BY-CELL FLOW TERM FLAG = 0
 REUSING PREVIOUS VALUES OF IOFLG

           NO FLOW EQUATION TO SOLVE IN TIME STEP  6 OF STRESS PERIOD  1
 ALL HEADS ARE 0.0

 HEAD WILL BE SAVED ON UNIT   40 AT END OF TIME STEP   6, STRESS PERIOD    1


          TIME SUMMARY AT END OF TIME STEP   6 IN STRESS PERIOD    1
                    SECONDS     MINUTES      HOURS       DAYS        YEARS
                    -----------------------------------------------------------
   TIME STEP LENGTH  21.639     0.36065     6.01083E-03 2.50451E-04 6.85699E-07
 STRESS PERIOD TIME  79.832      1.3305     2.21756E-02 9.23985E-04 2.52973E-06
         TOTAL TIME  79.832      1.3305     2.21756E-02 9.23985E-04 2.52973E-06
1
 
 SOLVING FOR HEAD 

 HEAD/DRAWDOWN PRINTOUT FLAG = 1     TOTAL BUDGET PRINTOUT FLAG = 0
 CELL-BY-CELL FLOW TERM FLAG = 0
 REUSING PREVIOUS VALUES OF IOFLG

           NO FLOW EQUATION TO SOLVE IN TIME STEP  7 OF STRESS PERIOD  1
 ALL HEADS ARE 0.0

 HEAD WILL BE SAVED ON UNIT   40 AT END OF TIME STEP   7, STRESS PERIOD    1


          TIME SUMMARY AT END OF TIME STEP   7 IN STRESS PERIOD    1
                    SECONDS     MINUTES      HOURS       DAYS        YEARS
                    -----------------------------------------------------------
   TIME STEP LENGTH  27.049     0.45081     7.51354E-03 3.13064E-04 8.57123E-07
 STRESS PERIOD TIME  106.88      1.7814     2.96892E-02 1.23705E-03 3.38686E-06
         TOTAL TIME  106.88      1.7814     2.96892E-02 1.23705E-03 3.38686E-06
1
 
 SOLVING FOR HEAD 

 HEAD/DRAWDOWN PRINTOUT FLAG = 1     TOTAL BUDGET PRINTOUT FLAG = 0
 CELL-BY-CELL FLOW TERM FLAG = 0
 REUSING PREVIOUS VALUES OF IOFLG

           NO FLOW EQUATION TO SOLVE IN TIME STEP  8 OF STRESS PERIOD  1
 ALL HEADS ARE 0.0

 HEAD WILL BE SAVED ON UNIT   40 AT END OF TIME STEP   8, STRESS PERIOD    1


          TIME SUMMARY AT END OF TIME STEP   8 IN STRESS PERIOD    1
                    SECONDS     MINUTES      HOURS       DAYS        YEARS
                    -----------------------------------------------------------
   TIME STEP LENGTH  33.811     0.56352     9.39193E-03 3.91330E-04 1.07140E-06
 STRESS PERIOD TIME  140.69      2.3449     3.90811E-02 1.62838E-03 4.45826E-06
         TOTAL TIME  140.69      2.3449     3.90811E-02 1.62838E-03 4.45826E-06
1
 
 SOLVING FOR HEAD 

 HEAD/DRAWDOWN PRINTOUT FLAG = 1     TOTAL BUDGET PRINTOUT FLAG = 0
 CELL-BY-CELL FLOW TERM FLAG = 0
 REUSING PREVIOUS VALUES OF IOFLG

           NO FLOW EQUATION TO SOLVE IN TIME STEP  9 OF STRESS PERIOD  1
 ALL HEADS ARE 0.0

 HEAD WILL BE SAVED ON UNIT   40 AT END OF TIME STEP   9, STRESS PERIOD    1


          TIME SUMMARY AT END OF TIME STEP   9 IN STRESS PERIOD    1
                    SECONDS     MINUTES      HOURS       DAYS        YEARS
                    -----------------------------------------------------------
   TIME STEP LENGTH  42.264     0.70439     1.17399E-02 4.89163E-04 1.33925E-06
 STRESS PERIOD TIME  182.96      3.0493     5.08210E-02 2.11754E-03 5.79752E-06
         TOTAL TIME  182.96      3.0493     5.08210E-02 2.11754E-03 5.79752E-06
1
 
 SOLVING FOR HEAD 

 HEAD/DRAWDOWN PRINTOUT FLAG = 1     TOTAL BUDGET PRINTOUT FLAG = 1
 CELL-BY-CELL FLOW TERM FLAG = 1
 REUSING PREVIOUS VALUES OF IOFLG
 UBUDSV SAVING "         STORAGE" ON UNIT 45 AT TIME STEP 10, STRESS PERIOD    1
 UBUDSV SAVING "   CONSTANT HEAD" ON UNIT 45 AT TIME STEP 10, STRESS PERIOD    1
 UBUDSV SAVING "FLOW RIGHT FACE " ON UNIT 45 AT TIME STEP 10, STRESS PERIOD    1
 UBUDSV SAVING "FLOW FRONT FACE " ON UNIT 45 AT TIME STEP 10, STRESS PERIOD    1
 UBUDSV SAVING "FLOW LOWER FACE " ON UNIT 45 AT TIME STEP 10, STRESS PERIOD    1

           NO FLOW EQUATION TO SOLVE IN TIME STEP 10 OF STRESS PERIOD  1
 ALL HEADS ARE 0.0

 HEAD WILL BE SAVED ON UNIT   40 AT END OF TIME STEP  10, STRESS PERIOD    1
1
  VOLUMETRIC BUDGET FOR ENTIRE MODEL AT END OF TIME STEP 10 IN STRESS PERIOD   1
  ------------------------------------------------------------------------------

     CUMULATIVE VOLUMES      L**3       RATES FOR THIS TIME STEP      L**3/T
     ------------------                 ------------------------

           IN:                                      IN:
           ---                                      ---
             STORAGE =           0.0000               STORAGE =           0.0000
       CONSTANT HEAD =           0.0000         CONSTANT HEAD =           0.0000
               WELLS =           0.0000                 WELLS =           0.0000

            TOTAL IN =           0.0000              TOTAL IN =           0.0000

          OUT:                                     OUT:
          ----                                     ----
             STORAGE =           0.0000               STORAGE =           0.0000
       CONSTANT HEAD =           0.0000         CONSTANT HEAD =           0.0000
               WELLS =           0.0000                 WELLS =           0.0000

           TOTAL OUT =           0.0000             TOTAL OUT =           0.0000

            IN - OUT =           0.0000              IN - OUT =           0.0000

 PERCENT DISCREPANCY =           0.00     PERCENT DISCREPANCY =           0.00


          TIME SUMMARY AT END OF TIME STEP  10 IN STRESS PERIOD    1
                    SECONDS     MINUTES      HOURS       DAYS        YEARS
                    -----------------------------------------------------------
   TIME STEP LENGTH  52.830     0.88049     1.46749E-02 6.11454E-04 1.67407E-06
 STRESS PERIOD TIME  235.79      3.9298     6.54959E-02 2.72900E-03 7.47158E-06
         TOTAL TIME  235.79      3.9298     6.54959E-02 2.72900E-03 7.47158E-06
1
 
 SOLVING FOR HEAD 

 HEAD/DRAWDOWN PRINTOUT FLAG = 1     TOTAL BUDGET PRINTOUT FLAG = 0
 CELL-BY-CELL FLOW TERM FLAG = 0
 REUSING PREVIOUS VALUES OF IOFLG

           NO FLOW EQUATION TO SOLVE IN TIME STEP 11 OF STRESS PERIOD  1
 ALL HEADS ARE 0.0

 HEAD WILL BE SAVED ON UNIT   40 AT END OF TIME STEP  11, STRESS PERIOD    1


          TIME SUMMARY AT END OF TIME STEP  11 IN STRESS PERIOD    1
                    SECONDS     MINUTES      HOURS       DAYS        YEARS
                    -----------------------------------------------------------
   TIME STEP LENGTH  66.037      1.1006     1.83436E-02 7.64317E-04 2.09259E-06
 STRESS PERIOD TIME  301.82      5.0304     8.38395E-02 3.49331E-03 9.56417E-06
         TOTAL TIME  301.82      5.0304     8.38395E-02 3.49331E-03 9.56417E-06
1
 
 SOLVING FOR HEAD 

 HEAD/DRAWDOWN PRINTOUT FLAG = 1     TOTAL BUDGET PRINTOUT FLAG = 0
 CELL-BY-CELL FLOW TERM FLAG = 0
 REUSING PREVIOUS VALUES OF IOFLG

           NO FLOW EQUATION TO SOLVE IN TIME STEP 12 OF STRESS PERIOD  1
 ALL HEADS ARE 0.0

 HEAD WILL BE SAVED ON UNIT   40 AT END OF TIME STEP  12, STRESS PERIOD    1


          TIME SUMMARY AT END OF TIME STEP  12 IN STRESS PERIOD    1
                    SECONDS     MINUTES      HOURS       DAYS        YEARS
                    -----------------------------------------------------------
   TIME STEP LENGTH  82.546      1.3758     2.29295E-02 9.55396E-04 2.61573E-06
 STRESS PERIOD TIME  384.37      6.4061     0.10677     4.44871E-03 1.21799E-05
         TOTAL TIME  384.37      6.4061     0.10677     4.44871E-03 1.21799E-05
1
 
 SOLVING FOR HEAD 

 HEAD/DRAWDOWN PRINTOUT FLAG = 1     TOTAL BUDGET PRINTOUT FLAG = 0
 CELL-BY-CELL FLOW TERM FLAG = 0
 REUSING PREVIOUS VALUES OF IOFLG

           NO FLOW EQUATION TO SOLVE IN TIME STEP 13 OF STRESS PERIOD  1
 ALL HEADS ARE 0.0

 HEAD WILL BE SAVED ON UNIT   40 AT END OF TIME STEP  13, STRESS PERIOD    1


          TIME SUMMARY AT END OF TIME STEP  13 IN STRESS PERIOD    1
                    SECONDS     MINUTES      HOURS       DAYS        YEARS
                    -----------------------------------------------------------
   TIME STEP LENGTH  103.18      1.7197     2.86619E-02 1.19425E-03 3.26967E-06
 STRESS PERIOD TIME  487.55      8.1259     0.13543     5.64295E-03 1.54496E-05
         TOTAL TIME  487.55      8.1259     0.13543     5.64295E-03 1.54496E-05
1
 
 SOLVING FOR HEAD 

 HEAD/DRAWDOWN PRINTOUT FLAG = 1     TOTAL BUDGET PRINTOUT FLAG = 0
 CELL-BY-CELL FLOW TERM FLAG = 0
 REUSING PREVIOUS VALUES OF IOFLG

           NO FLOW EQUATION TO SOLVE IN TIME STEP 14 OF STRESS PERIOD  1
 ALL HEADS ARE 0.0

 HEAD WILL BE SAVED ON UNIT   40 AT END OF TIME STEP  14, STRESS PERIOD    1


          TIME SUMMARY AT END OF TIME STEP  14 IN STRESS PERIOD    1
                    SECONDS     MINUTES      HOURS       DAYS        YEARS
                    -----------------------------------------------------------
   TIME STEP LENGTH  128.98      2.1496     3.58274E-02 1.49281E-03 4.08708E-06
 STRESS PERIOD TIME  616.53      10.275     0.17126     7.13576E-03 1.95366E-05
         TOTAL TIME  616.53      10.275     0.17126     7.13576E-03 1.95366E-05
1
 
 SOLVING FOR HEAD 

 HEAD/DRAWDOWN PRINTOUT FLAG = 1     TOTAL BUDGET PRINTOUT FLAG = 0
 CELL-BY-CELL FLOW TERM FLAG = 0
 REUSING PREVIOUS VALUES OF IOFLG

           NO FLOW EQUATION TO SOLVE IN TIME STEP 15 OF STRESS PERIOD  1
 ALL HEADS ARE 0.0

 HEAD WILL BE SAVED ON UNIT   40 AT END OF TIME STEP  15, STRESS PERIOD    1


          TIME SUMMARY AT END OF TIME STEP  15 IN STRESS PERIOD    1
                    SECONDS     MINUTES      HOURS       DAYS        YEARS
                    -----------------------------------------------------------
   TIME STEP LENGTH  161.22      2.6871     4.47842E-02 1.86601E-03 5.10885E-06
 STRESS PERIOD TIME  777.75      12.963     0.21604     9.00177E-03 2.46455E-05
         TOTAL TIME  777.75      12.963     0.21604     9.00177E-03 2.46455E-05
1
 
 SOLVING FOR HEAD 

 HEAD/DRAWDOWN PRINTOUT FLAG = 1     TOTAL BUDGET PRINTOUT FLAG = 0
 CELL-BY-CELL FLOW TERM FLAG = 0
 REUSING PREVIOUS VALUES OF IOFLG

           NO FLOW EQUATION TO SOLVE IN TIME STEP 16 OF STRESS PERIOD  1
 ALL HEADS ARE 0.0

 HEAD WILL BE SAVED ON UNIT   40 AT END OF TIME STEP  16, STRESS PERIOD    1


          TIME SUMMARY AT END OF TIME STEP  16 IN STRESS PERIOD    1
                    SECONDS     MINUTES      HOURS       DAYS        YEARS
                    -----------------------------------------------------------
   TIME STEP LENGTH  201.53      3.3588     5.59802E-02 2.33251E-03 6.38606E-06
 STRESS PERIOD TIME  979.28      16.321     0.27202     1.13343E-02 3.10316E-05
         TOTAL TIME  979.28      16.321     0.27202     1.13343E-02 3.10316E-05
1
 
 SOLVING FOR HEAD 

 HEAD/DRAWDOWN PRINTOUT FLAG = 1     TOTAL BUDGET PRINTOUT FLAG = 0
 CELL-BY-CELL FLOW TERM FLAG = 0
 REUSING PREVIOUS VALUES OF IOFLG

           NO FLOW EQUATION TO SOLVE IN TIME STEP 17 OF STRESS PERIOD  1
 ALL HEADS ARE 0.0

 HEAD WILL BE SAVED ON UNIT   40 AT END OF TIME STEP  17, STRESS PERIOD    1


          TIME SUMMARY AT END OF TIME STEP  17 IN STRESS PERIOD    1
                    SECONDS     MINUTES      HOURS       DAYS        YEARS
                    -----------------------------------------------------------
   TIME STEP LENGTH  251.91      4.1985     6.99753E-02 2.91564E-03 7.98258E-06
 STRESS PERIOD TIME  1231.2      20.520     0.34200     1.42499E-02 3.90141E-05
         TOTAL TIME  1231.2      20.520     0.34200     1.42499E-02 3.90141E-05
1
 
 SOLVING FOR HEAD 

 HEAD/DRAWDOWN PRINTOUT FLAG = 1     TOTAL BUDGET PRINTOUT FLAG = 0
 CELL-BY-CELL FLOW TERM FLAG = 0
 REUSING PREVIOUS VALUES OF IOFLG

           NO FLOW EQUATION TO SOLVE IN TIME STEP 18 OF STRESS PERIOD  1
 ALL HEADS ARE 0.0

 HEAD WILL BE SAVED ON UNIT   40 AT END OF TIME STEP  18, STRESS PERIOD    1


          TIME SUMMARY AT END OF TIME STEP  18 IN STRESS PERIOD    1
                    SECONDS     MINUTES      HOURS       DAYS        YEARS
                    -----------------------------------------------------------
   TIME STEP LENGTH  314.89      5.2481     8.74691E-02 3.64455E-03 9.97823E-06
 STRESS PERIOD TIME  1546.1      25.768     0.42947     1.78945E-02 4.89924E-05
         TOTAL TIME  1546.1      25.768     0.42947     1.78945E-02 4.89924E-05
1
 
 SOLVING FOR HEAD 

 HEAD/DRAWDOWN PRINTOUT FLAG = 1     TOTAL BUDGET PRINTOUT FLAG = 0
 CELL-BY-CELL FLOW TERM FLAG = 0
 REUSING PREVIOUS VALUES OF IOFLG

           NO FLOW EQUATION TO SOLVE IN TIME STEP 19 OF STRESS PERIOD  1
 ALL HEADS ARE 0.0

 HEAD WILL BE SAVED ON UNIT   40 AT END OF TIME STEP  19, STRESS PERIOD    1


          TIME SUMMARY AT END OF TIME STEP  19 IN STRESS PERIOD    1
                    SECONDS     MINUTES      HOURS       DAYS        YEARS
                    -----------------------------------------------------------
   TIME STEP LENGTH  393.61      6.5602     0.10934     4.55568E-03 1.24728E-05
 STRESS PERIOD TIME  1939.7      32.328     0.53880     2.24501E-02 6.14652E-05
         TOTAL TIME  1939.7      32.328     0.53880     2.24501E-02 6.14652E-05
1
 
 SOLVING FOR HEAD 

 HEAD/DRAWDOWN PRINTOUT FLAG = 1     TOTAL BUDGET PRINTOUT FLAG = 0
 CELL-BY-CELL FLOW TERM FLAG = 0
 REUSING PREVIOUS VALUES OF IOFLG

           NO FLOW EQUATION TO SOLVE IN TIME STEP 20 OF STRESS PERIOD  1
 ALL HEADS ARE 0.0

 HEAD WILL BE SAVED ON UNIT   40 AT END OF TIME STEP  20, STRESS PERIOD    1


          TIME SUMMARY AT END OF TIME STEP  20 IN STRESS PERIOD    1
                    SECONDS     MINUTES      HOURS       DAYS        YEARS
                    -----------------------------------------------------------
   TIME STEP LENGTH  492.01      8.2002     0.13667     5.69460E-03 1.55910E-05
 STRESS PERIOD TIME  2431.7      40.528     0.67547     2.81448E-02 7.70561E-05
         TOTAL TIME  2431.7      40.528     0.67547     2.81448E-02 7.70561E-05
1
 
 SOLVING FOR HEAD 

 HEAD/DRAWDOWN PRINTOUT FLAG = 1     TOTAL BUDGET PRINTOUT FLAG = 0
 CELL-BY-CELL FLOW TERM FLAG = 0
 REUSING PREVIOUS VALUES OF IOFLG

           NO FLOW EQUATION TO SOLVE IN TIME STEP 21 OF STRESS PERIOD  1
 ALL HEADS ARE 0.0

 HEAD WILL BE SAVED ON UNIT   40 AT END OF TIME STEP  21, STRESS PERIOD    1


          TIME SUMMARY AT END OF TIME STEP  21 IN STRESS PERIOD    1
                    SECONDS     MINUTES      HOURS       DAYS        YEARS
                    -----------------------------------------------------------
   TIME STEP LENGTH  615.02      10.250     0.17084     7.11826E-03 1.94887E-05
 STRESS PERIOD TIME  3046.7      50.779     0.84631     3.52630E-02 9.65449E-05
         TOTAL TIME  3046.7      50.779     0.84631     3.52630E-02 9.65449E-05
1
 
 SOLVING FOR HEAD 

 HEAD/DRAWDOWN PRINTOUT FLAG = 1     TOTAL BUDGET PRINTOUT FLAG = 0
 CELL-BY-CELL FLOW TERM FLAG = 0
 REUSING PREVIOUS VALUES OF IOFLG

           NO FLOW EQUATION TO SOLVE IN TIME STEP 22 OF STRESS PERIOD  1
 ALL HEADS ARE 0.0

 HEAD WILL BE SAVED ON UNIT   40 AT END OF TIME STEP  22, STRESS PERIOD    1


          TIME SUMMARY AT END OF TIME STEP  22 IN STRESS PERIOD    1
                    SECONDS     MINUTES      HOURS       DAYS        YEARS
                    -----------------------------------------------------------
   TIME STEP LENGTH  768.77      12.813     0.21355     8.89782E-03 2.43609E-05
 STRESS PERIOD TIME  3815.5      63.592      1.0599     4.41608E-02 1.20906E-04
         TOTAL TIME  3815.5      63.592      1.0599     4.41608E-02 1.20906E-04
1
 
 SOLVING FOR HEAD 

 HEAD/DRAWDOWN PRINTOUT FLAG = 1     TOTAL BUDGET PRINTOUT FLAG = 0
 CELL-BY-CELL FLOW TERM FLAG = 0
 REUSING PREVIOUS VALUES OF IOFLG

           NO FLOW EQUATION TO SOLVE IN TIME STEP 23 OF STRESS PERIOD  1
 ALL HEADS ARE 0.0

 HEAD WILL BE SAVED ON UNIT   40 AT END OF TIME STEP  23, STRESS PERIOD    1


          TIME SUMMARY AT END OF TIME STEP  23 IN STRESS PERIOD    1
                    SECONDS     MINUTES      HOURS       DAYS        YEARS
                    -----------------------------------------------------------
   TIME STEP LENGTH  960.96      16.016     0.26693     1.11223E-02 3.04511E-05
 STRESS PERIOD TIME  4776.5      79.608      1.3268     5.52831E-02 1.51357E-04
         TOTAL TIME  4776.5      79.608      1.3268     5.52831E-02 1.51357E-04
1
 
 SOLVING FOR HEAD 

 HEAD/DRAWDOWN PRINTOUT FLAG = 1     TOTAL BUDGET PRINTOUT FLAG = 0
 CELL-BY-CELL FLOW TERM FLAG = 0
 REUSING PREVIOUS VALUES OF IOFLG

           NO FLOW EQUATION TO SOLVE IN TIME STEP 24 OF STRESS PERIOD  1
 ALL HEADS ARE 0.0

 HEAD WILL BE SAVED ON UNIT   40 AT END OF TIME STEP  24, STRESS PERIOD    1


          TIME SUMMARY AT END OF TIME STEP  24 IN STRESS PERIOD    1
                    SECONDS     MINUTES      HOURS       DAYS        YEARS
                    -----------------------------------------------------------
   TIME STEP LENGTH  1201.2      20.020     0.33367     1.39028E-02 3.80639E-05
 STRESS PERIOD TIME  5977.7      99.628      1.6605     6.91859E-02 1.89421E-04
         TOTAL TIME  5977.7      99.628      1.6605     6.91859E-02 1.89421E-04
1
 
 SOLVING FOR HEAD 

 HEAD/DRAWDOWN PRINTOUT FLAG = 1     TOTAL BUDGET PRINTOUT FLAG = 0
 CELL-BY-CELL FLOW TERM FLAG = 0
 REUSING PREVIOUS VALUES OF IOFLG

           NO FLOW EQUATION TO SOLVE IN TIME STEP 25 OF STRESS PERIOD  1
 ALL HEADS ARE 0.0

 HEAD WILL BE SAVED ON UNIT   40 AT END OF TIME STEP  25, STRESS PERIOD    1


          TIME SUMMARY AT END OF TIME STEP  25 IN STRESS PERIOD    1
                    SECONDS     MINUTES      HOURS       DAYS        YEARS
                    -----------------------------------------------------------
   TIME STEP LENGTH  1501.5      25.025     0.41709     1.73786E-02 4.75799E-05
 STRESS PERIOD TIME  7479.2      124.65      2.0775     8.65645E-02 2.37001E-04
         TOTAL TIME  7479.2      124.65      2.0775     8.65645E-02 2.37001E-04
1
 
 SOLVING FOR HEAD 

 HEAD/DRAWDOWN PRINTOUT FLAG = 1     TOTAL BUDGET PRINTOUT FLAG = 0
 CELL-BY-CELL FLOW TERM FLAG = 0
 REUSING PREVIOUS VALUES OF IOFLG

           NO FLOW EQUATION TO SOLVE IN TIME STEP 26 OF STRESS PERIOD  1
 ALL HEADS ARE 0.0

 HEAD WILL BE SAVED ON UNIT   40 AT END OF TIME STEP  26, STRESS PERIOD    1


          TIME SUMMARY AT END OF TIME STEP  26 IN STRESS PERIOD    1
                    SECONDS     MINUTES      HOURS       DAYS        YEARS
                    -----------------------------------------------------------
   TIME STEP LENGTH  1876.9      31.281     0.52136     2.17232E-02 5.94749E-05
 STRESS PERIOD TIME  9356.1      155.93      2.5989     0.10829     2.96476E-04
         TOTAL TIME  9356.1      155.93      2.5989     0.10829     2.96476E-04
1
 
 SOLVING FOR HEAD 

 HEAD/DRAWDOWN PRINTOUT FLAG = 1     TOTAL BUDGET PRINTOUT FLAG = 0
 CELL-BY-CELL FLOW TERM FLAG = 0
 REUSING PREVIOUS VALUES OF IOFLG

           NO FLOW EQUATION TO SOLVE IN TIME STEP 27 OF STRESS PERIOD  1
 ALL HEADS ARE 0.0

 HEAD WILL BE SAVED ON UNIT   40 AT END OF TIME STEP  27, STRESS PERIOD    1


          TIME SUMMARY AT END OF TIME STEP  27 IN STRESS PERIOD    1
                    SECONDS     MINUTES      HOURS       DAYS        YEARS
                    -----------------------------------------------------------
   TIME STEP LENGTH  2346.1      39.102     0.65170     2.71540E-02 7.43436E-05
 STRESS PERIOD TIME  11702.      195.04      3.2506     0.13544     3.70819E-04
         TOTAL TIME  11702.      195.04      3.2506     0.13544     3.70819E-04
1
 
 SOLVING FOR HEAD 

 HEAD/DRAWDOWN PRINTOUT FLAG = 1     TOTAL BUDGET PRINTOUT FLAG = 0
 CELL-BY-CELL FLOW TERM FLAG = 0
 REUSING PREVIOUS VALUES OF IOFLG

           NO FLOW EQUATION TO SOLVE IN TIME STEP 28 OF STRESS PERIOD  1
 ALL HEADS ARE 0.0

 HEAD WILL BE SAVED ON UNIT   40 AT END OF TIME STEP  28, STRESS PERIOD    1


          TIME SUMMARY AT END OF TIME STEP  28 IN STRESS PERIOD    1
                    SECONDS     MINUTES      HOURS       DAYS        YEARS
                    -----------------------------------------------------------
   TIME STEP LENGTH  2932.6      48.877     0.81462     3.39425E-02 9.29295E-05
 STRESS PERIOD TIME  14635.      243.91      4.0652     0.16938     4.63749E-04
         TOTAL TIME  14635.      243.91      4.0652     0.16938     4.63749E-04
1
 
 SOLVING FOR HEAD 

 HEAD/DRAWDOWN PRINTOUT FLAG = 1     TOTAL BUDGET PRINTOUT FLAG = 0
 CELL-BY-CELL FLOW TERM FLAG = 0
 REUSING PREVIOUS VALUES OF IOFLG

           NO FLOW EQUATION TO SOLVE IN TIME STEP 29 OF STRESS PERIOD  1
 ALL HEADS ARE 0.0

 HEAD WILL BE SAVED ON UNIT   40 AT END OF TIME STEP  29, STRESS PERIOD    1


          TIME SUMMARY AT END OF TIME STEP  29 IN STRESS PERIOD    1
                    SECONDS     MINUTES      HOURS       DAYS        YEARS
                    -----------------------------------------------------------
   TIME STEP LENGTH  3665.8      61.096      1.0183     4.24281E-02 1.16162E-04
 STRESS PERIOD TIME  18301.      305.01      5.0835     0.21181     5.79910E-04
         TOTAL TIME  18301.      305.01      5.0835     0.21181     5.79910E-04
1
 
 SOLVING FOR HEAD 

 HEAD/DRAWDOWN PRINTOUT FLAG = 1     TOTAL BUDGET PRINTOUT FLAG = 0
 CELL-BY-CELL FLOW TERM FLAG = 0
 REUSING PREVIOUS VALUES OF IOFLG

           NO FLOW EQUATION TO SOLVE IN TIME STEP 30 OF STRESS PERIOD  1
 ALL HEADS ARE 0.0

 HEAD WILL BE SAVED ON UNIT   40 AT END OF TIME STEP  30, STRESS PERIOD    1


          TIME SUMMARY AT END OF TIME STEP  30 IN STRESS PERIOD    1
                    SECONDS     MINUTES      HOURS       DAYS        YEARS
                    -----------------------------------------------------------
   TIME STEP LENGTH  4582.2      76.371      1.2728     5.30351E-02 1.45202E-04
 STRESS PERIOD TIME  22883.      381.38      6.3563     0.26485     7.25113E-04
         TOTAL TIME  22883.      381.38      6.3563     0.26485     7.25113E-04
1
 
 SOLVING FOR HEAD 

 HEAD/DRAWDOWN PRINTOUT FLAG = 1     TOTAL BUDGET PRINTOUT FLAG = 0
 CELL-BY-CELL FLOW TERM FLAG = 0
 REUSING PREVIOUS VALUES OF IOFLG

           NO FLOW EQUATION TO SOLVE IN TIME STEP 31 OF STRESS PERIOD  1
 ALL HEADS ARE 0.0

 HEAD WILL BE SAVED ON UNIT   40 AT END OF TIME STEP  31, STRESS PERIOD    1


          TIME SUMMARY AT END OF TIME STEP  31 IN STRESS PERIOD    1
                    SECONDS     MINUTES      HOURS       DAYS        YEARS
                    -----------------------------------------------------------
   TIME STEP LENGTH  5727.8      95.463      1.5911     6.62939E-02 1.81503E-04
 STRESS PERIOD TIME  28611.      476.84      7.9474     0.33114     9.06616E-04
         TOTAL TIME  28611.      476.84      7.9474     0.33114     9.06616E-04
1
 
 SOLVING FOR HEAD 

 HEAD/DRAWDOWN PRINTOUT FLAG = 1     TOTAL BUDGET PRINTOUT FLAG = 0
 CELL-BY-CELL FLOW TERM FLAG = 0
 REUSING PREVIOUS VALUES OF IOFLG

           NO FLOW EQUATION TO SOLVE IN TIME STEP 32 OF STRESS PERIOD  1
 ALL HEADS ARE 0.0

 HEAD WILL BE SAVED ON UNIT   40 AT END OF TIME STEP  32, STRESS PERIOD    1


          TIME SUMMARY AT END OF TIME STEP  32 IN STRESS PERIOD    1
                    SECONDS     MINUTES      HOURS       DAYS        YEARS
                    -----------------------------------------------------------
   TIME STEP LENGTH  7159.7      119.33      1.9888     8.28674E-02 2.26879E-04
 STRESS PERIOD TIME  35770.      596.17      9.9362     0.41401     1.13349E-03
         TOTAL TIME  35770.      596.17      9.9362     0.41401     1.13349E-03
1
 
 SOLVING FOR HEAD 

 HEAD/DRAWDOWN PRINTOUT FLAG = 1     TOTAL BUDGET PRINTOUT FLAG = 0
 CELL-BY-CELL FLOW TERM FLAG = 0
 REUSING PREVIOUS VALUES OF IOFLG

           NO FLOW EQUATION TO SOLVE IN TIME STEP 33 OF STRESS PERIOD  1
 ALL HEADS ARE 0.0

 HEAD WILL BE SAVED ON UNIT   40 AT END OF TIME STEP  33, STRESS PERIOD    1


          TIME SUMMARY AT END OF TIME STEP  33 IN STRESS PERIOD    1
                    SECONDS     MINUTES      HOURS       DAYS        YEARS
                    -----------------------------------------------------------
   TIME STEP LENGTH  8949.7      149.16      2.4860     0.10358     2.83598E-04
 STRESS PERIOD TIME  44720.      745.33      12.422     0.51759     1.41709E-03
         TOTAL TIME  44720.      745.33      12.422     0.51759     1.41709E-03
1
 
 SOLVING FOR HEAD 

 HEAD/DRAWDOWN PRINTOUT FLAG = 1     TOTAL BUDGET PRINTOUT FLAG = 0
 CELL-BY-CELL FLOW TERM FLAG = 0
 REUSING PREVIOUS VALUES OF IOFLG

           NO FLOW EQUATION TO SOLVE IN TIME STEP 34 OF STRESS PERIOD  1
 ALL HEADS ARE 0.0

 HEAD WILL BE SAVED ON UNIT   40 AT END OF TIME STEP  34, STRESS PERIOD    1


          TIME SUMMARY AT END OF TIME STEP  34 IN STRESS PERIOD    1
                    SECONDS     MINUTES      HOURS       DAYS        YEARS
                    -----------------------------------------------------------
   TIME STEP LENGTH  11187.      186.45      3.1075     0.12948     3.54498E-04
 STRESS PERIOD TIME  55907.      931.79      15.530     0.64707     1.77159E-03
         TOTAL TIME  55907.      931.79      15.530     0.64707     1.77159E-03
1
 
 SOLVING FOR HEAD 

 HEAD/DRAWDOWN PRINTOUT FLAG = 1     TOTAL BUDGET PRINTOUT FLAG = 1
 CELL-BY-CELL FLOW TERM FLAG = 1
 REUSING PREVIOUS VALUES OF IOFLG
 UBUDSV SAVING "         STORAGE" ON UNIT 45 AT TIME STEP 35, STRESS PERIOD    1
 UBUDSV SAVING "   CONSTANT HEAD" ON UNIT 45 AT TIME STEP 35, STRESS PERIOD    1
 UBUDSV SAVING "FLOW RIGHT FACE " ON UNIT 45 AT TIME STEP 35, STRESS PERIOD    1
 UBUDSV SAVING "FLOW FRONT FACE " ON UNIT 45 AT TIME STEP 35, STRESS PERIOD    1
 UBUDSV SAVING "FLOW LOWER FACE " ON UNIT 45 AT TIME STEP 35, STRESS PERIOD    1

           NO FLOW EQUATION TO SOLVE IN TIME STEP 35 OF STRESS PERIOD  1
 ALL HEADS ARE 0.0

 HEAD WILL BE SAVED ON UNIT   40 AT END OF TIME STEP  35, STRESS PERIOD    1
1
  VOLUMETRIC BUDGET FOR ENTIRE MODEL AT END OF TIME STEP 35 IN STRESS PERIOD   1
  ------------------------------------------------------------------------------

     CUMULATIVE VOLUMES      L**3       RATES FOR THIS TIME STEP      L**3/T
     ------------------                 ------------------------

           IN:                                      IN:
           ---                                      ---
             STORAGE =           0.0000               STORAGE =           0.0000
       CONSTANT HEAD =           0.0000         CONSTANT HEAD =           0.0000
               WELLS =           0.0000                 WELLS =           0.0000

            TOTAL IN =           0.0000              TOTAL IN =           0.0000

          OUT:                                     OUT:
          ----                                     ----
             STORAGE =           0.0000               STORAGE =           0.0000
       CONSTANT HEAD =           0.0000         CONSTANT HEAD =           0.0000
               WELLS =           0.0000                 WELLS =           0.0000

           TOTAL OUT =           0.0000             TOTAL OUT =           0.0000

            IN - OUT =           0.0000              IN - OUT =           0.0000

 PERCENT DISCREPANCY =           0.00     PERCENT DISCREPANCY =           0.00


          TIME SUMMARY AT END OF TIME STEP  35 IN STRESS PERIOD    1
                    SECONDS     MINUTES      HOURS       DAYS        YEARS
                    -----------------------------------------------------------
   TIME STEP LENGTH  13984.      233.06      3.8844     0.16185     4.43122E-04
 STRESS PERIOD TIME  69891.      1164.9      19.414     0.80892     2.21471E-03
         TOTAL TIME  69891.      1164.9      19.414     0.80892     2.21471E-03
1
 
 SOLVING FOR HEAD 

 HEAD/DRAWDOWN PRINTOUT FLAG = 1     TOTAL BUDGET PRINTOUT FLAG = 0
 CELL-BY-CELL FLOW TERM FLAG = 0
 REUSING PREVIOUS VALUES OF IOFLG

           NO FLOW EQUATION TO SOLVE IN TIME STEP 36 OF STRESS PERIOD  1
 ALL HEADS ARE 0.0

 HEAD WILL BE SAVED ON UNIT   40 AT END OF TIME STEP  36, STRESS PERIOD    1


          TIME SUMMARY AT END OF TIME STEP  36 IN STRESS PERIOD    1
                    SECONDS     MINUTES      HOURS       DAYS        YEARS
                    -----------------------------------------------------------
   TIME STEP LENGTH  17480.      291.33      4.8555     0.20231     5.53903E-04
 STRESS PERIOD TIME  87371.      1456.2      24.270      1.0112     2.76862E-03
         TOTAL TIME  87371.      1456.2      24.270      1.0112     2.76862E-03
1
 
 SOLVING FOR HEAD 

 HEAD/DRAWDOWN PRINTOUT FLAG = 1     TOTAL BUDGET PRINTOUT FLAG = 0
 CELL-BY-CELL FLOW TERM FLAG = 0
 REUSING PREVIOUS VALUES OF IOFLG

           NO FLOW EQUATION TO SOLVE IN TIME STEP 37 OF STRESS PERIOD  1
 ALL HEADS ARE 0.0

 HEAD WILL BE SAVED ON UNIT   40 AT END OF TIME STEP  37, STRESS PERIOD    1


          TIME SUMMARY AT END OF TIME STEP  37 IN STRESS PERIOD    1
                    SECONDS     MINUTES      HOURS       DAYS        YEARS
                    -----------------------------------------------------------
   TIME STEP LENGTH  21850.      364.16      6.0694     0.25289     6.92379E-04
 STRESS PERIOD TIME 1.09221E+05  1820.3      30.339      1.2641     3.46099E-03
         TOTAL TIME 1.09221E+05  1820.3      30.339      1.2641     3.46099E-03
1
 
 SOLVING FOR HEAD 

 HEAD/DRAWDOWN PRINTOUT FLAG = 1     TOTAL BUDGET PRINTOUT FLAG = 0
 CELL-BY-CELL FLOW TERM FLAG = 0
 REUSING PREVIOUS VALUES OF IOFLG

           NO FLOW EQUATION TO SOLVE IN TIME STEP 38 OF STRESS PERIOD  1
 ALL HEADS ARE 0.0

 HEAD WILL BE SAVED ON UNIT   40 AT END OF TIME STEP  38, STRESS PERIOD    1


          TIME SUMMARY AT END OF TIME STEP  38 IN STRESS PERIOD    1
                    SECONDS     MINUTES      HOURS       DAYS        YEARS
                    -----------------------------------------------------------
   TIME STEP LENGTH  27312.      455.20      7.5867     0.31611     8.65473E-04
 STRESS PERIOD TIME 1.36533E+05  2275.5      37.926      1.5802     4.32647E-03
         TOTAL TIME 1.36533E+05  2275.5      37.926      1.5802     4.32647E-03
1
 
 SOLVING FOR HEAD 

 HEAD/DRAWDOWN PRINTOUT FLAG = 1     TOTAL BUDGET PRINTOUT FLAG = 0
 CELL-BY-CELL FLOW TERM FLAG = 0
 REUSING PREVIOUS VALUES OF IOFLG

           NO FLOW EQUATION TO SOLVE IN TIME STEP 39 OF STRESS PERIOD  1
 ALL HEADS ARE 0.0

 HEAD WILL BE SAVED ON UNIT   40 AT END OF TIME STEP  39, STRESS PERIOD    1


          TIME SUMMARY AT END OF TIME STEP  39 IN STRESS PERIOD    1
                    SECONDS     MINUTES      HOURS       DAYS        YEARS
                    -----------------------------------------------------------
   TIME STEP LENGTH  34140.      569.01      9.4834     0.39514     1.08184E-03
 STRESS PERIOD TIME 1.70673E+05  2844.6      47.409      1.9754     5.40831E-03
         TOTAL TIME 1.70673E+05  2844.6      47.409      1.9754     5.40831E-03
1
 
 SOLVING FOR HEAD 

 HEAD/DRAWDOWN PRINTOUT FLAG = 1     TOTAL BUDGET PRINTOUT FLAG = 0
 CELL-BY-CELL FLOW TERM FLAG = 0
 REUSING PREVIOUS VALUES OF IOFLG

           NO FLOW EQUATION TO SOLVE IN TIME STEP 40 OF STRESS PERIOD  1
 ALL HEADS ARE 0.0

 HEAD WILL BE SAVED ON UNIT   40 AT END OF TIME STEP  40, STRESS PERIOD    1


          TIME SUMMARY AT END OF TIME STEP  40 IN STRESS PERIOD    1
                    SECONDS     MINUTES      HOURS       DAYS        YEARS
                    -----------------------------------------------------------
   TIME STEP LENGTH  42675.      711.26      11.854     0.49393     1.35230E-03
 STRESS PERIOD TIME 2.13349E+05  3555.8      59.264      2.4693     6.76061E-03
         TOTAL TIME 2.13349E+05  3555.8      59.264      2.4693     6.76061E-03
1
 
 SOLVING FOR HEAD 

 HEAD/DRAWDOWN PRINTOUT FLAG = 1     TOTAL BUDGET PRINTOUT FLAG = 0
 CELL-BY-CELL FLOW TERM FLAG = 0
 REUSING PREVIOUS VALUES OF IOFLG

           NO FLOW EQUATION TO SOLVE IN TIME STEP 41 OF STRESS PERIOD  1
 ALL HEADS ARE 0.0

 HEAD WILL BE SAVED ON UNIT   40 AT END OF TIME STEP  41, STRESS PERIOD    1


          TIME SUMMARY AT END OF TIME STEP  41 IN STRESS PERIOD    1
                    SECONDS     MINUTES      HOURS       DAYS        YEARS
                    -----------------------------------------------------------
   TIME STEP LENGTH  53344.      889.07      14.818     0.61741     1.69038E-03
 STRESS PERIOD TIME 2.66693E+05  4444.9      74.081      3.0867     8.45099E-03
         TOTAL TIME 2.66693E+05  4444.9      74.081      3.0867     8.45099E-03
1
 
 SOLVING FOR HEAD 

 HEAD/DRAWDOWN PRINTOUT FLAG = 1     TOTAL BUDGET PRINTOUT FLAG = 0
 CELL-BY-CELL FLOW TERM FLAG = 0
 REUSING PREVIOUS VALUES OF IOFLG

           NO FLOW EQUATION TO SOLVE IN TIME STEP 42 OF STRESS PERIOD  1
 ALL HEADS ARE 0.0

 HEAD WILL BE SAVED ON UNIT   40 AT END OF TIME STEP  42, STRESS PERIOD    1


          TIME SUMMARY AT END OF TIME STEP  42 IN STRESS PERIOD    1
                    SECONDS     MINUTES      HOURS       DAYS        YEARS
                    -----------------------------------------------------------
   TIME STEP LENGTH  66680.      1111.3      18.522     0.77176     2.11297E-03
 STRESS PERIOD TIME 3.33373E+05  5556.2      92.604      3.8585     1.05640E-02
         TOTAL TIME 3.33373E+05  5556.2      92.604      3.8585     1.05640E-02
1
 
 SOLVING FOR HEAD 

 HEAD/DRAWDOWN PRINTOUT FLAG = 1     TOTAL BUDGET PRINTOUT FLAG = 0
 CELL-BY-CELL FLOW TERM FLAG = 0
 REUSING PREVIOUS VALUES OF IOFLG

           NO FLOW EQUATION TO SOLVE IN TIME STEP 43 OF STRESS PERIOD  1
 ALL HEADS ARE 0.0

 HEAD WILL BE SAVED ON UNIT   40 AT END OF TIME STEP  43, STRESS PERIOD    1


          TIME SUMMARY AT END OF TIME STEP  43 IN STRESS PERIOD    1
                    SECONDS     MINUTES      HOURS       DAYS        YEARS
                    -----------------------------------------------------------
   TIME STEP LENGTH  83350.      1389.2      23.153     0.96470     2.64121E-03
 STRESS PERIOD TIME 4.16724E+05  6945.4      115.76      4.8232     1.32052E-02
         TOTAL TIME 4.16724E+05  6945.4      115.76      4.8232     1.32052E-02
1
 
 SOLVING FOR HEAD 

 HEAD/DRAWDOWN PRINTOUT FLAG = 1     TOTAL BUDGET PRINTOUT FLAG = 0
 CELL-BY-CELL FLOW TERM FLAG = 0
 REUSING PREVIOUS VALUES OF IOFLG

           NO FLOW EQUATION TO SOLVE IN TIME STEP 44 OF STRESS PERIOD  1
 ALL HEADS ARE 0.0

 HEAD WILL BE SAVED ON UNIT   40 AT END OF TIME STEP  44, STRESS PERIOD    1


          TIME SUMMARY AT END OF TIME STEP  44 IN STRESS PERIOD    1
                    SECONDS     MINUTES      HOURS       DAYS        YEARS
                    -----------------------------------------------------------
   TIME STEP LENGTH 1.04188E+05  1736.5      28.941      1.2059     3.30152E-03
 STRESS PERIOD TIME 5.20912E+05  8681.9      144.70      6.0291     1.65067E-02
         TOTAL TIME 5.20912E+05  8681.9      144.70      6.0291     1.65067E-02
1
 
 SOLVING FOR HEAD 

 HEAD/DRAWDOWN PRINTOUT FLAG = 1     TOTAL BUDGET PRINTOUT FLAG = 0
 CELL-BY-CELL FLOW TERM FLAG = 0
 REUSING PREVIOUS VALUES OF IOFLG

           NO FLOW EQUATION TO SOLVE IN TIME STEP 45 OF STRESS PERIOD  1
 ALL HEADS ARE 0.0

 HEAD WILL BE SAVED ON UNIT   40 AT END OF TIME STEP  45, STRESS PERIOD    1


          TIME SUMMARY AT END OF TIME STEP  45 IN STRESS PERIOD    1
                    SECONDS     MINUTES      HOURS       DAYS        YEARS
                    -----------------------------------------------------------
   TIME STEP LENGTH 1.30235E+05  2170.6      36.176      1.5073     4.12690E-03
 STRESS PERIOD TIME 6.51147E+05  10852.      180.87      7.5364     2.06336E-02
         TOTAL TIME 6.51147E+05  10852.      180.87      7.5364     2.06336E-02
1
 
 SOLVING FOR HEAD 

 HEAD/DRAWDOWN PRINTOUT FLAG = 1     TOTAL BUDGET PRINTOUT FLAG = 0
 CELL-BY-CELL FLOW TERM FLAG = 0
 REUSING PREVIOUS VALUES OF IOFLG

           NO FLOW EQUATION TO SOLVE IN TIME STEP 46 OF STRESS PERIOD  1
 ALL HEADS ARE 0.0

 HEAD WILL BE SAVED ON UNIT   40 AT END OF TIME STEP  46, STRESS PERIOD    1


          TIME SUMMARY AT END OF TIME STEP  46 IN STRESS PERIOD    1
                    SECONDS     MINUTES      HOURS       DAYS        YEARS
                    -----------------------------------------------------------
   TIME STEP LENGTH 1.62794E+05  2713.2      45.220      1.8842     5.15862E-03
 STRESS PERIOD TIME 8.13940E+05  13566.      226.09      9.4206     2.57922E-02
         TOTAL TIME 8.13940E+05  13566.      226.09      9.4206     2.57922E-02
1
 
 SOLVING FOR HEAD 

 HEAD/DRAWDOWN PRINTOUT FLAG = 1     TOTAL BUDGET PRINTOUT FLAG = 0
 CELL-BY-CELL FLOW TERM FLAG = 0
 REUSING PREVIOUS VALUES OF IOFLG

           NO FLOW EQUATION TO SOLVE IN TIME STEP 47 OF STRESS PERIOD  1
 ALL HEADS ARE 0.0

 HEAD WILL BE SAVED ON UNIT   40 AT END OF TIME STEP  47, STRESS PERIOD    1


          TIME SUMMARY AT END OF TIME STEP  47 IN STRESS PERIOD    1
                    SECONDS     MINUTES      HOURS       DAYS        YEARS
                    -----------------------------------------------------------
   TIME STEP LENGTH 2.03492E+05  3391.5      56.526      2.3552     6.44828E-03
 STRESS PERIOD TIME 1.01743E+06  16957.      282.62      11.776     3.22405E-02
         TOTAL TIME 1.01743E+06  16957.      282.62      11.776     3.22405E-02
1
 
 SOLVING FOR HEAD 

 HEAD/DRAWDOWN PRINTOUT FLAG = 1     TOTAL BUDGET PRINTOUT FLAG = 0
 CELL-BY-CELL FLOW TERM FLAG = 0
 REUSING PREVIOUS VALUES OF IOFLG

           NO FLOW EQUATION TO SOLVE IN TIME STEP 48 OF STRESS PERIOD  1
 ALL HEADS ARE 0.0

 HEAD WILL BE SAVED ON UNIT   40 AT END OF TIME STEP  48, STRESS PERIOD    1


          TIME SUMMARY AT END OF TIME STEP  48 IN STRESS PERIOD    1
                    SECONDS     MINUTES      HOURS       DAYS        YEARS
                    -----------------------------------------------------------
   TIME STEP LENGTH 2.54365E+05  4239.4      70.657      2.9440     8.06035E-03
 STRESS PERIOD TIME 1.27180E+06  21197.      353.28      14.720     4.03008E-02
         TOTAL TIME 1.27180E+06  21197.      353.28      14.720     4.03008E-02
1
 
 SOLVING FOR HEAD 

 HEAD/DRAWDOWN PRINTOUT FLAG = 1     TOTAL BUDGET PRINTOUT FLAG = 0
 CELL-BY-CELL FLOW TERM FLAG = 0
 REUSING PREVIOUS VALUES OF IOFLG

           NO FLOW EQUATION TO SOLVE IN TIME STEP 49 OF STRESS PERIOD  1
 ALL HEADS ARE 0.0

 HEAD WILL BE SAVED ON UNIT   40 AT END OF TIME STEP  49, STRESS PERIOD    1


          TIME SUMMARY AT END OF TIME STEP  49 IN STRESS PERIOD    1
                    SECONDS     MINUTES      HOURS       DAYS        YEARS
                    -----------------------------------------------------------
   TIME STEP LENGTH 3.17957E+05  5299.3      88.321      3.6801     1.00754E-02
 STRESS PERIOD TIME 1.58975E+06  26496.      441.60      18.400     5.03763E-02
         TOTAL TIME 1.58975E+06  26496.      441.60      18.400     5.03763E-02
1
 
 SOLVING FOR HEAD 

 HEAD/DRAWDOWN PRINTOUT FLAG = 1     TOTAL BUDGET PRINTOUT FLAG = 0
 CELL-BY-CELL FLOW TERM FLAG = 0
 REUSING PREVIOUS VALUES OF IOFLG

           NO FLOW EQUATION TO SOLVE IN TIME STEP 50 OF STRESS PERIOD  1
 ALL HEADS ARE 0.0

 HEAD WILL BE SAVED ON UNIT   40 AT END OF TIME STEP  50, STRESS PERIOD    1
1
  VOLUMETRIC BUDGET FOR ENTIRE MODEL AT END OF TIME STEP 50 IN STRESS PERIOD   1
  ------------------------------------------------------------------------------

     CUMULATIVE VOLUMES      L**3       RATES FOR THIS TIME STEP      L**3/T
     ------------------                 ------------------------

           IN:                                      IN:
           ---                                      ---
             STORAGE =           0.0000               STORAGE =           0.0000
       CONSTANT HEAD =           0.0000         CONSTANT HEAD =           0.0000
               WELLS =           0.0000                 WELLS =           0.0000

            TOTAL IN =           0.0000              TOTAL IN =           0.0000

          OUT:                                     OUT:
          ----                                     ----
             STORAGE =           0.0000               STORAGE =           0.0000
       CONSTANT HEAD =           0.0000         CONSTANT HEAD =           0.0000
               WELLS =           0.0000                 WELLS =           0.0000

           TOTAL OUT =           0.0000             TOTAL OUT =           0.0000

            IN - OUT =           0.0000              IN - OUT =           0.0000

 PERCENT DISCREPANCY =           0.00     PERCENT DISCREPANCY =           0.00


          TIME SUMMARY AT END OF TIME STEP  50 IN STRESS PERIOD    1
                    SECONDS     MINUTES      HOURS       DAYS        YEARS
                    -----------------------------------------------------------
   TIME STEP LENGTH 3.97446E+05  6624.1      110.40      4.6001     1.25943E-02
 STRESS PERIOD TIME 1.98720E+06  33120.      552.00      23.000     6.29706E-02
         TOTAL TIME 1.98720E+06  33120.      552.00      23.000     6.29706E-02
1
1
                            STRESS PERIOD NO.    2, LENGTH =   10.00000    
                            -----------------------------------------------

                              NUMBER OF TIME STEPS =    50

                               MULTIPLIER FOR DELT =     1.250

                            INITIAL TIME STEP SIZE =  0.3568170E-04

 WELL NO.  LAYER   ROW   COL   STRESS RATE         
 --------------------------------------------------
      1      1     54     58       1500.    
      2      1     55     58       0.000    
      3      1     56     58       0.000    
      4      1     57     58       0.000    
      5      1     58     58       0.000    
      6      1     59     58       0.000    
      7      1     60     58       0.000    
      8      1     61     58       0.000    
      9      1     62     58       0.000    
     10      1     63     58       0.000    
     11      1     64     58       0.000    
     12      1     65     58       0.000    
     13      1     66     58       0.000    
     14      1     67     58       0.000    
     15      1     68     58       0.000    
     16      1     69     58       0.000    
     17      1     70     58       0.000    
     18      1     71     58       0.000    
     19      1     72     58       0.000    
     20      1     73     58       0.000    
     21      1     74     58       0.000    
     22      1     75     58       0.000    
     23      1     76     58       0.000    
     24      1     77     58       0.000    
     25      1     78     58       0.000    
     26      1     79     58       0.000    
     27      1     80     58       0.000    
     28      1     18     38       0.000    
     29      1     39     58       0.000    
     30      1     43     77       0.000    
     31      1      6     83       0.000    
     32      1      6    101       0.000    
     33      1     76     27       0.000    
     34      1    116     58       0.000    
     35      1    101     77       0.000    
     36      1     96    101       0.000    
     37      1     46    101       0.000    
     38      1     46     38       0.000    
     39      1     11    117       0.000    
     40      9     18     38       0.000    
     41      9     39     58       0.000    
     42      9     43     77       0.000    
     43      9      6     83       0.000    
     44      9      6    101       0.000    
     45      9     76     38       0.000    
     46      9    116     58       0.000    
     47      9    101     77       0.000    
     48      9     96    101       0.000    
     49      9     46    101       0.000    
     50      9     46     38       0.000    
     51      9     11    117       0.000    

     51 WELLS
 
 SOLVING FOR HEAD 


     2 CALLS TO PCG ROUTINE FOR TIME STEP   1 IN STRESS PERIOD    2
     4 TOTAL ITERATIONS

 MAXIMUM HEAD CHANGE FOR EACH ITERATION (1 INDICATES THE FIRST INNER ITERATION):

    HEAD CHANGE    HEAD CHANGE    HEAD CHANGE    HEAD CHANGE    HEAD CHANGE 
   LAYER,ROW,COL  LAYER,ROW,COL  LAYER,ROW,COL  LAYER,ROW,COL  LAYER,ROW,COL
 ---------------------------------------------------------------------------
  1  0.3082E-01  0  0.1737E-03  0  0.2349E-06  1  0.4900E-09
   (  1, 54, 58)  (  2, 57, 58)  (  1, 70, 59)  (  1, 80, 57)

 MAXIMUM RESIDUAL FOR EACH ITERATION (1 INDICATES THE FIRST INNER ITERATION):

    RESIDUAL       RESIDUAL       RESIDUAL       RESIDUAL       RESIDUAL    
   LAYER,ROW,COL  LAYER,ROW,COL  LAYER,ROW,COL  LAYER,ROW,COL  LAYER,ROW,COL
 ---------------------------------------------------------------------------
  1   10.97      0  0.1334      0  0.4157E-03  1  0.1282E-05
   (  1, 54, 58)  (  1, 54, 58)  (  1, 54, 58)  (  1, 54, 58)


 HEAD/DRAWDOWN PRINTOUT FLAG = 1     TOTAL BUDGET PRINTOUT FLAG = 0
 CELL-BY-CELL FLOW TERM FLAG = 0
 REUSING PREVIOUS VALUES OF IOFLG

 HEAD WILL BE SAVED ON UNIT   40 AT END OF TIME STEP   1, STRESS PERIOD    2
 
 SOLVING FOR HEAD 
     2 CALLS TO PCG ROUTINE FOR TIME STEP   2 IN STRESS PERIOD    2
     4 TOTAL ITERATIONS

 MAXIMUM HEAD CHANGE FOR EACH ITERATION (1 INDICATES THE FIRST INNER ITERATION):

    HEAD CHANGE    HEAD CHANGE    HEAD CHANGE    HEAD CHANGE    HEAD CHANGE 
   LAYER,ROW,COL  LAYER,ROW,COL  LAYER,ROW,COL  LAYER,ROW,COL  LAYER,ROW,COL
 ---------------------------------------------------------------------------
  1  0.3730E-01  0  0.2632E-03  0  0.4610E-06  1  0.2311E-08
   (  1, 54, 58)  (  2, 58, 58)  (  1, 70, 59)  (  1, 80, 57)

 MAXIMUM RESIDUAL FOR EACH ITERATION (1 INDICATES THE FIRST INNER ITERATION):

    RESIDUAL       RESIDUAL       RESIDUAL       RESIDUAL       RESIDUAL    
   LAYER,ROW,COL  LAYER,ROW,COL  LAYER,ROW,COL  LAYER,ROW,COL  LAYER,ROW,COL
 ---------------------------------------------------------------------------
  1   1.405      0  0.1397E-01  0  0.5752E-04  1  0.4279E-06
   (  1, 54, 58)  (  1, 54, 58)  (  1, 54, 58)  (  1, 54, 58)


 HEAD/DRAWDOWN PRINTOUT FLAG = 1     TOTAL BUDGET PRINTOUT FLAG = 0
 CELL-BY-CELL FLOW TERM FLAG = 0
 REUSING PREVIOUS VALUES OF IOFLG

 HEAD WILL BE SAVED ON UNIT   40 AT END OF TIME STEP   2, STRESS PERIOD    2
 
 SOLVING FOR HEAD 
     2 CALLS TO PCG ROUTINE FOR TIME STEP   3 IN STRESS PERIOD    2
     4 TOTAL ITERATIONS

 MAXIMUM HEAD CHANGE FOR EACH ITERATION (1 INDICATES THE FIRST INNER ITERATION):

    HEAD CHANGE    HEAD CHANGE    HEAD CHANGE    HEAD CHANGE    HEAD CHANGE 
   LAYER,ROW,COL  LAYER,ROW,COL  LAYER,ROW,COL  LAYER,ROW,COL  LAYER,ROW,COL
 ---------------------------------------------------------------------------
  1  0.4495E-01  0  0.3854E-03  0 -0.1665E-05  1  0.8761E-08
   (  1, 54, 58)  (  2, 59, 58)  (  1, 81, 58)  (  1, 80, 57)

 MAXIMUM RESIDUAL FOR EACH ITERATION (1 INDICATES THE FIRST INNER ITERATION):

    RESIDUAL       RESIDUAL       RESIDUAL       RESIDUAL       RESIDUAL    
   LAYER,ROW,COL  LAYER,ROW,COL  LAYER,ROW,COL  LAYER,ROW,COL  LAYER,ROW,COL
 ---------------------------------------------------------------------------
  1   1.645      0  0.2071E-01  0  0.1092E-03  1  0.1312E-05
   (  1, 54, 58)  (  1, 54, 58)  (  1, 54, 58)  (  1, 54, 58)


 HEAD/DRAWDOWN PRINTOUT FLAG = 1     TOTAL BUDGET PRINTOUT FLAG = 0
 CELL-BY-CELL FLOW TERM FLAG = 0
 REUSING PREVIOUS VALUES OF IOFLG

 HEAD WILL BE SAVED ON UNIT   40 AT END OF TIME STEP   3, STRESS PERIOD    2
 
 SOLVING FOR HEAD 
     2 CALLS TO PCG ROUTINE FOR TIME STEP   4 IN STRESS PERIOD    2
     4 TOTAL ITERATIONS

 MAXIMUM HEAD CHANGE FOR EACH ITERATION (1 INDICATES THE FIRST INNER ITERATION):

    HEAD CHANGE    HEAD CHANGE    HEAD CHANGE    HEAD CHANGE    HEAD CHANGE 
   LAYER,ROW,COL  LAYER,ROW,COL  LAYER,ROW,COL  LAYER,ROW,COL  LAYER,ROW,COL
 ---------------------------------------------------------------------------
  1  0.5386E-01  0  0.6046E-03  0 -0.2151E-05  1  0.3187E-07
   (  1, 54, 58)  (  2, 59, 58)  (  1, 80, 57)  (  1, 80, 57)

 MAXIMUM RESIDUAL FOR EACH ITERATION (1 INDICATES THE FIRST INNER ITERATION):

    RESIDUAL       RESIDUAL       RESIDUAL       RESIDUAL       RESIDUAL    
   LAYER,ROW,COL  LAYER,ROW,COL  LAYER,ROW,COL  LAYER,ROW,COL  LAYER,ROW,COL
 ---------------------------------------------------------------------------
  1   2.061      0  0.3299E-01  0  0.2665E-03  1  0.4940E-05
   (  1, 54, 58)  (  1, 54, 58)  (  1, 54, 58)  (  1, 54, 58)


 HEAD/DRAWDOWN PRINTOUT FLAG = 1     TOTAL BUDGET PRINTOUT FLAG = 0
 CELL-BY-CELL FLOW TERM FLAG = 0
 REUSING PREVIOUS VALUES OF IOFLG

 HEAD WILL BE SAVED ON UNIT   40 AT END OF TIME STEP   4, STRESS PERIOD    2
 
 SOLVING FOR HEAD 
     2 CALLS TO PCG ROUTINE FOR TIME STEP   5 IN STRESS PERIOD    2
     4 TOTAL ITERATIONS

 MAXIMUM HEAD CHANGE FOR EACH ITERATION (1 INDICATES THE FIRST INNER ITERATION):

    HEAD CHANGE    HEAD CHANGE    HEAD CHANGE    HEAD CHANGE    HEAD CHANGE 
   LAYER,ROW,COL  LAYER,ROW,COL  LAYER,ROW,COL  LAYER,ROW,COL  LAYER,ROW,COL
 ---------------------------------------------------------------------------
  1  0.6400E-01  0  0.7801E-03  0 -0.9702E-05  1  0.8302E-07
   (  1, 54, 58)  (  2, 62, 58)  (  1, 81, 58)  (  1, 81, 57)

 MAXIMUM RESIDUAL FOR EACH ITERATION (1 INDICATES THE FIRST INNER ITERATION):

    RESIDUAL       RESIDUAL       RESIDUAL       RESIDUAL       RESIDUAL    
   LAYER,ROW,COL  LAYER,ROW,COL  LAYER,ROW,COL  LAYER,ROW,COL  LAYER,ROW,COL
 ---------------------------------------------------------------------------
  1   6.830      0  0.8734E-01  0  0.7910E-03  1  0.2076E-04
   (  1, 65, 58)  (  1, 65, 58)  (  1, 65, 58)  (  1, 65, 58)


 HEAD/DRAWDOWN PRINTOUT FLAG = 1     TOTAL BUDGET PRINTOUT FLAG = 0
 CELL-BY-CELL FLOW TERM FLAG = 0
 REUSING PREVIOUS VALUES OF IOFLG

 HEAD WILL BE SAVED ON UNIT   40 AT END OF TIME STEP   5, STRESS PERIOD    2
 
 SOLVING FOR HEAD 
     2 CALLS TO PCG ROUTINE FOR TIME STEP   6 IN STRESS PERIOD    2
     4 TOTAL ITERATIONS

 MAXIMUM HEAD CHANGE FOR EACH ITERATION (1 INDICATES THE FIRST INNER ITERATION):

    HEAD CHANGE    HEAD CHANGE    HEAD CHANGE    HEAD CHANGE    HEAD CHANGE 
   LAYER,ROW,COL  LAYER,ROW,COL  LAYER,ROW,COL  LAYER,ROW,COL  LAYER,ROW,COL
 ---------------------------------------------------------------------------
  1  0.7537E-01  0  0.1106E-02  0 -0.1569E-04  1  0.2208E-06
   (  1, 65, 58)  (  2, 63, 58)  (  1, 81, 58)  (  1, 81, 57)

 MAXIMUM RESIDUAL FOR EACH ITERATION (1 INDICATES THE FIRST INNER ITERATION):

    RESIDUAL       RESIDUAL       RESIDUAL       RESIDUAL       RESIDUAL    
   LAYER,ROW,COL  LAYER,ROW,COL  LAYER,ROW,COL  LAYER,ROW,COL  LAYER,ROW,COL
 ---------------------------------------------------------------------------
  1   7.919      0  0.1320      0  0.1753E-02  1  0.6271E-04
   (  1, 64, 58)  (  1, 64, 58)  (  1, 64, 58)  (  1, 64, 58)


 HEAD/DRAWDOWN PRINTOUT FLAG = 1     TOTAL BUDGET PRINTOUT FLAG = 0
 CELL-BY-CELL FLOW TERM FLAG = 0
 REUSING PREVIOUS VALUES OF IOFLG

 HEAD WILL BE SAVED ON UNIT   40 AT END OF TIME STEP   6, STRESS PERIOD    2
 
 SOLVING FOR HEAD 
     2 CALLS TO PCG ROUTINE FOR TIME STEP   7 IN STRESS PERIOD    2
     4 TOTAL ITERATIONS

 MAXIMUM HEAD CHANGE FOR EACH ITERATION (1 INDICATES THE FIRST INNER ITERATION):

    HEAD CHANGE    HEAD CHANGE    HEAD CHANGE    HEAD CHANGE    HEAD CHANGE 
   LAYER,ROW,COL  LAYER,ROW,COL  LAYER,ROW,COL  LAYER,ROW,COL  LAYER,ROW,COL
 ---------------------------------------------------------------------------
  1  0.8770E-01  0 -0.1983E-02  0 -0.2914E-04  1  0.4904E-06
   (  1, 54, 58)  (  1, 82, 58)  (  1, 81, 58)  (  1, 81, 57)

 MAXIMUM RESIDUAL FOR EACH ITERATION (1 INDICATES THE FIRST INNER ITERATION):

    RESIDUAL       RESIDUAL       RESIDUAL       RESIDUAL       RESIDUAL    
   LAYER,ROW,COL  LAYER,ROW,COL  LAYER,ROW,COL  LAYER,ROW,COL  LAYER,ROW,COL
 ---------------------------------------------------------------------------
  1   9.301      0  0.1971      0  0.3306E-02  1  0.1577E-03
   (  1, 65, 58)  (  1, 65, 58)  (  1, 65, 58)  (  1, 65, 58)


 HEAD/DRAWDOWN PRINTOUT FLAG = 1     TOTAL BUDGET PRINTOUT FLAG = 0
 CELL-BY-CELL FLOW TERM FLAG = 0
 REUSING PREVIOUS VALUES OF IOFLG

 HEAD WILL BE SAVED ON UNIT   40 AT END OF TIME STEP   7, STRESS PERIOD    2
 
 SOLVING FOR HEAD 
     2 CALLS TO PCG ROUTINE FOR TIME STEP   8 IN STRESS PERIOD    2
     4 TOTAL ITERATIONS

 MAXIMUM HEAD CHANGE FOR EACH ITERATION (1 INDICATES THE FIRST INNER ITERATION):

    HEAD CHANGE    HEAD CHANGE    HEAD CHANGE    HEAD CHANGE    HEAD CHANGE 
   LAYER,ROW,COL  LAYER,ROW,COL  LAYER,ROW,COL  LAYER,ROW,COL  LAYER,ROW,COL
 ---------------------------------------------------------------------------
  1  0.1009      0  0.2470E-02  0 -0.3741E-04  1  0.1491E-05
   (  1, 54, 58)  (  2, 62, 58)  (  1, 81, 57)  (  1, 81, 57)

 MAXIMUM RESIDUAL FOR EACH ITERATION (1 INDICATES THE FIRST INNER ITERATION):

    RESIDUAL       RESIDUAL       RESIDUAL       RESIDUAL       RESIDUAL    
   LAYER,ROW,COL  LAYER,ROW,COL  LAYER,ROW,COL  LAYER,ROW,COL  LAYER,ROW,COL
 ---------------------------------------------------------------------------
  1   3.857      0  0.1595      0  0.4809E-02  1  0.2883E-03
   (  1, 54, 58)  (  1, 54, 58)  (  1, 54, 58)  (  1, 54, 58)


 HEAD/DRAWDOWN PRINTOUT FLAG = 1     TOTAL BUDGET PRINTOUT FLAG = 0
 CELL-BY-CELL FLOW TERM FLAG = 0
 REUSING PREVIOUS VALUES OF IOFLG

 HEAD WILL BE SAVED ON UNIT   40 AT END OF TIME STEP   8, STRESS PERIOD    2
 
 SOLVING FOR HEAD 
     2 CALLS TO PCG ROUTINE FOR TIME STEP   9 IN STRESS PERIOD    2
     5 TOTAL ITERATIONS

 MAXIMUM HEAD CHANGE FOR EACH ITERATION (1 INDICATES THE FIRST INNER ITERATION):

    HEAD CHANGE    HEAD CHANGE    HEAD CHANGE    HEAD CHANGE    HEAD CHANGE 
   LAYER,ROW,COL  LAYER,ROW,COL  LAYER,ROW,COL  LAYER,ROW,COL  LAYER,ROW,COL
 ---------------------------------------------------------------------------
  1  0.1147      0  0.5292E-02  0 -0.1374E-03  0  0.6322E-05  1  0.1309E-06
   (  1, 62, 58)  (  2, 59, 58)  (  1, 80, 57)  (  1, 81, 57)  (  1, 53, 58)

 MAXIMUM RESIDUAL FOR EACH ITERATION (1 INDICATES THE FIRST INNER ITERATION):

    RESIDUAL       RESIDUAL       RESIDUAL       RESIDUAL       RESIDUAL    
   LAYER,ROW,COL  LAYER,ROW,COL  LAYER,ROW,COL  LAYER,ROW,COL  LAYER,ROW,COL
 ---------------------------------------------------------------------------
  1  -9.140      0 -0.2982      0 -0.9739E-02  0 -0.3871E-03  1 -0.2072E-04
   (  1, 54, 58)  (  1, 54, 58)  (  1, 54, 58)  (  1, 54, 58)  (  1, 54, 58)


 HEAD/DRAWDOWN PRINTOUT FLAG = 1     TOTAL BUDGET PRINTOUT FLAG = 0
 CELL-BY-CELL FLOW TERM FLAG = 0
 REUSING PREVIOUS VALUES OF IOFLG

 HEAD WILL BE SAVED ON UNIT   40 AT END OF TIME STEP   9, STRESS PERIOD    2
 
 SOLVING FOR HEAD 
     2 CALLS TO PCG ROUTINE FOR TIME STEP  10 IN STRESS PERIOD    2
     4 TOTAL ITERATIONS

 MAXIMUM HEAD CHANGE FOR EACH ITERATION (1 INDICATES THE FIRST INNER ITERATION):

    HEAD CHANGE    HEAD CHANGE    HEAD CHANGE    HEAD CHANGE    HEAD CHANGE 
   LAYER,ROW,COL  LAYER,ROW,COL  LAYER,ROW,COL  LAYER,ROW,COL  LAYER,ROW,COL
 ---------------------------------------------------------------------------
  1  0.1267      0  0.4072E-02  0 -0.9550E-04  1  0.6291E-05
   (  1, 54, 58)  (  2, 63, 58)  (  1, 81, 57)  (  1, 81, 57)

 MAXIMUM RESIDUAL FOR EACH ITERATION (1 INDICATES THE FIRST INNER ITERATION):

    RESIDUAL       RESIDUAL       RESIDUAL       RESIDUAL       RESIDUAL    
   LAYER,ROW,COL  LAYER,ROW,COL  LAYER,ROW,COL  LAYER,ROW,COL  LAYER,ROW,COL
 ---------------------------------------------------------------------------
  1   4.893      0  0.3146      0  0.1454E-01  1  0.1447E-02
   (  1, 54, 58)  (  1, 54, 58)  (  1, 54, 58)  (  1, 54, 58)


 HEAD/DRAWDOWN PRINTOUT FLAG = 1     TOTAL BUDGET PRINTOUT FLAG = 1
 CELL-BY-CELL FLOW TERM FLAG = 1
 REUSING PREVIOUS VALUES OF IOFLG
 UBUDSV SAVING "         STORAGE" ON UNIT 45 AT TIME STEP 10, STRESS PERIOD    2
 UBUDSV SAVING "   CONSTANT HEAD" ON UNIT 45 AT TIME STEP 10, STRESS PERIOD    2
 UBUDSV SAVING "FLOW RIGHT FACE " ON UNIT 45 AT TIME STEP 10, STRESS PERIOD    2
 UBUDSV SAVING "FLOW FRONT FACE " ON UNIT 45 AT TIME STEP 10, STRESS PERIOD    2
 UBUDSV SAVING "FLOW LOWER FACE " ON UNIT 45 AT TIME STEP 10, STRESS PERIOD    2
 UBUDSV SAVING "           WELLS" ON UNIT 45 AT TIME STEP 10, STRESS PERIOD    2

 HEAD WILL BE SAVED ON UNIT   40 AT END OF TIME STEP  10, STRESS PERIOD    2
1
  VOLUMETRIC BUDGET FOR ENTIRE MODEL AT END OF TIME STEP 10 IN STRESS PERIOD   2
  ------------------------------------------------------------------------------

     CUMULATIVE VOLUMES      L**3       RATES FOR THIS TIME STEP      L**3/T
     ------------------                 ------------------------

           IN:                                      IN:
           ---                                      ---
             STORAGE =       1.0790E-11               STORAGE =       4.0588E-08
       CONSTANT HEAD =           0.0000         CONSTANT HEAD =           0.0000
               WELLS =           1.7798                 WELLS =        1500.0000

            TOTAL IN =           1.7798              TOTAL IN =        1500.0000

          OUT:                                     OUT:
          ----                                     ----
             STORAGE =           1.7798               STORAGE =        1499.9971
       CONSTANT HEAD =           0.0000         CONSTANT HEAD =           0.0000
               WELLS =           0.0000                 WELLS =           0.0000

           TOTAL OUT =           1.7798             TOTAL OUT =        1499.9971

            IN - OUT =       1.0729E-06              IN - OUT =       2.9297E-03

 PERCENT DISCREPANCY =           0.00     PERCENT DISCREPANCY =           0.00


          TIME SUMMARY AT END OF TIME STEP  10 IN STRESS PERIOD    2
                    SECONDS     MINUTES      HOURS       DAYS        YEARS
                    -----------------------------------------------------------
   TIME STEP LENGTH  22.969     0.38282     6.38039E-03 2.65849E-04 7.27856E-07
 STRESS PERIOD TIME  102.52      1.7086     2.84765E-02 1.18652E-03 3.24851E-06
         TOTAL TIME 1.98730E+06  33122.      552.03      23.001     6.29738E-02
1
 
 SOLVING FOR HEAD 
     2 CALLS TO PCG ROUTINE FOR TIME STEP  11 IN STRESS PERIOD    2
     5 TOTAL ITERATIONS

 MAXIMUM HEAD CHANGE FOR EACH ITERATION (1 INDICATES THE FIRST INNER ITERATION):

    HEAD CHANGE    HEAD CHANGE    HEAD CHANGE    HEAD CHANGE    HEAD CHANGE 
   LAYER,ROW,COL  LAYER,ROW,COL  LAYER,ROW,COL  LAYER,ROW,COL  LAYER,ROW,COL
 ---------------------------------------------------------------------------
  1  0.1391      0  0.7399E-02  0 -0.2485E-03  0  0.1921E-04  1  0.4337E-06
   (  1, 75, 58)  (  2, 59, 58)  (  1, 81, 57)  (  1, 81, 57)  (  1, 53, 58)

 MAXIMUM RESIDUAL FOR EACH ITERATION (1 INDICATES THE FIRST INNER ITERATION):

    RESIDUAL       RESIDUAL       RESIDUAL       RESIDUAL       RESIDUAL    
   LAYER,ROW,COL  LAYER,ROW,COL  LAYER,ROW,COL  LAYER,ROW,COL  LAYER,ROW,COL
 ---------------------------------------------------------------------------
  1  -9.509      0 -0.6676      0 -0.3830E-01  0 -0.3033E-02  1 -0.2552E-03
   (  1, 70, 58)  (  1, 60, 58)  (  1, 55, 58)  (  1, 55, 58)  (  1, 55, 58)


 HEAD/DRAWDOWN PRINTOUT FLAG = 1     TOTAL BUDGET PRINTOUT FLAG = 0
 CELL-BY-CELL FLOW TERM FLAG = 0
 REUSING PREVIOUS VALUES OF IOFLG

 HEAD WILL BE SAVED ON UNIT   40 AT END OF TIME STEP  11, STRESS PERIOD    2
 
 SOLVING FOR HEAD 
     2 CALLS TO PCG ROUTINE FOR TIME STEP  12 IN STRESS PERIOD    2
     5 TOTAL ITERATIONS

 MAXIMUM HEAD CHANGE FOR EACH ITERATION (1 INDICATES THE FIRST INNER ITERATION):

    HEAD CHANGE    HEAD CHANGE    HEAD CHANGE    HEAD CHANGE    HEAD CHANGE 
   LAYER,ROW,COL  LAYER,ROW,COL  LAYER,ROW,COL  LAYER,ROW,COL  LAYER,ROW,COL
 ---------------------------------------------------------------------------
  1  0.1503      0  0.1278E-01  0  0.6173E-03  0  0.5205E-04  1  0.2534E-05
   (  1, 62, 58)  (  2, 59, 58)  (  1, 53, 58)  (  1, 81, 57)  (  1, 53, 58)

 MAXIMUM RESIDUAL FOR EACH ITERATION (1 INDICATES THE FIRST INNER ITERATION):

    RESIDUAL       RESIDUAL       RESIDUAL       RESIDUAL       RESIDUAL    
   LAYER,ROW,COL  LAYER,ROW,COL  LAYER,ROW,COL  LAYER,ROW,COL  LAYER,ROW,COL
 ---------------------------------------------------------------------------
  1  -11.53      0 -0.8426      0 -0.5253E-01  0 -0.4894E-02  1 -0.5060E-03
   (  1, 54, 58)  (  1, 54, 58)  (  1, 54, 58)  (  1, 54, 58)  (  1, 54, 58)


 HEAD/DRAWDOWN PRINTOUT FLAG = 1     TOTAL BUDGET PRINTOUT FLAG = 0
 CELL-BY-CELL FLOW TERM FLAG = 0
 REUSING PREVIOUS VALUES OF IOFLG

 HEAD WILL BE SAVED ON UNIT   40 AT END OF TIME STEP  12, STRESS PERIOD    2
 
 SOLVING FOR HEAD 
     2 CALLS TO PCG ROUTINE FOR TIME STEP  13 IN STRESS PERIOD    2
     5 TOTAL ITERATIONS

 MAXIMUM HEAD CHANGE FOR EACH ITERATION (1 INDICATES THE FIRST INNER ITERATION):

    HEAD CHANGE    HEAD CHANGE    HEAD CHANGE    HEAD CHANGE    HEAD CHANGE 
   LAYER,ROW,COL  LAYER,ROW,COL  LAYER,ROW,COL  LAYER,ROW,COL  LAYER,ROW,COL
 ---------------------------------------------------------------------------
  1  0.1555      0  0.9039E-02  0 -0.4101E-03  0  0.4943E-04  1 -0.1840E-05
   (  1, 54, 58)  (  2, 63, 58)  (  1, 81, 57)  (  1, 81, 57)  (  1, 85, 57)

 MAXIMUM RESIDUAL FOR EACH ITERATION (1 INDICATES THE FIRST INNER ITERATION):

    RESIDUAL       RESIDUAL       RESIDUAL       RESIDUAL       RESIDUAL    
   LAYER,ROW,COL  LAYER,ROW,COL  LAYER,ROW,COL  LAYER,ROW,COL  LAYER,ROW,COL
 ---------------------------------------------------------------------------
  1   6.689      0  0.7961      0  0.6312E-01  0  0.8219E-02  1  0.1047E-02
   (  1, 54, 58)  (  1, 54, 58)  (  1, 54, 58)  (  1, 54, 58)  (  1, 54, 58)


 HEAD/DRAWDOWN PRINTOUT FLAG = 1     TOTAL BUDGET PRINTOUT FLAG = 0
 CELL-BY-CELL FLOW TERM FLAG = 0
 REUSING PREVIOUS VALUES OF IOFLG

 HEAD WILL BE SAVED ON UNIT   40 AT END OF TIME STEP  13, STRESS PERIOD    2
 
 SOLVING FOR HEAD 
     2 CALLS TO PCG ROUTINE FOR TIME STEP  14 IN STRESS PERIOD    2
     5 TOTAL ITERATIONS

 MAXIMUM HEAD CHANGE FOR EACH ITERATION (1 INDICATES THE FIRST INNER ITERATION):

    HEAD CHANGE    HEAD CHANGE    HEAD CHANGE    HEAD CHANGE    HEAD CHANGE 
   LAYER,ROW,COL  LAYER,ROW,COL  LAYER,ROW,COL  LAYER,ROW,COL  LAYER,ROW,COL
 ---------------------------------------------------------------------------
  1  0.1513      0 -0.1115E-01  0 -0.7849E-03  0 -0.7211E-04  1 -0.5621E-05
   (  1, 54, 58)  (  1, 83, 58)  (  1, 53, 58)  (  1, 53, 58)  (  1, 53, 58)

 MAXIMUM RESIDUAL FOR EACH ITERATION (1 INDICATES THE FIRST INNER ITERATION):

    RESIDUAL       RESIDUAL       RESIDUAL       RESIDUAL       RESIDUAL    
   LAYER,ROW,COL  LAYER,ROW,COL  LAYER,ROW,COL  LAYER,ROW,COL  LAYER,ROW,COL
 ---------------------------------------------------------------------------
  1   5.303      0  0.5904      0  0.5653E-01  0  0.5562E-02  1  0.1212E-02
   (  1, 54, 58)  (  1, 54, 58)  (  1, 54, 58)  (  1, 54, 58)  (  1, 54, 58)


 HEAD/DRAWDOWN PRINTOUT FLAG = 1     TOTAL BUDGET PRINTOUT FLAG = 0
 CELL-BY-CELL FLOW TERM FLAG = 0
 REUSING PREVIOUS VALUES OF IOFLG

 HEAD WILL BE SAVED ON UNIT   40 AT END OF TIME STEP  14, STRESS PERIOD    2
 
 SOLVING FOR HEAD 
     2 CALLS TO PCG ROUTINE FOR TIME STEP  15 IN STRESS PERIOD    2
     6 TOTAL ITERATIONS

 MAXIMUM HEAD CHANGE FOR EACH ITERATION (1 INDICATES THE FIRST INNER ITERATION):

    HEAD CHANGE    HEAD CHANGE    HEAD CHANGE    HEAD CHANGE    HEAD CHANGE 
   LAYER,ROW,COL  LAYER,ROW,COL  LAYER,ROW,COL  LAYER,ROW,COL  LAYER,ROW,COL
 ---------------------------------------------------------------------------
  1  0.1584      0  0.1482E-01  0 -0.2553E-02  0 -0.2280E-03  0 -0.3145E-04
   (  1, 53, 58)  (  1, 68, 58)  (  1, 53, 58)  (  1, 53, 58)  (  1, 53, 58)
  1 -0.2003E-05
   (  1, 44, 58)

 MAXIMUM RESIDUAL FOR EACH ITERATION (1 INDICATES THE FIRST INNER ITERATION):

    RESIDUAL       RESIDUAL       RESIDUAL       RESIDUAL       RESIDUAL    
   LAYER,ROW,COL  LAYER,ROW,COL  LAYER,ROW,COL  LAYER,ROW,COL  LAYER,ROW,COL
 ---------------------------------------------------------------------------
  1   11.92      0   2.611      0  0.2560      0  0.3694E-01  0  0.5470E-02
   (  1, 65, 58)  (  1, 65, 58)  (  1, 65, 58)  (  1, 65, 58)  (  1, 65, 58)
  1  0.3637E-02
   (  1, 65, 58)


 HEAD/DRAWDOWN PRINTOUT FLAG = 1     TOTAL BUDGET PRINTOUT FLAG = 0
 CELL-BY-CELL FLOW TERM FLAG = 0
 REUSING PREVIOUS VALUES OF IOFLG

 HEAD WILL BE SAVED ON UNIT   40 AT END OF TIME STEP  15, STRESS PERIOD    2
 
 SOLVING FOR HEAD 
     2 CALLS TO PCG ROUTINE FOR TIME STEP  16 IN STRESS PERIOD    2
     6 TOTAL ITERATIONS

 MAXIMUM HEAD CHANGE FOR EACH ITERATION (1 INDICATES THE FIRST INNER ITERATION):

    HEAD CHANGE    HEAD CHANGE    HEAD CHANGE    HEAD CHANGE    HEAD CHANGE 
   LAYER,ROW,COL  LAYER,ROW,COL  LAYER,ROW,COL  LAYER,ROW,COL  LAYER,ROW,COL
 ---------------------------------------------------------------------------
  1  0.1660      0  0.1663E-01  0 -0.2689E-02  0 -0.2934E-03  0 -0.3561E-04
   (  1, 53, 58)  (  1, 55, 58)  (  1, 53, 58)  (  1, 53, 58)  (  1, 53, 58)
  1 -0.1388E-04
   (  1, 53, 58)

 MAXIMUM RESIDUAL FOR EACH ITERATION (1 INDICATES THE FIRST INNER ITERATION):

    RESIDUAL       RESIDUAL       RESIDUAL       RESIDUAL       RESIDUAL    
   LAYER,ROW,COL  LAYER,ROW,COL  LAYER,ROW,COL  LAYER,ROW,COL  LAYER,ROW,COL
 ---------------------------------------------------------------------------
  1   10.52      0   3.124      0  0.3715      0  0.7094E-01  0  0.3367E-01
   (  1, 78, 58)  (  1, 64, 58)  (  1, 64, 58)  (  1, 64, 58)  (  1, 64, 58)
  1  0.1870E-01
   (  1, 64, 58)


 HEAD/DRAWDOWN PRINTOUT FLAG = 1     TOTAL BUDGET PRINTOUT FLAG = 0
 CELL-BY-CELL FLOW TERM FLAG = 0
 REUSING PREVIOUS VALUES OF IOFLG

 HEAD WILL BE SAVED ON UNIT   40 AT END OF TIME STEP  16, STRESS PERIOD    2
 
 SOLVING FOR HEAD 
     2 CALLS TO PCG ROUTINE FOR TIME STEP  17 IN STRESS PERIOD    2
     7 TOTAL ITERATIONS

 MAXIMUM HEAD CHANGE FOR EACH ITERATION (1 INDICATES THE FIRST INNER ITERATION):

    HEAD CHANGE    HEAD CHANGE    HEAD CHANGE    HEAD CHANGE    HEAD CHANGE 
   LAYER,ROW,COL  LAYER,ROW,COL  LAYER,ROW,COL  LAYER,ROW,COL  LAYER,ROW,COL
 ---------------------------------------------------------------------------
  1  0.1609      0  0.9189E-01  0  0.8667E-02  0  0.9982E-03  0  0.2036E-03
   (  1, 62, 58)  (  2, 60, 58)  (  1, 53, 58)  (  1, 83, 57)  (  1, 53, 58)
  0  0.2708E-04  1  0.1012E-04
   (  1, 45, 58)  (  1, 91, 57)

 MAXIMUM RESIDUAL FOR EACH ITERATION (1 INDICATES THE FIRST INNER ITERATION):

    RESIDUAL       RESIDUAL       RESIDUAL       RESIDUAL       RESIDUAL    
   LAYER,ROW,COL  LAYER,ROW,COL  LAYER,ROW,COL  LAYER,ROW,COL  LAYER,ROW,COL
 ---------------------------------------------------------------------------
  1  -11.96      0  -2.077      0 -0.3190      0 -0.7231E-01  0  0.1913E-01
   (  2, 59, 58)  (  1, 54, 58)  (  1, 54, 58)  (  1, 54, 58)  (  2, 39, 58)
  0 -0.6200E-02  1 -0.2798E-02
   (  1, 80, 58)  (  1, 54, 58)


 HEAD/DRAWDOWN PRINTOUT FLAG = 1     TOTAL BUDGET PRINTOUT FLAG = 0
 CELL-BY-CELL FLOW TERM FLAG = 0
 REUSING PREVIOUS VALUES OF IOFLG

 HEAD WILL BE SAVED ON UNIT   40 AT END OF TIME STEP  17, STRESS PERIOD    2
 
 SOLVING FOR HEAD 
     2 CALLS TO PCG ROUTINE FOR TIME STEP  18 IN STRESS PERIOD    2
     7 TOTAL ITERATIONS

 MAXIMUM HEAD CHANGE FOR EACH ITERATION (1 INDICATES THE FIRST INNER ITERATION):

    HEAD CHANGE    HEAD CHANGE    HEAD CHANGE    HEAD CHANGE    HEAD CHANGE 
   LAYER,ROW,COL  LAYER,ROW,COL  LAYER,ROW,COL  LAYER,ROW,COL  LAYER,ROW,COL
 ---------------------------------------------------------------------------
  1  0.1662      0  0.9366E-01  0 -0.8516E-02  0 -0.1225E-02  0  0.2541E-03
   (  1, 63, 58)  (  2, 60, 58)  (  2, 59, 58)  (  1, 86, 58)  (  1, 53, 58)
  0  0.4451E-04  1  0.1532E-04
   (  1, 45, 58)  (  1, 92, 57)

 MAXIMUM RESIDUAL FOR EACH ITERATION (1 INDICATES THE FIRST INNER ITERATION):

    RESIDUAL       RESIDUAL       RESIDUAL       RESIDUAL       RESIDUAL    
   LAYER,ROW,COL  LAYER,ROW,COL  LAYER,ROW,COL  LAYER,ROW,COL  LAYER,ROW,COL
 ---------------------------------------------------------------------------
  1  -10.83      0  -2.663      0 -0.4666      0 -0.1168      0 -0.2330E-01
   (  1, 54, 58)  (  1, 54, 58)  (  1, 54, 58)  (  1, 54, 58)  (  1, 54, 58)
  0 -0.1192E-01  1 -0.6158E-02
   (  1, 54, 58)  (  1, 54, 58)


 HEAD/DRAWDOWN PRINTOUT FLAG = 1     TOTAL BUDGET PRINTOUT FLAG = 0
 CELL-BY-CELL FLOW TERM FLAG = 0
 REUSING PREVIOUS VALUES OF IOFLG

 HEAD WILL BE SAVED ON UNIT   40 AT END OF TIME STEP  18, STRESS PERIOD    2
 
 SOLVING FOR HEAD 
     2 CALLS TO PCG ROUTINE FOR TIME STEP  19 IN STRESS PERIOD    2
     7 TOTAL ITERATIONS

 MAXIMUM HEAD CHANGE FOR EACH ITERATION (1 INDICATES THE FIRST INNER ITERATION):

    HEAD CHANGE    HEAD CHANGE    HEAD CHANGE    HEAD CHANGE    HEAD CHANGE 
   LAYER,ROW,COL  LAYER,ROW,COL  LAYER,ROW,COL  LAYER,ROW,COL  LAYER,ROW,COL
 ---------------------------------------------------------------------------
  1  0.1742      0  0.8995E-01  0 -0.1066E-01  0 -0.1550E-02  0 -0.2942E-03
   (  1, 63, 58)  (  2, 60, 58)  (  2, 59, 58)  (  1, 87, 58)  (  2, 57, 59)
  0  0.7343E-04  1  0.2237E-04
   (  1, 45, 58)  (  1, 92, 57)

 MAXIMUM RESIDUAL FOR EACH ITERATION (1 INDICATES THE FIRST INNER ITERATION):

    RESIDUAL       RESIDUAL       RESIDUAL       RESIDUAL       RESIDUAL    
   LAYER,ROW,COL  LAYER,ROW,COL  LAYER,ROW,COL  LAYER,ROW,COL  LAYER,ROW,COL
 ---------------------------------------------------------------------------
  1  -11.18      0  -3.306      0 -0.6500      0 -0.1752      0 -0.4164E-01
   (  1, 54, 58)  (  1, 54, 58)  (  1, 54, 58)  (  1, 54, 58)  (  1, 54, 58)
  0 -0.2219E-01  1 -0.1210E-01
   (  1, 54, 58)  (  1, 54, 58)


 HEAD/DRAWDOWN PRINTOUT FLAG = 1     TOTAL BUDGET PRINTOUT FLAG = 0
 CELL-BY-CELL FLOW TERM FLAG = 0
 REUSING PREVIOUS VALUES OF IOFLG

 HEAD WILL BE SAVED ON UNIT   40 AT END OF TIME STEP  19, STRESS PERIOD    2
 
 SOLVING FOR HEAD 
     2 CALLS TO PCG ROUTINE FOR TIME STEP  20 IN STRESS PERIOD    2
     7 TOTAL ITERATIONS

 MAXIMUM HEAD CHANGE FOR EACH ITERATION (1 INDICATES THE FIRST INNER ITERATION):

    HEAD CHANGE    HEAD CHANGE    HEAD CHANGE    HEAD CHANGE    HEAD CHANGE 
   LAYER,ROW,COL  LAYER,ROW,COL  LAYER,ROW,COL  LAYER,ROW,COL  LAYER,ROW,COL
 ---------------------------------------------------------------------------
  1  0.1834      0  0.8075E-01  0 -0.1274E-01  0 -0.1860E-02  0 -0.3993E-03
   (  1, 64, 58)  (  2, 60, 58)  (  2, 59, 58)  (  1, 87, 58)  (  2, 56, 59)
  0  0.8453E-04  1 -0.3200E-04
   (  1, 44, 58)  (  1, 44, 58)

 MAXIMUM RESIDUAL FOR EACH ITERATION (1 INDICATES THE FIRST INNER ITERATION):

    RESIDUAL       RESIDUAL       RESIDUAL       RESIDUAL       RESIDUAL    
   LAYER,ROW,COL  LAYER,ROW,COL  LAYER,ROW,COL  LAYER,ROW,COL  LAYER,ROW,COL
 ---------------------------------------------------------------------------
  1  -11.83      0  -3.983      0 -0.8656      0 -0.2461      0 -0.6078E-01
   (  1, 54, 58)  (  1, 54, 58)  (  1, 54, 58)  (  1, 54, 58)  (  1, 54, 58)
  0 -0.3422E-01  1 -0.2150E-01
   (  1, 54, 58)  (  1, 54, 58)


 HEAD/DRAWDOWN PRINTOUT FLAG = 1     TOTAL BUDGET PRINTOUT FLAG = 0
 CELL-BY-CELL FLOW TERM FLAG = 0
 REUSING PREVIOUS VALUES OF IOFLG

 HEAD WILL BE SAVED ON UNIT   40 AT END OF TIME STEP  20, STRESS PERIOD    2
 
 SOLVING FOR HEAD 
     2 CALLS TO PCG ROUTINE FOR TIME STEP  21 IN STRESS PERIOD    2
     8 TOTAL ITERATIONS

 MAXIMUM HEAD CHANGE FOR EACH ITERATION (1 INDICATES THE FIRST INNER ITERATION):

    HEAD CHANGE    HEAD CHANGE    HEAD CHANGE    HEAD CHANGE    HEAD CHANGE 
   LAYER,ROW,COL  LAYER,ROW,COL  LAYER,ROW,COL  LAYER,ROW,COL  LAYER,ROW,COL
 ---------------------------------------------------------------------------
  1  0.1907      0  0.6721E-01  0 -0.1456E-01  0 -0.2083E-02  0 -0.4148E-03
   (  1, 64, 58)  (  2, 61, 58)  (  2, 60, 58)  (  1, 88, 58)  (  2, 56, 59)
  0  0.1090E-03  0 -0.5509E-04  1 -0.1461E-04
   (  1, 90, 58)  (  2, 72, 59)  (  1, 45, 58)

 MAXIMUM RESIDUAL FOR EACH ITERATION (1 INDICATES THE FIRST INNER ITERATION):

    RESIDUAL       RESIDUAL       RESIDUAL       RESIDUAL       RESIDUAL    
   LAYER,ROW,COL  LAYER,ROW,COL  LAYER,ROW,COL  LAYER,ROW,COL  LAYER,ROW,COL
 ---------------------------------------------------------------------------
  1  -12.61      0  -4.664      0  -1.107      0 -0.3329      0 -0.1270    
   (  1, 54, 58)  (  1, 54, 58)  (  1, 54, 58)  (  1, 54, 58)  (  1, 54, 58)
  0 -0.6375E-01  0 -0.2136E-01  1 -0.1513E-01
   (  1, 54, 58)  (  1, 54, 58)  (  1, 54, 58)


 HEAD/DRAWDOWN PRINTOUT FLAG = 1     TOTAL BUDGET PRINTOUT FLAG = 0
 CELL-BY-CELL FLOW TERM FLAG = 0
 REUSING PREVIOUS VALUES OF IOFLG

 HEAD WILL BE SAVED ON UNIT   40 AT END OF TIME STEP  21, STRESS PERIOD    2
 
 SOLVING FOR HEAD 
     2 CALLS TO PCG ROUTINE FOR TIME STEP  22 IN STRESS PERIOD    2
     8 TOTAL ITERATIONS

 MAXIMUM HEAD CHANGE FOR EACH ITERATION (1 INDICATES THE FIRST INNER ITERATION):

    HEAD CHANGE    HEAD CHANGE    HEAD CHANGE    HEAD CHANGE    HEAD CHANGE 
   LAYER,ROW,COL  LAYER,ROW,COL  LAYER,ROW,COL  LAYER,ROW,COL  LAYER,ROW,COL
 ---------------------------------------------------------------------------
  1  0.1711      0  0.1044      0 -0.1894E-01  0 -0.3535E-02  0 -0.8621E-03
   (  1, 54, 58)  (  2, 64, 58)  (  2, 60, 58)  (  1, 88, 58)  (  1, 46, 58)
  0  0.4638E-03  0  0.7059E-04  1  0.3960E-04
   (  2, 59, 58)  (  1, 42, 58)  (  2, 58, 59)

 MAXIMUM RESIDUAL FOR EACH ITERATION (1 INDICATES THE FIRST INNER ITERATION):

    RESIDUAL       RESIDUAL       RESIDUAL       RESIDUAL       RESIDUAL    
   LAYER,ROW,COL  LAYER,ROW,COL  LAYER,ROW,COL  LAYER,ROW,COL  LAYER,ROW,COL
 ---------------------------------------------------------------------------
  1   9.473      0   3.994      0   1.039      0  0.3922      0  0.2131    
   (  1, 81, 58)  (  1, 54, 58)  (  1, 54, 58)  (  1, 54, 58)  (  1, 54, 58)
  0  0.7689E-01  0  0.4492E-01  1  0.3122E-01
   (  1, 54, 58)  (  1, 54, 58)  (  1, 54, 58)


 HEAD/DRAWDOWN PRINTOUT FLAG = 1     TOTAL BUDGET PRINTOUT FLAG = 0
 CELL-BY-CELL FLOW TERM FLAG = 0
 REUSING PREVIOUS VALUES OF IOFLG

 HEAD WILL BE SAVED ON UNIT   40 AT END OF TIME STEP  22, STRESS PERIOD    2
 
 SOLVING FOR HEAD 
     2 CALLS TO PCG ROUTINE FOR TIME STEP  23 IN STRESS PERIOD    2
    10 TOTAL ITERATIONS

 MAXIMUM HEAD CHANGE FOR EACH ITERATION (1 INDICATES THE FIRST INNER ITERATION):

    HEAD CHANGE    HEAD CHANGE    HEAD CHANGE    HEAD CHANGE    HEAD CHANGE 
   LAYER,ROW,COL  LAYER,ROW,COL  LAYER,ROW,COL  LAYER,ROW,COL  LAYER,ROW,COL
 ---------------------------------------------------------------------------
  1  0.1797      0  0.9896E-01  0 -0.2114E-01  0 -0.3666E-02  0 -0.1154E-02
   (  1, 54, 58)  (  2, 65, 58)  (  2, 60, 58)  (  1, 89, 58)  (  1, 46, 58)
  0  0.6196E-03  0 -0.1066E-03  0 -0.1091E-03  0  0.2209E-04  1 -0.7587E-05
   (  2, 60, 58)  (  2, 72, 59)  (  2, 71, 59)  (  2, 57, 59)  (  1,100, 57)

 MAXIMUM RESIDUAL FOR EACH ITERATION (1 INDICATES THE FIRST INNER ITERATION):

    RESIDUAL       RESIDUAL       RESIDUAL       RESIDUAL       RESIDUAL    
   LAYER,ROW,COL  LAYER,ROW,COL  LAYER,ROW,COL  LAYER,ROW,COL  LAYER,ROW,COL
 ---------------------------------------------------------------------------
  1   10.36      0   4.031      0   1.147      0  0.4833      0  0.2591    
   (  1, 81, 58)  (  1, 54, 58)  (  1, 54, 58)  (  1, 54, 58)  (  1, 54, 58)
  0  0.1027      0  0.6098E-01  0  0.2089E-01  0  0.1050E-01  1  0.7479E-02
   (  1, 54, 58)  (  1, 54, 58)  (  1, 54, 58)  (  1, 54, 58)  (  1, 54, 58)


 HEAD/DRAWDOWN PRINTOUT FLAG = 1     TOTAL BUDGET PRINTOUT FLAG = 0
 CELL-BY-CELL FLOW TERM FLAG = 0
 REUSING PREVIOUS VALUES OF IOFLG

 HEAD WILL BE SAVED ON UNIT   40 AT END OF TIME STEP  23, STRESS PERIOD    2
 
 SOLVING FOR HEAD 
     2 CALLS TO PCG ROUTINE FOR TIME STEP  24 IN STRESS PERIOD    2
    10 TOTAL ITERATIONS

 MAXIMUM HEAD CHANGE FOR EACH ITERATION (1 INDICATES THE FIRST INNER ITERATION):

    HEAD CHANGE    HEAD CHANGE    HEAD CHANGE    HEAD CHANGE    HEAD CHANGE 
   LAYER,ROW,COL  LAYER,ROW,COL  LAYER,ROW,COL  LAYER,ROW,COL  LAYER,ROW,COL
 ---------------------------------------------------------------------------
  1  0.1871      0  0.9244E-01  0 -0.2305E-01  0 -0.3640E-02  0 -0.1355E-02
   (  1, 54, 58)  (  2, 67, 58)  (  2, 60, 58)  (  1, 90, 58)  (  2, 57, 59)
  0  0.7732E-03  0  0.1739E-03  0  0.1596E-03  0  0.2810E-04  1  0.1312E-04
   (  2, 60, 58)  (  1, 48, 58)  (  2, 58, 59)  (  2, 57, 59)  (  1, 65, 59)

 MAXIMUM RESIDUAL FOR EACH ITERATION (1 INDICATES THE FIRST INNER ITERATION):

    RESIDUAL       RESIDUAL       RESIDUAL       RESIDUAL       RESIDUAL    
   LAYER,ROW,COL  LAYER,ROW,COL  LAYER,ROW,COL  LAYER,ROW,COL  LAYER,ROW,COL
 ---------------------------------------------------------------------------
  1   10.96      0   4.013      0   1.248      0  0.5791      0  0.3065    
   (  1, 81, 58)  (  1, 54, 58)  (  1, 54, 58)  (  1, 54, 58)  (  1, 54, 58)
  0  0.1347      0  0.7947E-01  0  0.2854E-01  0  0.1563E-01  1  0.1135E-01
   (  1, 54, 58)  (  1, 54, 58)  (  1, 54, 58)  (  1, 54, 58)  (  1, 54, 58)


 HEAD/DRAWDOWN PRINTOUT FLAG = 1     TOTAL BUDGET PRINTOUT FLAG = 0
 CELL-BY-CELL FLOW TERM FLAG = 0
 REUSING PREVIOUS VALUES OF IOFLG

 HEAD WILL BE SAVED ON UNIT   40 AT END OF TIME STEP  24, STRESS PERIOD    2
 
 SOLVING FOR HEAD 
     2 CALLS TO PCG ROUTINE FOR TIME STEP  25 IN STRESS PERIOD    2
    10 TOTAL ITERATIONS

 MAXIMUM HEAD CHANGE FOR EACH ITERATION (1 INDICATES THE FIRST INNER ITERATION):

    HEAD CHANGE    HEAD CHANGE    HEAD CHANGE    HEAD CHANGE    HEAD CHANGE 
   LAYER,ROW,COL  LAYER,ROW,COL  LAYER,ROW,COL  LAYER,ROW,COL  LAYER,ROW,COL
 ---------------------------------------------------------------------------
  1  0.1916      0  0.8214E-01  0 -0.2456E-01  0 -0.3519E-02  0 -0.1801E-02
   (  1, 54, 58)  (  2, 67, 58)  (  2, 60, 58)  (  1, 92, 58)  (  2, 57, 59)
  0  0.8920E-03  0  0.3048E-03  0  0.2200E-03  0 -0.4103E-04  1  0.2034E-04
   (  2, 60, 58)  (  1, 48, 58)  (  2, 58, 59)  (  2, 44, 58)  (  1, 65, 59)

 MAXIMUM RESIDUAL FOR EACH ITERATION (1 INDICATES THE FIRST INNER ITERATION):

    RESIDUAL       RESIDUAL       RESIDUAL       RESIDUAL       RESIDUAL    
   LAYER,ROW,COL  LAYER,ROW,COL  LAYER,ROW,COL  LAYER,ROW,COL  LAYER,ROW,COL
 ---------------------------------------------------------------------------
  1   11.21      0   3.954      0   1.345      0  0.6737      0  0.3498    
   (  1, 81, 58)  (  1, 54, 58)  (  1, 54, 58)  (  1, 54, 58)  (  1, 54, 58)
  0  0.1703      0  0.1005      0  0.3893E-01  0  0.2243E-01  1  0.1676E-01
   (  1, 54, 58)  (  1, 54, 58)  (  1, 54, 58)  (  1, 54, 58)  (  1, 54, 58)


 HEAD/DRAWDOWN PRINTOUT FLAG = 1     TOTAL BUDGET PRINTOUT FLAG = 0
 CELL-BY-CELL FLOW TERM FLAG = 0
 REUSING PREVIOUS VALUES OF IOFLG

 HEAD WILL BE SAVED ON UNIT   40 AT END OF TIME STEP  25, STRESS PERIOD    2
 
 SOLVING FOR HEAD 
     2 CALLS TO PCG ROUTINE FOR TIME STEP  26 IN STRESS PERIOD    2
    10 TOTAL ITERATIONS

 MAXIMUM HEAD CHANGE FOR EACH ITERATION (1 INDICATES THE FIRST INNER ITERATION):

    HEAD CHANGE    HEAD CHANGE    HEAD CHANGE    HEAD CHANGE    HEAD CHANGE 
   LAYER,ROW,COL  LAYER,ROW,COL  LAYER,ROW,COL  LAYER,ROW,COL  LAYER,ROW,COL
 ---------------------------------------------------------------------------
  1  0.1922      0 -0.7228E-01  0 -0.2559E-01  0 -0.3519E-02  0 -0.2231E-02
   (  1, 54, 58)  (  1, 56, 58)  (  2, 61, 58)  (  2, 58, 59)  (  2, 57, 59)
  0  0.9769E-03  0  0.4718E-03  0  0.2736E-03  0  0.5657E-04  1 -0.3478E-04
   (  2, 60, 58)  (  1, 48, 58)  (  2, 58, 59)  (  2, 73, 58)  (  1, 48, 58)

 MAXIMUM RESIDUAL FOR EACH ITERATION (1 INDICATES THE FIRST INNER ITERATION):

    RESIDUAL       RESIDUAL       RESIDUAL       RESIDUAL       RESIDUAL    
   LAYER,ROW,COL  LAYER,ROW,COL  LAYER,ROW,COL  LAYER,ROW,COL  LAYER,ROW,COL
 ---------------------------------------------------------------------------
  1   11.06      0   3.853      0   1.434      0  0.7555      0  0.3909    
   (  1, 81, 58)  (  1, 54, 58)  (  1, 54, 58)  (  1, 54, 58)  (  1, 54, 58)
  0  0.2084      0  0.1249      0  0.5455E-01  0  0.3131E-01  1  0.2340E-01
   (  1, 54, 58)  (  1, 54, 58)  (  1, 54, 58)  (  1, 54, 58)  (  1, 54, 58)


 HEAD/DRAWDOWN PRINTOUT FLAG = 1     TOTAL BUDGET PRINTOUT FLAG = 0
 CELL-BY-CELL FLOW TERM FLAG = 0
 REUSING PREVIOUS VALUES OF IOFLG

 HEAD WILL BE SAVED ON UNIT   40 AT END OF TIME STEP  26, STRESS PERIOD    2
 
 SOLVING FOR HEAD 
     2 CALLS TO PCG ROUTINE FOR TIME STEP  27 IN STRESS PERIOD    2
    10 TOTAL ITERATIONS

 MAXIMUM HEAD CHANGE FOR EACH ITERATION (1 INDICATES THE FIRST INNER ITERATION):

    HEAD CHANGE    HEAD CHANGE    HEAD CHANGE    HEAD CHANGE    HEAD CHANGE 
   LAYER,ROW,COL  LAYER,ROW,COL  LAYER,ROW,COL  LAYER,ROW,COL  LAYER,ROW,COL
 ---------------------------------------------------------------------------
  1  0.1884      0 -0.7218E-01  0 -0.2611E-01  0 -0.3841E-02  0 -0.2578E-02
   (  1, 54, 58)  (  1, 56, 58)  (  2, 61, 58)  (  2, 58, 59)  (  2, 57, 59)
  0  0.1055E-02  0  0.6607E-03  0  0.3263E-03  0  0.7515E-04  1 -0.5753E-04
   (  1, 48, 58)  (  1, 48, 58)  (  2, 58, 59)  (  2, 73, 58)  (  1, 48, 58)

 MAXIMUM RESIDUAL FOR EACH ITERATION (1 INDICATES THE FIRST INNER ITERATION):

    RESIDUAL       RESIDUAL       RESIDUAL       RESIDUAL       RESIDUAL    
   LAYER,ROW,COL  LAYER,ROW,COL  LAYER,ROW,COL  LAYER,ROW,COL  LAYER,ROW,COL
 ---------------------------------------------------------------------------
  1   10.52      0   3.713      0   1.510      0  0.8194      0  0.4297    
   (  1, 81, 58)  (  1, 54, 58)  (  1, 54, 58)  (  1, 54, 58)  (  1, 54, 58)
  0  0.2467      0  0.1509      0  0.7171E-01  0  0.4139E-01  1  0.3076E-01
   (  1, 54, 58)  (  1, 54, 58)  (  1, 54, 58)  (  1, 54, 58)  (  1, 54, 58)


 HEAD/DRAWDOWN PRINTOUT FLAG = 1     TOTAL BUDGET PRINTOUT FLAG = 0
 CELL-BY-CELL FLOW TERM FLAG = 0
 REUSING PREVIOUS VALUES OF IOFLG

 HEAD WILL BE SAVED ON UNIT   40 AT END OF TIME STEP  27, STRESS PERIOD    2
 
 SOLVING FOR HEAD 
     2 CALLS TO PCG ROUTINE FOR TIME STEP  28 IN STRESS PERIOD    2
    12 TOTAL ITERATIONS

 MAXIMUM HEAD CHANGE FOR EACH ITERATION (1 INDICATES THE FIRST INNER ITERATION):

    HEAD CHANGE    HEAD CHANGE    HEAD CHANGE    HEAD CHANGE    HEAD CHANGE 
   LAYER,ROW,COL  LAYER,ROW,COL  LAYER,ROW,COL  LAYER,ROW,COL  LAYER,ROW,COL
 ---------------------------------------------------------------------------
  1  0.1805      0 -0.6876E-01  0 -0.2603E-01  0 -0.4151E-02  0 -0.2800E-02
   (  1, 54, 58)  (  1, 56, 58)  (  2, 61, 58)  (  2, 59, 59)  (  2, 57, 59)
  0  0.1323E-02  0  0.8797E-03  0  0.3752E-03  0 -0.1084E-03  0 -0.1281E-03
   (  1, 48, 58)  (  1, 48, 59)  (  2, 58, 59)  (  1, 48, 58)  (  1, 48, 58)
  0 -0.5026E-04  1  0.1426E-04
   (  1, 48, 59)  (  1, 48, 59)

 MAXIMUM RESIDUAL FOR EACH ITERATION (1 INDICATES THE FIRST INNER ITERATION):

    RESIDUAL       RESIDUAL       RESIDUAL       RESIDUAL       RESIDUAL    
   LAYER,ROW,COL  LAYER,ROW,COL  LAYER,ROW,COL  LAYER,ROW,COL  LAYER,ROW,COL
 ---------------------------------------------------------------------------
  1   9.672      0   3.538      0   1.568      0  0.8633      0  0.4650    
   (  1, 81, 58)  (  1, 54, 58)  (  1, 54, 58)  (  1, 54, 58)  (  1, 54, 58)
  0  0.2832      0  0.1762      0  0.8804E-01  0  0.5272E-01  0  0.2642E-01
   (  1, 54, 58)  (  1, 54, 58)  (  1, 54, 58)  (  1, 54, 58)  (  1, 54, 58)
  0  0.1504E-01  1  0.1216E-01
   (  1, 54, 58)  (  1, 54, 58)


 HEAD/DRAWDOWN PRINTOUT FLAG = 1     TOTAL BUDGET PRINTOUT FLAG = 0
 CELL-BY-CELL FLOW TERM FLAG = 0
 REUSING PREVIOUS VALUES OF IOFLG

 HEAD WILL BE SAVED ON UNIT   40 AT END OF TIME STEP  28, STRESS PERIOD    2
 
 SOLVING FOR HEAD 
     2 CALLS TO PCG ROUTINE FOR TIME STEP  29 IN STRESS PERIOD    2
    12 TOTAL ITERATIONS

 MAXIMUM HEAD CHANGE FOR EACH ITERATION (1 INDICATES THE FIRST INNER ITERATION):

    HEAD CHANGE    HEAD CHANGE    HEAD CHANGE    HEAD CHANGE    HEAD CHANGE 
   LAYER,ROW,COL  LAYER,ROW,COL  LAYER,ROW,COL  LAYER,ROW,COL  LAYER,ROW,COL
 ---------------------------------------------------------------------------
  1  0.1697      0 -0.6304E-01  0 -0.2540E-01  0 -0.4409E-02  0 -0.2885E-02
   (  1, 54, 58)  (  1, 55, 58)  (  2, 61, 58)  (  2, 59, 59)  (  2, 57, 59)
  0  0.1528E-02  0  0.1170E-02  0 -0.4254E-03  0 -0.1811E-03  0 -0.1690E-03
   (  1, 48, 58)  (  1, 48, 59)  (  1, 66, 59)  (  1, 48, 59)  (  1, 48, 58)
  0 -0.6763E-04  1  0.2379E-04
   (  1, 47, 57)  (  1, 48, 59)

 MAXIMUM RESIDUAL FOR EACH ITERATION (1 INDICATES THE FIRST INNER ITERATION):

    RESIDUAL       RESIDUAL       RESIDUAL       RESIDUAL       RESIDUAL    
   LAYER,ROW,COL  LAYER,ROW,COL  LAYER,ROW,COL  LAYER,ROW,COL  LAYER,ROW,COL
 ---------------------------------------------------------------------------
  1   8.616      0   3.331      0   1.599      0  0.8865      0  0.4948    
   (  1, 81, 58)  (  1, 54, 58)  (  1, 54, 58)  (  1, 54, 58)  (  1, 54, 58)
  0  0.3169      0  0.1991      0  0.1029      0  0.6474E-01  0  0.3506E-01
   (  1, 54, 58)  (  1, 54, 58)  (  1, 54, 58)  (  1, 54, 58)  (  1, 54, 58)
  0  0.2015E-01  1  0.1643E-01
   (  1, 54, 58)  (  1, 54, 58)


 HEAD/DRAWDOWN PRINTOUT FLAG = 1     TOTAL BUDGET PRINTOUT FLAG = 0
 CELL-BY-CELL FLOW TERM FLAG = 0
 REUSING PREVIOUS VALUES OF IOFLG

 HEAD WILL BE SAVED ON UNIT   40 AT END OF TIME STEP  29, STRESS PERIOD    2
 
 SOLVING FOR HEAD 
     2 CALLS TO PCG ROUTINE FOR TIME STEP  30 IN STRESS PERIOD    2
    12 TOTAL ITERATIONS

 MAXIMUM HEAD CHANGE FOR EACH ITERATION (1 INDICATES THE FIRST INNER ITERATION):

    HEAD CHANGE    HEAD CHANGE    HEAD CHANGE    HEAD CHANGE    HEAD CHANGE 
   LAYER,ROW,COL  LAYER,ROW,COL  LAYER,ROW,COL  LAYER,ROW,COL  LAYER,ROW,COL
 ---------------------------------------------------------------------------
  1  0.1570      0 -0.5619E-01  0 -0.2480E-01  0 -0.4551E-02  0 -0.2861E-02
   (  1, 54, 58)  (  1, 81, 58)  (  1, 48, 59)  (  2, 59, 59)  (  2, 56, 59)
  0  0.1725E-02  0  0.1433E-02  0 -0.4950E-03  0 -0.2855E-03  0 -0.2076E-03
   (  1, 47, 57)  (  1, 48, 59)  (  1, 66, 59)  (  1, 48, 59)  (  1, 48, 59)
  0 -0.7624E-04  1  0.2473E-04
   (  1, 46, 56)  (  1, 48, 59)

 MAXIMUM RESIDUAL FOR EACH ITERATION (1 INDICATES THE FIRST INNER ITERATION):

    RESIDUAL       RESIDUAL       RESIDUAL       RESIDUAL       RESIDUAL    
   LAYER,ROW,COL  LAYER,ROW,COL  LAYER,ROW,COL  LAYER,ROW,COL  LAYER,ROW,COL
 ---------------------------------------------------------------------------
  1   7.476      0   3.105      0   1.608      0  0.8939      0  0.5186    
   (  1, 81, 58)  (  1, 54, 58)  (  1, 54, 58)  (  1, 54, 58)  (  1, 54, 58)
  0  0.3439      0  0.2179      0  0.1156      0  0.7285E-01  0  0.4275E-01
   (  1, 54, 58)  (  1, 54, 58)  (  1, 54, 58)  (  1, 54, 58)  (  1, 54, 58)
  0  0.2517E-01  1  0.2071E-01
   (  1, 54, 58)  (  1, 54, 58)


 HEAD/DRAWDOWN PRINTOUT FLAG = 1     TOTAL BUDGET PRINTOUT FLAG = 0
 CELL-BY-CELL FLOW TERM FLAG = 0
 REUSING PREVIOUS VALUES OF IOFLG

 HEAD WILL BE SAVED ON UNIT   40 AT END OF TIME STEP  30, STRESS PERIOD    2
 
 SOLVING FOR HEAD 
     2 CALLS TO PCG ROUTINE FOR TIME STEP  31 IN STRESS PERIOD    2
    12 TOTAL ITERATIONS

 MAXIMUM HEAD CHANGE FOR EACH ITERATION (1 INDICATES THE FIRST INNER ITERATION):

    HEAD CHANGE    HEAD CHANGE    HEAD CHANGE    HEAD CHANGE    HEAD CHANGE 
   LAYER,ROW,COL  LAYER,ROW,COL  LAYER,ROW,COL  LAYER,ROW,COL  LAYER,ROW,COL
 ---------------------------------------------------------------------------
  1  0.1437      0 -0.4936E-01  0 -0.2590E-01  0 -0.4539E-02  0  0.2791E-02
   (  1, 54, 58)  (  1, 81, 58)  (  1, 48, 59)  (  2, 59, 59)  (  1, 66, 59)
  0  0.1844E-02  0  0.1658E-02  0 -0.5503E-03  0 -0.3322E-03  0 -0.2953E-03
   (  1, 47, 57)  (  1, 48, 59)  (  1, 66, 59)  (  1, 48, 59)  (  1, 48, 59)
  0 -0.9698E-04  1  0.2725E-04
   (  1, 48, 59)  (  1, 48, 59)

 MAXIMUM RESIDUAL FOR EACH ITERATION (1 INDICATES THE FIRST INNER ITERATION):

    RESIDUAL       RESIDUAL       RESIDUAL       RESIDUAL       RESIDUAL    
   LAYER,ROW,COL  LAYER,ROW,COL  LAYER,ROW,COL  LAYER,ROW,COL  LAYER,ROW,COL
 ---------------------------------------------------------------------------
  1   6.352      0   2.866      0   1.594      0  0.8876      0  0.5368    
   (  1, 81, 58)  (  1, 54, 58)  (  1, 54, 58)  (  1, 54, 58)  (  1, 54, 58)
  0  0.3700      0  0.2386      0  0.1376      0  0.9063E-01  0  0.5593E-01
   (  1, 54, 58)  (  1, 54, 58)  (  1, 54, 58)  (  1, 54, 58)  (  1, 54, 58)
  0  0.3507E-01  1  0.3038E-01
   (  1, 54, 58)  (  1, 54, 58)


 HEAD/DRAWDOWN PRINTOUT FLAG = 1     TOTAL BUDGET PRINTOUT FLAG = 0
 CELL-BY-CELL FLOW TERM FLAG = 0
 REUSING PREVIOUS VALUES OF IOFLG

 HEAD WILL BE SAVED ON UNIT   40 AT END OF TIME STEP  31, STRESS PERIOD    2
 
 SOLVING FOR HEAD 
     2 CALLS TO PCG ROUTINE FOR TIME STEP  32 IN STRESS PERIOD    2
    13 TOTAL ITERATIONS

 MAXIMUM HEAD CHANGE FOR EACH ITERATION (1 INDICATES THE FIRST INNER ITERATION):

    HEAD CHANGE    HEAD CHANGE    HEAD CHANGE    HEAD CHANGE    HEAD CHANGE 
   LAYER,ROW,COL  LAYER,ROW,COL  LAYER,ROW,COL  LAYER,ROW,COL  LAYER,ROW,COL
 ---------------------------------------------------------------------------
  1  0.1307      0 -0.4311E-01  0 -0.2634E-01  0 -0.4357E-02  0  0.3017E-02
   (  1, 54, 58)  (  1, 81, 58)  (  1, 48, 59)  (  2, 59, 59)  (  1, 66, 59)
  0  0.1663E-02  0  0.1809E-02  0 -0.6054E-03  0 -0.4239E-03  0 -0.3649E-03
   (  1, 47, 57)  (  1, 48, 59)  (  1, 66, 59)  (  1, 48, 59)  (  1, 48, 59)
  0 -0.1526E-03  0 -0.3472E-04  1  0.3161E-04
   (  1, 48, 59)  (  2, 48, 59)  (  1, 48, 59)

 MAXIMUM RESIDUAL FOR EACH ITERATION (1 INDICATES THE FIRST INNER ITERATION):

    RESIDUAL       RESIDUAL       RESIDUAL       RESIDUAL       RESIDUAL    
   LAYER,ROW,COL  LAYER,ROW,COL  LAYER,ROW,COL  LAYER,ROW,COL  LAYER,ROW,COL
 ---------------------------------------------------------------------------
  1   5.318      0   2.626      0   1.561      0  0.8730      0  0.5519    
   (  1, 81, 58)  (  1, 54, 58)  (  1, 54, 58)  (  1, 54, 58)  (  1, 54, 58)
  0  0.4045      0  0.2673      0  0.1700      0  0.1056      0  0.6778E-01
   (  1, 54, 58)  (  1, 54, 58)  (  1, 54, 58)  (  1, 54, 58)  (  1, 54, 58)
  0  0.4399E-01  0  0.2806E-01  1  0.2449E-01
   (  1, 54, 58)  (  1, 54, 58)  (  1, 54, 58)


 HEAD/DRAWDOWN PRINTOUT FLAG = 1     TOTAL BUDGET PRINTOUT FLAG = 0
 CELL-BY-CELL FLOW TERM FLAG = 0
 REUSING PREVIOUS VALUES OF IOFLG

 HEAD WILL BE SAVED ON UNIT   40 AT END OF TIME STEP  32, STRESS PERIOD    2
 
 SOLVING FOR HEAD 
     2 CALLS TO PCG ROUTINE FOR TIME STEP  33 IN STRESS PERIOD    2
    13 TOTAL ITERATIONS

 MAXIMUM HEAD CHANGE FOR EACH ITERATION (1 INDICATES THE FIRST INNER ITERATION):

    HEAD CHANGE    HEAD CHANGE    HEAD CHANGE    HEAD CHANGE    HEAD CHANGE 
   LAYER,ROW,COL  LAYER,ROW,COL  LAYER,ROW,COL  LAYER,ROW,COL  LAYER,ROW,COL
 ---------------------------------------------------------------------------
  1  0.1185      0 -0.3776E-01  0 -0.2614E-01  0 -0.4078E-02  0  0.3013E-02
   (  1, 54, 58)  (  1, 81, 58)  (  1, 48, 59)  (  1, 63, 57)  (  1, 66, 59)
  0  0.1534E-02  0  0.2042E-02  0 -0.6537E-03  0 -0.4875E-03  0 -0.3966E-03
   (  1, 47, 57)  (  1, 48, 59)  (  1, 66, 59)  (  1, 48, 59)  (  1, 48, 59)
  0 -0.1618E-03  0 -0.7673E-04  1 -0.2645E-04
   (  1, 48, 59)  (  2, 48, 59)  (  1, 66, 59)

 MAXIMUM RESIDUAL FOR EACH ITERATION (1 INDICATES THE FIRST INNER ITERATION):

    RESIDUAL       RESIDUAL       RESIDUAL       RESIDUAL       RESIDUAL    
   LAYER,ROW,COL  LAYER,ROW,COL  LAYER,ROW,COL  LAYER,ROW,COL  LAYER,ROW,COL
 ---------------------------------------------------------------------------
  1   4.411      0   2.392      0   1.511      0  0.8541      0  0.5653    
   (  1, 54, 58)  (  1, 54, 58)  (  1, 54, 58)  (  1, 54, 58)  (  1, 54, 58)
  0  0.4256      0  0.2742      0  0.1800      0  0.1114      0  0.7485E-01
   (  1, 54, 58)  (  1, 54, 58)  (  1, 54, 58)  (  1, 54, 58)  (  1, 54, 58)
  0  0.5190E-01  0  0.3406E-01  1  0.3022E-01
   (  1, 54, 58)  (  1, 54, 58)  (  1, 54, 58)


 HEAD/DRAWDOWN PRINTOUT FLAG = 1     TOTAL BUDGET PRINTOUT FLAG = 0
 CELL-BY-CELL FLOW TERM FLAG = 0
 REUSING PREVIOUS VALUES OF IOFLG

 HEAD WILL BE SAVED ON UNIT   40 AT END OF TIME STEP  33, STRESS PERIOD    2
 
 SOLVING FOR HEAD 
     2 CALLS TO PCG ROUTINE FOR TIME STEP  34 IN STRESS PERIOD    2
    14 TOTAL ITERATIONS

 MAXIMUM HEAD CHANGE FOR EACH ITERATION (1 INDICATES THE FIRST INNER ITERATION):

    HEAD CHANGE    HEAD CHANGE    HEAD CHANGE    HEAD CHANGE    HEAD CHANGE 
   LAYER,ROW,COL  LAYER,ROW,COL  LAYER,ROW,COL  LAYER,ROW,COL  LAYER,ROW,COL
 ---------------------------------------------------------------------------
  1  0.1076      0 -0.3347E-01  0 -0.2560E-01  0 -0.3800E-02  0  0.2692E-02
   (  1, 54, 58)  (  1, 81, 58)  (  1, 48, 59)  (  1, 63, 57)  (  1, 66, 59)
  0  0.1426E-02  0  0.1818E-02  0  0.9935E-03  0 -0.3809E-03  0 -0.5254E-03
   (  1, 46, 56)  (  1, 46, 56)  (  1, 48, 60)  (  1, 66, 59)  (  1, 48, 59)
  0 -0.2422E-03  0 -0.1057E-03  0  0.5907E-04  1 -0.2360E-04
   (  1, 48, 59)  (  2, 48, 58)  (  1, 48, 59)  (  1, 66, 59)

 MAXIMUM RESIDUAL FOR EACH ITERATION (1 INDICATES THE FIRST INNER ITERATION):

    RESIDUAL       RESIDUAL       RESIDUAL       RESIDUAL       RESIDUAL    
   LAYER,ROW,COL  LAYER,ROW,COL  LAYER,ROW,COL  LAYER,ROW,COL  LAYER,ROW,COL
 ---------------------------------------------------------------------------
  1   3.920      0   2.176      0   1.449      0  0.8334      0  0.5821    
   (  1, 54, 58)  (  1, 54, 58)  (  1, 54, 58)  (  1, 54, 58)  (  1, 54, 58)
  0  0.4442      0  0.3038      0  0.2060      0  0.1347      0  0.8962E-01
   (  1, 54, 58)  (  1, 54, 58)  (  1, 54, 58)  (  1, 54, 58)  (  1, 54, 58)
  0  0.6231E-01  0  0.4421E-01  0  0.2890E-01  1  0.2628E-01
   (  1, 54, 58)  (  1, 54, 58)  (  1, 54, 58)  (  1, 54, 58)


 HEAD/DRAWDOWN PRINTOUT FLAG = 1     TOTAL BUDGET PRINTOUT FLAG = 0
 CELL-BY-CELL FLOW TERM FLAG = 0
 REUSING PREVIOUS VALUES OF IOFLG

 HEAD WILL BE SAVED ON UNIT   40 AT END OF TIME STEP  34, STRESS PERIOD    2
 
 SOLVING FOR HEAD 
     2 CALLS TO PCG ROUTINE FOR TIME STEP  35 IN STRESS PERIOD    2
    14 TOTAL ITERATIONS

 MAXIMUM HEAD CHANGE FOR EACH ITERATION (1 INDICATES THE FIRST INNER ITERATION):

    HEAD CHANGE    HEAD CHANGE    HEAD CHANGE    HEAD CHANGE    HEAD CHANGE 
   LAYER,ROW,COL  LAYER,ROW,COL  LAYER,ROW,COL  LAYER,ROW,COL  LAYER,ROW,COL
 ---------------------------------------------------------------------------
  1  0.9806E-01  0 -0.3003E-01  0 -0.2465E-01  0 -0.3577E-02  0  0.2338E-02
   (  1, 54, 58)  (  1, 81, 58)  (  1, 48, 59)  (  1,103, 61)  (  1, 48, 59)
  0  0.1517E-02  0  0.1541E-02  0  0.1286E-02  0 -0.4409E-03  0 -0.6289E-03
   (  1, 46, 56)  (  1, 46, 56)  (  1, 48, 60)  (  1, 66, 59)  (  1, 48, 59)
  0 -0.2645E-03  0  0.1178E-03  0  0.6817E-04  1  0.3387E-04
   (  1, 46, 56)  (  1, 66, 59)  (  1, 47, 57)  (  2, 52, 80)

 MAXIMUM RESIDUAL FOR EACH ITERATION (1 INDICATES THE FIRST INNER ITERATION):

    RESIDUAL       RESIDUAL       RESIDUAL       RESIDUAL       RESIDUAL    
   LAYER,ROW,COL  LAYER,ROW,COL  LAYER,ROW,COL  LAYER,ROW,COL  LAYER,ROW,COL
 ---------------------------------------------------------------------------
  1   3.510      0   1.983      0   1.376      0  0.8115      0  0.5893    
   (  1, 54, 58)  (  1, 54, 58)  (  1, 54, 58)  (  1, 54, 58)  (  1, 54, 58)
  0  0.4489      0  0.3252      0  0.2178      0  0.1520      0  0.9719E-01
   (  1, 54, 58)  (  1, 54, 58)  (  1, 54, 58)  (  1, 54, 58)  (  1, 54, 58)
  0  0.7205E-01  0  0.5194E-01  0  0.3675E-01  1  0.3376E-01
   (  1, 54, 58)  (  1, 54, 58)  (  1, 54, 58)  (  1, 54, 58)


 HEAD/DRAWDOWN PRINTOUT FLAG = 1     TOTAL BUDGET PRINTOUT FLAG = 1
 CELL-BY-CELL FLOW TERM FLAG = 1
 REUSING PREVIOUS VALUES OF IOFLG
 UBUDSV SAVING "         STORAGE" ON UNIT 45 AT TIME STEP 35, STRESS PERIOD    2
 UBUDSV SAVING "   CONSTANT HEAD" ON UNIT 45 AT TIME STEP 35, STRESS PERIOD    2
 UBUDSV SAVING "FLOW RIGHT FACE " ON UNIT 45 AT TIME STEP 35, STRESS PERIOD    2
 UBUDSV SAVING "FLOW FRONT FACE " ON UNIT 45 AT TIME STEP 35, STRESS PERIOD    2
 UBUDSV SAVING "FLOW LOWER FACE " ON UNIT 45 AT TIME STEP 35, STRESS PERIOD    2
 UBUDSV SAVING "           WELLS" ON UNIT 45 AT TIME STEP 35, STRESS PERIOD    2

 HEAD WILL BE SAVED ON UNIT   40 AT END OF TIME STEP  35, STRESS PERIOD    2
1
  VOLUMETRIC BUDGET FOR ENTIRE MODEL AT END OF TIME STEP 35 IN STRESS PERIOD   2
  ------------------------------------------------------------------------------

     CUMULATIVE VOLUMES      L**3       RATES FOR THIS TIME STEP      L**3/T
     ------------------                 ------------------------

           IN:                                      IN:
           ---                                      ---
             STORAGE =       8.8682E-07               STORAGE =           0.0000
       CONSTANT HEAD =           0.0000         CONSTANT HEAD =           0.0000
               WELLS =         527.5590                 WELLS =        1500.0000

            TOTAL IN =         527.5590              TOTAL IN =        1500.0000

          OUT:                                     OUT:
          ----                                     ----
             STORAGE =         527.2408               STORAGE =        1498.5872
       CONSTANT HEAD =           0.0000         CONSTANT HEAD =           0.0000
               WELLS =           0.0000                 WELLS =           0.0000

           TOTAL OUT =         527.2408             TOTAL OUT =        1498.5872

            IN - OUT =           0.3182              IN - OUT =           1.4128

 PERCENT DISCREPANCY =           0.06     PERCENT DISCREPANCY =           0.09


          TIME SUMMARY AT END OF TIME STEP  35 IN STRESS PERIOD    2
                    SECONDS     MINUTES      HOURS       DAYS        YEARS
                    -----------------------------------------------------------
   TIME STEP LENGTH  6079.9      101.33      1.6889     7.03698E-02 1.92662E-04
 STRESS PERIOD TIME  30387.      506.46      8.4409     0.35171     9.62919E-04
         TOTAL TIME 2.01759E+06  33626.      560.44      23.352     6.39335E-02
1
 
 SOLVING FOR HEAD 
     2 CALLS TO PCG ROUTINE FOR TIME STEP  36 IN STRESS PERIOD    2
    14 TOTAL ITERATIONS

 MAXIMUM HEAD CHANGE FOR EACH ITERATION (1 INDICATES THE FIRST INNER ITERATION):

    HEAD CHANGE    HEAD CHANGE    HEAD CHANGE    HEAD CHANGE    HEAD CHANGE 
   LAYER,ROW,COL  LAYER,ROW,COL  LAYER,ROW,COL  LAYER,ROW,COL  LAYER,ROW,COL
 ---------------------------------------------------------------------------
  1  0.8980E-01  0 -0.2736E-01  0 -0.2359E-01  0 -0.3485E-02  0  0.2306E-02
   (  1, 54, 58)  (  1, 81, 58)  (  1, 48, 59)  (  2, 48, 60)  (  1, 48, 59)
  0  0.1801E-02  0  0.1602E-02  0  0.1363E-02  0 -0.5177E-03  0 -0.5532E-03
   (  1, 66, 59)  (  2, 48, 58)  (  1, 48, 60)  (  1, 66, 59)  (  1, 48, 59)
  0 -0.3248E-03  0 -0.1678E-03  0 -0.8079E-04  1 -0.4518E-04
   (  1, 47, 57)  (  1, 44, 55)  (  3, 46, 56)  (  1, 66, 59)

 MAXIMUM RESIDUAL FOR EACH ITERATION (1 INDICATES THE FIRST INNER ITERATION):

    RESIDUAL       RESIDUAL       RESIDUAL       RESIDUAL       RESIDUAL    
   LAYER,ROW,COL  LAYER,ROW,COL  LAYER,ROW,COL  LAYER,ROW,COL  LAYER,ROW,COL
 ---------------------------------------------------------------------------
  1   3.176      0   1.818      0   1.297      0  0.7988      0  0.5944    
   (  1, 54, 58)  (  1, 54, 58)  (  1, 54, 58)  (  1, 54, 58)  (  1, 54, 58)
  0  0.4537      0  0.3427      0  0.2310      0  0.1660      0  0.1077    
   (  1, 54, 58)  (  1, 54, 58)  (  1, 54, 58)  (  1, 54, 58)  (  1, 54, 58)
  0  0.8226E-01  0  0.6073E-01  0  0.4462E-01  1  0.4057E-01
   (  1, 54, 58)  (  1, 54, 58)  (  1, 54, 58)  (  1, 54, 58)


 HEAD/DRAWDOWN PRINTOUT FLAG = 1     TOTAL BUDGET PRINTOUT FLAG = 0
 CELL-BY-CELL FLOW TERM FLAG = 0
 REUSING PREVIOUS VALUES OF IOFLG

 HEAD WILL BE SAVED ON UNIT   40 AT END OF TIME STEP  36, STRESS PERIOD    2
 
 SOLVING FOR HEAD 
     2 CALLS TO PCG ROUTINE FOR TIME STEP  37 IN STRESS PERIOD    2
    15 TOTAL ITERATIONS

 MAXIMUM HEAD CHANGE FOR EACH ITERATION (1 INDICATES THE FIRST INNER ITERATION):

    HEAD CHANGE    HEAD CHANGE    HEAD CHANGE    HEAD CHANGE    HEAD CHANGE 
   LAYER,ROW,COL  LAYER,ROW,COL  LAYER,ROW,COL  LAYER,ROW,COL  LAYER,ROW,COL
 ---------------------------------------------------------------------------
  1  0.8279E-01  0 -0.2528E-01  0 -0.2240E-01  0 -0.3161E-02  0  0.2327E-02
   (  1, 54, 58)  (  1, 81, 58)  (  1, 48, 59)  (  2, 48, 60)  (  1, 48, 59)
  0  0.1832E-02  0  0.1743E-02  0  0.1106E-02  0 -0.6271E-03  0  0.2836E-03
   (  1, 66, 59)  (  2, 48, 58)  (  1, 48, 60)  (  1, 66, 59)  (  3, 48, 59)
  0 -0.3992E-03  0 -0.2355E-03  0 -0.1006E-03  0  0.8539E-04  1 -0.3330E-04
   (  1, 48, 59)  (  1, 44, 55)  (  2, 48, 58)  (  1, 47, 57)  (  1, 66, 59)

 MAXIMUM RESIDUAL FOR EACH ITERATION (1 INDICATES THE FIRST INNER ITERATION):

    RESIDUAL       RESIDUAL       RESIDUAL       RESIDUAL       RESIDUAL    
   LAYER,ROW,COL  LAYER,ROW,COL  LAYER,ROW,COL  LAYER,ROW,COL  LAYER,ROW,COL
 ---------------------------------------------------------------------------
  1   2.903      0   1.678      0   1.217      0  0.7872      0  0.5835    
   (  1, 54, 58)  (  1, 54, 58)  (  1, 54, 58)  (  1, 54, 58)  (  1, 54, 58)
  0  0.4568      0  0.3490      0  0.2465      0  0.1762      0  0.1220    
   (  1, 54, 58)  (  1, 54, 58)  (  1, 54, 58)  (  1, 54, 58)  (  1, 54, 58)
  0  0.9049E-01  0  0.7020E-01  0  0.5074E-01  0  0.3569E-01  1  0.3266E-01
   (  1, 54, 58)  (  1, 54, 58)  (  1, 54, 58)  (  1, 54, 58)  (  1, 54, 58)


 HEAD/DRAWDOWN PRINTOUT FLAG = 1     TOTAL BUDGET PRINTOUT FLAG = 0
 CELL-BY-CELL FLOW TERM FLAG = 0
 REUSING PREVIOUS VALUES OF IOFLG

 HEAD WILL BE SAVED ON UNIT   40 AT END OF TIME STEP  37, STRESS PERIOD    2
 
 SOLVING FOR HEAD 
     2 CALLS TO PCG ROUTINE FOR TIME STEP  38 IN STRESS PERIOD    2
    15 TOTAL ITERATIONS

 MAXIMUM HEAD CHANGE FOR EACH ITERATION (1 INDICATES THE FIRST INNER ITERATION):

    HEAD CHANGE    HEAD CHANGE    HEAD CHANGE    HEAD CHANGE    HEAD CHANGE 
   LAYER,ROW,COL  LAYER,ROW,COL  LAYER,ROW,COL  LAYER,ROW,COL  LAYER,ROW,COL
 ---------------------------------------------------------------------------
  1  0.7690E-01  0 -0.2367E-01  0 -0.2116E-01  0 -0.3258E-02  0 -0.2524E-02
   (  1, 54, 58)  (  1, 81, 58)  (  1, 48, 59)  (  5, 47, 57)  (  2, 48, 58)
  0  0.1622E-02  0  0.1671E-02  0  0.8401E-03  0 -0.6567E-03  0  0.2700E-03
   (  1, 66, 59)  (  2, 48, 58)  (  1, 48, 60)  (  1, 66, 59)  (  2, 48, 60)
  0 -0.3975E-03  0 -0.2768E-03  0 -0.1249E-03  0  0.7891E-04  1  0.4455E-04
   (  1, 48, 60)  (  1, 48, 60)  (  2,103, 58)  (  1, 47, 57)  (  1, 48, 58)

 MAXIMUM RESIDUAL FOR EACH ITERATION (1 INDICATES THE FIRST INNER ITERATION):

    RESIDUAL       RESIDUAL       RESIDUAL       RESIDUAL       RESIDUAL    
   LAYER,ROW,COL  LAYER,ROW,COL  LAYER,ROW,COL  LAYER,ROW,COL  LAYER,ROW,COL
 ---------------------------------------------------------------------------
  1   2.680      0   1.560      0   1.140      0  0.7288      0  0.5524    
   (  1, 54, 58)  (  1, 54, 58)  (  1, 54, 58)  (  1, 54, 58)  (  1, 54, 58)
  0  0.4464      0  0.3399      0  0.2488      0  0.1809      0  0.1309    
   (  1, 54, 58)  (  1, 54, 58)  (  1, 54, 58)  (  1, 54, 58)  (  1, 54, 58)
  0  0.9494E-01  0  0.7600E-01  0  0.5480E-01  0  0.4047E-01  1  0.3737E-01
   (  1, 54, 58)  (  1, 54, 58)  (  1, 54, 58)  (  1, 54, 58)  (  1, 54, 58)


 HEAD/DRAWDOWN PRINTOUT FLAG = 1     TOTAL BUDGET PRINTOUT FLAG = 0
 CELL-BY-CELL FLOW TERM FLAG = 0
 REUSING PREVIOUS VALUES OF IOFLG

 HEAD WILL BE SAVED ON UNIT   40 AT END OF TIME STEP  38, STRESS PERIOD    2
 
 SOLVING FOR HEAD 
     2 CALLS TO PCG ROUTINE FOR TIME STEP  39 IN STRESS PERIOD    2
    15 TOTAL ITERATIONS

 MAXIMUM HEAD CHANGE FOR EACH ITERATION (1 INDICATES THE FIRST INNER ITERATION):

    HEAD CHANGE    HEAD CHANGE    HEAD CHANGE    HEAD CHANGE    HEAD CHANGE 
   LAYER,ROW,COL  LAYER,ROW,COL  LAYER,ROW,COL  LAYER,ROW,COL  LAYER,ROW,COL
 ---------------------------------------------------------------------------
  1  0.7201E-01  0 -0.2241E-01  0 -0.1979E-01  0 -0.3128E-02  0 -0.2383E-02
   (  1, 54, 58)  (  1, 81, 58)  (  1, 48, 59)  (  3, 48, 60)  (  2, 47, 57)
  0 -0.1380E-02  0  0.1524E-02  0  0.8661E-03  0 -0.6683E-03  0 -0.2940E-03
   (  2, 48, 58)  (  2, 48, 58)  (  2, 48, 58)  (  1, 66, 59)  (  1, 66, 59)
  0 -0.2785E-03  0 -0.3556E-03  0 -0.1911E-03  0  0.7753E-04  1  0.5436E-04
   (  1, 49, 64)  (  1, 48, 60)  (  1, 44, 55)  (  1,101, 57)  (  1, 48, 58)

 MAXIMUM RESIDUAL FOR EACH ITERATION (1 INDICATES THE FIRST INNER ITERATION):

    RESIDUAL       RESIDUAL       RESIDUAL       RESIDUAL       RESIDUAL    
   LAYER,ROW,COL  LAYER,ROW,COL  LAYER,ROW,COL  LAYER,ROW,COL  LAYER,ROW,COL
 ---------------------------------------------------------------------------
  1   2.500      0   1.465      0   1.076      0  0.7134      0  0.5378    
   (  1, 54, 58)  (  1, 54, 58)  (  1, 54, 58)  (  1, 54, 58)  (  1, 54, 58)
  0  0.4530      0  0.3406      0  0.2615      0  0.1956      0  0.1430    
   (  1, 54, 58)  (  1, 54, 58)  (  1, 54, 58)  (  1, 54, 58)  (  1, 54, 58)
  0  0.1032      0  0.8128E-01  0  0.6153E-01  0  0.4636E-01  1  0.4359E-01
   (  1, 54, 58)  (  1, 54, 58)  (  1, 54, 58)  (  1, 54, 58)  (  1, 54, 58)


 HEAD/DRAWDOWN PRINTOUT FLAG = 1     TOTAL BUDGET PRINTOUT FLAG = 0
 CELL-BY-CELL FLOW TERM FLAG = 0
 REUSING PREVIOUS VALUES OF IOFLG

 HEAD WILL BE SAVED ON UNIT   40 AT END OF TIME STEP  39, STRESS PERIOD    2
 
 SOLVING FOR HEAD 
     2 CALLS TO PCG ROUTINE FOR TIME STEP  40 IN STRESS PERIOD    2
    15 TOTAL ITERATIONS

 MAXIMUM HEAD CHANGE FOR EACH ITERATION (1 INDICATES THE FIRST INNER ITERATION):

    HEAD CHANGE    HEAD CHANGE    HEAD CHANGE    HEAD CHANGE    HEAD CHANGE 
   LAYER,ROW,COL  LAYER,ROW,COL  LAYER,ROW,COL  LAYER,ROW,COL  LAYER,ROW,COL
 ---------------------------------------------------------------------------
  1  0.6809E-01  0 -0.2144E-01  0 -0.1839E-01  0 -0.3469E-02  0  0.2589E-02
   (  1, 54, 58)  (  1, 81, 58)  (  1, 48, 58)  (  1, 66, 59)  (  1, 48, 58)
  0 -0.2575E-02  0  0.1491E-02  0  0.9143E-03  0 -0.6699E-03  0 -0.4286E-03
   (  2, 48, 58)  (  1, 66, 59)  (  2, 48, 58)  (  2, 65, 58)  (  1, 66, 59)
  0  0.2127E-03  0 -0.3134E-03  0 -0.2671E-03  0 -0.8360E-04  1  0.6986E-04
   (  2, 42, 53)  (  1, 48, 60)  (  1, 48, 60)  (  1, 48, 58)  (  1, 47, 57)

 MAXIMUM RESIDUAL FOR EACH ITERATION (1 INDICATES THE FIRST INNER ITERATION):

    RESIDUAL       RESIDUAL       RESIDUAL       RESIDUAL       RESIDUAL    
   LAYER,ROW,COL  LAYER,ROW,COL  LAYER,ROW,COL  LAYER,ROW,COL  LAYER,ROW,COL
 ---------------------------------------------------------------------------
  1   2.356      0   1.390      0   1.029      0  0.7418      0  0.5349    
   (  1, 54, 58)  (  1, 54, 58)  (  1, 54, 58)  (  1, 54, 58)  (  1, 54, 58)
  0  0.4611      0  0.3456      0  0.2707      0  0.2134      0  0.1556    
   (  1, 54, 58)  (  1, 54, 58)  (  1, 54, 58)  (  1, 54, 58)  (  1, 54, 58)
  0  0.1140      0  0.8828E-01  0  0.6989E-01  0  0.5521E-01  1  0.5188E-01
   (  1, 54, 58)  (  1, 54, 58)  (  1, 54, 58)  (  1, 54, 58)  (  1, 54, 58)


 HEAD/DRAWDOWN PRINTOUT FLAG = 1     TOTAL BUDGET PRINTOUT FLAG = 0
 CELL-BY-CELL FLOW TERM FLAG = 0
 REUSING PREVIOUS VALUES OF IOFLG

 HEAD WILL BE SAVED ON UNIT   40 AT END OF TIME STEP  40, STRESS PERIOD    2
 
 SOLVING FOR HEAD 
     2 CALLS TO PCG ROUTINE FOR TIME STEP  41 IN STRESS PERIOD    2
    17 TOTAL ITERATIONS

 MAXIMUM HEAD CHANGE FOR EACH ITERATION (1 INDICATES THE FIRST INNER ITERATION):

    HEAD CHANGE    HEAD CHANGE    HEAD CHANGE    HEAD CHANGE    HEAD CHANGE 
   LAYER,ROW,COL  LAYER,ROW,COL  LAYER,ROW,COL  LAYER,ROW,COL  LAYER,ROW,COL
 ---------------------------------------------------------------------------
  1  0.6513E-01  0 -0.2071E-01  0 -0.1678E-01  0 -0.4054E-02  0 -0.3009E-02
   (  1, 54, 58)  (  1, 81, 58)  (  1, 48, 58)  (  1, 66, 59)  (  2,103, 58)
  0 -0.2929E-02  0  0.1321E-02  0  0.1017E-02  0 -0.6598E-03  0 -0.4757E-03
   (  2, 48, 58)  (  1, 66, 59)  (  2, 48, 58)  (  2, 65, 58)  (  1, 66, 59)
  0  0.3230E-03  0  0.1900E-03  0 -0.3201E-03  0 -0.1536E-03  0  0.1095E-03
   (  1, 48, 60)  (  2,103, 59)  (  1, 48, 60)  (  1, 48, 58)  (  1,101, 57)
  0  0.6824E-04  1  0.3340E-04
   (  1, 47, 57)  (  1, 48, 58)

 MAXIMUM RESIDUAL FOR EACH ITERATION (1 INDICATES THE FIRST INNER ITERATION):

    RESIDUAL       RESIDUAL       RESIDUAL       RESIDUAL       RESIDUAL    
   LAYER,ROW,COL  LAYER,ROW,COL  LAYER,ROW,COL  LAYER,ROW,COL  LAYER,ROW,COL
 ---------------------------------------------------------------------------
  1   2.249      0   1.337      0   1.004      0  0.7735      0  0.5385    
   (  1, 54, 58)  (  1, 54, 58)  (  1, 54, 58)  (  1, 54, 58)  (  1, 54, 58)
  0  0.4614      0  0.3702      0  0.2839      0  0.2323      0  0.1788    
   (  1, 54, 58)  (  1, 54, 58)  (  1, 54, 58)  (  1, 54, 58)  (  1, 54, 58)
  0  0.1262      0  0.9820E-01  0  0.7643E-01  0  0.6144E-01  0  0.4578E-01
   (  1, 54, 58)  (  1, 54, 58)  (  1, 54, 58)  (  1, 54, 58)  (  1, 54, 58)
  0  0.3556E-01  1  0.3323E-01
   (  1, 54, 58)  (  1, 54, 58)


 HEAD/DRAWDOWN PRINTOUT FLAG = 1     TOTAL BUDGET PRINTOUT FLAG = 0
 CELL-BY-CELL FLOW TERM FLAG = 0
 REUSING PREVIOUS VALUES OF IOFLG

 HEAD WILL BE SAVED ON UNIT   40 AT END OF TIME STEP  41, STRESS PERIOD    2
 
 SOLVING FOR HEAD 
     2 CALLS TO PCG ROUTINE FOR TIME STEP  42 IN STRESS PERIOD    2
    17 TOTAL ITERATIONS

 MAXIMUM HEAD CHANGE FOR EACH ITERATION (1 INDICATES THE FIRST INNER ITERATION):

    HEAD CHANGE    HEAD CHANGE    HEAD CHANGE    HEAD CHANGE    HEAD CHANGE 
   LAYER,ROW,COL  LAYER,ROW,COL  LAYER,ROW,COL  LAYER,ROW,COL  LAYER,ROW,COL
 ---------------------------------------------------------------------------
  1  0.6348E-01  0 -0.2090E-01  0 -0.1544E-01  0 -0.4141E-02  0 -0.2761E-02
   (  1, 54, 58)  (  1, 81, 58)  (  1, 48, 58)  (  1, 66, 59)  (  2,103, 58)
  0 -0.2897E-02  0  0.1266E-02  0 -0.9235E-03  0 -0.6915E-03  0  0.4193E-03
   (  2, 48, 58)  (  2, 65, 58)  (  2,103, 58)  (  2, 65, 58)  (  3, 48, 60)
  0  0.3643E-03  0  0.2442E-03  0 -0.2475E-03  0 -0.1737E-03  0  0.1245E-03
   (  1, 49, 62)  (  2,103, 59)  (  1, 48, 60)  (  1, 48, 59)  (  2,101, 57)
  0  0.6200E-04  1  0.4087E-04
   (  1, 51, 76)  (  1, 48, 59)

 MAXIMUM RESIDUAL FOR EACH ITERATION (1 INDICATES THE FIRST INNER ITERATION):

    RESIDUAL       RESIDUAL       RESIDUAL       RESIDUAL       RESIDUAL    
   LAYER,ROW,COL  LAYER,ROW,COL  LAYER,ROW,COL  LAYER,ROW,COL  LAYER,ROW,COL
 ---------------------------------------------------------------------------
  1   2.187      0   1.288      0  0.9932      0  0.7546      0  0.5465    
   (  1, 54, 58)  (  1, 54, 58)  (  1, 54, 58)  (  1, 54, 58)  (  1, 54, 58)
  0  0.4649      0  0.3769      0  0.2882      0  0.2389      0  0.1882    
   (  1, 54, 58)  (  1, 54, 58)  (  1, 54, 58)  (  1, 54, 58)  (  1, 54, 58)
  0  0.1349      0  0.1057      0  0.7993E-01  0  0.6569E-01  0  0.5297E-01
   (  1, 54, 58)  (  1, 54, 58)  (  1, 54, 58)  (  1, 54, 58)  (  1, 54, 58)
  0  0.4153E-01  1  0.3916E-01
   (  1, 54, 58)  (  1, 54, 58)


 HEAD/DRAWDOWN PRINTOUT FLAG = 1     TOTAL BUDGET PRINTOUT FLAG = 0
 CELL-BY-CELL FLOW TERM FLAG = 0
 REUSING PREVIOUS VALUES OF IOFLG

 HEAD WILL BE SAVED ON UNIT   40 AT END OF TIME STEP  42, STRESS PERIOD    2
 
 SOLVING FOR HEAD 
     2 CALLS TO PCG ROUTINE FOR TIME STEP  43 IN STRESS PERIOD    2
    17 TOTAL ITERATIONS

 MAXIMUM HEAD CHANGE FOR EACH ITERATION (1 INDICATES THE FIRST INNER ITERATION):

    HEAD CHANGE    HEAD CHANGE    HEAD CHANGE    HEAD CHANGE    HEAD CHANGE 
   LAYER,ROW,COL  LAYER,ROW,COL  LAYER,ROW,COL  LAYER,ROW,COL  LAYER,ROW,COL
 ---------------------------------------------------------------------------
  1  0.6252E-01  0 -0.2110E-01  0 -0.1379E-01  0 -0.4510E-02  0 -0.2819E-02
   (  1, 54, 58)  (  1, 81, 58)  (  1, 48, 58)  (  1, 48, 58)  (  2,103, 59)
  0 -0.3059E-02  0  0.1332E-02  0 -0.9460E-03  0 -0.7145E-03  0  0.4721E-03
   (  2, 48, 59)  (  1, 48, 59)  (  2,103, 58)  (  2,103, 59)  (  2, 48, 58)
  0  0.3553E-03  0  0.3265E-03  0 -0.2383E-03  0 -0.1858E-03  0 -0.1583E-03
   (  1, 49, 61)  (  1,103, 59)  (  2,101, 57)  (  1, 48, 60)  (  1, 48, 59)
  0 -0.7082E-04  1 -0.4158E-04
   (  1,103, 58)  (  4, 24, 31)

 MAXIMUM RESIDUAL FOR EACH ITERATION (1 INDICATES THE FIRST INNER ITERATION):

    RESIDUAL       RESIDUAL       RESIDUAL       RESIDUAL       RESIDUAL    
   LAYER,ROW,COL  LAYER,ROW,COL  LAYER,ROW,COL  LAYER,ROW,COL  LAYER,ROW,COL
 ---------------------------------------------------------------------------
  1   2.149      0   1.262      0   1.003      0  0.7717      0  0.5602    
   (  1, 54, 58)  (  1, 54, 58)  (  1, 54, 58)  (  1, 54, 58)  (  1, 54, 58)
  0  0.4738      0  0.3884      0  0.3036      0  0.2528      0  0.2085    
   (  1, 54, 58)  (  1, 54, 58)  (  1, 54, 58)  (  1, 54, 58)  (  1, 54, 58)
  0  0.1536      0  0.1186      0  0.8951E-01  0  0.7326E-01  0  0.5989E-01
   (  1, 54, 58)  (  1, 54, 58)  (  1, 54, 58)  (  1, 54, 58)  (  1, 54, 58)
  0  0.4860E-01  1  0.4636E-01
   (  1, 54, 58)  (  1, 54, 58)


 HEAD/DRAWDOWN PRINTOUT FLAG = 1     TOTAL BUDGET PRINTOUT FLAG = 0
 CELL-BY-CELL FLOW TERM FLAG = 0
 REUSING PREVIOUS VALUES OF IOFLG

 HEAD WILL BE SAVED ON UNIT   40 AT END OF TIME STEP  43, STRESS PERIOD    2
 
 SOLVING FOR HEAD 
     2 CALLS TO PCG ROUTINE FOR TIME STEP  44 IN STRESS PERIOD    2
    17 TOTAL ITERATIONS

 MAXIMUM HEAD CHANGE FOR EACH ITERATION (1 INDICATES THE FIRST INNER ITERATION):

    HEAD CHANGE    HEAD CHANGE    HEAD CHANGE    HEAD CHANGE    HEAD CHANGE 
   LAYER,ROW,COL  LAYER,ROW,COL  LAYER,ROW,COL  LAYER,ROW,COL  LAYER,ROW,COL
 ---------------------------------------------------------------------------
  1  0.6452E-01  0 -0.2386E-01  0 -0.1180E-01  0 -0.5358E-02  0 -0.3468E-02
   (  1,130, 59)  (  2,103, 59)  (  1, 48, 58)  (  1, 48, 58)  (  2,103, 59)
  0 -0.3074E-02  0  0.1452E-02  0 -0.1129E-02  0 -0.7985E-03  0 -0.5721E-03
   (  2, 48, 59)  (  1, 48, 58)  (  2,103, 58)  (  2,103, 59)  (  2,103, 59)
  0  0.3474E-03  0  0.4625E-03  0 -0.2992E-03  0  0.1750E-03  0 -0.1559E-03
   (  2, 48, 58)  (  1,103, 59)  (  2,101, 57)  (  1,100, 56)  (  1, 48, 60)
  0 -0.9091E-04  1 -0.4924E-04
   (  1,103, 58)  (  3, 24, 33)

 MAXIMUM RESIDUAL FOR EACH ITERATION (1 INDICATES THE FIRST INNER ITERATION):

    RESIDUAL       RESIDUAL       RESIDUAL       RESIDUAL       RESIDUAL    
   LAYER,ROW,COL  LAYER,ROW,COL  LAYER,ROW,COL  LAYER,ROW,COL  LAYER,ROW,COL
 ---------------------------------------------------------------------------
  1   2.147      0   1.257      0   1.026      0  0.8284      0  0.5838    
   (  1, 54, 58)  (  1, 54, 58)  (  1, 54, 58)  (  1, 54, 58)  (  1, 54, 58)
  0  0.4896      0  0.4139      0  0.3287      0  0.2727      0  0.2300    
   (  1, 54, 58)  (  1, 54, 58)  (  1, 54, 58)  (  1, 54, 58)  (  1, 54, 58)
  0  0.1811      0  0.1375      0  0.1020      0  0.8287E-01  0  0.6778E-01
   (  1, 54, 58)  (  1, 54, 58)  (  1, 54, 58)  (  1, 54, 58)  (  1, 54, 58)
  0  0.5634E-01  1  0.5436E-01
   (  1, 54, 58)  (  1, 54, 58)


 HEAD/DRAWDOWN PRINTOUT FLAG = 1     TOTAL BUDGET PRINTOUT FLAG = 0
 CELL-BY-CELL FLOW TERM FLAG = 0
 REUSING PREVIOUS VALUES OF IOFLG

 HEAD WILL BE SAVED ON UNIT   40 AT END OF TIME STEP  44, STRESS PERIOD    2
 
 SOLVING FOR HEAD 
     2 CALLS TO PCG ROUTINE FOR TIME STEP  45 IN STRESS PERIOD    2
    19 TOTAL ITERATIONS

 MAXIMUM HEAD CHANGE FOR EACH ITERATION (1 INDICATES THE FIRST INNER ITERATION):

    HEAD CHANGE    HEAD CHANGE    HEAD CHANGE    HEAD CHANGE    HEAD CHANGE 
   LAYER,ROW,COL  LAYER,ROW,COL  LAYER,ROW,COL  LAYER,ROW,COL  LAYER,ROW,COL
 ---------------------------------------------------------------------------
  1  0.6921E-01  0 -0.2781E-01  0 -0.9946E-02  0 -0.5538E-02  0 -0.4278E-02
   (  1,130, 59)  (  2,103, 59)  (  1, 48, 58)  (  1, 48, 58)  (  2,103, 59)
  0 -0.3061E-02  0  0.1667E-02  0 -0.1191E-02  0 -0.8837E-03  0 -0.7111E-03
   (  2, 48, 59)  (  1, 48, 58)  (  2,103, 58)  (  2, 57, 81)  (  2,103, 59)
  0 -0.3784E-03  0  0.4354E-03  0  0.3265E-03  0  0.1944E-03  0  0.1677E-03
   (  3,103, 58)  (  1,103, 59)  (  1,103, 58)  (  1,103, 58)  (  1,100, 56)
  0 -0.1304E-03  0 -0.1225E-03  0 -0.8876E-04  1  0.4107E-04
   (  1, 48, 60)  (  1,103, 59)  (  1,103, 59)  (  4, 24, 24)

 MAXIMUM RESIDUAL FOR EACH ITERATION (1 INDICATES THE FIRST INNER ITERATION):

    RESIDUAL       RESIDUAL       RESIDUAL       RESIDUAL       RESIDUAL    
   LAYER,ROW,COL  LAYER,ROW,COL  LAYER,ROW,COL  LAYER,ROW,COL  LAYER,ROW,COL
 ---------------------------------------------------------------------------
  1   2.175      0   1.272      0   1.052      0  0.8960      0  0.6079    
   (  1, 54, 58)  (  1, 54, 58)  (  1, 54, 58)  (  1, 54, 58)  (  1, 54, 58)
  0  0.5106      0  0.4177      0  0.3400      0  0.2909      0  0.2429    
   (  1, 54, 58)  (  1, 54, 58)  (  1, 54, 58)  (  1, 54, 58)  (  1, 54, 58)
  0  0.1998      0  0.1580      0  0.1203      0  0.9819E-01  0  0.8154E-01
   (  1, 54, 58)  (  1, 54, 58)  (  1, 54, 58)  (  1, 54, 58)  (  1, 54, 58)
  0  0.6624E-01  0  0.5356E-01  0  0.4390E-01  1  0.4206E-01
   (  1, 54, 58)  (  1, 54, 58)  (  1, 54, 58)  (  1, 54, 58)


 HEAD/DRAWDOWN PRINTOUT FLAG = 1     TOTAL BUDGET PRINTOUT FLAG = 0
 CELL-BY-CELL FLOW TERM FLAG = 0
 REUSING PREVIOUS VALUES OF IOFLG

 HEAD WILL BE SAVED ON UNIT   40 AT END OF TIME STEP  45, STRESS PERIOD    2
 
 SOLVING FOR HEAD 
     2 CALLS TO PCG ROUTINE FOR TIME STEP  46 IN STRESS PERIOD    2
    21 TOTAL ITERATIONS

 MAXIMUM HEAD CHANGE FOR EACH ITERATION (1 INDICATES THE FIRST INNER ITERATION):

    HEAD CHANGE    HEAD CHANGE    HEAD CHANGE    HEAD CHANGE    HEAD CHANGE 
   LAYER,ROW,COL  LAYER,ROW,COL  LAYER,ROW,COL  LAYER,ROW,COL  LAYER,ROW,COL
 ---------------------------------------------------------------------------
  1  0.7044E-01  0 -0.3325E-01  0 -0.9601E-02  0 -0.5861E-02  0 -0.3731E-02
   (  1,130, 59)  (  2,103, 59)  (  1, 48, 58)  (  1, 48, 58)  (  2,103, 59)
  0 -0.2693E-02  0  0.1743E-02  0 -0.1145E-02  0 -0.8658E-03  0 -0.8671E-03
   (  3, 48, 59)  (  1, 48, 58)  (  2,103, 58)  (  4, 24, 33)  (  2,103, 59)
  0 -0.4079E-03  0  0.3481E-03  0  0.3589E-03  0  0.3958E-03  0  0.2023E-03
   (  3,103, 58)  (  1,103, 59)  (  1,103, 58)  (  1,103, 58)  (  1,103, 59)
  0  0.1218E-03  0 -0.1195E-03  0 -0.1385E-03  0 -0.1100E-03  0 -0.6030E-04
   (  4, 49, 61)  (  1, 48, 60)  (  1,103, 59)  (  1,103, 58)  (  1,105, 61)
  1  0.3573E-04
   (  5, 24, 32)

 MAXIMUM RESIDUAL FOR EACH ITERATION (1 INDICATES THE FIRST INNER ITERATION):

    RESIDUAL       RESIDUAL       RESIDUAL       RESIDUAL       RESIDUAL    
   LAYER,ROW,COL  LAYER,ROW,COL  LAYER,ROW,COL  LAYER,ROW,COL  LAYER,ROW,COL
 ---------------------------------------------------------------------------
  1   2.217      0   1.269      0   1.075      0  0.8697      0  0.6336    
   (  1, 54, 58)  (  1, 54, 58)  (  1, 54, 58)  (  1, 54, 58)  (  1, 54, 58)
  0  0.5370      0  0.4456      0  0.3817      0  0.3246      0  0.2686    
   (  1, 54, 58)  (  1, 54, 58)  (  1, 54, 58)  (  1, 54, 58)  (  1, 54, 58)
  0  0.2291      0  0.1910      0  0.1503      0  0.1180      0  0.9692E-01
   (  1, 54, 58)  (  1, 54, 58)  (  1, 54, 58)  (  1, 54, 58)  (  1, 54, 58)
  0  0.7907E-01  0  0.6500E-01  0  0.5367E-01  0  0.4417E-01  0  0.3598E-01
   (  1, 54, 58)  (  1, 54, 58)  (  1, 54, 58)  (  1, 54, 58)  (  1, 54, 58)
  1  0.3463E-01
   (  1, 54, 58)


 HEAD/DRAWDOWN PRINTOUT FLAG = 1     TOTAL BUDGET PRINTOUT FLAG = 0
 CELL-BY-CELL FLOW TERM FLAG = 0
 REUSING PREVIOUS VALUES OF IOFLG

 HEAD WILL BE SAVED ON UNIT   40 AT END OF TIME STEP  46, STRESS PERIOD    2
 
 SOLVING FOR HEAD 
     2 CALLS TO PCG ROUTINE FOR TIME STEP  47 IN STRESS PERIOD    2
    22 TOTAL ITERATIONS

 MAXIMUM HEAD CHANGE FOR EACH ITERATION (1 INDICATES THE FIRST INNER ITERATION):

    HEAD CHANGE    HEAD CHANGE    HEAD CHANGE    HEAD CHANGE    HEAD CHANGE 
   LAYER,ROW,COL  LAYER,ROW,COL  LAYER,ROW,COL  LAYER,ROW,COL  LAYER,ROW,COL
 ---------------------------------------------------------------------------
  1  0.7305E-01  0 -0.3941E-01  0 -0.8922E-02  0 -0.7155E-02  0 -0.2966E-02
   (  2,103, 59)  (  2,103, 59)  (  1, 48, 58)  (  1, 48, 58)  (  1,103, 59)
  0 -0.2312E-02  0 -0.1796E-02  0 -0.1308E-02  0 -0.7976E-03  0 -0.8270E-03
   (  3, 48, 59)  (  2,103, 58)  (  2,100, 56)  (  2,103, 59)  (  2,103, 59)
  0 -0.4885E-03  0 -0.3438E-03  0  0.3815E-03  0  0.3994E-03  0  0.2680E-03
   (  2,105, 61)  (  1, 48, 59)  (  1,103, 58)  (  1,103, 59)  (  1,103, 59)
  0 -0.1429E-03  0 -0.1283E-03  0 -0.1461E-03  0 -0.1443E-03  0 -0.1269E-03
   (  2, 48, 58)  (  1, 71, 80)  (  1,103, 58)  (  1,103, 58)  (  1,103, 59)
  0 -0.5093E-04  1  0.3471E-04
   (  1,103, 58)  (  5, 24, 25)

 MAXIMUM RESIDUAL FOR EACH ITERATION (1 INDICATES THE FIRST INNER ITERATION):

    RESIDUAL       RESIDUAL       RESIDUAL       RESIDUAL       RESIDUAL    
   LAYER,ROW,COL  LAYER,ROW,COL  LAYER,ROW,COL  LAYER,ROW,COL  LAYER,ROW,COL
 ---------------------------------------------------------------------------
  1   2.269      0   1.279      0   1.094      0  0.8200      0  0.6468    
   (  1, 54, 58)  (  1, 54, 58)  (  1, 54, 58)  (  1, 54, 58)  (  1, 54, 58)
  0  0.5569      0  0.4638      0  0.3998      0  0.3516      0  0.2898    
   (  1, 54, 58)  (  1, 54, 58)  (  1, 54, 58)  (  1, 54, 58)  (  1, 54, 58)
  0  0.2456      0  0.2071      0  0.1709      0  0.1379      0  0.1133    
   (  1, 54, 58)  (  1, 54, 58)  (  1, 54, 58)  (  1, 54, 58)  (  1, 54, 58)
  0  0.9387E-01  0  0.7852E-01  0  0.6482E-01  0  0.5412E-01  0  0.4510E-01
   (  1, 54, 58)  (  1, 54, 58)  (  1, 54, 58)  (  1, 54, 58)  (  1, 54, 58)
  0  0.3701E-01  1  0.3607E-01
   (  1, 54, 58)  (  1, 54, 58)


 HEAD/DRAWDOWN PRINTOUT FLAG = 1     TOTAL BUDGET PRINTOUT FLAG = 0
 CELL-BY-CELL FLOW TERM FLAG = 0
 REUSING PREVIOUS VALUES OF IOFLG

 HEAD WILL BE SAVED ON UNIT   40 AT END OF TIME STEP  47, STRESS PERIOD    2
 
 SOLVING FOR HEAD 
     2 CALLS TO PCG ROUTINE FOR TIME STEP  48 IN STRESS PERIOD    2
    23 TOTAL ITERATIONS

 MAXIMUM HEAD CHANGE FOR EACH ITERATION (1 INDICATES THE FIRST INNER ITERATION):

    HEAD CHANGE    HEAD CHANGE    HEAD CHANGE    HEAD CHANGE    HEAD CHANGE 
   LAYER,ROW,COL  LAYER,ROW,COL  LAYER,ROW,COL  LAYER,ROW,COL  LAYER,ROW,COL
 ---------------------------------------------------------------------------
  1  0.7815E-01  0 -0.4600E-01  0 -0.8201E-02  0 -0.7610E-02  0 -0.3563E-02
   (  2,103, 59)  (  2,103, 59)  (  1, 48, 58)  (  1, 48, 58)  (  2, 57, 81)
  0 -0.1508E-02  0 -0.2103E-02  0  0.1412E-02  0 -0.1475E-02  0 -0.7820E-03
   (  5, 97, 53)  (  2,103, 58)  (  1, 48, 58)  (  2,103, 59)  (  4, 24, 36)
  0 -0.6436E-03  0 -0.4565E-03  0  0.4567E-03  0  0.3832E-03  0  0.3508E-03
   (  2,103, 58)  (  1, 48, 59)  (  1,103, 58)  (  1,103, 59)  (  1,103, 59)
  0 -0.2197E-03  0  0.1602E-03  0  0.1241E-03  0 -0.1388E-03  0 -0.1752E-03
   (  2, 48, 58)  (  1,105, 61)  (  1, 98, 54)  (  1,103, 59)  (  1,103, 59)
  0 -0.1182E-03  0 -0.7959E-04  1  0.3597E-04
   (  1,103, 58)  (  1,105, 61)  (  6, 24, 24)

 MAXIMUM RESIDUAL FOR EACH ITERATION (1 INDICATES THE FIRST INNER ITERATION):

    RESIDUAL       RESIDUAL       RESIDUAL       RESIDUAL       RESIDUAL    
   LAYER,ROW,COL  LAYER,ROW,COL  LAYER,ROW,COL  LAYER,ROW,COL  LAYER,ROW,COL
 ---------------------------------------------------------------------------
  1   2.315      0   1.287      0   1.102      0  0.8095      0  0.6430    
   (  1, 54, 58)  (  1, 54, 58)  (  1, 54, 58)  (  1, 54, 58)  (  1, 54, 58)
  0  0.5491      0  0.4776      0  0.4305      0  0.3657      0  0.3121    
   (  1, 54, 58)  (  1, 54, 58)  (  1, 54, 58)  (  1, 54, 58)  (  1, 54, 58)
  0  0.2689      0  0.2313      0  0.1969      0  0.1597      0  0.1332    
   (  1, 54, 58)  (  1, 54, 58)  (  1, 54, 58)  (  1, 54, 58)  (  1, 54, 58)
  0  0.1111      0  0.9390E-01  0  0.7897E-01  0  0.6656E-01  0  0.5626E-01
   (  1, 54, 58)  (  1, 54, 58)  (  1, 54, 58)  (  1, 54, 58)  (  1, 54, 58)
  0  0.4748E-01  0  0.3857E-01  1  0.3755E-01
   (  1, 54, 58)  (  1, 54, 58)  (  1, 54, 58)


 HEAD/DRAWDOWN PRINTOUT FLAG = 1     TOTAL BUDGET PRINTOUT FLAG = 0
 CELL-BY-CELL FLOW TERM FLAG = 0
 REUSING PREVIOUS VALUES OF IOFLG

 HEAD WILL BE SAVED ON UNIT   40 AT END OF TIME STEP  48, STRESS PERIOD    2
 
 SOLVING FOR HEAD 
     2 CALLS TO PCG ROUTINE FOR TIME STEP  49 IN STRESS PERIOD    2
    24 TOTAL ITERATIONS

 MAXIMUM HEAD CHANGE FOR EACH ITERATION (1 INDICATES THE FIRST INNER ITERATION):

    HEAD CHANGE    HEAD CHANGE    HEAD CHANGE    HEAD CHANGE    HEAD CHANGE 
   LAYER,ROW,COL  LAYER,ROW,COL  LAYER,ROW,COL  LAYER,ROW,COL  LAYER,ROW,COL
 ---------------------------------------------------------------------------
  1  0.8432E-01  0 -0.5393E-01  0 -0.8570E-02  0 -0.6395E-02  0 -0.3538E-02
   (  2,103, 59)  (  2,103, 59)  (  2,105, 61)  (  1, 48, 58)  (  1, 48, 58)
  0 -0.2432E-02  0  0.1913E-02  0  0.1454E-02  0 -0.1328E-02  0 -0.8917E-03
   (  3,103, 59)  (  2,103, 59)  (  1, 48, 58)  (  2,103, 59)  (  3,103, 58)
  0 -0.1205E-02  0 -0.5558E-03  0  0.5557E-03  0  0.3917E-03  0 -0.3535E-03
   (  2,105, 61)  (  2,103, 59)  (  2,105, 61)  (  1,103, 59)  (  2,105, 61)
  0  0.3931E-03  0  0.2357E-03  0 -0.1499E-03  0 -0.1747E-03  0 -0.1568E-03
   (  1,103, 58)  (  1,104, 60)  (  6, 24, 25)  (  2,105, 61)  (  1,103, 59)
  0 -0.1483E-03  0 -0.1243E-03  0 -0.8162E-04  1  0.4720E-04
   (  1,103, 58)  (  1,104, 60)  (  1,104, 60)  (  2,105, 61)

 MAXIMUM RESIDUAL FOR EACH ITERATION (1 INDICATES THE FIRST INNER ITERATION):

    RESIDUAL       RESIDUAL       RESIDUAL       RESIDUAL       RESIDUAL    
   LAYER,ROW,COL  LAYER,ROW,COL  LAYER,ROW,COL  LAYER,ROW,COL  LAYER,ROW,COL
 ---------------------------------------------------------------------------
  1   2.360      0   1.291      0   1.099      0  0.8561      0  0.7012    
   (  1, 54, 58)  (  1, 54, 58)  (  1, 54, 58)  (  1, 54, 58)  (  1, 54, 58)
  0  0.5649      0  0.5059      0  0.4577      0  0.4030      0  0.3452    
   (  1, 54, 58)  (  1, 54, 58)  (  1, 54, 58)  (  1, 54, 58)  (  1, 54, 58)
  0  0.2995      0  0.2597      0  0.2247      0  0.1912      0  0.1624    
   (  1, 54, 58)  (  1, 54, 58)  (  1, 54, 58)  (  1, 54, 58)  (  1, 54, 58)
  0  0.1346      0  0.1156      0  0.9759E-01  0  0.8211E-01  0  0.6887E-01
   (  1, 54, 58)  (  1, 54, 58)  (  1, 54, 58)  (  1, 54, 58)  (  1, 54, 58)
  0  0.5930E-01  0  0.5085E-01  0  0.4304E-01  1  0.4204E-01
   (  1, 54, 58)  (  1, 54, 58)  (  1, 54, 58)  (  1, 54, 58)


 HEAD/DRAWDOWN PRINTOUT FLAG = 1     TOTAL BUDGET PRINTOUT FLAG = 0
 CELL-BY-CELL FLOW TERM FLAG = 0
 REUSING PREVIOUS VALUES OF IOFLG

 HEAD WILL BE SAVED ON UNIT   40 AT END OF TIME STEP  49, STRESS PERIOD    2
 
 SOLVING FOR HEAD 
     2 CALLS TO PCG ROUTINE FOR TIME STEP  50 IN STRESS PERIOD    2
    28 TOTAL ITERATIONS

 MAXIMUM HEAD CHANGE FOR EACH ITERATION (1 INDICATES THE FIRST INNER ITERATION):

    HEAD CHANGE    HEAD CHANGE    HEAD CHANGE    HEAD CHANGE    HEAD CHANGE 
   LAYER,ROW,COL  LAYER,ROW,COL  LAYER,ROW,COL  LAYER,ROW,COL  LAYER,ROW,COL
 ---------------------------------------------------------------------------
  1  0.9180E-01  0 -0.6374E-01  0  0.8525E-02  0 -0.4402E-02  0 -0.3923E-02
   (  2,103, 59)  (  2,103, 59)  (  2,104, 59)  (  1, 48, 58)  (  1, 48, 58)
  0 -0.5036E-02  0 -0.2746E-02  0  0.2279E-02  0  0.2392E-02  0 -0.9182E-03
   (  3,103, 59)  (  2,105, 61)  (  3,103, 59)  (  2,105, 61)  (  4, 52, 80)
  0 -0.1498E-02  0 -0.6194E-03  0 -0.8060E-03  0  0.3172E-03  0  0.4094E-03
   (  2,105, 61)  (  2,103, 59)  (  3,103, 59)  (  2, 48, 58)  (  3,103, 59)
  0  0.4171E-03  0  0.2724E-03  0  0.2348E-03  0 -0.1492E-03  0 -0.1061E-03
   (  1,103, 58)  (  1,103, 58)  (  1,103, 59)  (  6, 24, 24)  (  7, 24, 23)
  0 -0.1280E-03  0 -0.1092E-03  0 -0.2021E-03  0  0.2120E-03  0 -0.3007E-03
   (  1,103, 59)  (  1,103, 58)  (  1,103, 59)  (  2,103, 59)  (  2,103, 59)
  0  0.1914E-03  0 -0.7499E-04  1  0.4538E-04
   (  2,103, 59)  (  2,103, 59)  (  1,103, 59)

 MAXIMUM RESIDUAL FOR EACH ITERATION (1 INDICATES THE FIRST INNER ITERATION):

    RESIDUAL       RESIDUAL       RESIDUAL       RESIDUAL       RESIDUAL    
   LAYER,ROW,COL  LAYER,ROW,COL  LAYER,ROW,COL  LAYER,ROW,COL  LAYER,ROW,COL
 ---------------------------------------------------------------------------
  1   2.402      0   1.286      0   1.094      0  0.9271      0  0.7689    
   (  1, 54, 58)  (  1, 54, 58)  (  1, 54, 58)  (  1, 54, 58)  (  1, 54, 58)
  0  0.5894      0  0.5137      0  0.4782      0  0.4256      0  0.3718    
   (  1, 54, 58)  (  1, 54, 58)  (  1, 54, 58)  (  1, 54, 58)  (  1, 54, 58)
  0  0.3298      0  0.2865      0  0.2499      0  0.2201      0  0.1915    
   (  1, 54, 58)  (  1, 54, 58)  (  1, 54, 58)  (  1, 54, 58)  (  1, 54, 58)
  0  0.1589      0  0.1368      0  0.1160      0  0.9945E-01  0  0.8449E-01
   (  1, 54, 58)  (  1, 54, 58)  (  1, 54, 58)  (  1, 54, 58)  (  1, 54, 58)
  0  0.7300E-01  0  0.6431E-01  0  0.5299E-01  0  0.4965E-01  0  0.3919E-01
   (  1, 54, 58)  (  1, 54, 58)  (  1, 54, 58)  (  1, 54, 58)  (  1, 54, 58)
  0  0.3651E-01  0  0.2949E-01  1  0.2996E-01
   (  1, 54, 58)  (  1, 54, 58)  (  1, 54, 58)


 HEAD/DRAWDOWN PRINTOUT FLAG = 1     TOTAL BUDGET PRINTOUT FLAG = 0
 CELL-BY-CELL FLOW TERM FLAG = 0
 REUSING PREVIOUS VALUES OF IOFLG

 HEAD WILL BE SAVED ON UNIT   40 AT END OF TIME STEP  50, STRESS PERIOD    2
1
  VOLUMETRIC BUDGET FOR ENTIRE MODEL AT END OF TIME STEP 50 IN STRESS PERIOD   2
  ------------------------------------------------------------------------------

     CUMULATIVE VOLUMES      L**3       RATES FOR THIS TIME STEP      L**3/T
     ------------------                 ------------------------

           IN:                                      IN:
           ---                                      ---
             STORAGE =       8.8682E-07               STORAGE =           0.0000
       CONSTANT HEAD =           0.0000         CONSTANT HEAD =           0.0000
               WELLS =       15000.0000                 WELLS =        1500.0000

            TOTAL IN =       15000.0000              TOTAL IN =        1500.0000

          OUT:                                     OUT:
          ----                                     ----
             STORAGE =       14963.2090               STORAGE =        1496.6488
       CONSTANT HEAD =           0.0000         CONSTANT HEAD =           0.0000
               WELLS =           0.0000                 WELLS =           0.0000

           TOTAL OUT =       14963.2090             TOTAL OUT =        1496.6488

            IN - OUT =          36.7910              IN - OUT =           3.3512

 PERCENT DISCREPANCY =           0.25     PERCENT DISCREPANCY =           0.22


          TIME SUMMARY AT END OF TIME STEP  50 IN STRESS PERIOD    2
                    SECONDS     MINUTES      HOURS       DAYS        YEARS
                    -----------------------------------------------------------
   TIME STEP LENGTH 1.72802E+05  2880.0      48.001      2.0000     5.47578E-03
 STRESS PERIOD TIME 8.64000E+05  14400.      240.00      10.000     2.73785E-02
         TOTAL TIME 2.85120E+06  47520.      792.00      33.000     9.03491E-02
1
1
                            STRESS PERIOD NO.    3, LENGTH =   10.00000    
                            -----------------------------------------------

                              NUMBER OF TIME STEPS =    99

                               MULTIPLIER FOR DELT =     1.250

                            INITIAL TIME STEP SIZE =  0.6365737E-09

 WELL NO.  LAYER   ROW   COL   STRESS RATE         
 --------------------------------------------------
      1      1     54     58       0.000    
      2      1     55     58       0.000    
      3      1     56     58       0.000    
      4      1     57     58       0.000    
      5      1     58     58       0.000    
      6      1     59     58       0.000    
      7      1     60     58       0.000    
      8      1     61     58       0.000    
      9      1     62     58       0.000    
     10      1     63     58       0.000    
     11      1     64     58       0.000    
     12      1     65     58       0.000    
     13      1     66     58       0.000    
     14      1     67     58       0.000    
     15      1     68     58       0.000    
     16      1     69     58       0.000    
     17      1     70     58       0.000    
     18      1     71     58       0.000    
     19      1     72     58       0.000    
     20      1     73     58       0.000    
     21      1     74     58       0.000    
     22      1     75     58       0.000    
     23      1     76     58       0.000    
     24      1     77     58       0.000    
     25      1     78     58       0.000    
     26      1     79     58       0.000    
     27      1     80     58       0.000    
     28      1     18     38       0.000    
     29      1     39     58       0.000    
     30      1     43     77       0.000    
     31      1      6     83       0.000    
     32      1      6    101       0.000    
     33      1     76     27       0.000    
     34      1    116     58       0.000    
     35      1    101     77       0.000    
     36      1     96    101       0.000    
     37      1     46    101       0.000    
     38      1     46     38       0.000    
     39      1     11    117       0.000    
     40      9     18     38       0.000    
     41      9     39     58       0.000    
     42      9     43     77       0.000    
     43      9      6     83       0.000    
     44      9      6    101       0.000    
     45      9     76     38       0.000    
     46      9    116     58       0.000    
     47      9    101     77       0.000    
     48      9     96    101       0.000    
     49      9     46    101       0.000    
     50      9     46     38       0.000    
     51      9     11    117       0.000    

     51 WELLS
 
 SOLVING FOR HEAD 


     1 CALLS TO PCG ROUTINE FOR TIME STEP   1 IN STRESS PERIOD    3
     1 TOTAL ITERATIONS

 MAXIMUM HEAD CHANGE FOR EACH ITERATION (1 INDICATES THE FIRST INNER ITERATION):

    HEAD CHANGE    HEAD CHANGE    HEAD CHANGE    HEAD CHANGE    HEAD CHANGE 
   LAYER,ROW,COL  LAYER,ROW,COL  LAYER,ROW,COL  LAYER,ROW,COL  LAYER,ROW,COL
 ---------------------------------------------------------------------------
  1 -0.3828E-05
   (  1, 54, 58)

 MAXIMUM RESIDUAL FOR EACH ITERATION (1 INDICATES THE FIRST INNER ITERATION):

    RESIDUAL       RESIDUAL       RESIDUAL       RESIDUAL       RESIDUAL    
   LAYER,ROW,COL  LAYER,ROW,COL  LAYER,ROW,COL  LAYER,ROW,COL  LAYER,ROW,COL
 ---------------------------------------------------------------------------
  1 -0.1414E-03
   (  1, 54, 58)


 HEAD/DRAWDOWN PRINTOUT FLAG = 1     TOTAL BUDGET PRINTOUT FLAG = 0
 CELL-BY-CELL FLOW TERM FLAG = 0
 REUSING PREVIOUS VALUES OF IOFLG

 HEAD WILL BE SAVED ON UNIT   40 AT END OF TIME STEP   1, STRESS PERIOD    3
 
 SOLVING FOR HEAD 
     1 CALLS TO PCG ROUTINE FOR TIME STEP   2 IN STRESS PERIOD    3
     1 TOTAL ITERATIONS

 MAXIMUM HEAD CHANGE FOR EACH ITERATION (1 INDICATES THE FIRST INNER ITERATION):

    HEAD CHANGE    HEAD CHANGE    HEAD CHANGE    HEAD CHANGE    HEAD CHANGE 
   LAYER,ROW,COL  LAYER,ROW,COL  LAYER,ROW,COL  LAYER,ROW,COL  LAYER,ROW,COL
 ---------------------------------------------------------------------------
  1 -0.2430E-05
   (  1, 54, 58)

 MAXIMUM RESIDUAL FOR EACH ITERATION (1 INDICATES THE FIRST INNER ITERATION):

    RESIDUAL       RESIDUAL       RESIDUAL       RESIDUAL       RESIDUAL    
   LAYER,ROW,COL  LAYER,ROW,COL  LAYER,ROW,COL  LAYER,ROW,COL  LAYER,ROW,COL
 ---------------------------------------------------------------------------
  1 -0.9295E-04
   (  1, 60, 58)


 HEAD/DRAWDOWN PRINTOUT FLAG = 1     TOTAL BUDGET PRINTOUT FLAG = 0
 CELL-BY-CELL FLOW TERM FLAG = 0
 REUSING PREVIOUS VALUES OF IOFLG

 HEAD WILL BE SAVED ON UNIT   40 AT END OF TIME STEP   2, STRESS PERIOD    3
 
 SOLVING FOR HEAD 
     1 CALLS TO PCG ROUTINE FOR TIME STEP   3 IN STRESS PERIOD    3
     1 TOTAL ITERATIONS

 MAXIMUM HEAD CHANGE FOR EACH ITERATION (1 INDICATES THE FIRST INNER ITERATION):

    HEAD CHANGE    HEAD CHANGE    HEAD CHANGE    HEAD CHANGE    HEAD CHANGE 
   LAYER,ROW,COL  LAYER,ROW,COL  LAYER,ROW,COL  LAYER,ROW,COL  LAYER,ROW,COL
 ---------------------------------------------------------------------------
  1 -0.2179E-05
   (  1, 54, 58)

 MAXIMUM RESIDUAL FOR EACH ITERATION (1 INDICATES THE FIRST INNER ITERATION):

    RESIDUAL       RESIDUAL       RESIDUAL       RESIDUAL       RESIDUAL    
   LAYER,ROW,COL  LAYER,ROW,COL  LAYER,ROW,COL  LAYER,ROW,COL  LAYER,ROW,COL
 ---------------------------------------------------------------------------
  1 -0.1245E-03
   (  1, 59, 58)


 HEAD/DRAWDOWN PRINTOUT FLAG = 1     TOTAL BUDGET PRINTOUT FLAG = 0
 CELL-BY-CELL FLOW TERM FLAG = 0
 REUSING PREVIOUS VALUES OF IOFLG

 HEAD WILL BE SAVED ON UNIT   40 AT END OF TIME STEP   3, STRESS PERIOD    3
 
 SOLVING FOR HEAD 
     1 CALLS TO PCG ROUTINE FOR TIME STEP   4 IN STRESS PERIOD    3
     1 TOTAL ITERATIONS

 MAXIMUM HEAD CHANGE FOR EACH ITERATION (1 INDICATES THE FIRST INNER ITERATION):

    HEAD CHANGE    HEAD CHANGE    HEAD CHANGE    HEAD CHANGE    HEAD CHANGE 
   LAYER,ROW,COL  LAYER,ROW,COL  LAYER,ROW,COL  LAYER,ROW,COL  LAYER,ROW,COL
 ---------------------------------------------------------------------------
  1 -0.2215E-05
   (  1, 54, 58)

 MAXIMUM RESIDUAL FOR EACH ITERATION (1 INDICATES THE FIRST INNER ITERATION):

    RESIDUAL       RESIDUAL       RESIDUAL       RESIDUAL       RESIDUAL    
   LAYER,ROW,COL  LAYER,ROW,COL  LAYER,ROW,COL  LAYER,ROW,COL  LAYER,ROW,COL
 ---------------------------------------------------------------------------
  1 -0.1858E-03
   (  1, 55, 58)


 HEAD/DRAWDOWN PRINTOUT FLAG = 1     TOTAL BUDGET PRINTOUT FLAG = 0
 CELL-BY-CELL FLOW TERM FLAG = 0
 REUSING PREVIOUS VALUES OF IOFLG

 HEAD WILL BE SAVED ON UNIT   40 AT END OF TIME STEP   4, STRESS PERIOD    3
 
 SOLVING FOR HEAD 
     1 CALLS TO PCG ROUTINE FOR TIME STEP   5 IN STRESS PERIOD    3
     1 TOTAL ITERATIONS

 MAXIMUM HEAD CHANGE FOR EACH ITERATION (1 INDICATES THE FIRST INNER ITERATION):

    HEAD CHANGE    HEAD CHANGE    HEAD CHANGE    HEAD CHANGE    HEAD CHANGE 
   LAYER,ROW,COL  LAYER,ROW,COL  LAYER,ROW,COL  LAYER,ROW,COL  LAYER,ROW,COL
 ---------------------------------------------------------------------------
  1 -0.2195E-05
   (  1, 54, 58)

 MAXIMUM RESIDUAL FOR EACH ITERATION (1 INDICATES THE FIRST INNER ITERATION):

    RESIDUAL       RESIDUAL       RESIDUAL       RESIDUAL       RESIDUAL    
   LAYER,ROW,COL  LAYER,ROW,COL  LAYER,ROW,COL  LAYER,ROW,COL  LAYER,ROW,COL
 ---------------------------------------------------------------------------
  1 -0.1119E-03
   (  1, 54, 58)


 HEAD/DRAWDOWN PRINTOUT FLAG = 1     TOTAL BUDGET PRINTOUT FLAG = 0
 CELL-BY-CELL FLOW TERM FLAG = 0
 REUSING PREVIOUS VALUES OF IOFLG

 HEAD WILL BE SAVED ON UNIT   40 AT END OF TIME STEP   5, STRESS PERIOD    3
 
 SOLVING FOR HEAD 
     1 CALLS TO PCG ROUTINE FOR TIME STEP   6 IN STRESS PERIOD    3
     1 TOTAL ITERATIONS

 MAXIMUM HEAD CHANGE FOR EACH ITERATION (1 INDICATES THE FIRST INNER ITERATION):

    HEAD CHANGE    HEAD CHANGE    HEAD CHANGE    HEAD CHANGE    HEAD CHANGE 
   LAYER,ROW,COL  LAYER,ROW,COL  LAYER,ROW,COL  LAYER,ROW,COL  LAYER,ROW,COL
 ---------------------------------------------------------------------------
  1 -0.2154E-05
   (  1, 54, 58)

 MAXIMUM RESIDUAL FOR EACH ITERATION (1 INDICATES THE FIRST INNER ITERATION):

    RESIDUAL       RESIDUAL       RESIDUAL       RESIDUAL       RESIDUAL    
   LAYER,ROW,COL  LAYER,ROW,COL  LAYER,ROW,COL  LAYER,ROW,COL  LAYER,ROW,COL
 ---------------------------------------------------------------------------
  1 -0.1581E-03
   (  1, 61, 58)


 HEAD/DRAWDOWN PRINTOUT FLAG = 1     TOTAL BUDGET PRINTOUT FLAG = 0
 CELL-BY-CELL FLOW TERM FLAG = 0
 REUSING PREVIOUS VALUES OF IOFLG

 HEAD WILL BE SAVED ON UNIT   40 AT END OF TIME STEP   6, STRESS PERIOD    3
 
 SOLVING FOR HEAD 
     1 CALLS TO PCG ROUTINE FOR TIME STEP   7 IN STRESS PERIOD    3
     1 TOTAL ITERATIONS

 MAXIMUM HEAD CHANGE FOR EACH ITERATION (1 INDICATES THE FIRST INNER ITERATION):

    HEAD CHANGE    HEAD CHANGE    HEAD CHANGE    HEAD CHANGE    HEAD CHANGE 
   LAYER,ROW,COL  LAYER,ROW,COL  LAYER,ROW,COL  LAYER,ROW,COL  LAYER,ROW,COL
 ---------------------------------------------------------------------------
  1 -0.2932E-05
   (  1, 54, 58)

 MAXIMUM RESIDUAL FOR EACH ITERATION (1 INDICATES THE FIRST INNER ITERATION):

    RESIDUAL       RESIDUAL       RESIDUAL       RESIDUAL       RESIDUAL    
   LAYER,ROW,COL  LAYER,ROW,COL  LAYER,ROW,COL  LAYER,ROW,COL  LAYER,ROW,COL
 ---------------------------------------------------------------------------
  1 -0.1464E-03
   (  1, 62, 58)


 HEAD/DRAWDOWN PRINTOUT FLAG = 1     TOTAL BUDGET PRINTOUT FLAG = 0
 CELL-BY-CELL FLOW TERM FLAG = 0
 REUSING PREVIOUS VALUES OF IOFLG

 HEAD WILL BE SAVED ON UNIT   40 AT END OF TIME STEP   7, STRESS PERIOD    3
 
 SOLVING FOR HEAD 
     1 CALLS TO PCG ROUTINE FOR TIME STEP   8 IN STRESS PERIOD    3
     1 TOTAL ITERATIONS

 MAXIMUM HEAD CHANGE FOR EACH ITERATION (1 INDICATES THE FIRST INNER ITERATION):

    HEAD CHANGE    HEAD CHANGE    HEAD CHANGE    HEAD CHANGE    HEAD CHANGE 
   LAYER,ROW,COL  LAYER,ROW,COL  LAYER,ROW,COL  LAYER,ROW,COL  LAYER,ROW,COL
 ---------------------------------------------------------------------------
  1 -0.2951E-05
   (  1, 54, 58)

 MAXIMUM RESIDUAL FOR EACH ITERATION (1 INDICATES THE FIRST INNER ITERATION):

    RESIDUAL       RESIDUAL       RESIDUAL       RESIDUAL       RESIDUAL    
   LAYER,ROW,COL  LAYER,ROW,COL  LAYER,ROW,COL  LAYER,ROW,COL  LAYER,ROW,COL
 ---------------------------------------------------------------------------
  1 -0.2098E-03
   (  1, 55, 58)


 HEAD/DRAWDOWN PRINTOUT FLAG = 1     TOTAL BUDGET PRINTOUT FLAG = 0
 CELL-BY-CELL FLOW TERM FLAG = 0
 REUSING PREVIOUS VALUES OF IOFLG

 HEAD WILL BE SAVED ON UNIT   40 AT END OF TIME STEP   8, STRESS PERIOD    3
 
 SOLVING FOR HEAD 
     1 CALLS TO PCG ROUTINE FOR TIME STEP   9 IN STRESS PERIOD    3
     1 TOTAL ITERATIONS

 MAXIMUM HEAD CHANGE FOR EACH ITERATION (1 INDICATES THE FIRST INNER ITERATION):

    HEAD CHANGE    HEAD CHANGE    HEAD CHANGE    HEAD CHANGE    HEAD CHANGE 
   LAYER,ROW,COL  LAYER,ROW,COL  LAYER,ROW,COL  LAYER,ROW,COL  LAYER,ROW,COL
 ---------------------------------------------------------------------------
  1 -0.3670E-05
   (  1, 54, 58)

 MAXIMUM RESIDUAL FOR EACH ITERATION (1 INDICATES THE FIRST INNER ITERATION):

    RESIDUAL       RESIDUAL       RESIDUAL       RESIDUAL       RESIDUAL    
   LAYER,ROW,COL  LAYER,ROW,COL  LAYER,ROW,COL  LAYER,ROW,COL  LAYER,ROW,COL
 ---------------------------------------------------------------------------
  1 -0.2400E-03
   (  1, 56, 58)


 HEAD/DRAWDOWN PRINTOUT FLAG = 1     TOTAL BUDGET PRINTOUT FLAG = 0
 CELL-BY-CELL FLOW TERM FLAG = 0
 REUSING PREVIOUS VALUES OF IOFLG

 HEAD WILL BE SAVED ON UNIT   40 AT END OF TIME STEP   9, STRESS PERIOD    3
 
 SOLVING FOR HEAD 
     1 CALLS TO PCG ROUTINE FOR TIME STEP  10 IN STRESS PERIOD    3
     1 TOTAL ITERATIONS

 MAXIMUM HEAD CHANGE FOR EACH ITERATION (1 INDICATES THE FIRST INNER ITERATION):

    HEAD CHANGE    HEAD CHANGE    HEAD CHANGE    HEAD CHANGE    HEAD CHANGE 
   LAYER,ROW,COL  LAYER,ROW,COL  LAYER,ROW,COL  LAYER,ROW,COL  LAYER,ROW,COL
 ---------------------------------------------------------------------------
  1 -0.4192E-05
   (  1, 54, 58)

 MAXIMUM RESIDUAL FOR EACH ITERATION (1 INDICATES THE FIRST INNER ITERATION):

    RESIDUAL       RESIDUAL       RESIDUAL       RESIDUAL       RESIDUAL    
   LAYER,ROW,COL  LAYER,ROW,COL  LAYER,ROW,COL  LAYER,ROW,COL  LAYER,ROW,COL
 ---------------------------------------------------------------------------
  1 -0.2630E-03
   (  1, 56, 58)


 HEAD/DRAWDOWN PRINTOUT FLAG = 1     TOTAL BUDGET PRINTOUT FLAG = 1
 CELL-BY-CELL FLOW TERM FLAG = 1
 REUSING PREVIOUS VALUES OF IOFLG
 UBUDSV SAVING "         STORAGE" ON UNIT 45 AT TIME STEP 10, STRESS PERIOD    3
 UBUDSV SAVING "   CONSTANT HEAD" ON UNIT 45 AT TIME STEP 10, STRESS PERIOD    3
 UBUDSV SAVING "FLOW RIGHT FACE " ON UNIT 45 AT TIME STEP 10, STRESS PERIOD    3
 UBUDSV SAVING "FLOW FRONT FACE " ON UNIT 45 AT TIME STEP 10, STRESS PERIOD    3
 UBUDSV SAVING "FLOW LOWER FACE " ON UNIT 45 AT TIME STEP 10, STRESS PERIOD    3
 UBUDSV SAVING "           WELLS" ON UNIT 45 AT TIME STEP 10, STRESS PERIOD    3

 HEAD WILL BE SAVED ON UNIT   40 AT END OF TIME STEP  10, STRESS PERIOD    3
1
  VOLUMETRIC BUDGET FOR ENTIRE MODEL AT END OF TIME STEP 10 IN STRESS PERIOD   3
  ------------------------------------------------------------------------------

     CUMULATIVE VOLUMES      L**3       RATES FOR THIS TIME STEP      L**3/T
     ------------------                 ------------------------

           IN:                                      IN:
           ---                                      ---
             STORAGE =       2.1740E-03               STORAGE =       33532.2852
       CONSTANT HEAD =           0.0000         CONSTANT HEAD =           0.0000
               WELLS =       15000.0000                 WELLS =           0.0000

            TOTAL IN =       15000.0020              TOTAL IN =       33532.2852

          OUT:                                     OUT:
          ----                                     ----
             STORAGE =       14963.2090               STORAGE =       50184.0352
       CONSTANT HEAD =           0.0000         CONSTANT HEAD =           0.0000
               WELLS =           0.0000                 WELLS =           0.0000

           TOTAL OUT =       14963.2090             TOTAL OUT =       50184.0352

            IN - OUT =          36.7930              IN - OUT =      -16651.7500

 PERCENT DISCREPANCY =           0.25     PERCENT DISCREPANCY =         -39.78


          TIME SUMMARY AT END OF TIME STEP  10 IN STRESS PERIOD    3
                    SECONDS     MINUTES      HOURS       DAYS        YEARS
                    -----------------------------------------------------------
   TIME STEP LENGTH 4.09782E-04 6.82970E-06 1.13828E-07 4.74284E-09 1.29852E-11
 STRESS PERIOD TIME 1.82891E-03 3.04818E-05 5.08030E-07 2.11679E-08 5.79546E-11
         TOTAL TIME 2.85120E+06  47520.      792.00      33.000     9.03491E-02
1
 
 SOLVING FOR HEAD 
     1 CALLS TO PCG ROUTINE FOR TIME STEP  11 IN STRESS PERIOD    3
     1 TOTAL ITERATIONS

 MAXIMUM HEAD CHANGE FOR EACH ITERATION (1 INDICATES THE FIRST INNER ITERATION):

    HEAD CHANGE    HEAD CHANGE    HEAD CHANGE    HEAD CHANGE    HEAD CHANGE 
   LAYER,ROW,COL  LAYER,ROW,COL  LAYER,ROW,COL  LAYER,ROW,COL  LAYER,ROW,COL
 ---------------------------------------------------------------------------
  1 -0.5168E-05
   (  1, 61, 58)

 MAXIMUM RESIDUAL FOR EACH ITERATION (1 INDICATES THE FIRST INNER ITERATION):

    RESIDUAL       RESIDUAL       RESIDUAL       RESIDUAL       RESIDUAL    
   LAYER,ROW,COL  LAYER,ROW,COL  LAYER,ROW,COL  LAYER,ROW,COL  LAYER,ROW,COL
 ---------------------------------------------------------------------------
  1  0.3580E-03
   (  1, 75, 58)


 HEAD/DRAWDOWN PRINTOUT FLAG = 1     TOTAL BUDGET PRINTOUT FLAG = 0
 CELL-BY-CELL FLOW TERM FLAG = 0
 REUSING PREVIOUS VALUES OF IOFLG

 HEAD WILL BE SAVED ON UNIT   40 AT END OF TIME STEP  11, STRESS PERIOD    3
 
 SOLVING FOR HEAD 
     1 CALLS TO PCG ROUTINE FOR TIME STEP  12 IN STRESS PERIOD    3
     1 TOTAL ITERATIONS

 MAXIMUM HEAD CHANGE FOR EACH ITERATION (1 INDICATES THE FIRST INNER ITERATION):

    HEAD CHANGE    HEAD CHANGE    HEAD CHANGE    HEAD CHANGE    HEAD CHANGE 
   LAYER,ROW,COL  LAYER,ROW,COL  LAYER,ROW,COL  LAYER,ROW,COL  LAYER,ROW,COL
 ---------------------------------------------------------------------------
  1 -0.6531E-05
   (  1, 54, 58)

 MAXIMUM RESIDUAL FOR EACH ITERATION (1 INDICATES THE FIRST INNER ITERATION):

    RESIDUAL       RESIDUAL       RESIDUAL       RESIDUAL       RESIDUAL    
   LAYER,ROW,COL  LAYER,ROW,COL  LAYER,ROW,COL  LAYER,ROW,COL  LAYER,ROW,COL
 ---------------------------------------------------------------------------
  1  0.4153E-03
   (  1, 79, 58)


 HEAD/DRAWDOWN PRINTOUT FLAG = 1     TOTAL BUDGET PRINTOUT FLAG = 0
 CELL-BY-CELL FLOW TERM FLAG = 0
 REUSING PREVIOUS VALUES OF IOFLG

 HEAD WILL BE SAVED ON UNIT   40 AT END OF TIME STEP  12, STRESS PERIOD    3
 
 SOLVING FOR HEAD 
     1 CALLS TO PCG ROUTINE FOR TIME STEP  13 IN STRESS PERIOD    3
     1 TOTAL ITERATIONS

 MAXIMUM HEAD CHANGE FOR EACH ITERATION (1 INDICATES THE FIRST INNER ITERATION):

    HEAD CHANGE    HEAD CHANGE    HEAD CHANGE    HEAD CHANGE    HEAD CHANGE 
   LAYER,ROW,COL  LAYER,ROW,COL  LAYER,ROW,COL  LAYER,ROW,COL  LAYER,ROW,COL
 ---------------------------------------------------------------------------
  1 -0.8116E-05
   (  1, 54, 58)

 MAXIMUM RESIDUAL FOR EACH ITERATION (1 INDICATES THE FIRST INNER ITERATION):

    RESIDUAL       RESIDUAL       RESIDUAL       RESIDUAL       RESIDUAL    
   LAYER,ROW,COL  LAYER,ROW,COL  LAYER,ROW,COL  LAYER,ROW,COL  LAYER,ROW,COL
 ---------------------------------------------------------------------------
  1  0.6394E-03
   (  1, 68, 58)


 HEAD/DRAWDOWN PRINTOUT FLAG = 1     TOTAL BUDGET PRINTOUT FLAG = 0
 CELL-BY-CELL FLOW TERM FLAG = 0
 REUSING PREVIOUS VALUES OF IOFLG

 HEAD WILL BE SAVED ON UNIT   40 AT END OF TIME STEP  13, STRESS PERIOD    3
 
 SOLVING FOR HEAD 
     1 CALLS TO PCG ROUTINE FOR TIME STEP  14 IN STRESS PERIOD    3
     1 TOTAL ITERATIONS

 MAXIMUM HEAD CHANGE FOR EACH ITERATION (1 INDICATES THE FIRST INNER ITERATION):

    HEAD CHANGE    HEAD CHANGE    HEAD CHANGE    HEAD CHANGE    HEAD CHANGE 
   LAYER,ROW,COL  LAYER,ROW,COL  LAYER,ROW,COL  LAYER,ROW,COL  LAYER,ROW,COL
 ---------------------------------------------------------------------------
  1 -0.1034E-04
   (  1, 54, 58)

 MAXIMUM RESIDUAL FOR EACH ITERATION (1 INDICATES THE FIRST INNER ITERATION):

    RESIDUAL       RESIDUAL       RESIDUAL       RESIDUAL       RESIDUAL    
   LAYER,ROW,COL  LAYER,ROW,COL  LAYER,ROW,COL  LAYER,ROW,COL  LAYER,ROW,COL
 ---------------------------------------------------------------------------
  1 -0.6722E-03
   (  1, 61, 58)


 HEAD/DRAWDOWN PRINTOUT FLAG = 1     TOTAL BUDGET PRINTOUT FLAG = 0
 CELL-BY-CELL FLOW TERM FLAG = 0
 REUSING PREVIOUS VALUES OF IOFLG

 HEAD WILL BE SAVED ON UNIT   40 AT END OF TIME STEP  14, STRESS PERIOD    3
 
 SOLVING FOR HEAD 
     1 CALLS TO PCG ROUTINE FOR TIME STEP  15 IN STRESS PERIOD    3
     1 TOTAL ITERATIONS

 MAXIMUM HEAD CHANGE FOR EACH ITERATION (1 INDICATES THE FIRST INNER ITERATION):

    HEAD CHANGE    HEAD CHANGE    HEAD CHANGE    HEAD CHANGE    HEAD CHANGE 
   LAYER,ROW,COL  LAYER,ROW,COL  LAYER,ROW,COL  LAYER,ROW,COL  LAYER,ROW,COL
 ---------------------------------------------------------------------------
  1 -0.1287E-04
   (  1, 80, 58)

 MAXIMUM RESIDUAL FOR EACH ITERATION (1 INDICATES THE FIRST INNER ITERATION):

    RESIDUAL       RESIDUAL       RESIDUAL       RESIDUAL       RESIDUAL    
   LAYER,ROW,COL  LAYER,ROW,COL  LAYER,ROW,COL  LAYER,ROW,COL  LAYER,ROW,COL
 ---------------------------------------------------------------------------
  1 -0.9527E-03
   (  1, 59, 58)


 HEAD/DRAWDOWN PRINTOUT FLAG = 1     TOTAL BUDGET PRINTOUT FLAG = 0
 CELL-BY-CELL FLOW TERM FLAG = 0
 REUSING PREVIOUS VALUES OF IOFLG

 HEAD WILL BE SAVED ON UNIT   40 AT END OF TIME STEP  15, STRESS PERIOD    3
 
 SOLVING FOR HEAD 
     1 CALLS TO PCG ROUTINE FOR TIME STEP  16 IN STRESS PERIOD    3
     1 TOTAL ITERATIONS

 MAXIMUM HEAD CHANGE FOR EACH ITERATION (1 INDICATES THE FIRST INNER ITERATION):

    HEAD CHANGE    HEAD CHANGE    HEAD CHANGE    HEAD CHANGE    HEAD CHANGE 
   LAYER,ROW,COL  LAYER,ROW,COL  LAYER,ROW,COL  LAYER,ROW,COL  LAYER,ROW,COL
 ---------------------------------------------------------------------------
  1 -0.1616E-04
   (  1, 54, 58)

 MAXIMUM RESIDUAL FOR EACH ITERATION (1 INDICATES THE FIRST INNER ITERATION):

    RESIDUAL       RESIDUAL       RESIDUAL       RESIDUAL       RESIDUAL    
   LAYER,ROW,COL  LAYER,ROW,COL  LAYER,ROW,COL  LAYER,ROW,COL  LAYER,ROW,COL
 ---------------------------------------------------------------------------
  1  0.1303E-02
   (  1, 54, 58)


 HEAD/DRAWDOWN PRINTOUT FLAG = 1     TOTAL BUDGET PRINTOUT FLAG = 0
 CELL-BY-CELL FLOW TERM FLAG = 0
 REUSING PREVIOUS VALUES OF IOFLG

 HEAD WILL BE SAVED ON UNIT   40 AT END OF TIME STEP  16, STRESS PERIOD    3
 
 SOLVING FOR HEAD 
     1 CALLS TO PCG ROUTINE FOR TIME STEP  17 IN STRESS PERIOD    3
     1 TOTAL ITERATIONS

 MAXIMUM HEAD CHANGE FOR EACH ITERATION (1 INDICATES THE FIRST INNER ITERATION):

    HEAD CHANGE    HEAD CHANGE    HEAD CHANGE    HEAD CHANGE    HEAD CHANGE 
   LAYER,ROW,COL  LAYER,ROW,COL  LAYER,ROW,COL  LAYER,ROW,COL  LAYER,ROW,COL
 ---------------------------------------------------------------------------
  1 -0.2026E-04
   (  1, 80, 58)

 MAXIMUM RESIDUAL FOR EACH ITERATION (1 INDICATES THE FIRST INNER ITERATION):

    RESIDUAL       RESIDUAL       RESIDUAL       RESIDUAL       RESIDUAL    
   LAYER,ROW,COL  LAYER,ROW,COL  LAYER,ROW,COL  LAYER,ROW,COL  LAYER,ROW,COL
 ---------------------------------------------------------------------------
  1 -0.1388E-02
   (  1, 65, 58)


 HEAD/DRAWDOWN PRINTOUT FLAG = 1     TOTAL BUDGET PRINTOUT FLAG = 0
 CELL-BY-CELL FLOW TERM FLAG = 0
 REUSING PREVIOUS VALUES OF IOFLG

 HEAD WILL BE SAVED ON UNIT   40 AT END OF TIME STEP  17, STRESS PERIOD    3
 
 SOLVING FOR HEAD 
     1 CALLS TO PCG ROUTINE FOR TIME STEP  18 IN STRESS PERIOD    3
     1 TOTAL ITERATIONS

 MAXIMUM HEAD CHANGE FOR EACH ITERATION (1 INDICATES THE FIRST INNER ITERATION):

    HEAD CHANGE    HEAD CHANGE    HEAD CHANGE    HEAD CHANGE    HEAD CHANGE 
   LAYER,ROW,COL  LAYER,ROW,COL  LAYER,ROW,COL  LAYER,ROW,COL  LAYER,ROW,COL
 ---------------------------------------------------------------------------
  1 -0.2518E-04
   (  1, 75, 58)

 MAXIMUM RESIDUAL FOR EACH ITERATION (1 INDICATES THE FIRST INNER ITERATION):

    RESIDUAL       RESIDUAL       RESIDUAL       RESIDUAL       RESIDUAL    
   LAYER,ROW,COL  LAYER,ROW,COL  LAYER,ROW,COL  LAYER,ROW,COL  LAYER,ROW,COL
 ---------------------------------------------------------------------------
  1  0.1715E-02
   (  1, 67, 58)


 HEAD/DRAWDOWN PRINTOUT FLAG = 1     TOTAL BUDGET PRINTOUT FLAG = 0
 CELL-BY-CELL FLOW TERM FLAG = 0
 REUSING PREVIOUS VALUES OF IOFLG

 HEAD WILL BE SAVED ON UNIT   40 AT END OF TIME STEP  18, STRESS PERIOD    3
 
 SOLVING FOR HEAD 
     1 CALLS TO PCG ROUTINE FOR TIME STEP  19 IN STRESS PERIOD    3
     1 TOTAL ITERATIONS

 MAXIMUM HEAD CHANGE FOR EACH ITERATION (1 INDICATES THE FIRST INNER ITERATION):

    HEAD CHANGE    HEAD CHANGE    HEAD CHANGE    HEAD CHANGE    HEAD CHANGE 
   LAYER,ROW,COL  LAYER,ROW,COL  LAYER,ROW,COL  LAYER,ROW,COL  LAYER,ROW,COL
 ---------------------------------------------------------------------------
  1 -0.3155E-04
   (  1, 54, 58)

 MAXIMUM RESIDUAL FOR EACH ITERATION (1 INDICATES THE FIRST INNER ITERATION):

    RESIDUAL       RESIDUAL       RESIDUAL       RESIDUAL       RESIDUAL    
   LAYER,ROW,COL  LAYER,ROW,COL  LAYER,ROW,COL  LAYER,ROW,COL  LAYER,ROW,COL
 ---------------------------------------------------------------------------
  1 -0.2233E-02
   (  1, 63, 58)


 HEAD/DRAWDOWN PRINTOUT FLAG = 1     TOTAL BUDGET PRINTOUT FLAG = 0
 CELL-BY-CELL FLOW TERM FLAG = 0
 REUSING PREVIOUS VALUES OF IOFLG

 HEAD WILL BE SAVED ON UNIT   40 AT END OF TIME STEP  19, STRESS PERIOD    3
 
 SOLVING FOR HEAD 
     1 CALLS TO PCG ROUTINE FOR TIME STEP  20 IN STRESS PERIOD    3
     1 TOTAL ITERATIONS

 MAXIMUM HEAD CHANGE FOR EACH ITERATION (1 INDICATES THE FIRST INNER ITERATION):

    HEAD CHANGE    HEAD CHANGE    HEAD CHANGE    HEAD CHANGE    HEAD CHANGE 
   LAYER,ROW,COL  LAYER,ROW,COL  LAYER,ROW,COL  LAYER,ROW,COL  LAYER,ROW,COL
 ---------------------------------------------------------------------------
  1 -0.3935E-04
   (  1, 60, 58)

 MAXIMUM RESIDUAL FOR EACH ITERATION (1 INDICATES THE FIRST INNER ITERATION):

    RESIDUAL       RESIDUAL       RESIDUAL       RESIDUAL       RESIDUAL    
   LAYER,ROW,COL  LAYER,ROW,COL  LAYER,ROW,COL  LAYER,ROW,COL  LAYER,ROW,COL
 ---------------------------------------------------------------------------
  1  0.2698E-02
   (  1, 72, 58)


 HEAD/DRAWDOWN PRINTOUT FLAG = 1     TOTAL BUDGET PRINTOUT FLAG = 0
 CELL-BY-CELL FLOW TERM FLAG = 0
 REUSING PREVIOUS VALUES OF IOFLG

 HEAD WILL BE SAVED ON UNIT   40 AT END OF TIME STEP  20, STRESS PERIOD    3
 
 SOLVING FOR HEAD 
     1 CALLS TO PCG ROUTINE FOR TIME STEP  21 IN STRESS PERIOD    3
     1 TOTAL ITERATIONS

 MAXIMUM HEAD CHANGE FOR EACH ITERATION (1 INDICATES THE FIRST INNER ITERATION):

    HEAD CHANGE    HEAD CHANGE    HEAD CHANGE    HEAD CHANGE    HEAD CHANGE 
   LAYER,ROW,COL  LAYER,ROW,COL  LAYER,ROW,COL  LAYER,ROW,COL  LAYER,ROW,COL
 ---------------------------------------------------------------------------
  1 -0.4926E-04
   (  1, 77, 58)

 MAXIMUM RESIDUAL FOR EACH ITERATION (1 INDICATES THE FIRST INNER ITERATION):

    RESIDUAL       RESIDUAL       RESIDUAL       RESIDUAL       RESIDUAL    
   LAYER,ROW,COL  LAYER,ROW,COL  LAYER,ROW,COL  LAYER,ROW,COL  LAYER,ROW,COL
 ---------------------------------------------------------------------------
  1 -0.3529E-02
   (  1, 63, 58)


 HEAD/DRAWDOWN PRINTOUT FLAG = 1     TOTAL BUDGET PRINTOUT FLAG = 0
 CELL-BY-CELL FLOW TERM FLAG = 0
 REUSING PREVIOUS VALUES OF IOFLG

 HEAD WILL BE SAVED ON UNIT   40 AT END OF TIME STEP  21, STRESS PERIOD    3
 
 SOLVING FOR HEAD 
     1 CALLS TO PCG ROUTINE FOR TIME STEP  22 IN STRESS PERIOD    3
     1 TOTAL ITERATIONS

 MAXIMUM HEAD CHANGE FOR EACH ITERATION (1 INDICATES THE FIRST INNER ITERATION):

    HEAD CHANGE    HEAD CHANGE    HEAD CHANGE    HEAD CHANGE    HEAD CHANGE 
   LAYER,ROW,COL  LAYER,ROW,COL  LAYER,ROW,COL  LAYER,ROW,COL  LAYER,ROW,COL
 ---------------------------------------------------------------------------
  1 -0.6149E-04
   (  1, 54, 58)

 MAXIMUM RESIDUAL FOR EACH ITERATION (1 INDICATES THE FIRST INNER ITERATION):

    RESIDUAL       RESIDUAL       RESIDUAL       RESIDUAL       RESIDUAL    
   LAYER,ROW,COL  LAYER,ROW,COL  LAYER,ROW,COL  LAYER,ROW,COL  LAYER,ROW,COL
 ---------------------------------------------------------------------------
  1 -0.4189E-02
   (  1, 63, 58)


 HEAD/DRAWDOWN PRINTOUT FLAG = 1     TOTAL BUDGET PRINTOUT FLAG = 0
 CELL-BY-CELL FLOW TERM FLAG = 0
 REUSING PREVIOUS VALUES OF IOFLG

 HEAD WILL BE SAVED ON UNIT   40 AT END OF TIME STEP  22, STRESS PERIOD    3
 
 SOLVING FOR HEAD 
     1 CALLS TO PCG ROUTINE FOR TIME STEP  23 IN STRESS PERIOD    3
     1 TOTAL ITERATIONS

 MAXIMUM HEAD CHANGE FOR EACH ITERATION (1 INDICATES THE FIRST INNER ITERATION):

    HEAD CHANGE    HEAD CHANGE    HEAD CHANGE    HEAD CHANGE    HEAD CHANGE 
   LAYER,ROW,COL  LAYER,ROW,COL  LAYER,ROW,COL  LAYER,ROW,COL  LAYER,ROW,COL
 ---------------------------------------------------------------------------
  1 -0.7675E-04
   (  1, 80, 58)

 MAXIMUM RESIDUAL FOR EACH ITERATION (1 INDICATES THE FIRST INNER ITERATION):

    RESIDUAL       RESIDUAL       RESIDUAL       RESIDUAL       RESIDUAL    
   LAYER,ROW,COL  LAYER,ROW,COL  LAYER,ROW,COL  LAYER,ROW,COL  LAYER,ROW,COL
 ---------------------------------------------------------------------------
  1 -0.5359E-02
   (  1, 57, 58)


 HEAD/DRAWDOWN PRINTOUT FLAG = 1     TOTAL BUDGET PRINTOUT FLAG = 0
 CELL-BY-CELL FLOW TERM FLAG = 0
 REUSING PREVIOUS VALUES OF IOFLG

 HEAD WILL BE SAVED ON UNIT   40 AT END OF TIME STEP  23, STRESS PERIOD    3
 
 SOLVING FOR HEAD 
     1 CALLS TO PCG ROUTINE FOR TIME STEP  24 IN STRESS PERIOD    3
     1 TOTAL ITERATIONS

 MAXIMUM HEAD CHANGE FOR EACH ITERATION (1 INDICATES THE FIRST INNER ITERATION):

    HEAD CHANGE    HEAD CHANGE    HEAD CHANGE    HEAD CHANGE    HEAD CHANGE 
   LAYER,ROW,COL  LAYER,ROW,COL  LAYER,ROW,COL  LAYER,ROW,COL  LAYER,ROW,COL
 ---------------------------------------------------------------------------
  1 -0.9562E-04
   (  1, 76, 58)

 MAXIMUM RESIDUAL FOR EACH ITERATION (1 INDICATES THE FIRST INNER ITERATION):

    RESIDUAL       RESIDUAL       RESIDUAL       RESIDUAL       RESIDUAL    
   LAYER,ROW,COL  LAYER,ROW,COL  LAYER,ROW,COL  LAYER,ROW,COL  LAYER,ROW,COL
 ---------------------------------------------------------------------------
  1 -0.6877E-02
   (  1, 58, 58)


 HEAD/DRAWDOWN PRINTOUT FLAG = 1     TOTAL BUDGET PRINTOUT FLAG = 0
 CELL-BY-CELL FLOW TERM FLAG = 0
 REUSING PREVIOUS VALUES OF IOFLG

 HEAD WILL BE SAVED ON UNIT   40 AT END OF TIME STEP  24, STRESS PERIOD    3
 
 SOLVING FOR HEAD 
     2 CALLS TO PCG ROUTINE FOR TIME STEP  25 IN STRESS PERIOD    3
     3 TOTAL ITERATIONS

 MAXIMUM HEAD CHANGE FOR EACH ITERATION (1 INDICATES THE FIRST INNER ITERATION):

    HEAD CHANGE    HEAD CHANGE    HEAD CHANGE    HEAD CHANGE    HEAD CHANGE 
   LAYER,ROW,COL  LAYER,ROW,COL  LAYER,ROW,COL  LAYER,ROW,COL  LAYER,ROW,COL
 ---------------------------------------------------------------------------
  1 -0.1199E-03  0 -0.2590E-08  1 -0.6709E-12
   (  1, 54, 58)  (  2, 55, 58)  (  1, 56, 58)

 MAXIMUM RESIDUAL FOR EACH ITERATION (1 INDICATES THE FIRST INNER ITERATION):

    RESIDUAL       RESIDUAL       RESIDUAL       RESIDUAL       RESIDUAL    
   LAYER,ROW,COL  LAYER,ROW,COL  LAYER,ROW,COL  LAYER,ROW,COL  LAYER,ROW,COL
 ---------------------------------------------------------------------------
  1  0.7843E-02  0  0.1369E-06  1 -0.2286E-09
   (  1, 73, 58)  (  1, 73, 58)  (  1, 68, 58)


 HEAD/DRAWDOWN PRINTOUT FLAG = 1     TOTAL BUDGET PRINTOUT FLAG = 0
 CELL-BY-CELL FLOW TERM FLAG = 0
 REUSING PREVIOUS VALUES OF IOFLG

 HEAD WILL BE SAVED ON UNIT   40 AT END OF TIME STEP  25, STRESS PERIOD    3
 
 SOLVING FOR HEAD 
     2 CALLS TO PCG ROUTINE FOR TIME STEP  26 IN STRESS PERIOD    3
     3 TOTAL ITERATIONS

 MAXIMUM HEAD CHANGE FOR EACH ITERATION (1 INDICATES THE FIRST INNER ITERATION):

    HEAD CHANGE    HEAD CHANGE    HEAD CHANGE    HEAD CHANGE    HEAD CHANGE 
   LAYER,ROW,COL  LAYER,ROW,COL  LAYER,ROW,COL  LAYER,ROW,COL  LAYER,ROW,COL
 ---------------------------------------------------------------------------
  1 -0.1498E-03  0 -0.4046E-08  1  0.2012E-12
   (  1, 80, 58)  (  2, 55, 58)  (  1, 54, 58)

 MAXIMUM RESIDUAL FOR EACH ITERATION (1 INDICATES THE FIRST INNER ITERATION):

    RESIDUAL       RESIDUAL       RESIDUAL       RESIDUAL       RESIDUAL    
   LAYER,ROW,COL  LAYER,ROW,COL  LAYER,ROW,COL  LAYER,ROW,COL  LAYER,ROW,COL
 ---------------------------------------------------------------------------
  1  0.1176E-01  0  0.2484E-06  1 -0.9090E-10
   (  1, 70, 58)  (  1, 59, 58)  (  1, 58, 58)


 HEAD/DRAWDOWN PRINTOUT FLAG = 1     TOTAL BUDGET PRINTOUT FLAG = 0
 CELL-BY-CELL FLOW TERM FLAG = 0
 REUSING PREVIOUS VALUES OF IOFLG

 HEAD WILL BE SAVED ON UNIT   40 AT END OF TIME STEP  26, STRESS PERIOD    3
 
 SOLVING FOR HEAD 
     2 CALLS TO PCG ROUTINE FOR TIME STEP  27 IN STRESS PERIOD    3
     3 TOTAL ITERATIONS

 MAXIMUM HEAD CHANGE FOR EACH ITERATION (1 INDICATES THE FIRST INNER ITERATION):

    HEAD CHANGE    HEAD CHANGE    HEAD CHANGE    HEAD CHANGE    HEAD CHANGE 
   LAYER,ROW,COL  LAYER,ROW,COL  LAYER,ROW,COL  LAYER,ROW,COL  LAYER,ROW,COL
 ---------------------------------------------------------------------------
  1 -0.1870E-03  0 -0.6299E-08  1  0.6645E-12
   (  1, 54, 58)  (  2, 54, 58)  (  1, 56, 58)

 MAXIMUM RESIDUAL FOR EACH ITERATION (1 INDICATES THE FIRST INNER ITERATION):

    RESIDUAL       RESIDUAL       RESIDUAL       RESIDUAL       RESIDUAL    
   LAYER,ROW,COL  LAYER,ROW,COL  LAYER,ROW,COL  LAYER,ROW,COL  LAYER,ROW,COL
 ---------------------------------------------------------------------------
  1 -0.1470E-01  0 -0.3923E-06  1 -0.1096E-09
   (  1, 62, 58)  (  1, 73, 58)  (  1, 67, 58)


 HEAD/DRAWDOWN PRINTOUT FLAG = 1     TOTAL BUDGET PRINTOUT FLAG = 0
 CELL-BY-CELL FLOW TERM FLAG = 0
 REUSING PREVIOUS VALUES OF IOFLG

 HEAD WILL BE SAVED ON UNIT   40 AT END OF TIME STEP  27, STRESS PERIOD    3
 
 SOLVING FOR HEAD 
     2 CALLS TO PCG ROUTINE FOR TIME STEP  28 IN STRESS PERIOD    3
     3 TOTAL ITERATIONS

 MAXIMUM HEAD CHANGE FOR EACH ITERATION (1 INDICATES THE FIRST INNER ITERATION):

    HEAD CHANGE    HEAD CHANGE    HEAD CHANGE    HEAD CHANGE    HEAD CHANGE 
   LAYER,ROW,COL  LAYER,ROW,COL  LAYER,ROW,COL  LAYER,ROW,COL  LAYER,ROW,COL
 ---------------------------------------------------------------------------
  1 -0.2337E-03  0 -0.9850E-08  1 -0.1742E-12
   (  1, 73, 58)  (  2, 54, 58)  (  1, 54, 58)

 MAXIMUM RESIDUAL FOR EACH ITERATION (1 INDICATES THE FIRST INNER ITERATION):

    RESIDUAL       RESIDUAL       RESIDUAL       RESIDUAL       RESIDUAL    
   LAYER,ROW,COL  LAYER,ROW,COL  LAYER,ROW,COL  LAYER,ROW,COL  LAYER,ROW,COL
 ---------------------------------------------------------------------------
  1  0.1665E-01  0  0.6370E-06  1 -0.2628E-09
   (  1, 69, 58)  (  1, 57, 58)  (  1, 79, 58)


 HEAD/DRAWDOWN PRINTOUT FLAG = 1     TOTAL BUDGET PRINTOUT FLAG = 0
 CELL-BY-CELL FLOW TERM FLAG = 0
 REUSING PREVIOUS VALUES OF IOFLG

 HEAD WILL BE SAVED ON UNIT   40 AT END OF TIME STEP  28, STRESS PERIOD    3
 
 SOLVING FOR HEAD 
     2 CALLS TO PCG ROUTINE FOR TIME STEP  29 IN STRESS PERIOD    3
     3 TOTAL ITERATIONS

 MAXIMUM HEAD CHANGE FOR EACH ITERATION (1 INDICATES THE FIRST INNER ITERATION):

    HEAD CHANGE    HEAD CHANGE    HEAD CHANGE    HEAD CHANGE    HEAD CHANGE 
   LAYER,ROW,COL  LAYER,ROW,COL  LAYER,ROW,COL  LAYER,ROW,COL  LAYER,ROW,COL
 ---------------------------------------------------------------------------
  1 -0.2921E-03  0 -0.1538E-07  1  0.1416E-11
   (  1, 74, 58)  (  1, 54, 59)  (  1, 73, 58)

 MAXIMUM RESIDUAL FOR EACH ITERATION (1 INDICATES THE FIRST INNER ITERATION):

    RESIDUAL       RESIDUAL       RESIDUAL       RESIDUAL       RESIDUAL    
   LAYER,ROW,COL  LAYER,ROW,COL  LAYER,ROW,COL  LAYER,ROW,COL  LAYER,ROW,COL
 ---------------------------------------------------------------------------
  1 -0.2018E-01  0 -0.9825E-06  1  0.1952E-09
   (  1, 62, 58)  (  1, 79, 58)  (  1, 60, 58)


 HEAD/DRAWDOWN PRINTOUT FLAG = 1     TOTAL BUDGET PRINTOUT FLAG = 0
 CELL-BY-CELL FLOW TERM FLAG = 0
 REUSING PREVIOUS VALUES OF IOFLG

 HEAD WILL BE SAVED ON UNIT   40 AT END OF TIME STEP  29, STRESS PERIOD    3
 
 SOLVING FOR HEAD 
     2 CALLS TO PCG ROUTINE FOR TIME STEP  30 IN STRESS PERIOD    3
     3 TOTAL ITERATIONS

 MAXIMUM HEAD CHANGE FOR EACH ITERATION (1 INDICATES THE FIRST INNER ITERATION):

    HEAD CHANGE    HEAD CHANGE    HEAD CHANGE    HEAD CHANGE    HEAD CHANGE 
   LAYER,ROW,COL  LAYER,ROW,COL  LAYER,ROW,COL  LAYER,ROW,COL  LAYER,ROW,COL
 ---------------------------------------------------------------------------
  1 -0.3651E-03  0 -0.2403E-07  1  0.1287E-11
   (  1, 54, 58)  (  2, 56, 58)  (  1, 80, 58)

 MAXIMUM RESIDUAL FOR EACH ITERATION (1 INDICATES THE FIRST INNER ITERATION):

    RESIDUAL       RESIDUAL       RESIDUAL       RESIDUAL       RESIDUAL    
   LAYER,ROW,COL  LAYER,ROW,COL  LAYER,ROW,COL  LAYER,ROW,COL  LAYER,ROW,COL
 ---------------------------------------------------------------------------
  1 -0.2388E-01  0  0.1498E-05  1  0.5552E-09
   (  1, 56, 58)  (  1, 65, 58)  (  1, 58, 58)


 HEAD/DRAWDOWN PRINTOUT FLAG = 1     TOTAL BUDGET PRINTOUT FLAG = 0
 CELL-BY-CELL FLOW TERM FLAG = 0
 REUSING PREVIOUS VALUES OF IOFLG

 HEAD WILL BE SAVED ON UNIT   40 AT END OF TIME STEP  30, STRESS PERIOD    3
 
 SOLVING FOR HEAD 
     2 CALLS TO PCG ROUTINE FOR TIME STEP  31 IN STRESS PERIOD    3
     3 TOTAL ITERATIONS

 MAXIMUM HEAD CHANGE FOR EACH ITERATION (1 INDICATES THE FIRST INNER ITERATION):

    HEAD CHANGE    HEAD CHANGE    HEAD CHANGE    HEAD CHANGE    HEAD CHANGE 
   LAYER,ROW,COL  LAYER,ROW,COL  LAYER,ROW,COL  LAYER,ROW,COL  LAYER,ROW,COL
 ---------------------------------------------------------------------------
  1 -0.4559E-03  0 -0.3754E-07  1 -0.2052E-11
   (  1, 60, 58)  (  2, 55, 58)  (  1, 68, 58)

 MAXIMUM RESIDUAL FOR EACH ITERATION (1 INDICATES THE FIRST INNER ITERATION):

    RESIDUAL       RESIDUAL       RESIDUAL       RESIDUAL       RESIDUAL    
   LAYER,ROW,COL  LAYER,ROW,COL  LAYER,ROW,COL  LAYER,ROW,COL  LAYER,ROW,COL
 ---------------------------------------------------------------------------
  1  0.3285E-01  0  0.2760E-05  1  0.1257E-08
   (  1, 68, 58)  (  1, 55, 58)  (  1, 68, 58)


 HEAD/DRAWDOWN PRINTOUT FLAG = 1     TOTAL BUDGET PRINTOUT FLAG = 0
 CELL-BY-CELL FLOW TERM FLAG = 0
 REUSING PREVIOUS VALUES OF IOFLG

 HEAD WILL BE SAVED ON UNIT   40 AT END OF TIME STEP  31, STRESS PERIOD    3
 
 SOLVING FOR HEAD 
     2 CALLS TO PCG ROUTINE FOR TIME STEP  32 IN STRESS PERIOD    3
     3 TOTAL ITERATIONS

 MAXIMUM HEAD CHANGE FOR EACH ITERATION (1 INDICATES THE FIRST INNER ITERATION):

    HEAD CHANGE    HEAD CHANGE    HEAD CHANGE    HEAD CHANGE    HEAD CHANGE 
   LAYER,ROW,COL  LAYER,ROW,COL  LAYER,ROW,COL  LAYER,ROW,COL  LAYER,ROW,COL
 ---------------------------------------------------------------------------
  1 -0.5697E-03  0 -0.5857E-07  1 -0.1273E-11
   (  1, 56, 58)  (  2, 55, 58)  (  2, 74, 58)

 MAXIMUM RESIDUAL FOR EACH ITERATION (1 INDICATES THE FIRST INNER ITERATION):

    RESIDUAL       RESIDUAL       RESIDUAL       RESIDUAL       RESIDUAL    
   LAYER,ROW,COL  LAYER,ROW,COL  LAYER,ROW,COL  LAYER,ROW,COL  LAYER,ROW,COL
 ---------------------------------------------------------------------------
  1 -0.4618E-01  0 -0.3423E-05  1  0.2837E-09
   (  1, 56, 58)  (  1, 56, 58)  (  1, 60, 58)


 HEAD/DRAWDOWN PRINTOUT FLAG = 1     TOTAL BUDGET PRINTOUT FLAG = 0
 CELL-BY-CELL FLOW TERM FLAG = 0
 REUSING PREVIOUS VALUES OF IOFLG

 HEAD WILL BE SAVED ON UNIT   40 AT END OF TIME STEP  32, STRESS PERIOD    3
 
 SOLVING FOR HEAD 
     2 CALLS TO PCG ROUTINE FOR TIME STEP  33 IN STRESS PERIOD    3
     3 TOTAL ITERATIONS

 MAXIMUM HEAD CHANGE FOR EACH ITERATION (1 INDICATES THE FIRST INNER ITERATION):

    HEAD CHANGE    HEAD CHANGE    HEAD CHANGE    HEAD CHANGE    HEAD CHANGE 
   LAYER,ROW,COL  LAYER,ROW,COL  LAYER,ROW,COL  LAYER,ROW,COL  LAYER,ROW,COL
 ---------------------------------------------------------------------------
  1 -0.7114E-03  0 -0.9151E-07  1 -0.2422E-11
   (  1, 54, 58)  (  1, 55, 59)  (  1, 78, 59)

 MAXIMUM RESIDUAL FOR EACH ITERATION (1 INDICATES THE FIRST INNER ITERATION):

    RESIDUAL       RESIDUAL       RESIDUAL       RESIDUAL       RESIDUAL    
   LAYER,ROW,COL  LAYER,ROW,COL  LAYER,ROW,COL  LAYER,ROW,COL  LAYER,ROW,COL
 ---------------------------------------------------------------------------
  1  0.4229E-01  0  0.5289E-05  1  0.9945E-09
   (  1, 72, 58)  (  1, 56, 58)  (  1, 56, 58)


 HEAD/DRAWDOWN PRINTOUT FLAG = 1     TOTAL BUDGET PRINTOUT FLAG = 0
 CELL-BY-CELL FLOW TERM FLAG = 0
 REUSING PREVIOUS VALUES OF IOFLG

 HEAD WILL BE SAVED ON UNIT   40 AT END OF TIME STEP  33, STRESS PERIOD    3
 
 SOLVING FOR HEAD 
     2 CALLS TO PCG ROUTINE FOR TIME STEP  34 IN STRESS PERIOD    3
     3 TOTAL ITERATIONS

 MAXIMUM HEAD CHANGE FOR EACH ITERATION (1 INDICATES THE FIRST INNER ITERATION):

    HEAD CHANGE    HEAD CHANGE    HEAD CHANGE    HEAD CHANGE    HEAD CHANGE 
   LAYER,ROW,COL  LAYER,ROW,COL  LAYER,ROW,COL  LAYER,ROW,COL  LAYER,ROW,COL
 ---------------------------------------------------------------------------
  1 -0.8885E-03  0 -0.1427E-06  1 -0.4799E-11
   (  1, 56, 58)  (  2, 55, 58)  (  2, 77, 58)

 MAXIMUM RESIDUAL FOR EACH ITERATION (1 INDICATES THE FIRST INNER ITERATION):

    RESIDUAL       RESIDUAL       RESIDUAL       RESIDUAL       RESIDUAL    
   LAYER,ROW,COL  LAYER,ROW,COL  LAYER,ROW,COL  LAYER,ROW,COL  LAYER,ROW,COL
 ---------------------------------------------------------------------------
  1 -0.6089E-01  0 -0.9337E-05  1 -0.7812E-09
   (  1, 60, 58)  (  1, 72, 58)  (  1, 68, 58)


 HEAD/DRAWDOWN PRINTOUT FLAG = 1     TOTAL BUDGET PRINTOUT FLAG = 0
 CELL-BY-CELL FLOW TERM FLAG = 0
 REUSING PREVIOUS VALUES OF IOFLG

 HEAD WILL BE SAVED ON UNIT   40 AT END OF TIME STEP  34, STRESS PERIOD    3
 
 SOLVING FOR HEAD 
     2 CALLS TO PCG ROUTINE FOR TIME STEP  35 IN STRESS PERIOD    3
     3 TOTAL ITERATIONS

 MAXIMUM HEAD CHANGE FOR EACH ITERATION (1 INDICATES THE FIRST INNER ITERATION):

    HEAD CHANGE    HEAD CHANGE    HEAD CHANGE    HEAD CHANGE    HEAD CHANGE 
   LAYER,ROW,COL  LAYER,ROW,COL  LAYER,ROW,COL  LAYER,ROW,COL  LAYER,ROW,COL
 ---------------------------------------------------------------------------
  1 -0.1109E-02  0 -0.2228E-06  1 -0.9293E-11
   (  1, 54, 58)  (  2, 56, 58)  (  2, 76, 58)

 MAXIMUM RESIDUAL FOR EACH ITERATION (1 INDICATES THE FIRST INNER ITERATION):

    RESIDUAL       RESIDUAL       RESIDUAL       RESIDUAL       RESIDUAL    
   LAYER,ROW,COL  LAYER,ROW,COL  LAYER,ROW,COL  LAYER,ROW,COL  LAYER,ROW,COL
 ---------------------------------------------------------------------------
  1  0.8357E-01  0 -0.1298E-04  1  0.1654E-08
   (  1, 69, 58)  (  1, 73, 58)  (  1, 69, 58)


 HEAD/DRAWDOWN PRINTOUT FLAG = 1     TOTAL BUDGET PRINTOUT FLAG = 1
 CELL-BY-CELL FLOW TERM FLAG = 1
 REUSING PREVIOUS VALUES OF IOFLG
 UBUDSV SAVING "         STORAGE" ON UNIT 45 AT TIME STEP 35, STRESS PERIOD    3
 UBUDSV SAVING "   CONSTANT HEAD" ON UNIT 45 AT TIME STEP 35, STRESS PERIOD    3
 UBUDSV SAVING "FLOW RIGHT FACE " ON UNIT 45 AT TIME STEP 35, STRESS PERIOD    3
 UBUDSV SAVING "FLOW FRONT FACE " ON UNIT 45 AT TIME STEP 35, STRESS PERIOD    3
 UBUDSV SAVING "FLOW LOWER FACE " ON UNIT 45 AT TIME STEP 35, STRESS PERIOD    3
 UBUDSV SAVING "           WELLS" ON UNIT 45 AT TIME STEP 35, STRESS PERIOD    3

 HEAD WILL BE SAVED ON UNIT   40 AT END OF TIME STEP  35, STRESS PERIOD    3
1
  VOLUMETRIC BUDGET FOR ENTIRE MODEL AT END OF TIME STEP 35 IN STRESS PERIOD   3
  ------------------------------------------------------------------------------

     CUMULATIVE VOLUMES      L**3       RATES FOR THIS TIME STEP      L**3/T
     ------------------                 ------------------------

           IN:                                      IN:
           ---                                      ---
             STORAGE =       1.4937E-02               STORAGE =        1506.5509
       CONSTANT HEAD =           0.0000         CONSTANT HEAD =           0.0000
               WELLS =       15000.0000                 WELLS =           0.0000

            TOTAL IN =       15000.0146              TOTAL IN =        1506.5509

          OUT:                                     OUT:
          ----                                     ----
             STORAGE =       14963.2168               STORAGE =        1489.3844
       CONSTANT HEAD =           0.0000         CONSTANT HEAD =           0.0000
               WELLS =           0.0000                 WELLS =           0.0000

           TOTAL OUT =       14963.2168             TOTAL OUT =        1489.3844

            IN - OUT =          36.7979              IN - OUT =          17.1665

 PERCENT DISCREPANCY =           0.25     PERCENT DISCREPANCY =           1.15


          TIME SUMMARY AT END OF TIME STEP  35 IN STRESS PERIOD    3
                    SECONDS     MINUTES      HOURS       DAYS        YEARS
                    -----------------------------------------------------------
   TIME STEP LENGTH 0.10847     1.80781E-03 3.01301E-05 1.25542E-06 3.43715E-09
 STRESS PERIOD TIME 0.54212     9.03536E-03 1.50589E-04 6.27456E-06 1.71788E-08
         TOTAL TIME 2.85120E+06  47520.      792.00      33.000     9.03491E-02
1
 
 SOLVING FOR HEAD 
     2 CALLS TO PCG ROUTINE FOR TIME STEP  36 IN STRESS PERIOD    3
     3 TOTAL ITERATIONS

 MAXIMUM HEAD CHANGE FOR EACH ITERATION (1 INDICATES THE FIRST INNER ITERATION):

    HEAD CHANGE    HEAD CHANGE    HEAD CHANGE    HEAD CHANGE    HEAD CHANGE 
   LAYER,ROW,COL  LAYER,ROW,COL  LAYER,ROW,COL  LAYER,ROW,COL  LAYER,ROW,COL
 ---------------------------------------------------------------------------
  1 -0.1385E-02  0 -0.3478E-06  1 -0.1799E-10
   (  1, 56, 58)  (  2, 56, 58)  (  2, 70, 58)

 MAXIMUM RESIDUAL FOR EACH ITERATION (1 INDICATES THE FIRST INNER ITERATION):

    RESIDUAL       RESIDUAL       RESIDUAL       RESIDUAL       RESIDUAL    
   LAYER,ROW,COL  LAYER,ROW,COL  LAYER,ROW,COL  LAYER,ROW,COL  LAYER,ROW,COL
 ---------------------------------------------------------------------------
  1 -0.8908E-01  0 -0.1960E-04  1  0.2757E-08
   (  1, 63, 58)  (  1, 67, 58)  (  1, 78, 58)


 HEAD/DRAWDOWN PRINTOUT FLAG = 1     TOTAL BUDGET PRINTOUT FLAG = 0
 CELL-BY-CELL FLOW TERM FLAG = 0
 REUSING PREVIOUS VALUES OF IOFLG

 HEAD WILL BE SAVED ON UNIT   40 AT END OF TIME STEP  36, STRESS PERIOD    3
 
 SOLVING FOR HEAD 
     2 CALLS TO PCG ROUTINE FOR TIME STEP  37 IN STRESS PERIOD    3
     3 TOTAL ITERATIONS

 MAXIMUM HEAD CHANGE FOR EACH ITERATION (1 INDICATES THE FIRST INNER ITERATION):

    HEAD CHANGE    HEAD CHANGE    HEAD CHANGE    HEAD CHANGE    HEAD CHANGE 
   LAYER,ROW,COL  LAYER,ROW,COL  LAYER,ROW,COL  LAYER,ROW,COL  LAYER,ROW,COL
 ---------------------------------------------------------------------------
  1 -0.1728E-02  0 -0.5425E-06  1 -0.3511E-10
   (  1, 54, 58)  (  2, 55, 58)  (  1, 70, 59)

 MAXIMUM RESIDUAL FOR EACH ITERATION (1 INDICATES THE FIRST INNER ITERATION):

    RESIDUAL       RESIDUAL       RESIDUAL       RESIDUAL       RESIDUAL    
   LAYER,ROW,COL  LAYER,ROW,COL  LAYER,ROW,COL  LAYER,ROW,COL  LAYER,ROW,COL
 ---------------------------------------------------------------------------
  1  0.1283      0 -0.3053E-04  1 -0.5411E-08
   (  1, 69, 58)  (  1, 74, 58)  (  1, 63, 58)


 HEAD/DRAWDOWN PRINTOUT FLAG = 1     TOTAL BUDGET PRINTOUT FLAG = 0
 CELL-BY-CELL FLOW TERM FLAG = 0
 REUSING PREVIOUS VALUES OF IOFLG

 HEAD WILL BE SAVED ON UNIT   40 AT END OF TIME STEP  37, STRESS PERIOD    3
 
 SOLVING FOR HEAD 
     2 CALLS TO PCG ROUTINE FOR TIME STEP  38 IN STRESS PERIOD    3
     3 TOTAL ITERATIONS

 MAXIMUM HEAD CHANGE FOR EACH ITERATION (1 INDICATES THE FIRST INNER ITERATION):

    HEAD CHANGE    HEAD CHANGE    HEAD CHANGE    HEAD CHANGE    HEAD CHANGE 
   LAYER,ROW,COL  LAYER,ROW,COL  LAYER,ROW,COL  LAYER,ROW,COL  LAYER,ROW,COL
 ---------------------------------------------------------------------------
  1 -0.2155E-02  0 -0.8465E-06  1 -0.6861E-10
   (  1, 56, 58)  (  2, 55, 58)  (  2, 70, 58)

 MAXIMUM RESIDUAL FOR EACH ITERATION (1 INDICATES THE FIRST INNER ITERATION):

    RESIDUAL       RESIDUAL       RESIDUAL       RESIDUAL       RESIDUAL    
   LAYER,ROW,COL  LAYER,ROW,COL  LAYER,ROW,COL  LAYER,ROW,COL  LAYER,ROW,COL
 ---------------------------------------------------------------------------
  1  0.1484      0  0.5540E-04  1  0.1216E-07
   (  1, 54, 58)  (  1, 65, 58)  (  1, 65, 58)


 HEAD/DRAWDOWN PRINTOUT FLAG = 1     TOTAL BUDGET PRINTOUT FLAG = 0
 CELL-BY-CELL FLOW TERM FLAG = 0
 REUSING PREVIOUS VALUES OF IOFLG

 HEAD WILL BE SAVED ON UNIT   40 AT END OF TIME STEP  38, STRESS PERIOD    3
 
 SOLVING FOR HEAD 
     2 CALLS TO PCG ROUTINE FOR TIME STEP  39 IN STRESS PERIOD    3
     3 TOTAL ITERATIONS

 MAXIMUM HEAD CHANGE FOR EACH ITERATION (1 INDICATES THE FIRST INNER ITERATION):

    HEAD CHANGE    HEAD CHANGE    HEAD CHANGE    HEAD CHANGE    HEAD CHANGE 
   LAYER,ROW,COL  LAYER,ROW,COL  LAYER,ROW,COL  LAYER,ROW,COL  LAYER,ROW,COL
 ---------------------------------------------------------------------------
  1 -0.2687E-02  0 -0.1320E-05  1 -0.1343E-09
   (  1, 55, 58)  (  2, 55, 58)  (  1, 70, 59)

 MAXIMUM RESIDUAL FOR EACH ITERATION (1 INDICATES THE FIRST INNER ITERATION):

    RESIDUAL       RESIDUAL       RESIDUAL       RESIDUAL       RESIDUAL    
   LAYER,ROW,COL  LAYER,ROW,COL  LAYER,ROW,COL  LAYER,ROW,COL  LAYER,ROW,COL
 ---------------------------------------------------------------------------
  1  0.1977      0  0.7836E-04  1  0.2448E-07
   (  1, 72, 58)  (  1, 72, 58)  (  1, 72, 58)


 HEAD/DRAWDOWN PRINTOUT FLAG = 1     TOTAL BUDGET PRINTOUT FLAG = 0
 CELL-BY-CELL FLOW TERM FLAG = 0
 REUSING PREVIOUS VALUES OF IOFLG

 HEAD WILL BE SAVED ON UNIT   40 AT END OF TIME STEP  39, STRESS PERIOD    3
 
 SOLVING FOR HEAD 
     2 CALLS TO PCG ROUTINE FOR TIME STEP  40 IN STRESS PERIOD    3
     3 TOTAL ITERATIONS

 MAXIMUM HEAD CHANGE FOR EACH ITERATION (1 INDICATES THE FIRST INNER ITERATION):

    HEAD CHANGE    HEAD CHANGE    HEAD CHANGE    HEAD CHANGE    HEAD CHANGE 
   LAYER,ROW,COL  LAYER,ROW,COL  LAYER,ROW,COL  LAYER,ROW,COL  LAYER,ROW,COL
 ---------------------------------------------------------------------------
  1 -0.3348E-02  0 -0.2054E-05  1 -0.2614E-09
   (  1, 59, 58)  (  2, 58, 58)  (  2, 77, 58)

 MAXIMUM RESIDUAL FOR EACH ITERATION (1 INDICATES THE FIRST INNER ITERATION):

    RESIDUAL       RESIDUAL       RESIDUAL       RESIDUAL       RESIDUAL    
   LAYER,ROW,COL  LAYER,ROW,COL  LAYER,ROW,COL  LAYER,ROW,COL  LAYER,ROW,COL
 ---------------------------------------------------------------------------
  1 -0.2479      0  0.1285E-03  1 -0.3999E-07
   (  1, 58, 58)  (  1, 57, 58)  (  1, 58, 58)


 HEAD/DRAWDOWN PRINTOUT FLAG = 1     TOTAL BUDGET PRINTOUT FLAG = 0
 CELL-BY-CELL FLOW TERM FLAG = 0
 REUSING PREVIOUS VALUES OF IOFLG

 HEAD WILL BE SAVED ON UNIT   40 AT END OF TIME STEP  40, STRESS PERIOD    3
 
 SOLVING FOR HEAD 
     2 CALLS TO PCG ROUTINE FOR TIME STEP  41 IN STRESS PERIOD    3
     3 TOTAL ITERATIONS

 MAXIMUM HEAD CHANGE FOR EACH ITERATION (1 INDICATES THE FIRST INNER ITERATION):

    HEAD CHANGE    HEAD CHANGE    HEAD CHANGE    HEAD CHANGE    HEAD CHANGE 
   LAYER,ROW,COL  LAYER,ROW,COL  LAYER,ROW,COL  LAYER,ROW,COL  LAYER,ROW,COL
 ---------------------------------------------------------------------------
  1 -0.4168E-02  0 -0.3186E-05  1 -0.5120E-09
   (  1, 54, 58)  (  2, 56, 58)  (  1, 70, 59)

 MAXIMUM RESIDUAL FOR EACH ITERATION (1 INDICATES THE FIRST INNER ITERATION):

    RESIDUAL       RESIDUAL       RESIDUAL       RESIDUAL       RESIDUAL    
   LAYER,ROW,COL  LAYER,ROW,COL  LAYER,ROW,COL  LAYER,ROW,COL  LAYER,ROW,COL
 ---------------------------------------------------------------------------
  1 -0.2857      0 -0.2269E-03  1 -0.9066E-07
   (  1, 76, 58)  (  1, 76, 58)  (  1, 76, 58)


 HEAD/DRAWDOWN PRINTOUT FLAG = 1     TOTAL BUDGET PRINTOUT FLAG = 0
 CELL-BY-CELL FLOW TERM FLAG = 0
 REUSING PREVIOUS VALUES OF IOFLG

 HEAD WILL BE SAVED ON UNIT   40 AT END OF TIME STEP  41, STRESS PERIOD    3
 
 SOLVING FOR HEAD 
     2 CALLS TO PCG ROUTINE FOR TIME STEP  42 IN STRESS PERIOD    3
     3 TOTAL ITERATIONS

 MAXIMUM HEAD CHANGE FOR EACH ITERATION (1 INDICATES THE FIRST INNER ITERATION):

    HEAD CHANGE    HEAD CHANGE    HEAD CHANGE    HEAD CHANGE    HEAD CHANGE 
   LAYER,ROW,COL  LAYER,ROW,COL  LAYER,ROW,COL  LAYER,ROW,COL  LAYER,ROW,COL
 ---------------------------------------------------------------------------
  1 -0.5186E-02  0 -0.4978E-05  1 -0.9869E-09
   (  1, 68, 58)  (  2, 58, 58)  (  1, 70, 59)

 MAXIMUM RESIDUAL FOR EACH ITERATION (1 INDICATES THE FIRST INNER ITERATION):

    RESIDUAL       RESIDUAL       RESIDUAL       RESIDUAL       RESIDUAL    
   LAYER,ROW,COL  LAYER,ROW,COL  LAYER,ROW,COL  LAYER,ROW,COL  LAYER,ROW,COL
 ---------------------------------------------------------------------------
  1  0.4138      0  0.3255E-03  1  0.1518E-06
   (  1, 70, 58)  (  1, 64, 58)  (  1, 64, 58)


 HEAD/DRAWDOWN PRINTOUT FLAG = 1     TOTAL BUDGET PRINTOUT FLAG = 0
 CELL-BY-CELL FLOW TERM FLAG = 0
 REUSING PREVIOUS VALUES OF IOFLG

 HEAD WILL BE SAVED ON UNIT   40 AT END OF TIME STEP  42, STRESS PERIOD    3
 
 SOLVING FOR HEAD 
     2 CALLS TO PCG ROUTINE FOR TIME STEP  43 IN STRESS PERIOD    3
     3 TOTAL ITERATIONS

 MAXIMUM HEAD CHANGE FOR EACH ITERATION (1 INDICATES THE FIRST INNER ITERATION):

    HEAD CHANGE    HEAD CHANGE    HEAD CHANGE    HEAD CHANGE    HEAD CHANGE 
   LAYER,ROW,COL  LAYER,ROW,COL  LAYER,ROW,COL  LAYER,ROW,COL  LAYER,ROW,COL
 ---------------------------------------------------------------------------
  1 -0.6443E-02  0 -0.7810E-05  1 -0.4056E-08
   (  1, 57, 58)  (  2, 56, 58)  (  1, 81, 58)

 MAXIMUM RESIDUAL FOR EACH ITERATION (1 INDICATES THE FIRST INNER ITERATION):

    RESIDUAL       RESIDUAL       RESIDUAL       RESIDUAL       RESIDUAL    
   LAYER,ROW,COL  LAYER,ROW,COL  LAYER,ROW,COL  LAYER,ROW,COL  LAYER,ROW,COL
 ---------------------------------------------------------------------------
  1  0.4674      0  0.3932E-03  1  0.2515E-06
   (  1, 54, 58)  (  1, 54, 58)  (  1, 54, 58)


 HEAD/DRAWDOWN PRINTOUT FLAG = 1     TOTAL BUDGET PRINTOUT FLAG = 0
 CELL-BY-CELL FLOW TERM FLAG = 0
 REUSING PREVIOUS VALUES OF IOFLG

 HEAD WILL BE SAVED ON UNIT   40 AT END OF TIME STEP  43, STRESS PERIOD    3
 
 SOLVING FOR HEAD 
     2 CALLS TO PCG ROUTINE FOR TIME STEP  44 IN STRESS PERIOD    3
     3 TOTAL ITERATIONS

 MAXIMUM HEAD CHANGE FOR EACH ITERATION (1 INDICATES THE FIRST INNER ITERATION):

    HEAD CHANGE    HEAD CHANGE    HEAD CHANGE    HEAD CHANGE    HEAD CHANGE 
   LAYER,ROW,COL  LAYER,ROW,COL  LAYER,ROW,COL  LAYER,ROW,COL  LAYER,ROW,COL
 ---------------------------------------------------------------------------
  1 -0.7997E-02  0 -0.1246E-04  1 -0.7687E-08
   (  1, 57, 58)  (  1, 81, 58)  (  1, 81, 58)

 MAXIMUM RESIDUAL FOR EACH ITERATION (1 INDICATES THE FIRST INNER ITERATION):

    RESIDUAL       RESIDUAL       RESIDUAL       RESIDUAL       RESIDUAL    
   LAYER,ROW,COL  LAYER,ROW,COL  LAYER,ROW,COL  LAYER,ROW,COL  LAYER,ROW,COL
 ---------------------------------------------------------------------------
  1  0.6144      0  0.6608E-03  1  0.5308E-06
   (  1, 54, 58)  (  1, 54, 58)  (  1, 54, 58)


 HEAD/DRAWDOWN PRINTOUT FLAG = 1     TOTAL BUDGET PRINTOUT FLAG = 0
 CELL-BY-CELL FLOW TERM FLAG = 0
 REUSING PREVIOUS VALUES OF IOFLG

 HEAD WILL BE SAVED ON UNIT   40 AT END OF TIME STEP  44, STRESS PERIOD    3
 
 SOLVING FOR HEAD 
     2 CALLS TO PCG ROUTINE FOR TIME STEP  45 IN STRESS PERIOD    3
     3 TOTAL ITERATIONS

 MAXIMUM HEAD CHANGE FOR EACH ITERATION (1 INDICATES THE FIRST INNER ITERATION):

    HEAD CHANGE    HEAD CHANGE    HEAD CHANGE    HEAD CHANGE    HEAD CHANGE 
   LAYER,ROW,COL  LAYER,ROW,COL  LAYER,ROW,COL  LAYER,ROW,COL  LAYER,ROW,COL
 ---------------------------------------------------------------------------
  1 -0.9910E-02  0 -0.1821E-04  1  0.2341E-07
   (  1, 54, 58)  (  2, 56, 58)  (  1, 81, 58)

 MAXIMUM RESIDUAL FOR EACH ITERATION (1 INDICATES THE FIRST INNER ITERATION):

    RESIDUAL       RESIDUAL       RESIDUAL       RESIDUAL       RESIDUAL    
   LAYER,ROW,COL  LAYER,ROW,COL  LAYER,ROW,COL  LAYER,ROW,COL  LAYER,ROW,COL
 ---------------------------------------------------------------------------
  1 -0.4122      0 -0.9979E-03  1 -0.8969E-06
   (  1, 54, 58)  (  1, 54, 58)  (  1, 54, 58)


 HEAD/DRAWDOWN PRINTOUT FLAG = 1     TOTAL BUDGET PRINTOUT FLAG = 0
 CELL-BY-CELL FLOW TERM FLAG = 0
 REUSING PREVIOUS VALUES OF IOFLG

 HEAD WILL BE SAVED ON UNIT   40 AT END OF TIME STEP  45, STRESS PERIOD    3
 
 SOLVING FOR HEAD 
     2 CALLS TO PCG ROUTINE FOR TIME STEP  46 IN STRESS PERIOD    3
     3 TOTAL ITERATIONS

 MAXIMUM HEAD CHANGE FOR EACH ITERATION (1 INDICATES THE FIRST INNER ITERATION):

    HEAD CHANGE    HEAD CHANGE    HEAD CHANGE    HEAD CHANGE    HEAD CHANGE 
   LAYER,ROW,COL  LAYER,ROW,COL  LAYER,ROW,COL  LAYER,ROW,COL  LAYER,ROW,COL
 ---------------------------------------------------------------------------
  1 -0.1226E-01  0 -0.5550E-04  1 -0.6188E-07
   (  1, 57, 58)  (  1, 81, 58)  (  1, 81, 58)

 MAXIMUM RESIDUAL FOR EACH ITERATION (1 INDICATES THE FIRST INNER ITERATION):

    RESIDUAL       RESIDUAL       RESIDUAL       RESIDUAL       RESIDUAL    
   LAYER,ROW,COL  LAYER,ROW,COL  LAYER,ROW,COL  LAYER,ROW,COL  LAYER,ROW,COL
 ---------------------------------------------------------------------------
  1   1.457      0  0.2602E-02  1  0.2824E-05
   (  1, 70, 58)  (  1, 70, 58)  (  1, 70, 58)


 HEAD/DRAWDOWN PRINTOUT FLAG = 1     TOTAL BUDGET PRINTOUT FLAG = 0
 CELL-BY-CELL FLOW TERM FLAG = 0
 REUSING PREVIOUS VALUES OF IOFLG

 HEAD WILL BE SAVED ON UNIT   40 AT END OF TIME STEP  46, STRESS PERIOD    3
 
 SOLVING FOR HEAD 
     2 CALLS TO PCG ROUTINE FOR TIME STEP  47 IN STRESS PERIOD    3
     3 TOTAL ITERATIONS

 MAXIMUM HEAD CHANGE FOR EACH ITERATION (1 INDICATES THE FIRST INNER ITERATION):

    HEAD CHANGE    HEAD CHANGE    HEAD CHANGE    HEAD CHANGE    HEAD CHANGE 
   LAYER,ROW,COL  LAYER,ROW,COL  LAYER,ROW,COL  LAYER,ROW,COL  LAYER,ROW,COL
 ---------------------------------------------------------------------------
  1 -0.1513E-01  0 -0.4293E-04  1  0.1080E-06
   (  1, 54, 58)  (  2, 61, 58)  (  1, 81, 58)

 MAXIMUM RESIDUAL FOR EACH ITERATION (1 INDICATES THE FIRST INNER ITERATION):

    RESIDUAL       RESIDUAL       RESIDUAL       RESIDUAL       RESIDUAL    
   LAYER,ROW,COL  LAYER,ROW,COL  LAYER,ROW,COL  LAYER,ROW,COL  LAYER,ROW,COL
 ---------------------------------------------------------------------------
  1 -0.5846      0 -0.2266E-02  1 -0.3089E-05
   (  1, 54, 58)  (  1, 54, 58)  (  1, 54, 58)


 HEAD/DRAWDOWN PRINTOUT FLAG = 1     TOTAL BUDGET PRINTOUT FLAG = 0
 CELL-BY-CELL FLOW TERM FLAG = 0
 REUSING PREVIOUS VALUES OF IOFLG

 HEAD WILL BE SAVED ON UNIT   40 AT END OF TIME STEP  47, STRESS PERIOD    3
 
 SOLVING FOR HEAD 
     2 CALLS TO PCG ROUTINE FOR TIME STEP  48 IN STRESS PERIOD    3
     4 TOTAL ITERATIONS

 MAXIMUM HEAD CHANGE FOR EACH ITERATION (1 INDICATES THE FIRST INNER ITERATION):

    HEAD CHANGE    HEAD CHANGE    HEAD CHANGE    HEAD CHANGE    HEAD CHANGE 
   LAYER,ROW,COL  LAYER,ROW,COL  LAYER,ROW,COL  LAYER,ROW,COL  LAYER,ROW,COL
 ---------------------------------------------------------------------------
  1 -0.1863E-01  0 -0.1421E-03  0 -0.2194E-06  1 -0.2858E-09
   (  1, 57, 58)  (  1, 81, 58)  (  1, 81, 58)  (  1, 81, 58)

 MAXIMUM RESIDUAL FOR EACH ITERATION (1 INDICATES THE FIRST INNER ITERATION):

    RESIDUAL       RESIDUAL       RESIDUAL       RESIDUAL       RESIDUAL    
   LAYER,ROW,COL  LAYER,ROW,COL  LAYER,ROW,COL  LAYER,ROW,COL  LAYER,ROW,COL
 ---------------------------------------------------------------------------
  1   2.202      0  0.6240E-02  0  0.8786E-05  1  0.1923E-06
   (  1, 70, 58)  (  1, 70, 58)  (  1, 70, 58)  (  1, 79, 58)


 HEAD/DRAWDOWN PRINTOUT FLAG = 1     TOTAL BUDGET PRINTOUT FLAG = 0
 CELL-BY-CELL FLOW TERM FLAG = 0
 REUSING PREVIOUS VALUES OF IOFLG

 HEAD WILL BE SAVED ON UNIT   40 AT END OF TIME STEP  48, STRESS PERIOD    3
 
 SOLVING FOR HEAD 
     2 CALLS TO PCG ROUTINE FOR TIME STEP  49 IN STRESS PERIOD    3
     4 TOTAL ITERATIONS

 MAXIMUM HEAD CHANGE FOR EACH ITERATION (1 INDICATES THE FIRST INNER ITERATION):

    HEAD CHANGE    HEAD CHANGE    HEAD CHANGE    HEAD CHANGE    HEAD CHANGE 
   LAYER,ROW,COL  LAYER,ROW,COL  LAYER,ROW,COL  LAYER,ROW,COL  LAYER,ROW,COL
 ---------------------------------------------------------------------------
  1 -0.2287E-01  0 -0.1232E-03  0 -0.1367E-06  1 -0.1080E-09
   (  1, 60, 58)  (  1, 81, 58)  (  1, 81, 58)  (  1, 82, 58)

 MAXIMUM RESIDUAL FOR EACH ITERATION (1 INDICATES THE FIRST INNER ITERATION):

    RESIDUAL       RESIDUAL       RESIDUAL       RESIDUAL       RESIDUAL    
   LAYER,ROW,COL  LAYER,ROW,COL  LAYER,ROW,COL  LAYER,ROW,COL  LAYER,ROW,COL
 ---------------------------------------------------------------------------
  1   1.906      0  0.6835E-02  0  0.1532E-04  1  0.6310E-06
   (  1, 54, 58)  (  1, 54, 58)  (  1, 54, 58)  (  1, 54, 58)


 HEAD/DRAWDOWN PRINTOUT FLAG = 1     TOTAL BUDGET PRINTOUT FLAG = 0
 CELL-BY-CELL FLOW TERM FLAG = 0
 REUSING PREVIOUS VALUES OF IOFLG

 HEAD WILL BE SAVED ON UNIT   40 AT END OF TIME STEP  49, STRESS PERIOD    3
 
 SOLVING FOR HEAD 
     2 CALLS TO PCG ROUTINE FOR TIME STEP  50 IN STRESS PERIOD    3
     4 TOTAL ITERATIONS

 MAXIMUM HEAD CHANGE FOR EACH ITERATION (1 INDICATES THE FIRST INNER ITERATION):

    HEAD CHANGE    HEAD CHANGE    HEAD CHANGE    HEAD CHANGE    HEAD CHANGE 
   LAYER,ROW,COL  LAYER,ROW,COL  LAYER,ROW,COL  LAYER,ROW,COL  LAYER,ROW,COL
 ---------------------------------------------------------------------------
  1 -0.2796E-01  0 -0.1489E-03  0  0.9092E-06  1  0.1066E-08
   (  1, 54, 58)  (  2, 63, 58)  (  1, 81, 58)  (  1, 81, 58)

 MAXIMUM RESIDUAL FOR EACH ITERATION (1 INDICATES THE FIRST INNER ITERATION):

    RESIDUAL       RESIDUAL       RESIDUAL       RESIDUAL       RESIDUAL    
   LAYER,ROW,COL  LAYER,ROW,COL  LAYER,ROW,COL  LAYER,ROW,COL  LAYER,ROW,COL
 ---------------------------------------------------------------------------
  1  -1.032      0 -0.7937E-02  0 -0.1876E-04  1 -0.8921E-06
   (  1, 54, 58)  (  1, 54, 58)  (  1, 54, 58)  (  1, 54, 58)


 HEAD/DRAWDOWN PRINTOUT FLAG = 1     TOTAL BUDGET PRINTOUT FLAG = 0
 CELL-BY-CELL FLOW TERM FLAG = 0
 REUSING PREVIOUS VALUES OF IOFLG

 HEAD WILL BE SAVED ON UNIT   40 AT END OF TIME STEP  50, STRESS PERIOD    3
 
 SOLVING FOR HEAD 
     2 CALLS TO PCG ROUTINE FOR TIME STEP  51 IN STRESS PERIOD    3
     4 TOTAL ITERATIONS

 MAXIMUM HEAD CHANGE FOR EACH ITERATION (1 INDICATES THE FIRST INNER ITERATION):

    HEAD CHANGE    HEAD CHANGE    HEAD CHANGE    HEAD CHANGE    HEAD CHANGE 
   LAYER,ROW,COL  LAYER,ROW,COL  LAYER,ROW,COL  LAYER,ROW,COL  LAYER,ROW,COL
 ---------------------------------------------------------------------------
  1 -0.3404E-01  0 -0.2444E-03  0  0.4513E-06  1 -0.2340E-08
   (  1, 54, 58)  (  2, 57, 58)  (  1, 82, 58)  (  1, 80, 57)

 MAXIMUM RESIDUAL FOR EACH ITERATION (1 INDICATES THE FIRST INNER ITERATION):

    RESIDUAL       RESIDUAL       RESIDUAL       RESIDUAL       RESIDUAL    
   LAYER,ROW,COL  LAYER,ROW,COL  LAYER,ROW,COL  LAYER,ROW,COL  LAYER,ROW,COL
 ---------------------------------------------------------------------------
  1  -1.317      0 -0.1322E-01  0 -0.5652E-04  1 -0.3149E-05
   (  1, 54, 58)  (  1, 54, 58)  (  1, 54, 58)  (  1, 54, 58)


 HEAD/DRAWDOWN PRINTOUT FLAG = 1     TOTAL BUDGET PRINTOUT FLAG = 0
 CELL-BY-CELL FLOW TERM FLAG = 0
 REUSING PREVIOUS VALUES OF IOFLG

 HEAD WILL BE SAVED ON UNIT   40 AT END OF TIME STEP  51, STRESS PERIOD    3
 
 SOLVING FOR HEAD 
     2 CALLS TO PCG ROUTINE FOR TIME STEP  52 IN STRESS PERIOD    3
     4 TOTAL ITERATIONS

 MAXIMUM HEAD CHANGE FOR EACH ITERATION (1 INDICATES THE FIRST INNER ITERATION):

    HEAD CHANGE    HEAD CHANGE    HEAD CHANGE    HEAD CHANGE    HEAD CHANGE 
   LAYER,ROW,COL  LAYER,ROW,COL  LAYER,ROW,COL  LAYER,ROW,COL  LAYER,ROW,COL
 ---------------------------------------------------------------------------
  1 -0.4119E-01  0 -0.3400E-03  0  0.2356E-05  1 -0.7899E-08
   (  1, 54, 58)  (  2, 63, 58)  (  1, 81, 58)  (  1, 80, 57)

 MAXIMUM RESIDUAL FOR EACH ITERATION (1 INDICATES THE FIRST INNER ITERATION):

    RESIDUAL       RESIDUAL       RESIDUAL       RESIDUAL       RESIDUAL    
   LAYER,ROW,COL  LAYER,ROW,COL  LAYER,ROW,COL  LAYER,ROW,COL  LAYER,ROW,COL
 ---------------------------------------------------------------------------
  1  -1.532      0 -0.1911E-01  0 -0.9295E-04  1 -0.4436E-05
   (  1, 54, 58)  (  1, 54, 58)  (  1, 54, 58)  (  1, 54, 58)


 HEAD/DRAWDOWN PRINTOUT FLAG = 1     TOTAL BUDGET PRINTOUT FLAG = 0
 CELL-BY-CELL FLOW TERM FLAG = 0
 REUSING PREVIOUS VALUES OF IOFLG

 HEAD WILL BE SAVED ON UNIT   40 AT END OF TIME STEP  52, STRESS PERIOD    3
 
 SOLVING FOR HEAD 
     2 CALLS TO PCG ROUTINE FOR TIME STEP  53 IN STRESS PERIOD    3
     4 TOTAL ITERATIONS

 MAXIMUM HEAD CHANGE FOR EACH ITERATION (1 INDICATES THE FIRST INNER ITERATION):

    HEAD CHANGE    HEAD CHANGE    HEAD CHANGE    HEAD CHANGE    HEAD CHANGE 
   LAYER,ROW,COL  LAYER,ROW,COL  LAYER,ROW,COL  LAYER,ROW,COL  LAYER,ROW,COL
 ---------------------------------------------------------------------------
  1 -0.4955E-01  0 -0.5729E-03  0  0.2248E-05  1 -0.3134E-07
   (  1, 54, 58)  (  2, 59, 58)  (  1, 80, 57)  (  1, 80, 57)

 MAXIMUM RESIDUAL FOR EACH ITERATION (1 INDICATES THE FIRST INNER ITERATION):

    RESIDUAL       RESIDUAL       RESIDUAL       RESIDUAL       RESIDUAL    
   LAYER,ROW,COL  LAYER,ROW,COL  LAYER,ROW,COL  LAYER,ROW,COL  LAYER,ROW,COL
 ---------------------------------------------------------------------------
  1  -1.948      0 -0.3147E-01  0 -0.2589E-03  1 -0.7440E-05
   (  1, 54, 58)  (  1, 54, 58)  (  1, 54, 58)  (  1, 54, 58)


 HEAD/DRAWDOWN PRINTOUT FLAG = 1     TOTAL BUDGET PRINTOUT FLAG = 0
 CELL-BY-CELL FLOW TERM FLAG = 0
 REUSING PREVIOUS VALUES OF IOFLG

 HEAD WILL BE SAVED ON UNIT   40 AT END OF TIME STEP  53, STRESS PERIOD    3
 
 SOLVING FOR HEAD 
     2 CALLS TO PCG ROUTINE FOR TIME STEP  54 IN STRESS PERIOD    3
     4 TOTAL ITERATIONS

 MAXIMUM HEAD CHANGE FOR EACH ITERATION (1 INDICATES THE FIRST INNER ITERATION):

    HEAD CHANGE    HEAD CHANGE    HEAD CHANGE    HEAD CHANGE    HEAD CHANGE 
   LAYER,ROW,COL  LAYER,ROW,COL  LAYER,ROW,COL  LAYER,ROW,COL  LAYER,ROW,COL
 ---------------------------------------------------------------------------
  1 -0.5903E-01  0  0.8066E-03  0  0.9842E-05  1 -0.6598E-07
   (  1, 54, 58)  (  1, 82, 58)  (  1, 81, 58)  (  1, 81, 57)

 MAXIMUM RESIDUAL FOR EACH ITERATION (1 INDICATES THE FIRST INNER ITERATION):

    RESIDUAL       RESIDUAL       RESIDUAL       RESIDUAL       RESIDUAL    
   LAYER,ROW,COL  LAYER,ROW,COL  LAYER,ROW,COL  LAYER,ROW,COL  LAYER,ROW,COL
 ---------------------------------------------------------------------------
  1  -6.282      0 -0.8030E-01  0 -0.6559E-03  1 -0.2148E-04
   (  1, 65, 58)  (  1, 65, 58)  (  1, 65, 58)  (  1, 65, 58)


 HEAD/DRAWDOWN PRINTOUT FLAG = 1     TOTAL BUDGET PRINTOUT FLAG = 0
 CELL-BY-CELL FLOW TERM FLAG = 0
 REUSING PREVIOUS VALUES OF IOFLG

 HEAD WILL BE SAVED ON UNIT   40 AT END OF TIME STEP  54, STRESS PERIOD    3
 
 SOLVING FOR HEAD 
     2 CALLS TO PCG ROUTINE FOR TIME STEP  55 IN STRESS PERIOD    3
     4 TOTAL ITERATIONS

 MAXIMUM HEAD CHANGE FOR EACH ITERATION (1 INDICATES THE FIRST INNER ITERATION):

    HEAD CHANGE    HEAD CHANGE    HEAD CHANGE    HEAD CHANGE    HEAD CHANGE 
   LAYER,ROW,COL  LAYER,ROW,COL  LAYER,ROW,COL  LAYER,ROW,COL  LAYER,ROW,COL
 ---------------------------------------------------------------------------
  1 -0.6970E-01  0  0.1130E-02  0  0.1528E-04  1 -0.1785E-06
   (  1, 65, 58)  (  1, 82, 58)  (  1, 81, 58)  (  1, 81, 57)

 MAXIMUM RESIDUAL FOR EACH ITERATION (1 INDICATES THE FIRST INNER ITERATION):

    RESIDUAL       RESIDUAL       RESIDUAL       RESIDUAL       RESIDUAL    
   LAYER,ROW,COL  LAYER,ROW,COL  LAYER,ROW,COL  LAYER,ROW,COL  LAYER,ROW,COL
 ---------------------------------------------------------------------------
  1  -7.305      0 -0.1227      0 -0.1480E-02  1 -0.5653E-04
   (  1, 64, 58)  (  1, 64, 58)  (  1, 64, 58)  (  1, 64, 58)


 HEAD/DRAWDOWN PRINTOUT FLAG = 1     TOTAL BUDGET PRINTOUT FLAG = 0
 CELL-BY-CELL FLOW TERM FLAG = 0
 REUSING PREVIOUS VALUES OF IOFLG

 HEAD WILL BE SAVED ON UNIT   40 AT END OF TIME STEP  55, STRESS PERIOD    3
 
 SOLVING FOR HEAD 
     2 CALLS TO PCG ROUTINE FOR TIME STEP  56 IN STRESS PERIOD    3
     4 TOTAL ITERATIONS

 MAXIMUM HEAD CHANGE FOR EACH ITERATION (1 INDICATES THE FIRST INNER ITERATION):

    HEAD CHANGE    HEAD CHANGE    HEAD CHANGE    HEAD CHANGE    HEAD CHANGE 
   LAYER,ROW,COL  LAYER,ROW,COL  LAYER,ROW,COL  LAYER,ROW,COL  LAYER,ROW,COL
 ---------------------------------------------------------------------------
  1 -0.8130E-01  0  0.2097E-02  0  0.2668E-04  1 -0.3636E-06
   (  1, 54, 58)  (  1, 82, 58)  (  1, 81, 58)  (  1, 81, 57)

 MAXIMUM RESIDUAL FOR EACH ITERATION (1 INDICATES THE FIRST INNER ITERATION):

    RESIDUAL       RESIDUAL       RESIDUAL       RESIDUAL       RESIDUAL    
   LAYER,ROW,COL  LAYER,ROW,COL  LAYER,ROW,COL  LAYER,ROW,COL  LAYER,ROW,COL
 ---------------------------------------------------------------------------
  1  -8.592      0 -0.1800      0 -0.2726E-02  1 -0.1318E-03
   (  1, 65, 58)  (  1, 65, 58)  (  1, 65, 58)  (  1, 65, 58)


 HEAD/DRAWDOWN PRINTOUT FLAG = 1     TOTAL BUDGET PRINTOUT FLAG = 0
 CELL-BY-CELL FLOW TERM FLAG = 0
 REUSING PREVIOUS VALUES OF IOFLG

 HEAD WILL BE SAVED ON UNIT   40 AT END OF TIME STEP  56, STRESS PERIOD    3
 
 SOLVING FOR HEAD 
     2 CALLS TO PCG ROUTINE FOR TIME STEP  57 IN STRESS PERIOD    3
     4 TOTAL ITERATIONS

 MAXIMUM HEAD CHANGE FOR EACH ITERATION (1 INDICATES THE FIRST INNER ITERATION):

    HEAD CHANGE    HEAD CHANGE    HEAD CHANGE    HEAD CHANGE    HEAD CHANGE 
   LAYER,ROW,COL  LAYER,ROW,COL  LAYER,ROW,COL  LAYER,ROW,COL  LAYER,ROW,COL
 ---------------------------------------------------------------------------
  1 -0.9388E-01  0 -0.2250E-02  0  0.3319E-04  1 -0.1352E-05
   (  1, 54, 58)  (  2, 63, 58)  (  1, 80, 57)  (  1, 81, 57)

 MAXIMUM RESIDUAL FOR EACH ITERATION (1 INDICATES THE FIRST INNER ITERATION):

    RESIDUAL       RESIDUAL       RESIDUAL       RESIDUAL       RESIDUAL    
   LAYER,ROW,COL  LAYER,ROW,COL  LAYER,ROW,COL  LAYER,ROW,COL  LAYER,ROW,COL
 ---------------------------------------------------------------------------
  1  -3.660      0 -0.1513      0 -0.4401E-02  1 -0.2670E-03
   (  1, 54, 58)  (  1, 54, 58)  (  1, 54, 58)  (  1, 54, 58)


 HEAD/DRAWDOWN PRINTOUT FLAG = 1     TOTAL BUDGET PRINTOUT FLAG = 0
 CELL-BY-CELL FLOW TERM FLAG = 0
 REUSING PREVIOUS VALUES OF IOFLG

 HEAD WILL BE SAVED ON UNIT   40 AT END OF TIME STEP  57, STRESS PERIOD    3
 
 SOLVING FOR HEAD 
     2 CALLS TO PCG ROUTINE FOR TIME STEP  58 IN STRESS PERIOD    3
     5 TOTAL ITERATIONS

 MAXIMUM HEAD CHANGE FOR EACH ITERATION (1 INDICATES THE FIRST INNER ITERATION):

    HEAD CHANGE    HEAD CHANGE    HEAD CHANGE    HEAD CHANGE    HEAD CHANGE 
   LAYER,ROW,COL  LAYER,ROW,COL  LAYER,ROW,COL  LAYER,ROW,COL  LAYER,ROW,COL
 ---------------------------------------------------------------------------
  1 -0.1073      0 -0.5221E-02  0  0.1366E-03  0 -0.6318E-05  1 -0.1361E-06
   (  1, 62, 58)  (  2, 59, 58)  (  1, 80, 57)  (  1, 81, 57)  (  1, 53, 58)

 MAXIMUM RESIDUAL FOR EACH ITERATION (1 INDICATES THE FIRST INNER ITERATION):

    RESIDUAL       RESIDUAL       RESIDUAL       RESIDUAL       RESIDUAL    
   LAYER,ROW,COL  LAYER,ROW,COL  LAYER,ROW,COL  LAYER,ROW,COL  LAYER,ROW,COL
 ---------------------------------------------------------------------------
  1   8.391      0  0.2765      0  0.8781E-02  0  0.3520E-03  1  0.1968E-04
   (  1, 54, 58)  (  1, 54, 58)  (  1, 54, 58)  (  1, 54, 58)  (  1, 54, 58)


 HEAD/DRAWDOWN PRINTOUT FLAG = 1     TOTAL BUDGET PRINTOUT FLAG = 0
 CELL-BY-CELL FLOW TERM FLAG = 0
 REUSING PREVIOUS VALUES OF IOFLG

 HEAD WILL BE SAVED ON UNIT   40 AT END OF TIME STEP  58, STRESS PERIOD    3
 
 SOLVING FOR HEAD 
     2 CALLS TO PCG ROUTINE FOR TIME STEP  59 IN STRESS PERIOD    3
     4 TOTAL ITERATIONS

 MAXIMUM HEAD CHANGE FOR EACH ITERATION (1 INDICATES THE FIRST INNER ITERATION):

    HEAD CHANGE    HEAD CHANGE    HEAD CHANGE    HEAD CHANGE    HEAD CHANGE 
   LAYER,ROW,COL  LAYER,ROW,COL  LAYER,ROW,COL  LAYER,ROW,COL  LAYER,ROW,COL
 ---------------------------------------------------------------------------
  1 -0.1186      0 -0.3642E-02  0  0.8322E-04  1 -0.5594E-05
   (  1, 54, 58)  (  2, 63, 58)  (  1, 82, 57)  (  1, 81, 57)

 MAXIMUM RESIDUAL FOR EACH ITERATION (1 INDICATES THE FIRST INNER ITERATION):

    RESIDUAL       RESIDUAL       RESIDUAL       RESIDUAL       RESIDUAL    
   LAYER,ROW,COL  LAYER,ROW,COL  LAYER,ROW,COL  LAYER,ROW,COL  LAYER,ROW,COL
 ---------------------------------------------------------------------------
  1  -4.651      0 -0.2978      0 -0.1311E-01  1 -0.1305E-02
   (  1, 54, 58)  (  1, 54, 58)  (  1, 54, 58)  (  1, 54, 58)


 HEAD/DRAWDOWN PRINTOUT FLAG = 1     TOTAL BUDGET PRINTOUT FLAG = 0
 CELL-BY-CELL FLOW TERM FLAG = 0
 REUSING PREVIOUS VALUES OF IOFLG

 HEAD WILL BE SAVED ON UNIT   40 AT END OF TIME STEP  59, STRESS PERIOD    3
 
 SOLVING FOR HEAD 
     2 CALLS TO PCG ROUTINE FOR TIME STEP  60 IN STRESS PERIOD    3
     5 TOTAL ITERATIONS

 MAXIMUM HEAD CHANGE FOR EACH ITERATION (1 INDICATES THE FIRST INNER ITERATION):

    HEAD CHANGE    HEAD CHANGE    HEAD CHANGE    HEAD CHANGE    HEAD CHANGE 
   LAYER,ROW,COL  LAYER,ROW,COL  LAYER,ROW,COL  LAYER,ROW,COL  LAYER,ROW,COL
 ---------------------------------------------------------------------------
  1 -0.1309      0 -0.6929E-02  0  0.2327E-03  0 -0.1825E-04  1 -0.4345E-06
   (  1, 75, 58)  (  2, 60, 58)  (  1, 80, 57)  (  1, 81, 57)  (  1, 53, 58)

 MAXIMUM RESIDUAL FOR EACH ITERATION (1 INDICATES THE FIRST INNER ITERATION):

    RESIDUAL       RESIDUAL       RESIDUAL       RESIDUAL       RESIDUAL    
   LAYER,ROW,COL  LAYER,ROW,COL  LAYER,ROW,COL  LAYER,ROW,COL  LAYER,ROW,COL
 ---------------------------------------------------------------------------
  1   8.818      0  0.6388      0  0.3560E-01  0  0.2861E-02  1  0.2424E-03
   (  1, 70, 58)  (  1, 60, 58)  (  1, 55, 58)  (  1, 55, 58)  (  1, 55, 58)


 HEAD/DRAWDOWN PRINTOUT FLAG = 1     TOTAL BUDGET PRINTOUT FLAG = 1
 CELL-BY-CELL FLOW TERM FLAG = 1
 REUSING PREVIOUS VALUES OF IOFLG
 UBUDSV SAVING "         STORAGE" ON UNIT 45 AT TIME STEP 60, STRESS PERIOD    3
 UBUDSV SAVING "   CONSTANT HEAD" ON UNIT 45 AT TIME STEP 60, STRESS PERIOD    3
 UBUDSV SAVING "FLOW RIGHT FACE " ON UNIT 45 AT TIME STEP 60, STRESS PERIOD    3
 UBUDSV SAVING "FLOW FRONT FACE " ON UNIT 45 AT TIME STEP 60, STRESS PERIOD    3
 UBUDSV SAVING "FLOW LOWER FACE " ON UNIT 45 AT TIME STEP 60, STRESS PERIOD    3
 UBUDSV SAVING "           WELLS" ON UNIT 45 AT TIME STEP 60, STRESS PERIOD    3

 HEAD WILL BE SAVED ON UNIT   40 AT END OF TIME STEP  60, STRESS PERIOD    3
1
  VOLUMETRIC BUDGET FOR ENTIRE MODEL AT END OF TIME STEP 60 IN STRESS PERIOD   3
  ------------------------------------------------------------------------------

     CUMULATIVE VOLUMES      L**3       RATES FOR THIS TIME STEP      L**3/T
     ------------------                 ------------------------

           IN:                                      IN:
           ---                                      ---
             STORAGE =           2.4957               STORAGE =        1497.8821
       CONSTANT HEAD =           0.0000         CONSTANT HEAD =           0.0000
               WELLS =       15000.0000                 WELLS =           0.0000

            TOTAL IN =       15002.4961              TOTAL IN =        1497.8821

          OUT:                                     OUT:
          ----                                     ----
             STORAGE =       14965.6982               STORAGE =        1497.8433
       CONSTANT HEAD =           0.0000         CONSTANT HEAD =           0.0000
               WELLS =           0.0000                 WELLS =           0.0000

           TOTAL OUT =       14965.6982             TOTAL OUT =        1497.8433

            IN - OUT =          36.7979              IN - OUT =       3.8818E-02

 PERCENT DISCREPANCY =           0.25     PERCENT DISCREPANCY =           0.00


          TIME SUMMARY AT END OF TIME STEP  60 IN STRESS PERIOD    3
                    SECONDS     MINUTES      HOURS       DAYS        YEARS
                    -----------------------------------------------------------
   TIME STEP LENGTH  28.711     0.47852     7.97537E-03 3.32307E-04 9.09807E-07
 STRESS PERIOD TIME  143.56      2.3926     3.98768E-02 1.66153E-03 4.54903E-06
         TOTAL TIME 2.85134E+06  47522.      792.04      33.002     9.03536E-02
1
 
 SOLVING FOR HEAD 
     2 CALLS TO PCG ROUTINE FOR TIME STEP  61 IN STRESS PERIOD    3
     5 TOTAL ITERATIONS

 MAXIMUM HEAD CHANGE FOR EACH ITERATION (1 INDICATES THE FIRST INNER ITERATION):

    HEAD CHANGE    HEAD CHANGE    HEAD CHANGE    HEAD CHANGE    HEAD CHANGE 
   LAYER,ROW,COL  LAYER,ROW,COL  LAYER,ROW,COL  LAYER,ROW,COL  LAYER,ROW,COL
 ---------------------------------------------------------------------------
  1 -0.1423      0 -0.1223E-01  0 -0.6175E-03  0 -0.5037E-04  1 -0.2492E-05
   (  1, 62, 58)  (  2, 59, 58)  (  1, 53, 58)  (  1, 81, 57)  (  1, 53, 58)

 MAXIMUM RESIDUAL FOR EACH ITERATION (1 INDICATES THE FIRST INNER ITERATION):

    RESIDUAL       RESIDUAL       RESIDUAL       RESIDUAL       RESIDUAL    
   LAYER,ROW,COL  LAYER,ROW,COL  LAYER,ROW,COL  LAYER,ROW,COL  LAYER,ROW,COL
 ---------------------------------------------------------------------------
  1   10.74      0  0.7967      0  0.4861E-01  0  0.4580E-02  1  0.4715E-03
   (  1, 54, 58)  (  1, 54, 58)  (  1, 54, 58)  (  1, 54, 58)  (  1, 54, 58)


 HEAD/DRAWDOWN PRINTOUT FLAG = 1     TOTAL BUDGET PRINTOUT FLAG = 0
 CELL-BY-CELL FLOW TERM FLAG = 0
 REUSING PREVIOUS VALUES OF IOFLG

 HEAD WILL BE SAVED ON UNIT   40 AT END OF TIME STEP  61, STRESS PERIOD    3
 
 SOLVING FOR HEAD 
     2 CALLS TO PCG ROUTINE FOR TIME STEP  62 IN STRESS PERIOD    3
     5 TOTAL ITERATIONS

 MAXIMUM HEAD CHANGE FOR EACH ITERATION (1 INDICATES THE FIRST INNER ITERATION):

    HEAD CHANGE    HEAD CHANGE    HEAD CHANGE    HEAD CHANGE    HEAD CHANGE 
   LAYER,ROW,COL  LAYER,ROW,COL  LAYER,ROW,COL  LAYER,ROW,COL  LAYER,ROW,COL
 ---------------------------------------------------------------------------
  1 -0.1475      0 -0.8249E-02  0  0.3767E-03  0 -0.4591E-04  1  0.1801E-05
   (  1, 54, 58)  (  2, 63, 58)  (  1, 81, 57)  (  1, 81, 57)  (  1, 84, 57)

 MAXIMUM RESIDUAL FOR EACH ITERATION (1 INDICATES THE FIRST INNER ITERATION):

    RESIDUAL       RESIDUAL       RESIDUAL       RESIDUAL       RESIDUAL    
   LAYER,ROW,COL  LAYER,ROW,COL  LAYER,ROW,COL  LAYER,ROW,COL  LAYER,ROW,COL
 ---------------------------------------------------------------------------
  1  -6.436      0 -0.7634      0 -0.5940E-01  0 -0.7753E-02  1 -0.1005E-02
   (  1, 54, 58)  (  1, 54, 58)  (  1, 54, 58)  (  1, 54, 58)  (  1, 54, 58)


 HEAD/DRAWDOWN PRINTOUT FLAG = 1     TOTAL BUDGET PRINTOUT FLAG = 0
 CELL-BY-CELL FLOW TERM FLAG = 0
 REUSING PREVIOUS VALUES OF IOFLG

 HEAD WILL BE SAVED ON UNIT   40 AT END OF TIME STEP  62, STRESS PERIOD    3
 
 SOLVING FOR HEAD 
     2 CALLS TO PCG ROUTINE FOR TIME STEP  63 IN STRESS PERIOD    3
     5 TOTAL ITERATIONS

 MAXIMUM HEAD CHANGE FOR EACH ITERATION (1 INDICATES THE FIRST INNER ITERATION):

    HEAD CHANGE    HEAD CHANGE    HEAD CHANGE    HEAD CHANGE    HEAD CHANGE 
   LAYER,ROW,COL  LAYER,ROW,COL  LAYER,ROW,COL  LAYER,ROW,COL  LAYER,ROW,COL
 ---------------------------------------------------------------------------
  1 -0.1434      0  0.1041E-01  0  0.7749E-03  0  0.7038E-04  1  0.5342E-05
   (  1, 54, 58)  (  1, 83, 58)  (  1, 53, 58)  (  1, 53, 58)  (  1, 53, 58)

 MAXIMUM RESIDUAL FOR EACH ITERATION (1 INDICATES THE FIRST INNER ITERATION):

    RESIDUAL       RESIDUAL       RESIDUAL       RESIDUAL       RESIDUAL    
   LAYER,ROW,COL  LAYER,ROW,COL  LAYER,ROW,COL  LAYER,ROW,COL  LAYER,ROW,COL
 ---------------------------------------------------------------------------
  1  -4.992      0 -0.5689      0 -0.5431E-01  0 -0.5579E-02  1 -0.1534E-02
   (  1, 54, 58)  (  1, 54, 58)  (  1, 54, 58)  (  1, 54, 58)  (  1, 54, 58)


 HEAD/DRAWDOWN PRINTOUT FLAG = 1     TOTAL BUDGET PRINTOUT FLAG = 0
 CELL-BY-CELL FLOW TERM FLAG = 0
 REUSING PREVIOUS VALUES OF IOFLG

 HEAD WILL BE SAVED ON UNIT   40 AT END OF TIME STEP  63, STRESS PERIOD    3
 
 SOLVING FOR HEAD 
     2 CALLS TO PCG ROUTINE FOR TIME STEP  64 IN STRESS PERIOD    3
     6 TOTAL ITERATIONS

 MAXIMUM HEAD CHANGE FOR EACH ITERATION (1 INDICATES THE FIRST INNER ITERATION):

    HEAD CHANGE    HEAD CHANGE    HEAD CHANGE    HEAD CHANGE    HEAD CHANGE 
   LAYER,ROW,COL  LAYER,ROW,COL  LAYER,ROW,COL  LAYER,ROW,COL  LAYER,ROW,COL
 ---------------------------------------------------------------------------
  1 -0.1546      0 -0.1538E-01  0  0.2516E-02  0  0.2203E-03  0  0.2108E-04
   (  1, 53, 58)  (  1, 68, 58)  (  1, 53, 58)  (  1, 53, 58)  (  1, 53, 58)
  1  0.7483E-05
   (  1, 53, 58)

 MAXIMUM RESIDUAL FOR EACH ITERATION (1 INDICATES THE FIRST INNER ITERATION):

    RESIDUAL       RESIDUAL       RESIDUAL       RESIDUAL       RESIDUAL    
   LAYER,ROW,COL  LAYER,ROW,COL  LAYER,ROW,COL  LAYER,ROW,COL  LAYER,ROW,COL
 ---------------------------------------------------------------------------
  1  -11.10      0  -2.564      0 -0.2492      0 -0.3840E-01  0 -0.1752E-01
   (  1, 65, 58)  (  1, 65, 58)  (  1, 65, 58)  (  1, 65, 58)  (  1, 65, 58)
  1 -0.9888E-02
   (  1, 65, 58)


 HEAD/DRAWDOWN PRINTOUT FLAG = 1     TOTAL BUDGET PRINTOUT FLAG = 0
 CELL-BY-CELL FLOW TERM FLAG = 0
 REUSING PREVIOUS VALUES OF IOFLG

 HEAD WILL BE SAVED ON UNIT   40 AT END OF TIME STEP  64, STRESS PERIOD    3
 
 SOLVING FOR HEAD 
     2 CALLS TO PCG ROUTINE FOR TIME STEP  65 IN STRESS PERIOD    3
     6 TOTAL ITERATIONS

 MAXIMUM HEAD CHANGE FOR EACH ITERATION (1 INDICATES THE FIRST INNER ITERATION):

    HEAD CHANGE    HEAD CHANGE    HEAD CHANGE    HEAD CHANGE    HEAD CHANGE 
   LAYER,ROW,COL  LAYER,ROW,COL  LAYER,ROW,COL  LAYER,ROW,COL  LAYER,ROW,COL
 ---------------------------------------------------------------------------
  1 -0.1618      0 -0.1702E-01  0  0.2624E-02  0  0.2619E-03  0  0.5307E-04
   (  1, 53, 58)  (  1, 55, 58)  (  1, 53, 58)  (  1, 53, 58)  (  1, 53, 58)
  1  0.2318E-04
   (  1, 53, 58)

 MAXIMUM RESIDUAL FOR EACH ITERATION (1 INDICATES THE FIRST INNER ITERATION):

    RESIDUAL       RESIDUAL       RESIDUAL       RESIDUAL       RESIDUAL    
   LAYER,ROW,COL  LAYER,ROW,COL  LAYER,ROW,COL  LAYER,ROW,COL  LAYER,ROW,COL
 ---------------------------------------------------------------------------
  1  -9.947      0  -3.065      0 -0.3637      0 -0.9479E-01  0 -0.3971E-01
   (  1, 78, 58)  (  1, 64, 58)  (  1, 64, 58)  (  1, 64, 58)  (  1, 64, 58)
  1 -0.1484E-01
   (  1, 64, 58)


 HEAD/DRAWDOWN PRINTOUT FLAG = 1     TOTAL BUDGET PRINTOUT FLAG = 0
 CELL-BY-CELL FLOW TERM FLAG = 0
 REUSING PREVIOUS VALUES OF IOFLG

 HEAD WILL BE SAVED ON UNIT   40 AT END OF TIME STEP  65, STRESS PERIOD    3
 
 SOLVING FOR HEAD 
     2 CALLS TO PCG ROUTINE FOR TIME STEP  66 IN STRESS PERIOD    3
     7 TOTAL ITERATIONS

 MAXIMUM HEAD CHANGE FOR EACH ITERATION (1 INDICATES THE FIRST INNER ITERATION):

    HEAD CHANGE    HEAD CHANGE    HEAD CHANGE    HEAD CHANGE    HEAD CHANGE 
   LAYER,ROW,COL  LAYER,ROW,COL  LAYER,ROW,COL  LAYER,ROW,COL  LAYER,ROW,COL
 ---------------------------------------------------------------------------
  1 -0.1573      0 -0.9026E-01  0 -0.8374E-02  0 -0.9692E-03  0 -0.1946E-03
   (  1, 62, 58)  (  2, 60, 58)  (  1, 53, 58)  (  1, 83, 57)  (  1, 53, 58)
  0 -0.2067E-04  1 -0.1025E-04
   (  1, 53, 58)  (  1, 91, 57)

 MAXIMUM RESIDUAL FOR EACH ITERATION (1 INDICATES THE FIRST INNER ITERATION):

    RESIDUAL       RESIDUAL       RESIDUAL       RESIDUAL       RESIDUAL    
   LAYER,ROW,COL  LAYER,ROW,COL  LAYER,ROW,COL  LAYER,ROW,COL  LAYER,ROW,COL
 ---------------------------------------------------------------------------
  1   11.74      0   2.011      0  0.3078      0  0.6966E-01  0  0.1271E-01
   (  2, 59, 58)  (  1, 54, 58)  (  1, 54, 58)  (  1, 54, 58)  (  1, 54, 58)
  0  0.6142E-02  1  0.2756E-02
   (  1, 80, 58)  (  1, 54, 58)


 HEAD/DRAWDOWN PRINTOUT FLAG = 1     TOTAL BUDGET PRINTOUT FLAG = 0
 CELL-BY-CELL FLOW TERM FLAG = 0
 REUSING PREVIOUS VALUES OF IOFLG

 HEAD WILL BE SAVED ON UNIT   40 AT END OF TIME STEP  66, STRESS PERIOD    3
 
 SOLVING FOR HEAD 
     2 CALLS TO PCG ROUTINE FOR TIME STEP  67 IN STRESS PERIOD    3
     7 TOTAL ITERATIONS

 MAXIMUM HEAD CHANGE FOR EACH ITERATION (1 INDICATES THE FIRST INNER ITERATION):

    HEAD CHANGE    HEAD CHANGE    HEAD CHANGE    HEAD CHANGE    HEAD CHANGE 
   LAYER,ROW,COL  LAYER,ROW,COL  LAYER,ROW,COL  LAYER,ROW,COL  LAYER,ROW,COL
 ---------------------------------------------------------------------------
  1 -0.1636      0 -0.9184E-01  0  0.8482E-02  0  0.1209E-02  0 -0.2459E-03
   (  1, 63, 58)  (  2, 60, 58)  (  2, 59, 58)  (  1, 86, 58)  (  1, 53, 58)
  0 -0.3711E-04  1 -0.1416E-04
   (  1, 45, 58)  (  1, 92, 57)

 MAXIMUM RESIDUAL FOR EACH ITERATION (1 INDICATES THE FIRST INNER ITERATION):

    RESIDUAL       RESIDUAL       RESIDUAL       RESIDUAL       RESIDUAL    
   LAYER,ROW,COL  LAYER,ROW,COL  LAYER,ROW,COL  LAYER,ROW,COL  LAYER,ROW,COL
 ---------------------------------------------------------------------------
  1   10.56      0   2.598      0  0.4537      0  0.1132      0  0.2192E-01
   (  1, 54, 58)  (  1, 54, 58)  (  1, 54, 58)  (  1, 54, 58)  (  1, 54, 58)
  0  0.1158E-01  1  0.6237E-02
   (  1, 54, 58)  (  1, 54, 58)


 HEAD/DRAWDOWN PRINTOUT FLAG = 1     TOTAL BUDGET PRINTOUT FLAG = 0
 CELL-BY-CELL FLOW TERM FLAG = 0
 REUSING PREVIOUS VALUES OF IOFLG

 HEAD WILL BE SAVED ON UNIT   40 AT END OF TIME STEP  67, STRESS PERIOD    3
 
 SOLVING FOR HEAD 
     2 CALLS TO PCG ROUTINE FOR TIME STEP  68 IN STRESS PERIOD    3
     7 TOTAL ITERATIONS

 MAXIMUM HEAD CHANGE FOR EACH ITERATION (1 INDICATES THE FIRST INNER ITERATION):

    HEAD CHANGE    HEAD CHANGE    HEAD CHANGE    HEAD CHANGE    HEAD CHANGE 
   LAYER,ROW,COL  LAYER,ROW,COL  LAYER,ROW,COL  LAYER,ROW,COL  LAYER,ROW,COL
 ---------------------------------------------------------------------------
  1 -0.1722      0 -0.8814E-01  0  0.1059E-01  0  0.1530E-02  0  0.2889E-03
   (  1, 63, 58)  (  2, 60, 58)  (  2, 59, 58)  (  1, 87, 58)  (  2, 56, 59)
  0 -0.7109E-04  1 -0.2166E-04
   (  1, 45, 58)  (  1, 92, 57)

 MAXIMUM RESIDUAL FOR EACH ITERATION (1 INDICATES THE FIRST INNER ITERATION):

    RESIDUAL       RESIDUAL       RESIDUAL       RESIDUAL       RESIDUAL    
   LAYER,ROW,COL  LAYER,ROW,COL  LAYER,ROW,COL  LAYER,ROW,COL  LAYER,ROW,COL
 ---------------------------------------------------------------------------
  1   10.98      0   3.243      0  0.6356      0  0.1708      0  0.4065E-01
   (  1, 54, 58)  (  1, 54, 58)  (  1, 54, 58)  (  1, 54, 58)  (  1, 54, 58)
  0  0.2172E-01  1  0.1194E-01
   (  1, 54, 58)  (  1, 54, 58)


 HEAD/DRAWDOWN PRINTOUT FLAG = 1     TOTAL BUDGET PRINTOUT FLAG = 0
 CELL-BY-CELL FLOW TERM FLAG = 0
 REUSING PREVIOUS VALUES OF IOFLG

 HEAD WILL BE SAVED ON UNIT   40 AT END OF TIME STEP  68, STRESS PERIOD    3
 
 SOLVING FOR HEAD 
     2 CALLS TO PCG ROUTINE FOR TIME STEP  69 IN STRESS PERIOD    3
     7 TOTAL ITERATIONS

 MAXIMUM HEAD CHANGE FOR EACH ITERATION (1 INDICATES THE FIRST INNER ITERATION):

    HEAD CHANGE    HEAD CHANGE    HEAD CHANGE    HEAD CHANGE    HEAD CHANGE 
   LAYER,ROW,COL  LAYER,ROW,COL  LAYER,ROW,COL  LAYER,ROW,COL  LAYER,ROW,COL
 ---------------------------------------------------------------------------
  1 -0.1816      0 -0.7914E-01  0  0.1263E-01  0  0.1836E-02  0  0.3915E-03
   (  1, 64, 58)  (  2, 60, 58)  (  2, 59, 58)  (  1, 87, 58)  (  2, 56, 59)
  0 -0.8421E-04  1  0.3075E-04
   (  1, 44, 58)  (  1, 44, 58)

 MAXIMUM RESIDUAL FOR EACH ITERATION (1 INDICATES THE FIRST INNER ITERATION):

    RESIDUAL       RESIDUAL       RESIDUAL       RESIDUAL       RESIDUAL    
   LAYER,ROW,COL  LAYER,ROW,COL  LAYER,ROW,COL  LAYER,ROW,COL  LAYER,ROW,COL
 ---------------------------------------------------------------------------
  1   11.67      0   3.923      0  0.8501      0  0.2412      0  0.6003E-01
   (  1, 54, 58)  (  1, 54, 58)  (  1, 54, 58)  (  1, 54, 58)  (  1, 54, 58)
  0  0.3383E-01  1  0.2113E-01
   (  1, 54, 58)  (  1, 54, 58)


 HEAD/DRAWDOWN PRINTOUT FLAG = 1     TOTAL BUDGET PRINTOUT FLAG = 0
 CELL-BY-CELL FLOW TERM FLAG = 0
 REUSING PREVIOUS VALUES OF IOFLG

 HEAD WILL BE SAVED ON UNIT   40 AT END OF TIME STEP  69, STRESS PERIOD    3
 
 SOLVING FOR HEAD 
     2 CALLS TO PCG ROUTINE FOR TIME STEP  70 IN STRESS PERIOD    3
     8 TOTAL ITERATIONS

 MAXIMUM HEAD CHANGE FOR EACH ITERATION (1 INDICATES THE FIRST INNER ITERATION):

    HEAD CHANGE    HEAD CHANGE    HEAD CHANGE    HEAD CHANGE    HEAD CHANGE 
   LAYER,ROW,COL  LAYER,ROW,COL  LAYER,ROW,COL  LAYER,ROW,COL  LAYER,ROW,COL
 ---------------------------------------------------------------------------
  1 -0.1890      0 -0.6595E-01  0  0.1443E-01  0  0.2058E-02  0  0.4052E-03
   (  1, 64, 58)  (  2, 61, 58)  (  2, 60, 58)  (  1, 88, 58)  (  2, 56, 59)
  0 -0.1116E-03  0  0.5419E-04  1  0.1394E-04
   (  1, 90, 58)  (  2, 72, 59)  (  1, 44, 58)

 MAXIMUM RESIDUAL FOR EACH ITERATION (1 INDICATES THE FIRST INNER ITERATION):

    RESIDUAL       RESIDUAL       RESIDUAL       RESIDUAL       RESIDUAL    
   LAYER,ROW,COL  LAYER,ROW,COL  LAYER,ROW,COL  LAYER,ROW,COL  LAYER,ROW,COL
 ---------------------------------------------------------------------------
  1   12.48      0   4.607      0   1.091      0  0.3277      0  0.1266    
   (  1, 54, 58)  (  1, 54, 58)  (  1, 54, 58)  (  1, 54, 58)  (  1, 54, 58)
  0  0.6290E-01  0  0.2137E-01  1  0.1529E-01
   (  1, 54, 58)  (  1, 54, 58)  (  1, 54, 58)


 HEAD/DRAWDOWN PRINTOUT FLAG = 1     TOTAL BUDGET PRINTOUT FLAG = 0
 CELL-BY-CELL FLOW TERM FLAG = 0
 REUSING PREVIOUS VALUES OF IOFLG

 HEAD WILL BE SAVED ON UNIT   40 AT END OF TIME STEP  70, STRESS PERIOD    3
 
 SOLVING FOR HEAD 
     2 CALLS TO PCG ROUTINE FOR TIME STEP  71 IN STRESS PERIOD    3
     8 TOTAL ITERATIONS

 MAXIMUM HEAD CHANGE FOR EACH ITERATION (1 INDICATES THE FIRST INNER ITERATION):

    HEAD CHANGE    HEAD CHANGE    HEAD CHANGE    HEAD CHANGE    HEAD CHANGE 
   LAYER,ROW,COL  LAYER,ROW,COL  LAYER,ROW,COL  LAYER,ROW,COL  LAYER,ROW,COL
 ---------------------------------------------------------------------------
  1 -0.1701      0 -0.1032      0  0.1880E-01  0  0.3492E-02  0  0.8579E-03
   (  1, 54, 58)  (  2, 64, 58)  (  2, 60, 58)  (  1, 88, 58)  (  1, 46, 58)
  0 -0.4615E-03  0 -0.7041E-04  1 -0.3969E-04
   (  2, 59, 58)  (  1, 42, 58)  (  2, 58, 59)

 MAXIMUM RESIDUAL FOR EACH ITERATION (1 INDICATES THE FIRST INNER ITERATION):

    RESIDUAL       RESIDUAL       RESIDUAL       RESIDUAL       RESIDUAL    
   LAYER,ROW,COL  LAYER,ROW,COL  LAYER,ROW,COL  LAYER,ROW,COL  LAYER,ROW,COL
 ---------------------------------------------------------------------------
  1  -9.432      0  -3.956      0  -1.027      0 -0.3884      0 -0.2111    
   (  1, 81, 58)  (  1, 54, 58)  (  1, 54, 58)  (  1, 54, 58)  (  1, 54, 58)
  0 -0.7615E-01  0 -0.4458E-01  1 -0.3094E-01
   (  1, 54, 58)  (  1, 54, 58)  (  1, 54, 58)


 HEAD/DRAWDOWN PRINTOUT FLAG = 1     TOTAL BUDGET PRINTOUT FLAG = 0
 CELL-BY-CELL FLOW TERM FLAG = 0
 REUSING PREVIOUS VALUES OF IOFLG

 HEAD WILL BE SAVED ON UNIT   40 AT END OF TIME STEP  71, STRESS PERIOD    3
 
 SOLVING FOR HEAD 
     2 CALLS TO PCG ROUTINE FOR TIME STEP  72 IN STRESS PERIOD    3
    10 TOTAL ITERATIONS

 MAXIMUM HEAD CHANGE FOR EACH ITERATION (1 INDICATES THE FIRST INNER ITERATION):

    HEAD CHANGE    HEAD CHANGE    HEAD CHANGE    HEAD CHANGE    HEAD CHANGE 
   LAYER,ROW,COL  LAYER,ROW,COL  LAYER,ROW,COL  LAYER,ROW,COL  LAYER,ROW,COL
 ---------------------------------------------------------------------------
  1 -0.1788      0 -0.9803E-01  0  0.2099E-01  0  0.3621E-02  0  0.1146E-02
   (  1, 54, 58)  (  2, 65, 58)  (  2, 60, 58)  (  1, 89, 58)  (  1, 46, 58)
  0 -0.6156E-03  0  0.1053E-03  0  0.1078E-03  0 -0.2264E-04  1  0.7375E-05
   (  2, 60, 58)  (  2, 72, 59)  (  2, 71, 59)  (  2, 57, 59)  (  1,100, 57)

 MAXIMUM RESIDUAL FOR EACH ITERATION (1 INDICATES THE FIRST INNER ITERATION):

    RESIDUAL       RESIDUAL       RESIDUAL       RESIDUAL       RESIDUAL    
   LAYER,ROW,COL  LAYER,ROW,COL  LAYER,ROW,COL  LAYER,ROW,COL  LAYER,ROW,COL
 ---------------------------------------------------------------------------
  1  -10.31      0  -3.998      0  -1.137      0 -0.4803      0 -0.2571    
   (  1, 81, 58)  (  1, 54, 58)  (  1, 54, 58)  (  1, 54, 58)  (  1, 54, 58)
  0 -0.1021      0 -0.6077E-01  0 -0.2113E-01  0 -0.1070E-01  1 -0.7849E-02
   (  1, 54, 58)  (  1, 54, 58)  (  1, 54, 58)  (  1, 54, 58)  (  1, 54, 58)


 HEAD/DRAWDOWN PRINTOUT FLAG = 1     TOTAL BUDGET PRINTOUT FLAG = 0
 CELL-BY-CELL FLOW TERM FLAG = 0
 REUSING PREVIOUS VALUES OF IOFLG

 HEAD WILL BE SAVED ON UNIT   40 AT END OF TIME STEP  72, STRESS PERIOD    3
 
 SOLVING FOR HEAD 
     2 CALLS TO PCG ROUTINE FOR TIME STEP  73 IN STRESS PERIOD    3
    10 TOTAL ITERATIONS

 MAXIMUM HEAD CHANGE FOR EACH ITERATION (1 INDICATES THE FIRST INNER ITERATION):

    HEAD CHANGE    HEAD CHANGE    HEAD CHANGE    HEAD CHANGE    HEAD CHANGE 
   LAYER,ROW,COL  LAYER,ROW,COL  LAYER,ROW,COL  LAYER,ROW,COL  LAYER,ROW,COL
 ---------------------------------------------------------------------------
  1 -0.1862      0 -0.9180E-01  0  0.2289E-01  0  0.3598E-02  0  0.1352E-02
   (  1, 54, 58)  (  2, 67, 58)  (  2, 60, 58)  (  1, 90, 58)  (  2, 57, 59)
  0 -0.7672E-03  0 -0.1746E-03  0 -0.1578E-03  0 -0.2935E-04  1 -0.1237E-04
   (  2, 60, 58)  (  1, 48, 58)  (  2, 58, 59)  (  2, 57, 59)  (  1, 65, 59)

 MAXIMUM RESIDUAL FOR EACH ITERATION (1 INDICATES THE FIRST INNER ITERATION):

    RESIDUAL       RESIDUAL       RESIDUAL       RESIDUAL       RESIDUAL    
   LAYER,ROW,COL  LAYER,ROW,COL  LAYER,ROW,COL  LAYER,ROW,COL  LAYER,ROW,COL
 ---------------------------------------------------------------------------
  1  -10.92      0  -3.985      0  -1.239      0 -0.5765      0 -0.3045    
   (  1, 81, 58)  (  1, 54, 58)  (  1, 54, 58)  (  1, 54, 58)  (  1, 54, 58)
  0 -0.1341      0 -0.7926E-01  0 -0.2890E-01  0 -0.1585E-01  1 -0.1176E-01
   (  1, 54, 58)  (  1, 54, 58)  (  1, 54, 58)  (  1, 54, 58)  (  1, 54, 58)


 HEAD/DRAWDOWN PRINTOUT FLAG = 1     TOTAL BUDGET PRINTOUT FLAG = 0
 CELL-BY-CELL FLOW TERM FLAG = 0
 REUSING PREVIOUS VALUES OF IOFLG

 HEAD WILL BE SAVED ON UNIT   40 AT END OF TIME STEP  73, STRESS PERIOD    3
 
 SOLVING FOR HEAD 
     2 CALLS TO PCG ROUTINE FOR TIME STEP  74 IN STRESS PERIOD    3
    10 TOTAL ITERATIONS

 MAXIMUM HEAD CHANGE FOR EACH ITERATION (1 INDICATES THE FIRST INNER ITERATION):

    HEAD CHANGE    HEAD CHANGE    HEAD CHANGE    HEAD CHANGE    HEAD CHANGE 
   LAYER,ROW,COL  LAYER,ROW,COL  LAYER,ROW,COL  LAYER,ROW,COL  LAYER,ROW,COL
 ---------------------------------------------------------------------------
  1 -0.1907      0 -0.8155E-01  0  0.2440E-01  0  0.3483E-02  0  0.1795E-02
   (  1, 54, 58)  (  2, 67, 58)  (  2, 60, 58)  (  1, 92, 58)  (  2, 57, 59)
  0 -0.8850E-03  0 -0.3042E-03  0 -0.2170E-03  0 -0.3822E-04  1 -0.1913E-04
   (  2, 60, 58)  (  1, 48, 58)  (  2, 58, 59)  (  2, 73, 58)  (  1, 65, 59)

 MAXIMUM RESIDUAL FOR EACH ITERATION (1 INDICATES THE FIRST INNER ITERATION):

    RESIDUAL       RESIDUAL       RESIDUAL       RESIDUAL       RESIDUAL    
   LAYER,ROW,COL  LAYER,ROW,COL  LAYER,ROW,COL  LAYER,ROW,COL  LAYER,ROW,COL
 ---------------------------------------------------------------------------
  1  -11.16      0  -3.929      0  -1.337      0 -0.6708      0 -0.3478    
   (  1, 81, 58)  (  1, 54, 58)  (  1, 54, 58)  (  1, 54, 58)  (  1, 54, 58)
  0 -0.1697      0 -0.1003      0 -0.3955E-01  0 -0.2284E-01  1 -0.1745E-01
   (  1, 54, 58)  (  1, 54, 58)  (  1, 54, 58)  (  1, 54, 58)  (  1, 54, 58)


 HEAD/DRAWDOWN PRINTOUT FLAG = 1     TOTAL BUDGET PRINTOUT FLAG = 0
 CELL-BY-CELL FLOW TERM FLAG = 0
 REUSING PREVIOUS VALUES OF IOFLG

 HEAD WILL BE SAVED ON UNIT   40 AT END OF TIME STEP  74, STRESS PERIOD    3
 
 SOLVING FOR HEAD 
     2 CALLS TO PCG ROUTINE FOR TIME STEP  75 IN STRESS PERIOD    3
    10 TOTAL ITERATIONS

 MAXIMUM HEAD CHANGE FOR EACH ITERATION (1 INDICATES THE FIRST INNER ITERATION):

    HEAD CHANGE    HEAD CHANGE    HEAD CHANGE    HEAD CHANGE    HEAD CHANGE 
   LAYER,ROW,COL  LAYER,ROW,COL  LAYER,ROW,COL  LAYER,ROW,COL  LAYER,ROW,COL
 ---------------------------------------------------------------------------
  1 -0.1912      0  0.7204E-01  0  0.2543E-01  0  0.3490E-02  0  0.2221E-02
   (  1, 54, 58)  (  1, 56, 58)  (  2, 61, 58)  (  2, 58, 59)  (  2, 57, 59)
  0 -0.9695E-03  0 -0.4729E-03  0 -0.2715E-03  0 -0.5752E-04  1  0.3174E-04
   (  2, 60, 58)  (  1, 48, 58)  (  2, 58, 59)  (  2, 73, 58)  (  1, 48, 58)

 MAXIMUM RESIDUAL FOR EACH ITERATION (1 INDICATES THE FIRST INNER ITERATION):

    RESIDUAL       RESIDUAL       RESIDUAL       RESIDUAL       RESIDUAL    
   LAYER,ROW,COL  LAYER,ROW,COL  LAYER,ROW,COL  LAYER,ROW,COL  LAYER,ROW,COL
 ---------------------------------------------------------------------------
  1  -11.01      0  -3.831      0  -1.427      0 -0.7526      0 -0.3893    
   (  1, 81, 58)  (  1, 54, 58)  (  1, 54, 58)  (  1, 54, 58)  (  1, 54, 58)
  0 -0.2081      0 -0.1250      0 -0.5508E-01  0 -0.3168E-01  1 -0.2432E-01
   (  1, 54, 58)  (  1, 54, 58)  (  1, 54, 58)  (  1, 54, 58)  (  1, 54, 58)


 HEAD/DRAWDOWN PRINTOUT FLAG = 1     TOTAL BUDGET PRINTOUT FLAG = 0
 CELL-BY-CELL FLOW TERM FLAG = 0
 REUSING PREVIOUS VALUES OF IOFLG

 HEAD WILL BE SAVED ON UNIT   40 AT END OF TIME STEP  75, STRESS PERIOD    3
 
 SOLVING FOR HEAD 
     2 CALLS TO PCG ROUTINE FOR TIME STEP  76 IN STRESS PERIOD    3
    10 TOTAL ITERATIONS

 MAXIMUM HEAD CHANGE FOR EACH ITERATION (1 INDICATES THE FIRST INNER ITERATION):

    HEAD CHANGE    HEAD CHANGE    HEAD CHANGE    HEAD CHANGE    HEAD CHANGE 
   LAYER,ROW,COL  LAYER,ROW,COL  LAYER,ROW,COL  LAYER,ROW,COL  LAYER,ROW,COL
 ---------------------------------------------------------------------------
  1 -0.1874      0  0.7185E-01  0  0.2594E-01  0  0.3811E-02  0  0.2562E-02
   (  1, 54, 58)  (  1, 56, 58)  (  2, 61, 58)  (  2, 58, 59)  (  2, 57, 59)
  0 -0.1036E-02  0 -0.6650E-03  0 -0.3264E-03  0 -0.7546E-04  1  0.5490E-04
   (  1, 48, 58)  (  1, 48, 58)  (  2, 58, 59)  (  2, 73, 58)  (  1, 48, 58)

 MAXIMUM RESIDUAL FOR EACH ITERATION (1 INDICATES THE FIRST INNER ITERATION):

    RESIDUAL       RESIDUAL       RESIDUAL       RESIDUAL       RESIDUAL    
   LAYER,ROW,COL  LAYER,ROW,COL  LAYER,ROW,COL  LAYER,ROW,COL  LAYER,ROW,COL
 ---------------------------------------------------------------------------
  1  -10.47      0  -3.693      0  -1.504      0 -0.8165      0 -0.4284    
   (  1, 81, 58)  (  1, 54, 58)  (  1, 54, 58)  (  1, 54, 58)  (  1, 54, 58)
  0 -0.2468      0 -0.1512      0 -0.7193E-01  0 -0.4155E-01  1 -0.3139E-01
   (  1, 54, 58)  (  1, 54, 58)  (  1, 54, 58)  (  1, 54, 58)  (  1, 54, 58)


 HEAD/DRAWDOWN PRINTOUT FLAG = 1     TOTAL BUDGET PRINTOUT FLAG = 0
 CELL-BY-CELL FLOW TERM FLAG = 0
 REUSING PREVIOUS VALUES OF IOFLG

 HEAD WILL BE SAVED ON UNIT   40 AT END OF TIME STEP  76, STRESS PERIOD    3
 
 SOLVING FOR HEAD 
     2 CALLS TO PCG ROUTINE FOR TIME STEP  77 IN STRESS PERIOD    3
    12 TOTAL ITERATIONS

 MAXIMUM HEAD CHANGE FOR EACH ITERATION (1 INDICATES THE FIRST INNER ITERATION):

    HEAD CHANGE    HEAD CHANGE    HEAD CHANGE    HEAD CHANGE    HEAD CHANGE 
   LAYER,ROW,COL  LAYER,ROW,COL  LAYER,ROW,COL  LAYER,ROW,COL  LAYER,ROW,COL
 ---------------------------------------------------------------------------
  1 -0.1796      0  0.6838E-01  0  0.2585E-01  0  0.4117E-02  0  0.2782E-02
   (  1, 54, 58)  (  1, 56, 58)  (  2, 61, 58)  (  2, 59, 59)  (  2, 57, 59)
  0 -0.1305E-02  0 -0.8794E-03  0 -0.3748E-03  0  0.1072E-03  0  0.1259E-03
   (  1, 48, 58)  (  1, 48, 59)  (  2, 58, 59)  (  1, 48, 58)  (  1, 48, 58)
  0  0.5057E-04  1  0.1191E-04
   (  1, 48, 59)  (  1, 66, 59)

 MAXIMUM RESIDUAL FOR EACH ITERATION (1 INDICATES THE FIRST INNER ITERATION):

    RESIDUAL       RESIDUAL       RESIDUAL       RESIDUAL       RESIDUAL    
   LAYER,ROW,COL  LAYER,ROW,COL  LAYER,ROW,COL  LAYER,ROW,COL  LAYER,ROW,COL
 ---------------------------------------------------------------------------
  1  -9.621      0  -3.519      0  -1.561      0 -0.8604      0 -0.4638    
   (  1, 81, 58)  (  1, 54, 58)  (  1, 54, 58)  (  1, 54, 58)  (  1, 54, 58)
  0 -0.2831      0 -0.1763      0 -0.8817E-01  0 -0.5282E-01  0 -0.2685E-01
   (  1, 54, 58)  (  1, 54, 58)  (  1, 54, 58)  (  1, 54, 58)  (  1, 54, 58)
  0 -0.1540E-01  1 -0.1271E-01
   (  1, 54, 58)  (  1, 54, 58)


 HEAD/DRAWDOWN PRINTOUT FLAG = 1     TOTAL BUDGET PRINTOUT FLAG = 0
 CELL-BY-CELL FLOW TERM FLAG = 0
 REUSING PREVIOUS VALUES OF IOFLG

 HEAD WILL BE SAVED ON UNIT   40 AT END OF TIME STEP  77, STRESS PERIOD    3
 
 SOLVING FOR HEAD 
     2 CALLS TO PCG ROUTINE FOR TIME STEP  78 IN STRESS PERIOD    3
    12 TOTAL ITERATIONS

 MAXIMUM HEAD CHANGE FOR EACH ITERATION (1 INDICATES THE FIRST INNER ITERATION):

    HEAD CHANGE    HEAD CHANGE    HEAD CHANGE    HEAD CHANGE    HEAD CHANGE 
   LAYER,ROW,COL  LAYER,ROW,COL  LAYER,ROW,COL  LAYER,ROW,COL  LAYER,ROW,COL
 ---------------------------------------------------------------------------
  1 -0.1687      0  0.6262E-01  0  0.2520E-01  0  0.4369E-02  0  0.2863E-02
   (  1, 54, 58)  (  1, 55, 58)  (  2, 61, 58)  (  2, 59, 59)  (  2, 57, 59)
  0 -0.1519E-02  0 -0.1159E-02  0  0.4221E-03  0  0.1777E-03  0  0.1643E-03
   (  1, 48, 58)  (  1, 48, 59)  (  1, 66, 59)  (  1, 48, 59)  (  1, 48, 58)
  0  0.6790E-04  1 -0.1477E-04
   (  1, 47, 57)  (  1, 48, 59)

 MAXIMUM RESIDUAL FOR EACH ITERATION (1 INDICATES THE FIRST INNER ITERATION):

    RESIDUAL       RESIDUAL       RESIDUAL       RESIDUAL       RESIDUAL    
   LAYER,ROW,COL  LAYER,ROW,COL  LAYER,ROW,COL  LAYER,ROW,COL  LAYER,ROW,COL
 ---------------------------------------------------------------------------
  1  -8.567      0  -3.312      0  -1.593      0 -0.8836      0 -0.4935    
   (  1, 81, 58)  (  1, 54, 58)  (  1, 54, 58)  (  1, 54, 58)  (  1, 54, 58)
  0 -0.3164      0 -0.1992      0 -0.1034      0 -0.6539E-01  0 -0.3645E-01
   (  1, 54, 58)  (  1, 54, 58)  (  1, 54, 58)  (  1, 54, 58)  (  1, 54, 58)
  0 -0.2150E-01  1 -0.1843E-01
   (  1, 54, 58)  (  1, 54, 58)


 HEAD/DRAWDOWN PRINTOUT FLAG = 1     TOTAL BUDGET PRINTOUT FLAG = 0
 CELL-BY-CELL FLOW TERM FLAG = 0
 REUSING PREVIOUS VALUES OF IOFLG

 HEAD WILL BE SAVED ON UNIT   40 AT END OF TIME STEP  78, STRESS PERIOD    3
 
 SOLVING FOR HEAD 
     2 CALLS TO PCG ROUTINE FOR TIME STEP  79 IN STRESS PERIOD    3
    12 TOTAL ITERATIONS

 MAXIMUM HEAD CHANGE FOR EACH ITERATION (1 INDICATES THE FIRST INNER ITERATION):

    HEAD CHANGE    HEAD CHANGE    HEAD CHANGE    HEAD CHANGE    HEAD CHANGE 
   LAYER,ROW,COL  LAYER,ROW,COL  LAYER,ROW,COL  LAYER,ROW,COL  LAYER,ROW,COL
 ---------------------------------------------------------------------------
  1 -0.1559      0  0.5574E-01  0  0.2467E-01  0  0.4501E-02  0  0.2834E-02
   (  1, 54, 58)  (  1, 81, 58)  (  1, 48, 59)  (  2, 59, 59)  (  2, 56, 59)
  0 -0.1703E-02  0 -0.1396E-02  0  0.4827E-03  0  0.2372E-03  0  0.2428E-03
   (  1, 47, 57)  (  1, 48, 59)  (  1, 66, 59)  (  1, 48, 59)  (  1, 48, 59)
  0  0.8562E-04  1  0.2022E-04
   (  1, 47, 57)  (  2, 47, 57)

 MAXIMUM RESIDUAL FOR EACH ITERATION (1 INDICATES THE FIRST INNER ITERATION):

    RESIDUAL       RESIDUAL       RESIDUAL       RESIDUAL       RESIDUAL    
   LAYER,ROW,COL  LAYER,ROW,COL  LAYER,ROW,COL  LAYER,ROW,COL  LAYER,ROW,COL
 ---------------------------------------------------------------------------
  1  -7.427      0  -3.085      0  -1.601      0 -0.8911      0 -0.5174    
   (  1, 81, 58)  (  1, 54, 58)  (  1, 54, 58)  (  1, 54, 58)  (  1, 54, 58)
  0 -0.3445      0 -0.2208      0 -0.1215      0 -0.8125E-01  0 -0.4753E-01
   (  1, 54, 58)  (  1, 54, 58)  (  1, 54, 58)  (  1, 54, 58)  (  1, 54, 58)
  0 -0.2812E-01  1 -0.2440E-01
   (  1, 54, 58)  (  1, 54, 58)


 HEAD/DRAWDOWN PRINTOUT FLAG = 1     TOTAL BUDGET PRINTOUT FLAG = 0
 CELL-BY-CELL FLOW TERM FLAG = 0
 REUSING PREVIOUS VALUES OF IOFLG

 HEAD WILL BE SAVED ON UNIT   40 AT END OF TIME STEP  79, STRESS PERIOD    3
 
 SOLVING FOR HEAD 
     2 CALLS TO PCG ROUTINE FOR TIME STEP  80 IN STRESS PERIOD    3
    13 TOTAL ITERATIONS

 MAXIMUM HEAD CHANGE FOR EACH ITERATION (1 INDICATES THE FIRST INNER ITERATION):

    HEAD CHANGE    HEAD CHANGE    HEAD CHANGE    HEAD CHANGE    HEAD CHANGE 
   LAYER,ROW,COL  LAYER,ROW,COL  LAYER,ROW,COL  LAYER,ROW,COL  LAYER,ROW,COL
 ---------------------------------------------------------------------------
  1 -0.1425      0  0.4887E-01  0  0.2573E-01  0  0.4478E-02  0 -0.2785E-02
   (  1, 54, 58)  (  1, 81, 58)  (  1, 48, 59)  (  2, 59, 59)  (  1, 66, 59)
  0 -0.1821E-02  0 -0.1620E-02  0  0.5403E-03  0  0.3210E-03  0  0.3077E-03
   (  1, 47, 57)  (  1, 48, 59)  (  1, 66, 59)  (  1, 48, 59)  (  1, 48, 59)
  0  0.1031E-03  0  0.2446E-04  1 -0.2570E-04
   (  1, 48, 59)  (  1, 44, 55)  (  1, 48, 59)

 MAXIMUM RESIDUAL FOR EACH ITERATION (1 INDICATES THE FIRST INNER ITERATION):

    RESIDUAL       RESIDUAL       RESIDUAL       RESIDUAL       RESIDUAL    
   LAYER,ROW,COL  LAYER,ROW,COL  LAYER,ROW,COL  LAYER,ROW,COL  LAYER,ROW,COL
 ---------------------------------------------------------------------------
  1  -6.303      0  -2.844      0  -1.586      0 -0.8848      0 -0.5352    
   (  1, 81, 58)  (  1, 54, 58)  (  1, 54, 58)  (  1, 54, 58)  (  1, 54, 58)
  0 -0.3700      0 -0.2405      0 -0.1412      0 -0.9329E-01  0 -0.5701E-01
   (  1, 54, 58)  (  1, 54, 58)  (  1, 54, 58)  (  1, 54, 58)  (  1, 54, 58)
  0 -0.3554E-01  0 -0.2330E-01  1 -0.2006E-01
   (  1, 54, 58)  (  1, 54, 58)  (  1, 54, 58)


 HEAD/DRAWDOWN PRINTOUT FLAG = 1     TOTAL BUDGET PRINTOUT FLAG = 0
 CELL-BY-CELL FLOW TERM FLAG = 0
 REUSING PREVIOUS VALUES OF IOFLG

 HEAD WILL BE SAVED ON UNIT   40 AT END OF TIME STEP  80, STRESS PERIOD    3
 
 SOLVING FOR HEAD 
     2 CALLS TO PCG ROUTINE FOR TIME STEP  81 IN STRESS PERIOD    3
    13 TOTAL ITERATIONS

 MAXIMUM HEAD CHANGE FOR EACH ITERATION (1 INDICATES THE FIRST INNER ITERATION):

    HEAD CHANGE    HEAD CHANGE    HEAD CHANGE    HEAD CHANGE    HEAD CHANGE 
   LAYER,ROW,COL  LAYER,ROW,COL  LAYER,ROW,COL  LAYER,ROW,COL  LAYER,ROW,COL
 ---------------------------------------------------------------------------
  1 -0.1293      0  0.4255E-01  0  0.2606E-01  0  0.4277E-02  0 -0.2998E-02
   (  1, 54, 58)  (  1, 81, 58)  (  1, 48, 59)  (  2, 59, 59)  (  1, 66, 59)
  0 -0.1700E-02  0 -0.1888E-02  0  0.5990E-03  0  0.4195E-03  0  0.3378E-03
   (  1, 47, 57)  (  1, 48, 59)  (  1, 66, 59)  (  1, 48, 59)  (  1, 48, 59)
  0  0.1401E-03  0  0.3620E-04  1 -0.3150E-04
   (  1, 48, 59)  (  2, 48, 59)  (  1, 48, 59)

 MAXIMUM RESIDUAL FOR EACH ITERATION (1 INDICATES THE FIRST INNER ITERATION):

    RESIDUAL       RESIDUAL       RESIDUAL       RESIDUAL       RESIDUAL    
   LAYER,ROW,COL  LAYER,ROW,COL  LAYER,ROW,COL  LAYER,ROW,COL  LAYER,ROW,COL
 ---------------------------------------------------------------------------
  1  -5.266      0  -2.599      0  -1.550      0 -0.8696      0 -0.5507    
   (  1, 81, 58)  (  1, 54, 58)  (  1, 54, 58)  (  1, 54, 58)  (  1, 54, 58)
  0 -0.3999      0 -0.2591      0 -0.1620      0 -0.1026      0 -0.6696E-01
   (  1, 54, 58)  (  1, 54, 58)  (  1, 54, 58)  (  1, 54, 58)  (  1, 54, 58)
  0 -0.4434E-01  0 -0.2854E-01  1 -0.2499E-01
   (  1, 54, 58)  (  1, 54, 58)  (  1, 54, 58)


 HEAD/DRAWDOWN PRINTOUT FLAG = 1     TOTAL BUDGET PRINTOUT FLAG = 0
 CELL-BY-CELL FLOW TERM FLAG = 0
 REUSING PREVIOUS VALUES OF IOFLG

 HEAD WILL BE SAVED ON UNIT   40 AT END OF TIME STEP  81, STRESS PERIOD    3
 
 SOLVING FOR HEAD 
     2 CALLS TO PCG ROUTINE FOR TIME STEP  82 IN STRESS PERIOD    3
    13 TOTAL ITERATIONS

 MAXIMUM HEAD CHANGE FOR EACH ITERATION (1 INDICATES THE FIRST INNER ITERATION):

    HEAD CHANGE    HEAD CHANGE    HEAD CHANGE    HEAD CHANGE    HEAD CHANGE 
   LAYER,ROW,COL  LAYER,ROW,COL  LAYER,ROW,COL  LAYER,ROW,COL  LAYER,ROW,COL
 ---------------------------------------------------------------------------
  1 -0.1169      0  0.3715E-01  0  0.2587E-01  0  0.3986E-02  0 -0.2982E-02
   (  1, 54, 58)  (  1, 81, 58)  (  1, 48, 59)  (  1, 63, 57)  (  1, 66, 59)
  0 -0.1495E-02  0 -0.1969E-02  0  0.6242E-03  0  0.4334E-03  0  0.3987E-03
   (  1, 47, 57)  (  1, 48, 59)  (  1, 66, 59)  (  1, 48, 59)  (  1, 48, 59)
  0  0.2090E-03  0  0.7952E-04  1  0.2642E-04
   (  1, 48, 59)  (  2, 48, 59)  (  1, 66, 59)

 MAXIMUM RESIDUAL FOR EACH ITERATION (1 INDICATES THE FIRST INNER ITERATION):

    RESIDUAL       RESIDUAL       RESIDUAL       RESIDUAL       RESIDUAL    
   LAYER,ROW,COL  LAYER,ROW,COL  LAYER,ROW,COL  LAYER,ROW,COL  LAYER,ROW,COL
 ---------------------------------------------------------------------------
  1  -4.355      0  -2.361      0  -1.498      0 -0.8497      0 -0.5643    
   (  1, 81, 58)  (  1, 54, 58)  (  1, 54, 58)  (  1, 54, 58)  (  1, 54, 58)
  0 -0.4264      0 -0.2786      0 -0.1862      0 -0.1171      0 -0.7985E-01
   (  1, 54, 58)  (  1, 54, 58)  (  1, 54, 58)  (  1, 54, 58)  (  1, 54, 58)
  0 -0.5283E-01  0 -0.3479E-01  1 -0.3081E-01
   (  1, 54, 58)  (  1, 54, 58)  (  1, 54, 58)


 HEAD/DRAWDOWN PRINTOUT FLAG = 1     TOTAL BUDGET PRINTOUT FLAG = 0
 CELL-BY-CELL FLOW TERM FLAG = 0
 REUSING PREVIOUS VALUES OF IOFLG

 HEAD WILL BE SAVED ON UNIT   40 AT END OF TIME STEP  82, STRESS PERIOD    3
 
 SOLVING FOR HEAD 
     2 CALLS TO PCG ROUTINE FOR TIME STEP  83 IN STRESS PERIOD    3
    14 TOTAL ITERATIONS

 MAXIMUM HEAD CHANGE FOR EACH ITERATION (1 INDICATES THE FIRST INNER ITERATION):

    HEAD CHANGE    HEAD CHANGE    HEAD CHANGE    HEAD CHANGE    HEAD CHANGE 
   LAYER,ROW,COL  LAYER,ROW,COL  LAYER,ROW,COL  LAYER,ROW,COL  LAYER,ROW,COL
 ---------------------------------------------------------------------------
  1 -0.1058      0  0.3278E-01  0  0.2525E-01  0  0.3725E-02  0 -0.2719E-02
   (  1, 54, 58)  (  1, 81, 58)  (  1, 48, 59)  (  1,103, 61)  (  1, 66, 59)
  0 -0.1433E-02  0 -0.1885E-02  0 -0.8648E-03  0  0.3483E-03  0  0.4932E-03
   (  1, 46, 56)  (  1, 48, 60)  (  1, 48, 60)  (  1, 48, 59)  (  1, 48, 59)
  0  0.2320E-03  0  0.1042E-03  0 -0.5887E-04  1  0.2355E-04
   (  1, 48, 59)  (  2, 48, 58)  (  1, 48, 59)  (  1, 66, 59)

 MAXIMUM RESIDUAL FOR EACH ITERATION (1 INDICATES THE FIRST INNER ITERATION):

    RESIDUAL       RESIDUAL       RESIDUAL       RESIDUAL       RESIDUAL    
   LAYER,ROW,COL  LAYER,ROW,COL  LAYER,ROW,COL  LAYER,ROW,COL  LAYER,ROW,COL
 ---------------------------------------------------------------------------
  1  -3.849      0  -2.139      0  -1.433      0 -0.8259      0 -0.5758    
   (  1, 54, 58)  (  1, 54, 58)  (  1, 54, 58)  (  1, 54, 58)  (  1, 54, 58)
  0 -0.4392      0 -0.2949      0 -0.2013      0 -0.1323      0 -0.8954E-01
   (  1, 54, 58)  (  1, 54, 58)  (  1, 54, 58)  (  1, 54, 58)  (  1, 54, 58)
  0 -0.6265E-01  0 -0.4443E-01  0 -0.2881E-01  1 -0.2612E-01
   (  1, 54, 58)  (  1, 54, 58)  (  1, 54, 58)  (  1, 54, 58)


 HEAD/DRAWDOWN PRINTOUT FLAG = 1     TOTAL BUDGET PRINTOUT FLAG = 0
 CELL-BY-CELL FLOW TERM FLAG = 0
 REUSING PREVIOUS VALUES OF IOFLG

 HEAD WILL BE SAVED ON UNIT   40 AT END OF TIME STEP  83, STRESS PERIOD    3
 
 SOLVING FOR HEAD 
     2 CALLS TO PCG ROUTINE FOR TIME STEP  84 IN STRESS PERIOD    3
    14 TOTAL ITERATIONS

 MAXIMUM HEAD CHANGE FOR EACH ITERATION (1 INDICATES THE FIRST INNER ITERATION):

    HEAD CHANGE    HEAD CHANGE    HEAD CHANGE    HEAD CHANGE    HEAD CHANGE 
   LAYER,ROW,COL  LAYER,ROW,COL  LAYER,ROW,COL  LAYER,ROW,COL  LAYER,ROW,COL
 ---------------------------------------------------------------------------
  1 -0.9580E-01  0  0.2921E-01  0  0.2420E-01  0  0.3515E-02  0 -0.2346E-02
   (  1, 54, 58)  (  1, 81, 58)  (  1, 48, 59)  (  1,103, 61)  (  1, 66, 59)
  0 -0.1510E-02  0 -0.1590E-02  0 -0.1133E-02  0  0.3778E-03  0  0.5954E-03
   (  1, 46, 56)  (  1, 46, 56)  (  1, 48, 60)  (  1, 66, 59)  (  1, 48, 59)
  0  0.2558E-03  0 -0.1143E-03  0 -0.6934E-04  1  0.3025E-04
   (  1, 46, 56)  (  1, 66, 59)  (  1, 47, 57)  (  1, 66, 59)

 MAXIMUM RESIDUAL FOR EACH ITERATION (1 INDICATES THE FIRST INNER ITERATION):

    RESIDUAL       RESIDUAL       RESIDUAL       RESIDUAL       RESIDUAL    
   LAYER,ROW,COL  LAYER,ROW,COL  LAYER,ROW,COL  LAYER,ROW,COL  LAYER,ROW,COL
 ---------------------------------------------------------------------------
  1  -3.426      0  -1.939      0  -1.355      0 -0.8003      0 -0.5792    
   (  1, 54, 58)  (  1, 54, 58)  (  1, 54, 58)  (  1, 54, 58)  (  1, 54, 58)
  0 -0.4415      0 -0.3117      0 -0.2116      0 -0.1494      0 -0.9701E-01
   (  1, 54, 58)  (  1, 54, 58)  (  1, 54, 58)  (  1, 54, 58)  (  1, 54, 58)
  0 -0.7203E-01  0 -0.5192E-01  0 -0.3629E-01  1 -0.3340E-01
   (  1, 54, 58)  (  1, 54, 58)  (  1, 54, 58)  (  1, 54, 58)


 HEAD/DRAWDOWN PRINTOUT FLAG = 1     TOTAL BUDGET PRINTOUT FLAG = 0
 CELL-BY-CELL FLOW TERM FLAG = 0
 REUSING PREVIOUS VALUES OF IOFLG

 HEAD WILL BE SAVED ON UNIT   40 AT END OF TIME STEP  84, STRESS PERIOD    3
 
 SOLVING FOR HEAD 
     2 CALLS TO PCG ROUTINE FOR TIME STEP  85 IN STRESS PERIOD    3
    14 TOTAL ITERATIONS

 MAXIMUM HEAD CHANGE FOR EACH ITERATION (1 INDICATES THE FIRST INNER ITERATION):

    HEAD CHANGE    HEAD CHANGE    HEAD CHANGE    HEAD CHANGE    HEAD CHANGE 
   LAYER,ROW,COL  LAYER,ROW,COL  LAYER,ROW,COL  LAYER,ROW,COL  LAYER,ROW,COL
 ---------------------------------------------------------------------------
  1 -0.8708E-01  0  0.2639E-01  0  0.2302E-01  0  0.3457E-02  0 -0.2238E-02
   (  1, 54, 58)  (  1, 81, 58)  (  1, 48, 59)  (  2, 48, 60)  (  1, 48, 59)
  0 -0.1747E-02  0 -0.1547E-02  0 -0.1314E-02  0  0.4892E-03  0  0.5390E-03
   (  1, 66, 59)  (  2, 48, 58)  (  1, 48, 60)  (  1, 66, 59)  (  1, 48, 59)
  0  0.3183E-03  0  0.1647E-03  0  0.7877E-04  1  0.4300E-04
   (  1, 47, 57)  (  1, 44, 55)  (  3, 46, 56)  (  1, 66, 59)

 MAXIMUM RESIDUAL FOR EACH ITERATION (1 INDICATES THE FIRST INNER ITERATION):

    RESIDUAL       RESIDUAL       RESIDUAL       RESIDUAL       RESIDUAL    
   LAYER,ROW,COL  LAYER,ROW,COL  LAYER,ROW,COL  LAYER,ROW,COL  LAYER,ROW,COL
 ---------------------------------------------------------------------------
  1  -3.077      0  -1.764      0  -1.270      0 -0.7837      0 -0.5847    
   (  1, 54, 58)  (  1, 54, 58)  (  1, 54, 58)  (  1, 54, 58)  (  1, 54, 58)
  0 -0.4474      0 -0.3376      0 -0.2289      0 -0.1656      0 -0.1080    
   (  1, 54, 58)  (  1, 54, 58)  (  1, 54, 58)  (  1, 54, 58)  (  1, 54, 58)
  0 -0.8243E-01  0 -0.6083E-01  0 -0.4468E-01  1 -0.4068E-01
   (  1, 54, 58)  (  1, 54, 58)  (  1, 54, 58)  (  1, 54, 58)


 HEAD/DRAWDOWN PRINTOUT FLAG = 1     TOTAL BUDGET PRINTOUT FLAG = 1
 CELL-BY-CELL FLOW TERM FLAG = 1
 REUSING PREVIOUS VALUES OF IOFLG
 UBUDSV SAVING "         STORAGE" ON UNIT 45 AT TIME STEP 85, STRESS PERIOD    3
 UBUDSV SAVING "   CONSTANT HEAD" ON UNIT 45 AT TIME STEP 85, STRESS PERIOD    3
 UBUDSV SAVING "FLOW RIGHT FACE " ON UNIT 45 AT TIME STEP 85, STRESS PERIOD    3
 UBUDSV SAVING "FLOW FRONT FACE " ON UNIT 45 AT TIME STEP 85, STRESS PERIOD    3
 UBUDSV SAVING "FLOW LOWER FACE " ON UNIT 45 AT TIME STEP 85, STRESS PERIOD    3
 UBUDSV SAVING "           WELLS" ON UNIT 45 AT TIME STEP 85, STRESS PERIOD    3

 HEAD WILL BE SAVED ON UNIT   40 AT END OF TIME STEP  85, STRESS PERIOD    3
1
  VOLUMETRIC BUDGET FOR ENTIRE MODEL AT END OF TIME STEP 85 IN STRESS PERIOD   3
  ------------------------------------------------------------------------------

     CUMULATIVE VOLUMES      L**3       RATES FOR THIS TIME STEP      L**3/T
     ------------------                 ------------------------

           IN:                                      IN:
           ---                                      ---
             STORAGE =         575.5368               STORAGE =        1188.8611
       CONSTANT HEAD =           0.0000         CONSTANT HEAD =           0.0000
               WELLS =       15000.0000                 WELLS =           0.0000

            TOTAL IN =       15575.5371              TOTAL IN =        1188.8611

          OUT:                                     OUT:
          ----                                     ----
             STORAGE =       15538.7100               STORAGE =        1188.8079
       CONSTANT HEAD =           0.0000         CONSTANT HEAD =           0.0000
               WELLS =           0.0000                 WELLS =           0.0000

           TOTAL OUT =       15538.7100             TOTAL OUT =        1188.8079

            IN - OUT =          36.8271              IN - OUT =       5.3223E-02

 PERCENT DISCREPANCY =           0.24     PERCENT DISCREPANCY =           0.00


          TIME SUMMARY AT END OF TIME STEP  85 IN STRESS PERIOD    3
                    SECONDS     MINUTES      HOURS       DAYS        YEARS
                    -----------------------------------------------------------
   TIME STEP LENGTH  7599.8      126.66      2.1111     8.79609E-02 2.40824E-04
 STRESS PERIOD TIME  37999.      633.32      10.555     0.43980     1.20412E-03
         TOTAL TIME 2.88920E+06  48153.      802.56      33.440     9.15532E-02
1
 
 SOLVING FOR HEAD 
     2 CALLS TO PCG ROUTINE FOR TIME STEP  86 IN STRESS PERIOD    3
    14 TOTAL ITERATIONS

 MAXIMUM HEAD CHANGE FOR EACH ITERATION (1 INDICATES THE FIRST INNER ITERATION):

    HEAD CHANGE    HEAD CHANGE    HEAD CHANGE    HEAD CHANGE    HEAD CHANGE 
   LAYER,ROW,COL  LAYER,ROW,COL  LAYER,ROW,COL  LAYER,ROW,COL  LAYER,ROW,COL
 ---------------------------------------------------------------------------
  1 -0.7948E-01  0  0.2413E-01  0  0.2171E-01  0  0.3117E-02  0 -0.2226E-02
   (  1, 54, 58)  (  1, 81, 58)  (  1, 48, 59)  (  2, 48, 60)  (  1, 48, 59)
  0 -0.1779E-02  0 -0.1676E-02  0 -0.1074E-02  0  0.5902E-03  0  0.2763E-03
   (  1, 66, 59)  (  2, 48, 58)  (  1, 48, 60)  (  1, 66, 59)  (  1, 49, 64)
  0  0.3851E-03  0  0.2269E-03  0  0.9695E-04  1 -0.4459E-04
   (  1, 48, 59)  (  1, 44, 55)  (  2, 48, 58)  (  1, 47, 57)

 MAXIMUM RESIDUAL FOR EACH ITERATION (1 INDICATES THE FIRST INNER ITERATION):

    RESIDUAL       RESIDUAL       RESIDUAL       RESIDUAL       RESIDUAL    
   LAYER,ROW,COL  LAYER,ROW,COL  LAYER,ROW,COL  LAYER,ROW,COL  LAYER,ROW,COL
 ---------------------------------------------------------------------------
  1  -2.785      0  -1.613      0  -1.182      0 -0.7672      0 -0.5714    
   (  1, 54, 58)  (  1, 54, 58)  (  1, 54, 58)  (  1, 54, 58)  (  1, 54, 58)
  0 -0.4483      0 -0.3428      0 -0.2427      0 -0.1747      0 -0.1212    
   (  1, 54, 58)  (  1, 54, 58)  (  1, 54, 58)  (  1, 54, 58)  (  1, 54, 58)
  0 -0.9024E-01  0 -0.7021E-01  0 -0.5094E-01  1 -0.4668E-01
   (  1, 54, 58)  (  1, 54, 58)  (  1, 54, 58)  (  1, 54, 58)


 HEAD/DRAWDOWN PRINTOUT FLAG = 1     TOTAL BUDGET PRINTOUT FLAG = 0
 CELL-BY-CELL FLOW TERM FLAG = 0
 REUSING PREVIOUS VALUES OF IOFLG

 HEAD WILL BE SAVED ON UNIT   40 AT END OF TIME STEP  86, STRESS PERIOD    3
 
 SOLVING FOR HEAD 
     2 CALLS TO PCG ROUTINE FOR TIME STEP  87 IN STRESS PERIOD    3
    15 TOTAL ITERATIONS

 MAXIMUM HEAD CHANGE FOR EACH ITERATION (1 INDICATES THE FIRST INNER ITERATION):

    HEAD CHANGE    HEAD CHANGE    HEAD CHANGE    HEAD CHANGE    HEAD CHANGE 
   LAYER,ROW,COL  LAYER,ROW,COL  LAYER,ROW,COL  LAYER,ROW,COL  LAYER,ROW,COL
 ---------------------------------------------------------------------------
  1 -0.7292E-01  0  0.2232E-01  0  0.2029E-01  0  0.2855E-02  0 -0.2202E-02
   (  1, 54, 58)  (  1, 81, 58)  (  1, 48, 59)  (  5, 47, 57)  (  1, 48, 59)
  0 -0.1572E-02  0 -0.1707E-02  0 -0.8188E-03  0 -0.6661E-03  0 -0.2494E-03
   (  1, 66, 59)  (  2, 48, 58)  (  2, 48, 58)  (  1, 48, 60)  (  3, 48, 59)
  0  0.3455E-03  0  0.2972E-03  0  0.1159E-03  0 -0.6673E-04  1 -0.4626E-04
   (  1, 48, 60)  (  1, 48, 60)  (  2,103, 58)  (  1, 48, 59)  (  1, 48, 58)

 MAXIMUM RESIDUAL FOR EACH ITERATION (1 INDICATES THE FIRST INNER ITERATION):

    RESIDUAL       RESIDUAL       RESIDUAL       RESIDUAL       RESIDUAL    
   LAYER,ROW,COL  LAYER,ROW,COL  LAYER,ROW,COL  LAYER,ROW,COL  LAYER,ROW,COL
 ---------------------------------------------------------------------------
  1  -2.541      0  -1.483      0  -1.098      0 -0.7445      0 -0.5482    
   (  1, 54, 58)  (  1, 54, 58)  (  1, 54, 58)  (  1, 54, 58)  (  1, 54, 58)
  0 -0.4477      0 -0.3389      0 -0.2545      0 -0.1841      0 -0.1334    
   (  1, 54, 58)  (  1, 54, 58)  (  1, 54, 58)  (  1, 54, 58)  (  1, 54, 58)
  0 -0.9718E-01  0 -0.7682E-01  0 -0.5667E-01  0 -0.4197E-01  1 -0.3861E-01
   (  1, 54, 58)  (  1, 54, 58)  (  1, 54, 58)  (  1, 54, 58)  (  1, 54, 58)


 HEAD/DRAWDOWN PRINTOUT FLAG = 1     TOTAL BUDGET PRINTOUT FLAG = 0
 CELL-BY-CELL FLOW TERM FLAG = 0
 REUSING PREVIOUS VALUES OF IOFLG

 HEAD WILL BE SAVED ON UNIT   40 AT END OF TIME STEP  87, STRESS PERIOD    3
 
 SOLVING FOR HEAD 
     2 CALLS TO PCG ROUTINE FOR TIME STEP  88 IN STRESS PERIOD    3
    15 TOTAL ITERATIONS

 MAXIMUM HEAD CHANGE FOR EACH ITERATION (1 INDICATES THE FIRST INNER ITERATION):

    HEAD CHANGE    HEAD CHANGE    HEAD CHANGE    HEAD CHANGE    HEAD CHANGE 
   LAYER,ROW,COL  LAYER,ROW,COL  LAYER,ROW,COL  LAYER,ROW,COL  LAYER,ROW,COL
 ---------------------------------------------------------------------------
  1 -0.6718E-01  0  0.2073E-01  0  0.1870E-01  0  0.2904E-02  0 -0.2271E-02
   (  1, 54, 58)  (  1, 81, 58)  (  1, 48, 59)  (  5, 47, 57)  (  1, 48, 58)
  0  0.1730E-02  0 -0.1426E-02  0 -0.9190E-03  0  0.6339E-03  0  0.2775E-03
   (  2, 48, 58)  (  2, 47, 57)  (  2, 48, 58)  (  1, 66, 59)  (  1, 66, 59)
  0  0.2312E-03  0  0.3538E-03  0  0.1857E-03  0 -0.6769E-04  1 -0.5801E-04
   (  1, 49, 64)  (  1, 48, 60)  (  1, 44, 55)  (  1,101, 57)  (  1, 48, 58)

 MAXIMUM RESIDUAL FOR EACH ITERATION (1 INDICATES THE FIRST INNER ITERATION):

    RESIDUAL       RESIDUAL       RESIDUAL       RESIDUAL       RESIDUAL    
   LAYER,ROW,COL  LAYER,ROW,COL  LAYER,ROW,COL  LAYER,ROW,COL  LAYER,ROW,COL
 ---------------------------------------------------------------------------
  1  -2.331      0  -1.371      0  -1.019      0 -0.7030      0 -0.5199    
   (  1, 54, 58)  (  1, 54, 58)  (  1, 54, 58)  (  1, 54, 58)  (  1, 54, 58)
  0 -0.4416      0 -0.3341      0 -0.2555      0 -0.1918      0 -0.1417    
   (  1, 54, 58)  (  1, 54, 58)  (  1, 54, 58)  (  1, 54, 58)  (  1, 54, 58)
  0 -0.1036      0 -0.8088E-01  0 -0.6261E-01  0 -0.4758E-01  1 -0.4461E-01
   (  1, 54, 58)  (  1, 54, 58)  (  1, 54, 58)  (  1, 54, 58)  (  1, 54, 58)


 HEAD/DRAWDOWN PRINTOUT FLAG = 1     TOTAL BUDGET PRINTOUT FLAG = 0
 CELL-BY-CELL FLOW TERM FLAG = 0
 REUSING PREVIOUS VALUES OF IOFLG

 HEAD WILL BE SAVED ON UNIT   40 AT END OF TIME STEP  88, STRESS PERIOD    3
 
 SOLVING FOR HEAD 
     2 CALLS TO PCG ROUTINE FOR TIME STEP  89 IN STRESS PERIOD    3
    15 TOTAL ITERATIONS

 MAXIMUM HEAD CHANGE FOR EACH ITERATION (1 INDICATES THE FIRST INNER ITERATION):

    HEAD CHANGE    HEAD CHANGE    HEAD CHANGE    HEAD CHANGE    HEAD CHANGE 
   LAYER,ROW,COL  LAYER,ROW,COL  LAYER,ROW,COL  LAYER,ROW,COL  LAYER,ROW,COL
 ---------------------------------------------------------------------------
  1 -0.6231E-01  0  0.1946E-01  0  0.1713E-01  0  0.3121E-02  0 -0.2404E-02
   (  1, 54, 58)  (  1, 81, 58)  (  1, 48, 58)  (  1, 66, 59)  (  1, 48, 58)
  0  0.2452E-02  0 -0.1347E-02  0 -0.9255E-03  0  0.6182E-03  0  0.4041E-03
   (  2, 48, 58)  (  1, 66, 59)  (  2, 48, 58)  (  2, 65, 58)  (  1, 66, 59)
  0 -0.2032E-03  0  0.2815E-03  0  0.2571E-03  0  0.8292E-04  1 -0.6643E-04
   (  2, 42, 53)  (  1, 48, 60)  (  1, 48, 60)  (  1, 48, 58)  (  1, 47, 57)

 MAXIMUM RESIDUAL FOR EACH ITERATION (1 INDICATES THE FIRST INNER ITERATION):

    RESIDUAL       RESIDUAL       RESIDUAL       RESIDUAL       RESIDUAL    
   LAYER,ROW,COL  LAYER,ROW,COL  LAYER,ROW,COL  LAYER,ROW,COL  LAYER,ROW,COL
 ---------------------------------------------------------------------------
  1  -2.157      0  -1.276      0 -0.9560      0 -0.7056      0 -0.5038    
   (  1, 54, 58)  (  1, 54, 58)  (  1, 54, 58)  (  1, 54, 58)  (  1, 54, 58)
  0 -0.4367      0 -0.3331      0 -0.2606      0 -0.2065      0 -0.1520    
   (  1, 54, 58)  (  1, 54, 58)  (  1, 54, 58)  (  1, 54, 58)  (  1, 54, 58)
  0 -0.1117      0 -0.8635E-01  0 -0.6872E-01  0 -0.5433E-01  1 -0.5102E-01
   (  1, 54, 58)  (  1, 54, 58)  (  1, 54, 58)  (  1, 54, 58)  (  1, 54, 58)


 HEAD/DRAWDOWN PRINTOUT FLAG = 1     TOTAL BUDGET PRINTOUT FLAG = 0
 CELL-BY-CELL FLOW TERM FLAG = 0
 REUSING PREVIOUS VALUES OF IOFLG

 HEAD WILL BE SAVED ON UNIT   40 AT END OF TIME STEP  89, STRESS PERIOD    3
 
 SOLVING FOR HEAD 
     2 CALLS TO PCG ROUTINE FOR TIME STEP  90 IN STRESS PERIOD    3
    17 TOTAL ITERATIONS

 MAXIMUM HEAD CHANGE FOR EACH ITERATION (1 INDICATES THE FIRST INNER ITERATION):

    HEAD CHANGE    HEAD CHANGE    HEAD CHANGE    HEAD CHANGE    HEAD CHANGE 
   LAYER,ROW,COL  LAYER,ROW,COL  LAYER,ROW,COL  LAYER,ROW,COL  LAYER,ROW,COL
 ---------------------------------------------------------------------------
  1 -0.5829E-01  0  0.1843E-01  0  0.1553E-01  0  0.3553E-02  0  0.2701E-02
   (  1, 54, 58)  (  1, 81, 58)  (  1, 48, 58)  (  1, 66, 59)  (  2,103, 58)
  0  0.2655E-02  0 -0.1202E-02  0 -0.9440E-03  0  0.6034E-03  0  0.4179E-03
   (  2, 48, 58)  (  1, 66, 59)  (  2, 48, 58)  (  2, 65, 58)  (  1, 66, 59)
  0 -0.2941E-03  0 -0.1733E-03  0  0.2903E-03  0  0.1390E-03  0 -0.1004E-03
   (  1, 48, 60)  (  2,103, 59)  (  1, 48, 60)  (  1, 48, 58)  (  1,101, 57)
  0 -0.6096E-04  1 -0.3036E-04
   (  1, 47, 57)  (  1, 48, 58)

 MAXIMUM RESIDUAL FOR EACH ITERATION (1 INDICATES THE FIRST INNER ITERATION):

    RESIDUAL       RESIDUAL       RESIDUAL       RESIDUAL       RESIDUAL    
   LAYER,ROW,COL  LAYER,ROW,COL  LAYER,ROW,COL  LAYER,ROW,COL  LAYER,ROW,COL
 ---------------------------------------------------------------------------
  1  -2.014      0  -1.199      0 -0.9094      0 -0.7020      0 -0.4921    
   (  1, 54, 58)  (  1, 54, 58)  (  1, 54, 58)  (  1, 54, 58)  (  1, 54, 58)
  0 -0.4267      0 -0.3434      0 -0.2635      0 -0.2167      0 -0.1672    
   (  1, 54, 58)  (  1, 54, 58)  (  1, 54, 58)  (  1, 54, 58)  (  1, 54, 58)
  0 -0.1193      0 -0.9349E-01  0 -0.7306E-01  0 -0.5898E-01  0 -0.4422E-01
   (  1, 54, 58)  (  1, 54, 58)  (  1, 54, 58)  (  1, 54, 58)  (  1, 54, 58)
  0 -0.3455E-01  1 -0.3231E-01
   (  1, 54, 58)  (  1, 54, 58)


 HEAD/DRAWDOWN PRINTOUT FLAG = 1     TOTAL BUDGET PRINTOUT FLAG = 0
 CELL-BY-CELL FLOW TERM FLAG = 0
 REUSING PREVIOUS VALUES OF IOFLG

 HEAD WILL BE SAVED ON UNIT   40 AT END OF TIME STEP  90, STRESS PERIOD    3
 
 SOLVING FOR HEAD 
     2 CALLS TO PCG ROUTINE FOR TIME STEP  91 IN STRESS PERIOD    3
    17 TOTAL ITERATIONS

 MAXIMUM HEAD CHANGE FOR EACH ITERATION (1 INDICATES THE FIRST INNER ITERATION):

    HEAD CHANGE    HEAD CHANGE    HEAD CHANGE    HEAD CHANGE    HEAD CHANGE 
   LAYER,ROW,COL  LAYER,ROW,COL  LAYER,ROW,COL  LAYER,ROW,COL  LAYER,ROW,COL
 ---------------------------------------------------------------------------
  1 -0.5536E-01  0  0.1821E-01  0  0.1417E-01  0  0.3533E-02  0  0.2279E-02
   (  1, 54, 58)  (  1, 81, 58)  (  1, 48, 58)  (  1, 66, 59)  (  2,103, 58)
  0  0.2512E-02  0 -0.1124E-02  0  0.8163E-03  0  0.6163E-03  0 -0.4012E-03
   (  2, 48, 58)  (  2, 65, 58)  (  1,103, 58)  (  2, 65, 58)  (  3, 48, 60)
  0 -0.3363E-03  0 -0.2072E-03  0  0.2138E-03  0  0.1541E-03  0 -0.1130E-03
   (  1, 49, 62)  (  2,103, 59)  (  1, 48, 60)  (  1, 48, 59)  (  2,101, 57)
  0 -0.5683E-04  1 -0.3520E-04
   (  1, 51, 76)  (  1, 48, 59)

 MAXIMUM RESIDUAL FOR EACH ITERATION (1 INDICATES THE FIRST INNER ITERATION):

    RESIDUAL       RESIDUAL       RESIDUAL       RESIDUAL       RESIDUAL    
   LAYER,ROW,COL  LAYER,ROW,COL  LAYER,ROW,COL  LAYER,ROW,COL  LAYER,ROW,COL
 ---------------------------------------------------------------------------
  1  -1.909      0  -1.123      0 -0.8739      0 -0.6542      0 -0.4836    
   (  1, 54, 58)  (  1, 54, 58)  (  1, 54, 58)  (  1, 54, 58)  (  1, 54, 58)
  0 -0.4184      0 -0.3406      0 -0.2616      0 -0.2179      0 -0.1711    
   (  1, 54, 58)  (  1, 54, 58)  (  1, 54, 58)  (  1, 54, 58)  (  1, 54, 58)
  0 -0.1231      0 -0.9737E-01  0 -0.7460E-01  0 -0.6154E-01  0 -0.4960E-01
   (  1, 54, 58)  (  1, 54, 58)  (  1, 54, 58)  (  1, 54, 58)  (  1, 54, 58)
  0 -0.3898E-01  1 -0.3682E-01
   (  1, 54, 58)  (  1, 54, 58)


 HEAD/DRAWDOWN PRINTOUT FLAG = 1     TOTAL BUDGET PRINTOUT FLAG = 0
 CELL-BY-CELL FLOW TERM FLAG = 0
 REUSING PREVIOUS VALUES OF IOFLG

 HEAD WILL BE SAVED ON UNIT   40 AT END OF TIME STEP  91, STRESS PERIOD    3
 
 SOLVING FOR HEAD 
     2 CALLS TO PCG ROUTINE FOR TIME STEP  92 IN STRESS PERIOD    3
    17 TOTAL ITERATIONS

 MAXIMUM HEAD CHANGE FOR EACH ITERATION (1 INDICATES THE FIRST INNER ITERATION):

    HEAD CHANGE    HEAD CHANGE    HEAD CHANGE    HEAD CHANGE    HEAD CHANGE 
   LAYER,ROW,COL  LAYER,ROW,COL  LAYER,ROW,COL  LAYER,ROW,COL  LAYER,ROW,COL
 ---------------------------------------------------------------------------
  1 -0.5290E-01  0  0.1784E-01  0  0.1233E-01  0  0.4015E-02  0  0.2477E-02
   (  1, 54, 58)  (  1, 81, 58)  (  1, 48, 58)  (  1, 48, 58)  (  2,103, 59)
  0  0.2606E-02  0 -0.1078E-02  0 -0.8482E-03  0  0.6060E-03  0 -0.4333E-03
   (  2, 48, 59)  (  1, 48, 59)  (  1, 66, 59)  (  2,103, 59)  (  2, 48, 58)
  0 -0.3107E-03  0 -0.2692E-03  0  0.2066E-03  0  0.1598E-03  0  0.1520E-03
   (  1, 49, 61)  (  1,103, 59)  (  2,101, 57)  (  1, 48, 60)  (  1, 48, 59)
  0 -0.6058E-04  1  0.3567E-04
   (  1, 66, 59)  (  4, 24, 37)

 MAXIMUM RESIDUAL FOR EACH ITERATION (1 INDICATES THE FIRST INNER ITERATION):

    RESIDUAL       RESIDUAL       RESIDUAL       RESIDUAL       RESIDUAL    
   LAYER,ROW,COL  LAYER,ROW,COL  LAYER,ROW,COL  LAYER,ROW,COL  LAYER,ROW,COL
 ---------------------------------------------------------------------------
  1  -1.822      0  -1.069      0 -0.8545      0 -0.6576      0 -0.4805    
   (  1, 54, 58)  (  1, 54, 58)  (  1, 54, 58)  (  1, 54, 58)  (  1, 54, 58)
  0 -0.4136      0 -0.3462      0 -0.2686      0 -0.2237      0 -0.1847    
   (  1, 54, 58)  (  1, 54, 58)  (  1, 54, 58)  (  1, 54, 58)  (  1, 54, 58)
  0 -0.1371      0 -0.1072      0 -0.8211E-01  0 -0.6704E-01  0 -0.5450E-01
   (  1, 54, 58)  (  1, 54, 58)  (  1, 54, 58)  (  1, 54, 58)  (  1, 54, 58)
  0 -0.4427E-01  1 -0.4222E-01
   (  1, 54, 58)  (  1, 54, 58)


 HEAD/DRAWDOWN PRINTOUT FLAG = 1     TOTAL BUDGET PRINTOUT FLAG = 0
 CELL-BY-CELL FLOW TERM FLAG = 0
 REUSING PREVIOUS VALUES OF IOFLG

 HEAD WILL BE SAVED ON UNIT   40 AT END OF TIME STEP  92, STRESS PERIOD    3
 
 SOLVING FOR HEAD 
     2 CALLS TO PCG ROUTINE FOR TIME STEP  93 IN STRESS PERIOD    3
    17 TOTAL ITERATIONS

 MAXIMUM HEAD CHANGE FOR EACH ITERATION (1 INDICATES THE FIRST INNER ITERATION):

    HEAD CHANGE    HEAD CHANGE    HEAD CHANGE    HEAD CHANGE    HEAD CHANGE 
   LAYER,ROW,COL  LAYER,ROW,COL  LAYER,ROW,COL  LAYER,ROW,COL  LAYER,ROW,COL
 ---------------------------------------------------------------------------
  1 -0.5375E-01  0  0.1959E-01  0  0.1029E-01  0  0.4666E-02  0  0.2995E-02
   (  1,126, 59)  (  2,103, 59)  (  1, 48, 58)  (  1, 48, 58)  (  2,103, 59)
  0  0.2651E-02  0 -0.1274E-02  0  0.9149E-03  0  0.6222E-03  0 -0.4732E-03
   (  2, 48, 59)  (  1, 48, 58)  (  2,103, 58)  (  2,103, 59)  (  3, 48, 58)
  0  0.3033E-03  0 -0.3668E-03  0  0.2442E-03  0 -0.1354E-03  0 -0.1475E-03
   (  4, 24, 24)  (  1,103, 59)  (  2,101, 57)  (  3, 24, 29)  (  1,100, 56)
  0 -0.8070E-04  1  0.4682E-04
   (  1, 66, 59)  (  4, 49, 62)

 MAXIMUM RESIDUAL FOR EACH ITERATION (1 INDICATES THE FIRST INNER ITERATION):

    RESIDUAL       RESIDUAL       RESIDUAL       RESIDUAL       RESIDUAL    
   LAYER,ROW,COL  LAYER,ROW,COL  LAYER,ROW,COL  LAYER,ROW,COL  LAYER,ROW,COL
 ---------------------------------------------------------------------------
  1  -1.760      0  -1.028      0 -0.8434      0 -0.6812      0 -0.4817    
   (  1, 54, 58)  (  1, 54, 58)  (  1, 54, 58)  (  1, 54, 58)  (  1, 54, 58)
  0 -0.4127      0 -0.3448      0 -0.2742      0 -0.2304      0 -0.1941    
   (  1, 54, 58)  (  1, 54, 58)  (  1, 54, 58)  (  1, 54, 58)  (  1, 54, 58)
  0 -0.1548      0 -0.1192      0 -0.8998E-01  0 -0.7411E-01  0 -0.6061E-01
   (  1, 54, 58)  (  1, 54, 58)  (  1, 54, 58)  (  1, 54, 58)  (  1, 54, 58)
  0 -0.5003E-01  1 -0.4810E-01
   (  1, 54, 58)  (  1, 54, 58)


 HEAD/DRAWDOWN PRINTOUT FLAG = 1     TOTAL BUDGET PRINTOUT FLAG = 0
 CELL-BY-CELL FLOW TERM FLAG = 0
 REUSING PREVIOUS VALUES OF IOFLG

 HEAD WILL BE SAVED ON UNIT   40 AT END OF TIME STEP  93, STRESS PERIOD    3
 
 SOLVING FOR HEAD 
     2 CALLS TO PCG ROUTINE FOR TIME STEP  94 IN STRESS PERIOD    3
    18 TOTAL ITERATIONS

 MAXIMUM HEAD CHANGE FOR EACH ITERATION (1 INDICATES THE FIRST INNER ITERATION):

    HEAD CHANGE    HEAD CHANGE    HEAD CHANGE    HEAD CHANGE    HEAD CHANGE 
   LAYER,ROW,COL  LAYER,ROW,COL  LAYER,ROW,COL  LAYER,ROW,COL  LAYER,ROW,COL
 ---------------------------------------------------------------------------
  1 -0.5651E-01  0  0.2209E-01  0  0.8547E-02  0  0.4641E-02  0  0.3429E-02
   (  1,130, 59)  (  2,103, 59)  (  1, 48, 58)  (  1, 48, 58)  (  2,103, 59)
  0  0.2411E-02  0 -0.1289E-02  0  0.1026E-02  0  0.6111E-03  0  0.6439E-03
   (  2, 48, 59)  (  1, 48, 58)  (  2,103, 58)  (  2,103, 59)  (  2,103, 59)
  0 -0.3010E-03  0 -0.3944E-03  0 -0.2698E-03  0 -0.1650E-03  0 -0.1571E-03
   (  2, 48, 58)  (  1,103, 59)  (  1,103, 58)  (  1,103, 58)  (  1,100, 56)
  0  0.1180E-03  0  0.9079E-04  1  0.4135E-04
   (  1, 48, 60)  (  1, 48, 59)  (  3, 27, 41)

 MAXIMUM RESIDUAL FOR EACH ITERATION (1 INDICATES THE FIRST INNER ITERATION):

    RESIDUAL       RESIDUAL       RESIDUAL       RESIDUAL       RESIDUAL    
   LAYER,ROW,COL  LAYER,ROW,COL  LAYER,ROW,COL  LAYER,ROW,COL  LAYER,ROW,COL
 ---------------------------------------------------------------------------
  1  -1.714      0 -0.9989      0 -0.8316      0 -0.6998      0 -0.4813    
   (  1, 54, 58)  (  1, 54, 58)  (  1, 54, 58)  (  1, 54, 58)  (  1, 54, 58)
  0 -0.4138      0 -0.3523      0 -0.2886      0 -0.2438      0 -0.2058    
   (  1, 54, 58)  (  1, 54, 58)  (  1, 54, 58)  (  1, 54, 58)  (  1, 54, 58)
  0 -0.1709      0 -0.1360      0 -0.1038      0 -0.8473E-01  0 -0.7033E-01
   (  1, 54, 58)  (  1, 54, 58)  (  1, 54, 58)  (  1, 54, 58)  (  1, 54, 58)
  0 -0.5622E-01  0 -0.4551E-01  1 -0.4383E-01
   (  1, 54, 58)  (  1, 54, 58)  (  1, 54, 58)


 HEAD/DRAWDOWN PRINTOUT FLAG = 1     TOTAL BUDGET PRINTOUT FLAG = 0
 CELL-BY-CELL FLOW TERM FLAG = 0
 REUSING PREVIOUS VALUES OF IOFLG

 HEAD WILL BE SAVED ON UNIT   40 AT END OF TIME STEP  94, STRESS PERIOD    3
 
 SOLVING FOR HEAD 
     2 CALLS TO PCG ROUTINE FOR TIME STEP  95 IN STRESS PERIOD    3
    18 TOTAL ITERATIONS

 MAXIMUM HEAD CHANGE FOR EACH ITERATION (1 INDICATES THE FIRST INNER ITERATION):

    HEAD CHANGE    HEAD CHANGE    HEAD CHANGE    HEAD CHANGE    HEAD CHANGE 
   LAYER,ROW,COL  LAYER,ROW,COL  LAYER,ROW,COL  LAYER,ROW,COL  LAYER,ROW,COL
 ---------------------------------------------------------------------------
  1 -0.5559E-01  0  0.2503E-01  0  0.7681E-02  0  0.4765E-02  0  0.3115E-02
   (  1,130, 59)  (  2,103, 59)  (  1, 48, 58)  (  1, 48, 58)  (  2,103, 59)
  0  0.1911E-02  0 -0.1341E-02  0  0.1125E-02  0  0.6016E-03  0  0.7128E-03
   (  3, 48, 59)  (  1, 48, 58)  (  2,103, 58)  (  2, 57, 81)  (  2,103, 59)
  0 -0.3087E-03  0 -0.3073E-03  0 -0.3168E-03  0 -0.2523E-03  0 -0.1587E-03
   (  2, 48, 58)  (  1,103, 59)  (  1,103, 58)  (  1,103, 58)  (  1,103, 59)
  0 -0.1144E-03  0  0.9228E-04  1  0.5026E-04
   (  1,100, 56)  (  1, 48, 60)  (  4, 24, 26)

 MAXIMUM RESIDUAL FOR EACH ITERATION (1 INDICATES THE FIRST INNER ITERATION):

    RESIDUAL       RESIDUAL       RESIDUAL       RESIDUAL       RESIDUAL    
   LAYER,ROW,COL  LAYER,ROW,COL  LAYER,ROW,COL  LAYER,ROW,COL  LAYER,ROW,COL
 ---------------------------------------------------------------------------
  1  -1.668      0 -0.9588      0 -0.8160      0 -0.6607      0 -0.4779    
   (  1, 54, 58)  (  1, 54, 58)  (  1, 54, 58)  (  1, 54, 58)  (  1, 54, 58)
  0 -0.4154      0 -0.3516      0 -0.2937      0 -0.2526      0 -0.2092    
   (  1, 54, 58)  (  1, 54, 58)  (  1, 54, 58)  (  1, 54, 58)  (  1, 54, 58)
  0 -0.1794      0 -0.1501      0 -0.1164      0 -0.9409E-01  0 -0.7939E-01
   (  1, 54, 58)  (  1, 54, 58)  (  1, 54, 58)  (  1, 54, 58)  (  1, 54, 58)
  0 -0.6414E-01  0 -0.5251E-01  1 -0.5113E-01
   (  1, 54, 58)  (  1, 54, 58)  (  1, 54, 58)


 HEAD/DRAWDOWN PRINTOUT FLAG = 1     TOTAL BUDGET PRINTOUT FLAG = 0
 CELL-BY-CELL FLOW TERM FLAG = 0
 REUSING PREVIOUS VALUES OF IOFLG

 HEAD WILL BE SAVED ON UNIT   40 AT END OF TIME STEP  95, STRESS PERIOD    3
 
 SOLVING FOR HEAD 
     2 CALLS TO PCG ROUTINE FOR TIME STEP  96 IN STRESS PERIOD    3
    20 TOTAL ITERATIONS

 MAXIMUM HEAD CHANGE FOR EACH ITERATION (1 INDICATES THE FIRST INNER ITERATION):

    HEAD CHANGE    HEAD CHANGE    HEAD CHANGE    HEAD CHANGE    HEAD CHANGE 
   LAYER,ROW,COL  LAYER,ROW,COL  LAYER,ROW,COL  LAYER,ROW,COL  LAYER,ROW,COL
 ---------------------------------------------------------------------------
  1 -0.5177E-01  0  0.2763E-01  0  0.6629E-02  0  0.5013E-02  0  0.2424E-02
   (  2,103, 59)  (  2,103, 59)  (  1, 48, 58)  (  1, 48, 58)  (  2,103, 59)
  0  0.1800E-02  0  0.1239E-02  0  0.9973E-03  0  0.5664E-03  0  0.7079E-03
   (  3, 48, 59)  (  1,103, 58)  (  2,103, 58)  (  2, 58, 82)  (  2,103, 59)
  0  0.3685E-03  0  0.2359E-03  0 -0.2746E-03  0 -0.3496E-03  0 -0.2155E-03
   (  1, 71, 80)  (  1, 48, 59)  (  1,103, 58)  (  1,103, 58)  (  1,103, 59)
  0 -0.1189E-03  0  0.1276E-03  0  0.1109E-03  0  0.8326E-04  1  0.4023E-04
   (  1,100, 56)  (  4, 24, 37)  (  1,103, 58)  (  1,103, 58)  (  2,103, 59)

 MAXIMUM RESIDUAL FOR EACH ITERATION (1 INDICATES THE FIRST INNER ITERATION):

    RESIDUAL       RESIDUAL       RESIDUAL       RESIDUAL       RESIDUAL    
   LAYER,ROW,COL  LAYER,ROW,COL  LAYER,ROW,COL  LAYER,ROW,COL  LAYER,ROW,COL
 ---------------------------------------------------------------------------
  1  -1.611      0 -0.9225      0 -0.7925      0 -0.6047      0 -0.4668    
   (  1, 54, 58)  (  1, 54, 58)  (  1, 54, 58)  (  1, 54, 58)  (  1, 54, 58)
  0 -0.4108      0 -0.3488      0 -0.3015      0 -0.2641      0 -0.2205    
   (  1, 54, 58)  (  1, 54, 58)  (  1, 54, 58)  (  1, 54, 58)  (  1, 54, 58)
  0 -0.1932      0 -0.1659      0 -0.1332      0 -0.1098      0 -0.9006E-01
   (  1, 54, 58)  (  1, 54, 58)  (  1, 54, 58)  (  1, 54, 58)  (  1, 54, 58)
  0 -0.7525E-01  0 -0.6283E-01  0 -0.5098E-01  0 -0.4315E-01  1 -0.4166E-01
   (  1, 54, 58)  (  1, 54, 58)  (  1, 54, 58)  (  1, 54, 58)  (  1, 54, 58)


 HEAD/DRAWDOWN PRINTOUT FLAG = 1     TOTAL BUDGET PRINTOUT FLAG = 0
 CELL-BY-CELL FLOW TERM FLAG = 0
 REUSING PREVIOUS VALUES OF IOFLG

 HEAD WILL BE SAVED ON UNIT   40 AT END OF TIME STEP  96, STRESS PERIOD    3
 
 SOLVING FOR HEAD 
     2 CALLS TO PCG ROUTINE FOR TIME STEP  97 IN STRESS PERIOD    3
    19 TOTAL ITERATIONS

 MAXIMUM HEAD CHANGE FOR EACH ITERATION (1 INDICATES THE FIRST INNER ITERATION):

    HEAD CHANGE    HEAD CHANGE    HEAD CHANGE    HEAD CHANGE    HEAD CHANGE 
   LAYER,ROW,COL  LAYER,ROW,COL  LAYER,ROW,COL  LAYER,ROW,COL  LAYER,ROW,COL
 ---------------------------------------------------------------------------
  1 -0.5208E-01  0  0.3048E-01  0  0.5857E-02  0  0.4887E-02  0  0.2400E-02
   (  2,103, 59)  (  2,103, 59)  (  1, 48, 58)  (  1, 48, 58)  (  1, 48, 58)
  0 -0.2135E-02  0  0.1815E-02  0 -0.9746E-03  0  0.1095E-02  0  0.5386E-03
   (  2,103, 58)  (  2,103, 58)  (  1, 48, 58)  (  2,103, 59)  (  5, 24, 23)
  0  0.4470E-03  0  0.3086E-03  0 -0.3761E-03  0 -0.3480E-03  0 -0.2381E-03
   (  4, 24, 24)  (  1, 48, 59)  (  1,103, 58)  (  1,103, 59)  (  1,103, 59)
  0 -0.1737E-03  0 -0.1308E-03  0 -0.9871E-04  1  0.6165E-04
   (  1,103, 58)  (  1,105, 61)  (  1, 98, 54)  (  4, 24, 33)

 MAXIMUM RESIDUAL FOR EACH ITERATION (1 INDICATES THE FIRST INNER ITERATION):

    RESIDUAL       RESIDUAL       RESIDUAL       RESIDUAL       RESIDUAL    
   LAYER,ROW,COL  LAYER,ROW,COL  LAYER,ROW,COL  LAYER,ROW,COL  LAYER,ROW,COL
 ---------------------------------------------------------------------------
  1  -1.535      0 -0.8699      0 -0.7472      0 -0.5743      0 -0.4486    
   (  1, 54, 58)  (  1, 54, 58)  (  1, 54, 58)  (  1, 54, 58)  (  1, 54, 58)
  0 -0.4006      0 -0.3406      0 -0.3081      0 -0.2608      0 -0.2235    
   (  1, 54, 58)  (  1, 54, 58)  (  1, 54, 58)  (  1, 54, 58)  (  1, 54, 58)
  0 -0.1983      0 -0.1727      0 -0.1448      0 -0.1175      0 -0.9836E-01
   (  1, 54, 58)  (  1, 54, 58)  (  1, 54, 58)  (  1, 54, 58)  (  1, 54, 58)
  0 -0.8220E-01  0 -0.7011E-01  0 -0.5903E-01  1 -0.5759E-01
   (  1, 54, 58)  (  1, 54, 58)  (  1, 54, 58)  (  1, 54, 58)


 HEAD/DRAWDOWN PRINTOUT FLAG = 1     TOTAL BUDGET PRINTOUT FLAG = 0
 CELL-BY-CELL FLOW TERM FLAG = 0
 REUSING PREVIOUS VALUES OF IOFLG

 HEAD WILL BE SAVED ON UNIT   40 AT END OF TIME STEP  97, STRESS PERIOD    3
 
 SOLVING FOR HEAD 
     2 CALLS TO PCG ROUTINE FOR TIME STEP  98 IN STRESS PERIOD    3
    21 TOTAL ITERATIONS

 MAXIMUM HEAD CHANGE FOR EACH ITERATION (1 INDICATES THE FIRST INNER ITERATION):

    HEAD CHANGE    HEAD CHANGE    HEAD CHANGE    HEAD CHANGE    HEAD CHANGE 
   LAYER,ROW,COL  LAYER,ROW,COL  LAYER,ROW,COL  LAYER,ROW,COL  LAYER,ROW,COL
 ---------------------------------------------------------------------------
  1 -0.5074E-01  0  0.3201E-01  0 -0.6159E-02  0  0.3880E-02  0 -0.2066E-02
   (  2,103, 59)  (  2,103, 59)  (  2,104, 59)  (  1, 48, 58)  (  2,103, 58)
  0  0.1810E-02  0 -0.1594E-02  0  0.1280E-02  0  0.1010E-02  0  0.6874E-03
   (  3,103, 59)  (  2,103, 59)  (  2,103, 58)  (  2,103, 59)  (  4, 52, 80)
  0  0.7711E-03  0  0.4038E-03  0  0.3336E-03  0 -0.3058E-03  0  0.2845E-03
   (  2,103, 58)  (  2,103, 59)  (  3,103, 59)  (  1,103, 59)  (  2,105, 61)
  0 -0.2169E-03  0 -0.1907E-03  0 -0.1043E-03  0  0.1175E-03  0  0.8978E-04
   (  1,103, 58)  (  1,105, 61)  (  1, 98, 54)  (  2,105, 61)  (  1,103, 59)
  1  0.3907E-04
   (  4, 24, 24)

 MAXIMUM RESIDUAL FOR EACH ITERATION (1 INDICATES THE FIRST INNER ITERATION):

    RESIDUAL       RESIDUAL       RESIDUAL       RESIDUAL       RESIDUAL    
   LAYER,ROW,COL  LAYER,ROW,COL  LAYER,ROW,COL  LAYER,ROW,COL  LAYER,ROW,COL
 ---------------------------------------------------------------------------
  1  -1.422      0 -0.8135      0 -0.7111      0 -0.5468      0 -0.4745    
   (  1, 54, 58)  (  1, 54, 58)  (  1, 54, 58)  (  1, 54, 58)  (  1, 54, 58)
  0 -0.3731      0 -0.3405      0 -0.3100      0 -0.2723      0 -0.2314    
   (  1, 54, 58)  (  1, 54, 58)  (  1, 54, 58)  (  1, 54, 58)  (  1, 54, 58)
  0 -0.2069      0 -0.1803      0 -0.1543      0 -0.1302      0 -0.1111    
   (  1, 54, 58)  (  1, 54, 58)  (  1, 54, 58)  (  1, 54, 58)  (  1, 54, 58)
  0 -0.9494E-01  0 -0.8201E-01  0 -0.6973E-01  0 -0.5936E-01  0 -0.4953E-01
   (  1, 54, 58)  (  1, 54, 58)  (  1, 54, 58)  (  1, 54, 58)  (  1, 54, 58)
  1 -0.4874E-01
   (  1, 54, 58)


 HEAD/DRAWDOWN PRINTOUT FLAG = 1     TOTAL BUDGET PRINTOUT FLAG = 0
 CELL-BY-CELL FLOW TERM FLAG = 0
 REUSING PREVIOUS VALUES OF IOFLG

 HEAD WILL BE SAVED ON UNIT   40 AT END OF TIME STEP  98, STRESS PERIOD    3
 
 SOLVING FOR HEAD 
     2 CALLS TO PCG ROUTINE FOR TIME STEP  99 IN STRESS PERIOD    3
    20 TOTAL ITERATIONS

 MAXIMUM HEAD CHANGE FOR EACH ITERATION (1 INDICATES THE FIRST INNER ITERATION):

    HEAD CHANGE    HEAD CHANGE    HEAD CHANGE    HEAD CHANGE    HEAD CHANGE 
   LAYER,ROW,COL  LAYER,ROW,COL  LAYER,ROW,COL  LAYER,ROW,COL  LAYER,ROW,COL
 ---------------------------------------------------------------------------
  1 -0.4891E-01  0  0.3346E-01  0 -0.6302E-02  0  0.2720E-02  0  0.2558E-02
   (  2,103, 59)  (  2,103, 59)  (  2,104, 59)  (  1, 48, 58)  (  1, 49, 62)
  0  0.2378E-02  0 -0.1279E-02  0 -0.1896E-02  0 -0.1409E-02  0  0.1043E-02
   (  3,103, 59)  (  2,103, 59)  (  3,103, 59)  (  2,105, 61)  (  3,103, 59)
  0  0.9256E-03  0  0.4446E-03  0  0.5219E-03  0  0.2309E-03  0 -0.3311E-03
   (  2,105, 61)  (  2,103, 58)  (  3,103, 59)  (  3,103, 59)  (  3,103, 59)
  0 -0.1921E-03  0 -0.2386E-03  0 -0.1522E-03  0  0.9187E-04  1  0.7434E-04
   (  1,103, 58)  (  1,103, 58)  (  1,103, 59)  (  8, 24, 22)  (  3,103, 59)

 MAXIMUM RESIDUAL FOR EACH ITERATION (1 INDICATES THE FIRST INNER ITERATION):

    RESIDUAL       RESIDUAL       RESIDUAL       RESIDUAL       RESIDUAL    
   LAYER,ROW,COL  LAYER,ROW,COL  LAYER,ROW,COL  LAYER,ROW,COL  LAYER,ROW,COL
 ---------------------------------------------------------------------------
  1  -1.287      0 -0.7380      0 -0.6536      0 -0.5459      0 -0.4583    
   (  1, 54, 58)  (  1, 54, 58)  (  1, 54, 58)  (  1, 54, 58)  (  1, 54, 58)
  0 -0.3653      0 -0.3220      0 -0.3030      0 -0.2765      0 -0.2397    
   (  1, 54, 58)  (  1, 54, 58)  (  1, 54, 58)  (  1, 54, 58)  (  1, 54, 58)
  0 -0.2084      0 -0.1899      0 -0.1671      0 -0.1423      0 -0.1235    
   (  1, 54, 58)  (  1, 54, 58)  (  1, 54, 58)  (  1, 54, 58)  (  1, 54, 58)
  0 -0.1055      0 -0.9056E-01  0 -0.7834E-01  0 -0.6880E-01  1 -0.6734E-01
   (  1, 54, 58)  (  1, 54, 58)  (  1, 54, 58)  (  1, 54, 58)  (  1, 54, 58)


 HEAD/DRAWDOWN PRINTOUT FLAG = 1     TOTAL BUDGET PRINTOUT FLAG = 0
 CELL-BY-CELL FLOW TERM FLAG = 0
 REUSING PREVIOUS VALUES OF IOFLG

 HEAD WILL BE SAVED ON UNIT   40 AT END OF TIME STEP  99, STRESS PERIOD    3
1
  VOLUMETRIC BUDGET FOR ENTIRE MODEL AT END OF TIME STEP 99 IN STRESS PERIOD   3
  ------------------------------------------------------------------------------

     CUMULATIVE VOLUMES      L**3       RATES FOR THIS TIME STEP      L**3/T
     ------------------                 ------------------------

           IN:                                      IN:
           ---                                      ---
             STORAGE =        5990.8179               STORAGE =         362.3105
       CONSTANT HEAD =           0.0000         CONSTANT HEAD =           0.0000
               WELLS =       15000.0000                 WELLS =           0.0000

            TOTAL IN =       20990.8184              TOTAL IN =         362.3105

          OUT:                                     OUT:
          ----                                     ----
             STORAGE =       20953.7031               STORAGE =         362.2750
       CONSTANT HEAD =           0.0000         CONSTANT HEAD =           0.0000
               WELLS =           0.0000                 WELLS =           0.0000

           TOTAL OUT =       20953.7031             TOTAL OUT =         362.2750

            IN - OUT =          37.1152              IN - OUT =       3.5492E-02

 PERCENT DISCREPANCY =           0.18     PERCENT DISCREPANCY =           0.01


          TIME SUMMARY AT END OF TIME STEP  99 IN STRESS PERIOD    3
                    SECONDS     MINUTES      HOURS       DAYS        YEARS
                    -----------------------------------------------------------
   TIME STEP LENGTH 1.72800E+05  2880.0      48.000      2.0000     5.47570E-03
 STRESS PERIOD TIME 8.64000E+05  14400.      240.00      10.000     2.73785E-02
         TOTAL TIME 3.71520E+06  61920.      1032.0      43.000     0.11773    
1
1
                            STRESS PERIOD NO.    4, LENGTH =   10.00000    
                            -----------------------------------------------

                              NUMBER OF TIME STEPS =    50

                               MULTIPLIER FOR DELT =     1.250

                            INITIAL TIME STEP SIZE =  0.3568170E-04

 WELL NO.  LAYER   ROW   COL   STRESS RATE         
 --------------------------------------------------
      1      1     54     58       1500.    
      2      1     55     58       0.000    
      3      1     56     58       0.000    
      4      1     57     58       0.000    
      5      1     58     58       0.000    
      6      1     59     58       0.000    
      7      1     60     58       0.000    
      8      1     61     58       0.000    
      9      1     62     58       0.000    
     10      1     63     58       0.000    
     11      1     64     58       0.000    
     12      1     65     58       0.000    
     13      1     66     58       0.000    
     14      1     67     58       0.000    
     15      1     68     58       0.000    
     16      1     69     58       0.000    
     17      1     70     58       0.000    
     18      1     71     58       0.000    
     19      1     72     58       0.000    
     20      1     73     58       0.000    
     21      1     74     58       0.000    
     22      1     75     58       0.000    
     23      1     76     58       0.000    
     24      1     77     58       0.000    
     25      1     78     58       0.000    
     26      1     79     58       0.000    
     27      1     80     58       0.000    
     28      1     18     38       0.000    
     29      1     39     58       0.000    
     30      1     43     77       0.000    
     31      1      6     83       0.000    
     32      1      6    101       0.000    
     33      1     76     27       0.000    
     34      1    116     58       0.000    
     35      1    101     77       0.000    
     36      1     96    101       0.000    
     37      1     46    101       0.000    
     38      1     46     38       0.000    
     39      1     11    117       0.000    
     40      9     18     38       0.000    
     41      9     39     58       0.000    
     42      9     43     77       0.000    
     43      9      6     83       0.000    
     44      9      6    101       0.000    
     45      9     76     38       0.000    
     46      9    116     58       0.000    
     47      9    101     77       0.000    
     48      9     96    101       0.000    
     49      9     46    101       0.000    
     50      9     46     38       0.000    
     51      9     11    117       0.000    

     51 WELLS
 
 SOLVING FOR HEAD 


     2 CALLS TO PCG ROUTINE FOR TIME STEP   1 IN STRESS PERIOD    4
     4 TOTAL ITERATIONS

 MAXIMUM HEAD CHANGE FOR EACH ITERATION (1 INDICATES THE FIRST INNER ITERATION):

    HEAD CHANGE    HEAD CHANGE    HEAD CHANGE    HEAD CHANGE    HEAD CHANGE 
   LAYER,ROW,COL  LAYER,ROW,COL  LAYER,ROW,COL  LAYER,ROW,COL  LAYER,ROW,COL
 ---------------------------------------------------------------------------
  1  0.3082E-01  0  0.1737E-03  0  0.2345E-06  1 -0.1708E-08
   (  1, 54, 58)  (  2, 57, 58)  (  1, 70, 59)  (  1, 45, 58)

 MAXIMUM RESIDUAL FOR EACH ITERATION (1 INDICATES THE FIRST INNER ITERATION):

    RESIDUAL       RESIDUAL       RESIDUAL       RESIDUAL       RESIDUAL    
   LAYER,ROW,COL  LAYER,ROW,COL  LAYER,ROW,COL  LAYER,ROW,COL  LAYER,ROW,COL
 ---------------------------------------------------------------------------
  1   10.97      0  0.1334      0  0.6887E-03  1  0.6240E-04
   (  1, 54, 58)  (  1, 54, 58)  (  1, 54, 58)  (  1, 54, 58)


 HEAD/DRAWDOWN PRINTOUT FLAG = 1     TOTAL BUDGET PRINTOUT FLAG = 0
 CELL-BY-CELL FLOW TERM FLAG = 0
 REUSING PREVIOUS VALUES OF IOFLG

 HEAD WILL BE SAVED ON UNIT   40 AT END OF TIME STEP   1, STRESS PERIOD    4
 
 SOLVING FOR HEAD 
     2 CALLS TO PCG ROUTINE FOR TIME STEP   2 IN STRESS PERIOD    4
     4 TOTAL ITERATIONS

 MAXIMUM HEAD CHANGE FOR EACH ITERATION (1 INDICATES THE FIRST INNER ITERATION):

    HEAD CHANGE    HEAD CHANGE    HEAD CHANGE    HEAD CHANGE    HEAD CHANGE 
   LAYER,ROW,COL  LAYER,ROW,COL  LAYER,ROW,COL  LAYER,ROW,COL  LAYER,ROW,COL
 ---------------------------------------------------------------------------
  1  0.3730E-01  0  0.2632E-03  0  0.4604E-06  1 -0.2806E-08
   (  1, 54, 58)  (  2, 58, 58)  (  1, 70, 59)  (  1, 45, 58)

 MAXIMUM RESIDUAL FOR EACH ITERATION (1 INDICATES THE FIRST INNER ITERATION):

    RESIDUAL       RESIDUAL       RESIDUAL       RESIDUAL       RESIDUAL    
   LAYER,ROW,COL  LAYER,ROW,COL  LAYER,ROW,COL  LAYER,ROW,COL  LAYER,ROW,COL
 ---------------------------------------------------------------------------
  1   1.405      0  0.1397E-01  0  0.7549E-04  1  0.8761E-05
   (  1, 54, 58)  (  1, 54, 58)  (  1, 54, 58)  (  1, 54, 58)


 HEAD/DRAWDOWN PRINTOUT FLAG = 1     TOTAL BUDGET PRINTOUT FLAG = 0
 CELL-BY-CELL FLOW TERM FLAG = 0
 REUSING PREVIOUS VALUES OF IOFLG

 HEAD WILL BE SAVED ON UNIT   40 AT END OF TIME STEP   2, STRESS PERIOD    4
 
 SOLVING FOR HEAD 
     2 CALLS TO PCG ROUTINE FOR TIME STEP   3 IN STRESS PERIOD    4
     4 TOTAL ITERATIONS

 MAXIMUM HEAD CHANGE FOR EACH ITERATION (1 INDICATES THE FIRST INNER ITERATION):

    HEAD CHANGE    HEAD CHANGE    HEAD CHANGE    HEAD CHANGE    HEAD CHANGE 
   LAYER,ROW,COL  LAYER,ROW,COL  LAYER,ROW,COL  LAYER,ROW,COL  LAYER,ROW,COL
 ---------------------------------------------------------------------------
  1  0.4495E-01  0  0.3854E-03  0 -0.1662E-05  1  0.6863E-08
   (  1, 54, 58)  (  2, 59, 58)  (  1, 81, 58)  (  1, 80, 57)

 MAXIMUM RESIDUAL FOR EACH ITERATION (1 INDICATES THE FIRST INNER ITERATION):

    RESIDUAL       RESIDUAL       RESIDUAL       RESIDUAL       RESIDUAL    
   LAYER,ROW,COL  LAYER,ROW,COL  LAYER,ROW,COL  LAYER,ROW,COL  LAYER,ROW,COL
 ---------------------------------------------------------------------------
  1   1.645      0  0.2071E-01  0  0.1348E-03  1  0.1837E-04
   (  1, 54, 58)  (  1, 54, 58)  (  1, 54, 58)  (  1, 54, 58)


 HEAD/DRAWDOWN PRINTOUT FLAG = 1     TOTAL BUDGET PRINTOUT FLAG = 0
 CELL-BY-CELL FLOW TERM FLAG = 0
 REUSING PREVIOUS VALUES OF IOFLG

 HEAD WILL BE SAVED ON UNIT   40 AT END OF TIME STEP   3, STRESS PERIOD    4
 
 SOLVING FOR HEAD 
     2 CALLS TO PCG ROUTINE FOR TIME STEP   4 IN STRESS PERIOD    4
     4 TOTAL ITERATIONS

 MAXIMUM HEAD CHANGE FOR EACH ITERATION (1 INDICATES THE FIRST INNER ITERATION):

    HEAD CHANGE    HEAD CHANGE    HEAD CHANGE    HEAD CHANGE    HEAD CHANGE 
   LAYER,ROW,COL  LAYER,ROW,COL  LAYER,ROW,COL  LAYER,ROW,COL  LAYER,ROW,COL
 ---------------------------------------------------------------------------
  1  0.5386E-01  0  0.6046E-03  0 -0.2150E-05  1  0.2678E-07
   (  1, 54, 58)  (  2, 59, 58)  (  1, 80, 57)  (  1, 80, 57)

 MAXIMUM RESIDUAL FOR EACH ITERATION (1 INDICATES THE FIRST INNER ITERATION):

    RESIDUAL       RESIDUAL       RESIDUAL       RESIDUAL       RESIDUAL    
   LAYER,ROW,COL  LAYER,ROW,COL  LAYER,ROW,COL  LAYER,ROW,COL  LAYER,ROW,COL
 ---------------------------------------------------------------------------
  1   2.061      0  0.3299E-01  0  0.2842E-03  1  0.4146E-04
   (  1, 54, 58)  (  1, 54, 58)  (  1, 54, 58)  (  1, 54, 58)


 HEAD/DRAWDOWN PRINTOUT FLAG = 1     TOTAL BUDGET PRINTOUT FLAG = 0
 CELL-BY-CELL FLOW TERM FLAG = 0
 REUSING PREVIOUS VALUES OF IOFLG

 HEAD WILL BE SAVED ON UNIT   40 AT END OF TIME STEP   4, STRESS PERIOD    4
 
 SOLVING FOR HEAD 
     2 CALLS TO PCG ROUTINE FOR TIME STEP   5 IN STRESS PERIOD    4
     4 TOTAL ITERATIONS

 MAXIMUM HEAD CHANGE FOR EACH ITERATION (1 INDICATES THE FIRST INNER ITERATION):

    HEAD CHANGE    HEAD CHANGE    HEAD CHANGE    HEAD CHANGE    HEAD CHANGE 
   LAYER,ROW,COL  LAYER,ROW,COL  LAYER,ROW,COL  LAYER,ROW,COL  LAYER,ROW,COL
 ---------------------------------------------------------------------------
  1  0.6400E-01  0  0.7801E-03  0 -0.9697E-05  1  0.7097E-07
   (  1, 54, 58)  (  2, 62, 58)  (  1, 81, 58)  (  1, 81, 57)

 MAXIMUM RESIDUAL FOR EACH ITERATION (1 INDICATES THE FIRST INNER ITERATION):

    RESIDUAL       RESIDUAL       RESIDUAL       RESIDUAL       RESIDUAL    
   LAYER,ROW,COL  LAYER,ROW,COL  LAYER,ROW,COL  LAYER,ROW,COL  LAYER,ROW,COL
 ---------------------------------------------------------------------------
  1   6.830      0  0.8734E-01  0  0.8290E-03  1  0.1228E-03
   (  1, 65, 58)  (  1, 65, 58)  (  1, 65, 58)  (  1, 65, 58)


 HEAD/DRAWDOWN PRINTOUT FLAG = 1     TOTAL BUDGET PRINTOUT FLAG = 0
 CELL-BY-CELL FLOW TERM FLAG = 0
 REUSING PREVIOUS VALUES OF IOFLG

 HEAD WILL BE SAVED ON UNIT   40 AT END OF TIME STEP   5, STRESS PERIOD    4
 
 SOLVING FOR HEAD 
     2 CALLS TO PCG ROUTINE FOR TIME STEP   6 IN STRESS PERIOD    4
     4 TOTAL ITERATIONS

 MAXIMUM HEAD CHANGE FOR EACH ITERATION (1 INDICATES THE FIRST INNER ITERATION):

    HEAD CHANGE    HEAD CHANGE    HEAD CHANGE    HEAD CHANGE    HEAD CHANGE 
   LAYER,ROW,COL  LAYER,ROW,COL  LAYER,ROW,COL  LAYER,ROW,COL  LAYER,ROW,COL
 ---------------------------------------------------------------------------
  1  0.7537E-01  0  0.1106E-02  0 -0.1568E-04  1  0.2020E-06
   (  1, 65, 58)  (  2, 63, 58)  (  1, 81, 58)  (  1, 81, 57)

 MAXIMUM RESIDUAL FOR EACH ITERATION (1 INDICATES THE FIRST INNER ITERATION):

    RESIDUAL       RESIDUAL       RESIDUAL       RESIDUAL       RESIDUAL    
   LAYER,ROW,COL  LAYER,ROW,COL  LAYER,ROW,COL  LAYER,ROW,COL  LAYER,ROW,COL
 ---------------------------------------------------------------------------
  1   7.919      0  0.1320      0  0.1781E-02  1  0.1948E-03
   (  1, 64, 58)  (  1, 64, 58)  (  1, 64, 58)  (  1, 64, 58)


 HEAD/DRAWDOWN PRINTOUT FLAG = 1     TOTAL BUDGET PRINTOUT FLAG = 0
 CELL-BY-CELL FLOW TERM FLAG = 0
 REUSING PREVIOUS VALUES OF IOFLG

 HEAD WILL BE SAVED ON UNIT   40 AT END OF TIME STEP   6, STRESS PERIOD    4
 
 SOLVING FOR HEAD 
     2 CALLS TO PCG ROUTINE FOR TIME STEP   7 IN STRESS PERIOD    4
     4 TOTAL ITERATIONS

 MAXIMUM HEAD CHANGE FOR EACH ITERATION (1 INDICATES THE FIRST INNER ITERATION):

    HEAD CHANGE    HEAD CHANGE    HEAD CHANGE    HEAD CHANGE    HEAD CHANGE 
   LAYER,ROW,COL  LAYER,ROW,COL  LAYER,ROW,COL  LAYER,ROW,COL  LAYER,ROW,COL
 ---------------------------------------------------------------------------
  1  0.8769E-01  0 -0.1983E-02  0 -0.2913E-04  1  0.4730E-06
   (  1, 54, 58)  (  1, 82, 58)  (  1, 81, 58)  (  1, 81, 57)

 MAXIMUM RESIDUAL FOR EACH ITERATION (1 INDICATES THE FIRST INNER ITERATION):

    RESIDUAL       RESIDUAL       RESIDUAL       RESIDUAL       RESIDUAL    
   LAYER,ROW,COL  LAYER,ROW,COL  LAYER,ROW,COL  LAYER,ROW,COL  LAYER,ROW,COL
 ---------------------------------------------------------------------------
  1   9.301      0  0.1971      0  0.3323E-02  1  0.2621E-03
   (  1, 65, 58)  (  1, 65, 58)  (  1, 65, 58)  (  1, 65, 58)


 HEAD/DRAWDOWN PRINTOUT FLAG = 1     TOTAL BUDGET PRINTOUT FLAG = 0
 CELL-BY-CELL FLOW TERM FLAG = 0
 REUSING PREVIOUS VALUES OF IOFLG

 HEAD WILL BE SAVED ON UNIT   40 AT END OF TIME STEP   7, STRESS PERIOD    4
 
 SOLVING FOR HEAD 
     2 CALLS TO PCG ROUTINE FOR TIME STEP   8 IN STRESS PERIOD    4
     4 TOTAL ITERATIONS

 MAXIMUM HEAD CHANGE FOR EACH ITERATION (1 INDICATES THE FIRST INNER ITERATION):

    HEAD CHANGE    HEAD CHANGE    HEAD CHANGE    HEAD CHANGE    HEAD CHANGE 
   LAYER,ROW,COL  LAYER,ROW,COL  LAYER,ROW,COL  LAYER,ROW,COL  LAYER,ROW,COL
 ---------------------------------------------------------------------------
  1  0.1009      0  0.2470E-02  0 -0.3741E-04  1  0.1479E-05
   (  1, 54, 58)  (  2, 62, 58)  (  1, 81, 57)  (  1, 81, 57)

 MAXIMUM RESIDUAL FOR EACH ITERATION (1 INDICATES THE FIRST INNER ITERATION):

    RESIDUAL       RESIDUAL       RESIDUAL       RESIDUAL       RESIDUAL    
   LAYER,ROW,COL  LAYER,ROW,COL  LAYER,ROW,COL  LAYER,ROW,COL  LAYER,ROW,COL
 ---------------------------------------------------------------------------
  1   3.857      0  0.1595      0  0.4813E-02  1  0.3236E-03
   (  1, 54, 58)  (  1, 54, 58)  (  1, 54, 58)  (  1, 54, 58)


 HEAD/DRAWDOWN PRINTOUT FLAG = 1     TOTAL BUDGET PRINTOUT FLAG = 0
 CELL-BY-CELL FLOW TERM FLAG = 0
 REUSING PREVIOUS VALUES OF IOFLG

 HEAD WILL BE SAVED ON UNIT   40 AT END OF TIME STEP   8, STRESS PERIOD    4
 
 SOLVING FOR HEAD 
     2 CALLS TO PCG ROUTINE FOR TIME STEP   9 IN STRESS PERIOD    4
     5 TOTAL ITERATIONS

 MAXIMUM HEAD CHANGE FOR EACH ITERATION (1 INDICATES THE FIRST INNER ITERATION):

    HEAD CHANGE    HEAD CHANGE    HEAD CHANGE    HEAD CHANGE    HEAD CHANGE 
   LAYER,ROW,COL  LAYER,ROW,COL  LAYER,ROW,COL  LAYER,ROW,COL  LAYER,ROW,COL
 ---------------------------------------------------------------------------
  1  0.1147      0  0.5292E-02  0 -0.1374E-03  0  0.6319E-05  1  0.1190E-06
   (  1, 62, 58)  (  2, 59, 58)  (  1, 80, 57)  (  1, 81, 57)  (  1, 53, 58)

 MAXIMUM RESIDUAL FOR EACH ITERATION (1 INDICATES THE FIRST INNER ITERATION):

    RESIDUAL       RESIDUAL       RESIDUAL       RESIDUAL       RESIDUAL    
   LAYER,ROW,COL  LAYER,ROW,COL  LAYER,ROW,COL  LAYER,ROW,COL  LAYER,ROW,COL
 ---------------------------------------------------------------------------
  1  -9.140      0 -0.2982      0 -0.9741E-02  0 -0.3897E-03  1 -0.5613E-04
   (  1, 54, 58)  (  1, 54, 58)  (  1, 54, 58)  (  1, 54, 58)  (  1, 54, 58)


 HEAD/DRAWDOWN PRINTOUT FLAG = 1     TOTAL BUDGET PRINTOUT FLAG = 0
 CELL-BY-CELL FLOW TERM FLAG = 0
 REUSING PREVIOUS VALUES OF IOFLG

 HEAD WILL BE SAVED ON UNIT   40 AT END OF TIME STEP   9, STRESS PERIOD    4
 
 SOLVING FOR HEAD 
     2 CALLS TO PCG ROUTINE FOR TIME STEP  10 IN STRESS PERIOD    4
     4 TOTAL ITERATIONS

 MAXIMUM HEAD CHANGE FOR EACH ITERATION (1 INDICATES THE FIRST INNER ITERATION):

    HEAD CHANGE    HEAD CHANGE    HEAD CHANGE    HEAD CHANGE    HEAD CHANGE 
   LAYER,ROW,COL  LAYER,ROW,COL  LAYER,ROW,COL  LAYER,ROW,COL  LAYER,ROW,COL
 ---------------------------------------------------------------------------
  1  0.1267      0  0.4072E-02  0 -0.9550E-04  1  0.6287E-05
   (  1, 54, 58)  (  2, 63, 58)  (  1, 81, 57)  (  1, 81, 57)

 MAXIMUM RESIDUAL FOR EACH ITERATION (1 INDICATES THE FIRST INNER ITERATION):

    RESIDUAL       RESIDUAL       RESIDUAL       RESIDUAL       RESIDUAL    
   LAYER,ROW,COL  LAYER,ROW,COL  LAYER,ROW,COL  LAYER,ROW,COL  LAYER,ROW,COL
 ---------------------------------------------------------------------------
  1   4.893      0  0.3146      0  0.1454E-01  1  0.1455E-02
   (  1, 54, 58)  (  1, 54, 58)  (  1, 54, 58)  (  1, 54, 58)


 HEAD/DRAWDOWN PRINTOUT FLAG = 1     TOTAL BUDGET PRINTOUT FLAG = 0
 CELL-BY-CELL FLOW TERM FLAG = 0
 REUSING PREVIOUS VALUES OF IOFLG

 HEAD WILL BE SAVED ON UNIT   40 AT END OF TIME STEP  10, STRESS PERIOD    4
 
 SOLVING FOR HEAD 
     2 CALLS TO PCG ROUTINE FOR TIME STEP  11 IN STRESS PERIOD    4
     5 TOTAL ITERATIONS

 MAXIMUM HEAD CHANGE FOR EACH ITERATION (1 INDICATES THE FIRST INNER ITERATION):

    HEAD CHANGE    HEAD CHANGE    HEAD CHANGE    HEAD CHANGE    HEAD CHANGE 
   LAYER,ROW,COL  LAYER,ROW,COL  LAYER,ROW,COL  LAYER,ROW,COL  LAYER,ROW,COL
 ---------------------------------------------------------------------------
  1  0.1391      0  0.7399E-02  0 -0.2485E-03  0  0.1921E-04  1  0.4183E-06
   (  1, 75, 58)  (  2, 59, 58)  (  1, 81, 57)  (  1, 81, 57)  (  1, 53, 58)

 MAXIMUM RESIDUAL FOR EACH ITERATION (1 INDICATES THE FIRST INNER ITERATION):

    RESIDUAL       RESIDUAL       RESIDUAL       RESIDUAL       RESIDUAL    
   LAYER,ROW,COL  LAYER,ROW,COL  LAYER,ROW,COL  LAYER,ROW,COL  LAYER,ROW,COL
 ---------------------------------------------------------------------------
  1  -9.509      0 -0.6676      0 -0.3830E-01  0 -0.3038E-02  1 -0.3681E-03
   (  1, 70, 58)  (  1, 60, 58)  (  1, 55, 58)  (  1, 55, 58)  (  1, 55, 58)


 HEAD/DRAWDOWN PRINTOUT FLAG = 1     TOTAL BUDGET PRINTOUT FLAG = 1
 CELL-BY-CELL FLOW TERM FLAG = 1
 REUSING PREVIOUS VALUES OF IOFLG
 UBUDSV SAVING "         STORAGE" ON UNIT 45 AT TIME STEP 11, STRESS PERIOD    4
 UBUDSV SAVING "   CONSTANT HEAD" ON UNIT 45 AT TIME STEP 11, STRESS PERIOD    4
 UBUDSV SAVING "FLOW RIGHT FACE " ON UNIT 45 AT TIME STEP 11, STRESS PERIOD    4
 UBUDSV SAVING "FLOW FRONT FACE " ON UNIT 45 AT TIME STEP 11, STRESS PERIOD    4
 UBUDSV SAVING "FLOW LOWER FACE " ON UNIT 45 AT TIME STEP 11, STRESS PERIOD    4
 UBUDSV SAVING "           WELLS" ON UNIT 45 AT TIME STEP 11, STRESS PERIOD    4

 HEAD WILL BE SAVED ON UNIT   40 AT END OF TIME STEP  11, STRESS PERIOD    4
1
  VOLUMETRIC BUDGET FOR ENTIRE MODEL AT END OF TIME STEP 11 IN STRESS PERIOD   4
  ------------------------------------------------------------------------------

     CUMULATIVE VOLUMES      L**3       RATES FOR THIS TIME STEP      L**3/T
     ------------------                 ------------------------

           IN:                                      IN:
           ---                                      ---
             STORAGE =        5991.3691               STORAGE =         360.7926
       CONSTANT HEAD =           0.0000         CONSTANT HEAD =           0.0000
               WELLS =       15002.2783                 WELLS =        1500.0000

            TOTAL IN =       20993.6484              TOTAL IN =        1860.7926

          OUT:                                     OUT:
          ----                                     ----
             STORAGE =       20956.5332               STORAGE =        1860.8309
       CONSTANT HEAD =           0.0000         CONSTANT HEAD =           0.0000
               WELLS =           0.0000                 WELLS =           0.0000

           TOTAL OUT =       20956.5332             TOTAL OUT =        1860.8309

            IN - OUT =          37.1152              IN - OUT =      -3.8330E-02

 PERCENT DISCREPANCY =           0.18     PERCENT DISCREPANCY =           0.00


          TIME SUMMARY AT END OF TIME STEP  11 IN STRESS PERIOD    4
                    SECONDS     MINUTES      HOURS       DAYS        YEARS
                    -----------------------------------------------------------
   TIME STEP LENGTH  28.712     0.47853     7.97548E-03 3.32312E-04 9.09820E-07
 STRESS PERIOD TIME  131.23      2.1871     3.64520E-02 1.51883E-03 4.15833E-06
         TOTAL TIME 3.71533E+06  61922.      1032.0      43.002     0.11773    
1
 
 SOLVING FOR HEAD 
     2 CALLS TO PCG ROUTINE FOR TIME STEP  12 IN STRESS PERIOD    4
     5 TOTAL ITERATIONS

 MAXIMUM HEAD CHANGE FOR EACH ITERATION (1 INDICATES THE FIRST INNER ITERATION):

    HEAD CHANGE    HEAD CHANGE    HEAD CHANGE    HEAD CHANGE    HEAD CHANGE 
   LAYER,ROW,COL  LAYER,ROW,COL  LAYER,ROW,COL  LAYER,ROW,COL  LAYER,ROW,COL
 ---------------------------------------------------------------------------
  1  0.1503      0  0.1278E-01  0  0.6173E-03  0  0.5204E-04  1  0.2532E-05
   (  1, 62, 58)  (  2, 59, 58)  (  1, 53, 58)  (  1, 81, 57)  (  1, 53, 58)

 MAXIMUM RESIDUAL FOR EACH ITERATION (1 INDICATES THE FIRST INNER ITERATION):

    RESIDUAL       RESIDUAL       RESIDUAL       RESIDUAL       RESIDUAL    
   LAYER,ROW,COL  LAYER,ROW,COL  LAYER,ROW,COL  LAYER,ROW,COL  LAYER,ROW,COL
 ---------------------------------------------------------------------------
  1  -11.53      0 -0.8426      0 -0.5253E-01  0 -0.4895E-02  1 -0.5120E-03
   (  1, 54, 58)  (  1, 54, 58)  (  1, 54, 58)  (  1, 54, 58)  (  1, 54, 58)


 HEAD/DRAWDOWN PRINTOUT FLAG = 1     TOTAL BUDGET PRINTOUT FLAG = 0
 CELL-BY-CELL FLOW TERM FLAG = 0
 REUSING PREVIOUS VALUES OF IOFLG

 HEAD WILL BE SAVED ON UNIT   40 AT END OF TIME STEP  12, STRESS PERIOD    4
 
 SOLVING FOR HEAD 
     2 CALLS TO PCG ROUTINE FOR TIME STEP  13 IN STRESS PERIOD    4
     5 TOTAL ITERATIONS

 MAXIMUM HEAD CHANGE FOR EACH ITERATION (1 INDICATES THE FIRST INNER ITERATION):

    HEAD CHANGE    HEAD CHANGE    HEAD CHANGE    HEAD CHANGE    HEAD CHANGE 
   LAYER,ROW,COL  LAYER,ROW,COL  LAYER,ROW,COL  LAYER,ROW,COL  LAYER,ROW,COL
 ---------------------------------------------------------------------------
  1  0.1555      0  0.9039E-02  0 -0.4101E-03  0  0.4942E-04  1 -0.1825E-05
   (  1, 54, 58)  (  2, 63, 58)  (  1, 81, 57)  (  1, 81, 57)  (  1, 85, 57)

 MAXIMUM RESIDUAL FOR EACH ITERATION (1 INDICATES THE FIRST INNER ITERATION):

    RESIDUAL       RESIDUAL       RESIDUAL       RESIDUAL       RESIDUAL    
   LAYER,ROW,COL  LAYER,ROW,COL  LAYER,ROW,COL  LAYER,ROW,COL  LAYER,ROW,COL
 ---------------------------------------------------------------------------
  1   6.689      0  0.7960      0  0.6312E-01  0  0.8221E-02  1  0.1104E-02
   (  1, 54, 58)  (  1, 54, 58)  (  1, 54, 58)  (  1, 54, 58)  (  1, 54, 58)


 HEAD/DRAWDOWN PRINTOUT FLAG = 1     TOTAL BUDGET PRINTOUT FLAG = 0
 CELL-BY-CELL FLOW TERM FLAG = 0
 REUSING PREVIOUS VALUES OF IOFLG

 HEAD WILL BE SAVED ON UNIT   40 AT END OF TIME STEP  13, STRESS PERIOD    4
 
 SOLVING FOR HEAD 
     2 CALLS TO PCG ROUTINE FOR TIME STEP  14 IN STRESS PERIOD    4
     5 TOTAL ITERATIONS

 MAXIMUM HEAD CHANGE FOR EACH ITERATION (1 INDICATES THE FIRST INNER ITERATION):

    HEAD CHANGE    HEAD CHANGE    HEAD CHANGE    HEAD CHANGE    HEAD CHANGE 
   LAYER,ROW,COL  LAYER,ROW,COL  LAYER,ROW,COL  LAYER,ROW,COL  LAYER,ROW,COL
 ---------------------------------------------------------------------------
  1  0.1513      0 -0.1115E-01  0 -0.7849E-03  0 -0.7211E-04  1 -0.5423E-05
   (  1, 54, 58)  (  1, 83, 58)  (  1, 53, 58)  (  1, 53, 58)  (  1, 53, 58)

 MAXIMUM RESIDUAL FOR EACH ITERATION (1 INDICATES THE FIRST INNER ITERATION):

    RESIDUAL       RESIDUAL       RESIDUAL       RESIDUAL       RESIDUAL    
   LAYER,ROW,COL  LAYER,ROW,COL  LAYER,ROW,COL  LAYER,ROW,COL  LAYER,ROW,COL
 ---------------------------------------------------------------------------
  1   5.303      0  0.5904      0  0.5654E-01  0  0.5573E-02  1  0.1378E-02
   (  1, 54, 58)  (  1, 54, 58)  (  1, 54, 58)  (  1, 54, 58)  (  1, 54, 58)


 HEAD/DRAWDOWN PRINTOUT FLAG = 1     TOTAL BUDGET PRINTOUT FLAG = 0
 CELL-BY-CELL FLOW TERM FLAG = 0
 REUSING PREVIOUS VALUES OF IOFLG

 HEAD WILL BE SAVED ON UNIT   40 AT END OF TIME STEP  14, STRESS PERIOD    4
 
 SOLVING FOR HEAD 
     2 CALLS TO PCG ROUTINE FOR TIME STEP  15 IN STRESS PERIOD    4
     6 TOTAL ITERATIONS

 MAXIMUM HEAD CHANGE FOR EACH ITERATION (1 INDICATES THE FIRST INNER ITERATION):

    HEAD CHANGE    HEAD CHANGE    HEAD CHANGE    HEAD CHANGE    HEAD CHANGE 
   LAYER,ROW,COL  LAYER,ROW,COL  LAYER,ROW,COL  LAYER,ROW,COL  LAYER,ROW,COL
 ---------------------------------------------------------------------------
  1  0.1584      0  0.1481E-01  0 -0.2553E-02  0 -0.2265E-03  0 -0.2174E-04
   (  1, 53, 58)  (  1, 68, 58)  (  1, 53, 58)  (  1, 53, 58)  (  1, 53, 58)
  1 -0.6931E-05
   (  1, 53, 58)

 MAXIMUM RESIDUAL FOR EACH ITERATION (1 INDICATES THE FIRST INNER ITERATION):

    RESIDUAL       RESIDUAL       RESIDUAL       RESIDUAL       RESIDUAL    
   LAYER,ROW,COL  LAYER,ROW,COL  LAYER,ROW,COL  LAYER,ROW,COL  LAYER,ROW,COL
 ---------------------------------------------------------------------------
  1   11.92      0   2.611      0  0.2561      0  0.3858E-01  0  0.1693E-01
   (  1, 65, 58)  (  1, 65, 58)  (  1, 65, 58)  (  1, 65, 58)  (  1, 65, 58)
  1  0.9813E-02
   (  1, 65, 58)


 HEAD/DRAWDOWN PRINTOUT FLAG = 1     TOTAL BUDGET PRINTOUT FLAG = 0
 CELL-BY-CELL FLOW TERM FLAG = 0
 REUSING PREVIOUS VALUES OF IOFLG

 HEAD WILL BE SAVED ON UNIT   40 AT END OF TIME STEP  15, STRESS PERIOD    4
 
 SOLVING FOR HEAD 
     2 CALLS TO PCG ROUTINE FOR TIME STEP  16 IN STRESS PERIOD    4
     6 TOTAL ITERATIONS

 MAXIMUM HEAD CHANGE FOR EACH ITERATION (1 INDICATES THE FIRST INNER ITERATION):

    HEAD CHANGE    HEAD CHANGE    HEAD CHANGE    HEAD CHANGE    HEAD CHANGE 
   LAYER,ROW,COL  LAYER,ROW,COL  LAYER,ROW,COL  LAYER,ROW,COL  LAYER,ROW,COL
 ---------------------------------------------------------------------------
  1  0.1660      0  0.1663E-01  0 -0.2688E-02  0 -0.2723E-03  0 -0.5202E-04
   (  1, 53, 58)  (  1, 55, 58)  (  1, 53, 58)  (  1, 53, 58)  (  1, 53, 58)
  1 -0.2316E-04
   (  1, 53, 58)

 MAXIMUM RESIDUAL FOR EACH ITERATION (1 INDICATES THE FIRST INNER ITERATION):

    RESIDUAL       RESIDUAL       RESIDUAL       RESIDUAL       RESIDUAL    
   LAYER,ROW,COL  LAYER,ROW,COL  LAYER,ROW,COL  LAYER,ROW,COL  LAYER,ROW,COL
 ---------------------------------------------------------------------------
  1   10.52      0   3.124      0  0.3729      0  0.9401E-01  0  0.4011E-01
   (  1, 78, 58)  (  1, 64, 58)  (  1, 64, 58)  (  1, 64, 58)  (  1, 64, 58)
  1  0.1530E-01
   (  1, 64, 58)


 HEAD/DRAWDOWN PRINTOUT FLAG = 1     TOTAL BUDGET PRINTOUT FLAG = 0
 CELL-BY-CELL FLOW TERM FLAG = 0
 REUSING PREVIOUS VALUES OF IOFLG

 HEAD WILL BE SAVED ON UNIT   40 AT END OF TIME STEP  16, STRESS PERIOD    4
 
 SOLVING FOR HEAD 
     2 CALLS TO PCG ROUTINE FOR TIME STEP  17 IN STRESS PERIOD    4
     7 TOTAL ITERATIONS

 MAXIMUM HEAD CHANGE FOR EACH ITERATION (1 INDICATES THE FIRST INNER ITERATION):

    HEAD CHANGE    HEAD CHANGE    HEAD CHANGE    HEAD CHANGE    HEAD CHANGE 
   LAYER,ROW,COL  LAYER,ROW,COL  LAYER,ROW,COL  LAYER,ROW,COL  LAYER,ROW,COL
 ---------------------------------------------------------------------------
  1  0.1609      0  0.9189E-01  0  0.8668E-02  0  0.9979E-03  0  0.2028E-03
   (  1, 62, 58)  (  2, 60, 58)  (  1, 53, 58)  (  1, 83, 57)  (  1, 53, 58)
  0  0.2185E-04  1  0.1043E-04
   (  1, 53, 58)  (  1, 91, 57)

 MAXIMUM RESIDUAL FOR EACH ITERATION (1 INDICATES THE FIRST INNER ITERATION):

    RESIDUAL       RESIDUAL       RESIDUAL       RESIDUAL       RESIDUAL    
   LAYER,ROW,COL  LAYER,ROW,COL  LAYER,ROW,COL  LAYER,ROW,COL  LAYER,ROW,COL
 ---------------------------------------------------------------------------
  1  -11.96      0  -2.077      0 -0.3191      0 -0.7232E-01  0  0.1343E-01
   (  2, 59, 58)  (  1, 54, 58)  (  1, 54, 58)  (  1, 54, 58)  (  2, 39, 58)
  0 -0.6331E-02  1 -0.2840E-02
   (  1, 80, 58)  (  1, 54, 58)


 HEAD/DRAWDOWN PRINTOUT FLAG = 1     TOTAL BUDGET PRINTOUT FLAG = 0
 CELL-BY-CELL FLOW TERM FLAG = 0
 REUSING PREVIOUS VALUES OF IOFLG

 HEAD WILL BE SAVED ON UNIT   40 AT END OF TIME STEP  17, STRESS PERIOD    4
 
 SOLVING FOR HEAD 
     2 CALLS TO PCG ROUTINE FOR TIME STEP  18 IN STRESS PERIOD    4
     7 TOTAL ITERATIONS

 MAXIMUM HEAD CHANGE FOR EACH ITERATION (1 INDICATES THE FIRST INNER ITERATION):

    HEAD CHANGE    HEAD CHANGE    HEAD CHANGE    HEAD CHANGE    HEAD CHANGE 
   LAYER,ROW,COL  LAYER,ROW,COL  LAYER,ROW,COL  LAYER,ROW,COL  LAYER,ROW,COL
 ---------------------------------------------------------------------------
  1  0.1662      0  0.9365E-01  0 -0.8513E-02  0 -0.1225E-02  0  0.2564E-03
   (  1, 63, 58)  (  2, 60, 58)  (  2, 59, 58)  (  1, 86, 58)  (  1, 53, 58)
  0  0.3792E-04  1  0.1436E-04
   (  1, 45, 58)  (  1, 92, 57)

 MAXIMUM RESIDUAL FOR EACH ITERATION (1 INDICATES THE FIRST INNER ITERATION):

    RESIDUAL       RESIDUAL       RESIDUAL       RESIDUAL       RESIDUAL    
   LAYER,ROW,COL  LAYER,ROW,COL  LAYER,ROW,COL  LAYER,ROW,COL  LAYER,ROW,COL
 ---------------------------------------------------------------------------
  1  -10.83      0  -2.663      0 -0.4667      0 -0.1168      0 -0.2244E-01
   (  1, 54, 58)  (  1, 54, 58)  (  1, 54, 58)  (  1, 54, 58)  (  1, 54, 58)
  0 -0.1185E-01  1 -0.6405E-02
   (  1, 54, 58)  (  1, 54, 58)


 HEAD/DRAWDOWN PRINTOUT FLAG = 1     TOTAL BUDGET PRINTOUT FLAG = 0
 CELL-BY-CELL FLOW TERM FLAG = 0
 REUSING PREVIOUS VALUES OF IOFLG

 HEAD WILL BE SAVED ON UNIT   40 AT END OF TIME STEP  18, STRESS PERIOD    4
 
 SOLVING FOR HEAD 
     2 CALLS TO PCG ROUTINE FOR TIME STEP  19 IN STRESS PERIOD    4
     7 TOTAL ITERATIONS

 MAXIMUM HEAD CHANGE FOR EACH ITERATION (1 INDICATES THE FIRST INNER ITERATION):

    HEAD CHANGE    HEAD CHANGE    HEAD CHANGE    HEAD CHANGE    HEAD CHANGE 
   LAYER,ROW,COL  LAYER,ROW,COL  LAYER,ROW,COL  LAYER,ROW,COL  LAYER,ROW,COL
 ---------------------------------------------------------------------------
  1  0.1742      0  0.8994E-01  0 -0.1066E-01  0 -0.1550E-02  0  0.2952E-03
   (  1, 63, 58)  (  2, 60, 58)  (  2, 59, 58)  (  1, 87, 58)  (  1, 52, 58)
  0  0.7120E-04  1  0.2186E-04
   (  1, 45, 58)  (  1, 92, 57)

 MAXIMUM RESIDUAL FOR EACH ITERATION (1 INDICATES THE FIRST INNER ITERATION):

    RESIDUAL       RESIDUAL       RESIDUAL       RESIDUAL       RESIDUAL    
   LAYER,ROW,COL  LAYER,ROW,COL  LAYER,ROW,COL  LAYER,ROW,COL  LAYER,ROW,COL
 ---------------------------------------------------------------------------
  1  -11.18      0  -3.306      0 -0.6501      0 -0.1752      0 -0.4115E-01
   (  1, 54, 58)  (  1, 54, 58)  (  1, 54, 58)  (  1, 54, 58)  (  1, 54, 58)
  0 -0.2214E-01  1 -0.1224E-01
   (  1, 54, 58)  (  1, 54, 58)


 HEAD/DRAWDOWN PRINTOUT FLAG = 1     TOTAL BUDGET PRINTOUT FLAG = 0
 CELL-BY-CELL FLOW TERM FLAG = 0
 REUSING PREVIOUS VALUES OF IOFLG

 HEAD WILL BE SAVED ON UNIT   40 AT END OF TIME STEP  19, STRESS PERIOD    4
 
 SOLVING FOR HEAD 
     2 CALLS TO PCG ROUTINE FOR TIME STEP  20 IN STRESS PERIOD    4
     7 TOTAL ITERATIONS

 MAXIMUM HEAD CHANGE FOR EACH ITERATION (1 INDICATES THE FIRST INNER ITERATION):

    HEAD CHANGE    HEAD CHANGE    HEAD CHANGE    HEAD CHANGE    HEAD CHANGE 
   LAYER,ROW,COL  LAYER,ROW,COL  LAYER,ROW,COL  LAYER,ROW,COL  LAYER,ROW,COL
 ---------------------------------------------------------------------------
  1  0.1834      0  0.8074E-01  0 -0.1273E-01  0 -0.1859E-02  0 -0.3991E-03
   (  1, 64, 58)  (  2, 60, 58)  (  2, 59, 58)  (  1, 87, 58)  (  2, 56, 59)
  0  0.8418E-04  1 -0.3156E-04
   (  1, 44, 58)  (  1, 44, 58)

 MAXIMUM RESIDUAL FOR EACH ITERATION (1 INDICATES THE FIRST INNER ITERATION):

    RESIDUAL       RESIDUAL       RESIDUAL       RESIDUAL       RESIDUAL    
   LAYER,ROW,COL  LAYER,ROW,COL  LAYER,ROW,COL  LAYER,ROW,COL  LAYER,ROW,COL
 ---------------------------------------------------------------------------
  1  -11.83      0  -3.983      0 -0.8657      0 -0.2462      0 -0.6086E-01
   (  1, 54, 58)  (  1, 54, 58)  (  1, 54, 58)  (  1, 54, 58)  (  1, 54, 58)
  0 -0.3428E-01  1 -0.2154E-01
   (  1, 54, 58)  (  1, 54, 58)


 HEAD/DRAWDOWN PRINTOUT FLAG = 1     TOTAL BUDGET PRINTOUT FLAG = 0
 CELL-BY-CELL FLOW TERM FLAG = 0
 REUSING PREVIOUS VALUES OF IOFLG

 HEAD WILL BE SAVED ON UNIT   40 AT END OF TIME STEP  20, STRESS PERIOD    4
 
 SOLVING FOR HEAD 
     2 CALLS TO PCG ROUTINE FOR TIME STEP  21 IN STRESS PERIOD    4
     8 TOTAL ITERATIONS

 MAXIMUM HEAD CHANGE FOR EACH ITERATION (1 INDICATES THE FIRST INNER ITERATION):

    HEAD CHANGE    HEAD CHANGE    HEAD CHANGE    HEAD CHANGE    HEAD CHANGE 
   LAYER,ROW,COL  LAYER,ROW,COL  LAYER,ROW,COL  LAYER,ROW,COL  LAYER,ROW,COL
 ---------------------------------------------------------------------------
  1  0.1906      0  0.6721E-01  0 -0.1455E-01  0 -0.2082E-02  0 -0.4145E-03
   (  1, 64, 58)  (  2, 61, 58)  (  2, 60, 58)  (  1, 88, 58)  (  2, 56, 59)
  0  0.1091E-03  0 -0.5493E-04  1 -0.1413E-04
   (  1, 90, 58)  (  2, 72, 59)  (  1, 45, 58)

 MAXIMUM RESIDUAL FOR EACH ITERATION (1 INDICATES THE FIRST INNER ITERATION):

    RESIDUAL       RESIDUAL       RESIDUAL       RESIDUAL       RESIDUAL    
   LAYER,ROW,COL  LAYER,ROW,COL  LAYER,ROW,COL  LAYER,ROW,COL  LAYER,ROW,COL
 ---------------------------------------------------------------------------
  1  -12.60      0  -4.664      0  -1.107      0 -0.3330      0 -0.1271    
   (  1, 54, 58)  (  1, 54, 58)  (  1, 54, 58)  (  1, 54, 58)  (  1, 54, 58)
  0 -0.6381E-01  0 -0.2148E-01  1 -0.1529E-01
   (  1, 54, 58)  (  1, 54, 58)  (  1, 54, 58)


 HEAD/DRAWDOWN PRINTOUT FLAG = 1     TOTAL BUDGET PRINTOUT FLAG = 0
 CELL-BY-CELL FLOW TERM FLAG = 0
 REUSING PREVIOUS VALUES OF IOFLG

 HEAD WILL BE SAVED ON UNIT   40 AT END OF TIME STEP  21, STRESS PERIOD    4
 
 SOLVING FOR HEAD 
     2 CALLS TO PCG ROUTINE FOR TIME STEP  22 IN STRESS PERIOD    4
     8 TOTAL ITERATIONS

 MAXIMUM HEAD CHANGE FOR EACH ITERATION (1 INDICATES THE FIRST INNER ITERATION):

    HEAD CHANGE    HEAD CHANGE    HEAD CHANGE    HEAD CHANGE    HEAD CHANGE 
   LAYER,ROW,COL  LAYER,ROW,COL  LAYER,ROW,COL  LAYER,ROW,COL  LAYER,ROW,COL
 ---------------------------------------------------------------------------
  1  0.1710      0  0.1044      0 -0.1893E-01  0 -0.3534E-02  0 -0.8613E-03
   (  1, 54, 58)  (  2, 64, 58)  (  2, 60, 58)  (  1, 88, 58)  (  1, 46, 58)
  0  0.4632E-03  0  0.7050E-04  1  0.3951E-04
   (  2, 59, 58)  (  1, 42, 58)  (  2, 58, 59)

 MAXIMUM RESIDUAL FOR EACH ITERATION (1 INDICATES THE FIRST INNER ITERATION):

    RESIDUAL       RESIDUAL       RESIDUAL       RESIDUAL       RESIDUAL    
   LAYER,ROW,COL  LAYER,ROW,COL  LAYER,ROW,COL  LAYER,ROW,COL  LAYER,ROW,COL
 ---------------------------------------------------------------------------
  1   9.468      0   3.992      0   1.039      0  0.3921      0  0.2131    
   (  1, 81, 58)  (  1, 54, 58)  (  1, 54, 58)  (  1, 54, 58)  (  1, 54, 58)
  0  0.7693E-01  0  0.4496E-01  1  0.3128E-01
   (  1, 54, 58)  (  1, 54, 58)  (  1, 54, 58)


 HEAD/DRAWDOWN PRINTOUT FLAG = 1     TOTAL BUDGET PRINTOUT FLAG = 0
 CELL-BY-CELL FLOW TERM FLAG = 0
 REUSING PREVIOUS VALUES OF IOFLG

 HEAD WILL BE SAVED ON UNIT   40 AT END OF TIME STEP  22, STRESS PERIOD    4
 
 SOLVING FOR HEAD 
     2 CALLS TO PCG ROUTINE FOR TIME STEP  23 IN STRESS PERIOD    4
    10 TOTAL ITERATIONS

 MAXIMUM HEAD CHANGE FOR EACH ITERATION (1 INDICATES THE FIRST INNER ITERATION):

    HEAD CHANGE    HEAD CHANGE    HEAD CHANGE    HEAD CHANGE    HEAD CHANGE 
   LAYER,ROW,COL  LAYER,ROW,COL  LAYER,ROW,COL  LAYER,ROW,COL  LAYER,ROW,COL
 ---------------------------------------------------------------------------
  1  0.1796      0  0.9894E-01  0 -0.2112E-01  0 -0.3663E-02  0 -0.1153E-02
   (  1, 54, 58)  (  2, 65, 58)  (  2, 60, 58)  (  1, 89, 58)  (  1, 46, 58)
  0  0.6193E-03  0 -0.1063E-03  0 -0.1088E-03  0  0.2232E-04  1 -0.7482E-05
   (  2, 60, 58)  (  2, 72, 59)  (  2, 71, 59)  (  2, 57, 59)  (  1,100, 57)

 MAXIMUM RESIDUAL FOR EACH ITERATION (1 INDICATES THE FIRST INNER ITERATION):

    RESIDUAL       RESIDUAL       RESIDUAL       RESIDUAL       RESIDUAL    
   LAYER,ROW,COL  LAYER,ROW,COL  LAYER,ROW,COL  LAYER,ROW,COL  LAYER,ROW,COL
 ---------------------------------------------------------------------------
  1   10.35      0   4.030      0   1.147      0  0.4835      0  0.2593    
   (  1, 81, 58)  (  1, 54, 58)  (  1, 54, 58)  (  1, 54, 58)  (  1, 54, 58)
  0  0.1028      0  0.6115E-01  0  0.2109E-01  0  0.1065E-01  1  0.7720E-02
   (  1, 54, 58)  (  1, 54, 58)  (  1, 54, 58)  (  1, 54, 58)  (  1, 54, 58)


 HEAD/DRAWDOWN PRINTOUT FLAG = 1     TOTAL BUDGET PRINTOUT FLAG = 0
 CELL-BY-CELL FLOW TERM FLAG = 0
 REUSING PREVIOUS VALUES OF IOFLG

 HEAD WILL BE SAVED ON UNIT   40 AT END OF TIME STEP  23, STRESS PERIOD    4
 
 SOLVING FOR HEAD 
     2 CALLS TO PCG ROUTINE FOR TIME STEP  24 IN STRESS PERIOD    4
    10 TOTAL ITERATIONS

 MAXIMUM HEAD CHANGE FOR EACH ITERATION (1 INDICATES THE FIRST INNER ITERATION):

    HEAD CHANGE    HEAD CHANGE    HEAD CHANGE    HEAD CHANGE    HEAD CHANGE 
   LAYER,ROW,COL  LAYER,ROW,COL  LAYER,ROW,COL  LAYER,ROW,COL  LAYER,ROW,COL
 ---------------------------------------------------------------------------
  1  0.1869      0  0.9243E-01  0 -0.2303E-01  0 -0.3635E-02  0 -0.1354E-02
   (  1, 54, 58)  (  2, 67, 58)  (  2, 60, 58)  (  1, 90, 58)  (  2, 57, 59)
  0  0.7725E-03  0  0.1743E-03  0  0.1591E-03  0  0.2866E-04  1  0.1280E-04
   (  2, 60, 58)  (  1, 48, 58)  (  2, 58, 59)  (  2, 57, 59)  (  1, 65, 59)

 MAXIMUM RESIDUAL FOR EACH ITERATION (1 INDICATES THE FIRST INNER ITERATION):

    RESIDUAL       RESIDUAL       RESIDUAL       RESIDUAL       RESIDUAL    
   LAYER,ROW,COL  LAYER,ROW,COL  LAYER,ROW,COL  LAYER,ROW,COL  LAYER,ROW,COL
 ---------------------------------------------------------------------------
  1   10.96      0   4.011      0   1.248      0  0.5795      0  0.3067    
   (  1, 81, 58)  (  1, 54, 58)  (  1, 54, 58)  (  1, 54, 58)  (  1, 54, 58)
  0  0.1349      0  0.7969E-01  0  0.2881E-01  0  0.1580E-01  1  0.1159E-01
   (  1, 54, 58)  (  1, 54, 58)  (  1, 54, 58)  (  1, 54, 58)  (  1, 54, 58)


 HEAD/DRAWDOWN PRINTOUT FLAG = 1     TOTAL BUDGET PRINTOUT FLAG = 0
 CELL-BY-CELL FLOW TERM FLAG = 0
 REUSING PREVIOUS VALUES OF IOFLG

 HEAD WILL BE SAVED ON UNIT   40 AT END OF TIME STEP  24, STRESS PERIOD    4
 
 SOLVING FOR HEAD 
     2 CALLS TO PCG ROUTINE FOR TIME STEP  25 IN STRESS PERIOD    4
    10 TOTAL ITERATIONS

 MAXIMUM HEAD CHANGE FOR EACH ITERATION (1 INDICATES THE FIRST INNER ITERATION):

    HEAD CHANGE    HEAD CHANGE    HEAD CHANGE    HEAD CHANGE    HEAD CHANGE 
   LAYER,ROW,COL  LAYER,ROW,COL  LAYER,ROW,COL  LAYER,ROW,COL  LAYER,ROW,COL
 ---------------------------------------------------------------------------
  1  0.1914      0  0.8213E-01  0 -0.2453E-01  0 -0.3514E-02  0 -0.1799E-02
   (  1, 54, 58)  (  2, 67, 58)  (  2, 60, 58)  (  1, 92, 58)  (  2, 57, 59)
  0  0.8909E-03  0  0.3047E-03  0  0.2192E-03  0 -0.3964E-04  1  0.1992E-04
   (  2, 60, 58)  (  1, 48, 58)  (  2, 58, 59)  (  2, 44, 58)  (  1, 65, 59)

 MAXIMUM RESIDUAL FOR EACH ITERATION (1 INDICATES THE FIRST INNER ITERATION):

    RESIDUAL       RESIDUAL       RESIDUAL       RESIDUAL       RESIDUAL    
   LAYER,ROW,COL  LAYER,ROW,COL  LAYER,ROW,COL  LAYER,ROW,COL  LAYER,ROW,COL
 ---------------------------------------------------------------------------
  1   11.20      0   3.951      0   1.344      0  0.6740      0  0.3500    
   (  1, 81, 58)  (  1, 54, 58)  (  1, 54, 58)  (  1, 54, 58)  (  1, 54, 58)
  0  0.1705      0  0.1007      0  0.3930E-01  0  0.2267E-01  1  0.1709E-01
   (  1, 54, 58)  (  1, 54, 58)  (  1, 54, 58)  (  1, 54, 58)  (  1, 54, 58)


 HEAD/DRAWDOWN PRINTOUT FLAG = 1     TOTAL BUDGET PRINTOUT FLAG = 0
 CELL-BY-CELL FLOW TERM FLAG = 0
 REUSING PREVIOUS VALUES OF IOFLG

 HEAD WILL BE SAVED ON UNIT   40 AT END OF TIME STEP  25, STRESS PERIOD    4
 
 SOLVING FOR HEAD 
     2 CALLS TO PCG ROUTINE FOR TIME STEP  26 IN STRESS PERIOD    4
    10 TOTAL ITERATIONS

 MAXIMUM HEAD CHANGE FOR EACH ITERATION (1 INDICATES THE FIRST INNER ITERATION):

    HEAD CHANGE    HEAD CHANGE    HEAD CHANGE    HEAD CHANGE    HEAD CHANGE 
   LAYER,ROW,COL  LAYER,ROW,COL  LAYER,ROW,COL  LAYER,ROW,COL  LAYER,ROW,COL
 ---------------------------------------------------------------------------
  1  0.1919      0 -0.7215E-01  0 -0.2555E-01  0 -0.3511E-02  0 -0.2228E-02
   (  1, 54, 58)  (  1, 56, 58)  (  2, 61, 58)  (  2, 58, 59)  (  2, 57, 59)
  0  0.9754E-03  0  0.4727E-03  0  0.2733E-03  0  0.5700E-04  1 -0.3397E-04
   (  2, 60, 58)  (  1, 48, 58)  (  2, 58, 59)  (  2, 73, 58)  (  1, 48, 58)

 MAXIMUM RESIDUAL FOR EACH ITERATION (1 INDICATES THE FIRST INNER ITERATION):

    RESIDUAL       RESIDUAL       RESIDUAL       RESIDUAL       RESIDUAL    
   LAYER,ROW,COL  LAYER,ROW,COL  LAYER,ROW,COL  LAYER,ROW,COL  LAYER,ROW,COL
 ---------------------------------------------------------------------------
  1   11.05      0   3.849      0   1.433      0  0.7558      0  0.3912    
   (  1, 81, 58)  (  1, 54, 58)  (  1, 54, 58)  (  1, 54, 58)  (  1, 54, 58)
  0  0.2088      0  0.1253      0  0.5488E-01  0  0.3151E-01  1  0.2372E-01
   (  1, 54, 58)  (  1, 54, 58)  (  1, 54, 58)  (  1, 54, 58)  (  1, 54, 58)


 HEAD/DRAWDOWN PRINTOUT FLAG = 1     TOTAL BUDGET PRINTOUT FLAG = 0
 CELL-BY-CELL FLOW TERM FLAG = 0
 REUSING PREVIOUS VALUES OF IOFLG

 HEAD WILL BE SAVED ON UNIT   40 AT END OF TIME STEP  26, STRESS PERIOD    4
 
 SOLVING FOR HEAD 
     2 CALLS TO PCG ROUTINE FOR TIME STEP  27 IN STRESS PERIOD    4
    10 TOTAL ITERATIONS

 MAXIMUM HEAD CHANGE FOR EACH ITERATION (1 INDICATES THE FIRST INNER ITERATION):

    HEAD CHANGE    HEAD CHANGE    HEAD CHANGE    HEAD CHANGE    HEAD CHANGE 
   LAYER,ROW,COL  LAYER,ROW,COL  LAYER,ROW,COL  LAYER,ROW,COL  LAYER,ROW,COL
 ---------------------------------------------------------------------------
  1  0.1881      0 -0.7202E-01  0 -0.2606E-01  0 -0.3830E-02  0 -0.2573E-02
   (  1, 54, 58)  (  1, 56, 58)  (  2, 61, 58)  (  2, 58, 59)  (  2, 57, 59)
  0  0.1048E-02  0  0.6625E-03  0  0.3267E-03  0  0.7536E-04  1 -0.5702E-04
   (  1, 48, 58)  (  1, 48, 58)  (  2, 58, 59)  (  2, 73, 58)  (  1, 48, 58)

 MAXIMUM RESIDUAL FOR EACH ITERATION (1 INDICATES THE FIRST INNER ITERATION):

    RESIDUAL       RESIDUAL       RESIDUAL       RESIDUAL       RESIDUAL    
   LAYER,ROW,COL  LAYER,ROW,COL  LAYER,ROW,COL  LAYER,ROW,COL  LAYER,ROW,COL
 ---------------------------------------------------------------------------
  1   10.51      0   3.708      0   1.510      0  0.8196      0  0.4300    
   (  1, 81, 58)  (  1, 54, 58)  (  1, 54, 58)  (  1, 54, 58)  (  1, 54, 58)
  0  0.2473      0  0.1514      0  0.7196E-01  0  0.4154E-01  1  0.3097E-01
   (  1, 54, 58)  (  1, 54, 58)  (  1, 54, 58)  (  1, 54, 58)  (  1, 54, 58)


 HEAD/DRAWDOWN PRINTOUT FLAG = 1     TOTAL BUDGET PRINTOUT FLAG = 0
 CELL-BY-CELL FLOW TERM FLAG = 0
 REUSING PREVIOUS VALUES OF IOFLG

 HEAD WILL BE SAVED ON UNIT   40 AT END OF TIME STEP  27, STRESS PERIOD    4
 
 SOLVING FOR HEAD 
     2 CALLS TO PCG ROUTINE FOR TIME STEP  28 IN STRESS PERIOD    4
    12 TOTAL ITERATIONS

 MAXIMUM HEAD CHANGE FOR EACH ITERATION (1 INDICATES THE FIRST INNER ITERATION):

    HEAD CHANGE    HEAD CHANGE    HEAD CHANGE    HEAD CHANGE    HEAD CHANGE 
   LAYER,ROW,COL  LAYER,ROW,COL  LAYER,ROW,COL  LAYER,ROW,COL  LAYER,ROW,COL
 ---------------------------------------------------------------------------
  1  0.1802      0 -0.6858E-01  0 -0.2596E-01  0 -0.4137E-02  0 -0.2793E-02
   (  1, 54, 58)  (  1, 56, 58)  (  2, 61, 58)  (  2, 59, 59)  (  2, 57, 59)
  0  0.1317E-02  0  0.8794E-03  0  0.3752E-03  0 -0.1080E-03  0 -0.1277E-03
   (  1, 48, 58)  (  1, 48, 59)  (  2, 58, 59)  (  1, 48, 58)  (  1, 48, 58)
  0 -0.5033E-04  1  0.1396E-04
   (  1, 48, 59)  (  1, 48, 59)

 MAXIMUM RESIDUAL FOR EACH ITERATION (1 INDICATES THE FIRST INNER ITERATION):

    RESIDUAL       RESIDUAL       RESIDUAL       RESIDUAL       RESIDUAL    
   LAYER,ROW,COL  LAYER,ROW,COL  LAYER,ROW,COL  LAYER,ROW,COL  LAYER,ROW,COL
 ---------------------------------------------------------------------------
  1   9.655      0   3.532      0   1.567      0  0.8634      0  0.4654    
   (  1, 81, 58)  (  1, 54, 58)  (  1, 54, 58)  (  1, 54, 58)  (  1, 54, 58)
  0  0.2837      0  0.1766      0  0.8829E-01  0  0.5288E-01  0  0.2656E-01
   (  1, 54, 58)  (  1, 54, 58)  (  1, 54, 58)  (  1, 54, 58)  (  1, 54, 58)
  0  0.1514E-01  1  0.1227E-01
   (  1, 54, 58)  (  1, 54, 58)


 HEAD/DRAWDOWN PRINTOUT FLAG = 1     TOTAL BUDGET PRINTOUT FLAG = 0
 CELL-BY-CELL FLOW TERM FLAG = 0
 REUSING PREVIOUS VALUES OF IOFLG

 HEAD WILL BE SAVED ON UNIT   40 AT END OF TIME STEP  28, STRESS PERIOD    4
 
 SOLVING FOR HEAD 
     2 CALLS TO PCG ROUTINE FOR TIME STEP  29 IN STRESS PERIOD    4
    12 TOTAL ITERATIONS

 MAXIMUM HEAD CHANGE FOR EACH ITERATION (1 INDICATES THE FIRST INNER ITERATION):

    HEAD CHANGE    HEAD CHANGE    HEAD CHANGE    HEAD CHANGE    HEAD CHANGE 
   LAYER,ROW,COL  LAYER,ROW,COL  LAYER,ROW,COL  LAYER,ROW,COL  LAYER,ROW,COL
 ---------------------------------------------------------------------------
  1  0.1693      0 -0.6282E-01  0 -0.2532E-01  0 -0.4389E-02  0 -0.2875E-02
   (  1, 54, 58)  (  1, 55, 58)  (  2, 61, 58)  (  2, 59, 59)  (  2, 57, 59)
  0  0.1524E-02  0  0.1167E-02  0 -0.4240E-03  0 -0.1802E-03  0 -0.1681E-03
   (  1, 48, 58)  (  1, 48, 59)  (  1, 66, 59)  (  1, 48, 59)  (  1, 48, 58)
  0 -0.6738E-04  1  0.2130E-04
   (  1, 47, 57)  (  1, 48, 59)

 MAXIMUM RESIDUAL FOR EACH ITERATION (1 INDICATES THE FIRST INNER ITERATION):

    RESIDUAL       RESIDUAL       RESIDUAL       RESIDUAL       RESIDUAL    
   LAYER,ROW,COL  LAYER,ROW,COL  LAYER,ROW,COL  LAYER,ROW,COL  LAYER,ROW,COL
 ---------------------------------------------------------------------------
  1   8.597      0   3.324      0   1.598      0  0.8865      0  0.4951    
   (  1, 81, 58)  (  1, 54, 58)  (  1, 54, 58)  (  1, 54, 58)  (  1, 54, 58)
  0  0.3172      0  0.1995      0  0.1032      0  0.6501E-01  0  0.3535E-01
   (  1, 54, 58)  (  1, 54, 58)  (  1, 54, 58)  (  1, 54, 58)  (  1, 54, 58)
  0  0.2045E-01  1  0.1695E-01
   (  1, 54, 58)  (  1, 54, 58)


 HEAD/DRAWDOWN PRINTOUT FLAG = 1     TOTAL BUDGET PRINTOUT FLAG = 0
 CELL-BY-CELL FLOW TERM FLAG = 0
 REUSING PREVIOUS VALUES OF IOFLG

 HEAD WILL BE SAVED ON UNIT   40 AT END OF TIME STEP  29, STRESS PERIOD    4
 
 SOLVING FOR HEAD 
     2 CALLS TO PCG ROUTINE FOR TIME STEP  30 IN STRESS PERIOD    4
    12 TOTAL ITERATIONS

 MAXIMUM HEAD CHANGE FOR EACH ITERATION (1 INDICATES THE FIRST INNER ITERATION):

    HEAD CHANGE    HEAD CHANGE    HEAD CHANGE    HEAD CHANGE    HEAD CHANGE 
   LAYER,ROW,COL  LAYER,ROW,COL  LAYER,ROW,COL  LAYER,ROW,COL  LAYER,ROW,COL
 ---------------------------------------------------------------------------
  1  0.1565      0 -0.5595E-01  0 -0.2474E-01  0 -0.4524E-02  0 -0.2846E-02
   (  1, 54, 58)  (  1, 81, 58)  (  1, 48, 59)  (  2, 59, 59)  (  2, 56, 59)
  0  0.1711E-02  0  0.1417E-02  0 -0.4875E-03  0 -0.2476E-03  0 -0.2303E-03
   (  1, 47, 57)  (  1, 48, 59)  (  1, 66, 59)  (  1, 48, 59)  (  1, 48, 59)
  0 -0.8323E-04  1 -0.1956E-04
   (  1, 47, 57)  (  2, 47, 57)

 MAXIMUM RESIDUAL FOR EACH ITERATION (1 INDICATES THE FIRST INNER ITERATION):

    RESIDUAL       RESIDUAL       RESIDUAL       RESIDUAL       RESIDUAL    
   LAYER,ROW,COL  LAYER,ROW,COL  LAYER,ROW,COL  LAYER,ROW,COL  LAYER,ROW,COL
 ---------------------------------------------------------------------------
  1   7.454      0   3.096      0   1.606      0  0.8937      0  0.5189    
   (  1, 81, 58)  (  1, 54, 58)  (  1, 54, 58)  (  1, 54, 58)  (  1, 54, 58)
  0  0.3449      0  0.2198      0  0.1192      0  0.7911E-01  0  0.4690E-01
   (  1, 54, 58)  (  1, 54, 58)  (  1, 54, 58)  (  1, 54, 58)  (  1, 54, 58)
  0  0.2793E-01  1  0.2428E-01
   (  1, 54, 58)  (  1, 54, 58)


 HEAD/DRAWDOWN PRINTOUT FLAG = 1     TOTAL BUDGET PRINTOUT FLAG = 0
 CELL-BY-CELL FLOW TERM FLAG = 0
 REUSING PREVIOUS VALUES OF IOFLG

 HEAD WILL BE SAVED ON UNIT   40 AT END OF TIME STEP  30, STRESS PERIOD    4
 
 SOLVING FOR HEAD 
     2 CALLS TO PCG ROUTINE FOR TIME STEP  31 IN STRESS PERIOD    4
    13 TOTAL ITERATIONS

 MAXIMUM HEAD CHANGE FOR EACH ITERATION (1 INDICATES THE FIRST INNER ITERATION):

    HEAD CHANGE    HEAD CHANGE    HEAD CHANGE    HEAD CHANGE    HEAD CHANGE 
   LAYER,ROW,COL  LAYER,ROW,COL  LAYER,ROW,COL  LAYER,ROW,COL  LAYER,ROW,COL
 ---------------------------------------------------------------------------
  1  0.1430      0 -0.4908E-01  0 -0.2581E-01  0 -0.4503E-02  0  0.2788E-02
   (  1, 54, 58)  (  1, 81, 58)  (  1, 48, 59)  (  2, 59, 59)  (  1, 66, 59)
  0  0.1809E-02  0  0.1620E-02  0 -0.5425E-03  0 -0.3222E-03  0 -0.3169E-03
   (  1, 47, 57)  (  1, 48, 59)  (  1, 66, 59)  (  1, 48, 59)  (  1, 48, 59)
  0 -0.1051E-03  0 -0.2473E-04  1  0.2575E-04
   (  1, 48, 59)  (  1, 44, 55)  (  1, 48, 59)

 MAXIMUM RESIDUAL FOR EACH ITERATION (1 INDICATES THE FIRST INNER ITERATION):

    RESIDUAL       RESIDUAL       RESIDUAL       RESIDUAL       RESIDUAL    
   LAYER,ROW,COL  LAYER,ROW,COL  LAYER,ROW,COL  LAYER,ROW,COL  LAYER,ROW,COL
 ---------------------------------------------------------------------------
  1   6.327      0   2.856      0   1.591      0  0.8875      0  0.5369    
   (  1, 81, 58)  (  1, 54, 58)  (  1, 54, 58)  (  1, 54, 58)  (  1, 54, 58)
  0  0.3721      0  0.2426      0  0.1437      0  0.9444E-01  0  0.5729E-01
   (  1, 54, 58)  (  1, 54, 58)  (  1, 54, 58)  (  1, 54, 58)  (  1, 54, 58)
  0  0.3560E-01  0  0.2333E-01  1  0.2009E-01
   (  1, 54, 58)  (  1, 54, 58)  (  1, 54, 58)


 HEAD/DRAWDOWN PRINTOUT FLAG = 1     TOTAL BUDGET PRINTOUT FLAG = 0
 CELL-BY-CELL FLOW TERM FLAG = 0
 REUSING PREVIOUS VALUES OF IOFLG

 HEAD WILL BE SAVED ON UNIT   40 AT END OF TIME STEP  31, STRESS PERIOD    4
 
 SOLVING FOR HEAD 
     2 CALLS TO PCG ROUTINE FOR TIME STEP  32 IN STRESS PERIOD    4
    13 TOTAL ITERATIONS

 MAXIMUM HEAD CHANGE FOR EACH ITERATION (1 INDICATES THE FIRST INNER ITERATION):

    HEAD CHANGE    HEAD CHANGE    HEAD CHANGE    HEAD CHANGE    HEAD CHANGE 
   LAYER,ROW,COL  LAYER,ROW,COL  LAYER,ROW,COL  LAYER,ROW,COL  LAYER,ROW,COL
 ---------------------------------------------------------------------------
  1  0.1299      0 -0.4277E-01  0 -0.2616E-01  0 -0.4308E-02  0  0.3006E-02
   (  1, 54, 58)  (  1, 81, 58)  (  1, 48, 59)  (  2, 59, 59)  (  1, 66, 59)
  0  0.1706E-02  0  0.1895E-02  0 -0.6018E-03  0 -0.4214E-03  0 -0.3399E-03
   (  1, 47, 57)  (  1, 48, 59)  (  1, 66, 59)  (  1, 48, 59)  (  1, 48, 59)
  0 -0.1411E-03  0 -0.3633E-04  1  0.3153E-04
   (  1, 48, 59)  (  2, 48, 59)  (  1, 48, 59)

 MAXIMUM RESIDUAL FOR EACH ITERATION (1 INDICATES THE FIRST INNER ITERATION):

    RESIDUAL       RESIDUAL       RESIDUAL       RESIDUAL       RESIDUAL    
   LAYER,ROW,COL  LAYER,ROW,COL  LAYER,ROW,COL  LAYER,ROW,COL  LAYER,ROW,COL
 ---------------------------------------------------------------------------
  1   5.289      0   2.611      0   1.556      0  0.8723      0  0.5522    
   (  1, 81, 58)  (  1, 54, 58)  (  1, 54, 58)  (  1, 54, 58)  (  1, 54, 58)
  0  0.4009      0  0.2597      0  0.1623      0  0.1028      0  0.6702E-01
   (  1, 54, 58)  (  1, 54, 58)  (  1, 54, 58)  (  1, 54, 58)  (  1, 54, 58)
  0  0.4432E-01  0  0.2853E-01  1  0.2499E-01
   (  1, 54, 58)  (  1, 54, 58)  (  1, 54, 58)


 HEAD/DRAWDOWN PRINTOUT FLAG = 1     TOTAL BUDGET PRINTOUT FLAG = 0
 CELL-BY-CELL FLOW TERM FLAG = 0
 REUSING PREVIOUS VALUES OF IOFLG

 HEAD WILL BE SAVED ON UNIT   40 AT END OF TIME STEP  32, STRESS PERIOD    4
 
 SOLVING FOR HEAD 
     2 CALLS TO PCG ROUTINE FOR TIME STEP  33 IN STRESS PERIOD    4
    13 TOTAL ITERATIONS

 MAXIMUM HEAD CHANGE FOR EACH ITERATION (1 INDICATES THE FIRST INNER ITERATION):

    HEAD CHANGE    HEAD CHANGE    HEAD CHANGE    HEAD CHANGE    HEAD CHANGE 
   LAYER,ROW,COL  LAYER,ROW,COL  LAYER,ROW,COL  LAYER,ROW,COL  LAYER,ROW,COL
 ---------------------------------------------------------------------------
  1  0.1176      0 -0.3739E-01  0 -0.2598E-01  0 -0.4021E-02  0  0.2990E-02
   (  1, 54, 58)  (  1, 81, 58)  (  1, 48, 59)  (  1, 63, 57)  (  1, 66, 59)
  0  0.1501E-02  0  0.1975E-02  0 -0.6280E-03  0 -0.4346E-03  0 -0.4019E-03
   (  1, 47, 57)  (  1, 48, 59)  (  1, 66, 59)  (  1, 48, 59)  (  1, 48, 59)
  0 -0.2107E-03  0 -0.7982E-04  1 -0.2646E-04
   (  1, 48, 59)  (  2, 48, 59)  (  1, 66, 59)

 MAXIMUM RESIDUAL FOR EACH ITERATION (1 INDICATES THE FIRST INNER ITERATION):

    RESIDUAL       RESIDUAL       RESIDUAL       RESIDUAL       RESIDUAL    
   LAYER,ROW,COL  LAYER,ROW,COL  LAYER,ROW,COL  LAYER,ROW,COL  LAYER,ROW,COL
 ---------------------------------------------------------------------------
  1   4.379      0   2.375      0   1.505      0  0.8527      0  0.5660    
   (  1, 81, 58)  (  1, 54, 58)  (  1, 54, 58)  (  1, 54, 58)  (  1, 54, 58)
  0  0.4276      0  0.2794      0  0.1867      0  0.1173      0  0.7991E-01
   (  1, 54, 58)  (  1, 54, 58)  (  1, 54, 58)  (  1, 54, 58)  (  1, 54, 58)
  0  0.5280E-01  0  0.3478E-01  1  0.3082E-01
   (  1, 54, 58)  (  1, 54, 58)  (  1, 54, 58)


 HEAD/DRAWDOWN PRINTOUT FLAG = 1     TOTAL BUDGET PRINTOUT FLAG = 0
 CELL-BY-CELL FLOW TERM FLAG = 0
 REUSING PREVIOUS VALUES OF IOFLG

 HEAD WILL BE SAVED ON UNIT   40 AT END OF TIME STEP  33, STRESS PERIOD    4
 
 SOLVING FOR HEAD 
     2 CALLS TO PCG ROUTINE FOR TIME STEP  34 IN STRESS PERIOD    4
    14 TOTAL ITERATIONS

 MAXIMUM HEAD CHANGE FOR EACH ITERATION (1 INDICATES THE FIRST INNER ITERATION):

    HEAD CHANGE    HEAD CHANGE    HEAD CHANGE    HEAD CHANGE    HEAD CHANGE 
   LAYER,ROW,COL  LAYER,ROW,COL  LAYER,ROW,COL  LAYER,ROW,COL  LAYER,ROW,COL
 ---------------------------------------------------------------------------
  1  0.1065      0 -0.3304E-01  0 -0.2539E-01  0 -0.3747E-02  0  0.2729E-02
   (  1, 54, 58)  (  1, 81, 58)  (  1, 48, 59)  (  1,103, 61)  (  1, 66, 59)
  0  0.1442E-02  0  0.1891E-02  0  0.8762E-03  0 -0.3480E-03  0 -0.4977E-03
   (  1, 46, 56)  (  1, 48, 60)  (  1, 48, 60)  (  1, 48, 59)  (  1, 48, 59)
  0 -0.2339E-03  0 -0.1049E-03  0  0.5949E-04  1 -0.2381E-04
   (  1, 48, 59)  (  2, 48, 58)  (  1, 48, 59)  (  1, 66, 59)

 MAXIMUM RESIDUAL FOR EACH ITERATION (1 INDICATES THE FIRST INNER ITERATION):

    RESIDUAL       RESIDUAL       RESIDUAL       RESIDUAL       RESIDUAL    
   LAYER,ROW,COL  LAYER,ROW,COL  LAYER,ROW,COL  LAYER,ROW,COL  LAYER,ROW,COL
 ---------------------------------------------------------------------------
  1   3.878      0   2.155      0   1.441      0  0.8293      0  0.5778    
   (  1, 54, 58)  (  1, 54, 58)  (  1, 54, 58)  (  1, 54, 58)  (  1, 54, 58)
  0  0.4407      0  0.2960      0  0.2018      0  0.1326      0  0.8958E-01
   (  1, 54, 58)  (  1, 54, 58)  (  1, 54, 58)  (  1, 54, 58)  (  1, 54, 58)
  0  0.6262E-01  0  0.4441E-01  0  0.2879E-01  1  0.2610E-01
   (  1, 54, 58)  (  1, 54, 58)  (  1, 54, 58)  (  1, 54, 58)


 HEAD/DRAWDOWN PRINTOUT FLAG = 1     TOTAL BUDGET PRINTOUT FLAG = 0
 CELL-BY-CELL FLOW TERM FLAG = 0
 REUSING PREVIOUS VALUES OF IOFLG

 HEAD WILL BE SAVED ON UNIT   40 AT END OF TIME STEP  34, STRESS PERIOD    4
 
 SOLVING FOR HEAD 
     2 CALLS TO PCG ROUTINE FOR TIME STEP  35 IN STRESS PERIOD    4
    14 TOTAL ITERATIONS

 MAXIMUM HEAD CHANGE FOR EACH ITERATION (1 INDICATES THE FIRST INNER ITERATION):

    HEAD CHANGE    HEAD CHANGE    HEAD CHANGE    HEAD CHANGE    HEAD CHANGE 
   LAYER,ROW,COL  LAYER,ROW,COL  LAYER,ROW,COL  LAYER,ROW,COL  LAYER,ROW,COL
 ---------------------------------------------------------------------------
  1  0.9672E-01  0 -0.2952E-01  0 -0.2437E-01  0 -0.3544E-02  0  0.2357E-02
   (  1, 54, 58)  (  1, 81, 58)  (  1, 48, 59)  (  1,103, 61)  (  1, 66, 59)
  0  0.1525E-02  0  0.1605E-02  0  0.1141E-02  0 -0.3805E-03  0 -0.5990E-03
   (  1, 46, 56)  (  1, 46, 56)  (  1, 48, 60)  (  1, 66, 59)  (  1, 48, 59)
  0 -0.2582E-03  0  0.1154E-03  0  0.7066E-04  1 -0.3049E-04
   (  1, 46, 56)  (  1, 66, 59)  (  1, 47, 57)  (  1, 66, 59)

 MAXIMUM RESIDUAL FOR EACH ITERATION (1 INDICATES THE FIRST INNER ITERATION):

    RESIDUAL       RESIDUAL       RESIDUAL       RESIDUAL       RESIDUAL    
   LAYER,ROW,COL  LAYER,ROW,COL  LAYER,ROW,COL  LAYER,ROW,COL  LAYER,ROW,COL
 ---------------------------------------------------------------------------
  1   3.460      0   1.958      0   1.364      0  0.8048      0  0.5819    
   (  1, 54, 58)  (  1, 54, 58)  (  1, 54, 58)  (  1, 54, 58)  (  1, 54, 58)
  0  0.4433      0  0.3125      0  0.2119      0  0.1495      0  0.9708E-01
   (  1, 54, 58)  (  1, 54, 58)  (  1, 54, 58)  (  1, 54, 58)  (  1, 54, 58)
  0  0.7202E-01  0  0.5182E-01  0  0.3611E-01  1  0.3322E-01
   (  1, 54, 58)  (  1, 54, 58)  (  1, 54, 58)  (  1, 54, 58)


 HEAD/DRAWDOWN PRINTOUT FLAG = 1     TOTAL BUDGET PRINTOUT FLAG = 0
 CELL-BY-CELL FLOW TERM FLAG = 0
 REUSING PREVIOUS VALUES OF IOFLG

 HEAD WILL BE SAVED ON UNIT   40 AT END OF TIME STEP  35, STRESS PERIOD    4
 
 SOLVING FOR HEAD 
     2 CALLS TO PCG ROUTINE FOR TIME STEP  36 IN STRESS PERIOD    4
    14 TOTAL ITERATIONS

 MAXIMUM HEAD CHANGE FOR EACH ITERATION (1 INDICATES THE FIRST INNER ITERATION):

    HEAD CHANGE    HEAD CHANGE    HEAD CHANGE    HEAD CHANGE    HEAD CHANGE 
   LAYER,ROW,COL  LAYER,ROW,COL  LAYER,ROW,COL  LAYER,ROW,COL  LAYER,ROW,COL
 ---------------------------------------------------------------------------
  1  0.8818E-01  0 -0.2676E-01  0 -0.2323E-01  0 -0.3473E-02  0  0.2278E-02
   (  1, 54, 58)  (  1, 81, 58)  (  1, 48, 59)  (  2, 48, 60)  (  1, 48, 59)
  0  0.1755E-02  0  0.1569E-02  0  0.1325E-02  0 -0.4918E-03  0 -0.5439E-03
   (  1, 66, 59)  (  2, 48, 58)  (  1, 48, 60)  (  1, 66, 59)  (  1, 48, 59)
  0 -0.3213E-03  0 -0.1651E-03  0  0.7970E-04  1 -0.4357E-04
   (  1, 47, 57)  (  1, 44, 55)  (  1, 47, 57)  (  1, 66, 59)

 MAXIMUM RESIDUAL FOR EACH ITERATION (1 INDICATES THE FIRST INNER ITERATION):

    RESIDUAL       RESIDUAL       RESIDUAL       RESIDUAL       RESIDUAL    
   LAYER,ROW,COL  LAYER,ROW,COL  LAYER,ROW,COL  LAYER,ROW,COL  LAYER,ROW,COL
 ---------------------------------------------------------------------------
  1   3.117      0   1.786      0   1.282      0  0.7888      0  0.5877    
   (  1, 54, 58)  (  1, 54, 58)  (  1, 54, 58)  (  1, 54, 58)  (  1, 54, 58)
  0  0.4494      0  0.3384      0  0.2291      0  0.1658      0  0.1080    
   (  1, 54, 58)  (  1, 54, 58)  (  1, 54, 58)  (  1, 54, 58)  (  1, 54, 58)
  0  0.8238E-01  0  0.6075E-01  0  0.4456E-01  1  0.4058E-01
   (  1, 54, 58)  (  1, 54, 58)  (  1, 54, 58)  (  1, 54, 58)


 HEAD/DRAWDOWN PRINTOUT FLAG = 1     TOTAL BUDGET PRINTOUT FLAG = 1
 CELL-BY-CELL FLOW TERM FLAG = 1
 REUSING PREVIOUS VALUES OF IOFLG
 UBUDSV SAVING "         STORAGE" ON UNIT 45 AT TIME STEP 36, STRESS PERIOD    4
 UBUDSV SAVING "   CONSTANT HEAD" ON UNIT 45 AT TIME STEP 36, STRESS PERIOD    4
 UBUDSV SAVING "FLOW RIGHT FACE " ON UNIT 45 AT TIME STEP 36, STRESS PERIOD    4
 UBUDSV SAVING "FLOW FRONT FACE " ON UNIT 45 AT TIME STEP 36, STRESS PERIOD    4
 UBUDSV SAVING "FLOW LOWER FACE " ON UNIT 45 AT TIME STEP 36, STRESS PERIOD    4
 UBUDSV SAVING "           WELLS" ON UNIT 45 AT TIME STEP 36, STRESS PERIOD    4

 HEAD WILL BE SAVED ON UNIT   40 AT END OF TIME STEP  36, STRESS PERIOD    4
1
  VOLUMETRIC BUDGET FOR ENTIRE MODEL AT END OF TIME STEP 36 IN STRESS PERIOD   4
  ------------------------------------------------------------------------------

     CUMULATIVE VOLUMES      L**3       RATES FOR THIS TIME STEP      L**3/T
     ------------------                 ------------------------

           IN:                                      IN:
           ---                                      ---
             STORAGE =        6093.4985               STORAGE =         157.1949
       CONSTANT HEAD =           0.0000         CONSTANT HEAD =           0.0000
               WELLS =       15659.5029                 WELLS =        1500.0000

            TOTAL IN =       21753.0020              TOTAL IN =        1657.1949

          OUT:                                     OUT:
          ----                                     ----
             STORAGE =       21715.3867               STORAGE =        1655.1688
       CONSTANT HEAD =           0.0000         CONSTANT HEAD =           0.0000
               WELLS =           0.0000                 WELLS =           0.0000

           TOTAL OUT =       21715.3867             TOTAL OUT =        1655.1688

            IN - OUT =          37.6152              IN - OUT =           2.0261

 PERCENT DISCREPANCY =           0.17     PERCENT DISCREPANCY =           0.12


          TIME SUMMARY AT END OF TIME STEP  36 IN STRESS PERIOD    4
                    SECONDS     MINUTES      HOURS       DAYS        YEARS
                    -----------------------------------------------------------
   TIME STEP LENGTH  7599.9      126.67      2.1111     8.79622E-02 2.40827E-04
 STRESS PERIOD TIME  37987.      633.12      10.552     0.43967     1.20375E-03
         TOTAL TIME 3.75319E+06  62553.      1042.6      43.440     0.11893    
1
 
 SOLVING FOR HEAD 
     2 CALLS TO PCG ROUTINE FOR TIME STEP  37 IN STRESS PERIOD    4
    14 TOTAL ITERATIONS

 MAXIMUM HEAD CHANGE FOR EACH ITERATION (1 INDICATES THE FIRST INNER ITERATION):

    HEAD CHANGE    HEAD CHANGE    HEAD CHANGE    HEAD CHANGE    HEAD CHANGE 
   LAYER,ROW,COL  LAYER,ROW,COL  LAYER,ROW,COL  LAYER,ROW,COL  LAYER,ROW,COL
 ---------------------------------------------------------------------------
  1  0.8082E-01  0 -0.2456E-01  0 -0.2197E-01  0 -0.3130E-02  0  0.2268E-02
   (  1, 54, 58)  (  1, 81, 58)  (  1, 48, 59)  (  2, 48, 60)  (  1, 48, 59)
  0  0.1802E-02  0  0.1701E-02  0  0.1088E-02  0 -0.6060E-03  0  0.2783E-03
   (  1, 66, 59)  (  2, 48, 58)  (  1, 48, 60)  (  1, 66, 59)  (  3, 48, 59)
  0 -0.3907E-03  0 -0.2309E-03  0 -0.9821E-04  1  0.4534E-04
   (  1, 48, 59)  (  1, 44, 55)  (  2, 48, 58)  (  1, 47, 57)

 MAXIMUM RESIDUAL FOR EACH ITERATION (1 INDICATES THE FIRST INNER ITERATION):

    RESIDUAL       RESIDUAL       RESIDUAL       RESIDUAL       RESIDUAL    
   LAYER,ROW,COL  LAYER,ROW,COL  LAYER,ROW,COL  LAYER,ROW,COL  LAYER,ROW,COL
 ---------------------------------------------------------------------------
  1   2.833      0   1.640      0   1.197      0  0.7763      0  0.5771    
   (  1, 54, 58)  (  1, 54, 58)  (  1, 54, 58)  (  1, 54, 58)  (  1, 54, 58)
  0  0.4524      0  0.3459      0  0.2448      0  0.1756      0  0.1217    
   (  1, 54, 58)  (  1, 54, 58)  (  1, 54, 58)  (  1, 54, 58)  (  1, 54, 58)
  0  0.9047E-01  0  0.7027E-01  0  0.5089E-01  1  0.4661E-01
   (  1, 54, 58)  (  1, 54, 58)  (  1, 54, 58)  (  1, 54, 58)


 HEAD/DRAWDOWN PRINTOUT FLAG = 1     TOTAL BUDGET PRINTOUT FLAG = 0
 CELL-BY-CELL FLOW TERM FLAG = 0
 REUSING PREVIOUS VALUES OF IOFLG

 HEAD WILL BE SAVED ON UNIT   40 AT END OF TIME STEP  37, STRESS PERIOD    4
 
 SOLVING FOR HEAD 
     2 CALLS TO PCG ROUTINE FOR TIME STEP  38 IN STRESS PERIOD    4
    15 TOTAL ITERATIONS

 MAXIMUM HEAD CHANGE FOR EACH ITERATION (1 INDICATES THE FIRST INNER ITERATION):

    HEAD CHANGE    HEAD CHANGE    HEAD CHANGE    HEAD CHANGE    HEAD CHANGE 
   LAYER,ROW,COL  LAYER,ROW,COL  LAYER,ROW,COL  LAYER,ROW,COL  LAYER,ROW,COL
 ---------------------------------------------------------------------------
  1  0.7455E-01  0 -0.2284E-01  0 -0.2061E-01  0 -0.2892E-02  0  0.2262E-02
   (  1, 54, 58)  (  1, 81, 58)  (  1, 48, 59)  (  5, 47, 57)  (  1, 48, 59)
  0  0.1604E-02  0  0.1762E-02  0  0.8152E-03  0  0.6717E-03  0  0.2543E-03
   (  1, 66, 59)  (  2, 48, 58)  (  2, 48, 58)  (  1, 48, 60)  (  3, 48, 59)
  0 -0.3522E-03  0 -0.3019E-03  0 -0.1192E-03  0  0.6864E-04  1  0.4725E-04
   (  1, 48, 60)  (  1, 48, 60)  (  2,103, 58)  (  1, 48, 59)  (  1, 48, 58)

 MAXIMUM RESIDUAL FOR EACH ITERATION (1 INDICATES THE FIRST INNER ITERATION):

    RESIDUAL       RESIDUAL       RESIDUAL       RESIDUAL       RESIDUAL    
   LAYER,ROW,COL  LAYER,ROW,COL  LAYER,ROW,COL  LAYER,ROW,COL  LAYER,ROW,COL
 ---------------------------------------------------------------------------
  1   2.599      0   1.516      0   1.117      0  0.7549      0  0.5550    
   (  1, 54, 58)  (  1, 54, 58)  (  1, 54, 58)  (  1, 54, 58)  (  1, 54, 58)
  0  0.4523      0  0.3416      0  0.2563      0  0.1852      0  0.1341    
   (  1, 54, 58)  (  1, 54, 58)  (  1, 54, 58)  (  1, 54, 58)  (  1, 54, 58)
  0  0.9750E-01  0  0.7700E-01  0  0.5662E-01  0  0.4184E-01  1  0.3846E-01
   (  1, 54, 58)  (  1, 54, 58)  (  1, 54, 58)  (  1, 54, 58)  (  1, 54, 58)


 HEAD/DRAWDOWN PRINTOUT FLAG = 1     TOTAL BUDGET PRINTOUT FLAG = 0
 CELL-BY-CELL FLOW TERM FLAG = 0
 REUSING PREVIOUS VALUES OF IOFLG

 HEAD WILL BE SAVED ON UNIT   40 AT END OF TIME STEP  38, STRESS PERIOD    4
 
 SOLVING FOR HEAD 
     2 CALLS TO PCG ROUTINE FOR TIME STEP  39 IN STRESS PERIOD    4
    15 TOTAL ITERATIONS

 MAXIMUM HEAD CHANGE FOR EACH ITERATION (1 INDICATES THE FIRST INNER ITERATION):

    HEAD CHANGE    HEAD CHANGE    HEAD CHANGE    HEAD CHANGE    HEAD CHANGE 
   LAYER,ROW,COL  LAYER,ROW,COL  LAYER,ROW,COL  LAYER,ROW,COL  LAYER,ROW,COL
 ---------------------------------------------------------------------------
  1  0.6918E-01  0 -0.2137E-01  0 -0.1908E-01  0 -0.2970E-02  0  0.2355E-02
   (  1, 54, 58)  (  1, 81, 58)  (  1, 48, 59)  (  5, 47, 57)  (  1, 48, 58)
  0 -0.1697E-02  0  0.1459E-02  0  0.9321E-03  0 -0.6496E-03  0 -0.2971E-03
   (  2, 48, 58)  (  2, 47, 57)  (  2, 48, 58)  (  1, 66, 59)  (  1, 66, 59)
  0 -0.2384E-03  0 -0.3647E-03  0 -0.1891E-03  0  0.7075E-04  1  0.5816E-04
   (  1, 49, 64)  (  1, 48, 60)  (  1, 44, 55)  (  1,101, 57)  (  1, 48, 58)

 MAXIMUM RESIDUAL FOR EACH ITERATION (1 INDICATES THE FIRST INNER ITERATION):

    RESIDUAL       RESIDUAL       RESIDUAL       RESIDUAL       RESIDUAL    
   LAYER,ROW,COL  LAYER,ROW,COL  LAYER,ROW,COL  LAYER,ROW,COL  LAYER,ROW,COL
 ---------------------------------------------------------------------------
  1   2.400      0   1.412      0   1.043      0  0.7155      0  0.5287    
   (  1, 54, 58)  (  1, 54, 58)  (  1, 54, 58)  (  1, 54, 58)  (  1, 54, 58)
  0  0.4481      0  0.3389      0  0.2596      0  0.1948      0  0.1434    
   (  1, 54, 58)  (  1, 54, 58)  (  1, 54, 58)  (  1, 54, 58)  (  1, 54, 58)
  0  0.1041      0  0.8118E-01  0  0.6244E-01  0  0.4734E-01  1  0.4443E-01
   (  1, 54, 58)  (  1, 54, 58)  (  1, 54, 58)  (  1, 54, 58)  (  1, 54, 58)


 HEAD/DRAWDOWN PRINTOUT FLAG = 1     TOTAL BUDGET PRINTOUT FLAG = 0
 CELL-BY-CELL FLOW TERM FLAG = 0
 REUSING PREVIOUS VALUES OF IOFLG

 HEAD WILL BE SAVED ON UNIT   40 AT END OF TIME STEP  39, STRESS PERIOD    4
 
 SOLVING FOR HEAD 
     2 CALLS TO PCG ROUTINE FOR TIME STEP  40 IN STRESS PERIOD    4
    15 TOTAL ITERATIONS

 MAXIMUM HEAD CHANGE FOR EACH ITERATION (1 INDICATES THE FIRST INNER ITERATION):

    HEAD CHANGE    HEAD CHANGE    HEAD CHANGE    HEAD CHANGE    HEAD CHANGE 
   LAYER,ROW,COL  LAYER,ROW,COL  LAYER,ROW,COL  LAYER,ROW,COL  LAYER,ROW,COL
 ---------------------------------------------------------------------------
  1  0.6476E-01  0 -0.2023E-01  0 -0.1758E-01  0 -0.3292E-02  0  0.2520E-02
   (  1, 54, 58)  (  1, 81, 58)  (  1, 48, 58)  (  1, 66, 59)  (  1, 48, 58)
  0 -0.2584E-02  0  0.1425E-02  0  0.9114E-03  0 -0.6524E-03  0  0.4039E-03
   (  2, 48, 58)  (  1, 66, 59)  (  2, 48, 58)  (  2, 65, 58)  (  1, 48, 60)
  0  0.1960E-03  0 -0.2922E-03  0 -0.2622E-03  0 -0.8092E-04  1  0.6746E-04
   (  2, 42, 53)  (  1, 48, 60)  (  1, 48, 60)  (  1, 48, 58)  (  1, 47, 57)

 MAXIMUM RESIDUAL FOR EACH ITERATION (1 INDICATES THE FIRST INNER ITERATION):

    RESIDUAL       RESIDUAL       RESIDUAL       RESIDUAL       RESIDUAL    
   LAYER,ROW,COL  LAYER,ROW,COL  LAYER,ROW,COL  LAYER,ROW,COL  LAYER,ROW,COL
 ---------------------------------------------------------------------------
  1   2.241      0   1.326      0  0.9879      0  0.7303      0  0.5187    
   (  1, 54, 58)  (  1, 54, 58)  (  1, 54, 58)  (  1, 54, 58)  (  1, 54, 58)
  0  0.4479      0  0.3379      0  0.2635      0  0.2076      0  0.1518    
   (  1, 54, 58)  (  1, 54, 58)  (  1, 54, 58)  (  1, 54, 58)  (  1, 54, 58)
  0  0.1122      0  0.8697E-01  0  0.6891E-01  0  0.5433E-01  1  0.5108E-01
   (  1, 54, 58)  (  1, 54, 58)  (  1, 54, 58)  (  1, 54, 58)  (  1, 54, 58)


 HEAD/DRAWDOWN PRINTOUT FLAG = 1     TOTAL BUDGET PRINTOUT FLAG = 0
 CELL-BY-CELL FLOW TERM FLAG = 0
 REUSING PREVIOUS VALUES OF IOFLG

 HEAD WILL BE SAVED ON UNIT   40 AT END OF TIME STEP  40, STRESS PERIOD    4
 
 SOLVING FOR HEAD 
     2 CALLS TO PCG ROUTINE FOR TIME STEP  41 IN STRESS PERIOD    4
    17 TOTAL ITERATIONS

 MAXIMUM HEAD CHANGE FOR EACH ITERATION (1 INDICATES THE FIRST INNER ITERATION):

    HEAD CHANGE    HEAD CHANGE    HEAD CHANGE    HEAD CHANGE    HEAD CHANGE 
   LAYER,ROW,COL  LAYER,ROW,COL  LAYER,ROW,COL  LAYER,ROW,COL  LAYER,ROW,COL
 ---------------------------------------------------------------------------
  1  0.6126E-01  0 -0.1937E-01  0 -0.1608E-01  0 -0.3748E-02  0 -0.2787E-02
   (  1, 54, 58)  (  1, 81, 58)  (  1, 48, 58)  (  1, 66, 59)  (  2,103, 58)
  0 -0.2694E-02  0  0.1209E-02  0  0.1055E-02  0 -0.6516E-03  0 -0.4511E-03
   (  2, 48, 58)  (  1, 66, 59)  (  2, 48, 58)  (  2, 65, 58)  (  1, 66, 59)
  0  0.2962E-03  0 -0.1801E-03  0 -0.3007E-03  0 -0.1421E-03  0  0.1036E-03
   (  1, 48, 60)  (  1, 49, 64)  (  1, 48, 60)  (  1, 48, 58)  (  1,101, 57)
  0  0.6276E-04  1  0.3105E-04
   (  1, 47, 57)  (  1, 48, 58)

 MAXIMUM RESIDUAL FOR EACH ITERATION (1 INDICATES THE FIRST INNER ITERATION):

    RESIDUAL       RESIDUAL       RESIDUAL       RESIDUAL       RESIDUAL    
   LAYER,ROW,COL  LAYER,ROW,COL  LAYER,ROW,COL  LAYER,ROW,COL  LAYER,ROW,COL
 ---------------------------------------------------------------------------
  1   2.116      0   1.260      0  0.9507      0  0.7311      0  0.5134    
   (  1, 54, 58)  (  1, 54, 58)  (  1, 54, 58)  (  1, 54, 58)  (  1, 54, 58)
  0  0.4423      0  0.3594      0  0.2731      0  0.2232      0  0.1700    
   (  1, 54, 58)  (  1, 54, 58)  (  1, 54, 58)  (  1, 54, 58)  (  1, 54, 58)
  0  0.1211      0  0.9473E-01  0  0.7385E-01  0  0.5959E-01  0  0.4460E-01
   (  1, 54, 58)  (  1, 54, 58)  (  1, 54, 58)  (  1, 54, 58)  (  1, 54, 58)
  0  0.3490E-01  1  0.3269E-01
   (  1, 54, 58)  (  1, 54, 58)


 HEAD/DRAWDOWN PRINTOUT FLAG = 1     TOTAL BUDGET PRINTOUT FLAG = 0
 CELL-BY-CELL FLOW TERM FLAG = 0
 REUSING PREVIOUS VALUES OF IOFLG

 HEAD WILL BE SAVED ON UNIT   40 AT END OF TIME STEP  41, STRESS PERIOD    4
 
 SOLVING FOR HEAD 
     2 CALLS TO PCG ROUTINE FOR TIME STEP  42 IN STRESS PERIOD    4
    17 TOTAL ITERATIONS

 MAXIMUM HEAD CHANGE FOR EACH ITERATION (1 INDICATES THE FIRST INNER ITERATION):

    HEAD CHANGE    HEAD CHANGE    HEAD CHANGE    HEAD CHANGE    HEAD CHANGE 
   LAYER,ROW,COL  LAYER,ROW,COL  LAYER,ROW,COL  LAYER,ROW,COL  LAYER,ROW,COL
 ---------------------------------------------------------------------------
  1  0.5899E-01  0 -0.1936E-01  0 -0.1468E-01  0 -0.3791E-02  0 -0.2555E-02
   (  1, 54, 58)  (  1, 81, 58)  (  1, 48, 58)  (  1, 66, 59)  (  2,103, 58)
  0 -0.2719E-02  0  0.1200E-02  0 -0.8501E-03  0 -0.6437E-03  0  0.4282E-03
   (  2, 48, 58)  (  2, 65, 58)  (  1,103, 58)  (  2, 65, 58)  (  3, 48, 60)
  0  0.3567E-03  0  0.2154E-03  0 -0.2240E-03  0 -0.1631E-03  0  0.1204E-03
   (  1, 49, 62)  (  2,103, 59)  (  1, 48, 60)  (  1, 48, 59)  (  2,101, 57)
  0  0.5998E-04  1  0.3757E-04
   (  1, 51, 76)  (  1, 48, 59)

 MAXIMUM RESIDUAL FOR EACH ITERATION (1 INDICATES THE FIRST INNER ITERATION):

    RESIDUAL       RESIDUAL       RESIDUAL       RESIDUAL       RESIDUAL    
   LAYER,ROW,COL  LAYER,ROW,COL  LAYER,ROW,COL  LAYER,ROW,COL  LAYER,ROW,COL
 ---------------------------------------------------------------------------
  1   2.032      0   1.198      0  0.9279      0  0.7041      0  0.5132    
   (  1, 54, 58)  (  1, 54, 58)  (  1, 54, 58)  (  1, 54, 58)  (  1, 54, 58)
  0  0.4401      0  0.3563      0  0.2740      0  0.2274      0  0.1781    
   (  1, 54, 58)  (  1, 54, 58)  (  1, 54, 58)  (  1, 54, 58)  (  1, 54, 58)
  0  0.1275      0  0.1005      0  0.7684E-01  0  0.6317E-01  0  0.5073E-01
   (  1, 54, 58)  (  1, 54, 58)  (  1, 54, 58)  (  1, 54, 58)  (  1, 54, 58)
  0  0.3973E-01  1  0.3749E-01
   (  1, 54, 58)  (  1, 54, 58)


 HEAD/DRAWDOWN PRINTOUT FLAG = 1     TOTAL BUDGET PRINTOUT FLAG = 0
 CELL-BY-CELL FLOW TERM FLAG = 0
 REUSING PREVIOUS VALUES OF IOFLG

 HEAD WILL BE SAVED ON UNIT   40 AT END OF TIME STEP  42, STRESS PERIOD    4
 
 SOLVING FOR HEAD 
     2 CALLS TO PCG ROUTINE FOR TIME STEP  43 IN STRESS PERIOD    4
    17 TOTAL ITERATIONS

 MAXIMUM HEAD CHANGE FOR EACH ITERATION (1 INDICATES THE FIRST INNER ITERATION):

    HEAD CHANGE    HEAD CHANGE    HEAD CHANGE    HEAD CHANGE    HEAD CHANGE 
   LAYER,ROW,COL  LAYER,ROW,COL  LAYER,ROW,COL  LAYER,ROW,COL  LAYER,ROW,COL
 ---------------------------------------------------------------------------
  1  0.5735E-01  0 -0.1928E-01  0 -0.1301E-01  0 -0.4208E-02  0 -0.2637E-02
   (  1, 54, 58)  (  1, 81, 58)  (  1, 48, 58)  (  1, 48, 58)  (  2,103, 59)
  0 -0.2740E-02  0  0.1140E-02  0  0.9193E-03  0 -0.6699E-03  0  0.4592E-03
   (  2, 48, 59)  (  1, 48, 58)  (  1, 66, 59)  (  2,103, 59)  (  2, 48, 58)
  0  0.3311E-03  0  0.2914E-03  0 -0.2229E-03  0 -0.1700E-03  0 -0.1635E-03
   (  1, 49, 61)  (  1,103, 59)  (  2,101, 57)  (  1, 48, 60)  (  1, 48, 59)
  0  0.6460E-04  1 -0.4388E-04
   (  1, 66, 59)  (  4, 24, 37)

 MAXIMUM RESIDUAL FOR EACH ITERATION (1 INDICATES THE FIRST INNER ITERATION):

    RESIDUAL       RESIDUAL       RESIDUAL       RESIDUAL       RESIDUAL    
   LAYER,ROW,COL  LAYER,ROW,COL  LAYER,ROW,COL  LAYER,ROW,COL  LAYER,ROW,COL
 ---------------------------------------------------------------------------
  1   1.972      0   1.160      0  0.9222      0  0.7076      0  0.5167    
   (  1, 54, 58)  (  1, 54, 58)  (  1, 54, 58)  (  1, 54, 58)  (  1, 54, 58)
  0  0.4414      0  0.3698      0  0.2862      0  0.2373      0  0.1959    
   (  1, 54, 58)  (  1, 54, 58)  (  1, 54, 58)  (  1, 54, 58)  (  1, 54, 58)
  0  0.1448      0  0.1126      0  0.8596E-01  0  0.6987E-01  0  0.5655E-01
   (  1, 54, 58)  (  1, 54, 58)  (  1, 54, 58)  (  1, 54, 58)  (  1, 54, 58)
  0  0.4585E-01  1  0.4374E-01
   (  1, 54, 58)  (  1, 54, 58)


 HEAD/DRAWDOWN PRINTOUT FLAG = 1     TOTAL BUDGET PRINTOUT FLAG = 0
 CELL-BY-CELL FLOW TERM FLAG = 0
 REUSING PREVIOUS VALUES OF IOFLG

 HEAD WILL BE SAVED ON UNIT   40 AT END OF TIME STEP  43, STRESS PERIOD    4
 
 SOLVING FOR HEAD 
     2 CALLS TO PCG ROUTINE FOR TIME STEP  44 IN STRESS PERIOD    4
    17 TOTAL ITERATIONS

 MAXIMUM HEAD CHANGE FOR EACH ITERATION (1 INDICATES THE FIRST INNER ITERATION):

    HEAD CHANGE    HEAD CHANGE    HEAD CHANGE    HEAD CHANGE    HEAD CHANGE 
   LAYER,ROW,COL  LAYER,ROW,COL  LAYER,ROW,COL  LAYER,ROW,COL  LAYER,ROW,COL
 ---------------------------------------------------------------------------
  1  0.5839E-01  0 -0.2155E-01  0 -0.1094E-01  0 -0.4991E-02  0 -0.3274E-02
   (  1,130, 59)  (  2,103, 59)  (  1, 48, 58)  (  1, 48, 58)  (  2,103, 59)
  0 -0.2867E-02  0  0.1381E-02  0 -0.9983E-03  0 -0.7052E-03  0 -0.5105E-03
   (  2, 48, 59)  (  1, 48, 58)  (  2,103, 58)  (  2,103, 59)  (  2,103, 59)
  0 -0.3062E-03  0  0.4063E-03  0 -0.2682E-03  0  0.1379E-03  0  0.1581E-03
   (  4, 24, 24)  (  1,103, 59)  (  2,101, 57)  (  3, 24, 30)  (  1,100, 56)
  0  0.8945E-04  1 -0.5343E-04
   (  1, 66, 59)  (  4, 49, 62)

 MAXIMUM RESIDUAL FOR EACH ITERATION (1 INDICATES THE FIRST INNER ITERATION):

    RESIDUAL       RESIDUAL       RESIDUAL       RESIDUAL       RESIDUAL    
   LAYER,ROW,COL  LAYER,ROW,COL  LAYER,ROW,COL  LAYER,ROW,COL  LAYER,ROW,COL
 ---------------------------------------------------------------------------
  1   1.945      0   1.140      0  0.9306      0  0.7552      0  0.5310    
   (  1, 54, 58)  (  1, 54, 58)  (  1, 54, 58)  (  1, 54, 58)  (  1, 54, 58)
  0  0.4498      0  0.3742      0  0.2979      0  0.2494      0  0.2103    
   (  1, 54, 58)  (  1, 54, 58)  (  1, 54, 58)  (  1, 54, 58)  (  1, 54, 58)
  0  0.1673      0  0.1278      0  0.9595E-01  0  0.7888E-01  0  0.6439E-01
   (  1, 54, 58)  (  1, 54, 58)  (  1, 54, 58)  (  1, 54, 58)  (  1, 54, 58)
  0  0.5301E-01  1  0.5087E-01
   (  1, 54, 58)  (  1, 54, 58)


 HEAD/DRAWDOWN PRINTOUT FLAG = 1     TOTAL BUDGET PRINTOUT FLAG = 0
 CELL-BY-CELL FLOW TERM FLAG = 0
 REUSING PREVIOUS VALUES OF IOFLG

 HEAD WILL BE SAVED ON UNIT   40 AT END OF TIME STEP  44, STRESS PERIOD    4
 
 SOLVING FOR HEAD 
     2 CALLS TO PCG ROUTINE FOR TIME STEP  45 IN STRESS PERIOD    4
    19 TOTAL ITERATIONS

 MAXIMUM HEAD CHANGE FOR EACH ITERATION (1 INDICATES THE FIRST INNER ITERATION):

    HEAD CHANGE    HEAD CHANGE    HEAD CHANGE    HEAD CHANGE    HEAD CHANGE 
   LAYER,ROW,COL  LAYER,ROW,COL  LAYER,ROW,COL  LAYER,ROW,COL  LAYER,ROW,COL
 ---------------------------------------------------------------------------
  1  0.6240E-01  0 -0.2500E-01  0 -0.9420E-02  0 -0.4997E-02  0 -0.3628E-02
   (  1,130, 59)  (  2,103, 59)  (  1, 48, 58)  (  1, 48, 58)  (  2,103, 59)
  0 -0.2622E-02  0  0.1399E-02  0 -0.1183E-02  0 -0.7110E-03  0 -0.7164E-03
   (  2, 48, 59)  (  1, 48, 58)  (  2,103, 58)  (  2,103, 59)  (  2,103, 59)
  0  0.3510E-03  0  0.4428E-03  0  0.3000E-03  0  0.1857E-03  0  0.1705E-03
   (  2, 48, 58)  (  1,103, 59)  (  1,103, 58)  (  1,103, 58)  (  1,100, 56)
  0 -0.1303E-03  0 -0.1022E-03  0 -0.7589E-04  1  0.4192E-04
   (  1, 48, 60)  (  1,103, 59)  (  1,103, 59)  (  4, 24, 29)

 MAXIMUM RESIDUAL FOR EACH ITERATION (1 INDICATES THE FIRST INNER ITERATION):

    RESIDUAL       RESIDUAL       RESIDUAL       RESIDUAL       RESIDUAL    
   LAYER,ROW,COL  LAYER,ROW,COL  LAYER,ROW,COL  LAYER,ROW,COL  LAYER,ROW,COL
 ---------------------------------------------------------------------------
  1   1.944      0   1.134      0  0.9411      0  0.7820      0  0.5435    
   (  1, 54, 58)  (  1, 54, 58)  (  1, 54, 58)  (  1, 54, 58)  (  1, 54, 58)
  0  0.4617      0  0.3925      0  0.3205      0  0.2703      0  0.2282    
   (  1, 54, 58)  (  1, 54, 58)  (  1, 54, 58)  (  1, 54, 58)  (  1, 54, 58)
  0  0.1890      0  0.1499      0  0.1137      0  0.9234E-01  0  0.7646E-01
   (  1, 54, 58)  (  1, 54, 58)  (  1, 54, 58)  (  1, 54, 58)  (  1, 54, 58)
  0  0.6090E-01  0  0.4937E-01  0  0.4128E-01  1  0.3967E-01
   (  1, 54, 58)  (  1, 54, 58)  (  1, 54, 58)  (  1, 54, 58)


 HEAD/DRAWDOWN PRINTOUT FLAG = 1     TOTAL BUDGET PRINTOUT FLAG = 0
 CELL-BY-CELL FLOW TERM FLAG = 0
 REUSING PREVIOUS VALUES OF IOFLG

 HEAD WILL BE SAVED ON UNIT   40 AT END OF TIME STEP  45, STRESS PERIOD    4
 
 SOLVING FOR HEAD 
     2 CALLS TO PCG ROUTINE FOR TIME STEP  46 IN STRESS PERIOD    4
    18 TOTAL ITERATIONS

 MAXIMUM HEAD CHANGE FOR EACH ITERATION (1 INDICATES THE FIRST INNER ITERATION):

    HEAD CHANGE    HEAD CHANGE    HEAD CHANGE    HEAD CHANGE    HEAD CHANGE 
   LAYER,ROW,COL  LAYER,ROW,COL  LAYER,ROW,COL  LAYER,ROW,COL  LAYER,ROW,COL
 ---------------------------------------------------------------------------
  1  0.6300E-01  0 -0.2926E-01  0 -0.8662E-02  0 -0.5122E-02  0 -0.3698E-02
   (  1,130, 59)  (  2,103, 59)  (  1, 48, 58)  (  1, 48, 58)  (  2,103, 59)
  0 -0.2336E-02  0  0.1659E-02  0 -0.1062E-02  0 -0.7382E-03  0 -0.7105E-03
   (  3, 48, 59)  (  1, 48, 58)  (  2,100, 56)  (  2,103, 59)  (  2,103, 59)
  0 -0.3474E-03  0  0.3097E-03  0  0.3431E-03  0  0.3182E-03  0  0.1683E-03
   (  3,103, 58)  (  1,103, 59)  (  1,103, 58)  (  1,103, 58)  (  1,103, 59)
  0  0.1042E-03  0 -0.9885E-04  1 -0.6798E-04
   (  1,100, 56)  (  1,103, 59)  (  4, 24, 32)

 MAXIMUM RESIDUAL FOR EACH ITERATION (1 INDICATES THE FIRST INNER ITERATION):

    RESIDUAL       RESIDUAL       RESIDUAL       RESIDUAL       RESIDUAL    
   LAYER,ROW,COL  LAYER,ROW,COL  LAYER,ROW,COL  LAYER,ROW,COL  LAYER,ROW,COL
 ---------------------------------------------------------------------------
  1   1.954      0   1.123      0  0.9476      0  0.7843      0  0.5596    
   (  1, 54, 58)  (  1, 54, 58)  (  1, 54, 58)  (  1, 54, 58)  (  1, 54, 58)
  0  0.4775      0  0.3945      0  0.3336      0  0.2852      0  0.2355    
   (  1, 54, 58)  (  1, 54, 58)  (  1, 54, 58)  (  1, 54, 58)  (  1, 54, 58)
  0  0.2014      0  0.1663      0  0.1304      0  0.1029      0  0.8483E-01
   (  1, 54, 58)  (  1, 54, 58)  (  1, 54, 58)  (  1, 54, 58)  (  1, 54, 58)
  0  0.6969E-01  0  0.5761E-01  1  0.5610E-01
   (  1, 54, 58)  (  1, 54, 58)  (  1, 54, 58)


 HEAD/DRAWDOWN PRINTOUT FLAG = 1     TOTAL BUDGET PRINTOUT FLAG = 0
 CELL-BY-CELL FLOW TERM FLAG = 0
 REUSING PREVIOUS VALUES OF IOFLG

 HEAD WILL BE SAVED ON UNIT   40 AT END OF TIME STEP  46, STRESS PERIOD    4
 
 SOLVING FOR HEAD 
     2 CALLS TO PCG ROUTINE FOR TIME STEP  47 IN STRESS PERIOD    4
    22 TOTAL ITERATIONS

 MAXIMUM HEAD CHANGE FOR EACH ITERATION (1 INDICATES THE FIRST INNER ITERATION):

    HEAD CHANGE    HEAD CHANGE    HEAD CHANGE    HEAD CHANGE    HEAD CHANGE 
   LAYER,ROW,COL  LAYER,ROW,COL  LAYER,ROW,COL  LAYER,ROW,COL  LAYER,ROW,COL
 ---------------------------------------------------------------------------
  1  0.6321E-01  0 -0.3363E-01  0 -0.7636E-02  0 -0.4930E-02  0 -0.3873E-02
   (  2,103, 59)  (  2,103, 59)  (  1, 48, 58)  (  1, 48, 58)  (  2,103, 59)
  0 -0.2118E-02  0 -0.1239E-02  0 -0.1551E-02  0 -0.8225E-03  0 -0.8710E-03
   (  3, 48, 59)  (  2, 48, 60)  (  2,103, 58)  (  2,100, 56)  (  2,103, 59)
  0 -0.4392E-03  0 -0.2761E-03  0  0.3183E-03  0  0.3885E-03  0  0.2844E-03
   (  1, 71, 80)  (  1, 48, 59)  (  1,103, 58)  (  1,103, 58)  (  1,103, 59)
  0  0.1251E-03  0 -0.1148E-03  0 -0.1263E-03  0 -0.1274E-03  0 -0.1041E-03
   (  1,100, 56)  (  1, 71, 80)  (  1,103, 58)  (  1,103, 58)  (  1,103, 59)
  0 -0.5262E-04  1  0.2760E-04
   (  1,103, 59)  (  1,103, 59)

 MAXIMUM RESIDUAL FOR EACH ITERATION (1 INDICATES THE FIRST INNER ITERATION):

    RESIDUAL       RESIDUAL       RESIDUAL       RESIDUAL       RESIDUAL    
   LAYER,ROW,COL  LAYER,ROW,COL  LAYER,ROW,COL  LAYER,ROW,COL  LAYER,ROW,COL
 ---------------------------------------------------------------------------
  1   1.973      0   1.129      0  0.9558      0  0.7849      0  0.5732    
   (  1, 54, 58)  (  1, 54, 58)  (  1, 54, 58)  (  1, 54, 58)  (  1, 54, 58)
  0  0.4922      0  0.4218      0  0.3596      0  0.3131      0  0.2606    
   (  1, 54, 58)  (  1, 54, 58)  (  1, 54, 58)  (  1, 54, 58)  (  1, 54, 58)
  0  0.2247      0  0.1943      0  0.1546      0  0.1251      0  0.1040    
   (  1, 54, 58)  (  1, 54, 58)  (  1, 54, 58)  (  1, 54, 58)  (  1, 54, 58)
  0  0.8639E-01  0  0.7161E-01  0  0.5764E-01  0  0.4756E-01  0  0.3979E-01
   (  1, 54, 58)  (  1, 54, 58)  (  1, 54, 58)  (  1, 54, 58)  (  1, 54, 58)
  0  0.3300E-01  1  0.3225E-01
   (  1, 54, 58)  (  1, 54, 58)


 HEAD/DRAWDOWN PRINTOUT FLAG = 1     TOTAL BUDGET PRINTOUT FLAG = 0
 CELL-BY-CELL FLOW TERM FLAG = 0
 REUSING PREVIOUS VALUES OF IOFLG

 HEAD WILL BE SAVED ON UNIT   40 AT END OF TIME STEP  47, STRESS PERIOD    4
 
 SOLVING FOR HEAD 
     2 CALLS TO PCG ROUTINE FOR TIME STEP  48 IN STRESS PERIOD    4
    23 TOTAL ITERATIONS

 MAXIMUM HEAD CHANGE FOR EACH ITERATION (1 INDICATES THE FIRST INNER ITERATION):

    HEAD CHANGE    HEAD CHANGE    HEAD CHANGE    HEAD CHANGE    HEAD CHANGE 
   LAYER,ROW,COL  LAYER,ROW,COL  LAYER,ROW,COL  LAYER,ROW,COL  LAYER,ROW,COL
 ---------------------------------------------------------------------------
  1  0.6710E-01  0 -0.3935E-01  0 -0.7368E-02  0 -0.6372E-02  0 -0.2749E-02
   (  2,103, 59)  (  2,103, 59)  (  1, 48, 58)  (  1, 48, 58)  (  1, 48, 58)
  0  0.1961E-02  0 -0.2203E-02  0 -0.1447E-02  0 -0.1265E-02  0 -0.7752E-03
   (  2,103, 58)  (  2,103, 58)  (  3, 57, 81)  (  2,103, 59)  (  2,105, 61)
  0 -0.5279E-03  0 -0.3709E-03  0  0.3449E-03  0  0.3660E-03  0  0.2864E-03
   (  2,103, 58)  (  1, 48, 59)  (  1,103, 58)  (  1,103, 59)  (  1,103, 59)
  0  0.1937E-03  0  0.1378E-03  0 -0.1127E-03  0 -0.1165E-03  0 -0.1485E-03
   (  1,103, 58)  (  1,105, 61)  (  1, 71, 80)  (  1,103, 59)  (  1,103, 59)
  0 -0.1005E-03  0 -0.7084E-04  1  0.2878E-04
   (  1,103, 58)  (  1,105, 61)  (  5, 25, 39)

 MAXIMUM RESIDUAL FOR EACH ITERATION (1 INDICATES THE FIRST INNER ITERATION):

    RESIDUAL       RESIDUAL       RESIDUAL       RESIDUAL       RESIDUAL    
   LAYER,ROW,COL  LAYER,ROW,COL  LAYER,ROW,COL  LAYER,ROW,COL  LAYER,ROW,COL
 ---------------------------------------------------------------------------
  1   1.986      0   1.112      0  0.9469      0  0.7152      0  0.5651    
   (  1, 54, 58)  (  1, 54, 58)  (  1, 54, 58)  (  1, 54, 58)  (  1, 54, 58)
  0  0.4965      0  0.4200      0  0.3742      0  0.3163      0  0.2677    
   (  1, 54, 58)  (  1, 54, 58)  (  1, 54, 58)  (  1, 54, 58)  (  1, 54, 58)
  0  0.2308      0  0.2009      0  0.1705      0  0.1393      0  0.1154    
   (  1, 54, 58)  (  1, 54, 58)  (  1, 54, 58)  (  1, 54, 58)  (  1, 54, 58)
  0  0.9600E-01  0  0.8085E-01  0  0.6728E-01  0  0.5701E-01  0  0.4826E-01
   (  1, 54, 58)  (  1, 54, 58)  (  1, 54, 58)  (  1, 54, 58)  (  1, 54, 58)
  0  0.4084E-01  0  0.3313E-01  1  0.3224E-01
   (  1, 54, 58)  (  1, 54, 58)  (  1, 54, 58)


 HEAD/DRAWDOWN PRINTOUT FLAG = 1     TOTAL BUDGET PRINTOUT FLAG = 0
 CELL-BY-CELL FLOW TERM FLAG = 0
 REUSING PREVIOUS VALUES OF IOFLG

 HEAD WILL BE SAVED ON UNIT   40 AT END OF TIME STEP  48, STRESS PERIOD    4
 
 SOLVING FOR HEAD 
     2 CALLS TO PCG ROUTINE FOR TIME STEP  49 IN STRESS PERIOD    4
    24 TOTAL ITERATIONS

 MAXIMUM HEAD CHANGE FOR EACH ITERATION (1 INDICATES THE FIRST INNER ITERATION):

    HEAD CHANGE    HEAD CHANGE    HEAD CHANGE    HEAD CHANGE    HEAD CHANGE 
   LAYER,ROW,COL  LAYER,ROW,COL  LAYER,ROW,COL  LAYER,ROW,COL  LAYER,ROW,COL
 ---------------------------------------------------------------------------
  1  0.7164E-01  0 -0.4573E-01  0 -0.7511E-02  0 -0.5567E-02  0 -0.3068E-02
   (  2,103, 59)  (  2,103, 59)  (  2,105, 61)  (  1, 48, 58)  (  1, 48, 58)
  0 -0.2213E-02  0 -0.1799E-02  0  0.1279E-02  0 -0.1114E-02  0 -0.7386E-03
   (  3,103, 59)  (  2,103, 58)  (  1, 48, 58)  (  2,103, 59)  (  4, 24, 31)
  0 -0.1009E-02  0 -0.4721E-03  0 -0.5039E-03  0  0.3524E-03  0 -0.3054E-03
   (  2,105, 61)  (  2,103, 59)  (  3,103, 59)  (  1,103, 59)  (  2,105, 61)
  0  0.3372E-03  0  0.1988E-03  0 -0.1431E-03  0 -0.1440E-03  0 -0.1304E-03
   (  1,103, 58)  (  1,104, 60)  (  6, 24, 25)  (  2,105, 61)  (  1,103, 59)
  0 -0.1271E-03  0 -0.1065E-03  0 -0.7961E-04  1  0.4540E-04
   (  1,103, 58)  (  1,103, 59)  (  1,104, 60)  (  2,105, 61)

 MAXIMUM RESIDUAL FOR EACH ITERATION (1 INDICATES THE FIRST INNER ITERATION):

    RESIDUAL       RESIDUAL       RESIDUAL       RESIDUAL       RESIDUAL    
   LAYER,ROW,COL  LAYER,ROW,COL  LAYER,ROW,COL  LAYER,ROW,COL  LAYER,ROW,COL
 ---------------------------------------------------------------------------
  1   2.001      0   1.101      0  0.9383      0  0.7292      0  0.5996
[truncated: 254,297 more chars]
