# Supplementary material for: Detecting Drawdowns Masked by Environmental Stresses with Water-Level Models
Source: Ground Water. 2013 Mar 7;51(3):322–32. doi: 10.1111/gwat.12042 (PMC3675638; doi:10.1111/gwat.12042)
Supplement: Supplementary file 2 [file gwat0051-0322-SD2.zip › HypotheticalModel/MF/Pcomp_HypoModel.ObsWellCoord.txt]

BA-EC-6         +00540.0  +01130.0  01
BA-11           +01530.0  +00920.0  01
BA-Fdn          +02500.0  +00875.0  01
BA-Fup          +02800.0  +01250.0  01
BA-20-7         +03690.0  +01250.0  01
CHZ-x0          +00000.0  +00550.0  01
CFC-11          +01530.0  +00150.0  01
CHZ-Fdn         +02500.0  +00300.0  01
CFC-20-7        +03690.0  +00350.0  01
CHZ-20-7        +03690.0  +00850.0  01
LPCU-EC-6       +00540.0  +00850.0  01
TSA-20-5-1      +04500.0  +01200.0  01
BA9-EC-6        +00540.0  +01130.0  09
BA9-11          +01530.0  +00920.0  09
BA9-Fdn         +02500.0  +00875.0  09
BA9-Fup         +02800.0  +01250.0  09
BA9-20-7        +03690.0  +01250.0  09
CHZ9-EC-6       +00540.0  +00550.0  09
CFC9-11         +01530.0  +00150.0  09
CHZ9-Fdn        +02500.0  +00300.0  09
CFC9-20-7       +03690.0  +00350.0  09
CHZ9-20-7       +03690.0  +00850.0  09
LPCU9-EC-6      +00540.0  +00850.0  09
TSA9-20-5       +04500.0  +01200.0  09
BA19-11         +01530.0  +00920.0  19
