# Supplementary material for: Detecting Drawdowns Masked by Environmental Stresses with Water-Level Models
Source: Ground Water. 2013 Mar 7;51(3):322–32. doi: 10.1111/gwat.12042 (PMC3675638; doi:10.1111/gwat.12042)
Supplement: Supplementary file 2 [file gwat0051-0322-SD2.zip › HypotheticalModel/MF/Pcomp_HypoModel.ObsWellNames.txt]

BA-EC-6
BA-11
BA-Fdn
BA-Fup
BA-20-7
CHZ-x0
CFC-11
CHZ-Fdn
CFC-20-7
CHZ-20-7
LPCU-EC-6
TSA-20-5-1
BA9-EC-6
BA9-11
BA9-Fdn
BA9-Fup
BA9-20-7
CHZ9-EC-6
CFC9-11
CHZ9-Fdn
CFC9-20-7
CHZ9-20-7
LPCU9-EC-6
TSA9-20-5
BA19-11
