# Supplementary material for: Detecting Drawdowns Masked by Environmental Stresses with Water-Level Models
Source: Ground Water. 2013 Mar 7;51(3):322–32. doi: 10.1111/gwat.12042 (PMC3675638; doi:10.1111/gwat.12042)
Supplement: Supplementary file 2 [file gwat0051-0322-SD2.zip › HypotheticalModel/WLM/AdditionalExamples/WL_ER-20-5-1-BA-EC-6_WLM.xlsx]

## Sheet: CONTROL
	Transform	TIDEcomponent	Unique Selected Series	Altitudes			RETURNdataFROMactivePAGE
	SLOPE+OFFSET	GRAVITY	Q_ER-20-7	0
	SERIES	DRY	WL_UE-20n1-m	1000		ThisIsAnArchiveWLMbook
	THEIS	TILT	B_UE-20n1-m	2000
	TIDE			3000
	STEP			4000
	AIR-LAG			6000
	GAMMA			8000
				10000
				12000

## Sheet: WLmodel
	RMS =	0.00307108						VIEW:	DD-WL_ER-20-5-1-BA-EC-6
RMS Expected:	0.003		Maximum:	0.0095835					SeriesSEEfileNAME:	SeriesSee.V1.00.xlam
Max Iter:	30		Minimum:	-0.165115					SourceBOOK:	rerun_test.xlsm
Time Begin:	2010-11-01		Average:	-0.054988					PESTmodule:	SSmodule_WLmodel.SerSee
Time End:	2011-03-02		Std. Dev.:	0.0423558
Interval:	0:30:00		Count:	5727
Measured:	WL_ER-20-5-1-BA-EC-6
Transform	Time Series	Coeff.1	Est	Coeff.2	Est	Coeff.3	Coeff.4	Coeff.5
Slope+Offset		0	fixed	0.00468731	none
SERIES	WL_UE-20n1-m	0.205048	none	-0.00335531	none	0
SERIES	WL_UE-20n1-m	0.273851	none	0.0160856	none	0.04167
SERIES	WL_UE-20n1-m	0.23001	none	0.0143858	none	0.08333
SERIES	WL_UE-20n1-m	0.155695	none	0.0312935	none	0.125
SERIES	WL_UE-20n1-m	0.0392028	none	0.0600946	none	0.25
SERIES	WL_UE-20n1-m	-0.0713572	none	0.000800414	none	0.5
SERIES	WL_UE-20n1-m	-0.0359542	none	0.00903833	none	1
SERIES	WL_UE-20n1-m	-0.144857	none	-0.141724	none	2
SERIES	B_UE-20n1-m	0.00499619	none	0.0440293	none	0
SERIES	B_UE-20n1-m	-0.0986299	none	-0.00104729	none	0.04167
SERIES	B_UE-20n1-m	-0.0695682	none	0.0139063	none	0.08333
SERIES	B_UE-20n1-m	-0.00948797	none	0.0156889	none	0.125
SERIES	B_UE-20n1-m	-0.0220414	none	0.114977	none	0.25
SERIES	B_UE-20n1-m	0.00719359	none	0.0897216	none	0.5
SERIES	B_UE-20n1-m	-0.0470271	none	0.0597313	none	1
SERIES	B_UE-20n1-m	-0.0983363	none	0.0105113	none	2
THEIS	Q_ER-20-7	1713.35	log	0.0625993	log	1000	-1
THEIS	Q_ER-20-7	2430.55	log	0.0063176	log	1000	-1
TIDE	GRAVITY	2.64152e-05	none	0.132266	none	36	-114	5000
TIDE	DRY	-1.02366e-05	none	0.0620793	none	36	-114	5000

## Sheet: Series
22
DD-WL_ER-20-5-1-BA-EC-6	DATE-TIME	MEASURED	SYNTHETIC	DIFFERENCES	Slope+Offset	WL_UE-20N1-M-Avg0.000	WL_UE-20N1-M-Avg0.042	WL_UE-20N1-M-Avg0.083	WL_UE-20N1-M-Avg0.125	WL_UE-20N1-M-Avg0.250	WL_UE-20N1-M-Avg0.500	WL_UE-20N1-M-Avg1.000	WL_UE-20N1-M-Avg2.000	B_UE-20N1-M-Avg0.000	B_UE-20N1-M-Avg0.042	B_UE-20N1-M-Avg0.083	B_UE-20N1-M-Avg0.125	B_UE-20N1-M-Avg0.250	B_UE-20N1-M-Avg0.500	B_UE-20N1-M-Avg1.000	B_UE-20N1-M-Avg2.000	THEIS:Q_ER-20-7_022	THEIS:Q_ER-20-7_023	GRAVITYTIDE024	DRYTIDE025	DD-WL_ER-20-5-1-BA-EC-6
-0.00318696	2010-11-01 00:20:06	0	0.00318696	0.00318696	0.00468731	-0.000147892	-0.000380365	-0.000330237	-0.000195628	-9.02607e-05	0.000551327	0.000192781	0.00258694	7.28644e-06	-0.00012096	-0.000111259	-1.03969e-05	-9.2219e-05	5.84848e-05	-0.000319851	-0.00173874	0	0	-0.000888784	-0.00047057	-0.00318696
-0.00361773	2010-11-01 00:50:06	-0.0007041	0.00291363	0.00361773	0.00468731	-0.000290368	-0.000484753	-0.000370948	-0.000297388	-0.000156879	0.000609069	0.000226899	0.00263158	5.85156e-06	-0.00012096	-8.282e-05	-1.09936e-05	-0.000117682	6.49663e-05	-0.000361471	-0.00176832	0	0	-0.000959125	-0.000290344	-0.00361773
-0.00275679	2010-11-01 01:30:06	0	0.00275679	0.00275679	0.00468731	-0.000489344	-0.000520406	-0.00044332	-0.000433263	-0.000245703	0.000686059	0.00027239	0.0026911	4.08489e-06	-0.000116744	-6.86645e-05	-1.17893e-05	-0.000159773	7.36083e-05	-0.000416964	-0.00180775	0	0	-0.000936663	-7.37072e-06	-0.00275679
-0.0020604	2010-11-01 02:00:06	0.0007041	0.0027645	0.0020604	0.00468731	-0.000336068	-0.00065134	-0.000601635	-0.000594872	-0.000312321	0.000743801	0.000306508	0.00273574	1.17764e-05	-9.80659e-05	-8.77526e-05	-1.37406e-05	-0.000196273	8.00899e-05	-0.000458584	-0.00183733	0	0	-0.000836324	0.000223579	-0.0020604
-0.00168336	2010-11-01 02:30:06	0.0007041	0.00238746	0.00168336	0.00468731	-0.000389863	-0.000914875	-0.000762222	-0.000824223	-0.000381525	0.000801543	0.000340626	0.00278038	1.02122e-05	-0.000110254	-9.54229e-05	-1.94416e-05	-0.000238539	8.65714e-05	-0.000500204	-0.00186691	0	0	-0.000673151	0.000457439	-0.00168336
-0.00186765	2010-11-01 03:00:06	-0.0007041	0.00116355	0.00186765	0.00468731	-0.000779712	-0.00133999	-0.00113538	-0.00114705	-0.000458502	0.000859286	0.000374744	0.00282502	1.87305e-05	-0.000148069	-0.000156241	-2.8876e-05	-0.00028436	9.30529e-05	-0.000541824	-0.00189648	0	0	-0.000459552	0.000681451	-0.00186765
-0.00108032	2010-11-01 03:30:06	-0.0014082	-0.000327878	0.00108032	0.00468731	-0.000970599	-0.0019267	-0.00165786	-0.00153703	-0.000540167	0.000917028	0.000408862	0.00286966	3.25493e-05	-0.000238389	-0.000260645	-4.38259e-05	-0.00032938	9.95344e-05	-0.000583443	-0.00192606	0	0	-0.000211406	0.00088268	-0.00108032
-0.000372331	2010-11-01 04:00:06	-0.0028164	-0.00244407	0.000372331	0.00468731	-0.00136045	-0.00273961	-0.00228212	-0.00191044	-0.000628495	0.00097477	0.00044298	0.0029143	5.20167e-05	-0.000380987	-0.000403592	-6.03806e-05	-0.000376315	0.000106016	-0.000625063	-0.00195564	0	0	5.28869e-05	0.00104875	-0.000372331
-0.000298815	2010-11-01 04:30:06	-0.0057031	-0.00540429	0.000298815	0.00468731	-0.00208638	-0.00370579	-0.00301271	-0.00233464	-0.000715347	0.00103251	0.000477098	0.00295894	5.92299e-05	-0.000631332	-0.000573105	-7.75561e-05	-0.000425283	0.000112497	-0.000666683	-0.00198521	0	0	0.000313569	0.00116859	-0.000298815
-0.00117965	2010-11-01 05:00:06	-0.0093644	-0.00818475	0.00117965	0.00468731	-0.00281229	-0.00447638	-0.0036506	-0.00278388	-0.000798005	0.00109025	0.000511216	0.00300358	6.27072e-05	-0.000903883	-0.000724652	-9.96666e-05	-0.000470123	0.000118702	-0.000708303	-0.00201479	0	0	0.000550816	0.00123324	-0.00117965
-0.00169111	2010-11-01 05:30:06	-0.0125328	-0.0108417	0.00169111	0.00468731	-0.00353822	-0.00515337	-0.00426359	-0.00320768	-0.000877333	0.001148	0.000545334	0.00304822	7.95249e-05	-0.00110673	-0.000886495	-0.000124132	-0.000505609	0.000124771	-0.000749923	-0.00204437	0	0	0.000746093	0.00123652	-0.00169111
-9.54835e-06	2010-11-01 06:00:06	-0.0129552	-0.0129457	9.54835e-06	0.00468731	-0.00377479	-0.00576905	-0.00483587	-0.00358889	-0.000950496	0.00120574	0.000579452	0.00309286	9.53858e-05	-0.0012909	-0.00103992	-0.000148153	-0.000532903	0.000130982	-0.000791542	-0.00207394	0	0	0.000883477	0.0011756	-9.54835e-06
-0.000896587	2010-11-01 06:30:06	-0.0164757	-0.0155791	0.000896587	0.00468731	-0.00436362	-0.00648335	-0.00538325	-0.00389397	-0.00100713	0.00126322	0.00061357	0.0031375	0.00011029	-0.00151961	-0.00121598	-0.000170804	-0.000556528	0.000137621	-0.000833162	-0.00210352	0	0	0.000950846	0.00105146	-0.000896587
-4.99321e-06	2010-11-01 07:00:06	-0.0184471	-0.0184421	4.99321e-06	0.00468731	-0.00494436	-0.00719099	-0.00597361	-0.0041821	-0.00104465	0.00131478	0.000647688	0.00318214	0.000125065	-0.00181802	-0.00142703	-0.000193044	-0.000571454	0.00014417	-0.000874782	-0.0021331	0	0	0.000940844	0.000869025	-4.99321e-06
-0.00085569	2010-11-01 07:30:06	-0.0217563	-0.0209006	0.00085569	0.00468731	-0.0054256	-0.0077337	-0.0064102	-0.00441067	-0.00106415	0.00136607	0.000681806	0.00322678	0.000130107	-0.00211096	-0.00160402	-0.000214663	-0.000578892	0.000150621	-0.000916402	-0.00216267	0	0	0.000851545	0.000637078	-0.00085569
-0.000599191	2010-11-01 08:00:06	-0.0235869	-0.0229877	0.000599191	0.00468731	-0.00590686	-0.00808419	-0.00672238	-0.00457997	-0.0010723	0.00141385	0.000715925	0.00327142	0.000137449	-0.00235139	-0.00174359	-0.000234636	-0.000580285	0.000157574	-0.000958021	-0.00219225	0	0	0.000686742	0.00036789	-0.000599191
-0.000132148	2010-11-01 08:30:06	-0.0245023	-0.0243702	0.000132148	0.00468731	-0.00609773	-0.00824244	-0.00689432	-0.00468095	-0.0010638	0.00146953	0.000750043	0.00331606	0.000141883	-0.00254331	-0.00185679	-0.000252529	-0.000578729	0.000164693	-0.000999641	-0.00222183	0	0	0.000455838	7.65545e-05	-0.000132148
-0.00222834	2010-11-01 09:00:06	-0.0275298	-0.0253015	0.00222834	0.00468731	-0.00619723	-0.00830875	-0.00697803	-0.00465502	-0.00104592	0.00152409	0.000784161	0.0033607	0.000151617	-0.00266552	-0.00195145	-0.000265609	-0.000574372	0.00017182	-0.00104126	-0.0022514	0	0	0.000173317	-0.000219928	-0.00222834
-0.00143578	2010-11-01 09:30:06	-0.0275298	-0.026094	0.00143578	0.00468731	-0.00624293	-0.00840069	-0.00702328	-0.00454439	-0.00101915	0.00157694	0.000818279	0.00340534	0.000158959	-0.00279991	-0.00203957	-0.000272124	-0.0005679	0.000178879	-0.00108288	-0.00228098	0	0	-0.000142165	-0.000503749	-0.00143578
-0.00258221	2010-11-01 10:00:06	-0.0288676	-0.0262854	0.00258221	0.00468731	-0.00624293	-0.00826475	-0.00687178	-0.00436582	-0.000991147	0.0016358	0.000852397	0.00344998	0.000146575	-0.00293431	-0.00207624	-0.000272987	-0.000562478	0.000186582	-0.0011245	-0.00231056	0	0	-0.000469019	-0.000757515	-0.00258221
-0.00261318	2010-11-01 10:30:06	-0.028586	-0.0259728	0.00261318	0.00468731	-0.0063881	-0.00790093	-0.00657551	-0.00411123	-0.000964252	0.0016956	0.000886515	0.00349462	0.000136971	-0.00299034	-0.00205509	-0.000269536	-0.000557153	0.000194235	-0.00116612	-0.00234013	0	0	-0.000784204	-0.000965483	-0.00261318
-0.0027184	2010-11-01 11:00:06	-0.0269666	-0.0242482	0.0027184	0.00468731	-0.00589876	-0.00722062	-0.00611638	-0.00383977	-0.000938715	0.0017555	0.000920633	0.00353926	0.00012928	-0.00291995	-0.00197369	-0.000261738	-0.00055476	0.000201198	-0.00120774	-0.00236971	0	0	-0.00106484	-0.00111471	-0.0027184
-0.00251777	2010-11-01 11:30:06	-0.0245727	-0.0220549	0.00251777	0.00468731	-0.00541752	-0.00650965	-0.00551021	-0.00354317	-0.000921929	0.00181745	0.000954751	0.0035839	0.000117025	-0.00273977	-0.0018343	-0.000250231	-0.00056069	0.000207614	-0.00125035	-0.00239929	0	0	-0.00128985	-0.00119604	-0.00251777
-0.00177238	2010-11-01 12:00:06	-0.0216155	-0.0198431	0.00177238	0.00468731	-0.00483678	-0.00583767	-0.00501254	-0.00331489	-0.000914275	0.00188379	0.000988869	0.00362854	0.000110768	-0.00255013	-0.00171175	-0.000236668	-0.000573548	0.000213541	-0.00129257	-0.00242886	0	0	-0.00144146	-0.00120479	-0.00177238
-0.00188307	2010-11-01 12:30:06	-0.0199257	-0.0180426	0.00188307	0.00468731	-0.00430174	-0.00542089	-0.0046393	-0.0031797	-0.000918089	0.00195579	0.00102253	0.00367318	0.000108726	-0.00236767	-0.00161952	-0.000226839	-0.000595992	0.000219331	-0.00133364	-0.00245844	0	0	-0.00150652	-0.00114115	-0.00188307
-0.00175898	2010-11-01 13:00:06	-0.0185879	-0.0168289	0.00175898	0.00468731	-0.00391998	-0.00520467	-0.00444472	-0.00313769	-0.000943364	0.00202479	0.0010551	0.00371782	0.000112811	-0.00223874	-0.00156695	-0.00022046	-0.000624267	0.000225146	-0.00137536	-0.00248802	0	0	-0.0014775	-0.00101018	-0.00175898
-0.00103787	2010-11-01 13:30:06	-0.017743	-0.0167051	0.00103787	0.00468731	-0.00391998	-0.0053356	-0.00449443	-0.00319793	-0.000989735	0.00209069	0.0010862	0.00376246	0.000114853	-0.00219341	-0.00156302	-0.00021734	-0.00065749	0.000231005	-0.00141663	-0.00251759	0	0	-0.00135303	-0.000821452	-0.00103787
-0.00021098	2010-11-01 14:00:06	-0.0170389	-0.0168279	0.00021098	0.00468731	-0.00387428	-0.0055345	-0.00465275	-0.00338498	-0.00105462	0.0021535	0.00111737	0.0038071	0.00011846	-0.0022163	-0.00158735	-0.000219025	-0.000693548	0.000236011	-0.00145672	-0.00254717	0	0	-0.00113809	-0.000588336	-0.00021098
-0.000908866	2010-11-01 14:30:06	-0.0185879	-0.017679	0.000908866	0.00468731	-0.00426413	-0.005861	-0.00492639	-0.00365693	-0.00113504	0.00221546	0.00114814	0.00385174	0.000119895	-0.00226881	-0.00162776	-0.000226669	-0.000731064	0.00024052	-0.0014968	-0.00257675	0	0	-0.000843723	-0.000327027	-0.000908866
-0.000460228	2010-11-01 15:00:06	-0.0190808	-0.0186206	0.000460228	0.00468731	-0.00440932	-0.00631844	-0.00534935	-0.00403044	-0.00122448	0.0022805	0.00117813	0.00389638	0.000130585	-0.00231858	-0.00169307	-0.000239531	-0.000771151	0.000245319	-0.00153645	-0.00260632	0	0	-0.000486305	-5.5348e-05	-0.000460228
-0.000205534	2010-11-01 15:30:06	-0.0202777	-0.0200722	0.000205534	0.00468731	-0.0046002	-0.00700209	-0.00588991	-0.00446341	-0.00131922	0.00234641	0.00120729	0.00394102	0.000148488	-0.00241289	-0.00181001	-0.00025611	-0.000812239	0.000250435	-0.00157318	-0.0026359	0	0	-8.65048e-05	0.000208541	-0.000205534
0.00072231	2010-11-01 16:00:06	-0.0218971	-0.0226194	-0.00072231	0.00468731	-0.00528043	-0.0079103	-0.00659333	-0.0049724	-0.00141693	0.00240913	0.00123714	0.00398566	0.000163264	-0.00259331	-0.00196961	-0.00027568	-0.000853949	0.000256322	-0.00160634	-0.00266548	0	0	0.00033207	0.000447429	0.00072231
0.00167822	2010-11-01 16:30:06	-0.023939	-0.0256172	-0.00167822	0.00468731	-0.00596065	-0.00891545	-0.00744379	-0.00551502	-0.00151438	0.00246782	0.00126486	0.0040303	0.000176604	-0.00286233	-0.00216401	-0.000298363	-0.00089027	0.000262316	-0.00163776	-0.00269505	0	0	0.000744399	0.000646239	0.00167822
0.000313463	2010-11-01 17:00:06	-0.028586	-0.0288995	-0.000313463	0.00468731	-0.00668657	-0.0100142	-0.00833724	-0.0060321	-0.00161234	0.00252685	0.00129072	0.00407494	0.000192943	-0.00316199	-0.00237618	-0.000322683	-0.000922217	0.000268849	-0.00166956	-0.00272463	0	0	0.00112564	0.00079302	0.000313463
9.10548e-06	2010-11-01 17:30:06	-0.0322472	-0.0322563	-9.10548e-06	0.00468731	-0.00755768	-0.0110757	-0.00917644	-0.00650669	-0.00170265	0.00259087	0.0013147	0.00411958	0.000199549	-0.00345095	-0.00255617	-0.00034535	-0.000949085	0.000275316	-0.00170113	-0.00275421	0	0	0.0014527	0.000879675	9.10548e-06
-0.000745963	2010-11-01 18:00:06	-0.0360493	-0.0353033	0.000745963	0.00468731	-0.00842878	-0.0119432	-0.00991612	-0.0069303	-0.00177939	0.00266021	0.00133828	0.00416422	0.000205805	-0.00370209	-0.00269929	-0.000364711	-0.00096922	0.000281723	-0.00173205	-0.00278378	0	0	0.00170566	0.000902393	-0.000745963
-0.000873487	2010-11-01 18:30:06	-0.038584	-0.0377105	0.000873487	0.00468731	-0.00905522	-0.0125846	-0.0104952	-0.00728606	-0.00184417	0.00273248	0.0013622	0.00420886	0.000213496	-0.00390345	-0.00282128	-0.000381701	-0.000985588	0.000287733	-0.00176272	-0.00281336	0	0	0.00186896	0.00086175	-0.000873487
-0.000541696	2010-11-01 19:00:06	-0.040133	-0.0395913	0.000541696	0.00468731	-0.00949076	-0.0130676	-0.0109295	-0.00757399	-0.0018939	0.00280784	0.0013868	0.0042535	0.000215888	-0.00404434	-0.00290472	-0.000397966	-0.000995254	0.000293674	-0.00179018	-0.00284293	0	0	0.00193237	0.000762521	-0.000541696
-6.76482e-05	2010-11-01 19:30:06	-0.04133	-0.0412624	6.76482e-05	0.00468731	-0.00982683	-0.0134861	-0.0112982	-0.0077855	-0.00192759	0.0028819	0.00141144	0.00429814	0.000225014	-0.00414787	-0.00299603	-0.000410916	-0.00100172	0.000299361	-0.00181694	-0.00287251	0	0	0.0018915	0.0006132	-6.76482e-05
-0.000278671	2010-11-01 20:00:06	-0.0431606	-0.0428819	0.000278671	0.00468731	-0.0101172	-0.0138739	-0.0116262	-0.00791231	-0.00194512	0.00295511	0.00143467	0.00434278	0.000234399	-0.00427179	-0.00309556	-0.000421479	-0.00100528	0.00030504	-0.00184369	-0.00290209	0	0	0.00174807	0.000425315	-0.000278671
-0.00130347	2010-11-01 20:30:06	-0.0457657	-0.0444622	0.00130347	0.00468731	-0.0104076	-0.0142244	-0.0118773	-0.00798834	-0.00194858	0.00302488	0.00145678	0.00438742	0.000236919	-0.00442487	-0.00318144	-0.000428793	-0.00100769	0.000309971	-0.00186725	-0.00293166	0	0	0.00150979	0.000212577	-0.00130347
-0.00174745	2010-11-01 21:00:06	-0.0473851	-0.0456376	0.00174745	0.00468731	-0.0106979	-0.014347	-0.0119678	-0.00801339	-0.00194205	0.00309087	0.00147909	0.00443206	0.000230314	-0.00456451	-0.00322914	-0.000435196	-0.00100545	0.000313971	-0.00188732	-0.00296124	0	0	0.00118982	-1.0053e-05	-0.00174745
-0.00121377	2010-11-01 21:30:06	-0.0474555	-0.0462417	0.00121377	0.00468731	-0.0108888	-0.0142467	-0.011952	-0.00797079	-0.00192811	0.00315471	0.00149992	0.0044767	0.000232835	-0.00461781	-0.00324916	-0.000440389	-0.00100001	0.000316974	-0.00190429	-0.00299082	0	0	0.000806044	-0.00022733	-0.00121377
-0.000771957	2010-11-01 22:00:06	-0.0468219	-0.0460499	0.000771957	0.00468731	-0.0106441	-0.0140205	-0.0118163	-0.0078855	-0.00190887	0.00321658	0.00151849	0.00452134	0.000233313	-0.00460311	-0.0032486	-0.000442163	-0.000992815	0.000319271	-0.00191921	-0.00302039	0	0	0.000380014	-0.000424646	-0.000771957
-0.000191338	2010-11-01 22:30:06	-0.0459065	-0.0457152	0.000191338	0.00468731	-0.0104533	-0.0137942	-0.0115947	-0.00772428	-0.00188469	0.00327492	0.00153512	0.00456598	0.000229228	-0.00458694	-0.00322596	-0.000441098	-0.000989276	0.000321461	-0.0019316	-0.00304997	0	0	-6.42871e-05	-0.000588879	-0.000191338
-0.00120904	2010-11-01 23:00:06	-0.0467514	-0.0455424	0.00120904	0.00468731	-0.0103538	-0.0135987	-0.0114296	-0.00756316	-0.00185743	0.0033251	0.00154965	0.00461062	0.000232835	-0.00457897	-0.00323382	-0.000437809	-0.000986015	0.00032413	-0.00194231	-0.00307955	0	0	-0.000501804	-0.000709113	-0.00120904
-0.000680843	2010-11-01 23:30:06	-0.0456249	-0.0449441	0.000680843	0.00468731	-0.0101091	-0.0133045	-0.0111717	-0.00739356	-0.00183201	0.00336599	0.00156264	0.00465526	0.000223579	-0.00458296	-0.00320818	-0.000435285	-0.000982379	0.000327183	-0.00195213	-0.00310912	0	0	-0.00090784	-0.000777224	-0.000680843
-0.00101226	2010-11-02 00:00:06	-0.0452729	-0.0442606	0.00101226	0.00468731	-0.0100177	-0.0129507	-0.0108867	-0.00723244	-0.00181794	0.00339761	0.00157449	0.0046999	0.000223101	-0.00453842	-0.00317376	-0.000431696	-0.000978447	0.000330409	-0.00195918	-0.0031387	0	0	-0.00125946	-0.000788299	-0.00101226
-0.000759369	2010-11-02 00:30:06	-0.0439351	-0.0431757	0.000759369	0.00468731	-0.00967354	-0.0125612	-0.0106017	-0.0070801	-0.00180745	0.00342442	0.00158456	0.00474454	0.000220102	-0.00449412	-0.00313877	-0.000427358	-0.000975284	0.000333058	-0.00196355	-0.0031689	0	0	-0.00153683	-0.000740897	-0.000759369
-0.00111706	2010-11-02 01:00:06	-0.0431606	-0.0420435	0.00111706	0.00468731	-0.00933748	-0.012243	-0.0103348	-0.00696147	-0.0018014	0.00345355	0.00159358	0.00478918	0.000220102	-0.0044227	-0.00309311	-0.000423044	-0.000978346	0.000335481	-0.00196717	-0.00319868	0	0	-0.00172437	-0.00063713	-0.00111706
0.00164524	2010-11-02 01:30:06	-0.0394993	-0.0411445	-0.00164524	0.00468731	-0.00909281	-0.0120491	-0.010147	-0.00687726	-0.00180288	0.00348569	0.0016003	0.00483382	0.000216017	-0.00437714	-0.00306056	-0.000418706	-0.000988143	0.000337524	-0.00197004	-0.0032272	0	0	-0.0018117	-0.00048259	0.00164524
0.00136085	2010-11-02 02:00:06	-0.0392177	-0.0405785	-0.00136085	0.00468731	-0.00900141	-0.0119572	-0.0100611	-0.0069029	-0.00181163	0.00351945	0.00160585	0.00487846	0.000218538	-0.00432737	-0.0030411	-0.000415746	-0.00100235	0.000338852	-0.00197238	-0.00325344	0	0	-0.00179434	-0.000286094	0.00136085
0.000424924	2010-11-02 02:30:06	-0.0397106	-0.0401355	-0.000424924	0.00468731	-0.00890193	-0.0119572	-0.0100565	-0.00696265	-0.00183629	0.00354807	0.00160992	0.0049231	0.000214453	-0.00430072	-0.00302277	-0.000415601	-0.00101889	0.000340181	-0.00197387	-0.00327883	0	0	-0.00167401	-5.92708e-05	0.000424924
0.000607611	2010-11-02 03:00:06	-0.0394993	-0.0401069	-0.000607611	0.00468731	-0.00895572	-0.0120965	-0.010208	-0.00706451	-0.00187527	0.00357273	0.00161359	0.00496774	0.000222015	-0.00427509	-0.00303362	-0.000415915	-0.00103593	0.000340251	-0.00197402	-0.00330132	0	0	-0.00145866	0.000184002	0.000607611
0.00177993	2010-11-02 03:30:06	-0.038584	-0.0403639	-0.00177993	0.00468731	-0.00900141	-0.012418	-0.0104297	-0.00720038	-0.00192535	0.00359197	0.00161625	0.00501238	0.000221059	-0.00429696	-0.00305495	-0.000416657	-0.00105642	0.000339196	-0.00197244	-0.00332614	0	0	-0.00116203	0.000428315	0.00177993
0.000651336	2010-11-02 04:00:06	-0.0402738	-0.0409251	-0.000651336	0.00468731	-0.00929988	-0.0127751	-0.010674	-0.00736179	-0.00197532	0.00360503	0.00161766	0.00505659	0.000222623	-0.00433307	-0.00307029	-0.000417859	-0.00107404	0.000336903	-0.00197051	-0.00335403	0	0	-0.000802938	0.000657566	0.000651336
0.00119149	2010-11-02 04:30:06	-0.0404147	-0.0416062	-0.00119149	0.00468731	-0.00962785	-0.0130933	-0.0109748	-0.00758276	-0.002027	0.00361319	0.00161848	0.00509793	0.00022058	-0.00437885	-0.00309106	-0.000420262	-0.00108726	0.000333791	-0.00196749	-0.00337858	0	0	-0.000404164	0.000855888	0.00119149
0.00104209	2010-11-02 05:00:06	-0.0409779	-0.04202	-0.00104209	0.00468731	-0.00982683	-0.0133228	-0.0111852	-0.00787089	-0.0020766	0.00361267	0.00161877	0.00513662	0.000221537	-0.0043866	-0.00308975	-0.000427463	-0.0010972	0.000329937	-0.00196146	-0.00339959	0	0	8.92197e-06	0.00100863	0.00104209
0.000628896	2010-11-02 05:30:06	-0.0421045	-0.0427334	-0.000628896	0.00468731	-0.00997201	-0.0136833	-0.0115222	-0.00816788	-0.00211954	0.00360089	0.00161782	0.00517105	0.00023427	-0.00437737	-0.00313448	-0.000437147	-0.00109959	0.000325018	-0.00195251	-0.00341706	0	0	0.000409952	0.00110335	0.000628896
0.00141865	2010-11-02 06:00:06	-0.0426677	-0.0440864	-0.00141865	0.00468731	-0.0101629	-0.0142717	-0.0120197	-0.0084561	-0.00214484	0.0035788	0.0016153	0.00520283	0.000250609	-0.00443683	-0.00323308	-0.00044971	-0.00109544	0.000319797	-0.0019422	-0.00343247	0	0	0.000773258	0.00113072	0.00141865
0.000449874	2010-11-02 06:30:06	-0.0458361	-0.046286	-0.000449874	0.00468731	-0.0106522	-0.0150506	-0.0126056	-0.00871888	-0.00215879	0.00354546	0.00161093	0.00522971	0.000258649	-0.00460927	-0.00337435	-0.000462233	-0.00108412	0.000314673	-0.00193071	-0.00344685	0	0	0.00107559	0.00108529	0.000449874
-1.56166e-05	2010-11-02 07:00:06	-0.0488637	-0.0488481	1.56166e-05	0.00468731	-0.0113325	-0.0158179	-0.013162	-0.00897289	-0.00215498	0.00350602	0.00160526	0.00525544	0.000267077	-0.00485141	-0.00352945	-0.000475828	-0.00106441	0.000309669	-0.00191907	-0.00346227	0	0	0.00129768	0.000966139	-1.56166e-05
-0.0011622	2010-11-02 07:30:06	-0.0519617	-0.0507995	0.0011622	0.00468731	-0.0119051	-0.0162587	-0.0135398	-0.00913333	-0.00213278	0.00346039	0.00159824	0.00528594	0.000264428	-0.00508888	-0.0036359	-0.000491181	-0.00103276	0.000304448	-0.00190609	-0.00347851	0	0	0.00142565	0.000777094	-0.0011622
-0.00265275	2010-11-02 08:00:06	-0.0545668	-0.0519141	0.00265275	0.00468731	-0.0122869	-0.0164152	-0.0137344	-0.00914093	-0.00209394	0.00340978	0.00159092	0.00531485	0.000273075	-0.00520415	-0.00371579	-0.000500382	-0.000990396	0.000299332	-0.00189301	-0.00349306	0	0	0.00145199	0.000526807	-0.00265275
-0.00144484	2010-11-02 08:30:06	-0.0535107	-0.0520659	0.00144484	0.00468731	-0.0122412	-0.0163473	-0.0136892	-0.00902961	-0.00203288	0.00335822	0.00158282	0.00533972	0.000268163	-0.00529276	-0.00373786	-0.000502285	-0.000941789	0.00029414	-0.00188131	-0.0035047	0	0	0.00137623	0.00022839	-0.00144484
-0.00281364	2010-11-02 09:00:06	-0.0545668	-0.0517532	0.00281364	0.00468731	-0.012295	-0.0161127	-0.0134359	-0.00874928	-0.00194987	0.0033077	0.00157419	0.00536118	0.000257473	-0.00531269	-0.003701	-0.000498632	-0.000894542	0.000289622	-0.00187066	-0.00351408	0	0	0.00120497	-0.000101265	-0.00281364
-0.00100482	2010-11-02 09:30:06	-0.0517505	-0.0507457	0.00100482	0.00468731	-0.0121417	-0.0155907	-0.0130921	-0.0083671	-0.0018486	0.00325511	0.00156527	0.00537925	0.000254952	-0.00527339	-0.00365646	-0.000486376	-0.000845772	0.000285848	-0.0018574	-0.00352301	0	0	0.000951615	-0.000442471	-0.00100482
-0.000422204	2010-11-02 10:00:06	-0.0490749	-0.0486527	0.000422204	0.00468731	-0.0117061	-0.0148084	-0.0124385	-0.00788296	-0.00174287	0.0032045	0.00155684	0.00539743	0.000232486	-0.00515346	-0.00350902	-0.000468418	-0.000794363	0.000282404	-0.00184175	-0.00352923	0	0	0.000635414	-0.000774004	-0.000422204
-0.00288505	2010-11-02 10:30:06	-0.0486525	-0.0457674	0.00288505	0.00468731	-0.0111335	-0.0138049	-0.0116129	-0.00728916	-0.00163715	0.00315114	0.00154775	0.00541667	0.000214712	-0.00492749	-0.00331574	-0.00044301	-0.000748016	0.000278371	-0.00182633	-0.00353088	0	0	0.000280212	-0.00107452	-0.00288505
-0.00279157	2010-11-02 11:00:06	-0.0450616	-0.04227	0.00279157	0.00468731	-0.0103457	-0.0126365	-0.010715	-0.00666184	-0.00152994	0.00310492	0.00153581	0.00543835	0.000190552	-0.00465174	-0.00308579	-0.000413618	-0.000706666	0.000273174	-0.00181087	-0.00353128	0	0	-8.72198e-05	-0.00132405	-0.00279157
-0.00199169	2010-11-02 11:30:06	-0.040133	-0.0381413	0.00199169	0.00468731	-0.00942888	-0.0113761	-0.00964737	-0.00603413	-0.00142878	0.00306385	0.00152275	0.00545897	0.000175777	-0.00425903	-0.00281543	-0.000381976	-0.000674161	0.000267107	-0.00179685	-0.00352981	0	0	-0.00043907	-0.00150546	-0.00199169
-0.00067234	2010-11-02 12:00:06	-0.0346411	-0.0339688	0.00067234	0.00468731	-0.00841259	-0.0101514	-0.00864532	-0.00544121	-0.00134216	0.00302587	0.00150963	0.00547788	0.000158481	-0.00387747	-0.00255536	-0.000346907	-0.000652387	0.000260574	-0.00178263	-0.00352687	0	0	-0.000748465	-0.00160569	-0.00067234
-0.000369284	2010-11-02 12:30:06	-0.030487	-0.0301177	0.000369284	0.00468731	-0.00748769	-0.00908499	-0.0077247	-0.00495006	-0.00127072	0.00298849	0.00149674	0.00549574	0.000138535	-0.00351062	-0.00229474	-0.000316523	-0.000640231	0.000254166	-0.00176752	-0.00352269	0	0	-0.000991399	-0.00161682	-0.000369284
0.000263691	2010-11-02 13:00:06	-0.0264033	-0.026667	-0.000263691	0.00468731	-0.00667038	-0.00812549	-0.00694203	-0.00458581	-0.00122247	0.00294475	0.00148391	0.00551179	0.000130714	-0.00316517	-0.00208762	-0.000291502	-0.000631302	0.000247948	-0.00175048	-0.00351601	0	0	-0.00114847	-0.00153667	0.000263691
0.0008805	2010-11-02 13:30:06	-0.0231645	-0.024045	-0.0008805	0.00468731	-0.00604395	-0.00751814	-0.00641947	-0.00431533	-0.00119556	0.00288984	0.00147102	0.00552645	0.0001318	-0.00285105	-0.0019344	-0.000273326	-0.000626779	0.000241944	-0.00173255	-0.00350747	0	0	-0.00120628	-0.00136906	0.0008805
0.000395931	2010-11-02 14:00:06	-0.0216859	-0.0220818	-0.000395931	0.00468731	-0.00541752	-0.00717266	-0.00612084	-0.00418044	-0.00118741	0.00282995	0.00145648	0.00553718	0.000131193	-0.00265389	-0.00184591	-0.000258892	-0.000628776	0.000236849	-0.00171352	-0.00349892	0	0	-0.00115846	-0.00112357	0.000395931
-0.000276654	2010-11-02 14:30:06	-0.0216155	-0.0213388	0.000276654	0.00468731	-0.00537182	-0.00710969	-0.00598733	-0.00418132	-0.00119653	0.00277023	0.00144077	0.00554356	0.000127108	-0.00258317	-0.00181355	-0.000250441	-0.000637786	0.000232056	-0.00169899	-0.00348828	0	0	-0.00100608	-0.000814906	-0.000276654
-0.000276715	2010-11-02 15:00:06	-0.0212635	-0.0209868	0.000276715	0.00468731	-0.00532612	-0.00714701	-0.00604159	-0.00432597	-0.00121749	0.00271352	0.00142358	0.00554876	0.00012915	-0.00257098	-0.00180943	-0.000250046	-0.000646518	0.000226901	-0.00168532	-0.00347599	0	0	-0.000757676	-0.000461878	-0.000276715
0.000490956	2010-11-02 15:30:06	-0.020489	-0.02098	-0.000490956	0.00468731	-0.00527233	-0.00737823	-0.00625416	-0.00453836	-0.00125017	0.00265707	0.00140786	0.00555025	0.000135756	-0.00255629	-0.00182796	-0.000256191	-0.000658444	0.000222564	-0.00167085	-0.00346306	0	0	-0.000428664	-8.60648e-05	0.000490956
0.00157426	2010-11-02 16:00:06	-0.0201369	-0.0217112	-0.00157426	0.00468731	-0.0054713	-0.00786965	-0.00661378	-0.00480972	-0.00129101	0.00260672	0.00139445	0.0055495	0.00014536	-0.00258191	-0.00188204	-0.000264706	-0.000674367	0.000219604	-0.00165638	-0.00344866	0	0	-4.02776e-05	0.000289695	0.00157426
0.00128308	2010-11-02 16:30:06	-0.0218267	-0.0231098	-0.00128308	0.00468731	-0.00586117	-0.00854997	-0.00713625	-0.00509813	-0.00133492	0.00256229	0.00138054	0.00554578	0.000158222	-0.00268044	-0.00198888	-0.00027364	-0.000691274	0.000217765	-0.00164039	-0.00343137	0	0	0.000381851	0.000642884	0.00128308
0.000828386	2010-11-02 17:00:06	-0.0240798	-0.0249082	-0.000828386	0.00468731	-0.0064419	-0.00925926	-0.00770399	-0.00537778	-0.00138044	0.00251194	0.00136689	0.00553748	0.000161829	-0.00286335	-0.00210263	-0.000281244	-0.000704742	0.000216825	-0.00162394	-0.00341344	0	0	0.000809418	0.000952835	0.000828386
0.000491907	2010-11-02 17:30:06	-0.0259808	-0.0264727	-0.000491907	0.00468731	-0.00702264	-0.00983596	-0.00817902	-0.00561502	-0.00142819	0.00246778	0.00135351	0.00552739	0.000156787	-0.00304331	-0.00217466	-0.000287953	-0.000709625	0.000216786	-0.00160788	-0.00339344	0	0	0.00121333	0.00120209	0.000491907
-0.00124213	2010-11-02 18:00:06	-0.0287268	-0.0274847	0.00124213	0.00468731	-0.00745818	-0.0102188	-0.00851382	-0.00580967	-0.00146915	0.00243126	0.00133933	0.00551441	0.000151617	-0.00314092	-0.00219336	-0.000292872	-0.000707774	0.000217048	-0.00159276	-0.00337155	0	0	0.00156564	0.00137751	-0.00124213
-0.000521847	2010-11-02 18:30:06	-0.0283747	-0.0278529	0.000521847	0.00468731	-0.00769477	-0.0104077	-0.00870385	-0.00594515	-0.00149187	0.00240592	0.00132519	0.00549751	0.00015066	-0.00311381	-0.00216473	-0.000296275	-0.00070453	0.000216862	-0.00157865	-0.00334736	0	0	0.00184134	0.00147099	-0.000521847
0.000479623	2010-11-02 19:00:06	-0.0276002	-0.0280798	-0.000479623	0.00468731	-0.00783994	-0.0105369	-0.00883054	-0.00604671	-0.00149582	0.00239063	0.00131201	0.00547817	0.000156787	-0.00304513	-0.00214228	-0.000296573	-0.000702073	0.00021627	-0.00156333	-0.00332154	0	0	0.00201999	0.00147988	0.000479623
0.00108484	2010-11-02 19:30:06	-0.0272482	-0.028333	-0.00108484	0.00468731	-0.00783994	-0.0106355	-0.00893232	-0.00613142	-0.00148485	0.00238058	0.00129934	0.00545627	0.000156787	-0.00301722	-0.00214004	-0.00029763	-0.000701696	0.000216094	-0.00154744	-0.00329529	0	0	0.002087	0.00140696	0.00108484
-0.00116545	2010-11-02 20:00:06	-0.0302758	-0.0291103	0.00116545	0.00468731	-0.00803892	-0.0107988	-0.0090522	-0.00619058	-0.00146586	0.0023743	0.00128576	0.0054314	0.000164479	-0.00304012	-0.0021769	-0.000302726	-0.000699829	0.000217218	-0.00152985	-0.00326967	0	0	0.00203456	0.00126007	-0.00116545
-0.000925477	2010-11-02 20:30:06	-0.0309095	-0.029984	0.000925477	0.00468731	-0.00808462	-0.0109604	-0.00921279	-0.00619838	-0.00143996	0.00236485	0.00127264	0.00540546	0.000174083	-0.00310755	-0.00225717	-0.000309588	-0.000693227	0.000218315	-0.0015127	-0.00324383	0	0	0.0018621	0.00105139	-0.000925477
-0.00277581	2010-11-02 21:00:06	-0.0337258	-0.03095	0.00277581	0.00468731	-0.0082298	-0.0111186	-0.00929876	-0.00608775	-0.00140714	0.00235118	0.00125929	0.00537687	0.000177211	-0.00321256	-0.00232995	-0.000314031	-0.00068271	0.000218803	-0.00149694	-0.00321528	0	0	0.00157633	0.00079656	-0.00277581
-0.00225681	2010-11-02 21:30:06	-0.033937	-0.0316802	0.00225681	0.00468731	-0.00837498	-0.0111103	-0.00924905	-0.00590937	-0.00136928	0.00233538	0.00124538	0.0053454	0.000173734	-0.00334695	-0.00238551	-0.000313708	-0.000667917	0.000218356	-0.00147882	-0.00318423	0	0	0.00119084	0.00051351	-0.00225681
-0.00213321	2010-11-02 22:00:06	-0.0336554	-0.0315222	0.00213321	0.00468731	-0.00842068	-0.0106802	-0.0089166	-0.00569718	-0.0013192	0.00233452	0.00123245	0.00531128	0.000155223	-0.00342861	-0.00236212	-0.000312072	-0.000655368	0.000216924	-0.00146196	-0.00315256	0	0	0.000725324	0.000221293	-0.00213321
-0.00138258	2010-11-02 22:30:06	-0.0317544	-0.0303718	0.00138258	0.00468731	-0.00817601	-0.00996421	-0.00839867	-0.00544248	-0.00126245	0.00233641	0.00121969	0.00527515	0.000149574	-0.00335276	-0.00228185	-0.000309378	-0.000646029	0.000215745	-0.00144526	-0.00311985	0	0	0.000204368	-6.11309e-05	-0.00138258
-0.00133346	2010-11-02 23:00:06	-0.0296421	-0.0283086	0.00133346	0.00468731	-0.00729682	-0.00916295	-0.00784675	-0.00513711	-0.00120028	0.00233315	0.00120647	0.00523826	0.000151617	-0.00318601	-0.00219597	-0.000304129	-0.000636691	0.000216146	-0.00142946	-0.00308547	0	0	-0.000343926	-0.00031604	-0.00133346
-0.000683153	2010-11-02 23:30:06	-0.0276707	-0.0269875	0.000683153	0.00468731	-0.00676986	-0.0086832	-0.00735363	-0.00483183	-0.00114993	0.00232567	0.00119387	0.00520128	0.000153181	-0.00303841	-0.00212974	-0.000296662	-0.000632103	0.000217839	-0.00141351	-0.00305027	0	0	-0.000889584	-0.00052797	-0.000683153
-0.000989757	2010-11-03 00:00:06	-0.0271778	-0.026188	0.000989757	0.00468731	-0.0063881	-0.00832939	-0.00700301	-0.00454371	-0.00110897	0.00231106	0.00118101	0.00516567	0.000152702	-0.00300105	-0.00211627	-0.000288002	-0.000628794	0.000220008	-0.00139725	-0.00301422	0	0	-0.00140249	-0.000684565	-0.000989757
-0.00199624	2010-11-03 00:30:06	-0.0277411	-0.0257449	0.00199624	0.00468731	-0.00628862	-0.00800456	-0.00673155	-0.00428092	-0.00107664	0.00229473	0.00116861	0.00512932	0.000148139	-0.0030105	-0.00210617	-0.000280551	-0.000623405	0.000221756	-0.00138356	-0.00297693	0	0	-0.00185409	-0.000777231	-0.00199624
-0.00288023	2010-11-03 01:00:06	-0.0275298	-0.0246496	0.00288023	0.00468731	-0.00599825	-0.00754712	-0.00633577	-0.00401814	-0.00106158	0.00228598	0.00115582	0.00508893	0.000135885	-0.00299285	-0.00204966	-0.000272785	-0.000619979	0.000223168	-0.00137167	-0.00293818	0	0	-0.00221911	-0.000801562	-0.00288023
-0.00483155	2010-11-03 01:30:06	-0.0279523	-0.0231208	0.00483155	0.00468731	-0.00566219	-0.00696709	-0.00588791	-0.00383246	-0.00105528	0.0022895	0.00114322	0.0050462	0.000127715	-0.00289581	-0.00195947	-0.000263391	-0.000624467	0.000224085	-0.00135761	-0.0028986	0	0	-0.00247697	-0.000757546	-0.00483155
-0.0020476	2010-11-03 02:00:06	-0.0233757	-0.0213281	0.0020476	0.00468731	-0.00521854	-0.00638205	-0.00541969	-0.00377369	-0.00105565	0.00229964	0.00113233	0.00500166	0.000119546	-0.00273977	-0.00184384	-0.000258811	-0.000636835	0.000224273	-0.00134324	-0.00285817	0	0	-0.00261304	-0.00064953	-0.0020476
-0.00226337	2010-11-03 02:30:06	-0.0219675	-0.0197041	0.00226337	0.00468731	-0.00469159	-0.0059173	-0.00515723	-0.00379085	-0.0010681	0.00230789	0.00112088	0.00495447	0.000127935	-0.0025556	-0.00178268	-0.000258376	-0.000653856	0.000223855	-0.00132907	-0.00281631	0	0	-0.00261955	-0.00048597	-0.00226337
-0.00217945	2010-11-03 03:00:06	-0.0216155	-0.019436	0.00217945	0.00468731	-0.00430174	-0.00615352	-0.00529964	-0.00387633	-0.00110028	0.00231399	0.00110884	0.00490515	0.000148488	-0.00246768	-0.00182871	-0.000258231	-0.000672991	0.000223164	-0.00131456	-0.00277424	0	0	-0.00249611	-0.000278964	-0.00217945
-0.00115809	2010-11-03 03:30:06	-0.0214747	-0.0203166	0.00115809	0.00468731	-0.00426413	-0.00677421	-0.0056389	-0.00405451	-0.00114506	0.00231682	0.00109647	0.00485328	0.000150182	-0.00257838	-0.00190636	-0.000261238	-0.00069432	0.00022228	-0.00130033	-0.00273216	0	0	-0.00224979	-4.35813e-05	-0.00115809
-2.60162e-06	2010-11-03 04:00:06	-0.0226012	-0.0225986	2.60162e-06	0.00468731	-0.00528043	-0.00750916	-0.00615683	-0.00427557	-0.0012002	0.00231467	0.0010844	0.00479833	0.000147532	-0.00277599	-0.00200665	-0.000264512	-0.000715389	0.000220445	-0.00128572	-0.00268902	0	0	-0.00189479	0.000202971	-2.60162e-06
3.71384e-05	2010-11-03 04:30:06	-0.0237982	-0.0238353	-3.71384e-05	0.00468731	-0.00576167	-0.00792427	-0.00659796	-0.0045638	-0.00126101	0.00230917	0.00107206	0.00474168	0.00014514	-0.00292337	-0.00205472	-0.00026931	-0.000727825	0.000217543	-0.00127007	-0.00264488	0	0	-0.00145169	0.000442337	3.71384e-05
7.81902e-05	2010-11-03 05:00:06	-0.023939	-0.0240172	-7.81902e-05	0.00468731	-0.00590686	-0.00811817	-0.00680835	-0.00484383	-0.00132714	0.00229809	0.00105976	0.00468088	0.000135278	-0.00292417	-0.00200943	-0.000275874	-0.000732429	0.000213435	-0.00125401	-0.00260154	0	0	-0.000946238	0.000656098	7.81902e-05
8.75262e-05	2010-11-03 05:30:06	-0.024291	-0.0243785	-8.75262e-05	0.00468731	-0.00619723	-0.00837837	-0.0070481	-0.00515769	-0.00138353	0.00228958	0.00104716	0.00461838	0.000140797	-0.00282884	-0.00198362	-0.000282744	-0.000733741	0.00020868	-0.00123845	-0.0025572	0	0	-0.000407848	0.000826918	8.75262e-05
0.00239253	2010-11-03 06:00:06	-0.0225308	-0.0249233	-0.00239253	0.00468731	-0.00614343	-0.0088085	-0.0074846	-0.00547135	-0.00142301	0.00227368	0.00103457	0.00455205	0.000163264	-0.0027793	-0.00203845	-0.000293364	-0.000728974	0.000204297	-0.00122428	-0.00251513	0	0	0.000132192	0.000939686	0.00239253
0.00181029	2010-11-03 06:30:06	-0.0249247	-0.026735	-0.00181029	0.00468731	-0.0064876	-0.0096554	-0.00808623	-0.00575947	-0.00144474	0.00224755	0.00102197	0.00448339	0.000182124	-0.00286336	-0.0021758	-0.00030529	-0.000721635	0.000200344	-0.00121099	-0.00247243	0	0	0.000642663	0.000982586	0.00181029
0.000860193	2010-11-03 07:00:06	-0.028586	-0.0294462	-0.000860193	0.00468731	-0.00722161	-0.0105876	-0.00873994	-0.00603912	-0.00145314	0.00221206	0.00100983	0.00441356	0.00018838	-0.00314206	-0.00236009	-0.000316491	-0.000708416	0.000196412	-0.0011984	-0.00242931	0	0	0.0010944	0.000948019	0.000860193
-0.00129357	2010-11-03 07:30:06	-0.0333738	-0.0320802	0.00129357	0.00468731	-0.00813841	-0.0112546	-0.0092964	-0.00625921	-0.00144316	0.00217064	0.000998513	0.00434171	0.000185381	-0.00346439	-0.00251032	-0.00033007	-0.000681469	0.000192662	-0.00118651	-0.00238743	0	0	0.00146217	0.000833312	-0.00129357
-0.00130005	2010-11-03 08:00:06	-0.0346411	-0.0333411	0.00130005	0.00468731	-0.00856587	-0.0114725	-0.00957695	-0.00638543	-0.00141911	0.00212665	0.000987983	0.00426624	0.000182253	-0.00364787	-0.00257692	-0.000341681	-0.000643807	0.000187789	-0.0011726	-0.00234412	0	0	0.00172637	0.000641144	-0.00130005
-0.00125408	2010-11-03 08:30:06	-0.0347115	-0.0334574	0.00125408	0.00468731	-0.00866535	-0.0114368	-0.0095725	-0.00632499	-0.00137607	0.00209056	0.000978731	0.00419216	0.000181296	-0.00367429	-0.00256942	-0.000346544	-0.000601638	0.000182185	-0.00115483	-0.0023012	0	0	0.00187433	0.00037963	-0.00125408
-0.00159703	2010-11-03 09:00:06	-0.0346411	-0.0330441	0.00159703	0.00468731	-0.00856587	-0.0112735	-0.00947298	-0.00612098	-0.00130663	0.00205465	0.000969546	0.00411691	0.000179254	-0.0036285	-0.00253443	-0.000341101	-0.000557275	0.000177464	-0.00113492	-0.00225618	0	0	0.00190117	6.20413e-05	-0.00159703
-0.00181635	2010-11-03 09:30:06	-0.0341483	-0.032332	0.00181635	0.00468731	-0.00846638	-0.011005	-0.00918125	-0.00581492	-0.00121732	0.0020226	0.000958162	0.00404368	0.000168693	-0.00358021	-0.00247025	-0.000328989	-0.000512944	0.000173075	-0.0011148	-0.00220976	0	0	0.00181021	-0.000293854	-0.00181635
-0.00286763	2010-11-03 10:00:06	-0.0337962	-0.0309286	0.00286763	0.00468731	-0.0082755	-0.0103877	-0.00870176	-0.00539043	-0.0011232	0.00198298	0.000945138	0.003973	0.00015331	-0.00350185	-0.00236342	-0.000312402	-0.000467924	0.000169517	-0.00109641	-0.00216519	0	0	0.00161271	-0.000666808	-0.00286763
-0.00211632	2010-11-03 10:30:06	-0.0309799	-0.0288636	0.00211632	0.00468731	-0.00793133	-0.0095714	-0.00805941	-0.00488962	-0.00102265	0.00193555	0.000930999	0.00390232	0.000138057	-0.00332292	-0.00220737	-0.00029163	-0.000424298	0.000166105	-0.00107853	-0.0021185	0	0	0.00132714	-0.00103341	-0.00211632
-0.00302174	2010-11-03 11:00:06	-0.0285156	-0.0254939	0.00302174	0.00468731	-0.00706023	-0.00843865	-0.00715696	-0.00429573	-0.000920755	0.00189242	0.000918008	0.00383133	0.000118589	-0.00306585	-0.00199444	-0.000266536	-0.00038311	0.000161869	-0.00105901	-0.00207038	0	0	0.000977887	-0.0013696	-0.00302174
-0.00214398	2010-11-03 11:30:06	-0.024291	-0.022147	0.00214398	0.00468731	-0.00638001	-0.0073059	-0.00621825	-0.00366861	-0.000822304	0.00185238	0.000905443	0.00375958	0.000101642	-0.00273931	-0.00176881	-0.000236233	-0.000352245	0.00015653	-0.00103756	-0.00202186	0	0	0.000593555	-0.00165237	-0.00214398
-0.00203562	2010-11-03 12:00:06	-0.0202777	-0.0182421	0.00203562	0.00468731	-0.00530993	-0.0060762	-0.00520721	-0.00312618	-0.000729652	0.00181664	0.000892386	0.00368869	8.02615e-05	-0.00241004	-0.00151977	-0.00020643	-0.000327948	0.000150528	-0.00101399	-0.00197415	0	0	0.000204924	-0.00186132	-0.00203562
-0.00243916	2010-11-03 12:30:06	-0.0171093	-0.0146701	0.00243916	0.00468731	-0.00449262	-0.00495011	-0.00424587	-0.00262625	-0.000653642	0.00178656	0.000877525	0.00361727	6.89638e-05	-0.0020524	-0.0012859	-0.000181691	-0.000311876	0.000144976	-0.000990108	-0.00192479	0	0	-0.000157229	-0.00198025	-0.00243916
-0.000407519	2010-11-03 13:00:06	-0.0118991	-0.0114916	0.000407519	0.00468731	-0.00356772	-0.00402127	-0.00353782	-0.0022198	-0.00059639	0.00175227	0.000861122	0.00354542	6.83562e-05	-0.00172062	-0.00111678	-0.000158435	-0.000301849	0.000139732	-0.000967214	-0.00187522	0	0	-0.000464346	-0.00199833	-0.000407519
7.23836e-05	2010-11-03 13:30:06	-0.0090123	-0.00908468	-7.23836e-05	0.00468731	-0.0028499	-0.00344623	-0.00296327	-0.00190663	-0.000558626	0.00170956	0.000843571	0.00347601	6.50082e-05	-0.00148042	-0.00098225	-0.000139969	-0.000297736	0.00013401	-0.000944665	-0.00182732	0	0	-0.000692133	-0.00191101	7.23836e-05
-0.000323632	2010-11-03 14:00:06	-0.0078858	-0.00756217	0.000323632	0.00468731	-0.00246814	-0.00306343	-0.00260356	-0.00172085	-0.000543931	0.00165913	0.000825462	0.00340756	5.71874e-05	-0.00135297	-0.000900873	-0.000125672	-0.000300717	0.000128091	-0.000923746	-0.00178025	0	0	-0.000822312	-0.00172046	-0.000323632
0.000263536	2010-11-03 14:30:06	-0.0063368	-0.00660034	-0.000263536	0.00468731	-0.00236865	-0.00280489	-0.0023909	-0.00166237	-0.000543552	0.00161384	0.000807616	0.00333635	5.62308e-05	-0.00126311	-0.000853538	-0.00011706	-0.000307613	0.000121924	-0.000900137	-0.00173234	0	0	-0.000843945	-0.00143551	0.000263536
0.000824069	2010-11-03 15:00:06	-0.0047174	-0.00554147	-0.000824069	0.00468731	-0.00203258	-0.00261933	-0.00228457	-0.00172203	-0.000563524	0.00157071	0.000789736	0.00326493	5.67091e-05	-0.00118497	-0.000807884	-0.00011427	-0.000316737	0.000116372	-0.000872404	-0.00168358	0	0	-0.00075422	-0.00107114	0.000824069
0.0010256	2010-11-03 15:30:06	-0.0040133	-0.0050389	-0.0010256	0.00468731	-0.0018874	-0.00269063	-0.00233201	-0.00184981	-0.000596454	0.00152611	0.00077248	0.00319244	5.50157e-05	-0.00111276	-0.000784506	-0.000114867	-0.000329647	0.000111277	-0.00084529	-0.00163402	0	0	-0.000558665	-0.000647466	0.0010256
0.00168986	2010-11-03 16:00:06	-0.0037317	-0.00542156	-0.00168986	0.00468731	-0.00198688	-0.00308343	-0.00260793	-0.00207068	-0.000639873	0.00147851	0.000751189	0.00311857	6.83562e-05	-0.0011008	-0.000824363	-0.000118044	-0.000338658	0.000107036	-0.000817851	-0.00158486	0	0	-0.000270765	-0.000188391	0.00168986
0.00272647	2010-11-03 16:30:06	-0.0035908	-0.00631727	-0.00272647	0.00468731	-0.00217777	-0.00363615	-0.0030467	-0.00234214	-0.000691064	0.00142592	0.000728159	0.00304374	7.29194e-05	-0.00116698	-0.000889105	-0.000124462	-0.000346833	0.000103284	-0.000791522	-0.00153487	0	0	8.89833e-05	0.000280011	0.00272647
0.00199147	2010-11-03 17:00:06	-0.0059143	-0.00790577	-0.00199147	0.00468731	-0.00281229	-0.0043148	-0.00355336	-0.00263894	-0.000744855	0.00137669	0.000705589	0.00296754	7.91756e-05	-0.00127997	-0.000967873	-0.000130728	-0.000352519	9.99154e-05	-0.000768181	-0.00148423	0	0	0.000494494	0.000731269	0.00199147
0.00140033	2010-11-03 17:30:06	-0.0078858	-0.00928613	-0.00140033	0.00468731	-0.00324785	-0.00492549	-0.00406684	-0.00293564	-0.000793094	0.00133141	0.000682231	0.00289197	8.02615e-05	-0.00143305	-0.00104477	-0.00013759	-0.000352389	9.7221e-05	-0.000745338	-0.00143069	0	0	0.000915907	0.00114029	0.00140033
0.00098952	2010-11-03 18:00:06	-0.0094348	-0.0104243	-0.00098952	0.00468731	-0.00372909	-0.00540857	-0.00449434	-0.0032071	-0.000831223	0.00128948	0.000660809	0.00281661	7.809e-05	-0.00151744	-0.00107844	-0.000145194	-0.000347998	9.45431e-05	-0.000721459	-0.00137696	0	0	0.00132163	0.00148502	0.00098952
0.00141455	2010-11-03 18:30:06	-0.009998	-0.0114125	-0.00141455	0.00468731	-0.00416465	-0.00582535	-0.00484723	-0.00347816	-0.00085825	0.00125451	0.00064083	0.00273966	8.01321e-05	-0.00154831	-0.00110089	-0.000151758	-0.000339628	9.12961e-05	-0.000696104	-0.00132428	0	0	0.00168052	0.00174781	0.00141455
0.00222339	2010-11-03 19:00:06	-0.0098572	-0.0120806	-0.00222339	0.00468731	-0.00430983	-0.00615185	-0.00517295	-0.00370653	-0.000869732	0.0012216	0.000620917	0.00266047	8.51736e-05	-0.00155776	-0.00112709	-0.00015816	-0.000327341	8.84444e-05	-0.000670633	-0.00127304	0	0	0.00196394	0.00191648	0.00222339
0.00198515	2010-11-03 19:30:06	-0.0112654	-0.0132505	-0.00198515	0.00468731	-0.00464589	-0.00663493	-0.0055371	-0.00382496	-0.000865055	0.00119075	0.000599987	0.00258182	9.44292e-05	-0.00159159	-0.00118172	-0.000162023	-0.00031245	8.57293e-05	-0.000644671	-0.00122287	0	0	0.00214771	0.00198498	0.00198515
0.00170521	2010-11-03 20:00:06	-0.012744	-0.0144492	-0.00170521	0.00468731	-0.00489057	-0.00705505	-0.00586737	-0.00388364	-0.000844587	0.00116171	0.000578204	0.002502	9.39509e-05	-0.00169512	-0.00123673	-0.000162765	-0.000294332	8.28486e-05	-0.000618267	-0.00117413	0	0	0.00221372	0.0019536	0.00170521
0.000289035	2010-11-03 20:30:06	-0.0153491	-0.0156381	-0.000289035	0.00468731	-0.0054256	-0.00730192	-0.00600087	-0.00384085	-0.000810298	0.00112647	0.000556224	0.0024192	8.43463e-05	-0.00179045	-0.00124832	-0.000162136	-0.000272577	7.99969e-05	-0.000592004	-0.00112645	0	0	0.0021511	0.00182868	0.000289035
8.68603e-05	2010-11-03 21:00:06	-0.0157716	-0.0158585	-8.68603e-05	0.00468731	-0.00561649	-0.007132	-0.00593307	-0.00372154	-0.000759238	0.00108935	0.000534145	0.00233428	8.02615e-05	-0.00180742	-0.00122325	-0.000158991	-0.000244399	7.69983e-05	-0.000564711	-0.00107873	0	0	0.00195695	0.00162208	8.68603e-05
-0.00019636	2010-11-03 21:30:06	-0.0151379	-0.0149415	0.00019636	0.00468731	-0.00536372	-0.00664058	-0.00559836	-0.00348351	-0.000696943	0.0010543	0.00051233	0.00224893	6.99204e-05	-0.00171983	-0.00114073	-0.000152548	-0.000214533	7.31057e-05	-0.000535482	-0.00102788	0	0	0.00163656	0.00135012	-0.00019636
-0.000512122	2010-11-03 22:00:06	-0.0140818	-0.0135697	0.000512122	0.00468731	-0.00498196	-0.00602823	-0.00509851	-0.0031523	-0.00062096	0.00101709	0.000490842	0.00216486	6.48789e-05	-0.00156926	-0.00103932	-0.000142388	-0.00018647	6.93248e-05	-0.000505217	-0.000974959	0	0	0.00120313	0.00103247	-0.000512122
-0.000131784	2010-11-03 22:30:06	-0.0122511	-0.0121193	0.000131784	0.00468731	-0.00444692	-0.00541255	-0.00458958	-0.0027707	-0.000531156	0.000976876	0.000468074	0.00208217	5.92299e-05	-0.00143634	-0.000954756	-0.000130139	-0.000160176	6.57384e-05	-0.000474101	-0.000919972	0	0	0.000676956	0.000690713	-0.000131784
-5.84829e-05	2010-11-03 23:00:06	-0.0107725	-0.010714	5.84829e-05	0.00468731	-0.00401137	-0.00476454	-0.00402184	-0.00235489	-0.000436781	0.000936315	0.000445012	0.00200246	5.62308e-05	-0.00130867	-0.000873554	-0.000117625	-0.000137207	6.29529e-05	-0.000442199	-0.000866879	0	0	8.4289e-05	0.000346974	-5.84829e-05
-0.000169241	2010-11-03 23:30:06	-0.0094348	-0.00926556	0.000169241	0.00468731	-0.00357581	-0.0040519	-0.00343375	-0.00192241	-0.00034635	0.000887766	0.00042067	0.00192721	4.60191e-05	-0.00121185	-0.000786364	-0.000103739	-0.000116647	6.10531e-05	-0.000409402	-0.00081562	0	0	-0.000544249	2.25145e-05	-0.000169241
-0.000722601	2010-11-04 00:00:06	-0.0081674	-0.0074448	0.000722601	0.00468731	-0.00299507	-0.00327297	-0.00276877	-0.00148136	-0.000261222	0.000838359	0.000395737	0.00185398	3.79786e-05	-0.00108816	-0.000684953	-9.04502e-05	-9.65941e-05	5.94472e-05	-0.000377436	-0.000761667	0	0	-0.00117543	-0.000263529	-0.000722601
-0.00078218	2010-11-04 00:30:06	-0.0061256	-0.00534342	0.00078218	0.00468731	-0.00241434	-0.00236977	-0.002054	-0.00103202	-0.000187563	0.000792046	0.000370346	0.00178203	2.96796e-05	-0.000946816	-0.000577747	-7.67258e-05	-8.11777e-05	5.74316e-05	-0.000345482	-0.000706038	0	0	-0.00177536	-0.000495236	-0.00078218
-0.00139568	2010-11-04 01:00:06	-0.0045766	-0.00318092	0.00139568	0.00468731	-0.0018336	-0.00152954	-0.00136185	-0.000608506	-0.000121559	0.000750117	0.000344101	0.00170752	2.09022e-05	-0.000764127	-0.000459875	-6.2558e-05	-7.05441e-05	5.47765e-05	-0.000312538	-0.000648752	0	0	-0.00231143	-0.000660758	-0.00139568
-0.00142341	2010-11-04 01:30:06	-0.0021123	-0.000688893	0.00142341	0.00468731	-0.000962497	-0.000694302	-0.000687787	-0.000252541	-6.84991e-05	0.000714202	0.000317889	0.00163099	1.22547e-05	-0.00059761	-0.000346119	-4.93014e-05	-6.75607e-05	5.21048e-05	-0.000279632	-0.000590637	0	0	-0.00275425	-0.000752914	-0.00142341
-0.00116672	2010-11-04 02:00:06	0	0.00116672	0.00116672	0.00468731	-0.000526955	-4.96349e-05	-0.000108694	5.21525e-05	-3.40666e-05	0.000681207	0.000291644	0.00155351	1.02122e-05	-0.0004418	-0.00025744	-3.78188e-05	-7.48177e-05	4.99071e-05	-0.000246886	-0.000532313	0	0	-0.00307929	-0.000769502	-0.00116672
-1.45662e-05	2010-11-04 02:30:06	0.0028164	0.00283097	1.45662e-05	0.00468731	5.37948e-05	0.000430122	0.000282642	0.000246606	-1.76471e-05	0.000645715	0.000264907	0.00147677	1.23839e-05	-0.000320844	-0.000194013	-2.82956e-05	-8.64161e-05	4.72603e-05	-0.00021423	-0.000473379	0	0	-0.00326839	-0.000713334	-1.45662e-05
-0.000599375	2010-11-04 03:00:06	0.0035204	0.00411978	0.000599375	0.00468731	0.000489344	0.000748293	0.000576738	0.000356554	-2.2689e-05	0.000602322	0.0002384	0.00140237	6.12733e-06	-0.000246928	-0.00013957	-2.24978e-05	-9.94236e-05	4.36988e-05	-0.00018158	-0.000415892	0	0	-0.00331081	-0.000591993	-0.000599375
-0.00044492	2010-11-04 03:30:06	0.0042245	0.00466942	0.00044492	0.00468731	0.000481256	0.000872563	0.00070797	0.00038979	-4.58745e-05	0.000557213	0.00021163	0.00132552	5.51976e-06	-0.000186678	-0.000117873	-1.81597e-05	-0.000112726	3.92971e-05	-0.000149422	-0.000356687	0	0	-0.0032039	-0.000417332	-0.00044492
0.000488784	2010-11-04 04:00:06	0.0056327	0.00514392	-0.000488784	0.00468731	0.000725931	0.00083691	0.000653715	0.000304305	-8.01629e-05	0.000519062	0.000185353	0.00124421	1.12981e-05	-0.00015456	-0.000117873	-1.59663e-05	-0.000124653	3.39434e-05	-0.000115391	-0.000291466	0	0	-0.00295331	-0.000204745	0.000488784
0.000345288	2010-11-04 04:30:06	0.0056327	0.00528741	-0.000345288	0.00468731	0.000725931	0.000704309	0.000579101	0.000134215	-0.000120748	0.000479793	0.000158616	0.00115928	2.99903e-06	-0.000150573	-9.59832e-05	-1.7321e-05	-0.00013753	2.75985e-05	-8.02671e-05	-0.000224394	0	0	-0.00257269	2.77614e-05	0.000345288
-0.000440985	2010-11-04 05:00:06	0.0042245	0.00466549	0.000440985	0.00468731	0.000381761	0.000376136	0.000303181	-0.000137635	-0.000166884	0.000436139	0.000130633	0.00107255	1.42971e-05	-0.00014112	-0.000122181	-2.0635e-05	-0.000144527	2.07134e-05	-4.56284e-05	-0.000156278	0	0	-0.002083	0.000260648	-0.000440985
0.00161152	2010-11-04 05:30:06	0.0056327	0.00402118	-0.00161152	0.00468731	0.000435563	-0.000113618	-0.000137868	-0.000485413	-0.000213269	0.000384236	0.000102059	0.000982528	1.88598e-05	-0.000180187	-0.000164278	-2.9771e-05	-0.000142201	1.36918e-05	-1.12904e-05	-8.79739e-05	0	0	-0.00151125	0.000474043	0.00161152
0.00177374	2010-11-04 06:00:06	0.0042245	0.00245076	-0.00177374	0.00468731	-5.37951e-05	-0.000861911	-0.00067843	-0.000833093	-0.000256453	0.000324085	7.34191e-05	0.000891012	3.15927e-05	-0.00022472	-0.000238002	-4.28986e-05	-0.000134503	6.38452e-06	2.2894e-05	-2.21725e-05	0	0	-0.000888946	0.000648979	0.00177374
0.00122697	2010-11-04 06:30:06	0.0014082	0.000181228	-0.00122697	0.00468731	-0.000734019	-0.00173446	-0.0013864	-0.00118048	-0.000287059	0.000256802	4.50748e-05	0.000797481	4.94959e-05	-0.000380987	-0.000392928	-5.64858e-05	-0.000117663	-7.42688e-07	5.57043e-05	4.21846e-05	0	0	-0.000250241	0.000768639	0.00122697
0.00118216	2010-11-04 07:00:06	-0.0007041	-0.00188626	-0.00118216	0.00468731	-0.00131475	-0.00250673	-0.00202202	-0.00146841	-0.000297927	0.000182301	1.72225e-05	0.000703522	5.45374e-05	-0.000600236	-0.000538677	-7.05004e-05	-9.04528e-05	-7.77884e-06	8.88464e-05	0.000107815	0	0	0.000370164	0.000819504	0.00118216
0.000267255	2010-11-04 07:30:06	-0.0035204	-0.00378765	-0.000267255	0.00468731	-0.00204068	-0.00311075	-0.00248124	-0.00168002	-0.000291527	0.000105055	-9.90791e-06	0.000602009	5.57525e-05	-0.000838165	-0.000663465	-8.07654e-05	-5.38231e-05	-1.50923e-05	0.000121452	0.000174689	0	0	0.000939138	0.000792362	0.000267255
0.000325948	2010-11-04 08:00:06	-0.0043653	-0.00469125	-0.000325948	0.00468731	-0.00242244	-0.0033303	-0.00273689	-0.00180634	-0.000259838	2.78079e-05	-3.56605e-05	0.000493806	5.01036e-05	-0.00102313	-0.000725386	-8.89582e-05	-7.08552e-06	-2.2145e-05	0.000154594	0.000243014	0	0	0.00142718	0.000683093	0.000325948
7.1045e-05	2010-11-04 08:30:06	-0.0047174	-0.00478845	-7.1045e-05	0.00468731	-0.00261331	-0.00335928	-0.00280705	-0.00177144	-0.00020175	-4.52275e-05	-6.161e-05	0.000382841	4.54116e-05	-0.00105627	-0.000715651	-9.20386e-05	4.66977e-05	-2.90694e-05	0.000187008	0.000311526	0	0	0.0018103	0.000493157	7.1045e-05
0.000689287	2010-11-04 09:00:06	-0.0035204	-0.00420969	-0.000689287	0.00468731	-0.00246814	-0.00329299	-0.00275506	-0.00157552	-0.000118987	-0.000115256	-8.7822e-05	0.00026922	4.39767e-05	-0.00100502	-0.000673361	-8.4354e-05	0.000103627	-3.59627e-05	0.000219012	0.000378382	0	0	0.0020715	0.000229753	0.000689287
0.000591247	2010-11-04 09:30:06	-0.0028164	-0.00340765	-0.000591247	0.00468731	-0.00246814	-0.00309075	-0.00251986	-0.00123564	-1.54936e-05	-0.000184514	-0.000114624	0.000155603	2.93306e-05	-0.000927116	-0.000577748	-6.83317e-05	0.000160229	-4.26781e-05	0.000251611	0.000445659	0	0	0.00220191	-9.44032e-05	0.000591247
-0.00156068	2010-11-04 10:00:06	-0.0035204	-0.00195972	0.00156068	0.00468731	-0.00246814	-0.0025297	-0.00204719	-0.000777033	9.70125e-05	-0.000253251	-0.000140147	4.42165e-05	7.82076e-06	-0.000808434	-0.000428811	-4.57857e-05	0.000216437	-4.92569e-05	0.000283526	0.000512095	0	0	0.00220129	-0.000461689	-0.00156068
-0.00158192	2010-11-04 10:30:06	-0.0007041	0.00087782	0.00158192	0.00468731	-0.0019788	-0.00151954	-0.00128951	-0.000199609	0.000214456	-0.00031718	-0.000165342	-6.6003e-05	-1.41677e-05	-0.000575512	-0.000217566	-1.85951e-05	0.000272253	-5.59558e-05	0.000315524	0.000578542	0	0	0.00207806	-0.000850549	-0.00158192
-0.00203052	2010-11-04 11:00:06	0.0028164	0.00484692	0.00203052	0.00468731	-0.00115339	-0.000221864	-0.00024456	0.000504621	0.000334983	-0.000381196	-0.000190537	-0.000178348	-3.35059e-05	-0.000213661	5.52327e-05	1.36596e-05	0.000324629	-6.30809e-05	0.000348526	0.000646263	0	0	0.00184862	-0.00123679	-0.00203052
-0.00155051	2010-11-04 11:30:06	0.007745	0.00929551	0.00155051	0.00468731	-0.000137093	0.00120008	0.000911268	0.00125076	0.000456254	-0.000444864	-0.000215732	-0.000290798	-5.75364e-05	0.000196252	0.000353842	5.03734e-05	0.000367372	-7.09489e-05	0.000381425	0.000716441	0	0	0.00153624	-0.00159514	-0.00155051
-0.00190314	2010-11-04 12:00:06	0.0119695	0.0138726	0.00190314	0.00468731	0.000978687	0.00265434	0.00211235	0.00195402	0.00057247	-0.000504669	-0.000242174	-0.000402611	-7.43542e-05	0.000618352	0.000641788	8.67567e-05	0.000402891	-7.90281e-05	0.000413737	0.000784343	0	0	0.00116935	-0.00190092	-0.00190314
-0.00126781	2010-11-04 12:30:06	0.0168981	0.0181659	0.00126781	0.00468731	0.00204068	0.00403896	0.00325691	0.00256409	0.000678328	-0.000564647	-0.00026914	-0.000512826	-8.76943e-05	0.00102553	0.00090054	0.000118947	0.000429694	-8.71238e-05	0.000446086	0.000852462	0	0	0.000779558	-0.00213176	-0.00126781
0.000168737	2010-11-04 12:51:26	0.0211226	0.0209539	-0.000168737	0.00468731	0.00282092	0.00489692	0.00395998	0.00293899	0.000742961	-0.000610108	-0.00028855	-0.000590357	-9.79729e-05	0.00129952	0.00106792	0.000138767	0.000442523	-9.23412e-05	0.00046956	0.000901476	0	0	0.000506333	-0.00223998	0.000168737
0.000394886	2010-11-04 13:30:06	0.0253472	0.0249523	-0.000394886	0.00468731	0.00407326	0.00602592	0.00493085	0.00349552	0.000832935	-0.000696803	-0.000322975	-0.000727945	-0.000102599	0.00169284	0.00127977	0.000169458	0.000457121	-0.00010197	0.000513023	0.000987002	0	0	5.98067e-05	-0.00230021	0.000394886
0.000537262	2010-11-04 14:00:06	0.0274594	0.0269221	-0.000537262	0.00468731	0.00469969	0.00653799	0.00543078	0.00375761	0.000873663	-0.000763739	-0.000350466	-0.000832955	-0.000108726	0.00188874	0.00139334	0.000186416	0.000460169	-0.000109532	0.000546562	0.00105492	0	0	-0.000211665	-0.00221798	0.000537262
0.000768672	2010-11-04 14:30:06	0.0288676	0.0280989	-0.000768672	0.00468731	0.00489057	0.00689181	0.00576558	0.00390118	0.000892552	-0.000828525	-0.000379007	-0.000937542	-0.000113897	0.00202439	0.00147734	0.000197866	0.000456139	-0.000117191	0.000582134	0.00112426	0	0	-0.000393275	-0.00202277	0.000768672
0.00188482	2010-11-04 15:00:06	0.0309799	0.0290951	-0.00188482	0.00468731	0.00518093	0.00714367	0.00591717	0.00394319	0.000889482	-0.000888243	-0.000407876	-0.00104479	-0.000112332	0.00211972	0.00152168	0.000204543	0.000447736	-0.00012408	0.000617756	0.00119155	0	0	-0.000470421	-0.00172194	0.00188482
0.00323394	2010-11-04 15:30:06	0.0330921	0.0298582	-0.00323394	0.00468731	0.0054713	0.00717265	0.00598278	0.00392574	0.000863096	-0.000949252	-0.000437467	-0.00115128	-0.000112332	0.00218817	0.00155479	0.000207067	0.000436219	-0.000129792	0.000653916	0.00126154	0	0	-0.000436735	-0.00132958	0.00323394
0.00170279	2010-11-04 16:00:06	0.031684	0.0299812	-0.00170279	0.00468731	0.00541752	0.00703838	0.00591044	0.00381492	0.000822146	-0.00101318	-0.000467616	-0.0012564	-0.000105598	0.00222029	0.00154992	0.00020855	0.000425406	-0.000135021	0.000692365	0.00133196	0	0	-0.000294533	-0.000865652	0.00170279
0.00132997	2010-11-04 16:30:06	0.0309799	0.0296499	-0.00132997	0.00468731	0.00522663	0.00677985	0.00569333	0.0036111	0.000772065	-0.00107711	-0.000498289	-0.00136269	-0.000105598	0.00218794	0.00152916	0.000206438	0.000415019	-0.000139322	0.000729624	0.00140381	0	0	-5.46438e-05	-0.000354701	0.00132997
0.00166934	2010-11-04 17:00:06	0.0309799	0.0293106	-0.00166934	0.00468731	0.00512715	0.00645001	0.00539251	0.00337357	0.000718771	-0.00113872	-0.000530439	-0.00146801	-0.000103207	0.00215434	0.00149641	0.000202107	0.000408597	-0.000142916	0.000767677	0.00147525	0	0	0.000264366	0.000175774	0.00166934
0.00185213	2010-11-04 17:30:06	0.0302758	0.0284237	-0.00185213	0.00468731	0.00483678	0.00589896	0.00497182	0.00309324	0.000665476	-0.00119302	-0.000563015	-0.00157335	-9.80358e-05	0.00210708	0.0014472	0.000197931	0.00040537	-0.000145925	0.000804892	0.00154629	0	0	0.00063752	0.000697135	0.00185213
0.00155547	2010-11-04 18:00:06	0.0288676	0.0273121	-0.00155547	0.00468731	0.00444692	0.00531726	0.00452396	0.00275394	0.00061674	-0.00124337	-0.000596281	-0.00168144	-9.80358e-05	0.0020466	0.00141465	0.000191488	0.000402617	-0.000148769	0.000842644	0.00161919	0	0	0.00103519	0.00118151	0.00155547
0.00160231	2010-11-04 18:30:06	0.0274594	0.0258571	-0.00160231	0.00468731	0.00386618	0.0047339	0.00400149	0.00239778	0.000577135	-0.00128762	-0.000630104	-0.00178953	-9.61226e-05	0.00198612	0.00137068	0.000184924	0.000404877	-0.000152016	0.000880792	0.00169251	0	0	0.00142521	0.00160358	0.00160231
0.0022869	2010-11-04 19:00:06	0.0267553	0.0244684	-0.0022869	0.00468731	0.00353012	0.00408756	0.00344957	0.00206765	0.000547027	-0.00132852	-0.000663467	-0.00189965	-8.46953e-05	0.00192838	0.00131156	0.000175506	0.000412182	-0.000155205	0.000920122	0.00176562	0	0	0.00177507	0.00194225	0.0022869
0.00312062	2010-11-04 19:30:06	0.0260513	0.0229307	-0.00312062	0.00468731	0.00314027	0.00340725	0.00292028	0.00183908	0.000531469	-0.00136246	-0.00069706	-0.00201252	-7.97832e-05	0.00184774	0.00124382	0.000167039	0.000422683	-0.000158497	0.000959422	0.00183852	0	0	0.00205424	0.00218188	0.00312062
0.0023056	2010-11-04 20:00:06	0.0232349	0.0209293	-0.0023056	0.00468731	0.00241434	0.00273693	0.00242716	0.00166139	0.000535035	-0.00139554	-0.000730162	-0.00212721	-7.24411e-05	0.00174124	0.00115794	0.000162273	0.000435788	-0.000162187	0.000997033	0.001911	0	0	0.00223623	0.00231317	0.0023056
0.00142135	2010-11-04 20:30:06	0.0211226	0.0197013	-0.00142135	0.00468731	0.0019788	0.00245441	0.00216697	0.00157738	0.000558586	-0.00143412	-0.000763722	-0.00224306	-8.06104e-05	0.00158691	0.0011108	0.00015841	0.000456462	-0.000165991	0.00103478	0.0019839	0	0	0.0023004	0.00233363	0.00142135
0.000597886	2010-11-04 21:00:06	0.0197145	0.0191166	-0.000597886	0.00468731	0.00164273	0.00245941	0.00209908	0.00162884	0.000595957	-0.00147958	-0.000795609	-0.00235838	-8.21745e-05	0.0015401	0.00109958	0.000158443	0.000482543	-0.000170384	0.00107146	0.00205638	0	0	0.00223344	0.00224747	0.000597886
0.000891695	2010-11-04 21:30:06	0.0204186	0.0195269	-0.000891695	0.00468731	0.0018417	0.00269229	0.00226639	0.00178246	0.000652321	-0.00152692	-0.000827366	-0.00247519	-9.17792e-05	0.0015458	0.00114861	0.000162176	0.000513227	-0.000175088	0.00110778	0.0021278	0	0	0.00203023	0.00206515	0.000891695
0.000753625	2010-11-04 22:00:06	0.0211226	0.020369	-0.000753625	0.00468731	0.00203258	0.00308176	0.00260565	0.00208813	0.000730029	-0.0015747	-0.00085863	-0.0025937	-9.85141e-05	0.00165628	0.00123748	0.000168651	0.000545664	-0.000179755	0.00114518	0.00219885	0	0	0.00169427	0.00180244	0.000753625
0.00126407	2010-11-04 22:30:06	0.0225308	0.0212667	-0.00126407	0.00468731	0.00223155	0.00357151	0.00299017	0.00246154	0.000825998	-0.00162953	-0.000888877	-0.00271146	-9.85141e-05	0.00178248	0.00130016	0.000180585	0.000578838	-0.000184399	0.0011821	0.00227049	0	0	0.00123751	0.00147927	0.00126407
0.00107886	2010-11-04 23:00:06	0.023939	0.0228601	-0.00107886	0.00468731	0.00271281	0.00431814	0.00360762	0.00288593	0.000931842	-0.00168744	-0.000919517	-0.00282816	-0.000113897	0.00189	0.00140344	0.000192971	0.000610506	-0.000188571	0.00121713	0.00234215	0	0	0.000679648	0.00111823	0.00107886
-0.000648685	2010-11-04 23:30:06	0.023939	0.0245877	0.000648685	0.00468731	0.00314836	0.00516337	0.00431558	0.00336939	0.00103732	-0.00175051	-0.000950224	-0.00294284	-0.000117852	0.00202166	0.00149343	0.000206559	0.000641862	-0.000192016	0.00125132	0.00241484	0	0	4.70097e-05	0.000743113	-0.000648685
0.000541363	2010-11-05 00:00:06	0.0274594	0.026918	-0.000541363	0.00468731	0.00398186	0.00616686	0.00508688	0.00387848	0.00114588	-0.00181659	-0.000979487	-0.00305647	-0.000127108	0.00214011	0.00159185	0.000220122	0.000672874	-0.00019536	0.00128502	0.00248753	0	0	-0.000629052	0.00037731	0.000541363
0.00104994	2010-11-05 00:30:06	0.0302758	0.0292259	-0.00104994	0.00468731	0.00465399	0.00710237	0.00591699	0.00443826	0.00125099	-0.00188464	-0.00100809	-0.00316976	-0.000133713	0.00231631	0.00171403	0.000234765	0.000700464	-0.000199059	0.00131762	0.00255959	0	0	-0.00131398	4.24123e-05	0.00104994
0.000804391	2010-11-05 01:00:06	0.032388	0.0315836	-0.000804391	0.00468731	0.0054256	0.00803789	0.00669284	0.0049722	0.00135142	-0.00195038	-0.00103621	-0.00328104	-0.00014284	0.0024654	0.00182423	0.000252223	0.00072263	-0.000203251	0.00135032	0.00263038	0	0	-0.00197205	-0.000243084	0.000804391
0.000607653	2010-11-05 01:30:06	0.0345003	0.0338926	-0.000607653	0.00468731	0.00600634	0.00897841	0.00750714	0.00545517	0.00144457	-0.00201104	-0.00106311	-0.00338967	-0.000156658	0.00262941	0.00195876	0.000267133	0.000737638	-0.000207355	0.00138293	0.00269891	0	0	-0.00256845	-0.000464793	0.000607653
0.000842868	2010-11-05 02:00:06	0.0373167	0.0364738	-0.000842868	0.00468731	0.00673227	0.0099769	0.00828299	0.00588736	0.00151897	-0.00206998	-0.00108985	-0.00349893	-0.000158222	0.00281905	0.00207064	0.000283091	0.000745404	-0.000211167	0.00141567	0.00276681	0	0	-0.00307131	-0.000613182	0.000842868
0.0011002	2010-11-05 02:30:06	0.040133	0.0390328	-0.0011002	0.00468731	0.00755768	0.0108428	0.00896387	0.00626856	0.00157277	-0.00213314	-0.00111711	-0.00360659	-0.000167348	0.00299627	0.00219038	0.000298	0.000747862	-0.000214902	0.00144966	0.00283428	0	0	-0.00345355	-0.000683989	0.0011002
0.0010735	2010-11-05 03:00:06	0.0422453	0.0411718	-0.0010735	0.00468731	0.0082298	0.0114518	0.00953841	0.00658193	0.00160585	-0.00220008	-0.00114463	-0.00371522	-0.00017504	0.00315755	0.00230226	0.000311426	0.000746306	-0.000219198	0.00148473	0.00290136	0	0	-0.00369444	-0.000678331	0.0010735
0.000918398	2010-11-05 03:30:06	0.0436535	0.0427351	-0.000918398	0.00468731	0.00866535	0.0118686	0.00991621	0.00681021	0.00161832	-0.0022659	-0.00117291	-0.00382363	-0.000176125	0.00329046	0.00237017	0.000324683	0.000741244	-0.000224889	0.00152007	0.00296926	0	0	-0.00378083	-0.000602489	0.000918398
0.0010973	2010-11-05 04:00:06	0.0450616	0.0439643	-0.0010973	0.00468731	0.00891002	0.0121594	0.0101854	0.00692834	0.00161426	-0.00232656	-0.00120201	-0.00393204	-0.000185252	0.00340868	0.00246279	0.000334061	0.000735412	-0.000230945	0.00155397	0.00303674	0	0	-0.0037079	-0.000467411	0.0010973
0.00204322	2010-11-05 04:30:06	0.0471739	0.0451307	-0.00204322	0.00468731	0.00914661	0.012413	0.0103912	0.00693623	0.00159515	-0.00238533	-0.00123212	-0.0040395	-0.000186338	0.00352292	0.00252715	0.000341205	0.000725616	-0.000237341	0.00158701	0.00310529	0	0	-0.00347945	-0.000287956	0.00204322
0.00200056	2010-11-05 05:00:06	0.047878	0.0458774	-0.00200056	0.00468731	0.00929178	0.0125049	0.0104433	0.00683379	0.0015637	-0.00244557	-0.00126086	-0.0041445	-0.000186945	0.00360607	0.00256195	0.000343544	0.000716424	-0.000244332	0.00162104	0.00317546	0	0	-0.00310771	-8.19248e-05	0.00200056
0.00240467	2010-11-05 05:30:06	0.0485821	0.0461774	-0.00240467	0.00468731	0.00943698	0.0123673	0.0103122	0.0066212	0.00152644	-0.002515	-0.00128871	-0.00424973	-0.000178775	0.00367053	0.00256718	0.000340528	0.000714392	-0.000251459	0.00165656	0.00324209	0	0	-0.00261267	0.000131067	0.00240467
0.00310993	2010-11-05 06:00:06	0.0485821	0.0454722	-0.00310993	0.00468731	0.00933748	0.0118742	0.00993902	0.00632421	0.00148278	-0.00259001	-0.00131699	-0.00435474	-0.000167478	0.00364991	0.00250524	0.000332602	0.000718814	-0.000258833	0.0016918	0.00330687	0	0	-0.00202087	0.000330831	0.00310993
0.00328933	2010-11-05 06:30:06	0.0471739	0.0438846	-0.00328933	0.00468731	0.00894763	0.0111259	0.00936001	0.00600177	0.00144292	-0.00266245	-0.00134635	-0.0044589	-0.000155352	0.00353419	0.00239242	0.000321845	0.000726185	-0.000265908	0.00172727	0.00337206	0	0	-0.00136392	0.000497886	0.00328933
0.00204769	2010-11-05 07:00:06	0.0436535	0.0416058	-0.00204769	0.00468731	0.0082674	0.0102227	0.00867013	0.00564581	0.00141701	-0.00273789	-0.00137601	-0.00456402	-0.000145489	0.00334706	0.00225321	0.000310209	0.000742255	-0.000272547	0.0017626	0.00343789	0	0	-0.000676591	0.000614727	0.00204769
0.00119846	2010-11-05 07:30:06	0.0408371	0.0396386	-0.00119846	0.00468731	0.00764097	0.00948779	0.00809104	0.00533234	0.00140355	-0.00281712	-0.00140514	-0.00467105	-0.000148618	0.00312679	0.00214788	0.000297831	0.000768352	-0.00027968	0.00179856	0.00350561	0	0	5.21119e-06	0.000667002	0.00119846
0.000747565	2010-11-05 08:00:06	0.0387248	0.0379772	-0.000747565	0.00468731	0.00691506	0.00897405	0.00761828	0.00507843	0.00140379	-0.00289342	-0.0014348	-0.00477978	-0.000146097	0.00298316	0.00206855	0.000288606	0.000799968	-0.00028659	0.00183459	0.00357497	0	0	0.000646622	0.000644536	0.000747565
0.00213588	2010-11-05 08:30:06	0.0394289	0.037293	-0.00213588	0.00468731	0.00667847	0.0086882	0.00732192	0.00491829	0.00142573	-0.00296731	-0.00146442	-0.00489234	-0.000145968	0.0029015	0.0020405	0.000281607	0.000841841	-0.000293604	0.00186977	0.00364348	0	0	0.00121591	0.000542138	0.00213588
0.00240353	2010-11-05 09:00:06	0.0394289	0.0370254	-0.00240353	0.00468731	0.00647949	0.00849264	0.00715451	0.00495319	0.00147296	-0.00303322	-0.00149385	-0.00500436	-0.000147661	0.00289228	0.00204162	0.000281236	0.000885091	-0.000300035	0.00190667	0.00371094	0	0	0.00168643	0.000360119	0.00240353
0.00179787	2010-11-05 09:30:06	0.0387248	0.0369269	-0.00179787	0.00468731	0.00634241	0.00833939	0.00704818	0.00514024	0.00153735	-0.00309826	-0.00152203	-0.00511415	-0.000148967	0.00289079	0.00204892	0.00029159	0.000929553	-0.000305371	0.00194305	0.00377424	0	0	0.00203818	0.000104497	0.00179787
0.000477912	2010-11-05 10:00:06	0.0380208	0.0375429	-0.000477912	0.00468731	0.00624293	0.00851431	0.00728784	0.00542096	0.00162024	-0.00316614	-0.00155031	-0.00522459	-0.000170826	0.00289923	0.00214361	0.000307572	0.00097965	-0.000310712	0.0019798	0.0038361	0	0	0.00225909	-0.000213171	0.000477912
-0.00118541	2010-11-05 10:30:06	0.0380208	0.0392062	0.00118541	0.00468731	0.00619723	0.0092063	0.00782158	0.00583706	0.00170968	-0.00322904	-0.00157993	-0.00533661	-0.000197985	0.0030408	0.00232398	0.000327005	0.0010295	-0.000316359	0.002018	0.00389836	0	0	0.00234564	-0.000576323	-0.00118541
-0.000794878	2010-11-05 11:00:06	0.0415412	0.0423361	0.000794878	0.00468731	0.00678605	0.0103084	0.0085838	0.00637199	0.00181034	-0.00328832	-0.00160857	-0.00545024	-0.00020724	0.00334115	0.00253746	0.000352091	0.00108338	-0.000322704	0.00205448	0.00395791	0	0	0.00230306	-0.000964277	-0.000794878
0.0029375	2010-11-05 11:30:06	0.0492862	0.0463487	-0.0029375	0.00468731	0.00784804	0.0115025	0.00956995	0.00698274	0.00191951	-0.00333644	-0.00163793	-0.00556587	-0.000224536	0.00372942	0.00279828	0.000381362	0.00112706	-0.000329395	0.00209099	0.00401434	0	0	0.00214484	-0.00135345	0.0029375
0.00143629	2010-11-05 12:00:06	0.0513984	0.0499621	-0.00143629	0.00468731	0.00866535	0.0126335	0.0105697	0.00760977	0.00203141	-0.00337871	-0.00166664	-0.00567896	-0.000242918	0.00408409	0.00304581	0.000412545	0.0011579	-0.000336754	0.00212534	0.00407037	0	0	0.00189174	-0.00171882	0.00143629
0.00027488	2010-11-05 12:30:06	0.0535107	0.0532358	-0.00027488	0.00468731	0.00944506	0.0137936	0.0114565	0.008152	0.00214121	-0.00342202	-0.00169472	-0.00579035	-0.000251217	0.00438774	0.00322916	0.000441445	0.0011838	-0.000343724	0.00215913	0.00412619	0	0	0.00157027	-0.00203554	0.00027488
0.000590709	2010-11-05 13:00:06	0.0570311	0.0564404	-0.000590709	0.00468731	0.0103619	0.0148244	0.0123295	0.00863526	0.00222857	-0.00346765	-0.00172133	-0.00589875	-0.000265514	0.00467795	0.00342599	0.000463628	0.00120601	-0.000350454	0.00219179	0.00418157	0	0	0.00121082	-0.00228064	0.000590709
0.00265902	2010-11-05 13:30:06	0.0619597	0.0593007	-0.00265902	0.00468731	0.0112787	0.0156886	0.0130534	0.00909279	0.00229409	-0.00351723	-0.0017478	-0.0060027	-0.000271162	0.00494526	0.00358334	0.000483779	0.00122204	-0.000357227	0.00222222	0.00423446	0	0	0.000845429	-0.00243462	0.00265902
0.00147751	2010-11-05 14:00:06	0.0626638	0.0611863	-0.00147751	0.00468731	0.011768	0.016272	0.0136122	0.00946522	0.0023464	-0.00356982	-0.00177359	-0.00610558	-0.000272119	0.00514116	0.00368324	0.000502995	0.00123175	-0.00036412	0.00225338	0.0042853	0	0	0.00050553	-0.00248294	0.00147751
0.00030715	2010-11-05 14:30:06	0.0633679	0.0630608	-0.00030715	0.00468731	0.012295	0.016852	0.0141369	0.00973619	0.00237973	-0.00362129	-0.00179835	-0.00620634	-0.000284852	0.00527829	0.00380074	0.000518042	0.00123659	-0.000371868	0.00228332	0.00433674	0	0	0.000219674	-0.00241707	0.00030715
0.000174936	2010-11-05 15:00:06	0.0647761	0.0646012	-0.000174936	0.00468731	0.0125853	0.0173981	0.0145554	0.00989643	0.00239245	-0.00366863	-0.00182174	-0.00630082	-0.000290022	0.00541269	0.00388942	0.000531145	0.00123545	-0.000379169	0.00231221	0.00438945	0	0	1.14888e-05	-0.00223531	0.000174936
0.0028743	2010-11-05 15:30:06	0.0690006	0.0661263	-0.0028743	0.00468731	0.0130209	0.0178149	0.0148834	0.00992996	0.00238814	-0.00371597	-0.00184464	-0.0063919	-0.000298192	0.00554435	0.00398428	0.000537362	0.00123179	-0.000385616	0.00234282	0.00444256	0	0	-0.000102018	-0.00194306	0.0028743
0.00376286	2010-11-05 16:00:06	0.0711129	0.06735	-0.00376286	0.00468731	0.0135021	0.0179938	0.014983	0.00990413	0.00236484	-0.00376375	-0.00186823	-0.00648172	-0.000287023	0.00570438	0.00403554	0.000539596	0.00122522	-0.000391145	0.00237058	0.00449568	0	0	-0.000111675	-0.00155259	0.00376286
0.00392188	2010-11-05 16:30:06	0.0711129	0.067191	-0.00392188	0.00468731	0.0135021	0.0176656	0.0147953	0.0097933	0.00232944	-0.00382072	-0.00189201	-0.00657089	-0.00027729	0.00576018	0.00400971	0.000541676	0.00121775	-0.00039636	0.00239581	0.00454921	0	0	-1.67921e-05	-0.00108236	0.00392188
0.00251509	2010-11-05 17:00:06	0.0690006	0.0664855	-0.00251509	0.00468731	0.0133488	0.0171775	0.0144719	0.00958939	0.00228294	-0.00387924	-0.00191596	-0.00665581	-0.000279332	0.00569276	0.00397061	0.000541209	0.00121229	-0.000400692	0.00241871	0.00460419	0	0	0.000174792	-0.000555887	0.00251509
0.00312701	2010-11-05 17:30:06	0.0682965	0.0651695	-0.00312701	0.00468731	0.0127224	0.0166638	0.0140535	0.00932612	0.00222817	-0.00393156	-0.00193837	-0.00673871	-0.00027981	0.00557704	0.0039083	0.000538507	0.00120891	-0.000404038	0.00244259	0.00465834	0	0	0.000447289	-2.49452e-07	0.00312701
0.00176746	2010-11-05 18:00:06	0.0661843	0.0644168	-0.00176746	0.00468731	0.0123864	0.0162776	0.0136802	0.00900398	0.0021761	-0.00397685	-0.00195871	-0.00682246	-0.000282939	0.00550483	0.00389016	0.000533121	0.00121404	-0.000407175	0.00246682	0.00471062	0	0	0.000778105	0.000555688	0.00176746
0.00220463	2010-11-05 18:30:06	0.0661843	0.0639797	-0.00220463	0.00468731	0.0122412	0.0158542	0.0133138	0.00870718	0.00212836	-0.00402101	-0.00197865	-0.00690622	-0.000277768	0.00552248	0.00389203	0.000527307	0.00122127	-0.000409862	0.00249306	0.00476246	0	0	0.00113946	0.00108314	0.00220463
0.00384724	2010-11-05 19:00:06	0.0668884	0.0630412	-0.00384724	0.00468731	0.0119051	0.0153015	0.0128547	0.0084018	0.00209367	-0.00405881	-0.00199955	-0.00699305	-0.000275376	0.00552374	0.00387406	0.000523291	0.00122997	-0.000412531	0.00251967	0.00481012	0	0	0.00150038	0.00155526	0.00384724
0.0031542	2010-11-05 19:30:06	0.0647761	0.0616219	-0.0031542	0.00468731	0.0114158	0.0146228	0.0123434	0.00808843	0.00207553	-0.00408863	-0.00202104	-0.00708021	-0.000265514	0.00550061	0.00382542	0.000517759	0.00123822	-0.000415128	0.00254484	0.0048545	0	0	0.0018289	0.00194886	0.0031542
0.00259094	2010-11-05 20:00:06	0.0626638	0.0600729	-0.00259094	0.00468731	0.0109802	0.0139765	0.0117961	0.00785158	0.00206985	-0.00411948	-0.00204407	-0.00716938	-0.000262036	0.00539708	0.00375301	0.000512542	0.001248	-0.000417252	0.00257032	0.00490242	0	0	0.00209434	0.00224586	0.00259094
0.00146209	2010-11-05 20:30:06	0.0598475	0.0583854	-0.00146209	0.00468731	0.0103538	0.0133691	0.0113233	0.00772477	0.00207613	-0.00414835	-0.00206595	-0.00725866	-0.000259865	0.0052948	0.00369089	0.000509438	0.00125931	-0.000419367	0.00259238	0.00495262	0	0	0.00226944	0.0024343	0.00146209
0.00109065	2010-11-05 21:00:06	0.0584393	0.0573486	-0.00109065	0.00468731	0.00996391	0.0130543	0.0110812	0.00767487	0.00209266	-0.0041773	-0.00208819	-0.00734816	-0.000265384	0.00518626	0.00366752	0.000509744	0.0012759	-0.000421662	0.00261427	0.00500007	0	0	0.00233232	0.00250901	0.00109065
0.000615299	2010-11-05 21:30:06	0.0577352	0.0571199	-0.000615299	0.00468731	0.00962785	0.0131289	0.0111106	0.00777712	0.00212645	-0.00420703	-0.00210935	-0.0074368	-0.000278246	0.00517579	0.00371093	0.000513075	0.00129476	-0.000424062	0.00263825	0.00504464	0	0	0.00226803	0.00247169	0.000615299
0.00136069	2010-11-05 22:00:06	0.0591434	0.0577827	-0.00136069	0.00468731	0.00968165	0.0134894	0.0113231	0.00798132	0.0021764	-0.00423384	-0.00212904	-0.00752406	-0.000281245	0.00526485	0.00378521	0.000521735	0.00131674	-0.000426008	0.00265923	0.00508965	0	0	0.00206959	0.00233065	0.00136069
0.00186928	2010-11-05 22:30:06	0.0612557	0.0593864	-0.00186928	0.00468731	0.0102167	0.0140728	0.01178	0.00829547	0.0022398	-0.00426203	-0.00214993	-0.0076078	-0.000294586	0.0054087	0.0039044	0.0005325	0.00133865	-0.000427448	0.00267687	0.00513651	0	0	0.00173856	0.00209997	0.00186928
0.00129397	2010-11-05 23:00:06	0.0619597	0.0606657	-0.00129397	0.00468731	0.0104533	0.0146562	0.012307	0.00865163	0.00231603	-0.00429614	-0.00217031	-0.00768443	-0.000297106	0.00559014	0.00401272	0.000545934	0.00135848	-0.000428485	0.00269648	0.0051836	0	0	0.00128502	0.00179843	0.00129397
0.00113021	2010-11-05 23:30:06	0.0633679	0.0622377	-0.00113021	0.00468731	0.0110421	0.0153705	0.0128544	0.00901637	0.00240053	-0.00433447	-0.00218773	-0.00776319	-0.000301669	0.00572579	0.0040986	0.000557392	0.00137708	-0.000429122	0.00271724	0.00523151	0	0	0.000727009	0.00144811	0.00113021
0.00113623	2010-11-06 00:00:06	0.0647761	0.0636399	-0.00113623	0.00468731	0.0115233	0.0160781	0.0134447	0.00940664	0.00248652	-0.00437339	-0.00220403	-0.00784408	-0.000306969	0.00586019	0.00417961	0.000566335	0.00138807	-0.000429791	0.00273643	0.00527857	0	0	8.94695e-05	0.00107282	0.00113623
0.00195497	2010-11-06 00:30:06	0.0668884	0.0649334	-0.00195497	0.00468731	0.0121041	0.0167261	0.0140125	0.00979653	0.00257202	-0.00440724	-0.00222158	-0.00792262	-0.000305276	0.00595529	0.00421983	0.000574987	0.00139194	-0.000430405	0.00275466	0.00532605	0	0	-0.000597246	0.000696543	0.00195497
0.00220351	2010-11-06 01:00:06	0.0682965	0.066093	-0.00220351	0.00468731	0.0125853	0.0174031	0.0145848	0.0101695	0.00265184	-0.00443921	-0.00223894	-0.0079951	-0.000308882	0.00600506	0.0042595	0.000581083	0.00139294	-0.000431237	0.00277156	0.00537165	0	0	-0.00129918	0.00034188	0.00220351
0.000441394	2010-11-06 01:30:06	0.0675924	0.067151	-0.000441394	0.00468731	0.0129752	0.0180834	0.0151367	0.0105086	0.002716	-0.0044692	-0.00225426	-0.0080645	-0.000314053	0.00605335	0.00429617	0.000587502	0.00138929	-0.000431802	0.00278801	0.00541538	0	0	-0.00198076	2.8673e-05	0.000441394
-0.000222277	2010-11-06 02:00:06	0.0682965	0.0685188	0.000222277	0.00468731	0.0136016	0.0187587	0.0156841	0.0108393	0.00276326	-0.00450219	-0.00226974	-0.0081354	-0.000315966	0.00609515	0.00433546	0.000593316	0.00138457	-0.00043157	0.00280668	0.00545829	0	0	-0.00260692	-0.000227123	-0.000222277
0.000605504	2010-11-06 02:30:06	0.0704088	0.0698033	-0.000605504	0.00468731	0.0141366	0.0193371	0.0161614	0.0111698	0.00279498	-0.00453519	-0.00228427	-0.00820629	-0.000320659	0.00616509	0.00438691	0.000598694	0.00137725	-0.000431187	0.00282403	0.00550118	0	0	-0.00314514	-0.000414293	0.000605504
0.00163269	2010-11-06 03:00:06	0.0725211	0.0708884	-0.00163269	0.00468731	0.0144727	0.0198218	0.0166092	0.0114407	0.00281423	-0.0045705	-0.00229937	-0.00827708	-0.000324744	0.00624299	0.00443968	0.000607056	0.00136498	-0.000431022	0.00284028	0.00554433	0	0	-0.00356731	-0.000526871	0.00163269
0.00253014	2010-11-06 03:30:06	0.0746333	0.0721032	-0.00253014	0.00468731	0.0149083	0.0202759	0.0170141	0.0116181	0.00282016	-0.0046084	-0.00231511	-0.00834552	-0.000327613	0.00631293	0.00449731	0.000613144	0.00135295	-0.000430693	0.00285565	0.00559035	0	0	-0.00385135	-0.000564321	0.00253014
0.00203871	2010-11-06 04:00:06	0.0753374	0.0732987	-0.00203871	0.00468731	0.0152524	0.0207573	0.0173693	0.0116768	0.00280994	-0.00463915	-0.00232915	-0.0084111	-0.000333999	0.00639231	0.00455455	0.000614757	0.00133303	-0.000430728	0.00287254	0.00563638	0	0	-0.00398249	-0.000531374	0.00203871
0.00337944	2010-11-06 04:30:06	0.0774497	0.0740703	-0.00337944	0.00468731	0.015489	0.0210075	0.0175593	0.011634	0.00278625	-0.00466588	-0.00234355	-0.00847614	-0.000322223	0.00648491	0.00456091	0.000611741	0.00130998	-0.000431843	0.00289067	0.00567989	0	0	-0.00395409	-0.000437562	0.00337944
0.00371679	2010-11-06 05:00:06	0.0781538	0.074437	-0.00371679	0.00468731	0.0159703	0.0209279	0.0174553	0.0115146	0.00275443	-0.0046926	-0.00235769	-0.00853789	-0.000309012	0.00649265	0.00450608	0.000606363	0.00129016	-0.000433718	0.00290658	0.00572067	0	0	-0.00376797	-0.000296476	0.00371679
0.0034545	2010-11-06 05:30:06	0.0767456	0.0732911	-0.0034545	0.00468731	0.0157256	0.0203752	0.0171251	0.0113021	0.00270707	-0.00471623	-0.00237334	-0.00859794	-0.000302755	0.0063939	0.00441346	0.000597832	0.0012697	-0.000436028	0.00291973	0.00575946	0	0	-0.00343432	-0.000124811	0.0034545
0.000969613	2010-11-06 06:00:06	0.0725211	0.0715515	-0.000969613	0.00468731	0.0152362	0.0197289	0.0166388	0.0109965	0.00265205	-0.004739	-0.00238817	-0.00865853	-0.000297714	0.00618706	0.0042896	0.000586921	0.00125439	-0.000438271	0.00292767	0.00580004	0	0	-0.00297107	5.87587e-05	0.000969613
0.00410481	2010-11-06 06:30:06	0.0739292	0.0698244	-0.00410481	0.00468731	0.0147093	0.0190859	0.0160915	0.0106405	0.00259876	-0.0047671	-0.00240093	-0.00871805	-0.000288937	0.0060218	0.00417772	0.000572439	0.0012493	-0.000440717	0.0029351	0.0058386	0	0	-0.00240285	0.000234802	0.00410481
0.00253516	2010-11-06 07:00:06	0.0711129	0.0685777	-0.00253516	0.00468731	0.0142737	0.0185688	0.0156391	0.0103354	0.00254299	-0.0048013	-0.00241136	-0.00878023	-0.000289066	0.00588365	0.00410737	0.000558884	0.00125632	-0.000443513	0.00294495	0.00587983	0	0	-0.00175953	0.000384395	0.00253516
0.00389632	2010-11-06 07:30:06	0.0711129	0.0672166	-0.00389632	0.00468731	0.0137844	0.0179838	0.0151324	0.01003	0.00249931	-0.00483739	-0.00241901	-0.00884751	-0.000277768	0.00579481	0.00402074	0.000549055	0.00127012	-0.000446574	0.0029564	0.00592067	0	0	-0.00107446	0.000490351	0.00389632
0.00489387	2010-11-06 08:00:06	0.0711129	0.066219	-0.00489387	0.00468731	0.0135478	0.0174717	0.0147207	0.00972497	0.00247721	-0.00487142	-0.00242737	-0.00891596	-0.000278724	0.00566713	0.00395695	0.000536798	0.00128855	-0.000449583	0.00296374	0.00596339	0	0	-0.000382566	0.000538368	0.00489387
0.0027016	2010-11-06 08:30:06	0.0675924	0.0648908	-0.0027016	0.00468731	0.0129133	0.0169836	0.0142978	0.00950518	0.00247806	-0.00490613	-0.00243748	-0.00898015	-0.000267207	0.00558399	0.00387312	0.000525041	0.00130816	-0.000452501	0.00297122	0.00600775	0	0	0.000281777	0.00051801	0.0027016
0.0030749	2010-11-06 09:00:06	0.0668884	0.0638135	-0.0030749	0.00468731	0.0127305	0.0164392	0.013825	0.00935283	0.00249372	-0.00493534	-0.00244506	-0.0090418	-0.000257344	0.00546132	0.00376535	0.000519404	0.00133348	-0.000455052	0.0029793	0.00605045	0	0	0.00088672	0.000423489	0.0030749
0.00179049	2010-11-06 09:30:06	0.0647761	0.0629856	-0.00179049	0.00468731	0.0124321	0.0160241	0.0136055	0.00930273	0.00252332	-0.0049704	-0.00245188	-0.00910663	-0.000265863	0.00531496	0.00372663	0.000516292	0.00136417	-0.000457639	0.00298772	0.00609419	0	0	0.00140483	0.000254181	0.00179049
-0.000222507	2010-11-06 10:00:06	0.0619597	0.0621822	0.000222507	0.00468731	0.0117061	0.0159355	0.0134834	0.0093544	0.002566	-0.00500511	-0.00245847	-0.00916934	-0.000276682	0.00521713	0.00371896	0.000518276	0.0013986	-0.000460482	0.00299767	0.00613943	0	0	0.00181471	1.48328e-05	-0.000222507
0.00187435	2010-11-06 10:30:06	0.0647761	0.0629017	-0.00187435	0.00468731	0.0117599	0.01617	0.0135851	0.00955909	0.00262027	-0.00503398	-0.00246481	-0.00923513	-0.000281245	0.00524868	0.00377511	0.000526218	0.001439	-0.000463469	0.00300531	0.0061867	0	0	0.0021022	-0.000284545	0.00187435
-0.000811942	2010-11-06 11:00:06	0.064072	0.0648839	0.000811942	0.00468731	0.012295	0.0166565	0.0139809	0.00994946	0.00268676	-0.00505735	-0.00247179	-0.00930252	-0.000296977	0.00540073	0.00391825	0.000543313	0.00147927	-0.00046552	0.00301344	0.00623524	0	0	0.00226119	-0.000629131	-0.000811942
0.0022755	2010-11-06 11:30:06	0.0690006	0.0667251	-0.0022755	0.00468731	0.012295	0.0173145	0.0146028	0.0103819	0.00276632	-0.005076	-0.00247822	-0.0093715	-0.000319444	0.00560108	0.00410497	0.000567641	0.00151556	-0.000466877	0.0030227	0.00628359	0	0	0.00229384	-0.00100008	0.0022755
-2.12249e-05	2010-11-06 12:00:06	0.0697047	0.0697259	2.12249e-05	0.00468731	0.0128757	0.0184149	0.0153854	0.0108148	0.00285354	-0.00509439	-0.00248396	-0.00944335	-0.000339518	0.00586486	0.00432014	0.000591034	0.00154827	-0.000468587	0.00303078	0.00633419	0	0	0.00221034	-0.00137556	-2.12249e-05
0.0021581	2010-11-06 12:30:06	0.0753374	0.0731793	-0.0021581	0.00468731	0.0138544	0.0194797	0.016202	0.0112809	0.0029378	-0.00511165	-0.00248944	-0.00951542	-0.000343603	0.00622922	0.00453399	0.000612378	0.001574	-0.000471217	0.00303846	0.00638458	0	0	0.00202806	-0.00173214	0.0021581
0.00255277	2010-11-06 13:00:06	0.0788579	0.0763051	-0.00255277	0.00468731	0.0148707	0.0203472	0.0169959	0.0117389	0.0030138	-0.00512256	-0.00249502	-0.00958716	-0.000345646	0.00655006	0.00469901	0.000633707	0.00158846	-0.000473224	0.00304727	0.00643227	0	0	0.00177028	-0.00204618	0.00255277
0.00274618	2010-11-06 13:30:06	0.0809701	0.0782239	-0.00274618	0.00468731	0.0152981	0.0210176	0.0175818	0.0121623	0.00308215	-0.00511938	-0.00250004	-0.0096606	-0.000355509	0.00674448	0.00481126	0.000654721	0.00158745	-0.000474356	0.00305713	0.00648043	0	0	0.00146448	-0.00229545	0.00274618
0.00202207	2010-11-06 14:00:06	0.0816742	0.0796521	-0.00202207	0.00468731	0.0157337	0.0215073	0.0180478	0.0124672	0.00313077	-0.00511723	-0.00250473	-0.00973734	-0.000362941	0.00685177	0.00489489	0.00067109	0.00157806	-0.000476769	0.00306896	0.0065325	0	0	0.00114039	-0.00246061	0.00202207
0.00440691	2010-11-06 14:30:06	0.0858987	0.0814918	-0.00440691	0.00468731	0.0163144	0.022152	0.0185771	0.0127297	0.00315065	-0.0051156	-0.0025107	-0.00981557	-0.000372197	0.00695826	0.00499387	0.000681661	0.00156982	-0.000479979	0.00308283	0.00658707	0	0	0.000827798	-0.00252662	0.00440691
0.00250157	2010-11-06 15:00:06	0.0851946	0.082693	-0.00250157	0.00468731	0.0164139	0.0226674	0.0189752	0.0129242	0.00313686	-0.00511577	-0.00251746	-0.00989507	-0.000373283	0.00712501	0.00508742	0.000691209	0.00156211	-0.00048316	0.00309769	0.00663891	0	0	0.000554473	-0.00248388	0.00250157
0.00282428	2010-11-06 15:30:06	0.0873069	0.0844826	-0.00282428	0.00468731	0.0171855	0.0231438	0.019319	0.0130256	0.00310788	-0.00510142	-0.00252622	-0.00997575	-0.000375325	0.00726065	0.00516207	0.00069999	0.00154417	-0.000486409	0.00310852	0.00668807	0	0	0.000344122	-0.00232902	0.00282428
0.00278047	2010-11-06 16:00:06	0.088011	0.0852305	-0.00278047	0.00468731	0.0174221	0.0232664	0.0194978	0.0130416	0.00306717	-0.00509257	-0.00253714	-0.0100563	-0.000378932	0.00735974	0.00521276	0.000705497	0.00151822	-0.000489275	0.0031168	0.00673999	0	0	0.000214711	-0.00206532	0.00278047
0.00275972	2010-11-06 16:30:06	0.088011	0.0852513	-0.00275972	0.00468731	0.0174759	0.0231694	0.0194458	0.0128796	0.00301537	-0.00509275	-0.00254774	-0.0101346	-0.000372197	0.00740131	0.00521501	0.000705893	0.00149347	-0.000491466	0.00312921	0.00679726	0	0	0.00017717	-0.00170268	0.00275972
0.00253083	2010-11-06 17:00:06	0.0873069	0.0847761	-0.00253083	0.00468731	0.0174221	0.0229315	0.0192129	0.0125649	0.00294038	-0.00509481	-0.00255499	-0.0102101	-0.000365721	0.00740131	0.00518637	0.000699434	0.00147336	-0.000492625	0.00314264	0.00685457	0	0	0.000234609	-0.00125706	0.00253083
0.00172799	2010-11-06 17:30:06	0.0851946	0.0834666	-0.00172799	0.00468731	0.0171774	0.0223738	0.0187402	0.0121152	0.00285144	-0.00510005	-0.0025625	-0.0102888	-0.000356595	0.00735928	0.00511565	0.000685516	0.00145651	-0.000492896	0.00315631	0.00691624	0	0	0.000382105	-0.00074963	0.00172799
0.0030491	2010-11-06 18:00:06	0.0844906	0.0814415	-0.0030491	0.00468731	0.0168333	0.0215219	0.0180232	0.0116403	0.00276384	-0.00510314	-0.0025729	-0.0103717	-0.000337864	0.00722591	0.00496352	0.00066851	0.00144245	-0.000493068	0.00316994	0.00697832	0	0	0.000607065	-0.000205414	0.0030491
0.00337088	2010-11-06 18:30:06	0.0816742	0.0783033	-0.00337088	0.00468731	0.0161611	0.0201986	0.0170348	0.0111734	0.00268118	-0.00510392	-0.00258314	-0.0104549	-0.000317181	0.00700495	0.00476613	0.000652858	0.00143106	-0.000493668	0.00318332	0.00704294	0	0	0.000890139	0.000348272	0.00337088
0.000272547	2010-11-06 19:00:06	0.0753374	0.0750649	-0.000272547	0.00468731	0.01529	0.0190096	0.0161504	0.0106053	0.00260802	-0.0051003	-0.00259442	-0.0105334	-0.000321137	0.00667716	0.00461366	0.000639255	0.0014269	-0.000494477	0.00319703	0.0071138	0	0	0.00120663	0.000883568	0.000272547
0.00212266	2010-11-06 19:30:06	0.0739292	0.0718065	-0.00212266	0.00468731	0.0138301	0.0180857	0.0154242	0.0100631	0.0025409	-0.0050869	-0.00260564	-0.0106126	-0.000329785	0.00642499	0.00452928	0.000620007	0.00142818	-0.000495527	0.00321358	0.00718748	0	0	0.00152829	0.00137386	0.00212266
0.0029583	2010-11-06 20:00:06	0.0732252	0.0702669	-0.0029583	0.00468731	0.0135021	0.0175603	0.0146755	0.00961473	0.00248896	-0.00507367	-0.0026162	-0.0106991	-0.000309141	0.00634653	0.0044391	0.000602888	0.00143725	-0.000496913	0.00322825	0.00725818	0	0	0.00182532	0.00179545	0.0029583
0.00509422	2010-11-06 20:30:06	0.0739292	0.068835	-0.00509422	0.00468731	0.0132118	0.0167524	0.0140987	0.00937808	0.00245933	-0.00506456	-0.0026291	-0.0107899	-0.00029615	0.00633114	0.00436987	0.000593566	0.00144882	-0.000498184	0.00324665	0.00733756	0	0	0.00206858	0.00212909	0.00509422
0.000606629	2010-11-06 21:00:06	0.0675924	0.0669858	-0.000606629	0.00468731	0.0126148	0.0159768	0.0135649	0.00925137	0.00244821	-0.00506173	-0.00264232	-0.0108842	-0.000302755	0.00618707	0.00430645	0.000594203	0.00146174	-0.000498515	0.00326963	0.00742008	0	0	0.00223163	0.00236106	0.000606629
-0.00174306	2010-11-06 21:30:06	0.0633679	0.065111	0.00174306	0.00468731	0.0116604	0.0155137	0.0131916	0.0091921	0.00246066	-0.00506199	-0.00265534	-0.0109822	-0.000315488	0.00600961	0.00425556	0.000597936	0.00147911	-0.000498596	0.00329164	0.0075082	0	0	0.00229266	0.002484	-0.00174306
-0.00120075	2010-11-06 22:00:06	0.064072	0.0652727	0.00120075	0.00468731	0.0114696	0.0157176	0.0132616	0.0092272	0.00248865	-0.00506861	-0.00267191	-0.0110831	-0.000327742	0.00598787	0.00432443	0.000599404	0.00151163	-0.000499579	0.00331758	0.00759757	0	0	0.00223608	0.00249714	-0.00120075
0.000866109	2010-11-06 22:30:06	0.0675924	0.0667263	-0.000866109	0.00468731	0.011768	0.0162363	0.0135805	0.00944846	0.00253096	-0.00508485	-0.00268976	-0.0111937	-0.000336649	0.006175	0.00445596	0.00060679	0.00154691	-0.000500262	0.00334827	0.0076871	0	0	0.00205364	0.00240623	0.000866109
0.000674842	2010-11-06 23:00:06	0.0690006	0.0683258	-0.000674842	0.00468731	0.0122036	0.0167228	0.0140193	0.00975383	0.00259916	-0.00509301	-0.00270852	-0.0113103	-0.000337476	0.00639653	0.00457627	0.000622176	0.0015755	-0.000501783	0.00337851	0.00777394	0	0	0.00174512	0.00222287	0.000674842
0.000688746	2010-11-06 23:30:06	0.0704088	0.0697201	-0.000688746	0.00468731	0.0126848	0.0172092	0.014483	0.0100591	0.00269266	-0.00509945	-0.00273116	-0.0114247	-0.000343952	0.00654562	0.00468291	0.000635731	0.00159585	-0.000504121	0.00340731	0.0078579	0	0	0.00131844	0.00196361	0.000688746
0.00112241	2010-11-07 00:00:06	0.071817	0.0706946	-0.00112241	0.00468731	0.01283	0.0178232	0.014958	0.0103815	0.00279937	-0.00511613	-0.00275599	-0.0115483	-0.000348774	0.00666259	0.0047555	0.000645101	0.0016112	-0.00050653	0.00343367	0.00794497	0	0	0.000789199	0.00164864	0.00112241
0.00147633	2010-11-07 00:30:06	0.0732252	0.0717489	-0.00147633	0.00468731	0.0132118	0.0184339	0.0154036	0.0107465	0.00289548	-0.00513477	-0.00277997	-0.0116789	-0.000346253	0.00676464	0.00479516	0.000653011	0.00163004	-0.000508848	0.00346323	0.00803286	0	0	0.000179835	0.00130034	0.00147633
0.000723141	2010-11-07 01:00:06	0.0739292	0.0732061	-0.000723141	0.00468731	0.0140372	0.0190156	0.0159103	0.0111622	0.00297913	-0.00516184	-0.00280218	-0.0118168	-0.000348167	0.00683958	0.00483483	0.000661526	0.00164081	-0.000510805	0.00349711	0.00812037	0	0	-0.000481771	0.000941744	0.000723141
-0.000166076	2010-11-07 01:30:06	0.0739292	0.0740953	0.000166076	0.00468731	0.0141823	0.0196056	0.0165187	0.0116457	0.00306338	-0.00519665	-0.00282488	-0.011959	-0.000361985	0.00686498	0.00488871	0.000673178	0.00164867	-0.000514133	0.00353278	0.0082095	0	0	-0.00116394	0.000595021	-0.000166076
-0.000249402	2010-11-07 02:00:06	0.0753374	0.0755868	0.000249402	0.00468731	0.0145722	0.0204492	0.017143	0.0121378	0.00313804	-0.00524081	-0.00284988	-0.0120996	-0.000367983	0.00692318	0.00496187	0.00068704	0.00165404	-0.000518243	0.00356362	0.00829911	0	0	-0.0018331	0.000280054	-0.000249402
0.000740828	2010-11-07 02:30:06	0.0788579	0.0781171	-0.000740828	0.00468731	0.0153976	0.021456	0.0179843	0.012629	0.00320121	-0.0052855	-0.00287704	-0.0122379	-0.000386365	0.00705929	0.00510857	0.000701828	0.00165801	-0.000522363	0.00359349	0.008392	0	0	-0.00245575	1.32734e-05	0.000740828
-0.00129204	2010-11-07 03:00:06	0.0795619	0.0808539	0.00129204	0.00468731	0.0160697	0.0225548	0.0189185	0.0130269	0.00324908	-0.00533319	-0.00290372	-0.0123721	-0.000395491	0.00730143	0.00528164	0.000713738	0.00166112	-0.000526591	0.00362918	0.0084853	0	0	-0.00300046	-0.000193247	-0.00129204
-0.000416678	2010-11-07 03:30:06	0.0830824	0.0834991	0.000416678	0.00468731	0.0168495	0.0236435	0.0196696	0.0133237	0.00328721	-0.00539137	-0.00292724	-0.0125056	-0.000393836	0.00754335	0.00539014	0.000722649	0.00165811	-0.000531819	0.00366837	0.00857758	0	0	-0.00343966	-0.000332373	-0.000416678
0.00106881	2010-11-07 04:00:06	0.0866028	0.085534	-0.00106881	0.00468731	0.017812	0.0242086	0.020131	0.0135771	0.00331288	-0.00545865	-0.00295273	-0.0126391	-0.000380367	0.00774152	0.00543017	0.000729834	0.00165047	-0.000538695	0.00370662	0.00866939	0	0	-0.00375124	-0.000402149	0.00106881
0.00117164	2010-11-07 04:30:06	0.0873069	0.0861353	-0.00117164	0.00468731	0.0184841	0.0242002	0.0202895	0.0136697	0.00332683	-0.00553168	-0.00298219	-0.0127727	-0.000372417	0.00773161	0.00539443	0.000733793	0.00164256	-0.000545775	0.00374755	0.00875789	0	0	-0.00391975	-0.0004057	0.00117164
-0.00216385	2010-11-07 05:00:06	0.0830824	0.0852462	0.00216385	0.00468731	0.0179947	0.024105	0.0203054	0.0136263	0.00332523	-0.00560327	-0.00301286	-0.0129075	-0.000389752	0.00760245	0.00535682	0.000730342	0.00163414	-0.000552828	0.00379019	0.00884266	0	0	-0.0039373	-0.000350821	-0.00216385
-0.00344406	2010-11-07 05:30:06	0.0809701	0.0844142	0.00344406	0.00468731	0.0177044	0.023974	0.0200837	0.0134481	0.00331007	-0.00568498	-0.00304422	-0.0130408	-0.000370155	0.00754767	0.00528292	0.000722681	0.00164018	-0.000560739	0.00383935	0.00892784	0	0	-0.00380387	-0.000249291	-0.00344406
0.00106332	2010-11-07 06:00:06	0.0858987	0.0848354	-0.00106332	0.00468731	0.018347	0.0239027	0.0199435	0.0132617	0.00328639	-0.00577831	-0.00307644	-0.0131791	-0.000375933	0.00749243	0.00525747	0.000712263	0.00165846	-0.000570323	0.00389827	0.00901135	0	0	-0.00352734	-0.000115973	0.00106332
-0.00198434	2010-11-07 06:30:06	0.0816742	0.0836585	0.00198434	0.00468731	0.0177044	0.023384	0.019706	0.0131258	0.00326294	-0.00587652	-0.00311285	-0.0133174	-0.000363071	0.0074815	0.00520807	0.000705425	0.00168086	-0.000580749	0.00395844	0.00909509	0	0	-0.00312288	3.22493e-05	-0.00198434
0.00249302	2010-11-07 07:00:06	0.0851946	0.0827016	-0.00249302	0.00468731	0.0176668	0.0228992	0.019222	0.0128967	0.00326354	-0.00597722	-0.00315603	-0.0134565	-0.000355858	0.0073242	0.00510086	0.000701974	0.00171203	-0.00059049	0.00402045	0.00917712	0	0	-0.00261212	0.000177625	0.00249302
0.000722778	2010-11-07 07:30:06	0.0823783	0.0816555	-0.000722778	0.00468731	0.0171317	0.0223905	0.0189459	0.0127021	0.00328265	-0.00607767	-0.00320458	-0.0135947	-0.000364506	0.00721817	0.00507749	0.000692281	0.00174567	-0.000598916	0.00408446	0.00925667	0	0	-0.00202178	0.000302724	0.000722778
-0.00281399	2010-11-07 08:00:06	0.0781538	0.0809678	0.00281399	0.00468731	0.0166424	0.0221303	0.0186406	0.0125586	0.0033083	-0.00618749	-0.00325257	-0.01373	-0.00035803	0.00714049	0.00502042	0.000688741	0.00178811	-0.000607488	0.00415547	0.00933333	0	0	-0.00138217	0.000391582	-0.00281399
0.00150566	2010-11-07 08:30:06	0.0823783	0.0808726	-0.00150566	0.00468731	0.0165053	0.0218768	0.0183918	0.0125082	0.00335406	-0.00630625	-0.00330457	-0.013862	-0.000356814	0.00711213	0.00500171	0.000688773	0.00184307	-0.00061744	0.0042328	0.00941248	0	0	-0.000725353	0.00043076	0.00150566
0.000938457	2010-11-07 09:00:06	0.0823783	0.0814398	-0.000938457	0.00468731	0.0164972	0.0217798	0.01836	0.0126026	0.00340895	-0.00642207	-0.00335988	-0.0139931	-0.000367983	0.00710166	0.00504644	0.000692983	0.001905	-0.000628549	0.00431128	0.0094912	0	0	-8.33321e-05	0.000410243	0.000938457
-0.00161065	2010-11-07 09:30:06	0.080266	0.0818766	0.00161065	0.00468731	0.0160616	0.0218188	0.0183827	0.0128492	0.00348357	-0.00652466	-0.00342126	-0.0141231	-0.000378454	0.00712728	0.00508891	0.000707521	0.00196198	-0.000640473	0.00438815	0.00956954	0	0	0.000513813	0.000324157	-0.00161065
2.8685e-05	2010-11-07 10:00:06	0.0837865	0.0837578	-2.8685e-05	0.00468731	0.0162606	0.0221876	0.0186834	0.0132229	0.0035841	-0.00661866	-0.00348474	-0.0142528	-0.000393319	0.00723776	0.0052242	0.000728761	0.00202043	-0.000652074	0.00446129	0.00965015	0	0	0.00103965	0.000171236	2.8685e-05
-0.000949163	2010-11-07 10:30:06	0.0858987	0.0868479	0.000949163	0.00468731	0.0166505	0.0230345	0.0193619	0.0137153	0.00369624	-0.00671688	-0.00354852	-0.014384	-0.000422042	0.00745075	0.0054549	0.000756089	0.00208404	-0.000664522	0.00453406	0.00973032	0	0	0.0014729	-4.4974e-05	-0.000949163
-0.00111659	2010-11-07 11:00:06	0.0894192	0.0905358	0.00111659	0.00468731	0.0169946	0.0242079	0.020287	0.0142497	0.00380678	-0.00682446	-0.00361059	-0.0145111	-0.000455587	0.00779768	0.00574229	0.000788319	0.00215365	-0.000679192	0.00460977	0.00980928	0	0	0.00179858	-0.000316188	-0.00111659
-0.00110542	2010-11-07 11:30:06	0.0943478	0.0954532	0.00110542	0.00468731	0.0182556	0.0255602	0.0212958	0.0148268	0.00392545	-0.00693617	-0.00367003	-0.0146351	-0.00046037	0.0082658	0.00603829	0.000819195	0.00222149	-0.000695162	0.00468494	0.00989009	0	0	0.00200885	-0.000629757	-0.00110542
0.00583224	2010-11-07 11:59:26	0.105613	0.099781	-0.00583224	0.00468731	0.01938	0.0266646	0.0222278	0.0154818	0.00405414	-0.00704768	-0.00373016	-0.0147567	-0.000469755	0.00871238	0.00628908	0.00085209	0.00227965	-0.000710264	0.00475911	0.00996687	0	0	0.00210241	-0.000961625	0.00583224
0.00183915	2010-11-07 12:30:06	0.104909	0.10307	-0.00183915	0.00468731	0.0200435	0.0275232	0.0230805	0.0161578	0.00419746	-0.00716035	-0.00379295	-0.0148857	-0.000483922	0.00905384	0.00650396	0.000890373	0.00232903	-0.000727837	0.00483728	0.0100433	0	0	0.00208877	-0.00131571	0.00183915
0.00101492	2010-11-07 13:00:06	0.107021	0.106006	-0.00101492	0.00468731	0.0207694	0.0284348	0.0238903	0.0166743	0.00432652	-0.0072938	-0.00385391	-0.0150092	-0.000510952	0.0092609	0.00671033	0.000924345	0.00237924	-0.000745554	0.00491713	0.0101145	0	0	0.00197888	-0.00164806	0.00101492
5.64311e-05	2010-11-07 13:30:06	0.109134	0.109077	-5.64311e-05	0.00468731	0.0212588	0.0295759	0.0248606	0.0170983	0.00444015	-0.00743927	-0.00391581	-0.0151345	-0.000531247	0.00957423	0.00696105	0.000945625	0.00243568	-0.000764979	0.00499568	0.010182	0	0	0.00179283	-0.0019451	5.64311e-05
-0.00198524	2010-11-07 14:00:06	0.110542	0.112527	0.00198524	0.00468731	0.0221299	0.0308195	0.0256682	0.0175483	0.00453601	-0.00757882	-0.00397844	-0.0152605	-0.000527071	0.00995921	0.00715973	0.000964712	0.00249325	-0.000784807	0.00507397	0.0102491	0	0	0.00155404	-0.00218648	-0.00198524
-0.00146534	2010-11-07 14:30:06	0.114062	0.115528	0.00146534	0.00468731	0.0233371	0.0315155	0.0262518	0.0180739	0.0046363	-0.00773289	-0.00404251	-0.0153836	-0.00051925	0.0103023	0.00728265	0.000988951	0.00253733	-0.000804597	0.0051491	0.010314	0	0	0.00128849	-0.00235416	-0.00146534
-0.00241623	2010-11-07 15:00:06	0.114766	0.117183	0.00241623	0.00468731	0.0239016	0.0318387	0.0267834	0.0185307	0.00474017	-0.00789315	-0.00410546	-0.0155097	-0.000538938	0.0103984	0.00738518	0.00101667	0.00258406	-0.000823864	0.00522062	0.0103777	0	0	0.00102275	-0.00243361	-0.00241623
-0.00472466	2010-11-07 15:30:06	0.113358	0.118083	0.00472466	0.00468731	0.0236193	0.0323741	0.0272946	0.0188437	0.00482384	-0.00806595	-0.00416727	-0.0156337	-0.00057331	0.0104374	0.00752027	0.00103645	0.00263089	-0.000841115	0.00529116	0.0104379	0	0	0.000782154	-0.0024149	-0.00472466
-0.00380056	2010-11-07 16:00:06	0.116879	0.120679	0.00380056	0.00468731	0.0241168	0.0334082	0.0279165	0.0190647	0.0048954	-0.00824932	-0.00422596	-0.0157536	-0.000575004	0.0106671	0.00768586	0.00105222	0.00269118	-0.000857621	0.00536271	0.0104973	0	0	0.000588936	-0.00229351	-0.00380056
-0.00237795	2010-11-07 16:30:06	0.121807	0.124185	0.00237795	0.00468731	0.0252782	0.0342061	0.0285634	0.0193877	0.00495881	-0.00842976	-0.00428173	-0.0158669	-0.000580394	0.0110352	0.00790178	0.0010678	0.00275198	-0.000873876	0.00543298	0.0105566	0	0	0.000460632	-0.0020708	-0.00237795
-0.00201535	2010-11-07 17:00:06	0.124624	0.126639	0.00201535	0.00468731	0.0259961	0.0345483	0.0289503	0.0197859	0.00503011	-0.00860883	-0.00433858	-0.0159736	-0.000581001	0.0113252	0.00804639	0.00109248	0.0028054	-0.000889608	0.00549667	0.0106118	0	0	0.000408821	-0.00175408	-0.00201535
-0.00142634	2010-11-07 17:30:06	0.126032	0.127458	0.00142634	0.00468731	0.0257971	0.0345583	0.0291562	0.0200556	0.00511239	-0.00877294	-0.00439583	-0.0160776	-0.000591562	0.011432	0.00811973	0.00112171	0.00285083	-0.000905311	0.005563	0.0106653	0	0	0.000438287	-0.0013563	-0.00142634
-0.0039767	2010-11-07 18:00:06	0.125328	0.129304	0.0039767	0.00468731	0.0258885	0.035082	0.0295497	0.0201581	0.00518407	-0.00892631	-0.00444946	-0.0161785	-0.000625805	0.0115253	0.00830104	0.00113994	0.00289555	-0.000920009	0.0056252	0.0107166	0	0	0.00054667	-0.00089538	-0.0039767
-0.00229695	2010-11-07 18:30:06	0.129552	0.131849	0.00229695	0.00468731	0.0259423	0.0358543	0.0299885	0.0203787	0.00524244	-0.00907264	-0.00450281	-0.0162787	-0.000645182	0.0117958	0.00850572	0.00115734	0.00294468	-0.000934526	0.00568585	0.0107686	0	0	0.000724642	-0.000393105	-0.00229695
-0.000577651	2010-11-07 19:00:06	0.134481	0.135058	0.000577651	0.00468731	0.0270124	0.0362321	0.0302509	0.020642	0.00529179	-0.00921794	-0.00455526	-0.0163738	-0.000617984	0.0121788	0.00864923	0.00118045	0.00299575	-0.000948155	0.005746	0.0108222	0	0	0.000956583	0.000126162	-0.000577651
-0.00250246	2010-11-07 19:30:06	0.135185	0.137687	0.00250246	0.00468731	0.0276845	0.036392	0.0306196	0.0209726	0.00534434	-0.00936419	-0.00460598	-0.0164658	-0.000655614	0.0123949	0.00885841	0.0012069	0.00303918	-0.000962925	0.00580502	0.0108784	0	0	0.00122172	0.000637028	-0.00250246
-0.0023781	2010-11-07 20:00:06	0.135889	0.138267	0.0023781	0.00468731	0.026652	0.0365006	0.0308481	0.021218	0.00540774	-0.00950442	-0.00465535	-0.0165576	-0.000667261	0.0125935	0.00900153	0.00123687	0.0030738	-0.000977533	0.00586403	0.0109355	0	0	0.00149565	0.00111466	-0.0023781
0.00103788	2010-11-07 20:30:06	0.142226	0.141188	-0.00103788	0.00468731	0.0273484	0.0372506	0.0311986	0.0214133	0.00547239	-0.00964645	-0.00470496	-0.0166448	-0.000687077	0.0127418	0.00916787	0.0012613	0.00311836	-0.00098964	0.00592211	0.0109903	0	0	0.00175211	0.00153639	0.00103788
-0.00163924	2010-11-07 21:00:06	0.14293	0.144569	0.00163924	0.00468731	0.0278754	0.0380178	0.0318297	0.0217014	0.00553062	-0.00977869	-0.00475282	-0.0167285	-0.000698375	0.0131387	0.00943337	0.00128188	0.00316139	-0.00100006	0.00597737	0.0110446	0	0	0.00196489	0.00188307	-0.00163924
-0.000785498	2010-11-07 21:30:06	0.14645	0.147236	0.000785498	0.00468731	0.0284561	0.0385656	0.0323025	0.021905	0.00559044	-0.00992125	-0.00480082	-0.0168094	-0.00071328	0.0134583	0.0096388	0.00130573	0.00320022	-0.00101016	0.00603132	0.0110994	0	0	0.00210976	0.00214031	-0.000785498
-0.00432695	2010-11-07 22:00:06	0.145042	0.149369	0.00432695	0.00468731	0.0290368	0.038945	0.0326192	0.0221338	0.00567765	-0.0100673	-0.00484691	-0.0168915	-0.00070511	0.013766	0.0097735	0.00132214	0.00323356	-0.00101874	0.00608435	0.0111537	0	0	0.00216625	0.00229926	-0.00432695
-0.00071479	2010-11-07 22:30:06	0.149267	0.149981	0.00071479	0.00468731	0.0291363	0.0389757	0.032712	0.0223374	0.00576191	-0.0101996	-0.00489139	-0.0169753	-0.000701025	0.0139305	0.00982045	0.00133988	0.00326038	-0.00102631	0.00613362	0.0112035	0	0	0.00211917	0.00235706	-0.00071479
-0.00194662	2010-11-07 23:00:06	0.148563	0.150509	0.00194662	0.00468731	0.0292734	0.0391099	0.0329223	0.0225498	0.00584654	-0.0103167	-0.00493522	-0.0170632	-0.000721928	0.0139612	0.00989473	0.00135386	0.00327793	-0.00103226	0.00617704	0.011248	0	0	0.00195972	0.00231685	-0.00194662
-0.00215942	2010-11-07 23:30:06	0.148563	0.150722	0.00215942	0.00468731	0.0290287	0.0394381	0.0331688	0.0228041	0.00592612	-0.0104291	-0.00497689	-0.0171541	-0.000731183	0.0139977	0.00995629	0.00136565	0.00329274	-0.00103511	0.00621961	0.0112895	0	0	0.00168627	0.00218737	-0.00215942
0.00133499	2010-11-08 00:00:06	0.153491	0.152156	-0.00133499	0.00468731	0.0294805	0.0400928	0.0336053	0.0231021	0.00600076	-0.0105348	-0.00501471	-0.0172448	-0.000735746	0.0141378	0.010059	0.00137398	0.00330707	-0.0010375	0.00626015	0.0113302	0	0	0.0013045	0.00198221	0.00133499
-0.000623302	2010-11-08 00:30:06	0.153491	0.154115	0.000623302	0.00468731	0.0300531	0.0408617	0.0342296	0.0235602	0.00607145	-0.0106306	-0.00505044	-0.0173337	-0.000743089	0.0143464	0.0101935	0.00138809	0.00331138	-0.00103935	0.00629722	0.0113658	0	0	0.000827188	0.00171869	-0.000623302
0.000606288	2010-11-08 01:00:06	0.156307	0.155701	-0.000606288	0.00468731	0.030642	0.0414824	0.0347996	0.0240348	0.00614115	-0.0107171	-0.00508393	-0.0174236	-0.000745351	0.0145084	0.0102805	0.00140673	0.00330629	-0.00103973	0.00632891	0.0114027	0	0	0.000273466	0.00141661	0.000606288
-0.00206714	2010-11-08 01:30:06	0.155603	0.157671	0.00206714	0.00468731	0.0312227	0.0424212	0.0355867	0.0244757	0.00620827	-0.010776	-0.00511506	-0.0175126	-0.00077229	0.014596	0.0104079	0.00142266	0.00329559	-0.0010389	0.00635574	0.0114411	0	0	-0.000332349	0.0010968	-0.00206714
-0.00368615	2010-11-08 02:00:06	0.155603	0.15929	0.00368615	0.00468731	0.0315131	0.0432988	0.0363173	0.0248737	0.00625344	-0.0108227	-0.00514334	-0.0175997	-0.000770467	0.0148004	0.0105271	0.00143548	0.00327457	-0.00103656	0.00638243	0.0114813	0	0	-0.000962196	0.000779713	-0.00368615
0.000657934	2010-11-08 02:30:06	0.162644	0.161986	-0.000657934	0.00468731	0.0328816	0.0442939	0.0370298	0.0251958	0.00628971	-0.0108706	-0.00516772	-0.0176821	-0.000773595	0.014974	0.0106403	0.00144527	0.00324885	-0.0010335	0.00641057	0.0115185	0	0	-0.00158597	0.000484107	0.000657934
-0.000457245	2010-11-08 03:00:06	0.162644	0.163102	0.000457245	0.00468731	0.0332096	0.0448367	0.0376315	0.025475	0.00630354	-0.010904	-0.00518957	-0.0177594	-0.000774681	0.0151739	0.0107342	0.00145019	0.0032156	-0.00103046	0.00643492	0.0115545	0	0	-0.00217331	0.000225854	-0.000457245
0.000506427	2010-11-08 03:30:06	0.164052	0.163546	-0.000506427	0.00468731	0.0337365	0.0451838	0.0378872	0.0255845	0.00629665	-0.0109231	-0.00521237	-0.0178337	-0.000758213	0.0152275	0.0107073	0.00145224	0.00317979	-0.00102865	0.00645215	0.0115855	0	0	-0.00269538	1.70569e-05	0.000506427
0.000216745	2010-11-08 04:00:06	0.163348	0.163132	-0.000216745	0.00468731	0.0339274	0.0452758	0.0380026	0.0255749	0.0062731	-0.0109287	-0.00523428	-0.0179022	-0.000752693	0.0151907	0.0106459	0.00144489	0.00313972	-0.00102677	0.00646509	0.0116101	0	0	-0.00312659	-0.000134569	0.000216745
0.000552084	2010-11-08 04:30:06	0.162644	0.162092	-0.000552084	0.00468731	0.0338736	0.0452368	0.0379529	0.0254474	0.00622931	-0.0109275	-0.00525167	-0.017968	-0.000747173	0.0150695	0.0105492	0.00143049	0.0030972	-0.00102387	0.00647477	0.0116339	0	0	-0.00344596	-0.000225979	0.000552084
0.00193769	2010-11-08 05:00:06	0.162644	0.160707	-0.00193769	0.00468731	0.0338736	0.0450022	0.0377019	0.0252347	0.00617134	-0.0109205	-0.00526354	-0.018035	-0.000730485	0.0148973	0.0103883	0.00141319	0.00305839	-0.00102093	0.00648196	0.0116641	0	0	-0.00363837	-0.000258769	0.00193769
0.00308563	2010-11-08 05:30:06	0.16194	0.158855	-0.00308563	0.00468731	0.0338279	0.0444222	0.0373354	0.0249118	0.00610152	-0.010923	-0.00527381	-0.0181028	-0.000712194	0.0147034	0.0102285	0.00139092	0.00302509	-0.00101711	0.00648545	0.011698	0	0	-0.0036953	-0.000238837	0.00308563
0.000538098	2010-11-08 06:00:06	0.157012	0.156474	-0.000538098	0.00468731	0.0333924	0.0438355	0.0368582	0.0244962	0.00602516	-0.0109308	-0.00528106	-0.0181674	-0.000707411	0.0144309	0.0100642	0.00136659	0.00299923	-0.00101327	0.00648167	0.0117272	0	0	-0.00361524	-0.000175789	0.000538098
0.00076666	2010-11-08 06:30:06	0.154195	0.153429	-0.00076666	0.00468731	0.032567	0.0430259	0.0361729	0.0240723	0.00594769	-0.0109287	-0.0052867	-0.018228	-0.000684337	0.014182	0.0098496	0.0013411	0.00297744	-0.00100822	0.00647255	0.0117546	0	0	-0.0034037	-8.21282e-05	0.00076666
0.00447947	2010-11-08 07:00:06	0.155603	0.151124	-0.00447947	0.00468731	0.0324675	0.0421773	0.0354197	0.0236485	0.00587847	-0.0109241	-0.00528683	-0.018286	-0.000668476	0.0138878	0.00964417	0.00131829	0.00296522	-0.00100252	0.0064673	0.0117754	0	0	-0.00307279	2.76951e-05	0.00447947
0.00188129	2010-11-08 07:30:06	0.149971	0.148089	-0.00188129	0.00468731	0.0314969	0.0411532	0.0347479	0.0232751	0.00581666	-0.0109082	-0.00528188	-0.018334	-0.000669911	0.0136106	0.0094902	0.00129834	0.00295447	-0.000996205	0.00645592	0.0117952	0	0	-0.00264044	0.000138327	0.00188129
0.000862312	2010-11-08 08:00:06	0.14645	0.145588	-0.000862312	0.00468731	0.0306258	0.0404779	0.0340919	0.0228602	0.0057641	-0.0108864	-0.00527847	-0.0183757	-0.00066487	0.013337	0.00934819	0.00128206	0.00294817	-0.000989806	0.00643911	0.0118163	0	0	-0.0021293	0.000234567	0.000862312
0.00367287	2010-11-08 08:30:06	0.147859	0.144186	-0.00367287	0.00468731	0.0301983	0.0399658	0.0335942	0.0225469	0.00572277	-0.0108566	-0.0052725	-0.018424	-0.000660785	0.0131961	0.00926606	0.00126599	0.00294826	-0.000983779	0.00641496	0.0118396	0	0	-0.00156544	0.000302393	0.00367287
0.00163253	2010-11-08 09:00:06	0.145042	0.14341	-0.00163253	0.00468731	0.0299993	0.0395084	0.0332029	0.0223528	0.00568624	-0.0108132	-0.00526226	-0.0184779	-0.000653571	0.0131292	0.00921705	0.00125663	0.00294966	-0.000977563	0.00638871	0.0118627	0	0	-0.000976772	0.000329882	0.00163253
0.00191237	2010-11-08 09:30:06	0.144338	0.142426	-0.00191237	0.00468731	0.0295181	0.0390286	0.0328387	0.022285	0.00566341	-0.0107625	-0.00524609	-0.018532	-0.000653571	0.0130416	0.00916185	0.00125535	0.00294967	-0.000970924	0.00635667	0.0118879	0	0	-0.000391481	0.000308006	0.00191237
0.000382719	2010-11-08 10:00:06	0.142226	0.141843	-0.000382719	0.00468731	0.0291282	0.0387138	0.0326193	0.0222346	0.00565415	-0.0107068	-0.0052268	-0.0185808	-0.00065957	0.0129584	0.00914914	0.00125773	0.00295079	-0.000964142	0.00632427	0.0119087	0	0	0.000163568	0.000231239	0.000382719
0.000622427	2010-11-08 10:30:06	0.14293	0.142307	-0.000622427	0.00468731	0.0289911	0.0388207	0.032669	0.0222688	0.00565057	-0.01065	-0.00520616	-0.0186258	-0.000674952	0.01294	0.00920153	0.00126043	0.00295406	-0.000958199	0.00629216	0.0119245	0	0	0.000664338	9.79627e-05	0.000622427
-0.000257751	2010-11-08 11:00:06	0.14293	0.143188	0.000257751	0.00468731	0.028846	0.0391133	0.0328454	0.0223537	0.00565205	-0.0105876	-0.00518392	-0.0186644	-0.00067556	0.0130559	0.00927618	0.00126597	0.00295793	-0.000952003	0.00625468	0.0119411	0	0	0.00109093	-8.93525e-05	-0.000257751
0.00081823	2010-11-08 11:30:06	0.145746	0.144928	-0.00081823	0.00468731	0.0294805	0.0394994	0.0331032	0.0224387	0.00565932	-0.0105162	-0.00516184	-0.0187019	-0.000676994	0.013205	0.00935982	0.00127341	0.00295482	-0.000946293	0.00621326	0.0119519	0	0	0.00142866	-0.000324204	0.00081823
0.00060058	2010-11-08 12:00:06	0.14645	0.14585	-0.00060058	0.00468731	0.0296176	0.0397206	0.0333543	0.0225488	0.00567412	-0.0104397	-0.00513819	-0.0187397	-0.000682643	0.0133245	0.00943671	0.00127939	0.00294271	-0.000941482	0.00617422	0.0119588	0	0	0.00166876	-0.000596351	0.00060058
0.00110595	2010-11-08 12:30:06	0.147154	0.146048	-0.00110595	0.00468731	0.0297171	0.0397836	0.0333838	0.0226079	0.00568486	-0.0103637	-0.00511057	-0.0187783	-0.000671346	0.0133875	0.00943165	0.00128369	0.00292323	-0.000937266	0.00613507	0.0119676	0	0	0.00180878	-0.000892333	0.00110595
0.00106298	2010-11-08 13:00:06	0.147154	0.146091	-0.00106298	0.00468731	0.0299079	0.0398126	0.0334245	0.0226502	0.00568327	-0.0102861	-0.00508344	-0.0188185	-0.000673996	0.013382	0.00942754	0.00128307	0.00290184	-0.000932714	0.00609593	0.0119736	0	0	0.00185255	-0.0011962	0.00106298
0.000216209	2010-11-08 13:30:06	0.145746	0.14553	-0.000216209	0.00468731	0.029709	0.0397819	0.0334471	0.0226755	0.00566416	-0.0102079	-0.00505519	-0.0188568	-0.000671475	0.0133711	0.00940546	0.00128023	0.00287581	-0.000927277	0.00605116	0.0119807	0	0	0.00180976	-0.0014904	0.000216209
0.00337508	2010-11-08 14:00:06	0.148563	0.145188	-0.00337508	0.00468731	0.0297628	0.0398805	0.0334675	0.0226839	0.00563492	-0.0101351	-0.00502737	-0.018889	-0.00067004	0.0133064	0.00935494	0.00127678	0.00284701	-0.000921814	0.00600702	0.0119835	0	0	0.00169515	-0.00175684	0.00337508
0.00223697	2010-11-08 14:30:06	0.147154	0.144917	-0.00223697	0.00468731	0.0298622	0.0399452	0.0335263	0.0226921	0.00559533	-0.0100701	-0.00499598	-0.0189185	-0.000665348	0.0132688	0.00932426	0.0012717	0.00281927	-0.00091616	0.00595863	0.0119829	0	0	0.00152743	-0.00197795	0.00223697
0.00399377	2010-11-08 15:00:06	0.148563	0.144569	-0.00399377	0.00468731	0.0300074	0.0399775	0.0335851	0.0226154	0.00554525	-0.0100007	-0.00496412	-0.0189437	-0.000665348	0.0132043	0.0092917	0.00126782	0.00279155	-0.000909575	0.0059078	0.0119811	0	0	0.00132789	-0.00213784	0.00399377
0.00184164	2010-11-08 15:30:06	0.145746	0.143905	-0.00184164	0.00468731	0.0299079	0.0399742	0.0335715	0.0224707	0.00548912	-0.00992407	-0.00493066	-0.0189623	-0.000665348	0.013156	0.00926925	0.00125869	0.00276257	-0.000902038	0.00586238	0.0119838	0	0	0.00111883	-0.00222334	0.00184164
0.00281181	2010-11-08 16:00:06	0.145746	0.142934	-0.00281181	0.00468731	0.0299079	0.0398026	0.0333409	0.0222245	0.00542855	-0.00984287	-0.00489484	-0.0189787	-0.000650702	0.0131239	0.00920264	0.00124718	0.00272755	-0.000893667	0.00581976	0.0119854	0	0	0.000921993	-0.00222493	0.00281181
0.00489461	2010-11-08 16:30:06	0.14645	0.141556	-0.00489461	0.00468731	0.0299536	0.0393111	0.0329812	0.0219358	0.00535959	-0.00976537	-0.00485973	-0.0189924	-0.000636754	0.0130535	0.00910478	0.00123286	0.00269255	-0.000884473	0.00578036	0.0119822	0	0	0.000756969	-0.00213752	0.00489461
0.00460665	2010-11-08 17:00:06	0.143634	0.139027	-0.00460665	0.00468731	0.0294643	0.0385305	0.0324045	0.0215791	0.00527609	-0.00968588	-0.00482735	-0.0190063	-0.000622457	0.0128773	0.0089594	0.00121748	0.00265314	-0.00087546	0.00574043	0.0119762	0	0	0.000639794	-0.00196086	0.00460665
0.00400721	2010-11-08 17:30:06	0.140114	0.136106	-0.00400721	0.00468731	0.0287922	0.0376953	0.031735	0.021138	0.00518135	-0.00960081	-0.00479678	-0.0190169	-0.000615851	0.012623	0.00878745	0.00120031	0.00261184	-0.000866982	0.00569883	0.011971	0	0	0.000581786	-0.00169978	0.00400721
0.00303737	2010-11-08 18:00:06	0.136593	0.133556	-0.00303737	0.00468731	0.0281576	0.0369504	0.0310994	0.0207144	0.00508327	-0.00950578	-0.00476742	-0.0190204	-0.000607075	0.0123801	0.00864377	0.00117971	0.00257617	-0.00085918	0.005653	0.0119658	0	0	0.000588718	-0.00136404	0.00303737
0.00245432	2010-11-08 18:30:06	0.133777	0.131322	-0.00245432	0.00468731	0.0276307	0.0362071	0.0304321	0.0203328	0.0049831	-0.00940541	-0.00473822	-0.0190187	-0.000598077	0.0121879	0.00850493	0.0011632	0.00254228	-0.000851409	0.00560998	0.0119602	0	0	0.000660399	-0.000967829	0.00245432
0.000890653	2010-11-08 19:00:06	0.130256	0.129366	-0.000890653	0.00468731	0.0270957	0.0354671	0.0298734	0.019951	0.0048897	-0.00930188	-0.00470519	-0.0190223	-0.000596384	0.0120212	0.00841046	0.00115053	0.00250563	-0.000843651	0.00557052	0.0119509	0	0	0.000790675	-0.000528997	0.000890653
0.0033895	2010-11-08 19:30:06	0.13096	0.127571	-0.0033895	0.00468731	0.0265149	0.0348548	0.0293441	0.01951	0.0048026	-0.00920727	-0.00467179	-0.019027	-0.000595427	0.0118723	0.00833824	0.00113813	0.00247832	-0.000836008	0.00553311	0.0119347	0	0	0.000967881	-6.80074e-05	0.0033895
0.00351173	2010-11-08 20:00:06	0.129552	0.12604	-0.00351173	0.00468731	0.025988	0.0343054	0.0288171	0.0191031	0.00472105	-0.00912075	-0.00463948	-0.0190265	-0.000593036	0.0117849	0.00827593	0.00112261	0.00245404	-0.000827285	0.00549649	0.0119226	0	0	0.00117569	0.000393308	0.00351173
0.0028916	2010-11-08 20:30:06	0.12744	0.124548	-0.0028916	0.00468731	0.0257433	0.0335844	0.0281702	0.0187304	0.00464431	-0.00903714	-0.00460887	-0.0190195	-0.000569005	0.0117287	0.00817396	0.00110979	0.002436	-0.000818484	0.00546067	0.0119049	0	0	0.00139431	0.000833104	0.0028916
0.00207018	2010-11-08 21:00:06	0.124624	0.122553	-0.00207018	0.00468731	0.0253077	0.0326522	0.0275368	0.0183997	0.00458731	-0.00895388	-0.00457895	-0.019012	-0.000564662	0.0115829	0.00806675	0.00109502	0.00241579	-0.0008108	0.00542337	0.0118859	0	0	0.00160194	0.00123089	0.00207018
-0.000250991	2010-11-08 21:30:06	0.119695	0.119946	0.000250991	0.00468731	0.0242834	0.0318493	0.0269238	0.0180777	0.0045451	-0.00887552	-0.00455074	-0.0190042	-0.000556751	0.0113708	0.00792904	0.00107904	0.00239714	-0.000804697	0.00538463	0.0118655	0	0	0.0017764	0.0015688	-0.000250991
-0.000470687	2010-11-08 22:00:06	0.117583	0.118053	0.000470687	0.00468731	0.023665	0.0313729	0.0264081	0.0177811	0.00451327	-0.0087938	-0.00452193	-0.0189966	-0.000542325	0.0111556	0.0077614	0.00106203	0.00238128	-0.000799124	0.00534702	0.0118428	0	0	0.00189673	0.00183271	-0.000470687
0.00053339	2010-11-08 22:30:06	0.117583	0.117049	-0.00053339	0.00468731	0.023466	0.0311127	0.0261502	0.0175445	0.00448871	-0.00870762	-0.00449237	-0.0189863	-0.000538718	0.0109664	0.00765982	0.00104367	0.00236423	-0.000792877	0.00530734	0.0118184	0	0	0.00194483	0.00201307	0.00053339
-0.000633684	2010-11-08 23:00:06	0.11547	0.116104	0.000633684	0.00468731	0.0232752	0.0308542	0.0259104	0.0174768	0.0044792	-0.00863605	-0.00446387	-0.0189705	-0.000534155	0.0108049	0.00754998	0.00102762	0.00234835	-0.000785371	0.00527095	0.011797	0	0	0.00190676	0.00210541	-0.000633684
0.00125623	2010-11-08 23:30:06	0.116174	0.114918	-0.00125623	0.00468731	0.0230843	0.0305293	0.0256277	0.017452	0.00448265	-0.00858003	-0.00443437	-0.018957	-0.000516859	0.0106426	0.0074149	0.00101881	0.00234342	-0.000777111	0.00523597	0.0117804	0	0	0.00177386	0.00211049	0.00125623
0.000692818	2010-11-09 00:00:06	0.114766	0.114073	-0.000692818	0.00468731	0.0229391	0.0302858	0.0255846	0.0175033	0.00448623	-0.00853681	-0.00440511	-0.0189429	-0.000528248	0.0104918	0.00737282	0.00101276	0.00234419	-0.000769347	0.00520113	0.0117693	0	0	0.00154343	0.00203411	0.000692818
-0.00152319	2010-11-09 00:30:06	0.11195	0.113473	0.00152319	0.00468731	0.0225492	0.0304201	0.0256615	0.0175968	0.00450509	-0.00849342	-0.00437801	-0.0189232	-0.00053294	0.0103917	0.00736159	0.00101278	0.00234293	-0.000762023	0.00516986	0.0117583	0	0	0.00121908	0.00188654	-0.00152319
0.000153778	2010-11-09 01:00:06	0.114062	0.113909	-0.000153778	0.00468731	0.0226111	0.0308808	0.0259171	0.0177584	0.00453408	-0.00844444	-0.00435095	-0.0189022	-0.000541717	0.0103931	0.00739079	0.00101232	0.0023378	-0.000755121	0.00513898	0.0117489	0	0	0.000810518	0.00168166	0.000153778
0.000873823	2010-11-09 01:30:06	0.116174	0.115301	-0.000873823	0.00468731	0.0231757	0.0314815	0.0263378	0.0179703	0.00457219	-0.00838558	-0.00432634	-0.018877	-0.000542454	0.0105267	0.0074733	0.00101442	0.00232301	-0.000748981	0.00510955	0.0117402	0	0	0.00033308	0.00143589	0.000873823
0.00220459	2010-11-09 02:00:06	0.118287	0.116082	-0.00220459	0.00468731	0.0236193	0.031842	0.0266929	0.0181391	0.00460427	-0.00832766	-0.00430272	-0.0188526	-0.000539067	0.0106495	0.00750978	0.00101636	0.00229777	-0.000743454	0.00508313	0.0117325	0	0	-0.00019322	0.001167	0.00220459
0.00253734	2010-11-09 02:30:06	0.118991	0.116454	-0.00253734	0.00468731	0.0239097	0.0322248	0.0270028	0.0182584	0.0046308	-0.00826623	-0.00427959	-0.0188276	-0.000535849	0.0106659	0.00750472	0.00101256	0.00227006	-0.000737161	0.005058	0.0117269	0	0	-0.000744892	0.000892828	0.00253734
0.00284131	2010-11-09 03:00:06	0.118991	0.11615	-0.00284131	0.00468731	0.0241087	0.0323491	0.0270753	0.0184195	0.00462922	-0.00821476	-0.00425719	-0.0188052	-0.000515295	0.0106466	0.00741022	0.00100918	0.00224567	-0.000731912	0.00503376	0.0117259	0	0	-0.00129639	0.000630078	0.00284131
0.00323166	2010-11-09 03:30:06	0.118991	0.115759	-0.00323166	0.00468731	0.0244904	0.0322861	0.0271657	0.0185978	0.00461245	-0.00816914	-0.00423639	-0.0187881	-0.000513951	0.0104865	0.00732885	0.00100664	0.00222501	-0.000727666	0.00501063	0.0117255	0	0	-0.00182165	0.000393269	0.00323166
0.00117799	2010-11-09 04:00:06	0.116174	0.114997	-0.00117799	0.00468731	0.0241463	0.032422	0.0273512	0.018741	0.00458038	-0.00813597	-0.00421664	-0.0187713	-0.000532113	0.010328	0.00729554	0.00100682	0.00220242	-0.000724077	0.00499079	0.0117267	0	0	-0.00229562	0.000193861	0.00117799
-0.00152562	2010-11-09 04:30:06	0.113358	0.114884	0.00152562	0.00468731	0.0239097	0.0328538	0.0276248	0.0187488	0.00454991	-0.00809773	-0.00419771	-0.018756	-0.000540153	0.0102734	0.00731801	0.00100316	0.00218299	-0.000722101	0.00497467	0.0117269	0	0	-0.00269572	3.96573e-05	-0.00152562
0.00241181	2010-11-09 05:00:06	0.118991	0.116579	-0.00241181	0.00468731	0.0248346	0.0335821	0.0279935	0.0186466	0.00451118	-0.00806002	-0.00418049	-0.0187398	-0.000538499	0.0103991	0.00738723	0.000993145	0.00216338	-0.000721044	0.00496143	0.011728	0	0	-0.00300314	-6.55171e-05	0.00241181
0.00364823	2010-11-09 05:30:06	0.120399	0.116751	-0.00364823	0.00468731	0.0251707	0.0336028	0.0280954	0.0184677	0.00446837	-0.00803226	-0.00416592	-0.0187251	-0.000512775	0.0105676	0.00737075	0.000980009	0.00214	-0.000719535	0.00495195	0.0117294	0	0	-0.00320382	-0.00012184	0.00364823
0.00282658	2010-11-09 06:00:06	0.118287	0.11546	-0.00282658	0.00468731	0.0255524	0.0330947	0.0276567	0.0181195	0.00442285	-0.00800795	-0.00415365	-0.018712	-0.000480704	0.0104731	0.00719355	0.000965059	0.00211651	-0.000718088	0.00494338	0.0117301	0	0	-0.00328921	-0.000133245	0.00282658
0.00244963	2010-11-09 06:30:06	0.114062	0.111613	-0.00244963	0.00468731	0.0247727	0.0318326	0.0268222	0.0177292	0.00436994	-0.00799713	-0.00414332	-0.0187017	-0.000464713	0.0101494	0.00692954	0.000945827	0.00209416	-0.000716602	0.00493687	0.01173	0	0	-0.00325667	-0.000106937	0.00244963
0.00091688	2010-11-09 07:00:06	0.10843	0.107513	-0.00091688	0.00468731	0.0238935	0.0306353	0.0258473	0.0172885	0.0043122	-0.0079961	-0.0041363	-0.0186937	-0.000462671	0.00966852	0.00667566	0.000927756	0.00208638	-0.000715909	0.00492975	0.0117274	0	0	-0.00310944	-5.27134e-05	0.00091688
-0.00100124	2010-11-09 07:30:06	0.102797	0.103798	0.00100124	0.00468731	0.0226406	0.0295582	0.0250578	0.0169325	0.00424966	-0.00799112	-0.00413171	-0.0186885	-0.000474318	0.00931807	0.00654227	0.000909742	0.0020882	-0.000715415	0.004923	0.0117303	0	0	-0.00285643	1.78475e-05	-0.00100124
-0.00171259	2010-11-09 08:00:06	0.100685	0.102397	0.00171259	0.00468731	0.0221137	0.0292077	0.0246121	0.0166024	0.00419721	-0.00798879	-0.00412925	-0.018684	-0.000477446	0.00920099	0.00653219	0.000898574	0.00210345	-0.000716064	0.00491976	0.0117366	0	0	-0.00251152	9.22707e-05	-0.00171259
-0.00190028	2010-11-09 08:30:06	0.0999805	0.101881	0.00190028	0.00468731	0.0215867	0.0290238	0.0244356	0.0163739	0.00416155	-0.00798261	-0.00412636	-0.0186794	-0.000476838	0.0092724	0.00657859	0.000891913	0.00212152	-0.000717983	0.00492172	0.0117437	0	0	-0.00209279	0.000158085	-0.00190028
-0.00117849	2010-11-09 09:00:06	0.101389	0.102567	0.00117849	0.00468731	0.0219228	0.0290104	0.0242728	0.016239	0.0041492	-0.00797763	-0.00412564	-0.0186788	-0.000467841	0.00936796	0.00659729	0.000888639	0.00214013	-0.000719268	0.00492628	0.0117522	0	0	-0.00162133	0.00020368	-0.00117849
-0.00147062	2010-11-09 09:30:06	0.100685	0.102155	0.00147062	0.00468731	0.0217319	0.0285887	0.0240014	0.0161964	0.00415967	-0.00797445	-0.00412905	-0.018682	-0.000457629	0.00937525	0.00653704	0.000889559	0.00215825	-0.000720214	0.00493359	0.0117605	0	0	-0.00112011	0.000219085	-0.00147062
-0.00155535	2010-11-09 10:00:06	0.0999805	0.101536	0.00155535	0.00468731	0.0214792	0.0281412	0.0237638	0.0161548	0.0041815	-0.00797385	-0.00413568	-0.0186865	-0.000458805	0.00925406	0.00648222	0.000889091	0.00217845	-0.000721091	0.0049467	0.0117695	0	0	-0.000612614	0.000196612	-0.00155535
-0.00249529	2010-11-09 10:30:06	0.0985723	0.101068	0.00249529	0.00468731	0.0209522	0.027988	0.0236032	0.0162141	0.00420864	-0.00798433	-0.00414352	-0.0186876	-0.000466626	0.00912536	0.0064478	0.000891526	0.0022003	-0.000723022	0.00496555	0.0117789	0	0	-0.000121582	0.000131358	-0.00249529
-0.00301285	2010-11-09 11:00:06	0.0985723	0.101585	0.00301285	0.00468731	0.0207156	0.0281289	0.0236846	0.0163168	0.00424268	-0.00799103	-0.00415313	-0.0186922	-0.000475145	0.00910292	0.00648448	0.00089734	0.00223064	-0.000726987	0.00499075	0.0117878	0	0	0.000332242	2.15325e-05	-0.00301285
-0.00245226	2010-11-09 11:30:06	0.101389	0.103841	0.00245226	0.00468731	0.0211969	0.0287089	0.0240781	0.0165547	0.00428129	-0.00798879	-0.00416455	-0.0186995	-0.000496306	0.00920566	0.00662107	0.000906645	0.00226367	-0.000732363	0.00502247	0.0117959	0	0	0.000731192	-0.000131399	-0.00245226
-0.0029585	2010-11-09 12:00:06	0.102797	0.105755	0.0029585	0.00468731	0.0212964	0.029197	0.0244898	0.0168512	0.0043326	-0.00798046	-0.0041795	-0.0187093	-0.000498827	0.00944336	0.00675297	0.000922491	0.0022926	-0.000738267	0.00505405	0.011803	0	0	0.00106159	-0.000322748	-0.0029585
-0.000703609	2010-11-09 12:30:06	0.107726	0.108429	0.000703609	0.00468731	0.0220761	0.0298434	0.0249896	0.0171142	0.00439293	-0.00797479	-0.00419817	-0.0187208	-0.000509517	0.00964371	0.00689892	0.000939021	0.0023234	-0.00074376	0.00508606	0.011812	0	0	0.00131437	-0.000544821	-0.000703609
-0.00117316	2010-11-09 13:00:06	0.109134	0.110307	0.00117316	0.00468731	0.0223127	0.0303571	0.0254647	0.017411	0.00445276	-0.00798382	-0.0042194	-0.0187348	-0.00051421	0.00986	0.00702427	0.000954237	0.00234728	-0.000748987	0.00511884	0.0118197	0	0	0.00148551	-0.000787306	-0.00117316
-2.38092e-05	2010-11-09 13:30:06	0.11195	0.111974	2.38092e-05	0.00468731	0.022802	0.0308095	0.025813	0.0176653	0.00450828	-0.00801339	-0.00424003	-0.0187514	-0.00051925	0.00999417	0.00710659	0.000970639	0.00237204	-0.00075492	0.00515919	0.0118265	0	0	0.00157604	-0.00103781	-2.38092e-05
-0.00072585	2010-11-09 14:00:06	0.112654	0.11338	0.00072585	0.00468731	0.0231838	0.031165	0.0261953	0.0179198	0.00455948	-0.00805592	-0.00426132	-0.01877	-0.000523077	0.0101206	0.00720276	0.000982565	0.00239252	-0.000761197	0.00520264	0.0118305	0	0	0.00159183	-0.00128254	-0.00072585
-0.00108712	2010-11-09 14:30:06	0.113358	0.114445	0.00108712	0.00468731	0.023329	0.0315851	0.0265278	0.0181568	0.00460365	-0.00810344	-0.00428645	-0.0187891	-0.000531983	0.0102269	0.00728489	0.000994362	0.00240973	-0.000768645	0.00524924	0.0118342	0	0	0.00154306	-0.00150707	-0.00108712
-0.00150534	2010-11-09 15:00:06	0.114062	0.115568	0.00150534	0.00468731	0.0235198	0.0320376	0.0268716	0.0183518	0.00464831	-0.0081489	-0.0043147	-0.0188062	-0.000536676	0.0103585	0.0073631	0.00100552	0.00242484	-0.000777276	0.00529987	0.0118369	0	0	0.00144343	-0.00169717	-0.00150534
-0.000966942	2010-11-09 15:30:06	0.116174	0.117141	0.000966942	0.00468731	0.0241006	0.0325496	0.0272403	0.0185296	0.00468483	-0.00820054	-0.00434426	-0.0188224	-0.000546888	0.010482	0.00745497	0.00101552	0.00244178	-0.000786225	0.00534805	0.0118377	0	0	0.00130909	-0.00183968	-0.000966942
-0.0005034	2010-11-09 16:00:06	0.117583	0.118086	0.0005034	0.00468731	0.0243453	0.0328405	0.0275321	0.0186903	0.00471469	-0.00825159	-0.00437709	-0.0188394	-0.00054628	0.0106149	0.00752587	0.00102567	0.00245731	-0.000796889	0.00539221	0.0118371	0	0	0.00115754	-0.00192338	-0.0005034
8.99e-05	2010-11-09 16:30:06	0.118991	0.118901	-8.99e-05	0.00468731	0.0247351	0.0330634	0.0277176	0.0187754	0.0047385	-0.00831672	-0.00441098	-0.0188559	-0.000548323	0.010697	0.00758163	0.00103517	0.00247467	-0.000807722	0.0054335	0.0118348	0	0	0.00100628	-0.00193968	8.99e-05
-0.000279782	2010-11-09 17:00:06	0.118991	0.119271	0.000279782	0.00468731	0.0247808	0.033128	0.027842	0.0188855	0.00476318	-0.00838916	-0.00444215	-0.0188714	-0.000559142	0.0107804	0.00765815	0.00104417	0.00249163	-0.000818817	0.0054719	0.01183	0	0	0.000871622	-0.00188334	-0.000279782
-0.00127368	2010-11-09 17:30:06	0.118287	0.11956	0.00127368	0.00468731	0.0248265	0.0331586	0.0278646	0.0189617	0.00478144	-0.00846134	-0.00447427	-0.0188833	-0.000554799	0.010869	0.00770137	0.00105265	0.00251262	-0.000830196	0.00550867	0.0118252	0	0	0.000767476	-0.00175288	-0.00127368
-0.00111146	2010-11-09 18:00:06	0.118991	0.120102	0.00111146	0.00468731	0.0248265	0.0332913	0.0279845	0.0190292	0.00480118	-0.00853919	-0.00450435	-0.0188935	-0.000571048	0.0109349	0.00777471	0.00105846	0.00253884	-0.000841285	0.00555174	0.0118196	0	0	0.000704352	-0.00155085	-0.00111146
-0.0018442	2010-11-09 18:30:06	0.118991	0.120835	0.0018442	0.00468731	0.0247727	0.0335158	0.028127	0.0190461	0.00481758	-0.00862357	-0.00453456	-0.0189003	-0.000563227	0.0110679	0.00782148	0.00106246	0.00257497	-0.000853792	0.00559865	0.0118137	0	0	0.000688596	-0.0012838	-0.0018442
0.000505353	2010-11-09 19:00:06	0.122511	0.122006	-0.000505353	0.00468731	0.0251707	0.033742	0.0282514	0.0190887	0.00483646	-0.00870829	-0.0045656	-0.0189044	-0.000565399	0.0111067	0.00783851	0.0010656	0.00261722	-0.000867736	0.00564562	0.0118073	0	0	0.00072192	-0.000962057	0.000505353
0.00114204	2010-11-09 19:30:06	0.12392	0.122777	-0.00114204	0.00468731	0.0253615	0.0337354	0.0282967	0.0191565	0.00486297	-0.00879602	-0.00460034	-0.0189056	-0.000558056	0.0111575	0.00784019	0.00106994	0.00265878	-0.00088166	0.00569033	0.0118	0	0	0.000801269	-0.000599195	0.00114204
0.000151025	2010-11-09 20:00:06	0.123215	0.123064	-0.000151025	0.00468731	0.0253615	0.0335788	0.0282741	0.0192075	0.00490195	-0.00888479	-0.00463528	-0.0189037	-0.000564533	0.0110851	0.00783514	0.00107635	0.00270674	-0.00089598	0.00573507	0.0117914	0	0	0.000919045	-0.000211277	0.000151025
-0.00163115	2010-11-09 20:30:06	0.121807	0.123438	0.00163115	0.00468731	0.0250631	0.0336111	0.0282944	0.01925	0.00495179	-0.00898267	-0.00467143	-0.0188976	-0.000578003	0.0110908	0.00788735	0.00108174	0.00275527	-0.000909465	0.00577848	0.0117785	0	0	0.00106366	0.000184068	-0.00163115
-0.000355368	2010-11-09 21:00:06	0.12392	0.124275	0.000355368	0.00468731	0.0249717	0.0337164	0.0283487	0.0193265	0.00500261	-0.00909747	-0.00470712	-0.0188913	-0.000582436	0.0111756	0.00796107	0.00109042	0.00281859	-0.000922211	0.00582341	0.0117641	0	0	0.0012204	0.000568712	-0.000355368
-0.000145757	2010-11-09 21:30:06	0.126032	0.126178	0.000145757	0.00468731	0.0254072	0.0340652	0.02855	0.0194628	0.00506157	-0.00921819	-0.00474259	-0.0188841	-0.000588693	0.0113304	0.00806828	0.00110343	0.00288883	-0.000934476	0.00587067	0.0117522	0	0	0.00137252	0.00092514	-0.000145757
-0.00147613	2010-11-09 22:00:06	0.126032	0.127508	0.00147613	0.00468731	0.0253077	0.0342624	0.0287762	0.0197174	0.00513176	-0.00934416	-0.0047787	-0.0188773	-0.000602382	0.0114994	0.00819513	0.00112483	0.00295772	-0.000945703	0.00591755	0.0117387	0	0	0.00150249	0.00123754	-0.00147613
-0.00132715	2010-11-09 22:30:06	0.128144	0.129471	0.00132715	0.00468731	0.0257433	0.0345856	0.0290137	0.0199977	0.0052292	-0.00947055	-0.00481666	-0.0188688	-0.000618114	0.0116462	0.00834351	0.00115333	0.00302854	-0.000955324	0.00596467	0.0117214	0	0	0.00159336	0.00149279	-0.00132715
-0.00270144	2010-11-09 23:00:06	0.128848	0.13155	0.00270144	0.00468731	0.0258966	0.0349867	0.0294524	0.0203539	0.00533727	-0.00959128	-0.0048555	-0.0188613	-0.000654399	0.0118722	0.00858974	0.00118304	0.00309052	-0.000963211	0.006011	0.0117032	0	0	0.00163002	0.00168123	-0.00270144
-0.00399279	2010-11-09 23:30:06	0.130256	0.134249	0.00399279	0.00468731	0.0260875	0.0357333	0.0300314	0.0207275	0.00545261	-0.00971562	-0.0048933	-0.0188535	-0.000670738	0.0122547	0.00888031	0.00121452	0.00314904	-0.000971476	0.00605446	0.0116834	0	0	0.00160036	0.00179725	-0.00399279
-0.00232516	2010-11-09 23:58:56	0.135185	0.13751	0.00232516	0.00468731	0.0266881	0.0366345	0.030674	0.021135	0.00556853	-0.00984134	-0.00493012	-0.0188415	-0.00068657	0.0126973	0.00916028	0.00124549	0.00319822	-0.000979481	0.00609526	0.011664	0	0	0.00150177	0.00183925	-0.00232516
-0.00249299	2010-11-10 00:30:06	0.138705	0.141198	0.00249299	0.00468731	0.0275393	0.0375397	0.0314496	0.0217208	0.00568824	-0.00997056	-0.00496799	-0.0188266	-0.000697419	0.0131696	0.00943992	0.00127823	0.00323486	-0.000988183	0.00613456	0.0116416	0	0	0.0013143	0.00181103	-0.00249299
-0.00255825	2010-11-10 01:00:06	0.141522	0.14408	0.00255825	0.00468731	0.0282195	0.0383137	0.0321102	0.0223312	0.00580346	-0.0100825	-0.00500369	-0.0188142	-0.000701025	0.0134822	0.00960175	0.00131555	0.00325108	-0.000996854	0.00616949	0.0116182	0	0	0.00105599	0.0017186	-0.00255825
-0.00454851	2010-11-10 01:30:06	0.142226	0.146774	0.00454851	0.00468731	0.0286551	0.0391689	0.0329673	0.0229334	0.00592301	-0.0101863	-0.00503676	-0.0188027	-0.000730317	0.0136916	0.00981075	0.00134862	0.0032572	-0.00100457	0.00620241	0.011589	0	0	0.000727904	0.00157241	-0.00454851
-0.00725805	2010-11-10 02:00:06	0.14293	0.150188	0.00725805	0.00468731	0.0292815	0.0404616	0.03394	0.0235353	0.00602517	-0.0102819	-0.00506605	-0.0187854	-0.000758691	0.0139424	0.0100615	0.00137889	0.00326181	-0.0010117	0.00623211	0.0115577	0	0	0.000341252	0.00138516	-0.00725805
-0.00408285	2010-11-10 02:30:06	0.149971	0.154054	0.00408285	0.00468731	0.0302145	0.0418222	0.0349782	0.0240775	0.00610315	-0.0103717	-0.00509446	-0.0187628	-0.000769382	0.0143416	0.0103139	0.00140586	0.00326322	-0.00101827	0.00625783	0.0115227	0	0	-8.87439e-05	0.00117102	-0.00408285
-0.00334469	2010-11-10 03:00:06	0.154899	0.158244	0.00334469	0.00468731	0.0315588	0.0431339	0.0360548	0.0245524	0.00616854	-0.0104668	-0.0051208	-0.0187356	-0.000779115	0.0147786	0.0105859	0.00142597	0.00325857	-0.00102455	0.00628177	0.0114835	0	0	-0.000543776	0.000944696	-0.00334469
-0.00236884	2010-11-10 03:30:06	0.15842	0.160789	0.00236884	0.00468731	0.0323842	0.0439624	0.0367381	0.0250176	0.00621852	-0.0105581	-0.00514364	-0.018706	-0.000766512	0.0151393	0.0107034	0.00144295	0.00324327	-0.00103031	0.00630151	0.0114379	0	0	-0.00100356	0.000720319	-0.00236884
-0.00145586	2010-11-10 04:00:06	0.160532	0.161988	0.00145586	0.00468731	0.0331101	0.0443759	0.0371543	0.0252883	0.00625307	-0.0106458	-0.00516424	-0.018673	-0.000763991	0.0152407	0.0107155	0.00145119	0.00322115	-0.0010349	0.00631733	0.0113916	0	0	-0.00144708	0.000510559	-0.00145586
-0.000260572	2010-11-10 04:30:06	0.16194	0.162201	0.000260572	0.00468731	0.0333924	0.0446071	0.0375366	0.025389	0.0062669	-0.0107301	-0.00518205	-0.0186361	-0.00075617	0.0152121	0.0106691	0.00144516	0.00319406	-0.00103816	0.00632909	0.0113426	0	0	-0.0018538	0.000325828	-0.000260572
-0.00248664	2010-11-10 05:00:06	0.159124	0.161611	0.00248664	0.00468731	0.033301	0.0448963	0.037695	0.0253461	0.00626531	-0.0108124	-0.00519639	-0.0185901	-0.000742003	0.0150735	0.0105383	0.00142688	0.00316756	-0.00104046	0.00633698	0.0112889	0	0	-0.00220487	0.000173711	-0.00248664
-0.00131662	2010-11-10 05:30:06	0.159828	0.161145	0.00131662	0.00468731	0.0336451	0.0450769	0.037686	0.0252272	0.00624965	-0.0108899	-0.00520761	-0.0185397	-0.000719317	0.0149122	0.0103615	0.0014048	0.00314494	-0.00104179	0.0063423	0.0112307	0	0	-0.00248424	5.86345e-05	-0.00131662
0.00207209	2010-11-10 06:00:06	0.16194	0.159868	-0.00207209	0.00468731	0.033965	0.044708	0.0375073	0.0250573	0.00622313	-0.0109679	-0.00521666	-0.0184834	-0.000698375	0.0146534	0.010146	0.0013862	0.00312838	-0.00104161	0.00634345	0.0111682	0	0	-0.00267942	-1.82225e-05	0.00207209
0.00175073	2010-11-10 06:30:06	0.159124	0.157373	-0.00175073	0.00468731	0.0336289	0.0440617	0.0370618	0.0248277	0.00619599	-0.0110356	-0.00522335	-0.0184213	-0.00070511	0.0142759	0.00996767	0.00136905	0.00311492	-0.00104061	0.00634346	0.0111057	0	0	-0.00278222	-5.87799e-05	0.00175073
-0.00090623	2010-11-10 07:00:06	0.153491	0.154397	0.00090623	0.00468731	0.0327121	0.0433557	0.0364941	0.0245649	0.00616737	-0.0110961	-0.00522677	-0.0183512	-0.000705718	0.0140035	0.00983877	0.00135324	0.00311089	-0.00103702	0.00634	0.011043	0	0	-0.00278905	-6.76991e-05	-0.00090623
-0.000829445	2010-11-10 07:30:06	0.152083	0.152912	0.000829445	0.00468731	0.032567	0.042871	0.0360326	0.0243113	0.00613419	-0.0111481	-0.00522791	-0.0182757	-0.000703197	0.013886	0.0097907	0.00134238	0.00311804	-0.00103168	0.00633422	0.0109772	0	0	-0.002701	-5.18595e-05	-0.000829445
-0.00180679	2010-11-10 08:00:06	0.149971	0.151777	0.00180679	0.00468731	0.0320319	0.0424592	0.0357815	0.0241756	0.00610433	-0.0111825	-0.00522604	-0.0181962	-0.000709195	0.0139087	0.00982045	0.00133648	0.00312002	-0.00102514	0.00632605	0.0109085	0	0	-0.00252372	-1.97186e-05	-0.00180679
-0.0011302	2010-11-10 08:30:06	0.149971	0.151101	0.0011302	0.00468731	0.0316502	0.0422686	0.0355349	0.0240487	0.00608569	-0.0112065	-0.00522168	-0.0181105	-0.00070259	0.0139156	0.00981259	0.00133647	0.00311571	-0.001018	0.00631304	0.0108388	0	0	-0.00226693	1.93908e-05	-0.0011302
5.95419e-05	2010-11-10 09:00:06	0.151379	0.151319	-5.95419e-05	0.00468731	0.0317039	0.042238	0.0354647	0.0239728	0.00607681	-0.0112056	-0.00521601	-0.018018	-0.000698983	0.0139101	0.00979425	0.00133498	0.00311135	-0.00101062	0.00629473	0.0107674	0	0	-0.00194383	5.59748e-05	5.95419e-05
-0.000130276	2010-11-10 09:30:06	0.151379	0.151509	0.000130276	0.00468731	0.0315964	0.04217	0.0354421	0.0239731	0.00606287	-0.0111872	-0.00520705	-0.0179197	-0.000698983	0.0138927	0.00978602	0.00133366	0.00310429	-0.00100245	0.00627171	0.0106936	0	0	-0.00157027	8.10571e-05	-0.000130276
-0.000372598	2010-11-10 10:00:06	0.151379	0.151751	0.000372598	0.00468731	0.0316045	0.042107	0.0353471	0.0239984	0.00605299	-0.0111505	-0.00519491	-0.0178182	-0.000700069	0.0138494	0.0097544	0.00133591	0.00309096	-0.000993688	0.00624197	0.0106159	0	0	-0.00116389	8.67844e-05	-0.000372598
-0.000708045	2010-11-10 10:30:06	0.151379	0.152087	0.000708045	0.00468731	0.031505	0.0420474	0.0353765	0.0240411	0.0060435	-0.0111006	-0.00517789	-0.0177157	-0.000708109	0.0138173	0.00977311	0.00133814	0.00307723	-0.000985361	0.00620716	0.010537	0	0	-0.000743077	6.69294e-05	-0.000708045
-0.000769239	2010-11-10 11:00:06	0.152083	0.152852	0.000769239	0.00468731	0.031505	0.0421783	0.0354557	0.0241089	0.00602673	-0.0110403	-0.00515692	-0.0176092	-0.000710151	0.0138526	0.00981465	0.00134233	0.00306086	-0.000978074	0.00616434	0.010459	0	0	-0.000326053	1.72736e-05	-0.000769239
0.00334101	2010-11-10 11:30:06	0.157012	0.153671	-0.00334101	0.00468731	0.0314593	0.0423756	0.0355959	0.0241423	0.00600588	-0.0109684	-0.00513242	-0.017499	-0.000718929	0.0139293	0.00988107	0.00134755	0.00303767	-0.000970274	0.00611402	0.0103778	0	0	7.01236e-05	-6.41412e-05	0.00334101
0.00278264	2010-11-10 12:00:06	0.157716	0.154933	-0.00278264	0.00468731	0.0317953	0.0426631	0.0357949	0.0241085	0.00597973	-0.0108763	-0.00510433	-0.0173913	-0.000718929	0.014045	0.00994805	0.0013493	0.00300679	-0.00096138	0.0060581	0.0102957	0	0	0.000430382	-0.000176894	0.00278264
0.00218705	2010-11-10 12:30:06	0.157716	0.155529	-0.00218705	0.00468731	0.0319405	0.042784	0.0358515	0.024074	0.00594372	-0.0107791	-0.00506986	-0.017281	-0.000712931	0.0141334	0.00995889	0.00134751	0.00296814	-0.000951562	0.00599895	0.010211	0	0	0.000742376	-0.000318195	0.00218705
0.00318376	2010-11-10 13:00:06	0.15842	0.155236	-0.00318376	0.00468731	0.0320857	0.0425512	0.0356774	0.023955	0.00589697	-0.0106813	-0.00503052	-0.0171705	-0.00069442	0.0141546	0.00990238	0.00134254	0.0029233	-0.000941114	0.00593679	0.0101268	0	0	0.000997044	-0.00048302	0.00318376
0.00216335	2010-11-10 13:30:06	0.156307	0.154144	-0.00216335	0.00468731	0.0320319	0.04216	0.0354377	0.023768	0.00583653	-0.0105833	-0.00498791	-0.0170545	-0.000691899	0.0140252	0.00980864	0.00133356	0.00287349	-0.000930117	0.00586545	0.0100395	0	0	0.00118898	-0.000664359	0.00216335
0.00155058	2010-11-10 14:00:06	0.153491	0.151941	-0.00155058	0.00468731	0.0313517	0.0416463	0.0350577	0.0235218	0.00576338	-0.010482	-0.00494168	-0.0169369	-0.000684208	0.0138517	0.00968946	0.00131862	0.00282119	-0.000918281	0.00578303	0.00994844	0	0	0.0013166	-0.000853564	0.00155058
0.00112786	2010-11-10 14:30:06	0.151379	0.150251	-0.00112786	0.00468731	0.0312146	0.0412891	0.0346505	0.0232247	0.00567715	-0.0103754	-0.00489113	-0.0168197	-0.000669433	0.013665	0.00954483	0.00130145	0.00276854	-0.0009055	0.00569363	0.00985405	0	0	0.00138206	-0.00104079	0.00112786
-0.000398793	2010-11-10 15:00:06	0.147859	0.148257	0.000398793	0.00468731	0.0308704	0.0408027	0.0343022	0.0229023	0.00558044	-0.0102617	-0.00483277	-0.0166985	-0.000661741	0.013505	0.00942939	0.00128249	0.00271189	-0.00089143	0.00559773	0.00975591	0	0	0.00139102	-0.00121551	-0.000398793
0.00317395	2010-11-10 15:30:06	0.149267	0.146093	-0.00317395	0.00468731	0.0305801	0.0403146	0.0338612	0.0225119	0.00548076	-0.0101388	-0.00476909	-0.0165753	-0.000654657	0.0133141	0.00929954	0.00126294	0.00265427	-0.000876286	0.005501	0.00965405	0	0	0.00135214	-0.00136707	0.00317395
0.0017311	2010-11-10 16:00:06	0.145042	0.143311	-0.0017311	0.00468731	0.0300988	0.039602	0.0332776	0.0220877	0.00537603	-0.0100092	-0.00469964	-0.0164486	-0.000636276	0.0131205	0.00913227	0.00123934	0.00259836	-0.000860271	0.00540326	0.00955072	0	0	0.00127638	-0.00148534	0.0017311
0.0010705	2010-11-10 16:30:06	0.141522	0.140451	-0.0010705	0.00468731	0.0298084	0.0387874	0.03259	0.0216212	0.0052613	-0.00986441	-0.00462556	-0.0163194	-0.000617416	0.0129027	0.00894854	0.00121413	0.00253845	-0.000843133	0.00530402	0.00944258	0	0	0.00117629	-0.00156127	0.0010705
0.00130302	2010-11-10 17:00:06	0.138001	0.136698	-0.00130302	0.00468731	0.0289293	0.0377856	0.0318413	0.0211378	0.00514497	-0.00970707	-0.00455132	-0.0161875	-0.000602033	0.0126282	0.00874048	0.00118892	0.00247492	-0.000824748	0.00520389	0.00933069	0	0	0.00106502	-0.00158748	0.00130302
-3.60979e-05	2010-11-10 17:30:06	0.133073	0.133109	3.60979e-05	0.00468731	0.0282033	0.0368807	0.0310293	0.0206458	0.00502444	-0.00953762	-0.00447462	-0.0160505	-0.000592428	0.0122895	0.0085212	0.00116326	0.00240858	-0.000805709	0.00510468	0.00921486	0	0	0.000955423	-0.00155883	-3.60979e-05
-0.000203472	2010-11-10 18:00:06	0.129552	0.129756	0.000203472	0.00468731	0.0275312	0.0359792	0.0302738	0.0201454	0.00489467	-0.00935777	-0.00439468	-0.0159069	-0.000579088	0.0119859	0.00831989	0.00113654	0.00234382	-0.000787171	0.00500221	0.00909508	0	0	0.000859131	-0.00147279	-0.000203472
0.00130316	2010-11-10 18:30:06	0.128144	0.126841	-0.00130316	0.00468731	0.0269505	0.0351746	0.0296336	0.0196283	0.00475662	-0.00916624	-0.00431266	-0.0157592	-0.000569354	0.0117173	0.008153	0.00110954	0.00228363	-0.000768441	0.00489125	0.00897509	0	0	0.000785718	-0.00132978	0.00130316
8.34836e-06	2010-11-10 19:00:06	0.12392	0.123911	-8.34836e-06	0.00468731	0.0262246	0.0343957	0.028928	0.0191366	0.00461697	-0.00895958	-0.00423035	-0.0156048	-0.000552537	0.0114943	0.00798049	0.00108301	0.00222055	-0.000748489	0.00477966	0.00885117	0	0	0.000742011	-0.00113325	8.34836e-06
0.00137946	2010-11-10 19:30:06	0.122511	0.121132	-0.00137946	0.00468731	0.0257433	0.0335198	0.0281567	0.0186531	0.00448077	-0.00874296	-0.00414155	-0.0154467	-0.000535241	0.0112469	0.0077831	0.00105946	0.00215708	-0.000727515	0.00466645	0.00872996	0	0	0.000731592	-0.000889679	0.00137946
7.30233e-05	2010-11-10 20:00:06	0.118287	0.118214	-7.30233e-05	0.00468731	0.0251545	0.0325486	0.0274215	0.018144	0.00434556	-0.00852763	-0.004051	-0.0152816	-0.000524421	0.0109712	0.00759357	0.00103587	0.00209335	-0.000705889	0.00455389	0.00860872	0	0	0.000754535	-0.000608262	7.30233e-05
-0.00159952	2010-11-10 20:30:06	0.113358	0.114958	0.00159952	0.00468731	0.0242377	0.0316164	0.0266525	0.0175839	0.00420567	-0.00831393	-0.00396151	-0.0151096	-0.00052203	0.0106715	0.00741994	0.00100976	0.0020321	-0.000683266	0.00443805	0.00848643	0	0	0.00080741	-0.000300498	-0.00159952
-0.00152161	2010-11-10 21:00:06	0.110542	0.112063	0.00152161	0.00468731	0.0235655	0.0307745	0.0258585	0.0169649	0.00406688	-0.0080931	-0.00387195	-0.0149325	-0.000499085	0.0104405	0.0072261	0.000981234	0.00197186	-0.000660864	0.00431886	0.0083606	0	0	0.00088354	2.04395e-05	-0.00152161
0.00126273	2010-11-10 21:30:06	0.110542	0.109279	-0.00126273	0.00468731	0.02313	0.0298	0.0250442	0.0163716	0.0039292	-0.00786806	-0.00378075	-0.0147493	-0.000482746	0.0101999	0.00703657	0.000950649	0.00190682	-0.000638674	0.00419693	0.00823143	0	0	0.000973512	0.00034046	0.00126273
7.86037e-05	2010-11-10 21:56:16	0.106317	0.106239	-7.86037e-05	0.00468731	0.0224616	0.0287645	0.0242214	0.0158835	0.00381365	-0.00766754	-0.00369916	-0.0145876	-0.000463802	0.00996704	0.00683914	0.000925615	0.00184384	-0.000619642	0.0040903	0.00811646	0	0	0.00105439	0.000607753	7.86037e-05
0.00120847	2010-11-10 22:30:06	0.102797	0.101588	-0.00120847	0.00468731	0.021334	0.0273116	0.0230787	0.0151926	0.00367037	-0.00739941	-0.0035908	-0.0143766	-0.000442725	0.00953811	0.00653926	0.000895469	0.00175892	-0.0005944	0.00395064	0.00796521	0	0	0.00114815	0.000921892	0.00120847
4.41823e-05	2010-11-10 23:00:06	0.0978682	0.097824	-4.41823e-05	0.00468731	0.0203634	0.0262502	0.0221942	0.0145823	0.00354182	-0.00716174	-0.00349376	-0.0141865	-0.000437076	0.00915679	0.00633103	0.000864279	0.00168261	-0.000571379	0.00382642	0.00782835	0	0	0.00120757	0.0011582	4.41823e-05
-5.92116e-06	2010-11-10 23:30:06	0.0943478	0.0943537	5.92116e-06	0.00468731	0.0194466	0.0253436	0.0213234	0.01404	0.00340908	-0.00693198	-0.00339639	-0.0139966	-0.000421952	0.00885736	0.00612353	0.000834613	0.00161128	-0.000546597	0.00370255	0.00769064	0	0	0.00123229	0.00134494	-5.92116e-06
-0.00062381	2010-11-11 00:00:06	0.0908274	0.0914512	0.00062381	0.00468731	0.0189653	0.0244388	0.020543	0.0135655	0.00327585	-0.00670832	-0.00329729	-0.0138051	-0.000406091	0.00861271	0.00593644	0.000808092	0.0015417	-0.00052094	0.00357874	0.0075475	0	0	0.00121227	0.00147566	-0.00062381
0.00100435	2010-11-11 00:30:06	0.0894192	0.0884148	-0.00100435	0.00468731	0.0183308	0.0235032	0.0198463	0.0131499	0.00314914	-0.00648233	-0.00319785	-0.0136108	-0.000393229	0.00836931	0.00576225	0.000784981	0.00147016	-0.000496349	0.00345491	0.00739979	0	0	0.00114006	0.00154719	0.00100435
0.00147752	2010-11-11 01:00:06	0.0866028	0.0851253	-0.00147752	0.00468731	0.0174678	0.0227037	0.0191745	0.0127088	0.00303379	-0.00625411	-0.00309865	-0.0134107	-0.000390837	0.00808161	0.00558974	0.000762121	0.0013931	-0.000472459	0.00333145	0.00724689	0	0	0.00101149	0.00155976	0.00147752
0.00205559	2010-11-11 01:30:06	0.0844906	0.082435	-0.00205559	0.00468731	0.0168871	0.0221236	0.0186339	0.0122596	0.00292448	-0.00601084	-0.00299911	-0.013207	-0.000375455	0.00784539	0.00542641	0.00073239	0.0013143	-0.000448712	0.00320689	0.00709191	0	0	0.000825997	0.00151689	0.00205559
0.00315118	2010-11-11 02:00:06	0.0830824	0.0799312	-0.00315118	0.00468731	0.0165967	0.0215369	0.0180865	0.0118184	0.00281222	-0.00575109	-0.00290043	-0.0129994	-0.000347468	0.00763981	0.00522171	0.000699418	0.00122546	-0.000424384	0.00308104	0.00693674	0	0	0.000586814	0.00142502	0.00315118
0.00415467	2010-11-11 02:30:06	0.0809701	0.0768154	-0.00415467	0.00468731	0.0161611	0.0207903	0.0174826	0.0113436	0.00270045	-0.00549984	-0.00280051	-0.012789	-0.000321874	0.00736509	0.00496968	0.000664639	0.00113157	-0.000400101	0.00295697	0.00677961	0	0	0.00030081	0.00129299	0.00415467
0.00243482	2010-11-11 03:00:06	0.0753374	0.0729026	-0.00243482	0.00468731	0.0155266	0.0198804	0.0167362	0.0108857	0.00257636	-0.00525608	-0.00270002	-0.0125763	-0.000296279	0.00693877	0.00464955	0.000628248	0.00104214	-0.000376542	0.00283296	0.00661421	0	0	-2.18939e-05	0.00113126	0.00243482
0.00186429	2010-11-11 03:30:06	0.0704088	0.0685445	-0.00186429	0.00468731	0.0149002	0.018814	0.0158654	0.0104278	0.00243351	-0.00502072	-0.00259924	-0.0123616	-0.000272248	0.00644127	0.00429687	0.000590639	0.000960256	-0.000354169	0.00270716	0.00644546	0	0	-0.000368528	0.000951185	0.00186429
0.00257478	2010-11-11 04:00:06	0.0668884	0.0643136	-0.00257478	0.00468731	0.0140748	0.0178512	0.0151438	0.00999516	0.00228953	-0.0047815	-0.00249948	-0.0121416	-0.000267685	0.00594423	0.00401941	0.000552901	0.000884225	-0.000332316	0.00258165	0.00627236	0	0	-0.000724456	0.000764163	0.00257478
0.00228456	2010-11-11 04:30:06	0.0626638	0.0603792	-0.00228456	0.00468731	0.0131042	0.0171129	0.0144878	0.00952876	0.00214741	-0.00454358	-0.00239804	-0.0119148	-0.00025026	0.00556291	0.00377544	0.000517558	0.000809619	-0.000311226	0.00245684	0.00609973	0	0	-0.00107406	0.000580846	0.00228456
0.00434549	2010-11-11 05:00:06	0.0619597	0.0576142	-0.00434549	0.00468731	0.0127762	0.0166315	0.013972	0.00903614	0.00201763	-0.00431407	-0.0022969	-0.0116825	-0.000239091	0.00525129	0.00357412	0.000483707	0.000736224	-0.000291831	0.00233351	0.00593019	0	0	-0.00140167	0.000410475	0.00434549
0.00374555	2010-11-11 05:30:06	0.0584393	0.0546938	-0.00374555	0.00468731	0.0124321	0.0160091	0.013445	0.00841681	0.00188661	-0.00409497	-0.00219589	-0.0114463	-0.000213496	0.00501359	0.00337149	0.000447864	0.000666681	-0.000272955	0.00221176	0.00576126	0	0	-0.0016925	0.000260347	0.00374555
0.00442188	2010-11-11 06:00:06	0.055623	0.0512011	-0.00442188	0.00468731	0.012096	0.0151589	0.0126896	0.00774699	0.0017556	-0.0038848	-0.00209485	-0.0112076	-0.000193331	0.00469605	0.00310861	0.000407271	0.000600822	-0.000254007	0.00209229	0.00559427	0	0	-0.00193343	0.000135474	0.00442188
0.00450613	2010-11-11 06:30:06	0.0506943	0.0461882	-0.00450613	0.00468731	0.0112625	0.0137186	0.0114932	0.00709403	0.00163136	-0.00368107	-0.00199552	-0.0109577	-0.00015044	0.00432873	0.00275386	0.000366881	0.00053901	-0.000234772	0.00197599	0.00543162	0	0	-0.00211375	3.84254e-05	0.00450613
0.000925816	2010-11-11 07:00:06	0.0415412	0.0406154	-0.000925816	0.00468731	0.0104909	0.0119122	0.0101315	0.00648366	0.00150614	-0.0034929	-0.00189756	-0.0107017	-0.000125065	0.00377974	0.00236469	0.000328385	0.000487026	-0.000215859	0.00186202	0.00527122	0	0	-0.00222571	-3.06263e-05	0.000925816
-0.00361732	2010-11-11 07:30:06	0.0309799	0.0345972	0.00361732	0.00468731	0.00868677	0.0103403	0.0089824	0.00589864	0.00138574	-0.00331289	-0.00180212	-0.0104382	-0.000131581	0.00318065	0.00205973	0.000295453	0.000445037	-0.000198242	0.00174876	0.00510792	0	0	-0.0022648	-7.36956e-05	-0.00361732
0.00151981	2010-11-11 08:00:06	0.031684	0.0301642	-0.00151981	0.00468731	0.00725112	0.00936686	0.00810013	0.00531382	0.00127038	-0.00313837	-0.0017083	-0.0101696	-0.000122286	0.00273088	0.00183187	0.000263682	0.000413613	-0.000181765	0.00163588	0.00494358	0	0	-0.00222998	-9.46329e-05	0.00151981
0.00156819	2010-11-11 08:30:06	0.0302758	0.0287076	-0.00156819	0.00468731	0.00706833	0.00913731	0.00765445	0.00484021	0.00117069	-0.00295801	-0.00161638	-0.00990272	-0.000118718	0.00248635	0.0017213	0.000232226	0.00039153	-0.000165816	0.00152297	0.00477881	0	0	-0.00212356	-9.86752e-05	0.00156819
0.0043438	2010-11-11 09:00:06	0.031684	0.0273402	-0.0043438	0.00468731	0.00667847	0.0086782	0.00725185	0.00452665	0.00108568	-0.00277972	-0.00152478	-0.00963562	-9.82943e-05	0.0024523	0.00161446	0.000207833	0.000363811	-0.000149988	0.00141286	0.00461216	0	0	-0.00195104	-9.19422e-05	0.0043438
0.00156277	2010-11-11 09:30:06	0.0274594	0.0258966	-0.00156277	0.00468731	0.00671608	0.00798789	0.00668639	0.00422995	0.00103027	-0.0026046	-0.00143319	-0.00936385	-7.67842e-05	0.00225992	0.00143484	0.000191133	0.000336208	-0.000133762	0.00130572	0.00444471	0	0	-0.00172068	-8.09203e-05	0.00156277
-0.00221513	2010-11-11 10:00:06	0.0211226	0.0233377	0.00221513	0.00468731	0.00594446	0.00708969	0.00606667	0.00395839	0.000979692	-0.00243585	-0.00134278	-0.00909675	-7.25704e-05	0.00198623	0.00124792	0.000173699	0.000303212	-0.000117558	0.00120249	0.0042785	0	0	-0.00144306	-7.19724e-05	-0.00221513
-0.00124616	2010-11-11 10:30:06	0.0197145	0.0209607	0.00124616	0.00468731	0.00507335	0.00642104	0.00552375	0.00367934	0.000926397	-0.00227199	-0.00125518	-0.00883253	-6.94421e-05	0.0016442	0.00108366	0.000158758	0.000276934	-0.000102161	0.00110433	0.00411421	0	0	-0.00113042	-7.09011e-05	-0.00124616
0.00178233	2010-11-11 11:00:06	0.0218267	0.0200444	-0.00178233	0.00468731	0.00479109	0.00610287	0.00516631	0.00351861	0.00086682	-0.00210881	-0.00116976	-0.00856841	-6.78779e-05	0.00144306	0.000989185	0.000146307	0.000251754	-8.78012e-05	0.0010081	0.00395427	0	0	-0.000796079	-8.2587e-05	0.00178233
0.0034156	2010-11-11 11:30:06	0.0232349	0.0198193	-0.0034156	0.00468731	0.00450072	0.00594462	0.00503508	0.00345106	0.000808954	-0.00193945	-0.00108837	-0.00830674	-7.55694e-05	0.00137359	0.000989571	0.000141404	0.000225658	-7.55893e-05	0.000914489	0.003797	0	0	-0.000453745	-0.000110711	0.0034156
0.00232973	2010-11-11 12:00:06	0.0225308	0.0202011	-0.00232973	0.00468731	0.00440122	0.0059786	0.00502827	0.00337435	0.000756521	-0.00176398	-0.00100901	-0.00804942	-8.63887e-05	0.0013925	0.00103466	0.000140534	0.000194188	-6.59083e-05	0.00082267	0.00363935	0	0	-0.000116838	-0.000157564	0.00232973
0.00318101	2010-11-11 12:30:06	0.023939	0.020758	-0.00318101	0.00468731	0.00445502	0.00601425	0.00504635	0.00326391	0.000703475	-0.0015893	-0.000932211	-0.00779231	-7.71336e-05	0.00148134	0.00106123	0.000137953	0.000158851	-5.60019e-05	0.00073372	0.00348336	0	0	0.000202117	-0.000223942	0.00318101
0.00412779	2010-11-11 13:00:06	0.0253472	0.0212194	-0.00412779	0.00468731	0.00465399	0.00603823	0.00499437	0.00311108	0.000645126	-0.00142553	-0.00085738	-0.00753393	-6.95714e-05	0.00154705	0.00106104	0.000132567	0.000121286	-4.57912e-05	0.000646951	0.00332966	0	0	0.000492061	-0.000309113	0.00412779
0.00348908	2010-11-11 13:30:06	0.023939	0.0204499	-0.00348908	0.00468731	0.00450072	0.00564543	0.00475462	0.00291594	0.000576666	-0.00127535	-0.000784289	-0.00727725	-5.20167e-05	0.00152917	0.00098675	0.000123455	7.91011e-05	-3.49141e-05	0.000563257	0.00317828	0	0	0.000743889	-0.00041086	0.00348908
-0.00081973	2010-11-11 14:00:06	0.0183063	0.019126	0.00081973	0.00468731	0.00444692	0.00515234	0.00433848	0.00267792	0.000503386	-0.00115531	-0.000713002	-0.00702292	-4.09776e-05	0.00134876	0.000834066	0.000111343	3.99135e-05	-2.46951e-05	0.000484549	0.00303271	0	0	0.000950819	-0.000525576	-0.00081973
-0.00104262	2010-11-11 14:30:06	0.0154899	0.0165325	0.00104262	0.00468731	0.00362151	0.00444638	0.00383636	0.00235509	0.000427271	-0.00104361	-0.00064388	-0.006774	-3.58069e-05	0.00112802	0.000687195	9.44418e-05	3.52776e-06	-1.55026e-05	0.000409179	0.00288879	0	0	0.00110866	-0.000648425	-0.00104262
-0.00126381	2010-11-11 15:00:06	0.0133777	0.0146415	0.00126381	0.00468731	0.00333114	0.00399395	0.00338168	0.00195663	0.000345109	-0.000924941	-0.000576529	-0.00653061	-2.9072e-05	0.000893056	0.000552862	7.39924e-05	-3.14977e-05	-6.94331e-06	0.000337466	0.00274551	0	0	0.00121594	-0.000773547	-0.00126381
0.00162333	2010-11-11 15:30:06	0.0140818	0.0124585	-0.00162333	0.00468731	0.0028499	0.00344123	0.00288184	0.00156616	0.000266526	-0.000798972	-0.000511607	-0.00628881	-1.17764e-05	0.000726541	0.000410475	5.13093e-05	-6.8474e-05	1.08622e-06	0.000270803	0.00260536	0	0	0.00127389	-0.000894324	0.00162333
0.00170441	2010-11-11 16:00:06	0.0119695	0.0102651	-0.00170441	0.00468731	0.00265901	0.00275924	0.00231184	0.00112549	0.000190281	-0.000674467	-0.000448488	-0.0060485	1.43488e-06	0.000545105	0.000263604	2.84731e-05	-0.000101353	8.75356e-06	0.00020604	0.00246873	0	0	0.00128626	-0.00100368	0.00170441
0.00108892	2010-11-11 16:30:06	0.0084491	0.00736018	-0.00108892	0.00468731	0.00207019	0.00191234	0.00164913	0.000735412	0.000114414	-0.000557355	-0.000388421	-0.00581106	1.77739e-05	0.000324372	7.91186e-05	6.28182e-06	-0.000135969	1.63215e-05	0.000143008	0.00233273	0	0	0.00125903	-0.00109446	0.00108892
0.00038019	2010-11-11 17:00:06	0.0042245	0.00384431	-0.00038019	0.00468731	0.00129857	0.000913854	0.000839377	0.000328666	3.64448e-05	-0.000446852	-0.000330846	-0.00557575	3.11144e-05	2.97214e-05	-0.000131932	-1.41596e-05	-0.000167916	2.47732e-05	8.41261e-05	0.00219757	0	0	0.0012	-0.00115977	0.00038019
-0.00173224	2010-11-11 17:30:06	-0.0007041	0.00102814	0.00173224	0.00468731	0.000717829	0.000112597	0.000215021	7.01232e-06	-4.21385e-05	-0.000336957	-0.000274354	-0.00534682	3.31569e-05	-0.000272444	-0.000293391	-3.36898e-05	-0.000196194	3.35518e-05	2.79873e-05	0.00206492	0	0	0.00111818	-0.00119345	-0.00173224
-0.00195414	2010-11-11 18:00:06	-0.0035204	-0.00156626	0.00195414	0.00468731	-0.000153276	-0.000496427	-0.000316545	-0.000230233	-0.00012208	-0.00023187	-0.000219831	-0.00512255	3.72418e-05	-0.000501943	-0.000417619	-4.72126e-05	-0.000214429	4.15731e-05	-2.69313e-05	0.00193579	0	0	0.00102322	-0.00119046	-0.00195414
0.00136654	2010-11-11 18:30:06	-0.0014082	-0.00277474	-0.00136654	0.00468731	-0.000435563	-0.000777278	-0.000599366	-0.000450615	-0.000194133	-0.000130734	-0.000168457	-0.00489946	3.22003e-05	-0.000646819	-0.000467003	-5.68971e-05	-0.000226536	4.85078e-05	-7.50735e-05	0.00180773	0	0	0.000924711	-0.00114727	0.00136654
0.00112357	2010-11-11 19:00:06	-0.0021123	-0.00323587	-0.00112357	0.00468731	-0.000634538	-0.000843574	-0.000687611	-0.000645559	-0.000259523	-2.6071e-05	-0.000118297	-0.00467913	2.79861e-05	-0.000682694	-0.000462135	-6.58478e-05	-0.000235579	5.48776e-05	-0.000119027	0.00168424	0	0	0.000831507	-0.0010622	0.00112357
0.000731408	2010-11-11 19:30:06	-0.0028164	-0.00354781	-0.000731408	0.00468731	-0.000672129	-0.000942189	-0.000861738	-0.00084937	-0.000310976	8.61468e-05	-7.29921e-05	-0.00446178	3.9155e-05	-0.000655814	-0.000487212	-7.38873e-05	-0.000246392	6.06162e-05	-0.000164809	0.00156282	0	0	0.000751128	-0.000935693	0.000731408
0.00126607	2010-11-11 20:00:06	-0.0028164	-0.00408247	-0.00126607	0.00468731	-0.000580736	-0.00127536	-0.00112411	-0.00107823	-0.000349105	0.00019716	-3.36251e-05	-0.0042473	5.45374e-05	-0.000662764	-0.000548958	-8.18138e-05	-0.000257581	6.66777e-05	-0.000210871	0.0014435	0	0	0.00068921	-0.000770406	0.00126607
0.00102427	2010-11-11 20:30:06	-0.0045062	-0.00553047	-0.00102427	0.00468731	-0.000825411	-0.00189272	-0.00156061	-0.00131606	-0.000386359	0.000296657	4.16728e-06	-0.00403441	5.61016e-05	-0.000784179	-0.000635588	-9.10629e-05	-0.000268705	7.23439e-05	-0.000256277	0.00132646	0	0	0.000649118	-0.000571249	0.00102427
-0.00243417	2010-11-11 21:00:06	-0.0101389	-0.00770473	0.00243417	0.00468731	-0.00150564	-0.00260035	-0.00208763	-0.00161277	-0.000424606	0.000389283	4.12379e-05	-0.00382322	6.73996e-05	-0.000969602	-0.000765437	-0.000101828	-0.000276176	7.6787e-05	-0.000297072	0.00121107	0	0	0.000631716	-0.000345203	-0.00243417
-0.000434933	2010-11-11 21:30:06	-0.0097868	-0.00935187	0.000434933	0.00468731	-0.00198688	-0.00314473	-0.00256267	-0.00185829	-0.000465191	0.000474692	7.88007e-05	-0.00361607	7.05279e-05	-0.00114956	-0.000865342	-0.000114786	-0.000278962	8.04189e-05	-0.000330504	0.00109506	0	0	0.000635331	-0.000101014	-0.000434933
-0.00122917	2010-11-11 22:00:06	-0.0117583	-0.0105291	0.00122917	0.00468731	-0.00242244	-0.00356485	-0.00295173	-0.00202731	-0.000500354	0.000558299	0.000113378	-0.00341158	7.55694e-05	-0.00126083	-0.000934006	-0.000121914	-0.000280861	8.31755e-05	-0.000359549	0.00098138	0	0	0.000655913	0.000151265	-0.00122917
-0.000809212	2010-11-11 22:30:06	-0.0119695	-0.0111603	0.000809212	0.00468731	-0.00271281	-0.00387968	-0.00316894	-0.00212049	-0.000529967	0.000641385	0.000143133	-0.00321252	6.54865e-05	-0.00136585	-0.000959819	-0.000123664	-0.00028404	8.51104e-05	-0.000385864	0.000872689	0	0	0.000687377	0.000400851	-0.000809212
-0.00201862	2010-11-11 23:00:06	-0.0133073	-0.0112887	0.00201862	0.00468731	-0.00295748	-0.00397497	-0.00327527	-0.00221367	-0.000548973	0.000711924	0.000169017	-0.00301791	6.3444e-05	-0.0013868	-0.000941291	-0.000124422	-0.000284728	8.79663e-05	-0.000410203	0.000768375	0	0	0.000722119	0.000636881	-0.00201862
0.000118669	2010-11-11 23:30:06	-0.010843	-0.0109617	-0.000118669	0.00468731	-0.00309457	-0.00390533	-0.00327754	-0.00228141	-0.000563655	0.000770437	0.000191292	-0.00282607	5.76657e-05	-0.00133703	-0.000901626	-0.000125011	-0.000283222	9.13705e-05	-0.000433002	0.000667988	0	0	0.000751641	0.00084909	0.000118669
0.000523887	2010-11-12 00:00:06	-0.0097868	-0.0103107	-0.000523887	0.00468731	-0.00295748	-0.00382006	-0.00329563	-0.00229788	-0.000576116	0.000820093	0.000211861	-0.00264007	6.47496e-05	-0.00123475	-0.000869071	-0.000123955	-0.0002834	9.54204e-05	-0.000455448	0.000568004	0	0	0.000767258	0.00102847	0.000523887
0.000215159	2010-11-12 00:30:06	-0.0098572	-0.0100724	-0.000215159	0.00468731	-0.00275851	-0.00398164	-0.0033906	-0.00227283	-0.000584385	0.000853089	0.000230823	-0.00245801	6.73996e-05	-0.00120309	-0.000879369	-0.000119753	-0.000285498	9.95241e-05	-0.000474392	0.000468891	0	0	0.000760826	0.00116784	0.000215159
-0.0015628	2010-11-12 01:00:06	-0.0119695	-0.0104067	0.0015628	0.00468731	-0.00295748	-0.00420285	-0.00343812	-0.00228122	-0.000584267	0.000889351	0.00024821	-0.00227722	6.0794e-05	-0.00124341	-0.000877495	-0.000116657	-0.000288888	0.000103359	-0.00049021	0.000374383	0	0	0.000725416	0.00126229	-0.0015628
-0.00149772	2010-11-12 01:30:06	-0.0121807	-0.010683	0.00149772	0.00468731	-0.00323975	-0.00419618	-0.00347884	-0.00230685	-0.000587716	0.000926645	0.000264351	-0.00209951	5.67091e-05	-0.00127678	-0.000872066	-0.000115617	-0.000298243	0.00010672	-0.000503392	0.000284858	0	0	0.000655914	0.00130945	-0.00149772
-0.00186261	2010-11-12 02:00:06	-0.0123215	-0.0104589	0.00186261	0.00468731	-0.00323975	-0.00406691	-0.00342685	-0.00234896	-0.000585129	0.00096789	0.000278916	-0.00192872	5.87516e-05	-0.00123748	-0.000845868	-0.000117875	-0.000308023	0.000109902	-0.000513821	0.000198645	0	0	0.000549462	0.00130961	-0.00186261
-0.000959459	2010-11-12 02:30:06	-0.010843	-0.00988354	0.000959459	0.00468731	-0.00290368	-0.00391199	-0.00334315	-0.00235734	-0.000587716	0.0010069	0.000290398	-0.001766	6.06647e-05	-0.00116903	-0.000825291	-0.00012039	-0.000320358	0.000112268	-0.000522592	0.000115146	0	0	0.000405742	0.00126557	-0.000959459
-0.00167922	2010-11-12 03:00:06	-0.0119695	-0.0102903	0.00167922	0.00468731	-0.00300318	-0.00401228	-0.00339286	-0.00234057	-0.000591543	0.00104058	0.000300699	-0.00160934	7.19628e-05	-0.00115058	-0.000863468	-0.000121132	-0.000336707	0.000113238	-0.000529382	3.75202e-05	0	0	0.00022706	0.00118239	-0.00167922
-0.000674599	2010-11-12 03:30:06	-0.011547	-0.0108724	0.000674599	0.00468731	-0.00290368	-0.00417387	-0.00351501	-0.00236611	-0.000594874	0.00106609	0.000309163	-0.00145384	7.14845e-05	-0.00123418	-0.000916231	-0.00012264	-0.000356514	0.000113149	-0.000533954	-3.38671e-05	0	0	1.82441e-05	0.00106692	-0.000674599
-0.00051963	2010-11-12 04:00:06	-0.0122511	-0.0117315	0.00051963	0.00468731	-0.00314836	-0.00433045	-0.00356027	-0.00235734	-0.000599929	0.00108534	0.00031661	-0.00130037	6.73996e-05	-0.00132951	-0.000949907	-0.000127285	-0.000376304	0.000113195	-0.000537924	-9.73225e-05	0	0	-0.000213639	0.000927279	-0.00051963
-0.00204215	2010-11-12 04:30:06	-0.0143634	-0.0123213	0.00204215	0.00468731	-0.00333924	-0.00429647	-0.00360098	-0.00234058	-0.000608563	0.00109607	0.000322515	-0.00115253	6.93128e-05	-0.00138703	-0.000981901	-0.000129648	-0.000392441	0.000112723	-0.000539619	-0.000152665	0	0	-0.000459712	0.000772193	-0.00204215
-0.000407865	2010-11-12 05:00:06	-0.0128144	-0.0124065	0.000407865	0.00468731	-0.00323975	-0.00422516	-0.00351283	-0.00235754	-0.000617445	0.00109349	0.000327469	-0.00101277	7.11355e-05	-0.00138031	-0.000973285	-0.000132954	-0.000404139	0.000111368	-0.000539274	-0.000202442	0	0	-0.000709834	0.000610419	-0.000407865
-0.00150881	2010-11-12 05:30:06	-0.0136593	-0.0121505	0.00150881	0.00468731	-0.00304888	-0.00397163	-0.00334769	-0.00237449	-0.000626576	0.00107656	0.000331767	-0.00087758	6.47496e-05	-0.00138008	-0.000953269	-0.000138622	-0.000409104	0.000109007	-0.000538143	-0.000250754	0	0	-0.000953211	0.000450148	-0.00150881
-0.00198502	2010-11-12 06:00:06	-0.014645	-0.01266	0.00198502	0.00468731	-0.00319405	-0.00394431	-0.00337478	-0.00240003	-0.000628679	0.00105473	0.000333768	-0.000746427	8.56519e-05	-0.00135343	-0.00101708	-0.000145944	-0.00040935	0.000106051	-0.000535125	-0.000297782	0	0	-0.00117903	0.000298522	-0.00198502
-0.000168431	2010-11-12 06:30:06	-0.0130256	-0.0128572	0.000168431	0.00468731	-0.00271281	-0.0040496	-0.00347656	-0.00244243	-0.000618817	0.00102784	0.00033508	-0.000619529	9.38216e-05	-0.00143304	-0.0011024	-0.000155056	-0.000405009	0.000103305	-0.000533431	-0.000340061	0	0	-0.00137705	0.000161274	-0.000168431
-0.00197843	2010-11-12 07:00:06	-0.016194	-0.0142156	0.00197843	0.00468731	-0.00305696	-0.00440341	-0.00363033	-0.00248522	-0.000601797	0.00099535	0.000335441	-0.000499963	9.74282e-05	-0.00157462	-0.00120512	-0.000166103	-0.00039944	0.000100845	-0.000532638	-0.000380625	0	0	-0.0015382	4.2497e-05	-0.00197843
-0.00245015	2010-11-12 07:30:06	-0.0180247	-0.0155745	0.00245015	0.00468731	-0.00343873	-0.00459065	-0.00381582	-0.00258688	-0.000576143	0.000950751	0.000335375	-0.00038731	0.000100905	-0.00179763	-0.00133609	-0.00017836	-0.000384419	9.80467e-05	-0.000531257	-0.000413247	0	0	-0.00165498	-5.54282e-05	-0.00245015
-0.00199744	2010-11-12 08:00:06	-0.0180951	-0.0160977	0.00199744	0.00468731	-0.00348442	-0.00462296	-0.00390407	-0.00264566	-0.000547026	0.000899966	0.0003359	-0.000286348	0.000111725	-0.00193305	-0.00142945	-0.000193124	-0.000360813	9.45763e-05	-0.000528783	-0.000437805	0	0	-0.00172186	-0.000131786	-0.00199744
-0.00134572	2010-11-12 08:30:06	-0.0175318	-0.0161861	0.00134572	0.00468731	-0.00338494	-0.00465528	-0.0039267	-0.00259419	-0.000513848	0.000848584	0.000336195	-0.000194416	0.000112203	-0.00205127	-0.00149511	-0.000202325	-0.000330866	9.07271e-05	-0.000526993	-0.000462338	0	0	-0.00173547	-0.000187358	-0.00134572
-0.00203948	2010-11-12 09:00:06	-0.0183063	-0.0162668	0.00203948	0.00468731	-0.00348442	-0.00471825	-0.00392897	-0.00245802	-0.000466484	0.000799004	0.000335474	-0.000105459	0.000114375	-0.00215207	-0.00155012	-0.000203898	-0.000299838	8.74987e-05	-0.000523534	-0.000480503	0	0	-0.00169475	-0.000224178	-0.00203948
-0.00140518	2010-11-12 09:30:06	-0.0172502	-0.015845	0.00140518	0.00468731	-0.00353012	-0.00464361	-0.00381818	-0.00224573	-0.000409741	0.000747622	0.000333702	-1.90497e-05	0.000109463	-0.00224318	-0.00156339	-0.000198495	-0.000266205	8.49326e-05	-0.000518682	-0.000505508	0	0	-0.00160092	-0.000245233	-0.00140518
-0.00275944	2010-11-12 10:00:06	-0.0172502	-0.0144908	0.00275944	0.00468731	-0.00353012	-0.00421683	-0.00348347	-0.00198246	-0.000347813	0.000697781	0.00033111	6.20403e-05	8.48246e-05	-0.002236	-0.00146702	-0.000188173	-0.000229787	8.21429e-05	-0.000512743	-0.000530034	0	0	-0.00145737	-0.00025415	-0.00275944
-0.00420296	2010-11-12 10:30:06	-0.0162644	-0.0120614	0.00420296	0.00468731	-0.00328544	-0.00349919	-0.00294518	-0.00165983	-0.000286746	0.000642101	0.000327042	0.000139838	7.00497e-05	-0.00207427	-0.0013121	-0.000172619	-0.000190535	8.00859e-05	-0.000509258	-0.000548326	0	0	-0.00126948	-0.000254885	-0.00420296
-0.00296698	2010-11-12 11:00:06	-0.0116175	-0.00865052	0.00296698	0.00468731	-0.00255953	-0.00263164	-0.00231638	-0.00126965	-0.000222845	0.000589091	0.000321859	0.000208163	6.39223e-05	-0.00179579	-0.00113136	-0.000152298	-0.000153558	7.72239e-05	-0.000507813	-0.000561403	0	0	-0.00104437	-0.000251452	-0.00296698
-0.00137255	2010-11-12 11:30:06	-0.0067592	-0.00538665	0.00137255	0.00468731	-0.0018793	-0.00192234	-0.00170111	-0.000871289	-0.00016042	0.000549051	0.000316774	0.000260764	4.96253e-05	-0.0014909	-0.000928733	-0.000128124	-0.00012746	7.32112e-05	-0.00050771	-0.000567816	0	0	-0.000790513	-0.000247679	-0.00137255
-0.00266601	2010-11-12 12:00:06	-0.0051398	-0.00247379	0.00266601	0.00468731	-0.00135236	-0.00127767	-0.00111075	-0.000506941	-9.68843e-05	0.000511931	0.000314084	0.000306785	3.58069e-05	-0.00124773	-0.000756419	-0.000102465	-0.000109241	6.89357e-05	-0.000504067	-0.000569659	0	0	-0.000517439	-0.000247019	-0.00266601
-0.00213101	2010-11-12 12:30:06	-0.0021123	1.87131e-05	0.00213101	0.00468731	-0.000962497	-0.000695969	-0.000635713	-0.000210631	-4.29627e-05	0.000481345	0.000312641	0.000347377	2.71588e-05	-0.001018	-0.000605432	-8.04191e-05	-9.52988e-05	6.47637e-05	-0.000498231	-0.000569048	0	0	-0.000235284	-0.0002524	-0.00213101
-0.00187315	2010-11-12 13:00:06	0.0007041	0.00257725	0.00187315	0.00468731	-0.000427461	-0.000114264	-0.000149406	1.82314e-05	-9.8884e-06	0.000452127	0.000310935	0.00038788	1.38188e-05	-0.000784056	-0.00043592	-6.31548e-05	-8.66976e-05	6.05854e-05	-0.000492278	-0.000570028	0	0	4.56183e-05	-0.000266101	-0.00187315
-0.00256162	2010-11-12 13:30:06	0.0021123	0.00467392	0.00256162	0.00468731	-4.56996e-05	0.000363821	0.0002442	0.000204401	8.50352e-06	0.00041492	0.000306276	0.000430817	1.22547e-05	-0.000547609	-0.000307577	-4.83822e-05	-8.02914e-05	5.6519e-05	-0.000487074	-0.000563971	0	0	0.00031517	-0.000289669	-0.00256162
-0.00128065	2010-11-12 14:00:06	0.0049286	0.00620925	0.00128065	0.00468731	0.00034417	0.00065134	0.000477219	0.00033969	1.72685e-05	0.000375738	0.000300568	0.000467475	1.58609e-05	-0.000375856	-0.000236111	-3.6327e-05	-7.75219e-05	5.26408e-05	-0.00047955	-0.000554779	0	0	0.000563944	-0.000323837	-0.00128065
-0.000815616	2010-11-12 14:30:06	0.0063368	0.00715242	0.000815616	0.00468731	0.000580736	0.000806254	0.000626538	0.00041562	1.88752e-05	0.00033776	0.000295778	0.000495422	9.12636e-06	-0.000284741	-0.000180548	-2.68038e-05	-7.9782e-05	4.87027e-05	-0.000470894	-0.000542063	0	0	0.000783596	-0.000368474	-0.000815616
-0.00239305	2010-11-12 15:00:06	0.0049286	0.00732165	0.00239305	0.00468731	0.000580736	0.000777273	0.000669524	0.000381014	1.32062e-05	0.000303907	0.000290136	0.00051433	6.7349e-06	-0.000248638	-0.000152108	-2.13125e-05	-8.63182e-05	4.5526e-05	-0.000456747	-0.000527633	0	0	0.000967243	-0.000422539	-0.00239305
-0.00112016	2010-11-12 15:30:06	0.0063368	0.00745696	0.00112016	0.00468731	0.000680231	0.000807925	0.000671796	0.000270578	1.48914e-06	0.000273061	0.000283837	0.00052474	8.16977e-06	-0.000221529	-0.000136207	-2.26913e-05	-9.50171e-05	4.35207e-05	-0.000439812	-0.000506169	0	0	0.00110979	-0.000484068	-0.00112016
6.13306e-05	2010-11-12 16:00:06	0.0070409	0.00697957	-6.13306e-05	0.00468731	0.000535043	0.000702638	0.000522569	0.000134703	-1.75036e-05	0.000244363	0.000275635	0.000528668	1.51243e-05	-0.000166518	-0.00014295	-2.65779e-05	-0.000106992	4.25439e-05	-0.000422166	-0.000484299	0	0	0.00120816	-0.000550189	6.13306e-05
-0.000534859	2010-11-12 16:30:06	0.0056327	0.00616756	0.000534859	0.00468731	0.000626436	0.00034215	0.000257919	-3.47024e-05	-4.14338e-05	0.000218586	0.000264219	0.000531112	2.23371e-05	-0.000184402	-0.000191036	-3.03194e-05	-0.000121097	4.23845e-05	-0.00040532	-0.000460882	0	0	0.00126149	-0.000617194	-0.000534859
-0.00115161	2010-11-12 17:00:06	0.0035204	0.00467201	0.00115161	0.00468731	0.000381761	-0.000174922	-8.13413e-05	-0.000170579	-7.09156e-05	0.000197366	0.000250932	0.000526215	2.49871e-05	-0.000284175	-0.000259891	-3.55285e-05	-0.000135432	4.30592e-05	-0.000388276	-0.000429001	0	0	0.00127109	-0.000680662	-0.00115161
-0.00191927	2010-11-12 17:30:06	0.0007041	0.00262337	0.00191927	0.00468731	-0.000290368	-0.000683655	-0.000468132	-0.000331602	-0.000103114	0.000186719	0.000238072	0.00051792	3.1722e-05	-0.000414356	-0.000339219	-3.97215e-05	-0.000147196	4.3711e-05	-0.000373846	-0.000395671	0	0	0.00124045	-0.000735657	-0.00191927
-0.00159387	2010-11-12 18:00:06	0	0.00159387	0.00159387	0.00468731	-0.000535043	-0.000874225	-0.000667252	-0.000466794	-0.000138148	0.00019334	0.000225213	0.000503353	2.35522e-05	-0.000522896	-0.000360162	-4.46402e-05	-0.000155485	4.43857e-05	-0.000356521	-0.000360037	0	0	0.00117491	-0.000776995	-0.00159387
-0.00240135	2010-11-12 18:30:06	-0.0014082	0.000993147	0.00240135	0.00468731	-0.000779712	-0.000938859	-0.00076904	-0.000534732	-0.000169733	0.000208209	0.000213271	0.000485175	2.24664e-05	-0.000533373	-0.000353613	-4.77447e-05	-0.000164217	4.54432e-05	-0.000336613	-0.000322959	0	0	0.00108143	-0.000799572	-0.00240135
-0.00015207	2010-11-12 19:00:06	0.0007041	0.00085617	0.00015207	0.00468731	-0.000725931	-0.000937197	-0.00081203	-0.000619629	-0.00019429	0.000233129	0.000202052	0.000460829	2.55947e-05	-0.000505241	-0.000349497	-5.02848e-05	-0.00017326	4.60909e-05	-0.000315362	-0.00028544	0	0	0.000968056	-0.000798734	-0.00015207
-0.000715994	2010-11-12 19:30:06	0	0.000715994	0.000715994	0.00468731	-0.000680231	-0.000972845	-0.000832386	-0.000704429	-0.000219082	0.000258994	0.000188798	0.00043245	2.95503e-05	-0.000468907	-0.000347256	-5.46312e-05	-0.000182549	4.64944e-05	-0.000292142	-0.000245872	0	0	0.000843401	-0.000770674	-0.000715994
-0.000119335	2010-11-12 20:00:06	0	0.000119335	0.000119335	0.00468731	-0.000725931	-0.00113776	-0.000986157	-0.000814766	-0.000244619	0.00028589	0.000174166	0.000402367	3.66342e-05	-0.000486792	-0.000399092	-5.95662e-05	-0.000189988	4.64593e-05	-0.000265387	-0.000206718	0	0	0.00071609	-0.000712809	-0.000119335
-0.00063305	2010-11-12 20:30:06	-0.0014082	-0.00077515	0.00063305	0.00468731	-0.000825411	-0.00143028	-0.00118973	-0.00091633	-0.000271018	0.000315879	0.000158944	0.000362181	4.38474e-05	-0.000578367	-0.00047674	-6.67348e-05	-0.00019215	4.56956e-05	-0.00024455	-0.000167758	0	0	0.000594153	-0.000624102	-0.00063305
-0.000924842	2010-11-12 21:00:06	-0.0028164	-0.00189156	0.000924842	0.00468731	-0.00107008	-0.00175511	-0.00144983	-0.00100123	-0.000293107	0.000346552	0.000141065	0.000318604	5.05818e-05	-0.000704794	-0.000565051	-7.34358e-05	-0.000193855	4.38601e-05	-0.000224687	-0.000127545	0	0	0.000484486	-0.000505301	-0.000924842
-0.000562859	2010-11-12 21:30:06	-0.0035204	-0.00295754	0.000562859	0.00468731	-0.00140615	-0.00203763	-0.00163986	-0.00111176	-0.000310506	0.00037233	0.000124498	0.000272469	4.64974e-05	-0.000848416	-0.000622298	-7.91046e-05	-0.0001894	4.14223e-05	-0.00020481	-8.54681e-05	0	0	0.000392388	-0.000359062	-0.000562859
-0.0006134	2010-11-12 22:00:06	-0.0039429	-0.0033295	0.0006134	0.00468731	-0.00155134	-0.00206828	-0.00170775	-0.00124725	-0.000324078	0.000395611	0.000110523	0.000221983	4.33691e-05	-0.000923358	-0.000642874	-8.46121e-05	-0.000181357	3.90817e-05	-0.000184851	-4.2964e-05	0	0	0.000321227	-0.000189913	-0.0006134
-0.000258388	2010-11-12 22:30:06	-0.0037317	-0.00347331	0.000258388	0.00468731	-0.00164273	-0.00206994	-0.00178463	-0.00136606	-0.000335429	0.000409787	9.64163e-05	0.000170857	4.43256e-05	-0.00092461	-0.000646428	-8.95309e-05	-0.00016604	3.64038e-05	-0.000161919	7.58934e-07	0	0	0.000272243	-4.09126e-06	-0.000258388
0.000658899	2010-11-12 23:00:06	-0.0028164	-0.0034753	-0.000658899	0.00468731	-0.00145184	-0.0022382	-0.00192714	-0.00146714	-0.00033667	0.000415452	8.25066e-05	0.000115375	4.88888e-05	-0.000893746	-0.000648863	-9.32643e-05	-0.000145415	3.44296e-05	-0.000136858	4.45402e-05	0	0	0.000244534	0.000190791	0.000658899
0.000514268	2010-11-12 23:30:06	-0.0035204	-0.00403467	-0.000514268	0.00468731	-0.00155134	-0.00259702	-0.00216234	-0.00150106	-0.000331615	0.000408832	6.68909e-05	5.93609e-05	5.5145e-05	-0.000907414	-0.000679735	-9.29257e-05	-0.0001213	3.2832e-05	-0.000112665	9.09812e-05	0	0	0.000235193	0.000386187	0.000514268
0.00118257	2010-11-13 00:00:06	-0.0040133	-0.00519587	-0.00118257	0.00468731	-0.00208638	-0.00304112	-0.00243153	-0.0015264	-0.000313615	0.000397402	5.01598e-05	2.28425e-06	5.74461e-05	-0.000981331	-0.000714531	-9.06679e-05	-9.89865e-05	3.09198e-05	-8.7669e-05	0.000138051	0	0	0.000239617	0.00057316	0.00118257
-0.000300842	2010-11-13 00:30:06	-0.0056327	-0.00533186	0.000300842	0.00468731	-0.00227725	-0.00303611	-0.00250169	-0.00153459	-0.000288575	0.000379787	3.18541e-05	-5.62823e-05	4.28908e-05	-0.00105627	-0.000705548	-8.67893e-05	-7.72151e-05	2.8782e-05	-6.0958e-05	0.000183894	0	0	0.000251929	0.000742971	-0.000300842
-0.00267741	2010-11-13 01:00:06	-0.0076042	-0.00492679	0.00267741	0.00468731	-0.00256762	-0.00283555	-0.00236827	-0.00145787	-0.000259707	0.000365525	1.44997e-05	-0.000118037	2.95503e-05	-0.00101846	-0.000638933	-8.2451e-05	-5.21487e-05	2.54544e-05	-3.48415e-05	0.000231588	0	0	0.000265505	0.000887664	-0.00267741
-0.00145726	2010-11-13 01:30:06	-0.004647	-0.00318974	0.00145726	0.00468731	-0.0019788	-0.00241876	-0.00214888	-0.00133038	-0.000226894	0.000354009	-5.57752e-06	-0.000182768	2.95503e-05	-0.000877113	-0.000553616	-7.37744e-05	-2.99006e-05	2.2255e-05	-9.42195e-06	0.00027888	0	0	0.000273544	0.0010006	-0.00145726
-0.00023516	2010-11-13 02:00:06	-0.0021123	-0.00187714	0.00023516	0.00468731	-0.00173412	-0.00222152	-0.00186615	-0.00112647	-0.000185081	0.000337337	-2.55235e-05	-0.000250155	2.41598e-05	-0.000709345	-0.000445095	-6.28644e-05	-1.22239e-05	2.03117e-05	1.77166e-05	0.000328059	0	0	0.000269633	0.00107688	-0.00023516
-0.000673747	2010-11-13 02:30:06	-0.0014082	-0.000734453	0.000673747	0.00468731	-0.00154323	-0.00196465	-0.00164222	-0.000905698	-0.000144366	0.000316541	-4.49774e-05	-0.000318287	2.04239e-05	-0.000596129	-0.000365206	-4.68822e-05	3.58566e-06	1.79567e-05	4.73939e-05	0.000382036	0	0	0.000248278	0.00111367	-0.000673747
0.000554664	2010-11-13 03:00:06	0.0007041	0.000149436	-0.000554664	0.00468731	-0.00154323	-0.00173177	-0.00140248	-0.000643012	-0.000105009	0.000288006	-6.46282e-05	-0.000391734	8.29905e-06	-0.000501026	-0.00028213	-3.015e-05	1.84767e-05	1.52209e-05	7.52496e-05	0.000436395	0	0	0.000205342	0.0011103	0.000554664
0.000276693	2010-11-13 03:30:06	0.0021123	0.00183561	-0.000276693	0.00468731	-0.00120717	-0.00118239	-0.00100215	-0.00039719	-6.86167e-05	0.0002484	-8.5788e-05	-0.000466988	-1.02122e-05	-0.000375624	-0.000143297	-1.36196e-05	3.84809e-05	1.08068e-05	0.000105392	0.000491612	0	0	0.000138372	0.00106827	0.000276693
0.000676061	2010-11-13 04:00:06	0.0042245	0.00354844	-0.000676061	0.00468731	-0.00106199	-0.000563369	-0.000495482	-0.000168132	-3.19766e-05	0.000221678	-0.000107801	-0.000543619	-2.45088e-05	-0.000159335	1.72323e-05	3.87006e-07	4.68867e-05	4.73301e-06	0.000139276	0.0005493	0	0	4.67892e-05	0.000991058	0.000676061
0.00398628	2010-11-13 04:30:06	0.0098572	0.00587092	-0.00398628	0.00468731	-0.00028228	0.000110289	-2.72621e-05	4.32808e-05	8.1118e-06	0.000193491	-0.000128829	-0.000620889	-1.99456e-05	0.000100463	0.000156432	1.26115e-05	4.64613e-05	-2.69836e-06	0.000172432	0.000606217	0	0	-6.80569e-05	0.000883785	0.00398628
0.00681125	2010-11-13 05:00:06	0.0140818	0.00727055	-0.00681125	0.00468731	0.00025277	0.000459107	0.000309817	0.000187051	5.41306e-05	0.000159116	-0.000153303	-0.000698582	-1.2733e-05	0.000316292	0.000230139	2.15299e-05	4.24315e-05	-1.05064e-05	0.000206175	0.000669949	0	0	-0.000202975	0.000752829	0.00681125
0.00497545	2010-11-13 05:30:06	0.0126736	0.00769815	-0.00497545	0.00468731	0.000435563	0.000676991	0.00052248	0.000263275	8.0543e-05	0.000112879	-0.00017876	-0.000777239	-2.06826e-05	0.00036834	0.000256511	2.5965e-05	3.85809e-05	-1.9463e-05	0.000241005	0.000732643	0	0	-0.000353135	0.000605337	0.00497545
0.00136568	2010-11-13 06:00:06	0.0084491	0.00708342	-0.00136568	0.00468731	0.000381761	0.000576705	0.000452411	0.00031396	9.81906e-05	4.61066e-05	-0.000204119	-0.000860574	-4.56318e-06	0.000354442	0.000193452	2.59489e-05	4.42475e-05	-2.85251e-05	0.000275189	0.000795102	0	0	-0.00051237	0.000448742	0.00136568
0.00241555	2010-11-13 06:30:06	0.0091531	0.00673755	-0.00241555	0.00468731	0.000734019	0.000452443	0.000389068	0.000356653	0.000113487	-3.79345e-05	-0.000230068	-0.000947833	-3.95561e-06	0.000252394	0.000144438	2.27961e-05	5.99243e-05	-3.737e-05	0.000310512	0.000854908	0	0	-0.000673543	0.000290305	0.00241555
0.00122555	2010-11-13 07:00:06	0.0070409	0.00581535	-0.00122555	0.00468731	0.000190888	0.000360497	0.000443326	0.000484049	0.000132728	-0.000130138	-0.000256313	-0.00103392	-7.56221e-06	0.00018941	0.000128537	2.10463e-05	7.97796e-05	-4.6132e-05	0.000346684	0.000917404	0	0	-0.000828965	0.000136722	0.00122555
0.00138917	2010-11-13 07:30:06	0.0070409	0.00565173	-0.00138917	0.00468731	0.000145194	0.00059005	0.000499856	0.000517382	0.000167878	-0.000236429	-0.000283542	-0.00112151	-1.06905e-05	0.000126427	0.000109082	2.44733e-05	0.000105006	-5.52438e-05	0.000382109	0.000981368	0	0	-0.000970809	-6.1929e-06	0.00138917
0.00261184	2010-11-13 08:00:06	0.0091531	0.00654126	-0.00261184	0.00468731	0.000435563	0.00101683	0.000870741	0.00052596	0.000217215	-0.000343752	-0.000311854	-0.00121217	-2.59437e-05	0.000162761	0.000181685	1.84498e-05	0.000142129	-6.44736e-05	0.00041763	0.00104842	0	0	-0.00109153	-0.000133717	0.00261184
0.00449633	2010-11-13 08:30:06	0.0119695	0.00747317	-0.00449633	0.00468731	0.000725931	0.00151556	0.00107895	0.000577036	0.000270261	-0.000451932	-0.000340198	-0.00130783	-1.26421e-05	0.000275975	0.000192892	1.28052e-05	0.00018107	-7.24659e-05	0.00045533	0.00111172	0	0	-0.00118426	-0.000242342	0.00449633
0.00715983	2010-11-13 09:00:06	0.0147858	0.00762597	-0.00715983	0.00468731	0.00116957	0.00138129	0.0010066	0.000670804	0.000342783	-0.000559254	-0.000368017	-0.00140338	1.63391e-05	0.00033155	0.000107382	9.52328e-06	0.000219258	-8.08823e-05	0.000493133	0.00117487	0	0	-0.00124312	-0.000329802	0.00715983
0.00524687	2010-11-13 09:30:06	0.0126736	0.00742673	-0.00524687	0.00468731	0.00154323	0.00102248	0.000938717	0.000866429	0.000424083	-0.000667695	-0.000396821	-0.00149798	6.60562e-06	0.000170043	4.11522e-05	1.09182e-05	0.000254906	-8.85725e-05	0.000529562	0.00124091	0	0	-0.00126352	-0.000395035	0.00524687
0.00116198	2010-11-13 10:00:06	0.0070409	0.00587892	-0.00116198	0.00468731	0.000435563	0.000722651	0.00085956	0.00112083	0.000506245	-0.000777937	-0.000425953	-0.00158949	-1.78389e-06	-3.85021e-05	-3.46206e-05	2.0667e-05	0.000296319	-9.62149e-05	0.000567007	0.00130777	0	0	-0.00124242	-0.000438091	0.00116198
0.00280976	2010-11-13 10:30:06	0.0098572	0.00704744	-0.00280976	0.00468731	0.00034417	0.00132268	0.00122581	0.00141003	0.000585325	-0.000881471	-0.000455872	-0.00168227	-3.18124e-05	-0.000154098	5.5968e-05	3.26013e-05	0.000349005	-0.000103951	0.000607028	0.00137545	0	0	-0.00117846	-0.000460009	0.00280976
-0.000124602	2010-11-13 11:00:06	0.0105613	0.0106859	0.000124602	0.00468731	0.000924906	0.00248775	0.00204456	0.00186074	0.000658239	-0.00098252	-0.000484741	-0.00177538	-5.59723e-05	0.000114361	0.000311743	5.01235e-05	0.0004011	-0.000112088	0.000649485	0.00144106	0	0	-0.00107209	-0.000462685	-0.000124602
-0.00127727	2010-11-13 11:30:06	0.0140818	0.0153591	0.00127727	0.00468731	0.00184979	0.0037481	0.00301944	0.002471	0.00074236	-0.001076	-0.000515578	-0.00187189	-7.33976e-05	0.000535207	0.000598007	7.97654e-05	0.000459604	-0.000121036	0.000693425	0.0015073	0	0	-0.000925613	-0.00044873	-0.00127727
-0.000209129	2010-11-13 12:00:06	0.0197145	0.0199236	0.000209129	0.00468731	0.00295748	0.00477224	0.00387899	0.00304735	0.000837598	-0.00116073	-0.000549959	-0.00196808	-7.279e-05	0.0010081	0.000848337	0.000114665	0.000505707	-0.000130135	0.000736599	0.00157543	0	0	-0.000743159	-0.000421334	-0.000209129
0.00142295	2010-11-13 12:30:06	0.0253472	0.0239243	-0.00142295	0.00468731	0.00378289	0.00574341	0.00476117	0.00353831	0.000934559	-0.00124794	-0.000585619	-0.00206086	-0.000110898	0.00132325	0.00110054	0.000149387	0.000539816	-0.000138817	0.000777273	0.00164519	0	0	-0.00053058	-0.000384133	0.00142295
-0.00225471	2010-11-13 13:00:06	0.0246431	0.0268978	0.00225471	0.00468731	0.00401137	0.00658031	0.00547822	0.00390275	0.00102537	-0.00133198	-0.000622591	-0.00215663	-0.000117374	0.00164057	0.00130728	0.00017557	0.000568175	-0.000146652	0.000819378	0.00171307	0	0	-0.000295272	-0.000341063	-0.00225471
0.00323637	2010-11-13 13:30:06	0.0337962	0.0305598	-0.00323637	0.00468731	0.00524282	0.00741554	0.00601887	0.00423308	0.00109077	-0.00142598	-0.000656447	-0.00225431	-0.000120024	0.0019228	0.00146463	0.000195406	0.00059419	-0.000153814	0.000866974	0.00178015	0	0	-4.59186e-05	-0.000296209	0.00323637
0.0030995	2010-11-13 14:00:06	0.0359085	0.032809	-0.0030995	0.00468731	0.00561649	0.00779501	0.00651199	0.00452948	0.00114198	-0.00152179	-0.000690729	-0.00235465	-0.000118938	0.00221699	0.00161449	0.000215824	0.000615308	-0.000162723	0.000911881	0.00184683	0	0	0.000207856	-0.000253625	0.0030995
0.00229258	2010-11-13 14:30:06	0.0366126	0.03432	-0.00229258	0.00468731	0.00595256	0.00808753	0.00680154	0.0046907	0.00117986	-0.00161433	-0.000727997	-0.00245434	-0.000136583	0.00232405	0.00172301	0.000233862	0.000633543	-0.000172019	0.00095726	0.0019153	0	0	0.000455903	-0.000217131	0.00229258
-0.000221428	2010-11-13 15:00:06	0.0352044	0.0354258	0.000221428	0.00468731	0.00595256	0.00837837	0.00703228	0.00488516	0.00121761	-0.00169939	-0.000765888	-0.00255468	-0.00013732	0.00244399	0.00179728	0.000245667	0.000646108	-0.000180698	0.000999648	0.00197989	0	0	0.000688028	-0.000190091	-0.000221428
-1.69816e-07	2010-11-13 15:30:06	0.0366126	0.0366128	1.69816e-07	0.00468731	0.00629671	0.00863357	0.00717705	0.00497804	0.00124192	-0.00177148	-0.000802401	-0.00265788	-0.000135278	0.00258089	0.00185416	0.000258602	0.000656151	-0.000188885	0.00104051	0.00204445	0	0	0.00089451	-0.000175174	-1.69816e-07
8.1287e-05	2010-11-13 16:00:06	0.0380208	0.0379395	-8.1287e-05	0.00468731	0.00657899	0.00895674	0.00751631	0.00504578	0.00126265	-0.00185243	-0.000838651	-0.00276502	-0.000164608	0.00269638	0.00199543	0.000266931	0.000663869	-0.000195946	0.00108342	0.00210983	0	0	0.00106664	-0.000174116	8.1287e-05
-0.00103614	2010-11-13 16:30:06	0.0373167	0.0383528	0.00103614	0.00468731	0.00647949	0.00914397	0.00759556	0.00507083	0.00127672	-0.00194214	-0.000873393	-0.00287173	-0.00015596	0.00285071	0.00204518	0.00027543	0.000664671	-0.000201995	0.00112549	0.00217297	0	0	0.00119724	-0.000187522	-0.00103614
0.0032143	2010-11-13 17:00:06	0.0422453	0.039031	-0.0032143	0.00468731	0.00713022	0.00911499	0.00757293	0.00506265	0.00128609	-0.0020254	-0.00090902	-0.00297589	-0.000146446	0.00294479	0.00207624	0.000279849	0.000667489	-0.000207734	0.00116751	0.00223903	0	0	0.00128109	-0.000214707	0.0032143
0.0027909	2010-11-13 17:30:06	0.0415412	0.0387503	-0.0027909	0.00468731	0.00701454	0.00891275	0.00757293	0.00510534	0.0012882	-0.00210444	-0.000943203	-0.00308069	-0.000146924	0.00300948	0.00212133	0.000283026	0.000664229	-0.000212121	0.00120951	0.00230732	0	0	0.00131534	-0.000253631	0.0027909
-0.000880228	2010-11-13 18:00:06	0.0366126	0.0374928	0.000880228	0.00468731	0.0064338	0.00866256	0.00737617	0.00512191	0.00128795	-0.00217327	-0.000976797	-0.00318591	-0.000146446	0.00296073	0.00208072	0.000289751	0.000664048	-0.000215803	0.00125189	0.00237547	0	0	0.00129968	-0.000300927	-0.000880228
-0.00085717	2010-11-13 18:30:06	0.0366126	0.0374698	0.00085717	0.00468731	0.00647949	0.00879349	0.00740325	0.00512201	0.0012882	-0.00223461	-0.0010097	-0.00328624	-0.000157744	0.0029179	0.00209701	0.000291348	0.000672288	-0.000220479	0.0012941	0.00244775	0	0	0.00123645	-0.000352055	-0.00085717
0.000300329	2010-11-13 19:00:06	0.0380208	0.0377205	-0.000300329	0.00468731	0.0064338	0.00902304	0.00756612	0.00514725	0.00128154	-0.00228711	-0.00104379	-0.00338647	-0.000162307	0.00298112	0.00215033	0.000291203	0.000679201	-0.00022598	0.00133642	0.00251981	0	0	0.00113055	-0.000401569	0.000300329
-0.000379419	2010-11-13 19:30:06	0.0380208	0.0384002	0.000379419	0.00468731	0.00677796	0.00931056	0.00772897	0.00515583	0.00128757	-0.00233127	-0.00107735	-0.00348659	-0.000156787	0.00306723	0.00217858	0.000291033	0.00068741	-0.000231067	0.00137375	0.00259144	0	0	0.000989118	-0.000443492	-0.000379419
0.000813254	2010-11-13 20:00:06	0.0394289	0.0386156	-0.000813254	0.00468731	0.00706833	0.00933621	0.0077765	0.00516431	0.00130422	-0.00235739	-0.0011114	-0.00358469	-0.000148139	0.00313693	0.00217727	0.000291332	0.000690654	-0.000235313	0.00140853	0.00266163	0	0	0.000821131	-0.000471785	0.000813254
0.00135623	2010-11-13 20:30:06	0.0394289	0.0380727	-0.00135623	0.00468731	0.00711403	0.00914064	0.00769962	0.00514696	0.00132347	-0.002391	-0.00114335	-0.00368481	-0.000146924	0.00309889	0.00214527	0.000290292	0.00069655	-0.000239417	0.00144754	0.00273163	0	0	0.00063682	-0.000480849	0.00135623
-0.000299801	2010-11-13 21:00:06	0.0366126	0.0369124	0.000299801	0.00468731	0.00676986	0.00891442	0.0075413	0.00508789	0.00133889	-0.00243507	-0.00117268	-0.00378802	-0.000146097	0.00300082	0.00208577	0.000286228	0.000712669	-0.00024469	0.00149207	0.00280077	0	0	0.000446999	-0.000466046	-0.000299801
-0.00310636	2010-11-13 21:30:06	0.0330921	0.0361985	0.00310636	0.00468731	0.00657899	0.00882081	0.00741689	0.0050798	0.0013458	-0.00247408	-0.00120175	-0.00389123	-0.000146097	0.0029269	0.00204386	0.000281921	0.000732901	-0.000249551	0.00153637	0.00287142	0	0	0.000262354	-0.000424166	-0.00310636
-0.00150437	2010-11-13 22:00:06	0.0345003	0.0360047	0.00150437	0.00468731	0.00657899	0.00875784	0.00736936	0.0051649	0.00136011	-0.00250802	-0.00123557	-0.00399964	-0.000139711	0.00289353	0.00202516	0.000282115	0.000756656	-0.000254584	0.00158131	0.00294599	0	0	9.27332e-05	-0.000353803	-0.00150437
-0.00110575	2010-11-13 22:30:06	0.0352044	0.0363102	0.00110575	0.00468731	0.00663278	0.00886146	0.00748469	0.00528381	0.00138995	-0.0025424	-0.00127218	-0.00411018	-0.000154616	0.0028572	0.00204948	0.000287655	0.000779346	-0.000259385	0.00162463	0.0030197	0	0	-5.34941e-05	-0.000255597	-0.00110575
-0.00309556	2010-11-13 23:00:06	0.0337962	0.0368918	0.00309556	0.00468731	0.0064338	0.00915898	0.00775833	0.00541081	0.0014219	-0.00258665	-0.00130866	-0.00422125	-0.00016687	0.00289125	0.00212508	0.000294372	0.000801247	-0.00026424	0.00166684	0.00309178	0	0	-0.000169968	-0.000132316	-0.00309556
-0.00187232	2010-11-13 23:30:06	0.0366126	0.0384849	0.00187232	0.00468731	0.00687744	0.00967438	0.00804333	0.00548723	0.00145718	-0.00262592	-0.00134514	-0.00433136	-0.000166392	0.0030219	0.00220385	0.000300783	0.000837617	-0.000268338	0.00170867	0.00316384	0	0	-0.000252715	1.12409e-05	-0.00187232
-0.00216865	2010-11-14 00:00:06	0.0380208	0.0401894	0.00216865	0.00468731	0.00731301	0.0100878	0.00837359	0.00563188	0.00149444	-0.00266948	-0.00138113	-0.00444052	-0.000174212	0.00319912	0.00230862	0.000306766	0.000868826	-0.000272365	0.00175059	0.00323699	0	0	-0.000300339	0.000168518	-0.00216865
-0.00316101	2010-11-14 00:30:06	0.0380208	0.0411818	0.00316101	0.00468731	0.00759527	0.0101731	0.0084483	0.00586094	0.00153872	-0.00271391	-0.00141758	-0.00454935	-0.000163393	0.00332657	0.00233799	0.000318732	0.000893205	-0.000275542	0.00178914	0.0033147	0	0	-0.000314028	0.000331621	-0.00316101
-0.00156302	2010-11-14 01:00:06	0.040133	0.041696	0.00156302	0.00468731	0.00779425	0.0100522	0.00848674	0.00604701	0.00159226	-0.00276305	-0.00145324	-0.00465734	-0.000173954	0.00332884	0.00236475	0.000335763	0.000914927	-0.000278257	0.00182827	0.00339506	0	0	-0.000297368	0.000491865	-0.00156302
-0.00285833	2010-11-14 01:30:06	0.0394289	0.0422872	0.00285833	0.00468731	0.00745009	0.0102304	0.00879201	0.00619127	0.00163545	-0.00280309	-0.00148634	-0.00477054	-0.000199769	0.00334946	0.00248919	0.000348261	0.00093498	-0.000281961	0.00186521	0.00347087	0	0	-0.000255987	0.000640381	-0.00285833
-0.00443855	2010-11-14 02:00:06	0.0394289	0.0438674	0.00443855	0.00468731	0.00741249	0.0109414	0.00912227	0.00632714	0.00166889	-0.00284142	-0.00151862	-0.00488777	-0.000213148	0.00349947	0.00262165	0.00036155	0.000954524	-0.000285607	0.00190147	0.00354417	0	0	-0.000197069	0.000768748	-0.00443855
-0.000854049	2010-11-14 02:30:06	0.0457657	0.0466197	0.000854049	0.00468731	0.00823789	0.0115811	0.00956104	0.00653144	0.00170367	-0.00287922	-0.00155119	-0.0050015	-0.000212411	0.00382179	0.0027878	0.000372864	0.000976642	-0.00028986	0.0019341	0.0036175	0	0	-0.000128771	0.000869581	-0.000854049
-0.000353263	2010-11-14 03:00:06	0.0485821	0.0489354	0.000353263	0.00468731	0.00904711	0.0119215	0.00991848	0.00684471	0.00172995	-0.00291127	-0.00158095	-0.00511597	-0.000215539	0.00407293	0.00292437	0.000387563	0.000984132	-0.000294785	0.0019669	0.00369143	0	0	-5.95939e-05	0.000937037	-0.000353263
-0.002042	2010-11-14 03:30:06	0.0471739	0.0492159	0.002042	0.00468731	0.00881054	0.0118992	0.0100543	0.00704725	0.00176424	-0.0029508	-0.00161018	-0.00523416	-0.000205197	0.00419844	0.00293558	0.000408416	0.000977888	-0.000300418	0.00200058	0.0037635	0	0	2.23883e-06	0.000967191	-0.002042
-0.0015292	2010-11-14 04:00:06	0.0485821	0.0501113	0.0015292	0.00468731	0.00895572	0.0122631	0.0103595	0.00712377	0.00179793	-0.00299531	-0.00163777	-0.00535852	-0.000240875	0.00415436	0.00303776	0.000420262	0.000978921	-0.000306592	0.00203071	0.00383343	0	0	4.93643e-05	0.00095826	-0.0015292
-0.00192799	2010-11-14 04:30:06	0.0492862	0.0512142	0.00192799	0.00468731	0.00905522	0.0127445	0.0106513	0.0072342	0.00180868	-0.00304713	-0.0016648	-0.00548873	-0.000240526	0.00430015	0.00313878	0.000425358	0.000977905	-0.000313326	0.00206025	0.0038986	0	0	7.57748e-05	0.000910665	-0.00192799
0.00234515	2010-11-14 05:00:06	0.0549189	0.0525738	-0.00234515	0.00468731	0.00968973	0.0130933	0.0108775	0.00731861	0.00181583	-0.00310539	-0.00169105	-0.0056169	-0.000232357	0.00448409	0.00320146	0.000431922	0.000981574	-0.000320415	0.00209309	0.00396129	0	0	7.72026e-05	0.000826936	0.00234515
0.00254499	2010-11-14 05:30:06	0.055623	0.053078	-0.00254499	0.00468731	0.00996391	0.0131173	0.0110246	0.0073694	0.00182915	-0.00317371	-0.00171591	-0.00574147	-0.000229228	0.00466006	0.0032821	0.000435171	0.000983197	-0.000327884	0.00212723	0.00402398	0	0	5.1376e-05	0.000711478	0.00254499
0.0010611	2010-11-14 06:00:06	0.0535107	0.0524496	-0.0010611	0.00468731	0.00977304	0.0130816	0.0109455	0.00740263	0.00184703	-0.00325027	-0.00174199	-0.00586369	-0.000234657	0.00464844	0.00324933	0.000439663	0.000984883	-0.000336234	0.00216215	0.00408646	0	0	-1.86028e-06	0.000570226	0.0010611
-5.69618e-05	2010-11-14 06:30:06	0.0513984	0.0514554	5.69618e-05	0.00468731	0.00962785	0.012891	0.0108166	0.00734317	0.00186924	-0.00333225	-0.00176998	-0.00598592	-0.000222145	0.00458523	0.00318311	0.000438075	0.000996611	-0.000344421	0.00219492	0.00414727	0	0	-8.05581e-05	0.000410233	-5.69618e-05
0.000869521	2010-11-14 07:00:06	0.0521025	0.051233	-0.000869521	0.00468731	0.00997201	0.0128637	0.0108459	0.00726734	0.00188947	-0.00342084	-0.00179855	-0.00610666	-0.000228621	0.00450209	0.00317339	0.000427463	0.00101684	-0.000349721	0.0022251	0.00420828	0	0	-0.000180802	0.00023922	0.000869521
0.00132238	2010-11-14 07:30:06	0.0513984	0.050076	-0.00132238	0.00468731	0.00939128	0.0127991	0.0107962	0.00726734	0.00192585	-0.00351098	-0.00182673	-0.00622485	-0.000213626	0.0044809	0.00311425	0.000418407	0.00103711	-0.000355482	0.00225601	0.00426573	0	0	-0.000296952	6.51297e-05	0.00132238
0.00324159	2010-11-14 08:00:06	0.0528066	0.049565	-0.00324159	0.00468731	0.00963595	0.0127618	0.0106492	0.00725965	0.00197852	-0.00361306	-0.00185284	-0.00633655	-0.000198592	0.00439309	0.00300592	0.000413045	0.00106429	-0.000361055	0.00228545	0.00431922	0	0	-0.000421979	-0.000104294	0.00324159
0.000772318	2010-11-14 08:30:06	0.0499902	0.0492179	-0.000772318	0.00468731	0.00971924	0.0126955	0.0107057	0.00738704	0.0020418	-0.0037147	-0.0018783	-0.00644325	-0.000211454	0.00425322	0.00296458	0.000407561	0.0010943	-0.000366628	0.0023169	0.00436882	0	0	-0.000547862	-0.000261864	0.000772318
-0.00122882	2010-11-14 09:00:06	0.0471739	0.0484027	0.00122882	0.00468731	0.009238	0.0126732	0.0107102	0.00754826	0.00210718	-0.00379349	-0.0019033	-0.00654773	-0.000214104	0.00413078	0.00290152	0.000406973	0.00112885	-0.000372251	0.00235009	0.00441854	0	0	-0.000666044	-0.000401257	-0.00122882
-3.22691e-05	2010-11-14 09:30:06	0.0492862	0.0493185	3.22691e-05	0.00468731	0.00954456	0.013071	0.0109567	0.00778687	0.00218305	-0.00387091	-0.00192817	-0.00664934	-0.000221796	0.0040817	0.00291987	0.000408618	0.00116464	-0.00037634	0.00238191	0.00446398	0	0	-0.000767907	-0.000517237	-3.22691e-05
0.0017598	2010-11-14 10:00:06	0.0528066	0.0510468	-0.0017598	0.00468731	0.00978113	0.013622	0.011452	0.00820317	0.00225941	-0.00394713	-0.00195533	-0.00674946	-0.00022875	0.00418944	0.00301736	0.000419165	0.00119954	-0.000380359	0.00241481	0.00451357	0	0	-0.000845265	-0.000605828	0.0017598
0.000731312	2010-11-14 10:30:06	0.0542148	0.0534835	-0.000731312	0.00468731	0.0102705	0.0143413	0.0120536	0.00871177	0.00233479	-0.00402016	-0.00198322	-0.00684724	-0.000246524	0.00429446	0.00314496	0.000440388	0.00123411	-0.000385781	0.0024445	0.00456396	0	0	-0.00089084	-0.000664418	0.000731312
-0.00100683	2010-11-14 11:00:06	0.055623	0.0566298	0.00100683	0.00468731	0.0107517	0.0153465	0.0128792	0.00920352	0.00241263	-0.00409079	-0.00201067	-0.00694226	-0.000268034	0.00448854	0.00333843	0.000463805	0.00126553	-0.000391251	0.00247353	0.00461269	0	0	-0.000898723	-0.000691818	-0.00100683
-0.000612604	2010-11-14 11:30:06	0.0598475	0.0604601	0.000612604	0.00468731	0.0114319	0.0165149	0.0138088	0.00966991	0.00248357	-0.00414741	-0.00203731	-0.00703185	-0.00028533	0.0047939	0.00357269	0.00048723	0.00129821	-0.000397407	0.00250493	0.00465907	0	0	-0.00086477	-0.000688281	-0.000612604
0.000768971	2010-11-14 12:00:06	0.0654802	0.0647112	-0.000768971	0.00468731	0.0125477	0.017636	0.0146503	0.0101194	0.00254896	-0.0042012	-0.00206306	-0.00711602	-0.000290979	0.00516896	0.00379645	0.000512316	0.00132456	-0.000403208	0.00253605	0.00470009	0	0	-0.000786947	-0.00065547	0.000768971
0.000250832	2010-11-14 12:30:06	0.0682965	0.0680457	-0.000250832	0.00468731	0.0134188	0.0183403	0.0153131	0.010542	0.00260695	-0.00426342	-0.00208947	-0.00719829	-0.000293849	0.00549379	0.00397344	0.000538741	0.00134154	-0.000408496	0.00256766	0.00473757	0	0	-0.000665569	-0.000596401	0.000250832
0.000197813	2010-11-14 13:00:06	0.0704088	0.070211	-0.000197813	0.00468731	0.0138382	0.0188473	0.0157927	0.0107451	0.00265507	-0.0043282	-0.00211726	-0.00727555	-0.000308404	0.00570062	0.00411657	0.000559658	0.00135832	-0.000414663	0.00259666	0.00477633	0	0	-0.000503435	-0.000515328	0.000197813
0.000737312	2010-11-14 13:30:06	0.0725211	0.0717838	-0.000737312	0.00468731	0.0139834	0.0192998	0.016132	0.010863	0.00268556	-0.00439764	-0.00214505	-0.00735527	-0.000329694	0.00587762	0.00424903	0.000571576	0.0013713	-0.000420409	0.00262195	0.00481274	0	0	-0.000305835	-0.000417585	0.000737312
0.00607667	2010-11-14 13:51:06	0.0788579	0.0727812	-0.00607667	0.00468731	0.0143856	0.019437	0.01619	0.0108903	0.00269868	-0.00444716	-0.00216493	-0.00741352	-0.000303422	0.00603277	0.00427458	0.000576787	0.00138036	-0.000424721	0.00263797	0.00483668	0	0	-0.000150414	-0.000342534	0.00607667
0.00352925	2010-11-14 14:30:06	0.0774497	0.0739204	-0.00352925	0.00468731	0.0150159	0.0193867	0.0162474	0.0109053	0.00271419	-0.00452833	-0.00219832	-0.00752033	-0.000306969	0.00614868	0.00431674	0.000583599	0.00138873	-0.000432429	0.00266971	0.00487686	0	0	0.000163176	-0.00019742	0.00352925
-0.000489704	2010-11-14 15:00:06	0.0725211	0.0730108	0.000489704	0.00468731	0.0142657	0.0190942	0.0161683	0.010871	0.00272282	-0.00459311	-0.00222024	-0.0075994	-0.000309361	0.00614048	0.00432161	0.000587332	0.00138724	-0.00043765	0.00269083	0.00490894	0	0	0.000413604	-8.87503e-05	-0.000489704
0.00197543	2010-11-14 15:30:06	0.0746333	0.0726579	-0.00197543	0.00468731	0.0143275	0.0189683	0.0159082	0.0107603	0.00272715	-0.00465369	-0.0022433	-0.00767274	-0.000303233	0.00604116	0.00425687	0.000589123	0.00138717	-0.000442162	0.00271352	0.00493803	0	0	0.000658552	9.83072e-06	0.00197543
0.0019654	2010-11-14 16:00:06	0.0746333	0.0726679	-0.0019654	0.00468731	0.014228	0.0189343	0.0159036	0.0106848	0.00272209	-0.00471375	-0.00226495	-0.00774235	-0.000315139	0.0060546	0.00429317	0.000584752	0.00138591	-0.000445344	0.00273123	0.0049622	0	0	0.000885344	9.21098e-05	0.0019654
0.00145708	2010-11-14 16:30:06	0.0739292	0.0724721	-0.00145708	0.00468731	0.0140291	0.0188357	0.0158041	0.0106848	0.00270926	-0.00477725	-0.00228523	-0.0078091	-0.000315746	0.00609242	0.00431806	0.000587647	0.00138981	-0.000448248	0.00274773	0.00498721	0	0	0.00108171	0.000152915	0.00145708
0.00209458	2010-11-14 17:00:06	0.0746333	0.0725387	-0.00209458	0.00468731	0.0142818	0.0186451	0.0156593	0.0107019	0.00269841	-0.0048276	-0.00230347	-0.0078752	-0.000303582	0.00613376	0.00430795	0.000593026	0.00139192	-0.000450903	0.00276452	0.00500925	0	0	0.00123658	0.000188526	0.00209458
0.000804928	2010-11-14 17:30:06	0.0732252	0.0724203	-0.000804928	0.00468731	0.0140372	0.0185871	0.0157317	0.0107527	0.00269051	-0.00487253	-0.0023203	-0.00793578	-0.000324744	0.00612602	0.00437457	0.000598832	0.00139122	-0.000453095	0.00278083	0.00503093	0	0	0.00134081	0.000197013	0.000804928
-0.000417685	2010-11-14 18:00:06	0.071817	0.0722347	0.000417685	0.00468731	0.0135935	0.0187197	0.0157882	0.0107527	0.00269198	-0.00490604	-0.00233637	-0.00799243	-0.0003257	0.00618798	0.00442078	0.000605089	0.00138942	-0.000454328	0.00279392	0.00505259	0	0	0.00138784	0.000178474	-0.000417685
-0.000136589	2010-11-14 18:30:06	0.0732252	0.0733618	0.000136589	0.00468731	0.0141366	0.0191059	0.0159488	0.0107697	0.00269273	-0.00493164	-0.00235261	-0.00804759	-0.000329307	0.00626612	0.00447953	0.000606863	0.00139201	-0.00045493	0.00280538	0.0050776	0	0	0.00137425	0.00013513	-0.000136589
-0.0012805	2010-11-14 19:00:06	0.0725211	0.0738016	0.0012805	0.00468731	0.0142737	0.0192268	0.0160981	0.0107777	0.00269223	-0.00495244	-0.00236599	-0.00810105	-0.000319095	0.00642591	0.00452724	0.000607911	0.00139417	-0.000456141	0.00281185	0.00510214	0	0	0.00130001	7.12574e-05	-0.0012805
-0.000385261	2010-11-14 19:30:06	0.0732252	0.0736105	0.000385261	0.00468731	0.0145184	0.0191605	0.0160642	0.01071	0.00269618	-0.00497177	-0.00237908	-0.00814781	-0.000315966	0.00643217	0.00450515	0.000606823	0.00139803	-0.000457875	0.00282063	0.00512192	0	0	0.00116867	-7.04917e-06	-0.000385261
-0.000796486	2010-11-14 20:00:06	0.071817	0.0726135	0.000796486	0.00468731	0.0143194	0.0189583	0.0158946	0.0106933	0.00270986	-0.00498568	-0.00238952	-0.0081916	-0.000309141	0.00637967	0.00443778	0.000602662	0.00139764	-0.000459332	0.00283193	0.00514149	0	0	0.000987129	-9.22848e-05	-0.000796486
-0.0014618	2010-11-14 20:30:06	0.0697047	0.0711665	0.0014618	0.00468731	0.0141286	0.0185431	0.0156073	0.0106674	0.00272405	-0.00499255	-0.00239768	-0.00823464	-0.000300583	0.00626622	0.00434312	0.000600122	0.00139736	-0.000460178	0.0028378	0.00516045	0	0	0.000765311	-0.00017608	-0.0014618
-0.00136064	2010-11-14 21:00:06	0.0690006	0.0703612	0.00136064	0.00468731	0.0140291	0.0184205	0.0155734	0.0106338	0.00273923	-0.00499531	-0.00240805	-0.00827141	-0.000316574	0.00611884	0.00432741	0.000594574	0.00140139	-0.000461095	0.00284201	0.00518047	0	0	0.000515543	-0.000249852	-0.00136064
-0.0033507	2010-11-14 21:30:06	0.0661843	0.069535	0.0033507	0.00468731	0.0134026	0.0185565	0.0156163	0.0106339	0.00274922	-0.00500957	-0.00241747	-0.00830978	-0.000316225	0.00609618	0.00431543	0.000591324	0.00140737	-0.000462041	0.00284509	0.00520253	0	0	0.000251771	-0.000305501	-0.0033507
0.000211899	2010-11-14 22:00:06	0.0704088	0.0701969	-0.000211899	0.00468731	0.0139458	0.018815	0.0157045	0.0106687	0.00276094	-0.00502074	-0.00242413	-0.00834741	-0.000307796	0.00612203	0.00432236	0.000588631	0.00142025	-0.000462985	0.00284767	0.00522422	0	0	-1.1335e-05	-0.000336102	0.000211899
0.000835405	2010-11-14 22:30:06	0.071817	0.0709816	-0.000835405	0.00468731	0.014427	0.0189376	0.01589	0.0108471	0.00277537	-0.00502702	-0.00242996	-0.00838929	-0.000311054	0.00617431	0.00434818	0.000589752	0.00142549	-0.00046316	0.00284809	0.00524776	0	0	-0.000259348	-0.00033652	0.000835405
-0.00010294	2010-11-14 23:00:06	0.0704088	0.0705117	0.00010294	0.00468731	0.0139834	0.018878	0.0159556	0.011033	0.00279609	-0.00503406	-0.00243449	-0.00842521	-0.000309361	0.00615517	0.00432741	0.000597807	0.00142772	-0.00046218	0.00284611	0.00527234	0	0	-0.000479021	-0.000303889	-0.00010294
-0.00138402	2010-11-14 23:30:06	0.0697047	0.0710887	0.00138402	0.00468731	0.0141286	0.0191738	0.0161275	0.0111264	0.00282101	-0.0050424	-0.00243846	-0.00845826	-0.000325222	0.00610711	0.0043639	0.000603444	0.00143391	-0.000459932	0.00284018	0.00529694	0	0	-0.00065915	-0.000237928	-0.00138402
-0.00190795	2010-11-15 00:00:06	0.0704088	0.0723167	0.00190795	0.00468731	0.014228	0.0196636	0.0165097	0.011245	0.00283052	-0.0050497	-0.00243971	-0.0084894	-0.000335434	0.0061947	0.00445465	0.000606887	0.00144001	-0.00045682	0.00283611	0.00532358	0	0	-0.000791278	-0.000141032	-0.00190795
-0.000719356	2010-11-15 00:30:06	0.0732252	0.0739446	0.000719356	0.00468731	0.0147174	0.0201417	0.0167993	0.0113553	0.00283385	-0.00505545	-0.00243882	-0.00852086	-0.000327264	0.00633753	0.0045192	0.000611354	0.00144495	-0.000453167	0.0028321	0.0053486	0	0	-0.000870202	-1.81517e-05	-0.000719356
-2.31015e-05	2010-11-15 01:00:06	0.0753374	0.0753605	2.31015e-05	0.00468731	0.0152981	0.0203579	0.0169916	0.0114569	0.0028436	-0.00504986	-0.00243689	-0.00855551	-0.000324265	0.00647967	0.00456877	0.000617201	0.0014444	-0.000449941	0.00282592	0.00537631	0	0	-0.000894242	0.000123539	-2.31015e-05
-0.000894826	2010-11-15 01:30:06	0.0746333	0.0755281	0.000894826	0.00468731	0.0152362	0.0202576	0.0170391	0.0115158	0.00284878	-0.00503293	-0.0024358	-0.00859261	-0.000326657	0.00650609	0.00458056	0.000624506	0.00143516	-0.000446986	0.00281532	0.00540676	0	0	-0.000865267	0.000275159	-0.000894826
-4.09117e-05	2010-11-15 02:00:06	0.0753374	0.0753783	4.09117e-05	0.00468731	0.0151448	0.020164	0.0169441	0.0114728	0.0028462	-0.00500698	-0.0024338	-0.00863194	-0.000332913	0.00645905	0.00457269	0.000628054	0.00141889	-0.000442563	0.00281016	0.00544008	0	0	-0.00078847	0.000426773	-4.09117e-05
-0.000145271	2010-11-15 02:30:06	0.0753374	0.0754827	0.000145271	0.00468731	0.0150535	0.0201673	0.0169396	0.0113881	0.00283239	-0.00497802	-0.00242885	-0.00867222	-0.000336041	0.00647671	0.00459534	0.000625474	0.00139894	-0.000437739	0.00280238	0.00547234	0	0	-0.000671926	0.000568127	-0.000145271
0.000288243	2010-11-15 03:00:06	0.0760415	0.0757533	-0.000288243	0.00468731	0.0150991	0.020193	0.0169011	0.0113207	0.00279996	-0.00494932	-0.00242563	-0.00871442	-0.000331607	0.00653866	0.00461124	0.0006237	0.00137446	-0.000433259	0.00279268	0.00550214	0	0	-0.000525963	0.000689398	0.000288243
0.00103863	2010-11-15 03:30:06	0.0767456	0.075707	-0.00103863	0.00468731	0.0151986	0.0199974	0.0167632	0.0112779	0.0027627	-0.00492776	-0.00242212	-0.00875991	-0.000323179	0.00657579	0.00459514	0.000624482	0.0013495	-0.00042941	0.00278425	0.0055336	0	0	-0.000362414	0.000781895	0.00103863
0.00442373	2010-11-15 04:00:06	0.0795619	0.0751382	-0.00442373	0.00468731	0.0150991	0.0197082	0.0166184	0.011176	0.00271965	-0.00490137	-0.00241697	-0.00880487	-0.000323658	0.00650734	0.00456615	0.00062474	0.00131834	-0.00042601	0.0027739	0.00556695	0	0	-0.000193781	0.000838674	0.00442373
0.00173807	2010-11-15 04:30:06	0.0760415	0.0743034	-0.00173807	0.00468731	0.0146636	0.01955	0.0164782	0.011057	0.00267413	-0.0048652	-0.0024114	-0.00885302	-0.000332564	0.00643616	0.00454893	0.000620999	0.00128243	-0.000422405	0.00276414	0.00560258	0	0	-3.23958e-05	0.00085499	0.00173807
0.000905881	2010-11-15 05:00:06	0.0746333	0.0737274	-0.000905881	0.00468731	0.0145184	0.0194497	0.016295	0.0108787	0.00262972	-0.00483057	-0.00240503	-0.00890511	-0.000323309	0.00642967	0.00452592	0.000615161	0.00125207	-0.00041839	0.00275359	0.00563563	0	0	0.000110386	0.00082859	0.000905881
0.00401511	2010-11-15 05:30:06	0.0774497	0.0734346	-0.00401511	0.00468731	0.0147631	0.0192864	0.0161705	0.0106834	0.00257741	-0.00480299	-0.00239841	-0.00896314	-0.000318138	0.00643616	0.00450627	0.000606347	0.00122047	-0.000414967	0.00274422	0.00566587	0	0	0.000224895	0.000759816	0.00401511
0.00264004	2010-11-15 06:00:06	0.0746333	0.0719933	-0.00264004	0.00468731	0.0144189	0.0189243	0.0158992	0.0104371	0.00252646	-0.0047804	-0.00239112	-0.0090217	-0.000306969	0.00639709	0.00444321	0.000594526	0.00119128	-0.000412018	0.00273146	0.00569941	0	0	0.000303728	0.00065153	0.00264004
0.000438577	2010-11-15 06:30:06	0.0704088	0.0699702	-0.000438577	0.00468731	0.0141823	0.0183749	0.0154355	0.0101235	0.00248377	-0.00475951	-0.00238345	-0.00907654	-0.000288109	0.00625973	0.0042954	0.000577173	0.00116582	-0.000408937	0.0027167	0.00573357	0	0	0.000342173	0.000508877	0.000438577
0.00137267	2010-11-15 07:00:06	0.0690006	0.0676279	-0.00137267	0.00468731	0.0138839	0.0177219	0.0149288	0.00986094	0.00244552	-0.0047327	-0.00237541	-0.00913245	-0.000273334	0.00605244	0.00412045	0.000556022	0.00114244	-0.000405508	0.00270415	0.00576607	0	0	0.000338452	0.000338915	0.00137267
0.00237476	2010-11-15 07:30:06	0.0668884	0.0645136	-0.00237476	0.00468731	0.013158	0.0169513	0.014343	0.00960615	0.00241258	-0.00470624	-0.00236429	-0.00919081	-0.000253737	0.00577123	0.00390229	0.000537362	0.00112574	-0.000401872	0.00269128	0.00580043	0	0	0.00029379	0.000150158	0.00237476
0.00279728	2010-11-15 08:00:06	0.0647761	0.0619788	-0.00279728	0.00468731	0.0126229	0.0164732	0.0139426	0.0093269	0.0023911	-0.00468674	-0.00235372	-0.00925043	-0.000265164	0.00542726	0.00374851	0.000515099	0.00111904	-0.000397656	0.0026803	0.00583393	0	0	0.000212298	-4.79456e-05	0.00279728
0.00322068	2010-11-15 08:30:06	0.0633679	0.0601472	-0.00322068	0.00468731	0.0121417	0.0162487	0.0136576	0.00915769	0.0023742	-0.00466783	-0.00234349	-0.00930803	-0.000251475	0.00522886	0.00361286	0.000492907	0.00111878	-0.000393836	0.002671	0.0058652	0	0	0.000100699	-0.000245547	0.00322068
0.00367324	2010-11-15 09:00:06	0.0626638	0.0589906	-0.00367324	0.00468731	0.0121498	0.0160224	0.0134088	0.0090651	0.00237222	-0.00464429	-0.00233322	-0.00936086	-0.000233443	0.00507829	0.00347609	0.000476377	0.0011221	-0.000390161	0.00265995	0.00589916	0	0	-3.21055e-05	-0.000432925	0.00367324
0.00303338	2010-11-15 09:30:06	0.0612557	0.0582223	-0.00303338	0.00468731	0.0121955	0.0157979	0.0133182	0.00909093	0.00238344	-0.00462126	-0.00232594	-0.00941655	-0.000237527	0.00493045	0.00340818	0.000465701	0.00112715	-0.000386245	0.00264959	0.00593205	0	0	-0.000175573	-0.000600971	0.00303338
3.99626e-05	2010-11-15 10:00:06	0.0570311	0.0569911	-3.99626e-05	0.00468731	0.0116604	0.015643	0.0132368	0.00915896	0.00240293	-0.0045911	-0.00231842	-0.0094731	-0.000233313	0.00475175	0.00330865	0.000463031	0.0011319	-0.000382061	0.00264047	0.00596371	0	0	-0.000318171	-0.000741621	3.99626e-05
0.00419306	2010-11-15 10:30:06	0.0612557	0.0570626	-0.00419306	0.00468731	0.0116685	0.0158469	0.0133431	0.00925264	0.00242353	-0.00455836	-0.00230983	-0.00952783	-0.000248696	0.00462453	0.0033038	0.000460959	0.00114058	-0.000378762	0.0026346	0.00599603	0	0	-0.000448081	-0.000848225	0.00419306
0.0023676	2010-11-15 11:00:06	0.0605516	0.058184	-0.0023676	0.00468731	0.0118594	0.016267	0.0136597	0.00944816	0.00244401	-0.00453035	-0.00230261	-0.00958374	-0.000249523	0.0046882	0.00336929	0.000461451	0.00114961	-0.000376287	0.00263138	0.00603079	0	0	-0.000553934	-0.000915837	0.0023676
0.0015434	2010-11-15 11:30:06	0.0612557	0.0597123	-0.0015434	0.00468731	0.0122036	0.0167517	0.014008	0.00969399	0.00246066	-0.00449615	-0.00229697	-0.00963933	-0.000254952	0.00478376	0.00343009	0.000471498	0.00115931	-0.000373578	0.00262618	0.00606413	0	0	-0.00062554	-0.000941438	0.0015434
0.00264121	2010-11-15 12:00:06	0.064072	0.0614308	-0.00264121	0.00468731	0.0125853	0.0171719	0.0144084	0.00993113	0.00247645	-0.00445877	-0.00229467	-0.00969247	-0.000262864	0.00492863	0.00353169	0.000483569	0.00116676	-0.000372053	0.00262152	0.00609764	0	0	-0.000654577	-0.000924076	0.00264121
0.00379076	2010-11-15 12:30:06	0.0668884	0.0630976	-0.00379076	0.00468731	0.0129752	0.0176243	0.0147793	0.0100834	0.00249003	-0.00442028	-0.00229139	-0.00974732	-0.00027729	0.0050202	0.00363235	0.000496237	0.00116814	-0.000371548	0.00262026	0.00612887	0	0	-0.000635193	-0.000864932	0.00379076
0.00306799	2010-11-15 13:00:06	0.0675924	0.0645244	-0.00306799	0.00468731	0.0131204	0.0180121	0.0151073	0.0102018	0.00249546	-0.00439347	-0.0022887	-0.0098046	-0.000276682	0.00518547	0.0037229	0.000503075	0.001173	-0.000371047	0.00262238	0.00615949	0	0	-0.000564489	-0.000767288	0.00306799
0.00588003	2010-11-15 13:30:06	0.071817	0.065937	-0.00588003	0.00468731	0.0136016	0.0182896	0.0152408	0.0102438	0.0024914	-0.0043658	-0.00228673	-0.00985912	-0.000270206	0.00532556	0.0037809	0.000510817	0.00117805	-0.000370708	0.00262777	0.00619114	0	0	-0.000442846	-0.000636422	0.00588003
0.00317411	2010-11-15 14:00:06	0.0697047	0.0665306	-0.00317411	0.00468731	0.0137925	0.018225	0.0153064	0.0102092	0.00247352	-0.0043445	-0.00228739	-0.00991354	-0.000273554	0.0054202	0.00382169	0.000514397	0.00117047	-0.000371575	0.00263298	0.00622092	0	0	-0.000274068	-0.000479393	0.00317411
0.00337741	2010-11-15 14:30:06	0.0697047	0.0663273	-0.00337741	0.00468731	0.0136392	0.018089	0.0151957	0.0100904	0.00246167	-0.00433023	-0.00229093	-0.0099703	-0.00027177	0.00540153	0.00380297	0.000514494	0.00116359	-0.000373158	0.00263946	0.00624842	0	0	-6.53155e-05	-0.000304731	0.00337741
0.00399313	2010-11-15 15:00:06	0.0697047	0.0657116	-0.00399313	0.00468731	0.0134564	0.0177982	0.0149017	0.00992888	0.0024375	-0.00431881	-0.00229585	-0.0100266	-0.000262515	0.00538364	0.00374889	0.000510462	0.00115607	-0.000374733	0.00264959	0.00628032	0	0	0.000173182	-0.000122028	0.00399313
0.00734998	2010-11-15 15:30:06	0.0725211	0.0651711	-0.00734998	0.00468731	0.0134483	0.0174071	0.0146483	0.009751	0.00240333	-0.00430661	-0.00230081	-0.0100831	-0.0002583	0.00532066	0.00371241	0.000505527	0.0011495	-0.00037645	0.00266149	0.00631427	0	0	0.000428627	5.85618e-05	0.00734998
0.00354167	2010-11-15 16:00:06	0.0675924	0.0640507	-0.00354167	0.00468731	0.0130128	0.0170193	0.0143339	0.00953861	0.00236608	-0.00430197	-0.0023075	-0.0101362	-0.000262036	0.00523706	0.00366414	0.000502866	0.00114134	-0.000378901	0.00267358	0.00634715	0	0	0.000686354	0.000226894	0.00354167
0.0025628	2010-11-15 16:30:06	0.0654802	0.0629174	-0.0025628	0.00468731	0.0125315	0.0166381	0.0140217	0.00936121	0.00233202	-0.00430713	-0.0023161	-0.0101863	-0.000262385	0.00515665	0.00363664	0.000496875	0.00113855	-0.00038104	0.0026865	0.006379	0	0	0.000930696	0.000373448	0.0025628
0.00431746	2010-11-15 17:00:06	0.0668884	0.0625709	-0.00431746	0.00468731	0.012631	0.0164019	0.0137006	0.0092423	0.00229785	-0.00431116	-0.002326	-0.0102396	-0.00025556	0.00514219	0.00360558	0.000497076	0.00113927	-0.000384062	0.00270116	0.0064052	0	0	0.00114597	0.000489955	0.00431746
0.0060656	2010-11-15 17:30:06	0.0675924	0.0615268	-0.0060656	0.00468731	0.0121955	0.0159015	0.0135218	0.00910671	0.00227107	-0.00431649	-0.00233522	-0.0102913	-0.000265733	0.00513626	0.00363515	0.000497189	0.00113862	-0.000386673	0.00271657	0.00642706	0	0	0.0013175	0.000569979	0.0060656
0.00424049	2010-11-15 18:00:06	0.0654802	0.0612397	-0.00424049	0.00468731	0.0119965	0.0159288	0.01342	0.00897123	0.00225626	-0.00432724	-0.00234611	-0.010342	-0.00027177	0.00512374	0.00366995	0.000495407	0.00114306	-0.000389755	0.00273331	0.0064489	0	0	0.00143265	0.000609419	0.00424049
0.00796516	2010-11-15 18:30:06	0.0682965	0.0603313	-0.00796516	0.00468731	0.0115233	0.0157399	0.0132029	0.00886937	0.00224824	-0.00434141	-0.00235789	-0.0103928	-0.000250131	0.0052079	0.00363289	0.000493923	0.00115405	-0.000393645	0.00275257	0.00646616	0	0	0.00148175	0.000606873	0.00796516
0.00401185	2010-11-15 19:00:06	0.0647761	0.0607642	-0.00401185	0.00468731	0.0122412	0.0157283	0.0131486	0.00877678	0.00224453	-0.00435731	-0.00236967	-0.0104494	-0.00025578	0.00518797	0.00364338	0.000491206	0.00116758	-0.000399113	0.00277436	0.00648177	0	0	0.00145885	0.000563831	0.00401185
0.000652769	2010-11-15 19:30:06	0.0598475	0.0591947	-0.000652769	0.00468731	0.0115071	0.0153438	0.0129835	0.00877629	0.00225723	-0.00437579	-0.00238371	-0.0105041	-0.000254823	0.00515767	0.00359771	0.000489617	0.00117892	-0.000404048	0.00279726	0.00649382	0	0	0.00136224	0.000484652	0.000652769
0.00161321	2010-11-15 20:00:06	0.0598475	0.0582343	-0.00161321	0.00468731	0.0114696	0.0151872	0.0127528	0.00871742	0.00228769	-0.00439564	-0.00239955	-0.0105561	-0.000248567	0.00503694	0.00352625	0.000487311	0.0011997	-0.000410437	0.00281801	0.00650339	0	0	0.00119473	0.000376334	0.00161321
0.00142216	2010-11-15 20:30:06	0.0591434	0.0577212	-0.00142216	0.00468731	0.0113701	0.0151259	0.0127618	0.00876021	0.00232038	-0.00442297	-0.00241707	-0.0106032	-0.000252173	0.00500631	0.00352943	0.000482876	0.0012268	-0.00041769	0.00284079	0.00651087	0	0	0.000963581	0.00024806	0.00142216
0.00176018	2010-11-15 21:00:06	0.0591434	0.0573832	-0.00176018	0.00468731	0.0112249	0.0152279	0.0128387	0.00882834	0.00235911	-0.00446439	-0.00243443	-0.0106415	-0.000254694	0.00499013	0.00352943	0.000484844	0.00125874	-0.000424998	0.0028669	0.00651629	0	0	0.000680155	0.000110551	0.00176018
0.00146005	2010-11-15 21:30:06	0.0591434	0.0576833	-0.00146005	0.00468731	0.0113244	0.0155204	0.0130173	0.00897328	0.002414	-0.00450486	-0.00245224	-0.0106768	-0.000259865	0.00498763	0.00354908	0.000486634	0.00129867	-0.000432663	0.00289552	0.00652104	0	0	0.000359231	-2.47179e-05	0.00146005
0.00208549	2010-11-15 22:00:06	0.0605516	0.0584661	-0.00208549	0.00468731	0.0116147	0.0158402	0.0132413	0.00925322	0.00247827	-0.00455488	-0.00247179	-0.0107078	-0.000260951	0.00505084	0.00358519	0.000493101	0.00133736	-0.000440696	0.00292609	0.00652292	0	0	1.81092e-05	-0.000146395	0.00208549
0.0018891	2010-11-15 22:30:06	0.0612557	0.0593666	-0.0018891	0.00468731	0.0119051	0.0161361	0.0135602	0.00953335	0.00255364	-0.00461692	-0.00249344	-0.0107328	-0.000268383	0.00510585	0.0036447	0.000505632	0.00138102	-0.000449241	0.00295813	0.00652503	0	0	-0.000324497	-0.000244146	0.0018891
0.00260002	2010-11-15 23:00:06	0.0633679	0.0607679	-0.00260002	0.00468731	0.0120503	0.0166954	0.0140781	0.00987255	0.00263272	-0.00468291	-0.00251746	-0.0107548	-0.000290371	0.00517875	0.00376819	0.000518042	0.00142465	-0.000456348	0.00299198	0.00653084	0	0	-0.000649671	-0.000309476	0.00260002
0.00139694	2010-11-15 23:30:06	0.064072	0.0626751	-0.00139694	0.00468731	0.0123487	0.0174387	0.0145689	0.010212	0.00271352	-0.00475131	-0.00254233	-0.0107701	-0.000289415	0.00535791	0.00387652	0.000534008	0.00146865	-0.000463945	0.00302709	0.0065346	0	0	-0.00093953	-0.000336438	0.00139694
-0.000890496	2010-11-16 00:00:06	0.0647761	0.0656666	0.000890496	0.00468731	0.0132736	0.0182483	0.0152475	0.0106026	0.00279568	-0.00482581	-0.00256923	-0.0107827	-0.000306232	0.00556349	0.00403799	0.000551643	0.00151438	-0.000471852	0.00306228	0.00653811	0	0	-0.00117839	-0.000322127	-0.000890496
-0.000542357	2010-11-16 00:30:06	0.0675924	0.0681348	0.000542357	0.00468731	0.013693	0.0189186	0.015865	0.0110435	0.00287538	-0.00490847	-0.00259606	-0.0107922	-0.000312838	0.00580541	0.00419365	0.000573003	0.00155561	-0.000479168	0.00309602	0.00653765	0	0	-0.00135376	-0.000266944	-0.000542357
0.0013514	2010-11-16 01:00:06	0.071817	0.0704656	-0.0013514	0.00468731	0.0141905	0.0195393	0.0163604	0.0114328	0.00295446	-0.00498425	-0.00262405	-0.0108001	-0.000329785	0.00597716	0.00432743	0.000597928	0.00159241	-0.000486069	0.00313021	0.00653179	0	0	-0.00145715	-0.0001746	0.0013514
3.16663e-05	2010-11-16 01:30:06	0.0732252	0.0731935	-3.16663e-05	0.00468731	0.0146636	0.0202793	0.0170027	0.0117638	0.00302848	-0.00505789	-0.00265216	-0.0108057	-0.000343474	0.00620735	0.00451322	0.0006192	0.00162576	-0.000492942	0.00316661	0.00652472	0	0	-0.00148457	-5.18408e-05	3.16663e-05
8.21739e-05	2010-11-16 02:00:06	0.0760415	0.0759593	-8.21739e-05	0.00468731	0.0151529	0.0210226	0.0175615	0.0121026	0.0030882	-0.00513832	-0.00267968	-0.0108093	-0.000364635	0.00645598	0.00470743	0.000640875	0.0016534	-0.000499603	0.00320422	0.00651849	0	0	-0.00143669	9.20536e-05	8.21739e-05
-0.000593316	2010-11-16 02:30:06	0.0781538	0.0787471	0.000593316	0.00468731	0.0158332	0.0216009	0.0180501	0.0123824	0.00314397	-0.00521875	-0.00270819	-0.0108178	-0.000358249	0.00676783	0.00486796	0.000663236	0.00167558	-0.000506257	0.0032432	0.00651348	0	0	-0.00131877	0.00024598	-0.000593316
0.00333353	2010-11-16 03:00:06	0.0844906	0.0811571	-0.00333353	0.00468731	0.0164139	0.0220517	0.0185002	0.0126363	0.00318654	-0.00529823	-0.00273808	-0.0108271	-0.000375674	0.00698138	0.00503092	0.000683814	0.0016901	-0.000513787	0.00328245	0.00650768	0	0	-0.00114019	0.000397853	0.00333353
-0.000261426	2010-11-16 03:30:06	0.0823783	0.0826397	0.000261426	0.00468731	0.0164058	0.0224022	0.0187965	0.0128142	0.0032217	-0.00538072	-0.00276872	-0.0108361	-0.000383495	0.00719767	0.00516394	0.00070095	0.0016933	-0.00052173	0.00332096	0.0065041	0	0	-0.000913747	0.000535513	-0.000261426
0.00161019	2010-11-16 04:00:06	0.0858987	0.0842885	-0.00161019	0.00468731	0.0167957	0.022756	0.0190227	0.0129496	0.00324934	-0.00546097	-0.00279946	-0.0108413	-0.000387102	0.00734528	0.00524439	0.000716601	0.00169648	-0.00053008	0.00335412	0.00649704	0	0	-0.000654797	0.000647625	0.00161019
0.00231637	2010-11-16 04:30:06	0.088011	0.0856946	-0.00231637	0.00468731	0.0171317	0.0229466	0.0192286	0.013068	0.00326415	-0.0055396	-0.00283066	-0.0108405	-0.000391057	0.00751453	0.00534992	0.000727608	0.00169528	-0.000538031	0.00338402	0.00649244	0	0	-0.000380176	0.000724502	0.00231637
0.00143097	2010-11-16 05:00:06	0.088011	0.08658	-0.00143097	0.00468731	0.017285	0.0230792	0.0193756	0.0131186	0.00327304	-0.00562759	-0.00285825	-0.0108357	-0.000401398	0.00761658	0.00543093	0.000738486	0.00169223	-0.000546404	0.00341393	0.00648679	0	0	-0.000107102	0.00075878	0.00143097
0.0016818	2010-11-16 05:30:06	0.0887151	0.0870333	-0.0016818	0.00468731	0.0172312	0.0231744	0.0194751	0.0131186	0.00328241	-0.00572159	-0.00288305	-0.0108315	-0.000396706	0.00772285	0.00548069	0.000744122	0.00169438	-0.000554386	0.00344037	0.0064751	0	0	0.000147929	0.000745917	0.0016818
0.0026418	2010-11-16 06:00:06	0.0901233	0.0874815	-0.0026418	0.00468731	0.0174759	0.0232341	0.0194616	0.01311	0.0032871	-0.00582049	-0.00290644	-0.0108288	-0.000395271	0.00780075	0.00551137	0.000745751	0.00169923	-0.000562084	0.00346529	0.00646155	0	0	0.00037017	0.000684472	0.0026418
0.00282276	2010-11-16 06:30:06	0.0901233	0.0873005	-0.00282276	0.00468731	0.0174221	0.0231338	0.0194254	0.0130928	0.00330177	-0.00591433	-0.00292986	-0.0108266	-0.000392272	0.00784608	0.00550875	0.00074588	0.00170824	-0.000569174	0.00349022	0.00644675	0	0	0.000547503	0.000576164	0.00282276
0.00344534	2010-11-16 07:00:06	0.0901233	0.086678	-0.00344534	0.00468731	0.0173226	0.0229739	0.0193236	0.0130335	0.00332262	-0.00601116	-0.00294968	-0.0108273	-0.000388058	0.00779881	0.00546665	0.000741655	0.00171987	-0.000575441	0.00351154	0.00643066	0	0	0.000671139	0.000425722	0.00344534
0.00197232	2010-11-16 07:30:06	0.088011	0.0860387	-0.00197232	0.00468731	0.0172312	0.0228786	0.0192241	0.0129996	0.00335641	-0.00610603	-0.00296966	-0.0108249	-0.00037941	0.00773435	0.00540546	0.000732704	0.00173512	-0.000582017	0.00353012	0.00640902	0	0	0.000736091	0.00024054	0.00197232
0.00420391	2010-11-16 08:00:06	0.0894192	0.0852153	-0.00420391	0.00468731	0.017086	0.022751	0.0191382	0.0129746	0.00339811	-0.00619762	-0.00298744	-0.0108221	-0.000366548	0.00764152	0.0053136	0.000723899	0.00175432	-0.000587977	0.00354684	0.00639008	0	0	0.000741407	3.01876e-05	0.00420391
0.00395565	2010-11-16 08:30:06	0.0887151	0.0847594	-0.00395565	0.00468731	0.0171317	0.022751	0.0191336	0.0130262	0.00344511	-0.00628492	-0.00300328	-0.0108198	-0.00036872	0.00749767	0.00523483	0.000715706	0.00177773	-0.000592832	0.00355914	0.006373	0	0	0.00069015	-0.000194196	0.00395565
0.00244737	2010-11-16 09:00:06	0.0866028	0.0841554	-0.00244737	0.00468731	0.0168871	0.0227526	0.0191359	0.0131959	0.00350444	-0.00636405	-0.00301781	-0.0108109	-0.000367634	0.00737523	0.00516373	0.000712335	0.00180343	-0.00059646	0.00357251	0.00635316	0	0	0.000589139	-0.00042057	0.00244737
0.00288357	2010-11-16 09:30:06	0.0873069	0.0844233	-0.00288357	0.00468731	0.017086	0.0229226	0.0192851	0.0134173	0.00356772	-0.00644156	-0.00302953	-0.0107952	-0.000370504	0.00727739	0.00513979	0.000713376	0.00183534	-0.000598683	0.00358652	0.00632858	0	0	0.000448475	-0.000636682	0.00288357
0.00252104	2010-11-16 10:00:06	0.088011	0.08549	-0.00252104	0.00468731	0.0171317	0.023414	0.0197216	0.0137822	0.0036352	-0.00651622	-0.00303979	-0.0107778	-0.000391665	0.00727785	0.00521651	0.000721214	0.00187211	-0.000599631	0.00360055	0.00630464	0	0	0.000280868	-0.000830746	0.00252104
8.19579e-05	2010-11-16 10:30:06	0.0873069	0.0872249	-8.19579e-05	0.00468731	0.0173307	0.024101	0.0202418	0.014164	0.0037049	-0.00657774	-0.00305072	-0.0107575	-0.000395969	0.00740451	0.00532411	0.000737349	0.00190736	-0.000600051	0.00361251	0.0062826	0	0	0.000100817	-0.000992068	8.19579e-05
0.00379939	2010-11-16 11:00:06	0.0943478	0.0905484	-0.00379939	0.00468731	0.0182556	0.0251368	0.0210425	0.014597	0.00378077	-0.00662946	-0.00306279	-0.0107315	-0.000423258	0.00758766	0.0055157	0.000756178	0.00194101	-0.000600291	0.00361828	0.00626491	0	0	-7.63233e-05	-0.00111161	0.00379939
0.00365257	2010-11-16 11:30:06	0.0971641	0.0935115	-0.00365257	0.00468731	0.0186831	0.0260673	0.0218048	0.0150713	0.00385368	-0.00666091	-0.00307417	-0.0107037	-0.000428299	0.00790896	0.00571234	0.000778119	0.00195986	-0.000600218	0.00362225	0.00624761	0	0	-0.000235327	-0.00118243	0.00365257
0.00181	2010-11-16 12:00:06	0.0985723	0.0967623	-0.00181	0.00468731	0.0197074	0.0269059	0.0224585	0.0154526	0.00391883	-0.00668109	-0.00308234	-0.0106784	-0.000439597	0.0081683	0.00588353	0.000800931	0.00197041	-0.000599409	0.00362108	0.00623053	0	0	-0.000362094	-0.00120009	0.00181
0.00881358	2010-11-16 12:22:16	0.107726	0.0989119	-0.00881358	0.00468731	0.0202043	0.0274312	0.0229786	0.0157116	0.00395886	-0.00668908	-0.00308635	-0.0106599	-0.000445523	0.00838873	0.00601515	0.000815029	0.00196962	-0.000598253	0.00361882	0.0062176	0	0	-0.000427892	-0.00117785	0.00881358
0.00711999	2010-11-16 13:00:06	0.10843	0.10131	-0.00711999	0.00468731	0.0206243	0.0280643	0.0235126	0.0160454	0.00398832	-0.00669536	-0.00309097	-0.0106213	-0.000453415	0.00862479	0.00615631	0.000837879	0.00196074	-0.000596079	0.00361144	0.00619889	0	0	-0.00047371	-0.00107179	0.00711999
0.00781281	2010-11-16 13:30:06	0.111246	0.103433	-0.00781281	0.00468731	0.0213045	0.0285117	0.0238791	0.0162486	0.00398611	-0.00670093	-0.0030911	-0.0105869	-0.00045485	0.00878334	0.0062493	0.000851305	0.00194839	-0.000593578	0.00360293	0.00618263	0	0	-0.000443915	-0.000930854	0.00781281
0.00681935	2010-11-16 14:00:06	0.111246	0.104427	-0.00681935	0.00468731	0.0212964	0.0287039	0.0241302	0.0163667	0.00396084	-0.0066944	-0.0030894	-0.0105556	-0.000459413	0.00889484	0.00632451	0.000864408	0.00192837	-0.000590755	0.00359316	0.00616596	0	0	-0.000353759	-0.000746644	0.00681935
0.00766538	2010-11-16 14:30:06	0.113358	0.105693	-0.00766538	0.00468731	0.0215867	0.0289931	0.0243157	0.0163659	0.00392186	-0.00667859	-0.00308562	-0.0105278	-0.000473839	0.00898892	0.00641638	0.000872286	0.00190044	-0.000588369	0.00358317	0.00614954	0	0	-0.000206109	-0.000528167	0.00766538
0.00348042	2010-11-16 15:00:06	0.109838	0.106357	-0.00348042	0.00468731	0.0216324	0.0291141	0.02437	0.0162376	0.00387425	-0.00665676	-0.00308044	-0.0105034	-0.00046832	0.00911933	0.00646708	0.00087627	0.00186535	-0.000585656	0.00356812	0.00613452	0	0	-8.11449e-06	-0.000286408	0.00348042
0.00666889	2010-11-16 15:30:06	0.113358	0.106689	-0.00666889	0.00468731	0.0219766	0.0289798	0.0242547	0.0159403	0.00380517	-0.00662634	-0.00307641	-0.0104788	-0.000463627	0.00921841	0.00649364	0.000871141	0.00182443	-0.000582138	0.00355173	0.00611808	0	0	0.0002291	-3.37899e-05	0.00666889
0.00773608	2010-11-16 16:00:06	0.113358	0.105622	-0.00773608	0.00468731	0.0218233	0.0284477	0.0238476	0.0155752	0.0037245	-0.00658724	-0.00306879	-0.0104556	-0.00044394	0.00924381	0.00642908	0.00086036	0.00177199	-0.000577274	0.00353331	0.00610329	0	0	0.000491022	0.000216481	0.00773608
0.00835115	2010-11-16 16:30:06	0.111246	0.102895	-0.00835115	0.00468731	0.0213421	0.0274086	0.0230311	0.0151084	0.00363223	-0.00655141	-0.00305892	-0.0104353	-0.000423387	0.00909779	0.00625394	0.000845418	0.00171916	-0.000570944	0.0035091	0.00608786	0	0	0.000760595	0.000451155	0.00835115
0.0095835	2010-11-16 17:00:06	0.109134	0.0995501	-0.0095835	0.00468731	0.0206538	0.0262435	0.0221739	0.0146253	0.00352849	-0.0065179	-0.00304803	-0.0104144	-0.000410525	0.00881009	0.00605786	0.000825251	0.00167132	-0.000563401	0.00348063	0.00606995	0	0	0.00101926	0.000657724	0.0095835
0.00378634	2010-11-16 17:30:06	0.0992764	0.0954901	-0.00378634	0.00468731	0.0193928	0.0251191	0.0212623	0.0141331	0.00341265	-0.00647338	-0.0030331	-0.0103931	-0.000404397	0.0084766	0.00585336	0.000805124	0.00162933	-0.000554895	0.00345086	0.00605306	0	0	0.00124817	0.000825203	0.00378634
0.0025424	2010-11-16 18:00:06	0.0950519	0.0925095	-0.0025424	0.00468731	0.018675	0.0243228	0.020552	0.0136162	0.00330457	-0.00642199	-0.00301466	-0.010371	-0.000399705	0.00819357	0.00570987	0.000781667	0.00159484	-0.000545902	0.0034165	0.00603412	0	0	0.00142944	0.000944866	0.0025424
0.00400589	2010-11-16 18:30:06	0.0943478	0.0903419	-0.00400589	0.00468731	0.0181399	0.0238314	0.0200227	0.0131756	0.0032129	-0.00635273	-0.002994	-0.0103512	-0.000391316	0.00803127	0.0055948	0.000758274	0.00156309	-0.000536817	0.00337677	0.00601553	0	0	0.00154743	0.00101087	0.00400589
0.0057234	2010-11-16 19:00:06	0.0936437	0.0879203	-0.0057234	0.00468731	0.0176587	0.0231511	0.0194165	0.0127683	0.00313763	-0.00627703	-0.00297133	-0.0103288	-0.00037389	0.00791134	0.0054614	0.000736801	0.00153097	-0.000527709	0.00333684	0.00599159	0	0	0.00158988	0.00102072	0.0057234
0.00526853	2010-11-16 19:30:06	0.0908274	0.0855589	-0.00526853	0.00468731	0.0175592	0.0224011	0.0188058	0.012336	0.00308124	-0.00619084	-0.00294338	-0.0103074	-0.000357073	0.00771224	0.00529057	0.00071515	0.00149596	-0.000518881	0.00329656	0.00597078	0	0	0.00154892	0.000975513	0.00526853
0.00606786	2010-11-16 20:00:06	0.088011	0.0819431	-0.00606786	0.00468731	0.0166424	0.021469	0.0181227	0.0119546	0.00302992	-0.00609503	-0.00291447	-0.0102854	-0.000346383	0.00743901	0.0050913	0.000689475	0.00146008	-0.000508852	0.003255	0.00595078	0	0	0.00142171	0.000879948	0.00606786
0.00453198	2010-11-16 20:30:06	0.0830824	0.0785504	-0.00453198	0.00468731	0.016016	0.0206304	0.0173831	0.011642	0.00298526	-0.00599896	-0.00288436	-0.0102591	-0.000326566	0.0071234	0.0048608	0.000666816	0.00143103	-0.000499099	0.00320829	0.00593121	0	0	0.00121086	0.000742074	0.00453198
0.00596023	2010-11-16 21:00:06	0.0816742	0.075714	-0.00596023	0.00468731	0.0155347	0.0198955	0.0168402	0.0114899	0.0029411	-0.00590118	-0.00285392	-0.0102319	-0.000318965	0.00681406	0.00467876	0.000648536	0.00140849	-0.0004896	0.00316019	0.00591372	0	0	0.00092439	0.000572781	0.00596023
0.00342509	2010-11-16 21:30:06	0.0767456	0.0733205	-0.00342509	0.00468731	0.014755	0.0194903	0.0165958	0.0114141	0.00290075	-0.0058083	-0.00281986	-0.0102028	-0.000326178	0.00653524	0.00458017	0.000636465	0.00139289	-0.000480569	0.00311395	0.0058958	0	0	0.000575396	0.000385055	0.00342509
0.00425768	2010-11-16 22:00:06	0.0767456	0.0724879	-0.00425768	0.00468731	0.0143732	0.0197249	0.0166251	0.0113888	0.00287372	-0.00570802	-0.00278368	-0.0101731	-0.000336519	0.00640256	0.0045508	0.000628296	0.00138714	-0.000471341	0.00306752	0.00587684	0	0	0.000181284	0.000193058	0.00425768
0.00512702	2010-11-16 22:30:06	0.0781538	0.0730268	-0.00512702	0.00468731	0.0146179	0.0201756	0.0168603	0.0114398	0.00285693	-0.00560714	-0.00274818	-0.0101373	-0.000329785	0.00644083	0.00457663	0.000621136	0.0013816	-0.000461905	0.00302125	0.0058579	0	0	-0.000237276	1.10946e-05	0.00512702
0.00408415	2010-11-16 23:00:06	0.0781538	0.0740696	-0.00408415	0.00468731	0.0153438	0.0205518	0.0171114	0.0114989	0.00285384	-0.00550953	-0.00271229	-0.0101009	-0.000326915	0.0065332	0.00459458	0.000616983	0.00137218	-0.000452199	0.00297171	0.00584085	0	0	-0.000657649	-0.000147457	0.00408415
0.00373934	2010-11-16 23:30:06	0.0774497	0.0737104	-0.00373934	0.00468731	0.0153895	0.0204871	0.0172019	0.0115068	0.00286075	-0.00541768	-0.00267657	-0.0100662	-0.000316574	0.00654493	0.00455772	0.00061187	0.0013587	-0.000440351	0.002923	0.00582584	0	0	-0.00105668	-0.000271165	0.00373934
0.00529568	2010-11-17 00:00:06	0.0781538	0.0728581	-0.00529568	0.00468731	0.015489	0.0203222	0.0170663	0.011422	0.00286149	-0.00532591	-0.00263943	-0.0100318	-0.000303363	0.0064332	0.00444601	0.000603057	0.00133801	-0.000428781	0.00287405	0.00580833	0	0	-0.00141222	-0.00035142	0.00529568
0.00598899	2010-11-17 00:30:06	0.0774497	0.0714607	-0.00598899	0.00468731	0.0151986	0.0200314	0.0168672	0.0113373	0.00285299	-0.00523216	-0.00260161	-0.0100005	-0.000297714	0.00627294	0.00432926	0.000592018	0.00131241	-0.00041767	0.002825	0.00579148	0	0	-0.00170453	-0.000383105	0.00598899
0.00300223	2010-11-17 01:00:06	0.0732252	0.070223	-0.00300223	0.00468731	0.0149459	0.0197712	0.0166591	0.0112701	0.00282919	-0.00514014	-0.00256486	-0.00997033	-0.00029615	0.00607556	0.00422637	0.000582777	0.0012868	-0.000406853	0.00277482	0.0057748	0	0	-0.00191758	-0.00036499	0.00300223
0.00301103	2010-11-17 01:30:06	0.0725211	0.0695101	-0.00301103	0.00468731	0.014755	0.0196129	0.0164985	0.0112865	0.00278738	-0.00503298	-0.00252691	-0.00993897	-0.000299756	0.00593319	0.00416425	0.000577471	0.00125956	-0.000395347	0.00272438	0.0057575	0	0	-0.0020401	-0.000299835	0.00301103
0.00394068	2010-11-17 02:00:06	0.0732252	0.0692845	-0.00394068	0.00468731	0.0145641	0.0195873	0.0164894	0.0112356	0.00273594	-0.00491904	-0.00248931	-0.00990858	-0.000303233	0.00587716	0.00416464	0.000575794	0.00122095	-0.000383839	0.00267281	0.00573792	0	0	-0.00206623	-0.000194162	0.00394068
0.00386711	2010-11-17 02:30:06	0.0739292	0.0700621	-0.00386711	0.00468731	0.0146636	0.0198491	0.0166636	0.0111848	0.0026792	-0.00481404	-0.0024503	-0.00988073	-0.00032031	0.00590028	0.00423293	0.000573584	0.00118194	-0.00037203	0.0026191	0.0057177	0	0	-0.0019959	-5.77525e-05	0.00386711
0.00392453	2010-11-17 03:00:06	0.0746333	0.0707088	-0.00392453	0.00468731	0.0147631	0.0199701	0.0166749	0.0111333	0.00261037	-0.00471308	-0.00241071	-0.00985757	-0.000299756	0.00602944	0.00424752	0.000573737	0.00113861	-0.000360919	0.0025648	0.0056952	0	0	-0.00183473	9.712e-05	0.00392453
0.00344337	2010-11-17 03:30:06	0.0746333	0.0711899	-0.00344337	0.00468731	0.0152524	0.0198358	0.0165958	0.0109377	0.00252537	-0.00461186	-0.00236937	-0.00983354	-0.00029867	0.00606132	0.00424752	0.000572665	0.0010904	-0.000350452	0.00250971	0.0056748	0	0	-0.00159363	0.000256636	0.00344337
0.00225263	2010-11-17 04:00:06	0.0725211	0.0702685	-0.00225263	0.00468731	0.0148464	0.0194413	0.0164013	0.0106487	0.00243927	-0.0045078	-0.00232692	-0.00980836	-0.00029615	0.00603968	0.00422244	0.000563819	0.0010271	-0.000340541	0.00245741	0.00565501	0	0	-0.001288	0.000406488	0.00225263
0.00199041	2010-11-17 04:30:06	0.0704088	0.0684184	-0.00199041	0.00468731	0.0144189	0.0188836	0.0157771	0.0102412	0.00234761	-0.00440487	-0.00228417	-0.00978657	-0.000278026	0.0059185	0.00407967	0.000549901	0.000961254	-0.000331709	0.00240905	0.00563333	0	0	-0.000936681	0.000532955	0.00199041
0.00396765	2010-11-17 05:00:06	0.0704088	0.0664412	-0.00396765	0.00468731	0.0142737	0.0180384	0.0151234	0.00978267	0.00224609	-0.00430382	-0.00224084	-0.00976414	-0.000259994	0.00578239	0.00393635	0.000528992	0.000900506	-0.000324039	0.00236133	0.00560957	0	0	-0.000560695	0.000623925	0.00396765
0.00223361	2010-11-17 05:30:06	0.0654802	0.0632466	-0.00223361	0.00468731	0.0135854	0.0169703	0.0143747	0.00918878	0.00212347	-0.00420715	-0.00220095	-0.00974246	-0.000246653	0.00553751	0.00375486	0.000505664	0.000846935	-0.000317616	0.00231401	0.00558457	0	0	-0.000181891	0.000669767	0.00223361
0.00321798	2010-11-17 06:00:06	0.0626638	0.0594458	-0.00321798	0.00468731	0.0125315	0.0159751	0.0135084	0.00857822	0.00200873	-0.00411668	-0.0021621	-0.00971897	-0.000237656	0.0052202	0.00354194	0.000473119	0.000800734	-0.000311592	0.00226689	0.0055581	0	0	0.000178453	0.000664012	0.00321798
0.00407734	2010-11-17 06:30:06	0.0598475	0.0557702	-0.00407734	0.00468731	0.0118513	0.0149276	0.0124951	0.00800236	0.00190732	-0.00403471	-0.00212274	-0.00969356	-0.000194288	0.00493421	0.00325436	0.000439841	0.00076556	-0.000305553	0.00222085	0.00553039	0	0	0.000500942	0.000603791	0.00407734
0.00488453	2010-11-17 07:00:06	0.0570311	0.0521466	-0.00488453	0.00468731	0.0114158	0.0136723	0.0115903	0.00752739	0.00182008	-0.00396305	-0.00208439	-0.00966859	-0.000186945	0.00455174	0.0029986	0.000408408	0.000738003	-0.000299417	0.00217882	0.00550101	0	0	0.000769221	0.000490008	0.00488453
0.000220301	2010-11-17 07:30:06	0.047878	0.0476577	-0.000220301	0.00468731	0.0100472	0.0125479	0.0107738	0.00701839	0.00175579	-0.00390144	-0.00204532	-0.00964627	-0.000176733	0.00413135	0.00275331	0.000378242	0.00071731	-0.00029266	0.002141	0.00547039	0	0	0.000970924	0.000327256	0.000220301
0.00241871	2010-11-17 08:00:06	0.0464698	0.0440511	-0.00241871	0.00468731	0.00910091	0.0118536	0.0100522	0.00651028	0.00171186	-0.00384697	-0.0020089	-0.00962225	-0.000167129	0.00373237	0.00251046	0.000343609	0.000710837	-0.000285779	0.0021063	0.00544062	0	0	0.00109833	0.000123481	0.00241871
0.00235015	2010-11-17 08:30:06	0.0443575	0.0420074	-0.00235015	0.00468731	0.00890193	0.0114201	0.00953414	0.0061897	0.00168656	-0.00379318	-0.00197537	-0.00959663	-0.000139621	0.00350458	0.00231813	0.000308887	0.000714064	-0.000279066	0.00207487	0.0054127	0	0	0.00114876	-0.000110546	0.00235015
0.00477218	2010-11-17 09:00:06	0.0443575	0.0395853	-0.00477218	0.00468731	0.00861157	0.0106462	0.00898676	0.00608843	0.0016768	-0.00373732	-0.00194477	-0.00956676	-0.000120024	0.00323908	0.00209042	0.000288582	0.000719208	-0.000271873	0.00204426	0.0053848	0	0	0.00112457	-0.000361933	0.00477218
0.0015731	2010-11-17 09:30:06	0.0387248	0.0371517	-0.0015731	0.00468731	0.00802273	0.0100099	0.0086067	0.00607196	0.00169553	-0.00367502	-0.00191678	-0.00953519	-0.000122894	0.00286949	0.00191007	0.000278011	0.000727611	-0.000265066	0.00201378	0.00535711	0	0	0.00103295	-0.000616467	0.0015731
-0.000281065	2010-11-17 10:00:06	0.0352044	0.0354855	0.000281065	0.00468731	0.00715972	0.00990226	0.00850937	0.00614877	0.00172243	-0.00360499	-0.00189119	-0.00950107	-0.000144403	0.00256232	0.00183712	0.000272374	0.000743714	-0.000259408	0.0019842	0.00533108	0	0	0.000885338	-0.000859473	-0.000281065
-0.000522336	2010-11-17 10:30:06	0.0359085	0.0364308	0.000522336	0.00468731	0.00721351	0.0105229	0.00883045	0.00634508	0.00175191	-0.00353677	-0.00186672	-0.00946323	-0.00015618	0.00253385	0.00190056	0.000271673	0.000767501	-0.000254036	0.00195733	0.00530568	0	0	0.000696627	-0.00107667	-0.000522336
0.00112334	2010-11-17 11:00:06	0.040133	0.0390097	-0.00112334	0.00468731	0.00789374	0.0113309	0.00942981	0.00671849	0.001783	-0.00346218	-0.00184179	-0.00942326	-0.000162307	0.00274262	0.00204894	0.000281309	0.000789684	-0.000249092	0.00193284	0.0052805	0	0	0.000484161	-0.00125499	0.00112334
0.00257488	2010-11-17 11:30:06	0.0443575	0.0417826	-0.00257488	0.00468731	0.00861965	0.0120725	0.0100812	0.00712534	0.00182456	-0.00338425	-0.00181909	-0.00938224	-0.000170955	0.00300322	0.00221303	0.000299992	0.000802873	-0.000245321	0.00191286	0.00525863	0	0	0.000266582	-0.00138331	0.00257488
0.00166549	2010-11-17 12:00:06	0.0457657	0.0441002	-0.00166549	0.00468731	0.00905522	0.0127835	0.0106965	0.00748091	0.00186639	-0.0033174	-0.00179825	-0.00934313	-0.000183817	0.00319388	0.00234736	0.000320708	0.000811393	-0.000243459	0.00189659	0.00523699	0	0	6.26081e-05	-0.00145305	0.00166549
0.000875773	2010-11-17 12:30:06	0.0471739	0.0462981	-0.000875773	0.00468731	0.00953646	0.0134588	0.0112281	0.00773501	0.00189416	-0.0032515	-0.00178097	-0.00930252	-0.000192465	0.00337258	0.00247178	0.000336037	0.000814506	-0.000242077	0.00188296	0.00521889	0	0	-0.000110206	-0.00145868	0.000875773
0.00215461	2010-11-17 13:00:06	0.0506943	0.0485397	-0.00215461	0.00468731	0.0102167	0.0140355	0.0116828	0.00792947	0.00190256	-0.00318869	-0.00176653	-0.00926139	-0.000194029	0.00355949	0.00258011	0.000347955	0.000812263	-0.00024152	0.00187061	0.00520183	0	0	-0.000236641	-0.00139801	0.00215461
0.00217921	2010-11-17 13:30:06	0.0521025	0.0499233	-0.00217921	0.00468731	0.0105527	0.0143197	0.0119588	0.00803922	0.00189652	-0.00313173	-0.00175508	-0.00922058	-0.000194507	0.00372053	0.00266056	0.000357639	0.000804973	-0.00024205	0.00185951	0.00518705	0	0	-0.000304858	-0.00127238	0.00217921
0.00278048	2010-11-17 14:00:06	0.0535107	0.0507302	-0.00278048	0.00468731	0.0108431	0.0144116	0.0120493	0.00803005	0.00187322	-0.00309392	-0.0017458	-0.00918157	-0.000195593	0.00380641	0.00270246	0.000365227	0.000793326	-0.000243982	0.0018494	0.00517352	0	0	-0.000307245	-0.00108659	0.00278048
0.00277993	2010-11-17 14:30:06	0.0535107	0.0507308	-0.00277993	0.00468731	0.0107893	0.014279	0.011995	0.00791065	0.0018356	-0.00306024	-0.00173763	-0.00914246	-0.000196072	0.00384377	0.00271537	0.000367429	0.000780007	-0.000246652	0.00183909	0.00516102	0	0	-0.000241012	-0.000848743	0.00277993
0.00307168	2010-11-17 15:00:06	0.0535107	0.050439	-0.00307168	0.00468731	0.0107436	0.0140801	0.0117824	0.00767291	0.00178466	-0.00303481	-0.00173051	-0.0091058	-0.000194158	0.00385322	0.0027105	0.000364558	0.000768129	-0.000249166	0.00183436	0.00515001	0	0	-0.000108498	-0.000569863	0.00307168
0.00391273	2010-11-17 15:30:06	0.0535107	0.049598	-0.00391273	0.00468731	0.010499	0.013655	0.0114432	0.00740974	0.00172459	-0.0030166	-0.00172342	-0.00907263	-0.000184425	0.00385299	0.00267064	0.000358889	0.000757005	-0.000251372	0.00182946	0.00513917	0	0	8.28586e-05	-0.000263357	0.00391273
0.00515202	2010-11-17 16:00:06	0.0535107	0.0483587	-0.00515202	0.00468731	0.0103538	0.0130343	0.010923	0.00708711	0.00166044	-0.00301205	-0.0017187	-0.00904171	-0.000176255	0.00378431	0.00260123	0.000353204	0.000746144	-0.000253533	0.00182357	0.00513004	0	0	0.000320872	5.56626e-05	0.00515202
0.00356073	2010-11-17 16:30:06	0.0499902	0.0464295	-0.00356073	0.00468731	0.00977304	0.0122637	0.0103937	0.00671399	0.00160196	-0.0030185	-0.00171604	-0.00901716	-0.000177211	0.00366313	0.00253312	0.000344834	0.000733971	-0.00025594	0.00182131	0.0051238	0	0	0.000589295	0.000371183	0.00356073
0.00345735	2010-11-17 17:00:06	0.047878	0.0444206	-0.00345735	0.00468731	0.00909281	0.011585	0.00980332	0.00633259	0.00154816	-0.00302675	-0.00171342	-0.00899399	-0.000170606	0.00353841	0.00245491	0.000334835	0.000726909	-0.000258274	0.00182289	0.00512051	0	0	0.000868804	0.000667176	0.00345735
0.00448456	2010-11-17 17:30:06	0.0471739	0.0426893	-0.00448456	0.00468731	0.00866535	0.0109081	0.00919261	0.0059851	0.0014977	-0.00303594	-0.00171073	-0.00897306	-0.000161351	0.00345105	0.0023797	0.000324554	0.000726728	-0.000260532	0.00182487	0.00512116	0	0	0.00113821	0.000928528	0.00448456
0.00321447	2010-11-17 18:00:06	0.0443575	0.041143	-0.00321447	0.00468731	0.0082217	0.0102924	0.00871757	0.00569727	0.00145711	-0.00304531	-0.00171234	-0.00895393	-0.000160394	0.00335971	0.00232526	0.000315612	0.000731822	-0.000262572	0.00182759	0.0051264	0	0	0.00137588	0.00114196	0.00321447
0.00289039	2010-11-17 18:30:06	0.0422453	0.0393549	-0.00289039	0.00468731	0.00754149	0.009714	0.00823127	0.00548557	0.00143316	-0.00305682	-0.00171493	-0.00893693	-0.000157395	0.00326142	0.00225341	0.000309814	0.000740242	-0.000265062	0.00183618	0.00513412	0	0	0.00156119	0.00129689	0.00289039
0.00330799	2010-11-17 19:00:06	0.0415412	0.0382332	-0.00330799	0.00468731	0.0072592	0.00930055	0.00785575	0.00535038	0.00143154	-0.00307023	-0.00171706	-0.00892247	-0.000155702	0.00316335	0.00220327	0.000305637	0.000756591	-0.000268032	0.00184752	0.0051435	0	0	0.00167599	0.0013861	0.00330799
0.00262799	2010-11-17 19:30:06	0.040133	0.037505	-0.00262799	0.00468731	0.00696884	0.00904868	0.00769961	0.00529151	0.00144363	-0.00308484	-0.00172178	-0.00890717	-0.000158701	0.00310583	0.00219635	0.000303871	0.000776511	-0.000271616	0.00186026	0.00515438	0	0	0.001706	0.00140633	0.00262799
0.00225905	2010-11-17 20:00:06	0.0394289	0.0371699	-0.00225905	0.00468731	0.00667847	0.00905535	0.00769053	0.00530048	0.00147359	-0.00310236	-0.00173054	-0.00889707	-0.000162785	0.00309262	0.00221189	0.000304024	0.000800724	-0.000275995	0.00187343	0.00516982	0	0	0.00164187	0.00135852	0.00225905
0.00337732	2010-11-17 20:30:06	0.0408371	0.0374598	-0.00337732	0.00468731	0.00667847	0.00927991	0.00776969	0.00540273	0.00152379	-0.00312222	-0.00174094	-0.00888996	-0.000164957	0.00313317	0.00224332	0.000304484	0.000827428	-0.000281185	0.00189183	0.00518901	0	0	0.00148007	0.00124783	0.00337732
0.00199595	2010-11-17 21:00:06	0.040133	0.0381371	-0.00199595	0.00468731	0.00696884	0.00950612	0.00794836	0.00560683	0.00158781	-0.0031492	-0.00175069	-0.00888837	-0.000161351	0.00320686	0.00226334	0.000308096	0.000855933	-0.000286466	0.0019152	0.00521175	0	0	0.00122331	0.00108336	0.00199595
0.00137144	2010-11-17 21:30:06	0.040133	0.0387616	-0.00137144	0.00468731	0.00715972	0.009768	0.00822882	0.00589535	0.00166429	-0.00318168	-0.0017623	-0.00889305	-0.000164828	0.00322953	0.00228411	0.00031587	0.00088624	-0.00029177	0.00193933	0.00523846	0	0	0.000880597	0.000877572	0.00137144
0.000735888	2010-11-17 22:00:06	0.040133	0.0393971	-0.000735888	0.00468731	0.00721351	0.0101658	0.00858844	0.00621788	0.00174904	-0.00322534	-0.00177831	-0.00890273	-0.000175518	0.003235	0.00232808	0.000325425	0.000918824	-0.000297238	0.00196415	0.00527051	0	0	0.000466792	0.000645486	0.000735888
0.00124469	2010-11-17 22:30:06	0.0422453	0.0410006	-0.00124469	0.00468731	0.00760337	0.0109124	0.00914708	0.00659997	0.00183761	-0.00327819	-0.00179537	-0.00891485	-0.00018838	0.00329046	0.00241003	0.000335876	0.000958191	-0.000302962	0.0019906	0.00530198	0	0	1.83515e-06	0.000403615	0.00124469
0.00125396	2010-11-17 23:00:06	0.0443575	0.0431035	-0.00125396	0.00468731	0.00808462	0.0117526	0.00981433	0.00705808	0.00192644	-0.00333731	-0.00181338	-0.00892888	-0.000197636	0.00345197	0.00253221	0.000349777	0.000998427	-0.000308431	0.00202115	0.00533386	0	0	-0.000490461	0.000168812	0.00125396
-2.9455e-05	2010-11-17 23:30:06	0.0457657	0.0457952	2.9455e-05	0.00468731	0.00891002	0.0126575	0.0105449	0.00754134	0.0020229	-0.00340106	-0.00183247	-0.00894844	-0.000208196	0.00365755	0.00268227	0.000366654	0.00103252	-0.000313526	0.00205464	0.00536804	0	0	-0.000983883	-4.29495e-05	-2.9455e-05
0.000350399	2010-11-18 00:00:06	0.0485821	0.0482317	-0.000350399	0.00468731	0.00949076	0.0134994	0.0112981	0.00800754	0.00212197	-0.00346439	-0.00185412	-0.00897395	-0.000216974	0.00386063	0.00282315	0.000384991	0.0010606	-0.000318596	0.00208887	0.00540559	0	0	-0.00145148	-0.000217747	0.000350399
-0.00078057	2010-11-18 00:30:06	0.0499902	0.0507708	0.00078057	0.00468731	0.010171	0.014372	0.0120106	0.00842297	0.00221203	-0.0035346	-0.00187856	-0.00900478	-0.000225622	0.00405676	0.00295412	0.000401546	0.00108685	-0.000323855	0.00212483	0.0054502	0	0	-0.00186731	-0.000344733	-0.00078057
-0.000384723	2010-11-18 01:00:06	0.0528066	0.0531913	0.000384723	0.00468731	0.0107974	0.0151749	0.0126666	0.00881285	0.00228866	-0.00360548	-0.00190428	-0.00904114	-0.000227664	0.00424366	0.00306544	0.000417214	0.00110788	-0.000328298	0.00216229	0.00549897	0	0	-0.00220809	-0.000416945	-0.000384723
-0.00121738	2010-11-18 01:30:06	0.0542148	0.0554322	0.00121738	0.00468731	0.0114239	0.0158485	0.0132231	0.00917739	0.00234849	-0.00367242	-0.00193145	-0.00908408	-0.000237398	0.00439651	0.00316423	0.00043318	0.00112112	-0.000332305	0.00220118	0.0055515	0	0	-0.00245475	-0.000431807	-0.00121738
-0.00110468	2010-11-18 02:00:06	0.056327	0.0574317	0.00110468	0.00468731	0.0119051	0.0163946	0.0136981	0.00952468	0.00239884	-0.00373867	-0.0019595	-0.00913075	-0.00024761	0.00452293	0.00326919	0.000449581	0.00112854	-0.000336669	0.00224322	0.00560773	0	0	-0.00259365	-0.000391309	-0.00110468
-0.000842829	2010-11-18 02:30:06	0.0584393	0.0592821	0.000842829	0.00468731	0.012295	0.0168504	0.0141256	0.00979555	0.00242994	-0.00381093	-0.00198879	-0.00917783	-0.000256736	0.00466405	0.00337883	0.000466894	0.00113328	-0.00034141	0.00228652	0.00566378	0	0	-0.00261744	-0.000301829	-0.000842829
-0.000846645	2010-11-18 03:00:06	0.0605516	0.0613982	0.000846645	0.00468731	0.0126848	0.0174014	0.0145916	0.00999	0.00244303	-0.00387752	-0.00202038	-0.00922811	-0.000271511	0.004839	0.00353132	0.000481626	0.0011378	-0.000346592	0.00233234	0.00572126	0	0	-0.00252549	-0.000173616	-0.000846645
4.5777e-05	2010-11-18 03:30:06	0.0633679	0.0633221	-4.5777e-05	0.00468731	0.0129752	0.0179135	0.0149648	0.0100746	0.00244119	-0.00393733	-0.00205391	-0.00928359	-0.00027729	0.00505825	0.00366921	0.000492947	0.00113482	-0.000352368	0.00238143	0.0057773	0	0	-0.00232393	-1.99816e-05	4.5777e-05
-0.000422	2010-11-18 04:00:06	0.0647761	0.0651981	0.000422	0.00468731	0.0135559	0.0182283	0.0151956	0.0101251	0.0024365	-0.00399937	-0.00208823	-0.0093478	-0.00026912	0.00527032	0.00374535	0.000501592	0.00112825	-0.000358945	0.00243212	0.00583666	0	0	-0.00202516	0.000143744	-0.000422
-0.000353322	2010-11-18 04:30:06	0.0654802	0.0658335	0.000353322	0.00468731	0.0137925	0.0181197	0.0151527	0.0100904	0.00242466	-0.00406312	-0.00212556	-0.00942083	-0.00026395	0.00537738	0.0037706	0.000508131	0.0011188	-0.000366722	0.00248176	0.00589541	0	0	-0.00164701	0.000301392	-0.000353322
7.21323e-05	2010-11-18 05:00:06	0.0654802	0.0654081	-7.21323e-05	0.00468731	0.0136473	0.0177675	0.014974	0.0099202	0.00240295	-0.00412645	-0.00216457	-0.00950023	-0.000268034	0.00535278	0.00375619	0.000509131	0.00110667	-0.000374741	0.00253482	0.00595752	0	0	-0.00121151	0.00043719	7.21323e-05
-0.000347439	2010-11-18 05:30:06	0.064072	0.0644194	0.000347439	0.00468731	0.0132037	0.0174394	0.0146755	0.00966571	0.00237705	-0.00419666	-0.002204	-0.0095876	-0.000263601	0.00528706	0.00370567	0.000503713	0.00110333	-0.000383426	0.00258976	0.00602319	0	0	-0.000743505	0.000536952	-0.000347439
0.0020071	2010-11-18 06:00:06	0.0654802	0.0634731	-0.0020071	0.00468731	0.0130209	0.0170192	0.0142548	0.00942018	0.00234843	-0.00427322	-0.00224497	-0.00967752	-0.000254345	0.00524799	0.00365179	0.000493109	0.00111001	-0.000392517	0.00264613	0.00609569	0	0	-0.00026899	0.00058913	0.0020071
0.000921967	2010-11-18 06:30:06	0.0633679	0.0624459	-0.000921967	0.00468731	0.0128676	0.0164955	0.0138657	0.00925058	0.00232473	-0.00435717	-0.00228841	-0.00977127	-0.000245219	0.00518205	0.00357994	0.000485086	0.00112534	-0.000401842	0.0027038	0.00617004	0	0	0.000186495	0.000585653	0.000921967
-0.000786116	2010-11-18 07:00:06	0.0598475	0.0606336	0.000786116	0.00468731	0.0122869	0.0158575	0.0134382	0.00905544	0.00231942	-0.00444903	-0.0023325	-0.00986469	-0.000239918	0.00504594	0.00348396	0.000478949	0.0011501	-0.000411256	0.00276197	0.0062434	0	0	0.000599447	0.000522499	-0.000786116
0.00112274	2010-11-18 07:30:06	0.0605516	0.0594289	-0.00112274	0.00468731	0.0118056	0.0156073	0.0132029	0.00887785	0.00233951	-0.004542	-0.0023781	-0.00995919	-0.000247132	0.00487965	0.0034297	0.00046924	0.00118417	-0.000420964	0.00281995	0.00632323	0	0	0.000949805	0.000399978	0.00112274
-0.00160117	2010-11-18 08:00:06	0.0570311	0.0586323	0.00160117	0.00468731	0.0114696	0.0154781	0.0129971	0.00880212	0.00237663	-0.00463686	-0.00242498	-0.0100565	-0.000234878	0.0048194	0.0033674	0.000460467	0.00122763	-0.000430446	0.00287796	0.00640758	0	0	0.0012221	0.00022269	-0.00160117
0.0025292	2010-11-18 08:30:06	0.0612557	0.0587265	-0.0025292	0.00468731	0.0118137	0.0154134	0.0129269	0.00881138	0.00243916	-0.00473267	-0.00247219	-0.0101556	-0.000233313	0.00476564	0.00333204	0.000456314	0.00127884	-0.000439591	0.00293642	0.00649321	0	0	0.00140631	-7.95897e-07	0.0025292
-0.000518896	2010-11-18 09:00:06	0.0577352	0.0582541	0.000518896	0.00468731	0.0114615	0.0152875	0.0129631	0.00897309	0.00252242	-0.00482874	-0.00251917	-0.0102613	-0.000236791	0.00472658	0.00332381	0.000456516	0.00133078	-0.00044926	0.00299692	0.00658011	0	0	0.00149829	-0.00025852	-0.000518896
-0.00118415	2010-11-18 09:30:06	0.0570311	0.0582152	0.00118415	0.00468731	0.0113244	0.0154234	0.0129834	0.00921979	0.00262394	-0.00492858	-0.00256565	-0.0103763	-0.000241961	0.00466485	0.00331015	0.00046491	0.0013887	-0.000459065	0.00305885	0.00667305	0	0	0.00149993	-0.000535925	-0.00118415
-0.00168004	2010-11-18 10:00:06	0.0577352	0.0594152	0.00168004	0.00468731	0.0114696	0.0158552	0.013386	0.00962791	0.00273447	-0.00502215	-0.00261381	-0.0104947	-0.000258649	0.0046907	0.00339605	0.000477627	0.00145327	-0.00046913	0.00312068	0.00677288	0	0	0.00141883	-0.000816785	-0.00168004
-0.00198647	2010-11-18 10:30:06	0.0598475	0.061834	0.00198647	0.00468731	0.0118056	0.0167021	0.0140645	0.0102137	0.00284612	-0.00511195	-0.00266259	-0.0106132	-0.000281723	0.00483102	0.00356519	0.00050068	0.00152101	-0.00047955	0.00318187	0.00688038	0	0	0.00126769	-0.00108422	-0.00198647
-0.00129003	2010-11-18 11:00:06	0.064072	0.065362	0.00129003	0.00468731	0.0123487	0.0179078	0.0149918	0.0108923	0.00297429	-0.0052026	-0.0027119	-0.0107365	-0.000305625	0.00510677	0.00380488	0.000532193	0.00158847	-0.000490614	0.00324513	0.00698785	0	0	0.00106339	-0.00132173	-0.00129003
-0.00123436	2010-11-18 11:30:06	0.0690006	0.070235	0.00123436	0.00468731	0.0134107	0.0193977	0.0162132	0.0116219	0.00310333	-0.00529127	-0.00276104	-0.0108684	-0.00033374	0.00549174	0.0041252	0.00056727	0.0016549	-0.000502443	0.00331034	0.00709661	0	0	0.000825798	-0.00151416	-0.00123436
-0.00160334	2010-11-18 12:00:06	0.0739292	0.0755325	0.00160334	0.00468731	0.014626	0.0209779	0.0174618	0.0123591	0.00323126	-0.0053833	-0.00281107	-0.0110011	-0.000350687	0.0059783	0.00444139	0.00060608	0.00171026	-0.000514992	0.00337529	0.00721122	0	0	0.000576406	-0.00164862	-0.00160334
0.000431262	2010-11-18 12:22:36	0.0795619	0.0791306	-0.000431262	0.00468731	0.0153788	0.0220265	0.0183598	0.0128509	0.00332669	-0.00545445	-0.00284962	-0.0111029	-0.000364376	0.00632899	0.00467012	0.000635138	0.00174879	-0.000524429	0.00342419	0.00729973	0	0	0.000394715	-0.00170534	0.000431262
-0.000531144	2010-11-18 13:00:06	0.0844906	0.0850217	0.000531144	0.00468731	0.0169946	0.0235822	0.0196514	0.0135965	0.00346629	-0.00557647	-0.0029154	-0.0112747	-0.000382888	0.00686635	0.0050111	0.000677484	0.00180397	-0.000540241	0.00350709	0.0074468	0	0	0.000127831	-0.00170757	-0.000531144
0.000416185	2010-11-18 13:30:06	0.0887151	0.0882989	-0.000416185	0.00468731	0.0177206	0.0244175	0.0204024	0.0140874	0.00355377	-0.00568397	-0.00296785	-0.0114223	-0.000391057	0.00720736	0.00520811	0.000708795	0.00183962	-0.000553759	0.00357347	0.00756786	0	0	-3.30325e-05	-0.00162332	0.000416185
-0.000283712	2010-11-18 14:00:06	0.0908274	0.0911111	0.000283712	0.00468731	0.0183927	0.0250945	0.0210335	0.0144348	0.00362743	-0.00579765	-0.00302159	-0.0115783	-0.00040114	0.0074774	0.00538829	0.000734414	0.00187155	-0.000567591	0.00363868	0.00769264	0	0	-0.000131625	-0.00146418	-0.000283712
0.000139148	2010-11-18 14:30:06	0.0936437	0.0935046	-0.000139148	0.00468731	0.0188283	0.0257358	0.0215357	0.0147309	0.00367926	-0.00591296	-0.00307509	-0.0117406	-0.000417738	0.00770041	0.00554918	0.000757524	0.00189816	-0.000581506	0.00370423	0.00782032	0	0	-0.000158706	-0.00123592	0.000139148
-0.000479306	2010-11-18 15:00:06	0.0950519	0.0955312	0.000479306	0.00468731	0.0192181	0.0261866	0.0219067	0.014917	0.00371554	-0.0060269	-0.00312919	-0.0119026	-0.000425778	0.00792741	0.00569737	0.000777643	0.00192262	-0.000595678	0.00376659	0.00794718	0	0	-0.000110509	-0.00094813	-0.000479306
0.000898012	2010-11-18 15:30:06	0.0985723	0.0976743	-0.000898012	0.00468731	0.0198445	0.0265694	0.0222528	0.0150015	0.00374034	-0.00615064	-0.00318303	-0.0120713	-0.000431905	0.00814392	0.00584012	0.00079402	0.00194524	-0.000609086	0.00382718	0.00807674	0	0	1.09204e-05	-0.000613735	0.000898012
0.000527286	2010-11-18 16:00:06	0.0992764	0.0987491	-0.000527286	0.00468731	0.0198445	0.0266953	0.0223908	0.0150604	0.00375774	-0.00627575	-0.00323611	-0.0122483	-0.000440204	0.00835201	0.00596491	0.000806237	0.0019629	-0.000622011	0.00389295	0.00820696	0	0	0.000197754	-0.000248348	0.000527286
0.00107841	2010-11-18 16:30:06	0.100685	0.0996062	-0.00107841	0.00468731	0.0200892	0.026687	0.0223185	0.0150433	0.00377131	-0.00640481	-0.0032864	-0.0124262	-0.000433599	0.00850383	0.0060216	0.000818606	0.0019812	-0.0006346	0.00396068	0.00834195	0	0	0.0004368	0.000130535	0.00107841
0.000119316	2010-11-18 17:00:06	0.0999805	0.0998612	-0.000119316	0.00468731	0.0200811	0.0264301	0.0222528	0.015001	0.00378008	-0.0065398	-0.00333843	-0.0126067	-0.000437425	0.00858128	0.00606725	0.000827251	0.00199891	-0.000646679	0.00402876	0.00847962	0	0	0.000710276	0.000504467	0.000119316
0.00161567	2010-11-18 17:30:06	0.101389	0.099773	-0.00161567	0.00468731	0.0197908	0.0262702	0.0221172	0.0149499	0.00378513	-0.00667152	-0.00339312	-0.0127944	-0.000445246	0.00860839	0.00611159	0.000834847	0.00201737	-0.000658256	0.00409619	0.00861477	0	0	0.000996917	0.000855072	0.00161567
0.00170357	2010-11-18 18:00:06	0.101389	0.0996851	-0.00170357	0.00468731	0.0195085	0.0261459	0.0219724	0.0148992	0.00379796	-0.00679817	-0.00344928	-0.0129873	-0.000446202	0.00865269	0.00613947	0.000841104	0.00203986	-0.000669599	0.00416426	0.00874852	0	0	0.00127335	0.00116509	0.00170357
0.00089386	2010-11-18 18:30:06	0.101389	0.100495	-0.00089386	0.00468731	0.0197451	0.0262056	0.0219837	0.0148912	0.00381609	-0.00692208	-0.00350443	-0.0131817	-0.000452937	0.00872958	0.00620776	0.000845878	0.00206909	-0.000680484	0.00423289	0.00888726	0	0	0.00151565	0.00141939	0.00089386
0.00141332	2010-11-18 19:00:06	0.102093	0.100679	-0.00141332	0.00468731	0.0195004	0.0261443	0.0219882	0.0149504	0.00384742	-0.00704538	-0.00355977	-0.0133781	-0.000454979	0.00883812	0.00626146	0.000852909	0.00210167	-0.000691475	0.00430265	0.00902747	0	0	0.00170099	0.0016059	0.00141332
0.000912236	2010-11-18 19:30:06	0.102093	0.101181	-0.000912236	0.00468731	0.0196537	0.0262122	0.022004	0.0149846	0.00389515	-0.00716293	-0.00361639	-0.0135812	-0.0004575	0.00889461	0.00630299	0.000860497	0.00213845	-0.000701828	0.00437147	0.00916971	0	0	0.00180927	0.00171641	0.000912236
0.00188611	2010-11-18 20:00:06	0.103501	0.101615	-0.00188611	0.00468731	0.0196537	0.0263125	0.0221397	0.0151037	0.00395658	-0.00728159	-0.00367331	-0.0137889	-0.000460021	0.00896181	0.00634921	0.000866472	0.00217569	-0.000712316	0.00444226	0.00931029	0	0	0.0018246	0.00174708	0.00188611
0.00145726	2010-11-18 20:30:06	0.103501	0.102044	-0.00145726	0.00468731	0.0196994	0.0265047	0.0222618	0.0152738	0.00403651	-0.00739819	-0.00372905	-0.014001	-0.000465191	0.00901158	0.00639186	0.000874229	0.00221745	-0.000721681	0.00451445	0.00945026	0	0	0.00173658	0.00169878	0.00145726
0.00153927	2010-11-18 21:00:06	0.104205	0.102666	-0.00153927	0.00468731	0.0198445	0.0267376	0.022497	0.0155202	0.00412853	-0.00751875	-0.00378518	-0.0142111	-0.000470711	0.00907878	0.00645005	0.000883349	0.002259	-0.000731183	0.00458915	0.00958876	0	0	0.00154122	0.0015771	0.00153927
-0.000817665	2010-11-18 21:30:06	0.102797	0.103614	0.000817665	0.00468731	0.0200354	0.0271611	0.0228567	0.0158429	0.00423116	-0.007635	-0.00384308	-0.0144183	-0.000476709	0.0091609	0.00652602	0.000894856	0.00230259	-0.000741378	0.00466955	0.00972708	0	0	0.00124143	0.00139202	-0.000817665
0.000725285	2010-11-18 22:00:06	0.105613	0.104888	-0.000725285	0.00468731	0.0202344	0.0277818	0.0233407	0.0162503	0.00434022	-0.00775169	-0.00390177	-0.0146308	-0.000488007	0.00927263	0.00662799	0.000908145	0.00234702	-0.000752269	0.00474908	0.00986852	0	0	0.00084708	0.00115728	0.000725285
-0.00067621	2010-11-18 22:30:06	0.106317	0.106994	0.00067621	0.00468731	0.0207613	0.0286526	0.0240034	0.0167683	0.00445692	-0.00786562	-0.00396318	-0.014847	-0.000498827	0.00942867	0.00674774	0.00092578	0.00239297	-0.000762474	0.00482949	0.0100119	0	0	0.000374606	0.000889521	-0.00067621
0.000369625	2010-11-18 23:00:06	0.109838	0.109468	-0.000369625	0.00468731	0.0214416	0.0295625	0.0247724	0.0173618	0.00457572	-0.00797338	-0.00402745	-0.015067	-0.00051143	0.00961808	0.00689424	0.000948488	0.00243259	-0.000771852	0.00491306	0.0101581	0	0	-0.000153916	0.00060712	0.000369625
-0.00255703	2010-11-18 23:30:06	0.109838	0.112395	0.00255703	0.00468731	0.0222213	0.0306067	0.0257156	0.0179642	0.00469711	-0.00809325	-0.00409044	-0.0152848	-0.000532811	0.00983061	0.00708995	0.000972348	0.00247374	-0.000780931	0.00499374	0.0103074	0	0	-0.000712034	0.000328958	-0.00255703
-0.000872088	2010-11-19 00:00:06	0.114766	0.115638	0.000872088	0.00468731	0.0229015	0.0318977	0.0267154	0.0185913	0.00481234	-0.0082212	-0.00415536	-0.0155005	-0.000548323	0.0101078	0.00729669	0.000996821	0.00251412	-0.00078943	0.00507371	0.010456	0	0	-0.00127055	7.308e-05	-0.000872088
-0.000810071	2010-11-19 00:30:06	0.118287	0.119097	0.000810071	0.00468731	0.0238183	0.0331224	0.0276903	0.0191681	0.00491524	-0.00834458	-0.0042213	-0.0157141	-0.000554928	0.0104371	0.00749521	0.00102096	0.00255432	-0.000797975	0.00515634	0.0106082	0	0	-0.00179934	-0.000144588	-0.000810071
-0.00181662	2010-11-19 01:00:06	0.121103	0.12292	0.00181662	0.00468731	0.0250712	0.0343097	0.0286719	0.0197273	0.00501738	-0.00846101	-0.00428468	-0.0159258	-0.000570789	0.0107365	0.00769596	0.00104411	0.00258609	-0.000806251	0.00523918	0.0107622	0	0	-0.00226929	-0.000311381	-0.00181662
-0.00139039	2010-11-19 01:30:06	0.12392	0.12531	0.00139039	0.00468731	0.0256062	0.035087	0.0294184	0.0202015	0.00511139	-0.00857623	-0.00434911	-0.0161398	-0.000569096	0.0109849	0.00782543	0.0010654	0.00260591	-0.00081463	0.00532258	0.0109157	0	0	-0.00265417	-0.0004188	-0.00139039
-0.000530903	2010-11-19 02:00:06	0.12744	0.127971	0.000530903	0.00468731	0.0265311	0.0359222	0.0300721	0.0205655	0.00519135	-0.00868544	-0.00441495	-0.016357	-0.000582087	0.0111395	0.0079403	0.00108343	0.00262376	-0.000823136	0.0054034	0.0110688	0	0	-0.00293233	-0.00046312	-0.000530903
-0.00217801	2010-11-19 02:30:06	0.12744	0.129618	0.00217801	0.00468731	0.0267596	0.0364973	0.0306105	0.020811	0.00524701	-0.00879165	-0.0044823	-0.0165789	-0.000586521	0.0113195	0.00805294	0.00109697	0.00263557	-0.000832868	0.00548436	0.0112218	0	0	-0.0030881	-0.000445625	-0.00217801
-0.00130328	2010-11-19 03:00:06	0.130256	0.13156	0.00130328	0.00468731	0.0274398	0.0370433	0.0310041	0.021006	0.00528353	-0.00889854	-0.00454759	-0.0168048	-0.000597948	0.0114377	0.00814517	0.00110682	0.00264635	-0.000843379	0.00556497	0.011372	0	0	-0.00311282	-0.00037248	-0.00130328
-0.00180709	2010-11-19 03:30:06	0.13096	0.132767	0.00180709	0.00468731	0.0277302	0.0372595	0.0311852	0.0212007	0.00530661	-0.00900079	-0.00461231	-0.0170299	-0.000586172	0.0116069	0.00819587	0.00111801	0.00265218	-0.000854299	0.00564623	0.0115217	0	0	-0.00300536	-0.000254214	-0.00180709
6.9439e-05	2010-11-19 04:00:06	0.133777	0.133707	-6.9439e-05	0.00468731	0.0280743	0.0372662	0.0313209	0.0213275	0.00531365	-0.00910614	-0.00467891	-0.0172601	-0.000598168	0.0116577	0.0082608	0.0011301	0.00266036	-0.000866695	0.00572557	0.0116698	0	0	-0.00277215	-0.000104886	6.9439e-05
0.00364579	2010-11-19 04:29:56	0.138001	0.134355	-0.00364579	0.00468731	0.0278721	0.0374254	0.0315032	0.021378	0.00531749	-0.00921434	-0.00474455	-0.0174928	-0.000610681	0.0117206	0.0083385	0.00114092	0.00266659	-0.000879724	0.00580288	0.0118154	0	0	-0.00242897	5.81042e-05	0.00364579
-0.000686272	2010-11-19 05:00:06	0.134481	0.135167	0.000686272	0.00468731	0.027784	0.0376913	0.0316104	0.0213352	0.00531107	-0.00933677	-0.00481056	-0.017728	-0.00061885	0.0118125	0.00841179	0.00114854	0.00268643	-0.000892226	0.00587982	0.0119641	0	0	-0.00198901	0.000219887	-0.000686272
-0.00101836	2010-11-19 05:30:06	0.135889	0.136907	0.00101836	0.00468731	0.0284104	0.0379688	0.0317506	0.0212845	0.00530551	-0.00945853	-0.00487342	-0.0179619	-0.000617416	0.0119917	0.00851376	0.00115064	0.0027123	-0.000905373	0.00595775	0.0121139	0	0	-0.00148353	0.000360301	-0.00101836
1.80244e-06	2010-11-19 06:00:06	0.137297	0.137295	-1.80244e-06	0.00468731	0.0285556	0.037736	0.0316467	0.0212245	0.00530452	-0.0095882	-0.00493565	-0.0181965	-0.000603597	0.0121388	0.00852385	0.00115391	0.00273884	-0.000919582	0.00603706	0.0122657	0	0	-0.000938278	0.000464399	1.80244e-06
0.00274859	2010-11-19 06:30:06	0.139409	0.136661	-0.00274859	0.00468731	0.0283566	0.0373142	0.0313866	0.0210804	0.00533102	-0.00973152	-0.00499782	-0.0184305	-0.000607333	0.012109	0.00850008	0.00115476	0.00277693	-0.000934035	0.00611393	0.0124149	0	0	-0.00038272	0.00051906	0.00274859
0.00123514	2010-11-19 07:00:06	0.136593	0.135358	-0.00123514	0.00468731	0.0278216	0.0368328	0.0310224	0.0209109	0.00536483	-0.00986831	-0.00506044	-0.0186648	-0.000597341	0.0120321	0.00843011	0.00115193	0.00282175	-0.000948209	0.00618944	0.012563	0	0	0.000154049	0.000514885	0.00123514
0.00139878	2010-11-19 07:30:06	0.135889	0.13449	-0.00139878	0.00468731	0.027585	0.0365146	0.0307306	0.0207926	0.00540923	-0.0100049	-0.00512356	-0.018898	-0.000600469	0.0118979	0.0083751	0.00114702	0.00287424	-0.000962505	0.0062646	0.0127094	0	0	0.000645077	0.00044689	0.00139878
-0.000190183	2010-11-19 08:00:06	0.133777	0.133967	0.000190183	0.00468731	0.0272408	0.036382	0.0305677	0.0207765	0.00548064	-0.0101511	-0.00518409	-0.0191287	-0.00060012	0.0118606	0.00835621	0.00114374	0.00293655	-0.000976648	0.00633863	0.0128547	0	0	0.00106717	0.000314875	-0.000190183
0.000571964	2010-11-19 08:30:06	0.134481	0.133909	-0.000571964	0.00468731	0.0270957	0.036324	0.0305179	0.0209303	0.00556995	-0.010297	-0.00524366	-0.0193611	-0.000609853	0.0118282	0.00836351	0.00114799	0.00301049	-0.000991498	0.006413	0.012998	0	0	0.00140222	0.000123439	0.000571964
-0.000971924	2010-11-19 09:00:06	0.133777	0.134749	0.000971924	0.00468731	0.0272946	0.03646	0.0306491	0.0212529	0.00567763	-0.0104427	-0.00530206	-0.0195935	-0.000612116	0.011874	0.00841347	0.00116238	0.00308799	-0.00100703	0.00648821	0.0131386	0	0	0.00163819	-0.00011833	-0.000971924
-0.00155888	2010-11-19 09:30:06	0.134481	0.13604	0.00155888	0.00468731	0.027257	0.0368694	0.0311149	0.0216779	0.00580814	-0.0105803	-0.00536048	-0.0198293	-0.000640451	0.0119295	0.00856223	0.00118283	0.00316448	-0.00102071	0.006565	0.01328	0	0	0.00176968	-0.000397476	-0.00155888
-0.00169106	2010-11-19 10:00:06	0.137297	0.138988	0.00169106	0.00468731	0.0274936	0.0379732	0.0319291	0.0222899	0.00595629	-0.0107266	-0.0054195	-0.0200643	-0.000663784	0.0121564	0.00878938	0.00120974	0.00324486	-0.00103348	0.00664515	0.013421	0	0	0.00179808	-0.000698037	-0.00169106
0.00197611	2010-11-19 10:30:06	0.145042	0.143066	-0.00197611	0.00468731	0.0282733	0.0392386	0.0328768	0.0230701	0.00611309	-0.0108721	-0.00547947	-0.0202982	-0.000681428	0.0125367	0.0090575	0.00124847	0.00332559	-0.00104649	0.00672621	0.0135608	0	0	0.00173123	-0.00100209	0.00197611
0.00284995	2010-11-19 11:00:06	0.151379	0.148529	-0.00284995	0.00468731	0.0297252	0.0407318	0.0341977	0.0238844	0.00626754	-0.0110245	-0.00554134	-0.0205303	-0.000713848	0.0129831	0.00942647	0.00129039	0.00340388	-0.00106041	0.00680757	0.013702	0	0	0.00158279	-0.00129089	0.00284995
0.000763252	2010-11-19 11:30:06	0.154195	0.153432	-0.000763252	0.00468731	0.0302978	0.0424123	0.0355911	0.0247409	0.00643137	-0.0111587	-0.00560486	-0.0207592	-0.00074548	0.0134724	0.00978026	0.00133455	0.00347182	-0.00107523	0.00688947	0.0138411	0	0	0.00137117	-0.00154607	0.000763252
-0.00334452	2010-11-19 12:00:06	0.155603	0.158948	0.00334452	0.00468731	0.0316125	0.04412	0.0368171	0.025555	0.00659508	-0.011277	-0.00566827	-0.0209842	-0.00075617	0.0140061	0.0101021	0.00137959	0.00353026	-0.0010896	0.00697216	0.0139786	0	0	0.0011182	-0.00175075	-0.00334452
-9.80108e-05	2010-11-19 12:30:06	0.164757	0.164855	9.80108e-05	0.00468731	0.0334461	0.0455983	0.0381357	0.0263937	0.00674252	-0.0113949	-0.00573303	-0.0212047	-0.000776336	0.0145083	0.0104351	0.00142227	0.00357574	-0.00110393	0.00705298	0.0141123	0	0	0.000847625	-0.00189058	-9.80108e-05
-0.00207923	2010-11-19 13:00:06	0.166869	0.168948	0.00207923	0.00468731	0.0341183	0.046857	0.0392962	0.0270539	0.00686171	-0.011518	-0.00579716	-0.0214248	-0.00080736	0.014922	0.0107356	0.00146384	0.00361213	-0.00111812	0.00713325	0.0142435	0	0	0.000583502	-0.00195456	-0.00207923
0.00170668	2010-11-19 13:30:06	0.174614	0.172907	-0.00170668	0.00468731	0.034898	0.048153	0.0403141	0.0275626	0.00695685	-0.011653	-0.00586146	-0.0216425	-0.000819485	0.0153105	0.0109923	0.00149523	0.00364678	-0.00113239	0.00721268	0.0143738	0	0	0.000348572	-0.00193574	0.00170668
0.00662256	2010-11-19 14:00:06	0.183767	0.177144	-0.00662256	0.00468731	0.0363041	0.0492641	0.0411036	0.0280457	0.00702533	-0.0117827	-0.00592501	-0.021859	-0.000819614	0.0157152	0.0112106	0.00152118	0.00367843	-0.00114691	0.00729071	0.0145003	0	0	0.000162746	-0.00183161	0.00662256
0.00177707	2010-11-19 14:30:06	0.181655	0.179878	-0.00177707	0.00468731	0.0371296	0.0497198	0.0417392	0.0284436	0.00707284	-0.0119097	-0.00598839	-0.0220764	-0.00082644	0.0160328	0.0113841	0.00154596	0.00369349	-0.00116109	0.00736826	0.0146252	0	0	4.17669e-05	-0.00164428	0.00177707
0.00150431	2010-11-19 15:00:06	0.183063	0.181559	-0.00150431	0.00468731	0.0373042	0.0501979	0.0422142	0.0286797	0.00711503	-0.0120371	-0.00605	-0.0222902	-0.000832696	0.0161742	0.011487	0.00156843	0.00370489	-0.00117455	0.00744555	0.0147489	0	0	-3.8614e-06	-0.0013804	0.00150431
-0.00239493	2010-11-19 15:30:06	0.180247	0.182641	0.00239493	0.00468731	0.0372666	0.050652	0.0424563	0.0286956	0.00713627	-0.0121631	-0.0061124	-0.0225017	-0.000848079	0.0163041	0.0115882	0.0015821	0.00371215	-0.00118894	0.00752462	0.0148708	0	0	3.03895e-05	-0.00105082	-0.00239493
-0.00380173	2010-11-19 16:00:06	0.180951	0.184752	0.00380173	0.00468731	0.038084	0.0511541	0.0427594	0.0286113	0.00713135	-0.0122901	-0.00617466	-0.0227089	-0.000853728	0.0164698	0.0117098	0.00158771	0.00372104	-0.00120221	0.00760179	0.0149918	0	0	0.000142713	-0.000670062	-0.00380173
-0.00149116	2010-11-19 16:30:06	0.183767	0.185258	0.00149116	0.00468731	0.0383743	0.0509145	0.0426261	0.0285765	0.00711285	-0.0124201	-0.00623706	-0.0229101	-0.000837388	0.0166603	0.0117453	0.00159117	0.00372866	-0.00121447	0.00767847	0.0151124	0	0	0.000325017	-0.000255537	-0.00149116
0.00271873	2010-11-19 17:00:06	0.187287	0.184569	-0.00271873	0.00468731	0.0384819	0.0502036	0.0421873	0.0284325	0.00709323	-0.0125498	-0.00630113	-0.0231112	-0.000828133	0.0167123	0.0117292	0.0015974	0.00373669	-0.00122723	0.00775376	0.0152342	0	0	0.000563386	0.000173338	0.00271873
0.0024634	2010-11-19 17:30:06	0.185175	0.182712	-0.0024634	0.00468731	0.0374951	0.0494993	0.0418118	0.0282711	0.00707251	-0.012681	-0.00636192	-0.0233071	-0.000839651	0.0166205	0.0117122	0.00160296	0.00374992	-0.00123976	0.00782719	0.0153561	0	0	0.000838929	0.000596206	0.0024634
0.00173213	2010-11-19 18:00:06	0.183063	0.181331	-0.00173213	0.00468731	0.0367235	0.0491554	0.0414182	0.0280252	0.00705067	-0.0128087	-0.00642251	-0.0235024	-0.000844821	0.0165242	0.011695	0.00160439	0.00377527	-0.00125052	0.00789943	0.0154794	0	0	0.00112899	0.000992871	0.00173213
0.000435611	2010-11-19 18:30:06	0.182359	0.181923	-0.000435611	0.00468731	0.0368311	0.049317	0.0413684	0.0278561	0.00704461	-0.01293	-0.00648241	-0.0236963	-0.000857942	0.0165622	0.0117556	0.00160155	0.00380723	-0.00126085	0.00796842	0.0155981	0	0	0.00140861	0.00134443	0.000435611
0.000893946	2010-11-19 19:00:06	0.183063	0.182169	-0.000893946	0.00468731	0.0367235	0.0492407	0.0412734	0.0277546	0.00705718	-0.0130518	-0.00654173	-0.0238882	-0.000840866	0.0167329	0.0118018	0.00160233	0.00384759	-0.0012702	0.00803694	0.0157168	0	0	0.00165224	0.00163437	0.000893946
0.00281201	2010-11-19 19:30:06	0.185175	0.182363	-0.00281201	0.00468731	0.0371672	0.0489482	0.041054	0.0276866	0.00709541	-0.0131743	-0.0065991	-0.02408	-0.00084243	0.0167753	0.0118044	0.00160547	0.00389092	-0.00128004	0.00810315	0.015836	0	0	0.00183545	0.00184952	0.00281201
0.002633	2010-11-19 20:00:06	0.183767	0.181134	-0.002633	0.00468731	0.0365783	0.0484941	0.0407985	0.0276531	0.00716016	-0.0132884	-0.00665455	-0.0242715	-0.000842559	0.0167457	0.0117818	0.00160768	0.00393199	-0.00128929	0.00816756	0.0159565	0	0	0.00193672	0.00198086	0.002633
0.00301291	2010-11-19 20:30:06	0.183063	0.18005	-0.00301291	0.00468731	0.0361509	0.0481859	0.0405609	0.0276796	0.00724145	-0.0133944	-0.0067094	-0.0244617	-0.000843994	0.0166556	0.0117399	0.00161038	0.00397901	-0.00129849	0.0082297	0.0160742	0	0	0.001939	0.00202413	0.00301291
0.00142958	2010-11-19 21:00:06	0.181655	0.180225	-0.00142958	0.00468731	0.0361509	0.0482556	0.0406038	0.0279016	0.00733508	-0.0134945	-0.00676113	-0.0246534	-0.000853599	0.0166451	0.0117805	0.00161461	0.00402868	-0.00130708	0.00829032	0.0161902	0	0	0.00183106	0.0019801	0.00142958
0.00144167	2010-11-19 21:30:06	0.182359	0.180917	-0.00144167	0.00468731	0.0360138	0.0485954	0.040934	0.0283172	0.00743376	-0.013602	-0.00681241	-0.0248459	-0.000861161	0.0166979	0.0118518	0.00163036	0.0040764	-0.00131589	0.00834687	0.0163066	0	0	0.00160851	0.00185456	0.00144167
0.000694261	2010-11-19 22:00:06	0.183767	0.183073	-0.000694261	0.00468731	0.036296	0.0495376	0.0416441	0.0288103	0.00755108	-0.0137068	-0.00686204	-0.025035	-0.000885191	0.0168165	0.0120075	0.00165169	0.00412755	-0.00132621	0.00840216	0.0164237	0	0	0.00127432	0.00165802	0.000694261
-0.000617114	2010-11-19 22:30:06	0.185879	0.186496	0.000617114	0.00468731	0.0369306	0.0508676	0.0426167	0.0294808	0.00767827	-0.0138065	-0.00691017	-0.02522	-0.000918129	0.0170736	0.0122559	0.00167666	0.00417798	-0.00133613	0.00845692	0.0165409	0	0	0.000838916	0.00140502	-0.000617114
0.00449528	2010-11-19 22:59:06	0.195032	0.190537	-0.00449528	0.00468731	0.0381071	0.0521172	0.0436463	0.0302106	0.00780621	-0.0139054	-0.0069533	-0.0253991	-0.000918753	0.0174528	0.0124798	0.00170776	0.00422465	-0.00134411	0.00850517	0.0166515	0	0	0.000338153	0.00112339	0.00449528
-5.46023e-05	2010-11-19 23:30:06	0.195032	0.195087	5.46023e-05	0.00468731	0.0394606	0.0535209	0.0448831	0.03099	0.00794794	-0.0140081	-0.00699878	-0.0255907	-0.000944421	0.0178412	0.0127716	0.00174427	0.00426849	-0.00135116	0.00855262	0.0167697	0	0	-0.00025969	0.0008023	-5.46023e-05
-0.00132057	2010-11-20 00:00:06	0.197145	0.198465	0.00132057	0.00468731	0.0398343	0.0549089	0.0460684	0.0316847	0.00808278	-0.0141222	-0.00704123	-0.025774	-0.000966888	0.0182229	0.013056	0.0017766	0.00430126	-0.00135729	0.00859944	0.0168827	0	0	-0.000871054	0.000492462	-0.00132057
0.00376938	2010-11-20 00:30:06	0.206298	0.202528	-0.00376938	0.00468731	0.0411947	0.0563564	0.0470908	0.0322779	0.00820702	-0.0142433	-0.00707879	-0.025952	-0.000975316	0.0185684	0.0132618	0.00180553	0.00433456	-0.0013635	0.00864228	0.0169944	0	0	-0.00148302	0.000203229	0.00376938
0.00144764	2010-11-20 01:00:06	0.207706	0.206258	-0.00144764	0.00468731	0.0425552	0.0574519	0.0481132	0.0328203	0.00831165	-0.0143514	-0.0071157	-0.0261281	-0.000973972	0.018943	0.0134567	0.00182606	0.00435698	-0.00136877	0.00868049	0.0171047	0	0	-0.00206314	-4.8004e-05	0.00144764
-1.03445e-05	2010-11-20 01:30:06	0.20841	0.20842	1.03445e-05	0.00468731	0.0431816	0.0581935	0.0488755	0.0332776	0.00839641	-0.0144495	-0.00715234	-0.0263042	-0.000984442	0.0191685	0.0135926	0.00184455	0.00436496	-0.00137388	0.00871588	0.0172135	0	0	-0.00257991	-0.000247166	-1.03445e-05
-9.67242e-05	2010-11-20 02:00:06	0.209818	0.209915	9.67242e-05	0.00468731	0.0436628	0.0588315	0.0493574	0.0336079	0.00847303	-0.0145341	-0.00718459	-0.026481	-0.000977707	0.0193104	0.0136313	0.00185793	0.00436158	-0.00137851	0.00875248	0.0173264	0	0	-0.00300479	-0.000384501	-9.67242e-05
0.00574408	2010-11-20 02:30:06	0.216859	0.211115	-0.00574408	0.00468731	0.0440365	0.0593452	0.0498256	0.0338622	0.00852067	-0.0146208	-0.00721517	-0.0266533	-0.000987571	0.01934	0.0136723	0.00186656	0.00435461	-0.00138251	0.00878847	0.0174441	0	0	-0.00331402	-0.000455237	0.00574408
-0.0025503	2010-11-20 03:00:06	0.209818	0.212368	0.0025503	0.00468731	0.0444183	0.059825	0.050183	0.0340818	0.00854006	-0.0147037	-0.00724453	-0.0268264	-0.000991047	0.0194177	0.0137202	0.00187238	0.00434116	-0.00138644	0.00882389	0.01756	0	0	-0.0034902	-0.000459902	-0.0025503
0.00557523	2010-11-20 03:30:06	0.218971	0.213396	-0.00557523	0.00468731	0.0447705	0.0601805	0.0504387	0.0342086	0.00853699	-0.0147819	-0.00727599	-0.0269971	-0.00099839	0.0194448	0.0137593	0.00187891	0.00432351	-0.00138963	0.00885843	0.0176793	0	0	-0.00352339	-0.00040423	0.00557523
0.00145474	2010-11-20 04:00:06	0.216155	0.2147	-0.00145474	0.00468731	0.0451523	0.060497	0.0507214	0.0343019	0.00851479	-0.0148519	-0.00730496	-0.0271648	-0.000998261	0.0195523	0.013821	0.00188447	0.00430292	-0.00139266	0.00889366	0.0177942	0	0	-0.00341172	-0.000298686	0.00145474
0.00297064	2010-11-20 04:30:06	0.218267	0.215297	-0.00297064	0.00468731	0.0452975	0.0605259	0.0507735	0.0343265	0.00848125	-0.0149188	-0.00733264	-0.0273307	-0.000998131	0.0196183	0.0138661	0.0018925	0.00428118	-0.00139546	0.0089316	0.01791	0	0	-0.00316156	-0.000157626	0.00297064
0.00168113	2010-11-20 05:00:06	0.217563	0.215882	-0.00168113	0.00468731	0.0455502	0.0604663	0.0507916	0.034224	0.00843573	-0.0149791	-0.00736076	-0.0274952	-0.00101208	0.019676	0.0139342	0.00189546	0.0042568	-0.00139733	0.00897109	0.018023	0	0	-0.00278702	1.83024e-06	0.00168113
0.00182131	2010-11-20 05:30:06	0.217563	0.215742	-0.00182131	0.00468731	0.0452518	0.0603627	0.0507169	0.0340031	0.00837837	-0.0150292	-0.00739117	-0.0276616	-0.000998739	0.0197609	0.0139471	0.00189213	0.00423849	-0.00139886	0.00900698	0.0181236	0	0	-0.00230904	0.000161138	0.00182131
0.00724377	2010-11-20 06:00:06	0.222492	0.215248	-0.00724377	0.00468731	0.0452061	0.0600668	0.0504003	0.033672	0.0083173	-0.0150748	-0.00742312	-0.0278373	-0.000985658	0.0197995	0.0139016	0.0018821	0.00422453	-0.00140037	0.00904245	0.0182214	0	0	-0.001754	0.000301764	0.00724377
0.00479383	2010-11-20 06:30:06	0.218971	0.214178	-0.00479383	0.00468731	0.045198	0.0594718	0.0499231	0.0333326	0.00826191	-0.0151185	-0.00745448	-0.0280149	-0.000969796	0.0197411	0.0137935	0.00186895	0.00421087	-0.00140145	0.00907796	0.0183152	0	0	-0.00115204	0.000406618	0.00479383
0.00547084	2010-11-20 07:00:06	0.216859	0.211388	-0.00547084	0.00468731	0.0445177	0.0584683	0.0491858	0.0329083	0.00821009	-0.0151492	-0.00748316	-0.028195	-0.000951764	0.019492	0.0135918	0.00185295	0.00420233	-0.00140261	0.00911646	0.0184108	0	0	-0.000535096	0.000461357	0.00547084
0.00354124	2010-11-20 07:30:06	0.21193	0.208389	-0.00354124	0.00468731	0.043738	0.0575038	0.0484461	0.0324505	0.00817393	-0.0151788	-0.00751107	-0.0283732	-0.000948765	0.0191828	0.0134129	0.00182981	0.00420121	-0.00140424	0.00915254	0.0185058	0	0	6.50645e-05	0.000455489	0.00354124
0.00224883	2010-11-20 08:00:06	0.207706	0.205457	-0.00224883	0.00468731	0.0428669	0.0566942	0.0476793	0.0320525	0.00814568	-0.0152005	-0.00754083	-0.0285492	-0.000931947	0.0189225	0.0132305	0.0018079	0.00421063	-0.00140576	0.00918875	0.0185972	0	0	0.000618831	0.000383164	0.00224883
0.0044783	2010-11-20 08:30:06	0.207706	0.203228	-0.0044783	0.00468731	0.04234	0.0560206	0.0470799	0.0317735	0.00812753	-0.0152191	-0.00757131	-0.0287254	-0.000930512	0.0186885	0.0130896	0.00178943	0.00422554	-0.00140725	0.00922562	0.0186896	0	0	0.00110051	0.000243632	0.0044783
0.00193698	2010-11-20 09:00:06	0.203481	0.201544	-0.00193698	0.00468731	0.0418963	0.0554729	0.0466614	0.0316471	0.00813369	-0.0152355	-0.00759952	-0.0288893	-0.000927862	0.0185193	0.0129974	0.00177785	0.00424323	-0.00140942	0.00926303	0.0187754	0	0	0.00148979	4.132e-05	0.00193698
0.0038924	2010-11-20 09:30:06	0.204185	0.200293	-0.0038924	0.00468731	0.041477	0.055134	0.046408	0.0316563	0.00815465	-0.0152549	-0.00762911	-0.0290447	-0.000925083	0.0183622	0.0129224	0.00177551	0.00426582	-0.00141158	0.00929857	0.0188583	0	0	0.00177287	-0.000214459	0.0038924
0.00193913	2010-11-20 10:00:06	0.202073	0.200134	-0.00193913	0.00468731	0.0411866	0.0552393	0.0464871	0.031793	0.00819375	-0.0152683	-0.00765791	-0.0291952	-0.000939858	0.0182902	0.0129555	0.00177914	0.00429472	-0.00141342	0.00933073	0.0189384	0	0	0.00194309	-0.000510133	0.00193913
0.000959637	2010-11-20 10:30:06	0.202073	0.201114	-0.000959637	0.00468731	0.0412861	0.0556678	0.0467969	0.0320563	0.0082421	-0.0152814	-0.00768688	-0.0293466	-0.000954155	0.0183472	0.013053	0.00178994	0.00432578	-0.00141476	0.00935884	0.019014	0	0	0.00200112	-0.000828784	0.000959637
0.000998631	2010-11-20 11:00:06	0.204185	0.203187	-0.000998631	0.00468731	0.0417216	0.0564127	0.0473578	0.0324301	0.00830488	-0.0152936	-0.00771175	-0.0294974	-0.000969667	0.0185249	0.0132012	0.00180503	0.0043604	-0.0014166	0.00938644	0.0190802	0	0	0.00195468	-0.00115127	0.000998631
0.0021712	2010-11-20 11:30:06	0.207706	0.205535	-0.0021712	0.00468731	0.0421572	0.0572207	0.0479889	0.0328622	0.00837544	-0.0153032	-0.00773507	-0.0296425	-0.000979879	0.0188044	0.0133819	0.00182505	0.00439593	-0.00141995	0.00941246	0.0191437	0	0	0.00181781	-0.00145748	0.0021712
0.00304591	2010-11-20 12:00:06	0.211226	0.20818	-0.00304591	0.00468731	0.0429826	0.0579996	0.0486719	0.0332607	0.00845181	-0.0153132	-0.00775758	-0.029787	-0.000986834	0.0190583	0.0135454	0.0018465	0.00442541	-0.00142479	0.00943567	0.0192025	0	0	0.00160973	-0.00172763	0.00304591
0.00272125	2010-11-20 12:30:06	0.213339	0.210617	-0.00272125	0.00468731	0.0435634	0.0588671	0.0493732	0.0336504	0.00852336	-0.0153173	-0.00777769	-0.0299257	-0.00100187	0.0192693	0.0137011	0.00186453	0.00445016	-0.00142975	0.00945775	0.0192521	0	0	0.00135349	-0.0019435	0.00272125
0.000315025	2010-11-20 13:00:06	0.212635	0.21232	-0.000315025	0.00468731	0.0438994	0.0594812	0.0499047	0.0339557	0.00858875	-0.0153184	-0.00779672	-0.0300578	-0.000996567	0.0194816	0.0138047	0.00187822	0.0044688	-0.00143475	0.00948909	0.0192996	0	0	0.00107424	-0.00208959	0.000315025
0.00504965	2010-11-20 13:30:06	0.219675	0.214626	-0.00504965	0.00468731	0.0449157	0.0601192	0.0503956	0.0342437	0.00864292	-0.0153262	-0.00781459	-0.0301835	-0.00100078	0.0196212	0.0138827	0.00188942	0.00448497	-0.00144076	0.00952128	0.019344	0	0	0.000797606	-0.00215403	0.00504965
0.000796987	2010-11-20 14:00:06	0.216155	0.215358	-0.000796987	0.00468731	0.0448619	0.0604083	0.0507372	0.034506	0.0086808	-0.0153484	-0.00783592	-0.0303028	-0.00100065	0.019731	0.0139318	0.00189985	0.004498	-0.00144734	0.00955589	0.0193765	0	0	0.000547871	-0.00212935	0.000796987
0.00315535	2010-11-20 14:30:06	0.219675	0.21652	-0.00315535	0.00468731	0.0452975	0.0608268	0.0510199	0.0346417	0.00870302	-0.0153793	-0.00786075	-0.0304114	-0.00101147	0.0197405	0.0139703	0.00190864	0.00451484	-0.00145465	0.00959019	0.0194035	0	0	0.000346386	-0.00201289	0.00315535
0.00140515	2010-11-20 15:00:06	0.218971	0.217566	-0.00140515	0.00468731	0.0454883	0.0611176	0.0513072	0.0347939	0.00871117	-0.0154061	-0.00788582	-0.0305106	-0.00101304	0.0198239	0.0140212	0.00191566	0.0045256	-0.00146139	0.00962295	0.0194252	0	0	0.000210141	-0.00180697	0.00140515
0.00088926	2010-11-20 15:30:06	0.219675	0.218786	-0.00088926	0.00468731	0.0458863	0.0614052	0.0514792	0.0348867	0.00871117	-0.0154414	-0.00791406	-0.0306046	-0.00102229	0.0199005	0.0140901	0.00192654	0.00453532	-0.00146776	0.00965329	0.019443	0	0	0.000150625	-0.00151882	0.00088926
0.00349063	2010-11-20 16:00:06	0.223196	0.219705	-0.00349063	0.00468731	0.0459777	0.0615328	0.0516601	0.0349036	0.00870797	-0.015481	-0.00793981	-0.0306854	-0.00103442	0.0200215	0.0142004	0.00193625	0.00454426	-0.00147345	0.00967963	0.019455	0	0	0.000173052	-0.00116014	0.00349063
0.00193336	2010-11-20 16:30:06	0.222492	0.220558	-0.00193336	0.00468731	0.0461686	0.0615941	0.0517054	0.0348604	0.00869084	-0.0155317	-0.00796452	-0.0307595	-0.00103237	0.0201521	0.0142773	0.00194591	0.00455413	-0.00147914	0.00969912	0.019461	0	0	0.000275991	-0.000746533	0.00193336
0.0030143	2010-11-20 17:00:06	0.2239	0.220886	-0.0030143	0.00468731	0.0461767	0.0614631	0.0515946	0.0347162	0.00866727	-0.015577	-0.00798683	-0.0308297	-0.00103598	0.0202905	0.0143585	0.00195067	0.00456484	-0.00148527	0.00971376	0.0194623	0	0	0.000451416	-0.00029664	0.0030143
0.00360676	2010-11-20 17:30:06	0.224604	0.220997	-0.00360676	0.00468731	0.0461229	0.0612319	0.0514317	0.0345638	0.00863915	-0.0156276	-0.0080049	-0.0308874	-0.00102733	0.0203993	0.0143844	0.00195561	0.004572	-0.0014906	0.00972911	0.0194639	0	0	0.000685198	0.000168849	0.00360676
0.00432727	2010-11-20 18:00:06	0.224604	0.220277	-0.00432727	0.00468731	0.0458244	0.0607405	0.0510359	0.0344278	0.00861706	-0.0156747	-0.00802101	-0.0309342	-0.00102625	0.0204013	0.0143604	0.00196099	0.00457999	-0.00149701	0.00974683	0.0194612	0	0	0.000957998	0.000628311	0.00432727
0.00288936	2010-11-20 18:30:06	0.222492	0.219602	-0.00288936	0.00468731	0.0455878	0.0602624	0.0506876	0.0342493	0.00859621	-0.0157181	-0.00803423	-0.0309717	-0.0010355	0.020353	0.0143653	0.00196437	0.00458835	-0.00150556	0.00976507	0.019454	0	0	0.00124652	0.00106036	0.00288936
0.000220953	2010-11-20 19:00:06	0.218971	0.21875	-0.000220953	0.00468731	0.0448995	0.0599749	0.0504772	0.0340207	0.00858337	-0.015768	-0.00804863	-0.0310069	-0.00104524	0.0203383	0.014392	0.00196332	0.00460262	-0.00151436	0.00978314	0.0194411	0	0	0.00152502	0.00144503	0.000220953
0.00233447	2010-11-20 19:30:06	0.221084	0.218749	-0.00233447	0.00468731	0.0448162	0.0598796	0.0502352	0.0338512	0.00857843	-0.0158161	-0.00806379	-0.0310313	-0.00103515	0.0204167	0.0144115	0.00196108	0.00462421	-0.0015237	0.0098014	0.0194244	0	0	0.0017671	0.00176487	0.00233447
0.003031	2010-11-20 20:00:06	0.221788	0.218757	-0.003031	0.00468731	0.0449614	0.0596127	0.0500113	0.0337674	0.00858583	-0.0158661	-0.00807803	-0.0310465	-0.00102842	0.0204862	0.0144126	0.00196229	0.00464297	-0.00153239	0.0098173	0.0194075	0	0	0.00194744	0.00200597	0.003031
0.0022932	2010-11-20 20:30:06	0.22038	0.218086	-0.0022932	0.00468731	0.0447624	0.0591959	0.0498054	0.0337755	0.00860999	-0.0159456	-0.00809443	-0.0310556	-0.00103394	0.0204483	0.0144079	0.00196754	0.00467072	-0.00154079	0.00983227	0.0193909	0	0	0.00204365	0.00215871	0.0022932
0.0020962	2010-11-20 21:00:06	0.218971	0.216875	-0.0020962	0.00468731	0.0441279	0.0588828	0.0496154	0.0337678	0.00865514	-0.0160319	-0.00810821	-0.0310616	-0.00103572	0.0203772	0.014392	0.0019714	0.00470841	-0.00154798	0.00984654	0.0193725	0	0	0.00203792	0.0022184	0.0020962
0.00121092	2010-11-20 21:30:06	0.218267	0.217056	-0.00121092	0.00468731	0.0440446	0.059119	0.0496854	0.03387	0.00870744	-0.016125	-0.00812094	-0.0310677	-0.00104824	0.0203711	0.0144444	0.00197349	0.00475115	-0.00155258	0.00985934	0.0193536	0	0	0.00191835	0.00218552	0.00121092
0.0012978	2010-11-20 22:00:06	0.218971	0.217674	-0.0012978	0.00468731	0.0440365	0.0594115	0.0499342	0.0340827	0.00879143	-0.0162138	-0.00813258	-0.0310687	-0.00104402	0.0205083	0.0145108	0.00197995	0.00479997	-0.00155618	0.00986763	0.0193327	0	0	0.00168007	0.00206575	0.0012978
0.00307974	2010-11-20 22:30:06	0.222492	0.219412	-0.00307974	0.00468731	0.0447705	0.0600255	0.0503594	0.0343886	0.00889529	-0.0162992	-0.00814338	-0.0310645	-0.00105532	0.0206048	0.0145896	0.00198982	0.00484453	-0.00155888	0.00987339	0.0193092	0	0	0.00132574	0.0018696	0.00307974
-0.000450709	2010-11-20 23:00:06	0.219675	0.220126	0.000450709	0.00468731	0.0445634	0.060512	0.050848	0.034804	0.00901641	-0.0163822	-0.00815167	-0.0310532	-0.00105953	0.0207243	0.0146581	0.00200281	0.00488331	-0.0015619	0.00987701	0.0192806	0	0	0.000865757	0.00161179	-0.000450709
-0.000922674	2010-11-20 23:30:06	0.221084	0.222006	0.000922674	0.00468731	0.0454964	0.0612263	0.0513298	0.0351859	0.00914139	-0.0164485	-0.00815755	-0.0310371	-0.00107118	0.0207955	0.0147354	0.0020174	0.004918	-0.00156441	0.00987826	0.0192454	0	0	0.000317759	0.00131029	-0.000922674
0.00355496	2010-11-21 00:00:06	0.22742	0.223865	-0.00355496	0.00468731	0.0458325	0.0620069	0.0520965	0.0357637	0.00926255	-0.0165011	-0.00816162	-0.0310212	-0.00108704	0.0209356	0.0148742	0.00202875	0.00493585	-0.0015651	0.00987777	0.0192089	0	0	-0.000294217	0.000985198	0.00355496
0.000858359	2010-11-21 00:30:06	0.226716	0.225858	-0.000858359	0.00468731	0.0462681	0.0628794	0.052748	0.0364087	0.00937149	-0.0165503	-0.00816332	-0.0310056	-0.001085	0.0211252	0.0149765	0.00205377	0.00494793	-0.00156563	0.00987274	0.0191724	0	0	-0.000941107	0.000657391	0.000858359
0.00768419	2010-11-21 01:00:06	0.236574	0.228889	-0.00768419	0.00468731	0.0472924	0.0638366	0.0537137	0.0370622	0.00946662	-0.0165989	-0.00816417	-0.0309868	-0.00110465	0.0213	0.0151665	0.00208137	0.00495286	-0.00156555	0.00986438	0.019129	0	0	-0.00159053	0.000347132	0.00768419
-0.000783505	2010-11-21 01:30:06	0.231645	0.232429	0.000783505	0.00468731	0.0477656	0.0653845	0.0549374	0.037799	0.00953189	-0.0166501	-0.00816201	-0.0309639	-0.00114627	0.0215226	0.0154293	0.00210932	0.00495165	-0.00156446	0.00985206	0.0190807	0	0	-0.00220879	7.27013e-05	-0.000783505
-0.00179294	2010-11-21 02:00:06	0.234461	0.236254	0.00179294	0.00468731	0.0484001	0.0670566	0.0560141	0.0383918	0.00958187	-0.0166864	-0.00815692	-0.0309356	-0.00115266	0.0219323	0.0156482	0.00213745	0.00494608	-0.00156251	0.00983622	0.01903	0	0	-0.00276293	-0.000150858	-0.00179294
0.000218987	2010-11-21 02:30:06	0.242206	0.241987	-0.000218987	0.00468731	0.0506693	0.0686881	0.0572875	0.0389	0.00961753	-0.0167145	-0.00814856	-0.0308964	-0.00117477	0.0223569	0.0159317	0.0021595	0.0049298	-0.0015597	0.00981478	0.0189744	0	0	-0.00322285	-0.000312773	0.000218987
0.00644954	2010-11-21 03:00:06	0.251359	0.24491	-0.00644954	0.00468731	0.051648	0.0693617	0.0580771	0.0392706	0.00963087	-0.01674	-0.00813763	-0.0308467	-0.00116335	0.0227699	0.0160937	0.00217945	0.00489745	-0.0015562	0.00978954	0.0189186	0	0	-0.00356323	-0.000407276	0.00644954
0.00385959	2010-11-21 03:30:06	0.249951	0.246092	-0.00385959	0.00468731	0.052452	0.0696236	0.0584119	0.0392104	0.00962583	-0.0167591	-0.00812326	-0.0307918	-0.00116178	0.0228692	0.0161375	0.00218882	0.00485156	-0.0015522	0.00976017	0.0188607	0	0	-0.00376516	-0.000433978	0.00385959
0.00297684	2010-11-21 04:00:06	0.248543	0.245566	-0.00297684	0.00468731	0.0522744	0.069539	0.0584594	0.038981	0.00958896	-0.016767	-0.00810558	-0.0307338	-0.00114531	0.0229245	0.0161244	0.00217566	0.00479766	-0.001548	0.0097257	0.0188032	0	0	-0.00381734	-0.000397845	0.00297684
0.00708462	2010-11-21 04:30:06	0.250655	0.243571	-0.00708462	0.00468731	0.0521211	0.0689389	0.0578263	0.0386072	0.00952199	-0.0167654	-0.00808423	-0.0306675	-0.00110881	0.0228177	0.0159178	0.00215758	0.00474039	-0.00154348	0.00968886	0.0187406	0	0	-0.00371686	-0.000308782	0.00708462
0.0056572	2010-11-21 05:00:06	0.246431	0.240774	-0.0056572	0.00468731	0.0518227	0.0678998	0.0570821	0.0381828	0.00942997	-0.0167542	-0.00805959	-0.0305969	-0.00109799	0.0225398	0.0156914	0.00213249	0.00468298	-0.00153798	0.0096442	0.0186748	0	0	-0.00346932	-0.00018084	0.0056572
0.00267979	2010-11-21 05:30:06	0.23939	0.23671	-0.00267979	0.00468731	0.0506988	0.0666734	0.0561752	0.0377071	0.00931254	-0.016737	-0.00803288	-0.0305238	-0.00107731	0.0221284	0.0154128	0.00210803	0.00462499	-0.00153194	0.00959911	0.0186049	0	0	-0.00308847	-3.1109e-05	0.00267979
0.00124	2010-11-21 06:00:06	0.234461	0.233221	-0.00124	0.00468731	0.0497444	0.0657786	0.0553382	0.0371225	0.00919004	-0.0167112	-0.00800264	-0.0304452	-0.00107791	0.0216876	0.0151765	0.00208068	0.00457389	-0.00152463	0.00955111	0.0185258	0	0	-0.00259536	0.000121616	0.00124
-0.000703135	2010-11-21 06:30:06	0.230237	0.23094	0.000703135	0.00468731	0.0490104	0.0651306	0.0547342	0.0366648	0.00906729	-0.0166811	-0.00797068	-0.0303644	-0.00107396	0.0214252	0.0150521	0.00205102	0.00453534	-0.00151362	0.00949989	0.0184441	0	0	-0.00201689	0.000258296	-0.000703135
0.000440795	2010-11-21 07:00:06	0.229533	0.229092	-0.000440795	0.00468731	0.0488276	0.0643806	0.0539924	0.036198	0.00894689	-0.0166443	-0.00793817	-0.0302853	-0.00104958	0.0212787	0.0148846	0.00203062	0.00450081	-0.00150071	0.00944466	0.0183608	0	0	-0.00138412	0.000361136	0.000440795
0.00320128	2010-11-21 07:30:06	0.230237	0.227036	-0.00320128	0.00468731	0.0483463	0.0635164	0.0534517	0.0357063	0.00884731	-0.0165947	-0.00790396	-0.0302042	-0.00105606	0.0211007	0.0147931	0.00200747	0.00446699	-0.0014863	0.00939217	0.0182802	0	0	-0.000730274	0.000414956	0.00320128
0.000505368	2010-11-21 08:00:06	0.224604	0.224099	-0.000505368	0.00468731	0.0473676	0.0626372	0.0526872	0.0351807	0.00876021	-0.016535	-0.00786613	-0.0301215	-0.00102494	0.0209103	0.014609	0.00198584	0.00443408	-0.00147053	0.00933818	0.0181994	0	0	-8.86727e-05	0.00040838	0.000505368
0.00318149	2010-11-21 08:30:06	0.224604	0.221423	-0.00318149	0.00468731	0.0470021	0.0616727	0.0518141	0.0346975	0.00868544	-0.0164445	-0.00782745	-0.0300347	-0.00100787	0.0206316	0.0143911	0.00196273	0.00439856	-0.0014538	0.00928323	0.0181205	0	0	0.000509347	0.000334725	0.00318149
0.000467099	2010-11-21 09:00:06	0.218971	0.218504	-0.000467099	0.00468731	0.0462519	0.0606932	0.0510948	0.0342825	0.00861647	-0.016325	-0.00778969	-0.0299448	-0.000997653	0.0203486	0.0142255	0.0019393	0.00436192	-0.00143666	0.00922651	0.0180413	0	0	0.0010363	0.000192538	0.000467099
-0.000336346	2010-11-21 09:30:06	0.214747	0.215083	0.000336346	0.00468731	0.0451899	0.059737	0.0503235	0.0339095	0.00855232	-0.0161928	-0.00775118	-0.0298482	-0.000997782	0.0200335	0.014032	0.00191936	0.00432275	-0.00142017	0.00916652	0.0179636	0	0	0.00147013	-1.42507e-05	-0.000336346
-0.000340535	2010-11-21 10:00:06	0.212635	0.212975	0.000340535	0.00468731	0.0446629	0.0591926	0.0497806	0.0336303	0.00849618	-0.016034	-0.00771112	-0.0297453	-0.000986007	0.0198137	0.0138979	0.00189995	0.00428554	-0.00140413	0.00910608	0.0178836	0	0	0.00179545	-0.000276569	-0.000340535
0.0020128	2010-11-21 10:30:06	0.213339	0.211326	-0.0020128	0.00468731	0.0442355	0.0587485	0.0494232	0.0334699	0.0084308	-0.0158668	-0.00766785	-0.0296398	-0.000981314	0.0196671	0.0138038	0.00188748	0.00424647	-0.00138724	0.00904395	0.0178015	0	0	0.00200421	-0.000580807	0.0020128
-0.000634812	2010-11-21 11:00:06	0.209818	0.210453	0.000634812	0.00468731	0.0440365	0.0585903	0.0493055	0.0333942	0.0083743	-0.015691	-0.00762271	-0.0295339	-0.000987441	0.0195397	0.0137637	0.00187988	0.0042014	-0.00137017	0.0089825	0.0177167	0	0	0.00209603	-0.000909733	-0.000634812
0.00238029	2010-11-21 11:30:06	0.21193	0.20955	-0.00238029	0.00468731	0.0436466	0.058529	0.049224	0.0333937	0.00831989	-0.0155121	-0.00757465	-0.0294241	-0.000983357	0.019462	0.0137205	0.00187499	0.00415458	-0.00135255	0.00892132	0.0176288	0	0	0.00207787	-0.00124365	0.00238029
0.00243514	2010-11-21 12:00:06	0.21193	0.209495	-0.00243514	0.00468731	0.0438456	0.0586905	0.0492602	0.0333175	0.00826154	-0.0153406	-0.00752607	-0.0293118	-0.000982878	0.0194433	0.0137112	0.00186883	0.00410896	-0.00133497	0.0088546	0.0175405	0	0	0.00196335	-0.00156172	0.00243514
0.00124795	2010-11-21 12:30:06	0.210522	0.209274	-0.00124795	0.00468731	0.0438375	0.0588181	0.0494004	0.0332238	0.0081953	-0.0151615	-0.00747755	-0.029194	-0.00098505	0.019454	0.0137158	0.00185958	0.00404988	-0.00131818	0.00878693	0.0174535	0	0	0.00177163	-0.00184331	0.00124795
0.00191264	2010-11-21 13:00:06	0.210522	0.20861	-0.00191264	0.00468731	0.0440365	0.0587758	0.0492558	0.0330621	0.00811919	-0.0149856	-0.00742634	-0.029077	-0.000960541	0.0194404	0.0136212	0.00184702	0.00398355	-0.00130138	0.00871048	0.0173647	0	0	0.00152592	-0.00206933	0.00191264
0.0061498	2010-11-21 13:30:06	0.213339	0.207189	-0.0061498	0.00468731	0.044136	0.0584427	0.0489844	0.0328072	0.00803568	-0.0148009	-0.00737431	-0.0289585	-0.000947937	0.0193122	0.0134834	0.00182818	0.00391283	-0.00128565	0.00862577	0.0172722	0	0	0.00125183	-0.00222346	0.0061498
0.00390753	2010-11-21 14:00:06	0.20841	0.204502	-0.00390753	0.00468731	0.0436843	0.057759	0.0485411	0.0324503	0.00793022	-0.0146134	-0.00732024	-0.0288354	-0.000931598	0.019086	0.0132918	0.00180399	0.00383886	-0.0012705	0.00853965	0.0171787	0	0	0.000975585	-0.00229316	0.00390753
0.00346896	2010-11-21 14:30:06	0.20489	0.201421	-0.00346896	0.00468731	0.0433106	0.0570157	0.0478648	0.0319917	0.00781771	-0.014431	-0.00725797	-0.0287078	-0.00091226	0.0187404	0.0130303	0.00177544	0.00376545	-0.00125553	0.00844929	0.0170847	0	0	0.00072219	-0.00227042	0.00346896
0.00338165	2010-11-21 15:00:06	0.201369	0.197988	-0.00338165	0.00468731	0.0426385	0.0561448	0.0471908	0.0314492	0.00768929	-0.0142497	-0.00719282	-0.0285777	-0.000897355	0.0183937	0.0127988	0.00174202	0.0036979	-0.00124053	0.00836046	0.0169914	0	0	0.000513786	-0.00215228	0.00338165
0.00313582	2010-11-21 15:30:06	0.197849	0.194713	-0.00313582	0.00468731	0.0421491	0.0552043	0.046433	0.0309063	0.0075478	-0.0140739	-0.00712718	-0.0284449	-0.000872109	0.0180444	0.0125483	0.00171028	0.00363413	-0.00122588	0.00826787	0.0168968	0	0	0.000368164	-0.00194098	0.00313582
0.0033743	2010-11-21 16:00:06	0.194328	0.190954	-0.0033743	0.00468731	0.0413775	0.0541345	0.0455305	0.0303037	0.00740432	-0.0139078	-0.00706157	-0.0283118	-0.00086107	0.0176776	0.0123077	0.00168058	0.00357451	-0.00121134	0.00817527	0.0168002	0	0	0.000297593	-0.00164383	0.0033743
0.00353728	2010-11-21 16:30:06	0.190808	0.187271	-0.00353728	0.00468731	0.0404526	0.0530391	0.0446687	0.029668	0.00726935	-0.0137448	-0.00699546	-0.028179	-0.0008559	0.017351	0.0121172	0.00164519	0.00352089	-0.00119748	0.00808389	0.0167046	0	0	0.000308019	-0.0012728	0.00353728
0.00419167	2010-11-21 17:00:06	0.187992	0.1838	-0.00419167	0.00468731	0.0396729	0.0519643	0.0436803	0.0290404	0.00713131	-0.0135767	-0.00692828	-0.0280406	-0.000825522	0.017073	0.0118667	0.00161151	0.00347299	-0.00118368	0.0079907	0.0166084	0	0	0.000398673	-0.000843898	0.00419167
0.00418103	2010-11-21 17:30:06	0.184471	0.18029	-0.00418103	0.00468731	0.0389094	0.0507123	0.0427009	0.0284297	0.00700016	-0.0134079	-0.00686283	-0.0278998	-0.000797497	0.0167794	0.0116085	0.00157794	0.00342697	-0.00116929	0.00789687	0.0165121	0	0	0.00056212	-0.000376217	0.00418103
0.00203936	2010-11-21 18:00:06	0.178838	0.176799	-0.00203936	0.00468731	0.0379764	0.0496392	0.0418029	0.0278024	0.00687482	-0.013244	-0.00679728	-0.0277572	-0.000787543	0.0163617	0.0113531	0.0015478	0.00338449	-0.00115473	0.0078008	0.0164151	0	0	0.000784734	0.000109054	0.00203936
0.00219456	2010-11-21 18:30:06	0.175318	0.173123	-0.00219456	0.00468731	0.0368687	0.0485164	0.0408484	0.0272431	0.0067549	-0.0130835	-0.00673164	-0.0276147	-0.000777202	0.0159447	0.0110835	0.00151784	0.00334854	-0.0011405	0.00770354	0.0163166	0	0	0.00104759	0.000589796	0.00219456
0.00331166	2010-11-21 19:00:06	0.17391	0.170598	-0.00331166	0.00468731	0.0364331	0.0475742	0.0399865	0.0267347	0.00664349	-0.0129266	-0.00666412	-0.0274711	-0.000763384	0.0155867	0.0108796	0.0014913	0.00333235	-0.00112692	0.00760913	0.0162199	0	0	0.00132768	0.00104415	0.00331166
0.00258272	2010-11-21 19:30:06	0.170389	0.167807	-0.00258272	0.00468731	0.0355163	0.0464888	0.0392446	0.0263109	0.00654257	-0.0127712	-0.00659549	-0.0273248	-0.000757476	0.0153634	0.0107477	0.00146838	0.00331514	-0.00111408	0.00751333	0.0161199	0	0	0.0015995	0.00145171	0.00258272
0.00165205	2010-11-21 19:57:26	0.167573	0.165921	-0.00165205	0.00468731	0.0348399	0.0459306	0.0386655	0.0259317	0.00647199	-0.0126331	-0.00653078	-0.0271901	-0.000759201	0.0151606	0.0106529	0.00145496	0.00330263	-0.00110344	0.0074288	0.0160259	0	0	0.00181766	0.00176713	0.00165205
0.0017184	2010-11-21 20:30:06	0.165461	0.163742	-0.0017184	0.00468731	0.033965	0.0452334	0.0380548	0.0255568	0.00640623	-0.0124756	-0.00645246	-0.0270315	-0.000746915	0.0150466	0.0105464	0.001441	0.00328517	-0.00109127	0.00733077	0.0159144	0	0	0.00201383	0.00205844	0.0017184
0.00528025	2010-11-21 21:00:06	0.168277	0.162997	-0.00528025	0.00468731	0.0341102	0.0448696	0.0376431	0.0252434	0.00635958	-0.01234	-0.00637812	-0.0268845	-0.00074813	0.0149246	0.0104884	0.0014304	0.00326918	-0.00107981	0.00723897	0.0158211	0	0	0.00210835	0.00223322	0.00528025
0.000156239	2010-11-21 21:30:06	0.161236	0.16108	-0.000156239	0.00468731	0.0333386	0.0442929	0.037245	0.0250145	0.00633145	-0.0122158	-0.00630628	-0.0267372	-0.000746695	0.0148557	0.0104283	0.00142161	0.00324879	-0.00106828	0.00714616	0.0157282	0	0	0.00210202	0.00231374	0.000156239
0.00370838	2010-11-21 22:00:06	0.163348	0.15964	-0.00370838	0.00468731	0.0331934	0.0438372	0.0367903	0.0248035	0.00631244	-0.0121051	-0.00623423	-0.0265897	-0.000738396	0.0147539	0.0103628	0.00141444	0.00323254	-0.00105534	0.00705533	0.0156374	0	0	0.0019824	0.00229994	0.00370838
0.00387785	2010-11-21 22:30:06	0.16194	0.158062	-0.00387785	0.00468731	0.0329111	0.0432961	0.0364397	0.0247358	0.00630047	-0.0120065	-0.00616209	-0.0264414	-0.000733704	0.0146879	0.0103136	0.00140899	0.00321668	-0.00104354	0.00696609	0.0155449	0	0	0.00174394	0.00219693	0.00387785
0.00125932	2010-11-21 23:00:06	0.157716	0.156456	-0.00125932	0.00468731	0.0323761	0.0429829	0.036261	0.0247025	0.00629713	-0.0119119	-0.00608986	-0.0262959	-0.000737311	0.0145914	0.0102788	0.00141107	0.00319672	-0.00103129	0.00687888	0.0154558	0	0	0.00138853	0.0020146	0.00125932
0.00128538	2010-11-21 23:30:06	0.157012	0.155726	-0.00128538	0.00468731	0.03204	0.0431205	0.0362903	0.0247623	0.00630552	-0.0118272	-0.00601939	-0.0261471	-0.00075352	0.0145351	0.0103136	0.00140957	0.00317325	-0.00101952	0.00679425	0.0153683	0	0	0.000925743	0.00176707	0.00128538
0.00102274	2010-11-22 00:00:06	0.157012	0.155989	-0.00102274	0.00468731	0.0321852	0.0435083	0.0365052	0.0248728	0.00632143	-0.0117344	-0.00595004	-0.0259954	-0.00074813	0.0146082	0.0103496	0.00140748	0.00314481	-0.0010073	0.00670922	0.0152804	0	0	0.000372419	0.00147181	0.00102274
0.000250984	2010-11-22 00:30:06	0.157012	0.156761	-0.000250984	0.00468731	0.0327202	0.0439301	0.0368648	0.0250253	0.006335	-0.011648	-0.00588265	-0.0258493	-0.000738267	0.0147207	0.0103679	0.00140193	0.00310361	-0.000995758	0.0066238	0.0151935	0	0	-0.000248116	0.00114847	0.000250984
0.000151776	2010-11-22 01:00:06	0.157012	0.15686	-0.000151776	0.00468731	0.0329111	0.0443096	0.037143	0.0251779	0.00635116	-0.0115601	-0.00581606	-0.0257065	-0.000727357	0.0147422	0.010326	0.00139505	0.00305353	-0.000983397	0.00654139	0.0151046	0	0	-0.00090734	0.000817697	0.000151776
0.000619744	2010-11-22 01:30:06	0.157012	0.156392	-0.000619744	0.00468731	0.0331558	0.0444712	0.0372878	0.0253135	0.00635475	-0.0114724	-0.0057494	-0.0255641	-0.000713887	0.0146228	0.010184	0.00138609	0.00299378	-0.000971572	0.00646308	0.0150165	0	0	-0.00157319	0.000499744	0.000619744
0.00179791	2010-11-22 02:00:06	0.157716	0.155918	-0.00179791	0.00468731	0.0335375	0.0445648	0.0374281	0.0254575	0.00634094	-0.0113761	-0.00568339	-0.0254211	-0.000706674	0.0143771	0.010042	0.00137173	0.00293669	-0.000959108	0.00638796	0.0149315	0	0	-0.00221197	0.000213136	0.00179791
-0.00136468	2010-11-22 02:30:06	0.153491	0.154856	0.00136468	0.00468731	0.033301	0.0446378	0.0375547	0.0255415	0.00630851	-0.011276	-0.00561978	-0.0252791	-0.000703197	0.0141661	0.0099121	0.00135802	0.00287494	-0.000945936	0.00631679	0.0148382	0	0	-0.00279042	-2.65664e-05	-0.00136468
-0.0003188	2010-11-22 03:00:06	0.154195	0.154514	0.0003188	0.00468731	0.0333467	0.0449319	0.037765	0.0255163	0.00626201	-0.0111641	-0.00555978	-0.0251398	-0.000704024	0.0139891	0.00984158	0.00134187	0.00282152	-0.000932919	0.00624835	0.0147487	0	0	-0.00327782	-0.000207816	-0.0003188
0.000172858	2010-11-22 03:30:06	0.154899	0.154727	-0.000172858	0.00468731	0.0337365	0.0452468	0.0379166	0.0254644	0.00619134	-0.0110479	-0.00550135	-0.0249999	-0.000692507	0.0139141	0.00976842	0.00132445	0.002766	-0.000920187	0.0061861	0.014658	0	0	-0.00364787	-0.000323854	0.000172858
0.00143043	2010-11-22 04:00:06	0.155603	0.154173	-0.00143043	0.00468731	0.0339274	0.0451738	0.0378873	0.0252688	0.00610104	-0.0109329	-0.00544532	-0.0248627	-0.000671953	0.0138425	0.00965036	0.00130409	0.00271086	-0.000908085	0.00612732	0.0145668	0	0	-0.00388043	-0.000373152	0.00143043
0.00269166	2010-11-22 04:30:06	0.155603	0.152912	-0.00269166	0.00468731	0.033965	0.044868	0.0376204	0.0249542	0.00599582	-0.0108121	-0.00539257	-0.0247246	-0.000659479	0.0136596	0.00949188	0.00127752	0.00265154	-0.000896502	0.00607034	0.0144777	0	0	-0.00396281	-0.000359477	0.00269166
0.00206894	2010-11-22 05:00:06	0.152083	0.150014	-0.00206894	0.00468731	0.03343	0.0440211	0.036951	0.0245126	0.00587629	-0.0106908	-0.00534306	-0.0245869	-0.0006215	0.0133953	0.00920391	0.00124676	0.00258789	-0.000884305	0.00601848	0.0143921	0	0	-0.00389053	-0.000291561	0.00206894
0.0036653	2010-11-22 05:30:06	0.150675	0.147009	-0.0036653	0.00468731	0.0331934	0.0430482	0.0361616	0.0239606	0.00574651	-0.0105776	-0.00529648	-0.0244527	-0.000607333	0.0129436	0.00890119	0.00121182	0.00253142	-0.000872706	0.00596982	0.014311	0	0	-0.00366769	-0.000182415	0.0036653
0.00223025	2010-11-22 06:00:06	0.145042	0.142812	-0.00223025	0.00468731	0.0320238	0.0418525	0.0352727	0.0232904	0.00560058	-0.0104686	-0.0052519	-0.0243123	-0.000587865	0.0125053	0.00859958	0.00117617	0.00247909	-0.000861109	0.00592383	0.0142372	0	0	-0.00330664	-4.82989e-05	0.00223025
0.0023304	2010-11-22 06:30:06	0.141522	0.139191	-0.0023304	0.00468731	0.031306	0.0408184	0.0342978	0.0225523	0.00545155	-0.0103635	-0.00520958	-0.0241733	-0.000581738	0.0120285	0.00833092	0.00114294	0.00244375	-0.000850633	0.00587775	0.0141675	0	0	-0.0028272	9.25395e-05	0.0023304
0.00323455	2010-11-22 07:00:06	0.138705	0.135471	-0.00323455	0.00468731	0.0304806	0.0395497	0.0332257	0.0218149	0.00531066	-0.0102613	-0.00516778	-0.0240368	-0.000562271	0.0117158	0.00812137	0.00111343	0.00242052	-0.000840782	0.0058332	0.0141007	0	0	-0.00225538	0.000221293	0.00323455
0.00472949	2010-11-22 07:30:06	0.136593	0.131864	-0.00472949	0.00468731	0.0298084	0.0381277	0.032088	0.0211282	0.00517988	-0.0101571	-0.00512877	-0.0238974	-0.000565877	0.0114256	0.00797657	0.00109095	0.00240405	-0.000831269	0.00579196	0.014037	0	0	-0.0016217	0.000320064	0.00472949
0.00136171	2010-11-22 08:00:06	0.128848	0.127486	-0.00136171	0.00468731	0.0283942	0.0365459	0.0308869	0.02045	0.005075	-0.0100475	-0.00509092	-0.0237624	-0.000552537	0.0112486	0.00785758	0.00107307	0.0023911	-0.000821832	0.00575651	0.0139814	0	0	-0.000959247	0.00037327	0.00136171
0.00148526	2010-11-22 08:30:06	0.125328	0.123842	-0.00148526	0.00468731	0.0273403	0.0352359	0.0297943	0.0197975	0.00499061	-0.0099385	-0.00505483	-0.0236337	-0.000548323	0.0110751	0.00775224	0.00105547	0.0023804	-0.000812663	0.00572355	0.0139304	0	0	-0.000301592	0.000368875	0.00148526
-0.00111184	2010-11-22 09:00:06	0.119695	0.120807	0.00111184	0.00468731	0.0261707	0.034297	0.0289325	0.0192813	0.00492028	-0.00983444	-0.00502012	-0.0235126	-0.000536327	0.0109654	0.0076585	0.00103772	0.00237284	-0.00080509	0.00569307	0.01388	0	0	0.000319281	0.000299354	-0.00111184
-0.000871247	2010-11-22 09:30:06	0.117583	0.118454	0.000871247	0.00468731	0.0254986	0.0334941	0.0281725	0.0189175	0.00486303	-0.00972806	-0.00498745	-0.0234017	-0.0005219	0.0108156	0.007512	0.00102433	0.00236788	-0.000798727	0.00566521	0.0138366	0	0	0.000874906	0.000162318	-0.000871247
0.000716574	2010-11-22 10:00:06	0.117583	0.116866	-0.000716574	0.00468731	0.0251545	0.0328495	0.0276703	0.0187319	0.00482724	-0.00961653	-0.00495684	-0.0232966	-0.000518772	0.01061	0.00739544	0.00101211	0.00236673	-0.00079389	0.00564136	0.0137997	0	0	0.00134199	-3.92441e-05	0.000716574
-0.000506419	2010-11-22 10:30:06	0.114766	0.115273	0.000506419	0.00468731	0.0244366	0.0323781	0.0273196	0.0187069	0.00481057	-0.00950019	-0.00492817	-0.0231985	-0.000518772	0.0104124	0.00728935	0.00100709	0.00236483	-0.000790132	0.00562054	0.0137686	0	0	0.00170369	-0.000297121	-0.000506419
-0.00153034	2010-11-22 11:00:06	0.113358	0.114889	0.00153034	0.00468731	0.0241006	0.0323574	0.0272743	0.01875	0.00481155	-0.00939218	-0.00490323	-0.0231044	-0.000530898	0.0102705	0.00727759	0.00100694	0.00237363	-0.000787413	0.00560003	0.0137449	0	0	0.00195045	-0.000598414	-0.00153034
-0.00114709	2010-11-22 11:30:06	0.114766	0.115913	0.00114709	0.00468731	0.0242001	0.0327535	0.0275615	0.0188945	0.00481932	-0.00928916	-0.00488227	-0.0230184	-0.000545195	0.0102993	0.00736385	0.00100892	0.00238631	-0.000785164	0.00557809	0.013727	0	0	0.0020803	-0.000926405	-0.00114709
-0.00137675	2010-11-22 12:00:06	0.116174	0.117551	0.00137675	0.00468731	0.0244447	0.0333982	0.027989	0.0190726	0.00483535	-0.0091919	-0.00486275	-0.0229405	-0.000546888	0.0104595	0.00746151	0.0010152	0.00240176	-0.000782986	0.00555889	0.0137152	0	0	0.00209873	-0.00126169	-0.00137675
-0.00107712	2010-11-22 12:30:06	0.118287	0.119364	0.00107712	0.00468731	0.0250255	0.0339426	0.0283961	0.0192593	0.00486384	-0.00910623	-0.00484435	-0.0228618	-0.000545324	0.0106529	0.00755394	0.00102071	0.00241418	-0.000781561	0.00554372	0.0137086	0	0	0.00201799	-0.00158349	-0.00107712
-0.000276458	2010-11-22 13:00:06	0.120399	0.120675	0.000276458	0.00468731	0.0256519	0.0342558	0.0286721	0.0194539	0.00489406	-0.00902211	-0.00482739	-0.0227907	-0.000539804	0.0107695	0.00757956	0.00102758	0.00241729	-0.000781809	0.00553393	0.0137094	0	0	0.00185604	-0.00187103	-0.000276458
-0.000932783	2010-11-22 13:30:06	0.119695	0.120628	0.000932783	0.00468731	0.0256519	0.0342591	0.0288011	0.0195805	0.00492034	-0.00894813	-0.00481262	-0.0227291	-0.000540153	0.0107568	0.00755991	0.00103158	0.00241837	-0.000783286	0.00553122	0.0137127	0	0	0.00163513	-0.00210493	-0.000932783
-0.000941922	2010-11-22 14:00:06	0.119695	0.120637	0.000941922	0.00468731	0.0256976	0.0344207	0.028921	0.0196144	0.00493652	-0.00888275	-0.00480032	-0.0226786	-0.000542803	0.0106953	0.00754457	0.00103154	0.00241722	-0.000785534	0.00553275	0.0137163	0	0	0.00138017	-0.00226843	-0.000941922
-0.000909536	2010-11-22 14:30:06	0.119695	0.120605	0.000909536	0.00468731	0.0256519	0.0345533	0.0290227	0.019657	0.00493406	-0.00883162	-0.00479245	-0.0226374	-0.000544238	0.0106791	0.00754289	0.00102962	0.00241408	-0.000789402	0.00553508	0.0137241	0	0	0.00111691	-0.00234847	-0.000909536
-0.000746963	2010-11-22 15:00:06	0.120399	0.121146	0.000746963	0.00468731	0.0260418	0.0347099	0.0291042	0.0197079	0.00492321	-0.00879658	-0.00478953	-0.022603	-0.000538111	0.0106943	0.00754533	0.00103158	0.00241493	-0.000794501	0.00553736	0.0137364	0	0	0.000870183	-0.00233653	-0.000746963
-0.000770777	2010-11-22 15:30:06	0.120399	0.12117	0.000770777	0.00468731	0.025988	0.0346775	0.0291675	0.0197584	0.00490841	-0.00877725	-0.00478746	-0.0225788	-0.000547237	0.0107087	0.00757265	0.00103624	0.00242476	-0.000800523	0.00554382	0.0137546	0	0	0.000662232	-0.00222908	-0.000770777
-0.000977584	2010-11-22 16:00:06	0.120399	0.121377	0.000977584	0.00468731	0.0259342	0.0347712	0.0291924	0.019741	0.0048867	-0.00876445	-0.00478605	-0.022562	-0.000555057	0.0107279	0.00761474	0.00104263	0.00243598	-0.000806795	0.00555461	0.013779	0	0	0.00051121	-0.00202785	-0.000977584
-0.000549434	2010-11-22 16:30:06	0.121103	0.121653	0.000549434	0.00468731	0.0258885	0.0348051	0.0291947	0.0196558	0.0048651	-0.00876695	-0.0047854	-0.0225565	-0.000563227	0.0108003	0.00767461	0.0010471	0.0024523	-0.000812579	0.00556905	0.0138069	0	0	0.000430011	-0.00173965	-0.000549434
-0.000629545	2010-11-22 17:00:06	0.121807	0.122437	0.000629545	0.00468731	0.0262326	0.0348018	0.0291743	0.0195371	0.00484142	-0.0087819	-0.00478907	-0.0225572	-0.000558535	0.010927	0.00774403	0.00104857	0.00247069	-0.000818115	0.00559108	0.0138361	0	0	0.000425445	-0.00137599	-0.000629545
0.000180644	2010-11-22 17:30:06	0.122511	0.122331	-0.000180644	0.00468731	0.0260875	0.0345366	0.0289844	0.0194096	0.00481786	-0.00880803	-0.00479452	-0.0225583	-0.000550494	0.0110181	0.00775132	0.00105156	0.00248993	-0.000824446	0.00561815	0.0138688	0	0	0.000497823	-0.000952426	0.000180644
-0.000646643	2010-11-22 18:00:06	0.121103	0.12175	0.000646643	0.00468731	0.0258885	0.0340825	0.0286587	0.0191974	0.00480182	-0.00884017	-0.00480416	-0.0225649	-0.000550843	0.0110124	0.00774196	0.00104973	0.00251299	-0.000831817	0.00565078	0.0139043	0	0	0.00064096	-0.000487633	-0.000646643
-0.000558714	2010-11-22 18:30:06	0.120399	0.120958	0.000558714	0.00468731	0.0255443	0.0336301	0.0283149	0.0189688	0.00478997	-0.00887634	-0.00481761	-0.0225779	-0.000542803	0.0109452	0.00767703	0.00104391	0.00253755	-0.000840389	0.00568753	0.0139459	0	0	0.000842608	-2.39664e-06	-0.000558714
-0.00176182	2010-11-22 19:00:06	0.118287	0.120049	0.00176182	0.00468731	0.0250174	0.0332116	0.0279145	0.0188161	0.00478515	-0.00891157	-0.00483523	-0.0225954	-0.000534633	0.0108589	0.0075904	0.00103947	0.00256653	-0.000850192	0.00573244	0.0139891	0	0	0.00108528	0.000481536	-0.00176182
-0.000638603	2010-11-22 19:30:06	0.118991	0.11963	0.000638603	0.00468731	0.0248722	0.0328238	0.0275797	0.0186726	0.00479107	-0.00895626	-0.00485629	-0.022626	-0.000538111	0.0107461	0.00754869	0.00104352	0.00260046	-0.000860431	0.00577782	0.0140332	0	0	0.0013474	0.00094262	-0.000638603
-0.00208286	2010-11-22 20:00:06	0.117583	0.119666	0.00208286	0.00468731	0.0246275	0.0326043	0.0274689	0.0186474	0.00481042	-0.00901169	-0.00488404	-0.022662	-0.000565968	0.0106587	0.00760427	0.00105058	0.00263784	-0.000870445	0.00582429	0.0140728	0	0	0.00160476	0.00136066	-0.00208286
-0.00219754	2010-11-22 20:30:06	0.117583	0.11978	0.00219754	0.00468731	0.0241463	0.0325123	0.0273467	0.0186563	0.0048473	-0.00908344	-0.00491547	-0.0227024	-0.000572832	0.0107433	0.00771167	0.00106206	0.00268555	-0.000880925	0.00587417	0.0141123	0	0	0.00183213	0.00171787	-0.00219754
-0.000318	2010-11-22 21:00:06	0.121103	0.121421	0.000318	0.00468731	0.0244985	0.0326822	0.0274507	0.018759	0.00490305	-0.00917161	-0.00494992	-0.0227498	-0.000586043	0.0109974	0.00789335	0.00107764	0.00273944	-0.000891316	0.00593116	0.0141452	0	0	0.00200497	0.00199981	-0.000318
-0.00321434	2010-11-22 21:30:06	0.119695	0.122909	0.00321434	0.00468731	0.0244366	0.0329051	0.0276904	0.0190053	0.00497323	-0.00926982	-0.00498728	-0.0227999	-0.000592648	0.011304	0.00808887	0.00110006	0.00279613	-0.000901466	0.00599653	0.0141796	0	0	0.00210114	0.00219611	-0.00321434
-0.00126467	2010-11-22 22:00:06	0.123215	0.12448	0.00126467	0.00468731	0.0245899	0.0332689	0.0279528	0.0192854	0.00506624	-0.00937234	-0.00502842	-0.022857	-0.000606467	0.011525	0.00822769	0.00112602	0.00284585	-0.000911712	0.00606697	0.0142104	0	0	0.00210245	0.002301	-0.00126467
-0.00265519	2010-11-22 22:30:06	0.12392	0.126575	0.00265519	0.00468731	0.0248722	0.0338846	0.0284685	0.0196505	0.00518317	-0.00948293	-0.00507606	-0.0229168	-0.000622328	0.0117216	0.00839683	0.00114624	0.00289298	-0.000922378	0.00614226	0.0142393	0	0	0.00199606	0.00231362	-0.00265519
-0.00352712	2010-11-22 23:00:06	0.125328	0.128855	0.00352712	0.00468731	0.0253158	0.0346006	0.0290181	0.0200832	0.00531036	-0.00960159	-0.00512861	-0.0229779	-0.000629063	0.0119608	0.00854295	0.00116505	0.00293915	-0.000934207	0.00622084	0.0142685	0	0	0.00177552	0.00223796	-0.00352712
-0.00412416	2010-11-22 23:30:06	0.12744	0.131564	0.00412416	0.00468731	0.0259961	0.0354748	0.0297419	0.0205672	0.00544507	-0.00972344	-0.00518376	-0.0230346	-0.000636625	0.0121945	0.00869114	0.0011837	0.00298409	-0.000946583	0.00630287	0.0142964	0	0	0.00144142	0.00208267	-0.00412416
-0.0051165	2010-11-23 00:00:06	0.128848	0.133965	0.0051165	0.00468731	0.026523	0.0363167	0.0304906	0.021144	0.00558102	-0.00984846	-0.00524288	-0.0230918	-0.000641666	0.0123894	0.00881668	0.00120296	0.00302403	-0.000960771	0.00638985	0.0143226	0	0	0.00100162	0.00186045	-0.0051165
-0.00284673	2010-11-23 00:30:06	0.133777	0.136623	0.00284673	0.00468731	0.0273027	0.0373185	0.0312664	0.0217552	0.00572301	-0.00997882	-0.00530462	-0.0231415	-0.00065405	0.0125358	0.00892556	0.00122324	0.00306223	-0.000976157	0.00647727	0.0143429	0	0	0.000471044	0.00158734	-0.00284673
-0.00337838	2010-11-23 01:00:06	0.135889	0.139267	0.00337838	0.00468731	0.0278297	0.0383593	0.0322119	0.0224676	0.00586365	-0.0101235	-0.00536974	-0.0231877	-0.000672432	0.0126958	0.00907394	0.00124521	0.00310045	-0.00099067	0.00656485	0.0143592	0	0	-0.000129044	0.00128165	-0.00337838
-0.00461715	2010-11-23 01:30:06	0.138001	0.142618	0.00461715	0.00468731	0.0288003	0.0396214	0.0332048	0.0231542	0.00599566	-0.0102743	-0.00543732	-0.0232305	-0.000683471	0.0129123	0.00924233	0.00127028	0.00313975	-0.00100373	0.0066529	0.0143758	0	0	-0.000772148	0.000962879	-0.00461715
-0.00409769	2010-11-23 02:00:06	0.142226	0.146323	0.00409769	0.00468731	0.0296795	0.0410516	0.0344194	0.0238237	0.00612187	-0.0104318	-0.00550404	-0.0232706	-0.000712801	0.0131706	0.00947771	0.00129366	0.00317946	-0.00101783	0.00674055	0.0143928	0	0	-0.00142803	0.000650457	-0.00409769
-0.00590321	2010-11-23 02:30:06	0.144338	0.150241	0.00590321	0.00468731	0.0306877	0.0425588	0.035564	0.024426	0.00624203	-0.0106019	-0.00557149	-0.023308	-0.000717972	0.0135297	0.00969568	0.00131499	0.00322307	-0.00103258	0.00683205	0.0144138	0	0	-0.00206448	0.000362483	-0.00590321
-0.00191198	2010-11-23 03:00:06	0.152083	0.153995	0.00191198	0.00468731	0.0321019	0.0437172	0.0365118	0.0250188	0.00635541	-0.0107714	-0.00563897	-0.0233457	-0.00071328	0.0138506	0.00984291	0.00133604	0.0032651	-0.00104846	0.00692499	0.0144355	0	0	-0.00264925	0.000114558	-0.00191198
-0.00376407	2010-11-23 03:30:06	0.152787	0.156551	0.00376407	0.00468731	0.0330106	0.0444829	0.0372945	0.0255015	0.00646028	-0.0109315	-0.00570751	-0.0233827	-0.000720364	0.0140652	0.00996658	0.0013539	0.00329596	-0.00106474	0.00701529	0.0144573	0	0	-0.00315204	-8.1242e-05	-0.00376407
-0.00445613	2010-11-23 04:00:06	0.153491	0.157947	0.00445613	0.00468731	0.033301	0.0451002	0.0378758	0.0258484	0.00655689	-0.0111	-0.00577909	-0.0234151	-0.000730705	0.0141416	0.0100309	0.00136834	0.0033253	-0.00108205	0.00710432	0.0144777	0	0	-0.00354636	-0.000217169	-0.00445613
-0.0031155	2010-11-23 04:30:06	0.156307	0.159423	0.0031155	0.00468731	0.0336827	0.0457415	0.0383463	0.026103	0.00663413	-0.0112759	-0.00585074	-0.0234445	-0.000729619	0.014225	0.0100772	0.00137666	0.00336401	-0.00110068	0.00719203	0.0144961	0	0	-0.00381123	-0.000290305	-0.0031155
-0.00355716	2010-11-23 05:00:06	0.157716	0.161273	0.00355716	0.00468731	0.0344167	0.0462553	0.0387399	0.0263656	0.00668632	-0.0114666	-0.00592068	-0.0234718	-0.000735746	0.0143285	0.0101537	0.00138474	0.00340996	-0.00112085	0.00727949	0.0145162	0	0	-0.00393251	-0.000302735	-0.00355716
-0.003452	2010-11-23 05:30:06	0.159124	0.162576	0.003452	0.00468731	0.034699	0.0465428	0.0390883	0.026603	0.00673357	-0.0116566	-0.00599101	-0.0234957	-0.000738745	0.0144305	0.0102188	0.00139655	0.00346163	-0.0011415	0.00736801	0.0145352	0	0	-0.00390381	-0.000261346	-0.003452
-0.00401274	2010-11-23 06:00:06	0.159828	0.163841	0.00401274	0.00468731	0.0348442	0.0468659	0.0393394	0.02684	0.00678859	-0.011855	-0.00606102	-0.0235229	-0.000751607	0.0144937	0.0102923	0.00141058	0.00352027	-0.0011609	0.00745568	0.0145584	0	0	-0.00372691	-0.000177289	-0.00401274
-0.00480129	2010-11-23 06:30:06	0.160532	0.165333	0.00480129	0.00468731	0.0349894	0.0471908	0.0396017	0.027001	0.00685594	-0.0120626	-0.00613083	-0.023552	-0.000762776	0.0146229	0.0104063	0.00142895	0.00358887	-0.00117948	0.00754047	0.0145842	0	0	-0.00341163	-6.51058e-05	-0.00480129
-0.00349044	2010-11-23 07:00:06	0.164052	0.167543	0.00349044	0.00468731	0.0354787	0.0475869	0.0399953	0.0271197	0.00692169	-0.0122809	-0.00620192	-0.0235809	-0.000781377	0.0147884	0.0105767	0.00144864	0.00366554	-0.00119698	0.00762336	0.0146096	0	0	-0.00297522	5.84003e-05	-0.00349044
-0.00076486	2010-11-23 07:23:46	0.168277	0.169042	0.00076486	0.00468731	0.0355013	0.0479544	0.040222	0.0272083	0.00698398	-0.0124587	-0.00625644	-0.0236005	-0.000795266	0.0149699	0.0107334	0.00146157	0.00373264	-0.00121014	0.00768559	0.0146311	0	0	-0.00256076	0.000152174	-0.00076486
-0.00386609	2010-11-23 08:00:06	0.167573	0.171439	0.00386609	0.00468731	0.0359143	0.0482166	0.0403844	0.0273832	0.00709981	-0.0127212	-0.00633538	-0.0236288	-0.000794149	0.0153573	0.0109182	0.00148432	0.00383694	-0.0012317	0.00777034	0.0146667	0	0	-0.00183812	0.000268813	-0.00386609
-0.00695261	2010-11-23 08:30:06	0.166165	0.173117	0.00695261	0.00468731	0.0362342	0.0482066	0.0404478	0.0276383	0.00721638	-0.0129207	-0.00639925	-0.0236534	-0.000798583	0.0155906	0.0110396	0.00150716	0.00391349	-0.00124942	0.00783604	0.0146957	0	0	-0.00119719	0.000322914	-0.00695261
-0.00593567	2010-11-23 09:00:06	0.168277	0.174213	0.00593567	0.00468731	0.0360514	0.0481603	0.0405495	0.0279686	0.0073464	-0.0131096	-0.00645817	-0.0236783	-0.00082092	0.0157044	0.0111651	0.0015348	0.00398238	-0.0012662	0.00789656	0.0147246	0	0	-0.000550858	0.000325337	-0.00593567
-0.0058689	2010-11-23 09:30:06	0.170389	0.176258	0.0058689	0.00468731	0.0359143	0.0486634	0.0409905	0.0283346	0.00747816	-0.0132798	-0.00651338	-0.023705	-0.000841693	0.0158233	0.0113315	0.00156401	0.00405237	-0.00128296	0.00795262	0.0147519	0	0	6.94407e-05	0.000267707	-0.0058689
-0.00767162	2010-11-23 10:00:06	0.172502	0.180173	0.00767162	0.00468731	0.0363579	0.0497995	0.0417685	0.0288869	0.00760043	-0.0134592	-0.00656538	-0.0237383	-0.00087198	0.0161064	0.0116099	0.0015951	0.00412815	-0.00129951	0.00800496	0.0147809	0	0	0.000635175	0.000146428	-0.00767162
-0.00419392	2010-11-23 10:30:06	0.180951	0.185145	0.00419392	0.00468731	0.0372747	0.0509969	0.0427501	0.0296172	0.00772748	-0.0136322	-0.0066136	-0.0237726	-0.000892404	0.0165838	0.0119418	0.0016356	0.00420183	-0.00131539	0.00805372	0.0148149	0	0	0.00112237	-3.69705e-05	-0.00419392
-0.00844934	2010-11-23 11:00:06	0.182359	0.190808	0.00844934	0.00468731	0.0385357	0.0523542	0.0438879	0.0304904	0.00786022	-0.0137976	-0.00665819	-0.0238093	-0.000925083	0.0170701	0.0123033	0.00168473	0.00426641	-0.00133081	0.00809721	0.0148547	0	0	0.00151296	-0.000275864	-0.00844934
-0.00552568	2010-11-23 11:30:06	0.190104	0.195629	0.00552568	0.00468731	0.0390169	0.0536891	0.0451048	0.0313291	0.00800788	-0.0139532	-0.0066991	-0.023852	-0.000949463	0.017593	0.012676	0.00173648	0.00431854	-0.00134507	0.00813711	0.0148953	0	0	0.00179567	-0.000558947	-0.00552568
-0.00358021	2010-11-23 11:52:46	0.196441	0.200021	0.00358021	0.00468731	0.0399515	0.0550134	0.0461253	0.0318411	0.00811389	-0.0140663	-0.00672841	-0.0238888	-0.00097872	0.0179687	0.0129746	0.0017733	0.00435411	-0.00135411	0.00816496	0.0149269	0	0	0.00193501	-0.000792978	-0.00358021
-0.00443395	2010-11-23 12:30:06	0.202777	0.207211	0.00443395	0.00468731	0.0415389	0.0571777	0.0478666	0.0326258	0.00826994	-0.0142476	-0.00677291	-0.0239494	-0.00100235	0.0186995	0.0134485	0.0018181	0.00440054	-0.00136636	0.00820566	0.0149767	0	0	0.00202858	-0.00119387	-0.00443395
-0.00352795	2010-11-23 13:00:06	0.20841	0.211938	0.00352795	0.00468731	0.0430902	0.0584504	0.0488257	0.0331422	0.00837616	-0.0143853	-0.00680558	-0.0239999	-0.000987441	0.0192379	0.0136736	0.00184836	0.00442411	-0.0013742	0.00823416	0.0150163	0	0	0.00199183	-0.00150782	-0.00352795
-0.000567816	2010-11-23 13:30:06	0.214043	0.214611	0.000567816	0.00468731	0.0440903	0.059046	0.0494592	0.0335662	0.00846772	-0.0145105	-0.00683449	-0.0240475	-0.000992133	0.0195461	0.0138135	0.00187037	0.00443568	-0.00138153	0.0082599	0.0150554	0	0	0.00187182	-0.00179277	-0.000567816
-0.00603656	2010-11-23 14:00:06	0.209114	0.215151	0.00603656	0.00468731	0.0441736	0.0592366	0.0497442	0.0339042	0.00853682	-0.0146147	-0.00686089	-0.0241006	-0.000997304	0.019626	0.0138462	0.0018899	0.00443424	-0.00138744	0.00828047	0.015093	0	0	0.0016886	-0.0020297	-0.00603656
-0.00477269	2010-11-23 14:30:06	0.210522	0.215295	0.00477269	0.00468731	0.0442812	0.0593792	0.0499229	0.0340987	0.00858174	-0.0146977	-0.00688438	-0.024157	-0.00100039	0.0195977	0.013859	0.00190088	0.00442349	-0.00139113	0.00829798	0.0151323	0	0	0.00146513	-0.00220187	-0.00477269
-0.00462117	2010-11-23 15:00:06	0.21193	0.216552	0.00462117	0.00468731	0.0445796	0.0600272	0.0503843	0.0342431	0.0085957	-0.0147692	-0.00690436	-0.0242147	-0.00101869	0.0196469	0.0139598	0.00190502	0.00440921	-0.00139258	0.00831394	0.0151694	0	0	0.00122559	-0.00229597	-0.00462117
-0.00350667	2010-11-23 15:30:06	0.214043	0.217549	0.00350667	0.00468731	0.0445715	0.0605733	0.0507915	0.034387	0.00858055	-0.0148285	-0.00692083	-0.0242731	-0.00101881	0.0198256	0.0140468	0.00191132	0.00438492	-0.00139211	0.00832709	0.0152052	0	0	0.000993708	-0.0023029	-0.00350667
-0.00271211	2010-11-23 16:00:06	0.216859	0.219571	0.00271211	0.00468731	0.0458406	0.061014	0.0510426	0.0344799	0.00855193	-0.014876	-0.00693533	-0.0243311	-0.00101208	0.0199759	0.0141013	0.00191788	0.00435725	-0.00138998	0.00833503	0.0152393	0	0	0.000791104	-0.00221834	-0.00271211
-0.00349267	2010-11-23 16:30:06	0.216155	0.219648	0.00349267	0.00468731	0.0457868	0.060946	0.051201	0.0345216	0.00850642	-0.0149009	-0.00694826	-0.0243863	-0.00101725	0.0200586	0.0141364	0.00192263	0.00431574	-0.0013848	0.00834	0.0152697	0	0	0.000635879	-0.002043	-0.00349267
-0.00423119	2010-11-23 17:00:06	0.214747	0.218978	0.00423119	0.00468731	0.0455878	0.0607522	0.0510607	0.0344023	0.00843871	-0.0148998	-0.006958	-0.0244405	-0.0010146	0.0200305	0.0141211	0.00192452	0.00426954	-0.00137723	0.00834204	0.0152925	0	0	0.000541428	-0.00178255	-0.00423119
-0.00447004	2010-11-23 17:30:06	0.214043	0.218513	0.00447004	0.00468731	0.0456416	0.0605549	0.0508436	0.0341892	0.00835483	-0.0148798	-0.00696472	-0.0244929	-0.00100534	0.0200011	0.0140856	0.00192033	0.00422332	-0.00136725	0.00834072	0.0153119	0	0	0.000515616	-0.00144723	-0.00447004
-0.00343838	2010-11-23 18:00:06	0.214043	0.217481	0.00343838	0.00468731	0.0452975	0.0602301	0.050622	0.0338244	0.00824504	-0.0148459	-0.00696951	-0.0245462	-0.00100799	0.0199755	0.0140713	0.00191087	0.0041729	-0.00135683	0.00833365	0.0153281	0	0	0.000560316	-0.00105121	-0.00343838
-0.00150479	2010-11-23 18:30:06	0.214747	0.216252	0.00150479	0.00468731	0.0450985	0.0598	0.0501855	0.0333827	0.0081244	-0.0147905	-0.00697329	-0.024598	-0.000996826	0.0199297	0.0140047	0.00189655	0.00412036	-0.00134667	0.00832485	0.0153429	0	0	0.000671346	-0.000611794	-0.00150479
3.5276e-05	2010-11-23 19:00:06	0.214043	0.214008	-3.5276e-05	0.00468731	0.0448619	0.0588851	0.049412	0.0328308	0.00799943	-0.0147152	-0.00697306	-0.0246467	-0.000962454	0.0198339	0.0138348	0.00187605	0.00406233	-0.00133622	0.00831115	0.015356	0	0	0.000838803	-0.000148394	3.5276e-05
0.00179369	2010-11-23 19:30:06	0.212635	0.210841	-0.00179369	0.00468731	0.0442731	0.057715	0.0485434	0.0321946	0.0078715	-0.0146167	-0.00697102	-0.0246932	-0.000956107	0.0195915	0.0136503	0.00184931	0.00400098	-0.00132565	0.00829258	0.0153677	0	0	0.00104776	0.000318529	0.00179369
-0.00126743	2010-11-23 20:00:06	0.20489	0.206157	0.00126743	0.00468731	0.0429045	0.0562898	0.0473967	0.0314905	0.00774456	-0.0145076	-0.00696699	-0.0247385	-0.000928948	0.0192645	0.0133751	0.00182201	0.00393763	-0.00131317	0.0082735	0.0153783	0	0	0.00127927	0.000768569	-0.00126743
0.00148135	2010-11-23 20:30:06	0.203481	0.202	-0.00148135	0.00468731	0.0421948	0.0549391	0.0462137	0.0307697	0.00762057	-0.0144055	-0.00695829	-0.0247793	-0.000915479	0.0188302	0.0130986	0.00179037	0.0038823	-0.00129988	0.00825078	0.015387	0	0	0.00151165	0.00118245	0.00148135
0.000821287	2010-11-23 21:00:06	0.198553	0.197732	-0.000821287	0.00468731	0.0410252	0.0536448	0.0451913	0.0301174	0.00749905	-0.0143054	-0.00694839	-0.0248167	-0.000904439	0.0184773	0.0128836	0.00175725	0.00383163	-0.00128625	0.00822572	0.0153873	0	0	0.00172194	0.001543	0.000821287
0.000636724	2010-11-23 21:30:06	0.194328	0.193692	-0.000636724	0.00468731	0.0399633	0.0524864	0.0441711	0.0295244	0.00738653	-0.0142044	-0.00693556	-0.0248533	-0.000892792	0.018148	0.0126621	0.00173057	0.00378859	-0.00127159	0.00819793	0.0153796	0	0	0.00188743	0.00183602	0.000636724
0.00108786	2010-11-23 22:00:06	0.191512	0.190424	-0.00108786	0.00468731	0.0392373	0.0514556	0.0433048	0.0290584	0.00729942	-0.0140932	-0.00692017	-0.024887	-0.000881843	0.0178874	0.0124995	0.00170601	0.00375137	-0.00125608	0.00816782	0.0153691	0	0	0.00198722	0.00205097	0.00108786
0.00127121	2010-11-23 22:30:06	0.188696	0.187424	-0.00127121	0.00468731	0.0385195	0.050559	0.0425855	0.0286858	0.00722749	-0.0139716	-0.00690102	-0.0249216	-0.000870545	0.0176509	0.0123442	0.00168406	0.00371215	-0.00124029	0.00813448	0.0153539	0	0	0.00200368	0.00218143	0.00127121
0.000387809	2010-11-23 23:00:06	0.185175	0.184787	-0.000387809	0.00468731	0.0376941	0.0499534	0.0421013	0.0283897	0.00717837	-0.0138498	-0.00687792	-0.0249538	-0.000870933	0.0174254	0.0122157	0.00166243	0.0036751	-0.00122357	0.00809739	0.0153341	0	0	0.00192371	0.00222542	0.000387809
-0.000517526	2010-11-23 23:30:06	0.182359	0.182876	0.000517526	0.00468731	0.0372585	0.0496012	0.0417258	0.0281697	0.00714013	-0.0137257	-0.00685309	-0.0249833	-0.000843994	0.0172749	0.0120606	0.00164037	0.00363853	-0.00120658	0.00805663	0.0153101	0	0	0.0017398	0.00218539	-0.000517526
0.00158635	2010-11-24 00:00:06	0.183063	0.181477	-0.00158635	0.00468731	0.0371672	0.049409	0.0415177	0.02806	0.00711396	-0.0135939	-0.0068252	-0.0250092	-0.000835954	0.0170489	0.011901	0.00161951	0.00359812	-0.00119086	0.00800925	0.0152811	0	0	0.0014507	0.00206805	0.00158635
0.00107208	2010-11-24 00:30:06	0.18095	0.179878	-0.00107208	0.00468731	0.0368687	0.0492441	0.0413752	0.0280349	0.00709742	-0.0134639	-0.00679443	-0.0250289	-0.000823699	0.0168189	0.0117314	0.001601	0.00355354	-0.00117587	0.00795738	0.0152496	0	-4.85551e-17	0.00106175	0.00188395	0.00107208
0.00175648	2010-11-24 01:00:06	0.180236	0.178479	-0.00175648	0.00468731	0.036823	0.0491198	0.0412689	0.0280606	0.00708607	-0.0133316	-0.00675906	-0.0250387	-0.000820093	0.0165247	0.011567	0.00158475	0.00351524	-0.00116153	0.00790654	0.015215	0	-5.1446e-10	0.000584783	0.00164681	0.00175648
0.00197057	2010-11-24 01:30:06	0.179481	0.177511	-0.0019707	0.00468731	0.0367773	0.0491571	0.0413231	0.0281197	0.00707214	-0.0131948	-0.00671934	-0.0250438	-0.000817443	0.0163448	0.0114718	0.00156913	0.00347166	-0.00114773	0.00785536	0.0151741	0	-1.33966e-07	3.7627e-05	0.00137272	0.00197057
0.000511158	2010-11-24 02:00:06	0.177255	0.176742	-0.00051349	0.00468731	0.0366859	0.0493577	0.0414792	0.0281622	0.00705659	-0.0130677	-0.00667787	-0.0250417	-0.000814922	0.0162054	0.0114014	0.00155808	0.00343213	-0.00113426	0.00780245	0.0151297	0	-2.33214e-06	-0.000556773	0.00107915	0.000511158
0.00179846	2010-11-24 02:30:06	0.178484	0.176672	-0.00181197	0.00468731	0.0369763	0.0497405	0.0417008	0.0282132	0.00703871	-0.0129529	-0.00663696	-0.0250336	-0.000816137	0.0161424	0.0113683	0.0015463	0.00339497	-0.00112208	0.00774644	0.0150799	0	-1.35152e-05	-0.00117161	0.000783908	0.00179846
0.00195459	2010-11-24 03:00:06	0.178244	0.176245	-0.0019994	0.00468731	0.0372666	0.0498664	0.0418275	0.0282467	0.00701256	-0.0128349	-0.0065951	-0.0250178	-0.000801711	0.016114	0.011306	0.00153586	0.00335523	-0.00111183	0.00768565	0.0150205	-1.78546e-35	-4.48143e-05	-0.00177771	0.000504008	0.00195459
0.00310734	2010-11-24 03:30:06	0.178664	0.175449	-0.00321486	0.00468731	0.037557	0.0498631	0.0418728	0.0281953	0.00698566	-0.0127254	-0.00655183	-0.0249932	-0.000790892	0.0160197	0.0112158	0.00152225	0.00331337	-0.00110243	0.00762106	0.0149578	-7.03113e-31	-0.000107512	-0.00234529	0.000254617	0.00310734
0.000988011	2010-11-24 04:00:06	0.174796	0.173598	-0.00119812	0.00468731	0.0372129	0.0496982	0.041762	0.0280679	0.00695051	-0.0126146	-0.00650367	-0.0249596	-0.00078033	0.0158692	0.0110918	0.00150461	0.00326581	-0.00109375	0.0075526	0.0148953	-2.00241e-27	-0.000210111	-0.00284566	4.80802e-05	0.000988011
0.000835879	2010-11-24 04:30:06	0.173018	0.171825	-0.00119339	0.00468731	0.0372129	0.0494976	0.0415042	0.0278894	0.00689698	-0.0125168	-0.0064541	-0.0249197	-0.000761341	0.0156606	0.0109121	0.00148433	0.0032245	-0.00108668	0.0074822	0.0148286	-9.87556e-25	-0.000357507	-0.00325305	-0.000106877	0.000835879
0.00169686	2010-11-24 05:00:06	0.171903	0.169655	-0.00224827	0.00468731	0.0371134	0.0490435	0.0412011	0.0276601	0.00683013	-0.0124277	-0.00640302	-0.0248704	-0.000747522	0.0154105	0.0107284	0.00146103	0.00318832	-0.00108081	0.00740804	0.0147556	-1.425e-22	-0.000551409	-0.00354621	-0.000205714	0.00169686
0.000596364	2010-11-24 05:30:06	0.168665	0.167278	-0.00138752	0.00468731	0.0367773	0.0485927	0.0408595	0.0273972	0.00674563	-0.0123496	-0.00635109	-0.0248116	-0.000742003	0.0151335	0.0105518	0.00143552	0.00316257	-0.00107538	0.00733388	0.0146798	-8.4023e-21	-0.000791158	-0.0037097	-0.000248361	0.000596364
0.00112435	2010-11-24 06:00:06	0.166795	0.164596	-0.00219888	0.00468731	0.0361965	0.048074	0.0403959	0.0271087	0.00666458	-0.0122788	-0.00629867	-0.0247427	-0.000720622	0.0148689	0.0103437	0.00141316	0.00314507	-0.00106998	0.00725688	0.0146008	-2.52999e-19	-0.00107453	-0.00373492	-0.000239194	0.00112435
0.000911983	2010-11-24 06:30:06	0.164925	0.162614	-0.00231037	0.00468731	0.0361509	0.0475569	0.0399615	0.0267693	0.00658216	-0.0122153	-0.00624486	-0.0246631	-0.000714236	0.0146066	0.0101817	0.00139289	0.00313624	-0.00106479	0.00718004	0.0145168	-4.54001e-18	-0.00139839	-0.00362069	-0.000186682	0.000911983
-0.00041399	2010-11-24 07:00:06	0.161628	0.160283	-0.00134514	0.00468731	0.035562	0.0470059	0.0395589	0.0264296	0.00650567	-0.0121597	-0.00619014	-0.0245722	-0.000714844	0.0143624	0.0100657	0.0013747	0.00313281	-0.00105941	0.00710615	0.014423	-5.42213e-17	-0.00175913	-0.00337329	-0.000102738	-0.00041399
0.000374454	2010-11-24 07:30:06	0.160425	0.157898	-0.00252747	0.00468731	0.0350351	0.0464531	0.0389799	0.0259714	0.00643756	-0.0121061	-0.00613546	-0.0244799	-0.000706803	0.0141825	0.00994242	0.00135874	0.00313763	-0.00105373	0.00703148	0.0143232	-4.67365e-16	-0.00215302	-0.00300611	-1.79577e-06	0.000374454
0.000653215	2010-11-24 08:00:06	0.159222	0.155993	-0.00322957	0.00468731	0.0348899	0.0457405	0.0384235	0.0255394	0.00638328	-0.0120524	-0.00608254	-0.0243829	-0.000698505	0.0140752	0.00986871	0.00134055	0.00314615	-0.00104805	0.00695711	0.0142203	-3.08984e-15	-0.00257635	-0.0025388	0.000100311	0.000653215
-0.000498362	2010-11-24 08:30:06	0.155904	0.153377	-0.00252726	0.00468731	0.0343549	0.0448256	0.0376681	0.025158	0.00633565	-0.0119966	-0.00602962	-0.0242774	-0.000685423	0.0139769	0.00975924	0.00133047	0.0031498	-0.00104217	0.00688324	0.0141132	-1.64146e-14	-0.00302562	-0.00199601	0.000187592	-0.000498362
-0.000348074	2010-11-24 09:00:06	0.153271	0.150122	-0.00314948	0.00468731	0.0334381	0.0437079	0.0368854	0.0248108	0.00629999	-0.0119376	-0.00597684	-0.0241652	-0.000684557	0.0137977	0.00965766	0.00132543	0.00315635	-0.00103531	0.00680965	0.0140033	-7.26568e-14	-0.00349756	-0.00140583	0.000245176	-0.000348074
-0.00327517	2010-11-24 09:30:06	0.148526	0.147812	-0.000713976	0.00468731	0.0327497	0.0430292	0.0362837	0.0245318	0.00626804	-0.0118712	-0.00592458	-0.0240493	-0.000690813	0.0136237	0.00960752	0.0013253	0.00316533	-0.00102841	0.00673607	0.0138953	-2.75748e-13	-0.00398914	-0.000798041	0.000260507	-0.00327517
-0.00604188	2010-11-24 10:00:06	0.144485	0.146029	0.00154423	0.00468731	0.031841	0.0425935	0.0358901	0.0244136	0.00623929	-0.0118002	-0.00587258	-0.0239284	-0.00071328	0.0135727	0.00965412	0.00132862	0.00317409	-0.0010218	0.0066624	0.0137841	-9.18113e-13	-0.00449765	-0.00020224	0.000224378	-0.00604188
-0.00595152	2010-11-24 10:30:06	0.145372	0.146303	0.000930911	0.00468731	0.0318867	0.0426564	0.0358086	0.0244062	0.00622312	-0.0117278	-0.00582141	-0.0237958	-0.00071845	0.0136933	0.00977182	0.0013379	0.00318468	-0.00101491	0.00658962	0.0136707	-2.73208e-12	-0.00502061	0.000353949	0.000131723	-0.00595152
-0.00836674	2010-11-24 11:00:06	0.144141	0.146952	0.00281092	0.00468731	0.0318948	0.0427634	0.0359442	0.0245417	0.00621424	-0.0116502	-0.00577095	-0.0236529	-0.000726491	0.0139228	0.00991457	0.00135274	0.00318486	-0.00100801	0.0065146	0.013552	-7.37747e-12	-0.00555583	0.000846518	-1.79157e-05	-0.00836674
-0.00905419	2010-11-24 11:30:06	0.145021	0.147974	0.00295286	0.00468731	0.03204	0.0431205	0.0362202	0.0246689	0.00621583	-0.0115689	-0.00572079	-0.0235035	-0.000735268	0.0141368	0.0100663	0.00136969	0.00317189	-0.00100173	0.00644251	0.0134289	-1.83063e-11	-0.00610133	0.00125643	-0.000220263	-0.00905419
-0.00823098	2010-11-24 12:00:06	0.147309	0.148885	0.00157562	0.00468731	0.032239	0.0435423	0.0365255	0.0247792	0.00621991	-0.0114925	-0.00566899	-0.0233486	-0.000745609	0.0143138	0.0101744	0.00138235	0.00314949	-0.000994489	0.00637071	0.013302	-4.21821e-11	-0.00665537	0.00157064	-0.000466546	-0.00823098
-0.00956071	2010-11-24 12:30:06	0.147485	0.149829	0.00234433	0.00468731	0.0327202	0.0439235	0.0368105	0.0248894	0.00622015	-0.0114108	-0.00561594	-0.0231881	-0.000738396	0.0144778	0.0102437	0.00138798	0.00312038	-0.000986695	0.00629773	0.0131684	-9.10577e-11	-0.00721638	0.00178262	-0.00074407	-0.00956071
-0.0113505	2010-11-24 13:00:06	0.146253	0.14982	0.00356747	0.00468731	0.0330106	0.0440154	0.0369237	0.0249736	0.00621004	-0.0113263	-0.00556273	-0.0230257	-0.000728184	0.0145742	0.0102468	0.00139125	0.00308349	-0.000978296	0.00622505	0.0130275	-1.85528e-10	-0.00778299	0.00189252	-0.00103709	-0.0113505
-0.0130396	2010-11-24 13:30:06	0.14432	0.149006	0.00468559	0.00468731	0.0330563	0.0439831	0.0369666	0.0249648	0.00619697	-0.0112429	-0.00550752	-0.0228568	-0.000730705	0.0145483	0.0102291	0.00139091	0.003038	-0.000969173	0.00614847	0.0128779	-3.59062e-10	-0.00835399	0.00190682	-0.00132791	-0.0130396
-0.0127502	2010-11-24 14:00:06	0.143798	0.147619	0.00382187	0.00468731	0.0328573	0.0439491	0.0369305	0.0248882	0.00616811	-0.0111568	-0.00545142	-0.0226808	-0.000725056	0.0144609	0.0101673	0.00138551	0.00299105	-0.00096042	0.00606969	0.0127278	-6.63692e-10	-0.00892829	0.00183764	-0.00159809	-0.0127502
-0.0132334	2010-11-24 14:30:06	0.142571	0.1463	0.0037285	0.00468731	0.0329111	0.0438828	0.0368129	0.0247691	0.00612716	-0.0110618	-0.00539332	-0.0224987	-0.00071845	0.0143803	0.0101009	0.00137504	0.00294093	-0.000950408	0.0059913	0.0125765	-1.17719e-09	-0.00950494	0.0017016	-0.00182973	-0.0132334
-0.0135205	2010-11-24 15:00:06	0.141345	0.144782	0.00343736	0.00468731	0.0329568	0.0436839	0.0366726	0.0245993	0.00607289	-0.0109657	-0.00533306	-0.0223108	-0.000710281	0.0143158	0.0100399	0.00135994	0.00288774	-0.000939166	0.00591391	0.0124222	-2.01181e-09	-0.0100831	0.00151852	-0.0020067	-0.0135205
-0.0117424	2010-11-24 15:30:06	0.141526	0.142607	0.0010803	0.00468731	0.0327121	0.0433268	0.0364148	0.0244041	0.00601171	-0.0108626	-0.00527092	-0.0221165	-0.000695635	0.0142054	0.00991566	0.00133992	0.00282634	-0.000926474	0.00583395	0.0122686	-3.32453e-09	-0.0106621	0.00130996	-0.00211568	-0.0117424
-0.0123876	2010-11-24 16:00:06	0.138892	0.140038	0.00114651	0.00468731	0.0324218	0.0429016	0.0360168	0.0241493	0.00593991	-0.0107637	-0.00521046	-0.0219134	-0.000671733	0.0140262	0.00971975	0.00131753	0.00276148	-0.000912967	0.00575339	0.0121061	-5.32881e-09	-0.0112411	0.00109759	-0.00214705	-0.0123876
-0.0114244	2010-11-24 16:30:06	0.137666	0.13727	-0.00039531	0.00468731	0.0321314	0.0423556	0.0356254	0.0238609	0.00585283	-0.0106603	-0.00514892	-0.0216983	-0.000653571	0.0137301	0.00949468	0.00129064	0.00269623	-0.0008981	0.00567445	0.0119435	-8.30767e-09	-0.0118197	0.000901762	-0.00209548	-0.0114244
-0.0110901	2010-11-24 17:00:06	0.135752	0.134444	-0.00130728	0.00468731	0.0317415	0.0418981	0.0352047	0.0235385	0.00574995	-0.0105505	-0.00508521	-0.0214703	-0.000644704	0.0133525	0.00925387	0.00126319	0.00263034	-0.000882379	0.00559493	0.01178	-1.26278e-08	-0.0123974	0.000740112	-0.00196022	-0.0110901
-0.0154951	2010-11-24 17:30:06	0.128909	0.13143	0.00252141	0.00468731	0.0312146	0.0412891	0.0347162	0.0231991	0.00563855	-0.0104317	-0.0050217	-0.0212359	-0.000629063	0.013007	0.00902731	0.0012338	0.00256849	-0.000865659	0.00551142	0.0116137	-1.87546e-08	-0.0129737	0.000626445	-0.00174511	-0.0154951
-0.0135368	2010-11-24 18:00:06	0.129107	0.129095	-1.14238e-05	0.00468731	0.0311151	0.0407637	0.0342276	0.0228173	0.00552247	-0.0103053	-0.00495871	-0.0210012	-0.000614895	0.0127026	0.00883666	0.00120592	0.00251333	-0.000848742	0.0054256	0.0114433	-2.72678e-08	-0.0135481	0.000569888	-0.00145828	-0.0135368
-0.0164627	2010-11-24 18:30:06	0.123672	0.126014	0.00234215	0.00468731	0.0303892	0.0399931	0.0336825	0.0223927	0.00540194	-0.0101626	-0.00489405	-0.0207624	-0.000608768	0.0124657	0.00867369	0.00118059	0.00245503	-0.000831671	0.00533802	0.0112719	-3.88771e-08	-0.0141205	0.000574375	-0.00111166	-0.0164627
-0.0134219	2010-11-24 19:00:06	0.124574	0.123306	-0.00126865	0.00468731	0.0299993	0.0393401	0.0330537	0.0218583	0.00528153	-0.0100127	-0.00482571	-0.0205207	-0.000592428	0.0122148	0.00850082	0.00115654	0.0024016	-0.000813277	0.00525252	0.0110962	-5.44377e-08	-0.0146905	0.000638486	-0.000720174	-0.0134219
-0.0147917	2010-11-24 19:30:06	0.120548	0.120082	-0.00046607	0.00468731	0.0293729	0.0384336	0.0323095	0.0212983	0.00515928	-0.00985349	-0.004756	-0.0202725	-0.000580174	0.0119913	0.00832644	0.0011282	0.00234797	-0.000794785	0.00516622	0.0109209	-7.49661e-08	-0.0152577	0.000755628	-0.000300901	-0.0147917
-0.0139476	2010-11-24 20:00:06	0.118634	0.116759	-0.00187455	0.00468731	0.0288836	0.0374218	0.031441	0.0207048	0.0050316	-0.00968645	-0.00468514	-0.0200174	-0.000556751	0.0117469	0.00812193	0.00110119	0.00229207	-0.000776758	0.00508134	0.0107481	-1.01654e-07	-0.0158221	0.00091455	0.0001279	-0.0139476
-0.0142519	2010-11-24 20:30:06	0.114607	0.112476	-0.00213161	0.00468731	0.027913	0.0361291	0.0304322	0.0201195	0.00490897	-0.00951906	-0.00461487	-0.0197608	-0.000538718	0.0114373	0.00788488	0.00107451	0.00223847	-0.000758447	0.00499893	0.0105792	-1.35882e-07	-0.0163833	0.00110014	0.000547782	-0.0142519
-0.0139567	2010-11-24 21:00:06	0.111304	0.108319	-0.00298486	0.00468731	0.0270419	0.0349044	0.0294302	0.0195177	0.00478881	-0.00934368	-0.00454424	-0.0195019	-0.000531156	0.0110827	0.00767046	0.00104674	0.00218501	-0.000740089	0.00491797	0.0104134	-1.79233e-07	-0.0169413	0.00129445	0.000941071	-0.0139567
-0.0158705	2010-11-24 21:30:06	0.105894	0.104269	-0.00162569	0.00468731	0.0259799	0.0338123	0.0285299	0.0189836	0.00466692	-0.00916548	-0.0044741	-0.019241	-0.000519987	0.0107601	0.00745773	0.00102005	0.00213073	-0.000722451	0.0048381	0.0102514	-2.335e-07	-0.0174959	0.00147792	0.00129174	-0.0158705
-0.0177553	2010-11-24 22:00:06	0.101188	0.100896	-0.000292022	0.00468731	0.0252083	0.0329431	0.0277472	0.0184751	0.00455132	-0.00899449	-0.00440527	-0.0189799	-0.000507126	0.0104943	0.00728561	0.000995749	0.00208327	-0.000704666	0.00475463	0.0100923	-3.007e-07	-0.018047	0.00163069	0.0015862	-0.0177553
-0.0180525	2010-11-24 22:30:06	0.0985947	0.0980524	-0.000542295	0.00468731	0.0246275	0.0322031	0.0271274	0.0180348	0.00444399	-0.00882624	-0.00433668	-0.0187159	-0.000498827	0.0102753	0.00714828	0.000973098	0.00203822	-0.000686865	0.00467088	0.00993419	-3.83078e-07	-0.0185945	0.00173389	0.00181386	-0.0180525
-0.019781	2010-11-24 23:00:06	0.0945929	0.0952353	0.000642365	0.00468731	0.0240468	0.0315228	0.026519	0.0176701	0.00434726	-0.00865198	-0.004269	-0.0184508	-0.000489351	0.0100604	0.00700122	0.000954004	0.00199091	-0.000667453	0.00458543	0.00977859	-4.83112e-07	-0.0191382	0.00177097	0.00196764	-0.019781
-0.0200329	2010-11-24 23:30:06	0.0919992	0.0923534	0.000354225	0.00468731	0.0235655	0.0307829	0.0259241	0.0172971	0.00426731	-0.00848091	-0.00420056	-0.0181898	-0.000477924	0.00987081	0.00686277	0.000935207	0.00194184	-0.000647463	0.00449793	0.00962301	-6.03521e-07	-0.0196781	0.00172884	0.00204422	-0.0200329
-0.0211318	2010-11-25 00:00:06	0.0887015	0.0896184	0.000916872	0.00468731	0.0230762	0.0302012	0.0254513	0.0169497	0.00419772	-0.00830845	-0.00413236	-0.0179354	-0.000469147	0.00967741	0.00674078	0.00091433	0.00189137	-0.000627685	0.00440777	0.00946829	-7.47265e-07	-0.0202142	0.00159885	0.00204411	-0.0211318
-0.0217627	2010-11-25 00:30:06	0.0854038	0.0864192	0.00101539	0.00468731	0.0223503	0.0296195	0.0249085	0.0166274	0.00412716	-0.00813522	-0.00406239	-0.0176848	-0.000453544	0.00949324	0.00658043	0.000896139	0.00183841	-0.00060932	0.00431503	0.00931938	-9.17545e-07	-0.0207464	0.00137748	0.00197157	-0.0217627
-0.0194844	2010-11-25 01:00:06	0.0856265	0.0838352	-0.00179133	0.00468731	0.0222589	0.0291024	0.0244334	0.0163223	0.00405894	-0.00795211	-0.00399031	-0.0174408	-0.000445724	0.00927673	0.00643619	0.000874609	0.00178405	-0.000590946	0.00422331	0.00917153	-1.1178e-06	-0.0212746	0.0010668	0.0018343	-0.0194844
-0.02028	2010-11-25 01:30:06	0.0823288	0.0808085	-0.00152032	0.00468731	0.0217695	0.0285513	0.0240286	0.0160769	0.00399232	-0.00776015	-0.0039162	-0.017203	-0.000437334	0.00906442	0.00628538	0.000851063	0.00171865	-0.000574251	0.00412909	0.00902764	-1.35171e-06	-0.0217989	0.000674527	0.001643	-0.02028
-0.0201864	2010-11-25 02:00:06	0.07975	0.0776156	-0.00213444	0.00468731	0.0212426	0.0280086	0.0235784	0.0158734	0.00392742	-0.00756347	-0.00384163	-0.0169688	-0.000413653	0.00885166	0.00608555	0.000830936	0.00164922	-0.000558128	0.00403474	0.00888769	-1.62317e-06	-0.0223193	0.000213794	0.00141073	-0.0201864
-0.0191232	2010-11-25 02:30:06	0.0785963	0.074882	-0.00371434	0.00468731	0.0210517	0.0275918	0.0232414	0.0156783	0.00385527	-0.00737692	-0.00376641	-0.0167377	-0.000407396	0.00857239	0.00592896	0.000811228	0.00158597	-0.000543332	0.00394066	0.0087515	-1.93634e-06	-0.0228356	-0.000297455	0.00115219	-0.0191232
-0.0202754	2010-11-25 03:00:06	0.0753303	0.0722554	-0.00307488	0.00468731	0.0206162	0.0273706	0.023074	0.0154748	0.00376546	-0.00718832	-0.00368935	-0.0165099	-0.00040909	0.00832376	0.00579555	0.000789448	0.00152503	-0.000529729	0.00384562	0.00861884	-2.29555e-06	-0.0233479	-0.000837368	0.000882855	-0.0202754
-0.0195784	2010-11-25 03:30:06	0.0741766	0.069896	-0.00428065	0.00468731	0.020272	0.027301	0.022893	0.0152629	0.0036722	-0.0070071	-0.00361311	-0.0162834	-0.000394444	0.00812387	0.00564625	0.000766298	0.00146826	-0.000516712	0.0037534	0.00848659	-2.70537e-06	-0.0238563	-0.00138137	0.000618052	-0.0195784
-0.0193579	2010-11-25 04:00:06	0.0730229	0.068017	-0.00500594	0.00468731	0.0205705	0.0270374	0.0226125	0.0150507	0.00358374	-0.00682889	-0.00353631	-0.0160589	-0.00037124	0.00799198	0.00549994	0.000742316	0.00141701	-0.000504438	0.00366351	0.00835514	-3.17057e-06	-0.0243607	-0.00190355	0.000372071	-0.0193579
-0.0218783	2010-11-25 04:30:06	0.0683487	0.0653623	-0.00298645	0.00468731	0.020471	0.026517	0.0223117	0.0148037	0.0034853	-0.00665627	-0.00345938	-0.0158361	-0.000357422	0.00776726	0.00532556	0.000720528	0.00136526	-0.000492839	0.00357315	0.00822205	-3.69609e-06	-0.0248611	-0.00237815	0.000157272	-0.0218783
-0.0239108	2010-11-25 05:00:06	0.0629704	0.0615194	-0.001451	0.00468731	0.0196913	0.025903	0.0218322	0.0143536	0.00338229	-0.0064968	-0.00338225	-0.0156136	-0.000349989	0.00744994	0.00511563	0.000693451	0.00132153	-0.000481585	0.00348295	0.00809002	-4.28708e-06	-0.0253575	-0.00278114	-1.6684e-05	-0.0239108
-0.0236365	2010-11-25 05:30:06	0.0604085	0.0581901	-0.00221844	0.00468731	0.0193552	0.0253826	0.0212849	0.0138023	0.00327275	-0.0063454	-0.00330585	-0.0153946	-0.000330651	0.00715302	0.00489167	0.000656269	0.00128775	-0.000469959	0.00339166	0.00796112	-4.94881e-06	-0.02585	-0.00309167	-0.000143457	-0.0236365
-0.0246752	2010-11-25 05:57:16	0.0564809	0.0548579	-0.001623	0.00468731	0.0190923	0.0245994	0.0205876	0.0133317	0.00316531	-0.00621371	-0.00323557	-0.0151977	-0.00029541	0.00691027	0.00464	0.000621429	0.00126116	-0.00045982	0.00330836	0.00784806	-5.61365e-06	-0.0262926	-0.0032793	-0.000215285	-0.0246752
-0.02364	2010-11-25 06:30:06	0.0531725	0.0499827	-0.00318981	0.00468731	0.0185836	0.0232007	0.0195388	0.0127674	0.00304501	-0.0060658	-0.00315232	-0.0149629	-0.000269727	0.00646815	0.00429874	0.000588486	0.00123543	-0.000447431	0.00320883	0.00771246	-6.50648e-06	-0.0268233	-0.00337538	-0.000248883	-0.02364
-0.0254351	2010-11-25 07:00:06	0.046386	0.0445096	-0.00187641	0.00468731	0.0172607	0.0217855	0.0185548	0.0121655	0.00294656	-0.00593477	-0.00307496	-0.0147514	-0.00026382	0.00594674	0.00401418	0.000560562	0.00121686	-0.000436543	0.00311898	0.00759191	-7.41372e-06	-0.0273041	-0.00333316	-0.000233866	-0.0254351
-0.0269101	2010-11-25 07:30:06	0.0410078	0.0401284	-0.000879395	0.00468731	0.0161073	0.0208873	0.017641	0.0115718	0.00285341	-0.0058027	-0.00299872	-0.0145414	-0.000278156	0.00549719	0.00382297	0.00053421	0.00120877	-0.000426587	0.00303202	0.00747464	-8.41429e-06	-0.0277811	-0.00316867	-0.000183831	-0.0269101
-0.0260618	2010-11-25 08:00:06	0.03915	0.0369481	-0.00220193	0.00468731	0.0153357	0.0200487	0.016856	0.0110385	0.00276803	-0.00567295	-0.00292189	-0.0143307	-0.000257822	0.00534184	0.00370979	0.0005138	0.00120484	-0.000415795	0.00294753	0.0073593	-9.51413e-06	-0.0282543	-0.00289039	-0.000109978	-0.0260618
-0.0238993	2010-11-25 08:30:06	0.0401286	0.0352935	-0.00483507	0.00468731	0.0153895	0.0193327	0.0162204	0.0106662	0.00268871	-0.00554604	-0.00284791	-0.0141204	-0.000264557	0.00524948	0.00369053	0.000504946	0.00120294	-0.000405073	0.00286798	0.00724935	-1.07192e-05	-0.0287237	-0.00251277	-2.53952e-05	-0.0238993
-0.0288934	2010-11-25 09:00:06	0.0326725	0.0323646	-0.00030791	0.00468731	0.01422	0.0183036	0.0155328	0.0104034	0.00262787	-0.00541818	-0.00277564	-0.0139136	-0.000260214	0.00524127	0.00367986	0.000507083	0.00119317	-0.0003952	0.0027897	0.00714209	-1.20357e-05	-0.0291893	-0.00205532	5.59698e-05	-0.0288934
-0.0273209	2010-11-25 09:30:06	0.0329613	0.0306174	-0.00234386	0.00468731	0.0137925	0.0176383	0.0149627	0.0101328	0.0025747	-0.00529075	-0.00270665	-0.0137129	-0.000272946	0.00514766	0.00369035	0.000511841	0.001186	-0.000385538	0.00271235	0.00703548	-1.34697e-05	-0.0296513	-0.0015414	0.000120416	-0.0273209
-0.0307533	2010-11-25 10:00:06	0.0290256	0.0296543	0.000628739	0.00468731	0.0130128	0.0173541	0.0147274	0.0100146	0.00252695	-0.0051653	-0.00264064	-0.0135144	-0.000279203	0.00524071	0.00376856	0.000514727	0.00117827	-0.000375209	0.00263688	0.00693258	-1.50274e-05	-0.0301096	-0.000996802	0.000155599	-0.0307533
-0.0323828	2010-11-25 10:30:06	0.0279062	0.029708	0.00180183	0.00468731	0.0127762	0.0173897	0.0145985	0.0099553	0.00247847	-0.00502919	-0.00257526	-0.0133193	-0.000279203	0.00535893	0.00382955	0.000523065	0.00116519	-0.000365307	0.00256142	0.00683014	-1.6715e-05	-0.0305642	-0.000448066	0.000151552	-0.0323828
-0.0349976	2010-11-25 11:00:06	0.0267868	0.0307506	0.00396376	0.00468731	0.0131123	0.0175803	0.0147115	0.00994692	0.00244083	-0.00489532	-0.00251113	-0.0131275	-0.00029063	0.00548911	0.0039201	0.000529178	0.00114811	-0.000355694	0.00248926	0.0067291	-1.85388e-05	-0.0310153	7.90855e-05	0.000101532	-0.0349976
-0.0334113	2010-11-25 11:30:06	0.0291879	0.0311159	0.00192804	0.00468731	0.0131123	0.0176449	0.0147998	0.00991251	0.00241036	-0.00476334	-0.00244837	-0.0129359	-0.000283895	0.00559367	0.00394947	0.000534508	0.00112317	-0.000347513	0.00241945	0.00662684	-2.0505e-05	-0.0314628	0.000561313	2.62174e-06	-0.0334113
-0.0321579	2010-11-25 12:00:06	0.0308849	0.0311134	0.000228491	0.00468731	0.0132655	0.0176126	0.0147613	0.00981065	0.00238149	-0.00463023	-0.00238728	-0.0127465	-0.000283417	0.00561782	0.00395714	0.000531024	0.00109411	-0.000339743	0.00235087	0.00652496	-2.26199e-05	-0.0319068	0.000979006	-0.00014396	-0.0321579
-0.0324305	2010-11-25 12:30:06	0.0304697	0.030528	5.83308e-05	0.00468731	0.0133112	0.017441	0.0146076	0.00968326	0.00234831	-0.00450031	-0.00232935	-0.0125641	-0.000268293	0.00563524	0.00390699	0.000523856	0.00105517	-0.00033144	0.00228712	0.0064221	-2.48897e-05	-0.0323473	0.00131735	-0.000332875	-0.0324305
-0.0301857	2010-11-25 13:00:06	0.0314626	0.0288366	-0.00262597	0.00468731	0.0130128	0.0170193	0.0143271	0.0094965	0.00230465	-0.00436988	-0.00227191	-0.012387	-0.00025843	0.00552578	0.00379791	0.000513679	0.00101389	-0.000323419	0.00222735	0.00632067	-2.73207e-05	-0.0327843	0.00156706	-0.000555	-0.0301857
-0.0326754	2010-11-25 13:30:06	0.0275268	0.0269543	-0.00057249	0.00468731	0.0127681	0.0166298	0.0139856	0.00930975	0.00225629	-0.00425191	-0.0022161	-0.0122185	-0.00025291	0.00535107	0.00368284	0.000499213	0.000965495	-0.00031528	0.00217287	0.00622197	-2.99189e-05	-0.033218	0.00172467	-0.000798054	-0.0326754
-0.0346847	2010-11-25 14:00:06	0.0235911	0.0245949	0.00100377	0.00468731	0.0123407	0.0161807	0.0136033	0.00908907	0.00220102	-0.00414356	-0.00216371	-0.012054	-0.000238484	0.00515197	0.0035281	0.000485158	0.00091805	-0.000307687	0.00212548	0.00612744	-3.26906e-05	-0.0336483	0.0017925	-0.00104747	-0.0346847
-0.0343457	2010-11-25 14:30:06	0.0224718	0.0227066	0.000234792	0.00468731	0.0121955	0.0158302	0.0133635	0.00886041	0.002137	-0.00403418	-0.00211418	-0.0118958	-0.00024209	0.00494537	0.00343906	0.000467104	0.00087231	-0.000299212	0.00207861	0.00603581	-3.56417e-05	-0.0340753	0.00177821	-0.00128744	-0.0343457
-0.0345069	2010-11-25 15:00:06	0.0206483	0.0206175	-3.07977e-05	0.00468731	0.0118056	0.0155344	0.0130672	0.00863973	0.00206669	-0.00392746	-0.00206874	-0.0117385	-0.000223709	0.00482988	0.00332267	0.000452524	0.000829453	-0.000289784	0.00202888	0.0059471	-3.87784e-05	-0.0344989	0.00169398	-0.00150201	-0.0345069
-0.0339005	2010-11-25 15:30:06	0.019529	0.018468	-0.00106101	0.00468731	0.011569	0.0151499	0.0127392	0.00839371	0.00199957	-0.00382968	-0.00202632	-0.011582	-0.000221059	0.00466438	0.00321977	0.000438042	0.000788005	-0.000279995	0.00197986	0.00586051	-4.21066e-05	-0.0349194	0.00155547	-0.00167625	-0.0339005
-0.0363218	2010-11-25 16:00:06	0.0155933	0.0165328	0.00093953	0.00468731	0.0114615	0.0147844	0.0124158	0.00813961	0.00192852	-0.00373938	-0.00198341	-0.0114239	-0.000213626	0.00453694	0.00312659	0.000420254	0.000747032	-0.000269899	0.00193447	0.0057795	-4.5632e-05	-0.0353366	0.00138062	-0.00179725	-0.0363218
-0.0365506	2010-11-25 16:30:06	0.0130837	0.0138342	0.000750539	0.00468731	0.0109345	0.0142077	0.011977	0.00789291	0.0018577	-0.00365362	-0.00193984	-0.0112673	-0.000204021	0.0043752	0.00298533	0.00040207	0.00071176	-0.000260002	0.00189175	0.00570249	-4.93606e-05	-0.0357507	0.00118828	-0.00185496	-0.0365506
-0.0364177	2010-11-25 17:00:06	0.0112977	0.0115006	0.00020286	0.00468731	0.0106898	0.0137196	0.011545	0.00755381	0.00178751	-0.00356056	-0.00189917	-0.0111123	-0.000178775	0.00421267	0.00282779	0.00037904	0.000676751	-0.000250206	0.00185135	0.00563174	-5.32979e-05	-0.0361616	0.000996908	-0.00184291	-0.0364177
-0.0367786	2010-11-25 17:30:06	0.0088076	0.00895931	0.000151713	0.00468731	0.0102086	0.0132365	0.0111424	0.00724833	0.00171781	-0.00346449	-0.00186026	-0.0109619	-0.000174471	0.00395561	0.00264854	0.000354583	0.0006412	-0.000240916	0.00181447	0.00556801	-5.74497e-05	-0.0365694	0.000823331	-0.0017585	-0.0367786
-0.0349637	2010-11-25 18:00:06	0.0084298	0.00635749	-0.00207231	0.00468731	0.00981874	0.0126821	0.0106357	0.00689246	0.00165069	-0.00336654	-0.00182391	-0.0108151	-0.000150311	0.00368009	0.00242758	0.000330844	0.000608123	-0.000233321	0.00178447	0.00550601	-6.18213e-05	-0.0369742	0.000681675	-0.00160317	-0.0349637
-0.0355196	2010-11-25 18:30:06	0.0059397	0.00401696	-0.00192274	0.00468731	0.00968165	0.0120085	0.0101426	0.00658709	0.00158321	-0.00326867	-0.0017894	-0.0106714	-0.000140319	0.00334136	0.00222346	0.000305822	0.000583761	-0.000226829	0.00175947	0.00545145	-6.64181e-05	-0.037376	0.000582516	-0.00138224	-0.0355196
-0.0363329	2010-11-25 19:00:06	0.0027455	0.00123242	-0.00151308	0.00468731	0.00894763	0.0113248	0.00959975	0.00627343	0.00152004	-0.00317192	-0.00175938	-0.0105309	-0.000129758	0.0030703	0.00205395	0.000285252	0.000563004	-0.000222001	0.00173919	0.00539985	-7.12454e-05	-0.0377747	0.000532298	-0.0011045	-0.0363329
-0.0360979	2010-11-25 19:30:06	0.0009595	-0.00118954	-0.00214904	0.00468731	0.0083212	0.0107192	0.009084	0.00596854	0.00145984	-0.00307835	-0.00173274	-0.010397	-0.000133235	0.00280822	0.0019258	0.000268109	0.000549471	-0.000217914	0.00171966	0.00535384	-7.63083e-05	-0.0381706	0.000533036	-0.000781626	-0.0360979
-0.0361222	2010-11-25 20:00:06	-0.0001224	-0.00264534	-0.00252294	0.00468731	0.00802273	0.010294	0.00867231	0.00573977	0.00140888	-0.0029962	-0.00170869	-0.0102675	-0.000125673	0.00267303	0.00184647	0.0002549	0.000543392	-0.000213644	0.00170307	0.00531077	-8.16119e-05	-0.0385635	0.000582315	-0.000427467	-0.0361222
-0.036926	2010-11-25 20:30:06	-0.0019083	-0.00402307	-0.00211477	0.00468731	0.00764907	0.00981929	0.00830588	0.00553606	0.00136261	-0.00292249	-0.00168458	-0.010143	-0.000120851	0.00259068	0.00178192	0.000248345	0.000542195	-0.000209137	0.00168508	0.0052729	-8.7161e-05	-0.0389536	0.000673559	-5.7231e-05	-0.036926
-0.0390171	2010-11-25 21:00:06	-0.0043984	-0.0048151	-0.000416703	0.00468731	0.0073506	0.00959141	0.00811131	0.00533313	0.00132695	-0.0028614	-0.00166457	-0.0100255	-0.000133364	0.00250925	0.00178754	0.000242361	0.000549108	-0.00020441	0.00166878	0.00524025	-9.29604e-05	-0.0393408	0.000796557	0.000313358	-0.0390171
-0.0403628	2010-11-25 21:30:06	-0.0061844	-0.00564584	0.000538556	0.00468731	0.00701454	0.00933287	0.00783312	0.00517191	0.00130067	-0.00281732	-0.00164715	-0.00990977	-0.000122066	0.00251175	0.00174937	0.000237918	0.000561901	-0.000200224	0.00165371	0.00521278	-9.90148e-05	-0.0397252	0.000938198	0.000668872	-0.0403628
-0.0379593	2010-11-25 22:00:06	-0.0037459	-0.00599876	-0.00225286	0.00468731	0.00711403	0.00907267	0.00760465	0.0050451	0.00128845	-0.00277513	-0.00163272	-0.00980222	-0.00011846	0.00248362	0.00172524	0.000231927	0.000578759	-0.000197339	0.00164017	0.00518908	-0.000105329	-0.0401069	0.00108336	0.000994937	-0.0379593
-0.040694	2010-11-25 22:30:06	-0.00694	-0.00684371	9.62859e-05	0.00468731	0.00676986	0.00874783	0.00738526	0.00497726	0.00128856	-0.00273716	-0.00162127	-0.00970051	-0.000114504	0.00246596	0.00169062	0.000228677	0.000588672	-0.000195044	0.00162808	0.00516955	-0.000111906	-0.0404858	0.00121594	0.00127889	-0.040694
-0.041872	2010-11-25 23:00:06	-0.008726	-0.00783474	0.000891256	0.00468731	0.0064338	0.00846532	0.00717487	0.00489256	0.00130656	-0.00270245	-0.00161123	-0.00960677	-0.000113767	0.00235822	0.00163094	0.000227621	0.000594471	-0.000193788	0.00161505	0.00515711	-0.000118752	-0.040862	0.00131989	0.00151032	-0.041872
-0.0402476	2010-11-25 23:30:06	-0.0069916	-0.00810547	-0.00111387	0.00468731	0.0063881	0.00843634	0.00712507	0.00485074	0.00133185	-0.00267693	-0.00160175	-0.00951803	-0.000117374	0.00228202	0.00161747	0.000223452	0.000601663	-0.000193509	0.00160562	0.00515216	-0.00012587	-0.0412356	0.00138027	0.0016815	-0.0402476
-0.0414396	2010-11-26 00:00:06	-0.0080735	-0.00837364	-0.000300142	0.00468731	0.00619723	0.00847032	0.00712507	0.00489354	0.00135431	-0.00266087	-0.00159286	-0.0094379	-0.000116417	0.00227405	0.00161092	0.000223936	0.000608297	-0.000193993	0.00159862	0.00515263	-0.000133264	-0.0416065	0.0013843	0.00178764	-0.0414396
-0.0424305	2010-11-26 00:30:06	-0.0084513	-0.00813654	0.000314758	0.00468731	0.0063881	0.0085656	0.00717932	0.00501284	0.00138132	-0.00265167	-0.00158485	-0.0093667	-0.000121459	0.00228897	0.00164142	0.000229185	0.000619356	-0.000196354	0.0015974	0.00516018	-0.000140938	-0.0419748	0.0013222	0.00182706	-0.0424305
-0.0427329	2010-11-26 01:00:06	-0.008125	-0.00788162	0.000243381	0.00468731	0.0064338	0.00869654	0.00732183	0.00524209	0.00141524	-0.0026491	-0.00157941	-0.00930453	-0.000132149	0.00234	0.00170485	0.000240426	0.000626565	-0.000198783	0.00160012	0.00517397	-0.000148896	-0.0423406	0.00118794	0.00180116	-0.0427329
-0.0431611	2010-11-26 01:30:06	-0.0077987	-0.00749856	0.000300142	0.00468731	0.0063881	0.00896508	0.00757738	0.00550497	0.00145483	-0.00265537	-0.00157609	-0.00924959	-0.000145838	0.00242086	0.00180702	0.000256835	0.00063379	-0.000201679	0.00160644	0.00519425	-0.00015714	-0.0427038	0.00097976	0.00171435	-0.0431611
-0.043833	2010-11-26 02:00:06	-0.0067684	-0.00616559	0.000602809	0.00468731	0.00673227	0.00955511	0.00805006	0.00575928	0.00149666	-0.00266182	-0.00157672	-0.00920176	-0.000162656	0.00259205	0.00197504	0.000271294	0.000640638	-0.00020429	0.00161703	0.00522092	-0.000165676	-0.0430646	0.000700471	0.00157375	-0.043833
-0.044856	2010-11-26 02:30:06	-0.0057253	-0.0044666	0.0012587	0.00468731	0.00712212	0.010363	0.0086585	0.00599662	0.0015386	-0.00267634	-0.00157921	-0.00916138	-0.000169042	0.00286108	0.00213893	0.000282147	0.000649041	-0.00020767	0.0016299	0.00525079	-0.000174505	-0.0434228	0.000357475	0.00138882	-0.044856
-0.0450556	2010-11-26 03:00:06	-0.0039542	-0.00286084	0.00109336	0.00468731	0.00774855	0.0110963	0.00917425	0.006217	0.00157993	-0.00269319	-0.00158502	-0.00913195	-0.000163044	0.00312543	0.00223809	0.00028809	0.000660428	-0.000212626	0.00164781	0.00529064	-0.000183631	-0.0437786	-3.74851e-05	0.00117089	-0.0450556
-0.0437427	2010-11-26 03:30:06	-0.001479	-0.00206137	-0.000582371	0.00468731	0.00852017	0.0114401	0.00947289	0.00640346	0.00161596	-0.00271819	-0.00159279	-0.00911208	-0.00014249	0.00325914	0.00222217	0.000290445	0.000666032	-0.000218296	0.00166882	0.00533733	-0.000193058	-0.044132	-0.00046884	0.000932547	-0.0437427
-0.0437261	2010-11-26 04:00:06	-0.0018202	-0.00277993	-0.000959727	0.00468731	0.00871105	0.0114078	0.00960412	0.00656389	0.00164557	-0.00274612	-0.00160286	-0.00910168	-0.000139362	0.00316164	0.00213478	0.000288486	0.00066572	-0.000224747	0.00169307	0.00538821	-0.000202787	-0.044483	-0.000917967	0.000686963	-0.0437261
-0.0450333	2010-11-26 04:30:06	-0.0042736	-0.00428477	-1.11738e-05	0.00468731	0.00846638	0.0113772	0.00960866	0.00663173	0.00166766	-0.00277972	-0.00161628	-0.00910084	-0.000135278	0.00296153	0.00202047	0.000282325	0.000668782	-0.000231174	0.0017208	0.00544723	-0.000212821	-0.0448317	-0.00136418	0.000447162	-0.0450333
-0.0469575	2010-11-26 05:00:06	-0.0067271	-0.00517075	0.00155635	0.00468731	0.00842068	0.0115761	0.00972399	0.006691	0.00168111	-0.00282974	-0.0016314	-0.00910807	-0.00014249	0.00278431	0.001952	0.000273092	0.000683132	-0.00023842	0.00175437	0.00551412	-0.000223164	-0.045178	-0.00178589	0.000225274	-0.0469575
-0.046675	2010-11-26 05:30:06	-0.0063641	-0.00544493	0.000919175	0.00468731	0.00861157	0.0118329	0.00990266	0.0067334	0.00168716	-0.00288757	-0.00164987	-0.00912498	-0.000138406	0.00274843	0.00193498	0.000265803	0.000707	-0.000246348	0.00179196	0.00558496	-0.000233818	-0.045522	-0.00216185	3.18025e-05	-0.046675
-0.0446454	2010-11-26 06:00:06	-0.0038889	-0.00535205	-0.00146315	0.00468731	0.00900952	0.0120915	0.0100904	0.0067755	0.00169727	-0.00295064	-0.00166992	-0.00914826	-0.00013997	0.00274296	0.00193142	0.000264206	0.000734489	-0.00025463	0.00183578	0.00565706	-0.000244784	-0.0458638	-0.00247243	-0.000125025	-0.0446454
-0.0448411	2010-11-26 06:30:06	-0.0042301	-0.0058484	-0.0016183	0.00468731	0.00900141	0.0121478	0.0101583	0.00678408	0.00172107	-0.00301483	-0.00169315	-0.00918197	-0.000138406	0.00275515	0.00193741	0.00026948	0.00076329	-0.000262792	0.00188315	0.00573436	-0.000256066	-0.0462033	-0.00270088	-0.000239791	-0.0448411
-0.0443884	2010-11-26 07:00:06	-0.0038672	-0.0062871	-0.0024199	0.00468731	0.00924609	0.0120491	0.0100814	0.0067755	0.00175019	-0.0030852	-0.00171942	-0.00922555	-0.000148967	0.00273625	0.00196548	0.00027993	0.000794825	-0.000270759	0.00193371	0.00581583	-0.000267665	-0.0465406	-0.00283434	-0.000310248	-0.0443884
-0.0464403	2010-11-26 07:30:06	-0.0063206	-0.00703566	-0.000715058	0.00468731	0.00904711	0.0118229	0.00998191	0.00677541	0.00178078	-0.00316177	-0.00175036	-0.00927721	-0.000173127	0.00277976	0.00208074	0.000289316	0.000832013	-0.000278186	0.00198569	0.00589957	-0.000279583	-0.0468757	-0.00286474	-0.000337477	-0.0464403
-0.0481476	2010-11-26 08:00:06	-0.0080699	-0.00742278	0.000647118	0.00468731	0.00881054	0.0117003	0.00987785	0.00676722	0.00180767	-0.00324529	-0.00178251	-0.00933642	-0.000173605	0.00296962	0.00220105	0.000298573	0.000873591	-0.000286826	0.00204067	0.00598311	-0.000291822	-0.0472087	-0.00278935	-0.000325803	-0.0481476
-0.04986	2010-11-26 08:30:06	-0.0091152	-0.00709911	0.00201609	0.00468731	0.00871105	0.0117666	0.00990948	0.00683594	0.00184246	-0.00332881	-0.00181787	-0.00940914	-0.000171084	0.00320083	0.00231592	0.000309782	0.000918201	-0.000296776	0.00209641	0.00606795	-0.000304384	-0.0475395	-0.00261103	-0.000282481	-0.04986
-0.0513432	2010-11-26 09:00:06	-0.0094563	-0.00629853	0.00315777	0.00468731	0.00881054	0.0118992	0.0100067	0.0070226	0.00188082	-0.0034113	-0.00185544	-0.00948992	-0.000172998	0.00337235	0.00240049	0.000326384	0.000958551	-0.000308065	0.00215299	0.00616191	-0.00031727	-0.0478682	-0.0023381	-0.000217143	-0.0513432
-0.0510112	2010-11-26 09:30:06	-0.0076852	-0.00519928	0.00248592	0.00468731	0.00895572	0.0121628	0.0102623	0.00723479	0.00193213	-0.00348837	-0.00189428	-0.00957431	-0.000185123	0.00340174	0.00245681	0.000344866	0.00100074	-0.000319991	0.00221312	0.00626072	-0.000330482	-0.0481948	-0.00198385	-0.000141053	-0.0510112
-0.0525918	2010-11-26 10:00:06	-0.0073223	-0.00359384	0.00372846	0.00468731	0.00900141	0.0126848	0.010683	0.00746375	0.00199159	-0.00356691	-0.00193407	-0.00966402	-0.000205676	0.00347065	0.00257076	0.000359171	0.00104495	-0.000332197	0.00227929	0.00636773	-0.000344022	-0.0485194	-0.00156577	-6.62203e-05	-0.0525918
-0.053485	2010-11-26 10:30:06	-0.0055512	-0.00126593	0.00428527	0.00468731	0.00939128	0.0133295	0.0111105	0.00771844	0.00205944	-0.00364992	-0.00197567	-0.00976075	-0.000214931	0.00367669	0.00272437	0.000373339	0.00109644	-0.000345015	0.0023515	0.00647021	-0.000357889	-0.0488419	-0.00110444	-4.42586e-06	-0.053485
-0.0520262	2010-11-26 11:00:06	-0.0009638	0.00152798	0.00249178	0.00468731	0.010171	0.0139062	0.0115606	0.00802372	0.00213161	-0.00374177	-0.00202081	-0.00986502	-0.000222145	0.00394947	0.00288901	0.000391434	0.00114792	-0.00035851	0.00242681	0.00657417	-0.000372086	-0.0491624	-0.000622288	3.3738e-05	-0.0520262
-0.052506	2010-11-26 11:30:06	0.0008073	0.00344581	0.00263851	0.00468731	0.0104533	0.0142294	0.0119678	0.0083291	0.0022092	-0.00383672	-0.00206969	-0.00997227	-0.000225493	0.00419241	0.00302877	0.000412916	0.0011951	-0.000372791	0.00250602	0.00668149	-0.000386614	-0.0494809	-0.000142174	3.97551e-05	-0.052506
-0.0534911	2010-11-26 12:00:06	0.0018744	0.00516667	0.00329227	0.00468731	0.0106979	0.0146528	0.0123161	0.00861722	0.0022905	-0.00393141	-0.00212251	-0.0100846	-0.000242439	0.00433352	0.00315731	0.000434841	0.0012412	-0.000387263	0.00258978	0.00679338	-0.000401474	-0.0497974	0.00031396	7.91253e-06	-0.0534911
-0.0537483	2010-11-26 12:30:06	0.0036455	0.00686517	0.00321967	0.00468731	0.0108431	0.0151409	0.0127187	0.00890584	0.00237094	-0.00402774	-0.00217693	-0.0102097	-0.000252044	0.00450972	0.00329371	0.000454371	0.00128633	-0.000401188	0.00267678	0.00691152	-0.000416665	-0.050112	0.00072641	-6.41919e-05	-0.0537483
-0.0539979	2010-11-26 13:00:06	0.0061207	0.00926177	0.00314107	0.00468731	0.0114239	0.0158179	0.0132231	0.00923655	0.00244533	-0.00412973	-0.00223448	-0.0103483	-0.000266948	0.00471155	0.00345555	0.000474377	0.00133566	-0.000414818	0.00276369	0.00703466	-0.00043219	-0.0504247	0.00107882	-0.000175408	-0.0539979
-0.0552922	2010-11-26 13:30:06	0.0071877	0.0112965	0.00410876	0.00468731	0.0117599	0.0163996	0.0137343	0.00957595	0.0025191	-0.00423551	-0.0022952	-0.0105027	-0.000276074	0.0049816	0.0036303	0.00049556	0.00138217	-0.000428704	0.00285168	0.00716264	-0.000448048	-0.0507354	0.00135907	-0.00032108	-0.0552922
-0.054	2010-11-26 14:00:06	0.011071	0.0135625	0.00249149	0.00468731	0.0123944	0.0170476	0.0142613	0.00992343	0.00259583	-0.00435117	-0.00235737	-0.0106615	-0.000289893	0.00521007	0.00379738	0.000518558	0.00143002	-0.000443105	0.00294091	0.00730077	-0.00046424	-0.0510443	0.00155979	-0.000493368	-0.054
-0.0535876	2010-11-26 14:30:06	0.0135462	0.0153017	0.00175551	0.00468731	0.0127305	0.0175953	0.0147522	0.010271	0.00267516	-0.00447302	-0.00242052	-0.0108212	-0.000294456	0.00545597	0.00394537	0.000540765	0.00147365	-0.000457734	0.00303348	0.00744327	-0.000480768	-0.0513513	0.00167862	-0.000681838	-0.0535876
-0.0540116	2010-11-26 15:00:06	0.0153239	0.0171814	0.0018575	0.00468731	0.0132655	0.0182416	0.0152611	0.0105764	0.00275152	-0.00459907	-0.00248547	-0.0109855	-0.00031766	0.0056521	0.00411189	0.000563134	0.00151793	-0.000472249	0.00313215	0.00759099	-0.00049763	-0.0516565	0.00171808	-0.000874235	-0.0540116
-0.0561801	2010-11-26 15:30:06	0.015019	0.0187244	0.00370538	0.00468731	0.0135478	0.018791	0.0157678	0.0108898	0.00282888	-0.0047277	-0.00255128	-0.0111555	-0.00032305	0.00590074	0.0042743	0.00058372	0.00156043	-0.000487573	0.00323954	0.00774518	-0.000514827	-0.0519599	0.00168514	-0.0010574	-0.0561801
-0.0543186	2010-11-26 16:00:06	0.0189387	0.0204635	0.00152477	0.00468731	0.0142361	0.0193711	0.0161817	0.0111527	0.00290191	-0.00485384	-0.00261988	-0.0113324	-0.000332305	0.00611452	0.00442173	0.000603541	0.00160078	-0.000503843	0.00334958	0.00790623	-0.000532359	-0.0522615	0.00159053	-0.00121826	-0.0543186
-0.0548205	2010-11-26 16:30:06	0.0200421	0.0217512	0.00170905	0.00468731	0.0144727	0.0198541	0.0166499	0.0114495	0.00297321	-0.00498359	-0.00269376	-0.0115176	-0.000342039	0.00635643	0.00458113	0.000621595	0.00163898	-0.000520854	0.00346121	0.00807121	-0.000550228	-0.0525613	0.00144781	-0.00134472	-0.0548205
-0.0564736	2010-11-26 17:00:06	0.0197373	0.0227831	0.00304584	0.00468731	0.0148545	0.0202386	0.0169576	0.011704	0.00304169	-0.00511042	-0.0027723	-0.0117103	-0.000345038	0.00653912	0.00468946	0.00064144	0.00167788	-0.000538596	0.00357145	0.00823874	-0.000568431	-0.0528593	0.00127236	-0.00142658	-0.0564736
-0.0562431	2010-11-26 17:30:06	0.0215447	0.0240452	0.00250051	0.00468731	0.0152981	0.0206637	0.0173444	0.0120004	0.00310522	-0.00524077	-0.00285175	-0.0119148	-0.000359335	0.00670017	0.00481444	0.000658897	0.00171952	-0.000556958	0.00368308	0.00841207	-0.00058697	-0.0531556	0.00108025	-0.00145617	-0.0562431
-0.0577129	2010-11-26 18:00:06	0.0212399	0.0248967	0.00365684	0.00468731	0.01529	0.0211145	0.0177311	0.0122551	0.00316543	-0.00538229	-0.00293062	-0.0121271	-0.000367505	0.00686567	0.0049383	0.000677371	0.00176796	-0.000575451	0.00379161	0.00859292	-0.000605844	-0.0534502	0.000887186	-0.00142883	-0.0577129
-0.0579426	2010-11-26 18:30:06	0.0230474	0.0266219	0.0035745	0.00468731	0.0158789	0.0217012	0.0181722	0.0125095	0.00322452	-0.00552914	-0.0030105	-0.0123449	-0.000381802	0.00704038	0.00507882	0.000694241	0.00182242	-0.000594001	0.00389715	0.00877939	-0.000625053	-0.0537431	0.000707522	-0.00134318	-0.0579426
-0.0580846	2010-11-26 19:00:06	0.0248548	0.0282605	0.00340574	0.00468731	0.0162606	0.0222133	0.0186223	0.0128062	0.00329298	-0.00568399	-0.0030896	-0.0125713	-0.000385408	0.00726635	0.00521858	0.000711392	0.00187948	-0.000613235	0.00400001	0.0089721	-0.000644596	-0.0540343	0.000553393	-0.00120111	-0.0580846
-0.0574512	2010-11-26 19:30:06	0.0273663	0.0298292	0.00246294	0.00468731	0.0167043	0.022698	0.0189956	0.0130349	0.00336946	-0.00584407	-0.00316734	-0.0128076	-0.000397184	0.00745827	0.00534768	0.000729745	0.00194122	-0.000633217	0.00410341	0.00917061	-0.000664474	-0.0543238	0.000434071	-0.00100762	-0.0574512
-0.0580674	2010-11-26 20:00:06	0.0284697	0.0312407	0.00277102	0.00468731	0.0169327	0.0231165	0.0194163	0.0132555	0.00345471	-0.00600896	-0.00324457	-0.0130514	-0.000404268	0.00764244	0.00547509	0.000744792	0.00200719	-0.00065381	0.00421062	0.00937188	-0.000684686	-0.0546117	0.000355514	-0.000770369	-0.0580674
-0.0580187	2010-11-26 20:30:06	0.0302771	0.0326926	0.00241547	0.00468731	0.0173764	0.0235316	0.0196561	0.0134588	0.0035439	-0.00617325	-0.00332488	-0.0133	-0.000409568	0.00779825	0.00556545	0.000760613	0.00207464	-0.000675374	0.00432582	0.00957908	-0.000705231	-0.054898	0.00032014	-0.000499227	-0.0580187
-0.0577428	2010-11-26 21:00:06	0.0320846	0.0339186	0.00183402	0.00468731	0.0176211	0.0237628	0.0199546	0.0136968	0.00364258	-0.00634683	-0.00340893	-0.0135558	-0.000416523	0.00795132	0.00567173	0.000775377	0.00214433	-0.000697339	0.00444288	0.00978075	-0.000726109	-0.0551826	0.000326823	-0.00020562	-0.0577428
-0.0590465	2010-11-26 21:30:06	0.0324839	0.0353173	0.00283343	0.00468731	0.0179033	0.024081	0.0202193	0.0140027	0.00374362	-0.00652779	-0.00349655	-0.0138181	-0.000427342	0.00807376	0.00577594	0.000795722	0.00221977	-0.00071923	0.00455783	0.00998987	-0.000747318	-0.0554657	0.0003711	9.81072e-05	-0.0590465
-0.0602671	2010-11-26 22:00:06	0.0328831	0.0366342	0.00375107	0.00468731	0.0179114	0.0243852	0.0205405	0.0143842	0.00385082	-0.00672061	-0.00358966	-0.0140899	-0.000443423	0.00822285	0.00591665	0.000821114	0.00230001	-0.000740746	0.00467238	0.0101973	-0.000768859	-0.0557472	0.000445549	0.000399339	-0.0602671
-0.0620441	2010-11-26 22:30:06	0.0339865	0.0392127	0.00522618	0.00468731	0.0182932	0.0251318	0.021133	0.0148006	0.00396678	-0.00691937	-0.00368017	-0.0143695	-0.000472624	0.00842115	0.00614343	0.000849458	0.00238805	-0.000762014	0.00478934	0.0104039	-0.000790731	-0.0560271	0.000540337	0.000685802	-0.0620441
-0.0616747	2010-11-26 23:00:06	0.0379062	0.0424624	0.00455619	0.00468731	0.0186374	0.026108	0.021884	0.015335	0.00409372	-0.00713315	-0.00377071	-0.0146591	-0.000497262	0.00878152	0.00642014	0.00088264	0.00248185	-0.000782249	0.00491067	0.0106112	-0.000812932	-0.0563055	0.00064388	0.000946109	-0.0616747
-0.0608937	2010-11-26 23:30:06	0.0432341	0.0467099	0.00347582	0.00468731	0.019608	0.0272067	0.022748	0.0159121	0.00423669	-0.00735269	-0.00386198	-0.0149556	-0.000510823	0.00922127	0.00672082	0.00092099	0.00257719	-0.000800798	0.00503606	0.0108207	-0.000835463	-0.0565824	0.000743596	0.00117023	-0.0608937
-0.0623172	2010-11-27 00:00:06	0.0464497	0.0510509	0.00460115	0.00468731	0.0205786	0.0283055	0.0237048	0.0165308	0.00439113	-0.00757034	-0.00395597	-0.0152624	-0.000537503	0.00967276	0.007043	0.000962333	0.00266423	-0.000817829	0.0051627	0.0110313	-0.000858321	-0.0568578	0.000826705	0.00134988	-0.0623172
-0.0630859	2010-11-27 00:30:06	0.0496653	0.054738	0.00507272	0.00468731	0.0211055	0.029372	0.0246231	0.0171161	0.00456322	-0.00778885	-0.00405314	-0.0155677	-0.000560448	0.0101041	0.00734872	0.00100257	0.00274159	-0.000835337	0.00529111	0.0112414	-0.000881506	-0.0571316	0.000881042	0.00147881	-0.0630859
-0.0614466	2010-11-27 00:51:16	0.0543789	0.0576034	0.00322452	0.00468731	0.0218196	0.0301621	0.0252286	0.0175469	0.00468728	-0.0079401	-0.0041228	-0.0157856	-0.000572469	0.0103925	0.00754305	0.0010288	0.00279466	-0.000848354	0.00538339	0.0113873	-0.000898061	-0.057324	0.000896155	0.00153699	-0.0614466
-0.0635221	2010-11-27 01:30:06	0.0575048	0.0624231	0.00491831	0.00468731	0.0229472	0.0314369	0.0263354	0.0183885	0.00490385	-0.00820756	-0.00425237	-0.0161919	-0.000585913	0.0109533	0.00788588	0.00107688	0.00287797	-0.000873222	0.0055543	0.011657	-0.000928853	-0.0576749	0.00086252	0.00157088	-0.0635221
-0.0633093	2010-11-27 02:00:06	0.0614245	0.0658363	0.00441184	0.00468731	0.0236731	0.0324437	0.0272469	0.0190586	0.00505781	-0.00839703	-0.00435446	-0.0165052	-0.000611508	0.0112865	0.00814482	0.00111596	0.00292526	-0.000894937	0.00568674	0.0118617	-0.000953013	-0.0579444	0.00077519	0.00153324	-0.0633093
-0.0665218	2010-11-27 02:30:06	0.0618237	0.0691555	0.0073318	0.00468731	0.0241544	0.0336121	0.0282195	0.0197799	0.00520697	-0.00858804	-0.00445829	-0.0168189	-0.000635061	0.0116265	0.0084019	0.00115447	0.00296064	-0.000915524	0.0058251	0.0120578	-0.000977495	-0.0582125	0.000631271	0.00144333	-0.0665218
-0.0664334	2010-11-27 03:00:06	0.0664475	0.0733995	0.00695196	0.00468731	0.0252244	0.035034	0.0292939	0.0205515	0.005338	-0.00878954	-0.00456196	-0.017135	-0.000658613	0.0120031	0.00868704	0.00119458	0.00300035	-0.000936401	0.00596274	0.0122469	-0.0010023	-0.0584791	0.000431754	0.00130667	-0.0664334
-0.0665151	2010-11-27 03:30:06	0.0710713	0.0778147	0.0067434	0.00468731	0.0262864	0.0364593	0.030547	0.0213142	0.00544879	-0.00899861	-0.00466772	-0.017452	-0.000688163	0.012456	0.00903149	0.00123306	0.00304105	-0.000956702	0.00610073	0.012432	-0.00102742	-0.0587443	0.000181335	0.00113084	-0.0665151
-0.0666087	2010-11-27 04:00:06	0.0756951	0.0822428	0.00654768	0.00468731	0.0274022	0.0380412	0.0318137	0.0219666	0.00554958	-0.00923139	-0.00477634	-0.0177687	-0.000704632	0.0129334	0.00934769	0.00126973	0.00308344	-0.000977061	0.00623936	0.0126143	-0.00105286	-0.0590081	-0.000111674	0.000925177	-0.0666087
-0.0642195	2010-11-27 04:22:46	0.0810975	0.0850382	0.00394067	0.00468731	0.0280464	0.0390973	0.0326733	0.0224062	0.00562965	-0.00940939	-0.00485834	-0.0180066	-0.000709198	0.0132928	0.00954847	0.00129222	0.00312025	-0.000992789	0.00634423	0.0127531	-0.0010723	-0.0592066	-0.000354343	0.000756464	-0.0642195
-0.0664755	2010-11-27 05:00:06	0.0835346	0.0893737	0.00583908	0.00468731	0.0299241	0.0404756	0.0337704	0.0229826	0.00576165	-0.00969719	-0.00499335	-0.0183989	-0.000710888	0.0137607	0.00978548	0.00132289	0.00316518	-0.00101911	0.00652063	0.0129815	-0.0011047	-0.0595317	-0.000776286	0.000467802	-0.0664755
-0.0661115	2010-11-27 05:30:06	0.085342	0.090531	0.00518899	0.00468731	0.0304968	0.040957	0.0343744	0.0232442	0.00587366	-0.00993091	-0.00510257	-0.0187106	-0.000715322	0.0139574	0.00987995	0.00133624	0.00319729	-0.00103993	0.00666357	0.0131631	-0.00113109	-0.0597914	-0.00111717	0.000239205	-0.0661115
-0.0645085	2010-11-27 06:00:06	0.0871494	0.0904503	0.0033009	0.00468731	0.0307333	0.0412735	0.0346346	0.0232865	0.00598137	-0.01016	-0.00521381	-0.0190143	-0.000707282	0.0140273	0.00989023	0.00133645	0.00323243	-0.00106112	0.00680622	0.0133403	-0.0011578	-0.0600498	-0.00144087	2.57541e-05	-0.0645085
-0.0643826	2010-11-27 06:30:06	0.0868447	0.0897356	0.00289088	0.00468731	0.0309323	0.0413315	0.0346301	0.0233548	0.00606922	-0.0103934	-0.00532643	-0.0193081	-0.000687336	0.0140336	0.00981164	0.001329	0.00327666	-0.00108293	0.00694911	0.0135125	-0.00118481	-0.0603069	-0.00172987	-0.000162481	-0.0643826
-0.0651828	2010-11-27 07:00:06	0.0851562	0.0885642	0.00340799	0.00468731	0.0311151	0.0410936	0.0344741	0.0235165	0.00615052	-0.0106325	-0.00543974	-0.0195942	-0.000674125	0.0139097	0.00968646	0.00132636	0.00333118	-0.00110437	0.00709373	0.0136843	-0.00121214	-0.0605627	-0.0019677	-0.000317202	-0.0651828
-0.067065	2010-11-27 07:30:06	0.0820691	0.0870771	0.00500805	0.00468731	0.0307709	0.0408161	0.0344265	0.0237972	0.00623329	-0.0108687	-0.00555437	-0.0198741	-0.000693942	0.0136765	0.0096049	0.00133029	0.00339309	-0.00112586	0.00723773	0.0138497	-0.00123977	-0.0608172	-0.00213996	-0.000432442	-0.067065
-0.0702277	2010-11-27 08:00:06	0.078982	0.0868716	0.00788956	0.00468731	0.0302897	0.0411576	0.0346934	0.0242295	0.00633148	-0.01111	-0.00566971	-0.020151	-0.000720015	0.0135202	0.00964046	0.00134378	0.003467	-0.00114781	0.00737765	0.0140106	-0.00126772	-0.0610704	-0.00223533	-0.000504989	-0.0702277
-0.0695757	2010-11-27 08:30:06	0.0822317	0.0891891	0.0069574	0.00468731	0.03065	0.0421487	0.0354148	0.0246374	0.00644041	-0.0113545	-0.005787	-0.0204271	-0.000742701	0.0136515	0.00983507	0.00136421	0.0035574	-0.00116893	0.00752093	0.0141609	-0.00129596	-0.0613223	-0.00224635	-0.000534629	-0.0695757
-0.0673817	2010-11-27 09:00:06	0.0897059	0.0941901	0.00448416	0.00468731	0.0317658	0.0437696	0.0367085	0.0251978	0.0065613	-0.0115965	-0.00590067	-0.0206994	-0.000786458	0.0140384	0.0102143	0.00138934	0.00365352	-0.00118909	0.00766276	0.0143052	-0.00132451	-0.061573	-0.00216998	-0.000524177	-0.0673817
-0.0668572	2010-11-27 09:30:06	0.0950678	0.0987492	0.00368139	0.00468731	0.0326826	0.0451085	0.0376699	0.0258082	0.00670575	-0.0118318	-0.00601591	-0.0209669	-0.00076986	0.0146325	0.0104959	0.00142386	0.00374501	-0.00120948	0.00779997	0.0144466	-0.00135337	-0.0618224	-0.00200795	-0.000479286	-0.0668572
-0.0582584	2010-11-27 09:50:36	0.106852	0.101745	-0.00510695	0.00468731	0.0335978	0.0457882	0.0382435	0.0262274	0.00681537	-0.0119962	-0.00609538	-0.0211452	-0.000782252	0.0149234	0.0106609	0.00144853	0.00380915	-0.00122356	0.00789273	0.0145429	-0.00137326	-0.0619921	-0.00185106	-0.000432867	-0.0582584
-0.0717676	2010-11-27 10:30:06	0.0980467	0.106085	0.0080381	0.00468731	0.0344919	0.0466737	0.0392352	0.0270206	0.00703426	-0.0123077	-0.00624526	-0.0214847	-0.000803495	0.0153625	0.0109612	0.00149891	0.0039276	-0.00125262	0.00806523	0.0147265	-0.00141198	-0.0623176	-0.00145684	-0.000320205	-0.0717676
-0.0656481	2010-11-27 11:00:06	0.106929	0.108572	0.001643	0.00468731	0.0348066	0.0473417	0.0397668	0.0275628	0.0071902	-0.0125306	-0.00635687	-0.0217387	-0.000832567	0.0155263	0.0111414	0.00153767	0.00401785	-0.00127525	0.00819119	0.0148611	-0.00144173	-0.0625633	-0.00109309	-0.000226715	-0.0656481
-0.0704073	2010-11-27 11:30:06	0.106658	0.112786	0.00612759	0.00468731	0.0355782	0.0484745	0.0406986	0.0281407	0.00734984	-0.012744	-0.00646595	-0.0219873	-0.000859597	0.0158819	0.0114524	0.00157123	0.00410939	-0.00129939	0.00831331	0.0149958	-0.00147178	-0.0628079	-0.000692753	-0.000138532	-0.0704073
-0.0677483	2010-11-27 12:00:06	0.114133	0.117328	0.00319496	0.00468731	0.0362128	0.0497398	0.0417165	0.0288277	0.00749641	-0.012957	-0.00657096	-0.0222282	-0.000883627	0.0163458	0.011789	0.00161172	0.00420048	-0.00132527	0.00842956	0.01513	-0.00150212	-0.0630513	-0.000275028	-6.58868e-05	-0.0677483
-0.0685391	2010-11-27 12:30:06	0.11879	0.122503	0.00371287	0.00468731	0.0373204	0.0510615	0.0427863	0.0295229	0.00765456	-0.0131841	-0.00667443	-0.0224621	-0.000902138	0.0168687	0.0121284	0.00165693	0.00428872	-0.00135253	0.00854229	0.0152639	-0.00153275	-0.0632934	0.000140288	-1.74211e-05	-0.0685391
-0.0685227	2010-11-27 13:00:06	0.124152	0.127577	0.00342452	0.00468731	0.0384362	0.0523831	0.0438743	0.0302009	0.00780889	-0.0134143	-0.00677389	-0.0226874	-0.000933253	0.0173481	0.0124726	0.00170196	0.00437401	-0.00137746	0.00864767	0.0153917	-0.00156368	-0.0635345	0.000533978	5.18035e-07	-0.0685227
-0.0705924	2010-11-27 13:30:06	0.126698	0.131921	0.00522315	0.00468731	0.0391083	0.0536095	0.0449171	0.0308628	0.00796014	-0.0136543	-0.00686995	-0.0229061	-0.00095272	0.0178105	0.0127888	0.00174341	0.00445284	-0.00140182	0.00874625	0.0155154	-0.00159489	-0.0637743	0.000888546	-1.56113e-05	-0.0705924
-0.0664739	2010-11-27 14:00:06	0.13558	0.136415	0.00083445	0.00468731	0.0403236	0.0547356	0.045797	0.0315491	0.00811275	-0.0139117	-0.00696207	-0.0231226	-0.000963889	0.0182593	0.0130648	0.00178669	0.0045289	-0.00142455	0.00883754	0.0156335	-0.00162639	-0.0640131	0.00118922	-6.62719e-05	-0.0664739
-0.0701643	2010-11-27 14:30:06	0.136014	0.140269	0.00425546	0.00468731	0.0412485	0.0556471	0.0467289	0.0321932	0.0082598	-0.014186	-0.00704923	-0.0233346	-0.000987532	0.0186652	0.0133769	0.00182798	0.00460125	-0.00144593	0.0089221	0.0157471	-0.00165817	-0.0642507	0.00142473	-0.000148831	-0.0701643
-0.06992	2010-11-27 15:00:06	0.139967	0.14371	0.00374261	0.00468731	0.041676	0.0568139	0.0477422	0.0327276	0.0084002	-0.0144466	-0.00713046	-0.0235442	-0.00101903	0.0190457	0.0136805	0.00186662	0.00467161	-0.00146689	0.00900001	0.0158529	-0.00169024	-0.0644871	0.00158785	-0.0002578	-0.06992
-0.069744	2010-11-27 15:30:06	0.143921	0.14722	0.00329887	0.00468731	0.0423562	0.0580096	0.0486199	0.0332361	0.00853973	-0.0146911	-0.00720729	-0.0237529	-0.0010272	0.0194932	0.0139458	0.00190106	0.00472823	-0.00148734	0.00906927	0.0159543	-0.00172259	-0.0647225	0.00167564	-0.000385304	-0.069744
-0.0694703	2010-11-27 16:00:06	0.148579	0.151337	0.0027583	0.00468731	0.0438618	0.0591257	0.0494432	0.0337706	0.00867469	-0.0149272	-0.0072776	-0.0239616	-0.00104007	0.0199218	0.014207	0.00193251	0.00478813	-0.00150663	0.00913424	0.0160478	-0.00175522	-0.0649568	0.00168943	-0.00052173	-0.0694703
-0.0702271	2010-11-27 16:30:06	0.150421	0.15367	0.00324901	0.00468731	0.0442812	0.0597977	0.0501694	0.0343214	0.0087993	-0.0151406	-0.00734301	-0.0241631	-0.00105701	0.0202813	0.0144246	0.00196594	0.00483556	-0.00152441	0.00919485	0.0161393	-0.00178812	-0.0651899	0.00163449	-0.0006565	-0.0702271
-0.0725691	2010-11-27 17:00:06	0.15015	0.155476	0.00532576	0.00468731	0.0447624	0.060386	0.0507168	0.034779	0.00891231	-0.0153537	-0.00740242	-0.0243581	-0.00106744	0.0205137	0.014596	0.00199781	0.0048754	-0.00153994	0.00925091	0.0162222	-0.00182131	-0.065422	0.0015195	-0.00077889	-0.0725691
-0.0719188	2010-11-27 17:30:06	0.153399	0.157811	0.00441107	0.00468731	0.0453593	0.0612329	0.0513886	0.0352539	0.00902199	-0.0155576	-0.00745773	-0.024546	-0.00108895	0.0207574	0.01481	0.00202257	0.00491036	-0.00155438	0.0093026	0.016299	-0.00185476	-0.065653	0.0013559	-0.000878825	-0.0719188
-0.0734026	2010-11-27 18:00:06	0.154537	0.160168	0.00563116	0.00468731	0.0456954	0.0621718	0.0521734	0.035738	0.00911058	-0.0157539	-0.00750989	-0.0247249	-0.0010993	0.0210734	0.0150173	0.00204869	0.0049438	-0.00156743	0.00935429	0.0163716	-0.00188849	-0.065883	0.00115697	-0.000947597	-0.0734026
-0.0713594	2010-11-27 18:22:46	0.159261	0.16265	0.00338924	0.00468731	0.0465445	0.0629531	0.0527619	0.0361515	0.00916877	-0.0158923	-0.00754759	-0.0248535	-0.00110695	0.0213044	0.0151614	0.00206797	0.00496641	-0.00157503	0.00939133	0.0164198	-0.00191415	-0.066056	0.000991939	-0.00097468	-0.0713594
-0.0739412	2010-11-27 19:00:06	0.160332	0.165977	0.00564472	0.00468731	0.0474376	0.0640751	0.0537635	0.0366612	0.00925752	-0.0161022	-0.0076071	-0.0250514	-0.0011238	0.0216698	0.0154046	0.00210101	0.00499599	-0.00158482	0.00945116	0.0164942	-0.00195675	-0.0663397	0.000710439	-0.000966901	-0.0739412
-0.0734496	2010-11-27 19:30:06	0.163582	0.168474	0.00489182	0.00468731	0.0480184	0.065014	0.0545552	0.037034	0.0093218	-0.0162542	-0.00765253	-0.0251999	-0.00114471	0.0219047	0.0155919	0.00211815	0.00500864	-0.00159119	0.00949074	0.0165494	-0.00199129	-0.0665665	0.000490932	-0.000911121	-0.0734496
-0.0716274	2010-11-27 20:00:06	0.167536	0.170345	0.00280899	0.00468731	0.0486905	0.065671	0.0549466	0.0373388	0.00937547	-0.0163903	-0.00769692	-0.0253402	-0.0011225	0.0221713	0.0156701	0.00213558	0.00502114	-0.00159446	0.00952091	0.0165998	-0.00202608	-0.0667923	0.000290721	-0.000811791	-0.0716274
-0.0687979	2010-11-27 20:30:06	0.172193	0.171913	-0.00028029	0.00468731	0.0495697	0.0659685	0.0553696	0.037533	0.00941582	-0.0165026	-0.00773625	-0.0254758	-0.00114471	0.0223112	0.0157788	0.00214988	0.00502477	-0.00159617	0.00954472	0.0166458	-0.00206114	-0.0670171	0.000119964	-0.00067205	-0.0687979
-0.076493	2010-11-27 21:00:06	0.164882	0.172038	0.00715573	0.00468731	0.0493007	0.0661864	0.0556637	0.037626	0.00944543	-0.0165918	-0.00776873	-0.0256038	-0.00114831	0.0224005	0.0158658	0.00215758	0.00501292	-0.00159653	0.00956045	0.0166882	-0.00209647	-0.0672408	-1.37118e-05	-0.000497198	-0.076493
-0.0693754	2010-11-27 21:30:06	0.172356	0.172136	-0.00022022	0.00468731	0.0494783	0.0663853	0.0556231	0.0376508	0.00946074	-0.0166688	-0.00779383	-0.0257244	-0.00114136	0.0224606	0.0158516	0.00216206	0.00499477	-0.00159568	0.00957759	0.0167234	-0.00213204	-0.0674636	-0.000105518	-0.000294324	-0.0693754
-0.0732355	2010-11-27 22:00:06	0.169269	0.172651	0.00338222	0.00468731	0.0499434	0.0664059	0.0557474	0.0376517	0.00945767	-0.0167271	-0.00781131	-0.0258366	-0.00113341	0.0225524	0.0158972	0.00216351	0.004977	-0.00159306	0.00959226	0.0167556	-0.00216788	-0.0676854	-0.000153646	-7.18744e-05	-0.0732355
-0.0732609	2010-11-27 22:30:06	0.168998	0.172149	0.00315079	0.00468731	0.0498439	0.0662153	0.0556999	0.0376931	0.00942907	-0.0167588	-0.00782621	-0.025941	-0.00114206	0.022541	0.0159004	0.00216837	0.00494595	-0.00158778	0.0096059	0.0167831	-0.00220397	-0.0679061	-0.000159259	0.000160811	-0.0732609
-0.0741808	2010-11-27 23:00:06	0.167319	0.171134	0.00381456	0.00468731	0.0493626	0.0660894	0.055562	0.0376339	0.0094034	-0.0167811	-0.0078413	-0.0260414	-0.00114219	0.0224981	0.0158813	0.0021702	0.0049117	-0.00158103	0.00961504	0.0168044	-0.00224032	-0.068126	-0.000126333	0.000393947	-0.0741808
-0.0733791	2010-11-27 23:30:06	0.168457	0.171214	0.00275734	0.00468731	0.0495078	0.0661864	0.055571	0.0375747	0.00936419	-0.0167958	-0.00785452	-0.0261348	-0.00114783	0.0225051	0.0159077	0.00216649	0.00487882	-0.00157246	0.00961765	0.0168177	-0.00227691	-0.0683448	-6.13632e-05	0.000617734	-0.0733791
-0.0745122	2010-11-28 00:00:06	0.167482	0.171118	0.00363576	0.00468731	0.0494997	0.0661814	0.0555755	0.0375316	0.00931139	-0.0167952	-0.00786567	-0.0262243	-0.00113245	0.0225897	0.0159056	0.00216608	0.00483932	-0.0015617	0.00961297	0.0168229	-0.00231376	-0.0685627	2.70494e-05	0.000822755	-0.0745122
-0.0718672	2010-11-28 00:30:06	0.170027	0.170764	0.00073667	0.00468731	0.0496073	0.066149	0.0555032	0.0373698	0.00925871	-0.0167737	-0.00787305	-0.0263078	-0.00114014	0.0225596	0.0158925	0.00216271	0.00479085	-0.00154856	0.00960303	0.0168247	-0.00235085	-0.0687797	0.000128719	0.00100033	-0.0718672
-0.0735698	2010-11-28 01:00:06	0.167644	0.16983	0.00218598	0.00468731	0.049454	0.0659808	0.0553833	0.0371239	0.0092053	-0.0167342	-0.00787446	-0.026384	-0.00113693	0.0225223	0.0158574	0.00214968	0.00473379	-0.00153354	0.00958493	0.0168195	-0.00238818	-0.0689957	0.000232483	0.00114284	-0.0735698
-0.0698223	2010-11-28 01:30:06	0.17019	0.168376	-0.00181425	0.00468731	0.0495078	0.0655523	0.0549717	0.036869	0.00914214	-0.0166844	-0.00787154	-0.0264551	-0.0011046	0.0224626	0.0157052	0.00213178	0.00467786	-0.00151837	0.00955945	0.0168081	-0.00242576	-0.0692108	0.000326878	0.00124404	-0.0698223
-0.0733939	2010-11-28 02:00:06	0.164287	0.165792	0.00150536	0.00468731	0.0492174	0.0647734	0.0544289	0.0365297	0.00907072	-0.0166064	-0.00786233	-0.0265218	-0.00108778	0.0222782	0.0155363	0.00211024	0.00461099	-0.00150166	0.00952761	0.0167893	-0.00246359	-0.0694249	0.000400848	0.00129928	-0.0733939
-0.0733228	2010-11-28 02:30:06	0.161212	0.162395	0.00118301	0.00468731	0.0484834	0.0639398	0.0538724	0.0361566	0.00898868	-0.0165059	-0.00784747	-0.0265818	-0.00108213	0.0219564	0.0153258	0.00208758	0.00453666	-0.00148483	0.00948753	0.0167647	-0.00250165	-0.0696381	0.000444467	0.00130579	-0.0733228
-0.0731411	2010-11-28 03:00:06	0.158157	0.158908	0.000750653	0.00468731	0.0477118	0.0632918	0.0532097	0.0357919	0.00890899	-0.016379	-0.00782676	-0.0266304	-0.00106001	0.0215818	0.0150753	0.00206009	0.00446172	-0.00146869	0.00943849	0.0167317	-0.00253995	-0.0698505	0.000449624	0.00126283	-0.0731411
-0.0707997	2010-11-28 03:30:06	0.157919	0.156078	-0.0018407	0.00468731	0.04733	0.0627135	0.0526917	0.035453	0.00881117	-0.0162491	-0.00780013	-0.0266697	-0.00105306	0.0212864	0.0148917	0.00203148	0.00438635	-0.00145294	0.00938585	0.0166923	-0.00257848	-0.0700619	0.000410636	0.00117186	-0.0707997
-0.0694249	2010-11-28 04:00:06	0.156976	0.153511	-0.0034648	0.00468731	0.0469778	0.0621931	0.0522981	0.0351392	0.00870496	-0.0160932	-0.00776506	-0.0267012	-0.0010385	0.0210539	0.0147308	0.00200703	0.0043103	-0.00143713	0.00932572	0.0166465	-0.00261725	-0.0702724	0.000324748	0.00103658	-0.0694249
-0.0704327	2010-11-28 04:30:06	0.153217	0.150511	-0.00270563	0.00468731	0.0464589	0.0616504	0.0518186	0.034808	0.00859368	-0.0159354	-0.00772648	-0.0267236	-0.00103107	0.0207879	0.014557	0.0019815	0.00423797	-0.00142152	0.00925886	0.0165924	-0.00265625	-0.0704821	0.000192476	0.000862886	-0.0704327
-0.0717979	2010-11-28 05:00:06	0.149458	0.14787	-0.00158842	0.00468731	0.0461686	0.0611929	0.0513866	0.0344862	0.00847809	-0.0157821	-0.00768449	-0.0267392	-0.00101329	0.0205875	0.0143815	0.0019527	0.00416854	-0.00140536	0.00918503	0.016529	-0.00269548	-0.0706908	1.77472e-05	0.000658698	-0.0717979
-0.0740427	2010-11-28 05:30:06	0.144291	0.1447	0.000409091	0.00468731	0.0458244	0.0605433	0.0508799	0.0341212	0.00834992	-0.0156337	-0.00763816	-0.026744	-0.000986614	0.0203307	0.0141551	0.00192717	0.00410485	-0.00138891	0.00910177	0.0164579	-0.00273494	-0.0708987	-0.00019217	0.000433678	-0.0740427
-0.0724623	2010-11-28 06:00:06	0.142644	0.141226	-0.00141803	0.00468731	0.0453889	0.0598083	0.0503845	0.0337049	0.00822938	-0.0154834	-0.00758797	-0.0267383	-0.00097975	0.0200037	0.0139508	0.0018951	0.004047	-0.00137151	0.00901527	0.0163805	-0.00277462	-0.0711057	-0.000426973	0.000198776	-0.0724623
-0.0739563	2010-11-28 06:30:06	0.137477	0.137307	-0.000170098	0.00468731	0.0446629	0.0592472	0.0497535	0.033162	0.00811342	-0.0153397	-0.00753043	-0.0267213	-0.000953586	0.0196507	0.0136808	0.00186103	0.00399677	-0.00135458	0.00892413	0.0163013	-0.00281453	-0.0713119	-0.00067386	-3.43402e-05	-0.0739563
-0.0717999	2010-11-28 07:00:06	0.13583	0.133258	-0.00257199	0.00468731	0.0441279	0.0584377	0.0490591	0.0325766	0.00800386	-0.015186	-0.00746925	-0.0266904	-0.000935683	0.0192981	0.013409	0.00182119	0.00395575	-0.00133769	0.00882842	0.0162164	-0.00285466	-0.0715172	-0.000918274	-0.000253948	-0.0717999
-0.0661399	2010-11-28 07:30:06	0.137704	0.129227	-0.00847681	0.00468731	0.0440203	0.0574158	0.0481589	0.0319488	0.00790233	-0.0150289	-0.00740511	-0.0266493	-0.000905525	0.0189407	0.0131233	0.00178017	0.00391525	-0.00132073	0.00872583	0.0161285	-0.00289501	-0.0717217	-0.00114481	-0.000449004	-0.0661399
-0.0728237	2010-11-28 08:00:06	0.125496	0.123459	-0.00203721	0.00468731	0.042875	0.0559393	0.0470778	0.031321	0.00781263	-0.0148667	-0.00733658	-0.0265961	-0.000884623	0.0184803	0.0127786	0.0017438	0.00387444	-0.00130321	0.00862445	0.01604	-0.00293558	-0.0719253	-0.0013382	-0.000609875	-0.0728237
-0.0713077	2010-11-28 08:30:06	0.121737	0.11794	-0.00379685	0.00468731	0.0417969	0.054577	0.0459468	0.0306862	0.00772652	-0.0146988	-0.00726375	-0.026527	-0.000864896	0.0179862	0.0124795	0.00170918	0.00384023	-0.00128604	0.00851465	0.0159479	-0.00297637	-0.0721281	-0.00148442	-0.00072902	-0.0713077
-0.0717674	2010-11-28 09:00:06	0.11657	0.11299	-0.00358008	0.00468731	0.0408425	0.0532347	0.0448814	0.0302119	0.00763672	-0.0145305	-0.00718931	-0.0264436	-0.000860812	0.0175323	0.0122344	0.00168033	0.00380997	-0.00126837	0.00840168	0.0158498	-0.00301737	-0.0723301	-0.00157163	-0.000801548	-0.0717674
-0.0741376	2010-11-28 09:30:06	0.110698	0.109246	-0.00145229	0.00468731	0.0397724	0.0523381	0.0441688	0.0298821	0.00755232	-0.0143569	-0.00711258	-0.0263476	-0.000860334	0.0172223	0.0120849	0.00165905	0.00377942	-0.00124967	0.00828758	0.0157455	-0.00305858	-0.0725313	-0.00159109	-0.000825605	-0.0741376
-0.0749979	2010-11-28 10:00:06	0.107643	0.10681	-0.000833715	0.00468731	0.0388556	0.0518667	0.043705	0.0296794	0.0074693	-0.0141719	-0.00703132	-0.0262456	-0.000859855	0.0170548	0.0120082	0.00164897	0.00375226	-0.00123086	0.00817081	0.0156229	-0.00310001	-0.0727316	-0.00153786	-0.000802543	-0.0749979
-0.0773766	2010-11-28 10:30:06	0.105293	0.106596	0.00130381	0.00468731	0.0388099	0.051904	0.0436235	0.0296033	0.0073933	-0.0139866	-0.00694947	-0.026136	-0.000871502	0.0170105	0.0120275	0.00164694	0.00371872	-0.00121157	0.00805053	0.0154969	-0.00314164	-0.0729312	-0.00141123	-0.000736837	-0.0773766
-0.0753211	2010-11-28 11:00:06	0.10787	0.106878	-0.000992376	0.00468731	0.0387642	0.0520043	0.0437004	0.0295692	0.00731472	-0.0138038	-0.0068664	-0.0260178	-0.000875587	0.0170446	0.0120786	0.00164931	0.00368501	-0.00119254	0.00792879	0.0153719	-0.00318349	-0.07313	-0.00121486	-0.000635769	-0.0753211
-0.0780964	2010-11-28 11:30:06	0.106224	0.107767	0.00154295	0.00468731	0.0390089	0.0522579	0.0438248	0.0294927	0.00723872	-0.0136139	-0.00678068	-0.0258946	-0.000879323	0.0171401	0.0121395	0.00164899	0.00364125	-0.0011734	0.00780429	0.015243	-0.00322553	-0.0733279	-0.000956679	-0.000508867	-0.0780964
-0.0779978	2010-11-28 12:00:06	0.106689	0.107894	0.00120495	0.00468731	0.0390008	0.0521849	0.0437728	0.0293479	0.00715841	-0.0134189	-0.00669335	-0.025768	-0.00086659	0.0172651	0.0121607	0.00164629	0.00358837	-0.00115533	0.0076819	0.0151102	-0.00326779	-0.0735251	-0.000648391	-0.000367174	-0.0779978
-0.0719222	2010-11-28 12:30:06	0.112787	0.107678	-0.00510957	0.00468731	0.0393449	0.0518874	0.0435195	0.029101	0.00707761	-0.0132207	-0.00660484	-0.0256291	-0.000855292	0.0172711	0.0121034	0.00164016	0.00352643	-0.00113775	0.00755597	0.0149696	-0.00331024	-0.0737215	-0.000304793	-0.000222385	-0.0719222
-0.07674	2010-11-28 13:00:06	0.106212	0.105682	-0.000529993	0.00468731	0.0387561	0.0512667	0.0430876	0.0287187	0.00698583	-0.0130219	-0.00651528	-0.0254827	-0.000844123	0.0171472	0.0119876	0.00162679	0.00345032	-0.00112103	0.00742725	0.0148246	-0.00335289	-0.0739171	5.71497e-05	-8.59404e-05	-0.07674
-0.0719077	2010-11-28 13:30:06	0.10879	0.10319	-0.00559997	0.00468731	0.0383205	0.0505217	0.0424407	0.0281841	0.00687765	-0.0128209	-0.00642539	-0.025313	-0.000831869	0.0169319	0.0118228	0.00160498	0.00337432	-0.00110435	0.00730143	0.0146744	-0.00339575	-0.074112	0.000419359	3.18509e-05	-0.0719077
-0.0771496	2010-11-28 14:00:06	0.100806	0.100211	-0.000595281	0.00468731	0.037885	0.0495779	0.0416558	0.0275989	0.0067575	-0.0126294	-0.00633364	-0.0251247	-0.000805796	0.0166995	0.0116158	0.0015778	0.00329965	-0.00108705	0.00717514	0.0145198	-0.0034388	-0.074306	0.000763761	0.000122582	-0.0771496
-0.0723222	2010-11-28 14:30:06	0.101976	0.0963166	-0.0056592	0.00468731	0.0371134	0.0483805	0.0407081	0.0270393	0.00662427	-0.0124442	-0.00624099	-0.0249377	-0.000793063	0.0164021	0.0113971	0.00154828	0.00322329	-0.00106942	0.00704934	0.0143566	-0.00348204	-0.0744994	0.00107338	0.000180347	-0.0723222
-0.0789763	2010-11-28 15:00:06	0.091176	0.0919349	0.000758869	0.00468731	0.0361347	0.0471458	0.0396744	0.0264713	0.00649522	-0.0122693	-0.00614841	-0.0247424	-0.000771682	0.0160661	0.0111439	0.00152005	0.00314652	-0.00105077	0.00692482	0.0141893	-0.00352548	-0.074692	0.00133335	0.000202115	-0.0789763
-0.0785393	2010-11-28 15:30:06	0.0874169	0.0875033	8.63683e-05	0.00468731	0.0351184	0.0459311	0.038747	0.025903	0.00636779	-0.0121002	-0.00605547	-0.0245437	-0.000767468	0.0156868	0.0109196	0.00148677	0.00307337	-0.00103118	0.00679853	0.0140149	-0.0035691	-0.0748838	0.00153173	0.000187867	-0.0785393
-0.0760777	2010-11-28 16:00:06	0.0864743	0.0838641	-0.00261018	0.00468731	0.0343011	0.0451265	0.0379892	0.0253603	0.00624441	-0.0119335	-0.00596155	-0.0243353	-0.000739482	0.0153863	0.0106872	0.00145126	0.00299728	-0.0010102	0.00667018	0.0138303	-0.00361292	-0.0750749	0.00166014	0.000140475	-0.0760777
-0.07857	2010-11-28 16:30:06	0.080603	0.0802508	-0.000352232	0.00468731	0.0335375	0.0443865	0.0372948	0.0248181	0.00612228	-0.0117704	-0.00586769	-0.0241191	-0.00071858	0.0150661	0.0104264	0.00141648	0.00292246	-0.000988759	0.0065377	0.0136424	-0.00365693	-0.0752653	0.00171412	6.53703e-05	-0.07857
-0.0775155	2010-11-28 17:00:06	0.0789563	0.0773157	-0.00164058	0.00468731	0.0333843	0.0436672	0.036675	0.0243438	0.00601075	-0.0116007	-0.005772	-0.023895	-0.000702719	0.0147126	0.0101854	0.00137755	0.00284949	-0.000966995	0.006405	0.0134474	-0.00370112	-0.0754549	0.00169329	-2.999e-05	-0.0775155
-0.0738442	2010-11-28 17:30:06	0.0787177	0.0731725	-0.00554517	0.00468731	0.0326583	0.0426298	0.0358585	0.0239447	0.00590034	-0.0114168	-0.00567325	-0.0236619	-0.00066752	0.0143077	0.0098406	0.00134237	0.00277393	-0.000945735	0.00627454	0.0132445	-0.00374549	-0.0756439	0.00160118	-0.000136768	-0.0738442
[truncated: 4,396 more rows]

## Sheet: DATA
DATE-TIME	WL_ER-20-5-1-BA-EC-6	DATE-TIME	Q_ER-20-7	DATE-TIME	WL_UE-20n1-m	DATE-TIME	B_UE-20n1-m
2010-11-01 00:20:06	0	2010-11-23 23:59:59	0	2010-11-01	0	2010-11-01	0
[truncated: 17,375 more rows]
