# Supplementary material for: Detecting Drawdowns Masked by Environmental Stresses with Water-Level Models
Source: Ground Water. 2013 Mar 7;51(3):322–32. doi: 10.1111/gwat.12042 (PMC3675638; doi:10.1111/gwat.12042)
Supplement: Supplementary file 2 [file gwat0051-0322-SD2.zip › HypotheticalModel/WLM/AdditionalExamples/WL_ER-20-5-1-CFC-20-7_WLM.xlsx]

## Sheet: CONTROL
	Transform	TIDEcomponent	Unique Selected Series	Altitudes			RETURNdataFROMactivePAGE
	SLOPE+OFFSET	GRAVITY	Q_ER-20-7	0
	SERIES	DRY	WL_UE-20n1-m	1000		ThisIsAnArchiveWLMbook
	THEIS	TILT	B_UE-20n1-m	2000
	TIDE			3000
	STEP			4000
	AIR-LAG			6000
	GAMMA			8000
				10000
				12000

## Sheet: WLmodel
	RMS =	0.00300367						VIEW:	Slope+Offset
RMS Expected:	0.003		Maximum:	0.00550413					SeriesSEEfileNAME:	SeriesSee.V1.00.xlam
Max Iter:	30		Minimum:	0.00550413					SourceBOOK:	rerun_test.xlsm
Time Begin:	2010-11-01		Average:	0.00550413					PESTmodule:	SSmodule_WLmodel.SerSee
Time End:	2011-03-02		Std. Dev.:	7.89368e-17
Interval:	0:30:00		Count:	5727
Measured:	WL_ER-20-5-1-CFC-20-7
Transform	Time Series	Coeff.1	Est	Coeff.2	Est	Coeff.3	Coeff.4	Coeff.5
Slope+Offset		0	fixed	0.00550413	none
SERIES	WL_UE-20n1-m	0.491895	none	0.000528954	none	0
SERIES	WL_UE-20n1-m	0.279041	none	0.0163866	none	0.04167
SERIES	WL_UE-20n1-m	-0.0825863	none	-0.134967	none	0.08333
SERIES	WL_UE-20n1-m	0.112999	none	0.0169185	none	0.125
SERIES	WL_UE-20n1-m	0.143407	none	0.0750063	none	0.25
SERIES	WL_UE-20n1-m	0.116371	none	0.0142265	none	0.5
SERIES	WL_UE-20n1-m	0.0219839	none	-0.0740545	none	1
SERIES	WL_UE-20n1-m	-0.0428207	none	0.0715183	none	2
SERIES	B_UE-20n1-m	0.0515672	none	-0.0493854	none	0
SERIES	B_UE-20n1-m	-0.148802	none	0.0117519	none	0.04167
SERIES	B_UE-20n1-m	0.00497747	none	-0.104054	none	0.08333
SERIES	B_UE-20n1-m	-0.0274566	none	-0.0800783	none	0.125
SERIES	B_UE-20n1-m	0.113588	none	0.10559	none	0.25
SERIES	B_UE-20n1-m	0.117928	none	-0.0943659	none	0.5
SERIES	B_UE-20n1-m	-0.0524568	none	-0.246678	none	1
SERIES	B_UE-20n1-m	0.0510221	none	-1.33988	none	2
THEIS	Q_ER-20-7	2850.92	log	0.023373	log	2200	-1
THEIS	Q_ER-20-7	885.457	log	0.00752467	log	2200	-1
TIDE	GRAVITY	3.23001e-05	none	0.124727	none	36	-114	5000
TIDE	DRY	-1.42632e-05	none	0.0799012	none	36	-114	5000

## Sheet: Series
1
Slope+Offset	DATE-TIME	MEASURED	SYNTHETIC	DIFFERENCES	Slope+Offset	WL_UE-20N1-M-Avg0.000	WL_UE-20N1-M-Avg0.042	WL_UE-20N1-M-Avg0.083	WL_UE-20N1-M-Avg0.125	WL_UE-20N1-M-Avg0.250	WL_UE-20N1-M-Avg0.500	WL_UE-20N1-M-Avg1.000	WL_UE-20N1-M-Avg2.000	B_UE-20N1-M-Avg0.000	B_UE-20N1-M-Avg0.042	B_UE-20N1-M-Avg0.083	B_UE-20N1-M-Avg0.125	B_UE-20N1-M-Avg0.250	B_UE-20N1-M-Avg0.500	B_UE-20N1-M-Avg1.000	B_UE-20N1-M-Avg2.000	THEIS:Q_ER-20-7_022	THEIS:Q_ER-20-7_023	GRAVITYTIDE024	DRYTIDE025	DD-WL_ER-20-5-1-CFC-20-7
0.00550413	2010-11-01 00:20:06	0	0.00332544	0.00332544	0.00550413	-0.000484646	-0.000389476	1.37794e-05	-9.10223e-05	-0.000504607	-0.000959803	-3.46701e-05	0.000899786	0.000362607	-0.000182491	1.94816e-05	-2.21491e-05	0.00041833	1.98823e-05	0.000326023	-9.25525e-05	0	0	-0.00103355	-0.000443601	-0.00332544
0.00550413	2010-11-01 00:50:06	-0.0007041	0.00284277	0.00354687	0.00550413	-0.000696573	-0.00049394	2.83972e-05	-0.000164877	-0.000748301	-0.00105397	-5.55314e-05	0.000912982	0.000236123	-0.000182491	1.74468e-05	-2.38759e-05	0.00054463	0.000126137	0.000279597	-7.72066e-05	0	0	-0.0011522	-0.000157703	-0.00354687
0.00550413	2010-11-01 01:30:06	0	0.00215083	0.00215083	0.00550413	-0.0013729	-0.000532171	4.78876e-05	-0.00026335	-0.00107323	-0.00117953	-8.33463e-05	0.000930576	6.74774e-05	-0.000152076	1.47337e-05	-2.61783e-05	0.000744366	0.000267809	0.000217697	-5.67454e-05	0	0	-0.00116868	0.00026435	-0.00215083
0.00550413	2010-11-01 02:00:06	0.0007041	0.00295328	0.00224918	0.00550413	-0.000696573	-0.000666538	6.25054e-05	-0.000344978	-0.00131945	-0.00127369	-0.000104208	0.000943772	7.30925e-05	-0.000154824	1.26989e-05	-2.79051e-05	0.000927189	0.000374064	0.000171272	-4.13995e-05	0	0	-0.00107656	0.000590695	-0.00224918
0.00550413	2010-11-01 02:30:06	0.0007041	0.00253527	0.00183117	0.00550413	-0.00106513	-0.000937921	7.71232e-05	-0.000481349	-0.00159411	-0.00136786	-0.000125069	0.000956968	6.88572e-05	-0.000191683	1.06641e-05	-2.96319e-05	0.0011286	0.000480318	0.000124847	-2.60536e-05	0	0	-0.000903343	0.000905924	-0.00183117
0.00550413	2010-11-01 03:00:06	-0.0007041	0.00124332	0.00194742	0.00550413	-0.00208972	-0.00137395	9.17409e-05	-0.00066307	-0.00188824	-0.00146203	-0.00014593	0.000970164	7.30925e-05	-0.000292119	8.62934e-06	-3.13588e-05	0.00135812	0.000586573	7.8422e-05	-1.07077e-05	0	0	-0.000662431	0.00119199	-0.00194742
0.00550413	2010-11-01 03:30:06	-0.0014082	0.000199252	0.00160745	0.00550413	-0.00245828	-0.00197463	0.000106359	-0.000920264	-0.00220673	-0.0015562	-0.000166791	0.00098336	1.12302e-05	-0.000483796	6.59455e-06	-3.30856e-05	0.00159824	0.000692827	3.19969e-05	4.63822e-06	0	0	-0.000371827	0.00143147	-0.00160745
0.00550413	2010-11-01 04:00:06	-0.0028164	-0.0018569	0.000959503	0.00550413	-0.00354361	-0.0028058	0.000120977	-0.00119949	-0.00252675	-0.00165036	-0.000187652	0.000996556	6.46218e-05	-0.00078785	5.21878e-06	-3.56408e-05	0.00182857	0.000799081	-1.44282e-05	1.99841e-05	0	0	-5.30645e-05	0.00160862	-0.000959503
0.00550413	2010-11-01 04:30:06	-0.0057031	-0.00490656	0.000796542	0.00550413	-0.00528507	-0.00378838	0.000135594	-0.00148195	-0.00283374	-0.00174453	-0.000208514	0.00100975	0.000105403	-0.0012201	5.35985e-06	-4.44809e-05	0.00207958	0.000905336	-6.08533e-05	3.533e-05	0	0	0.000270121	0.00171045	-0.000796542
0.00550413	2010-11-01 05:00:06	-0.0093644	-0.0078227	0.0015417	0.00550413	-0.00702648	-0.00457073	0.000154238	-0.00179745	-0.00312854	-0.0018387	-0.000229375	0.00102295	0.000122247	-0.00155655	6.49053e-06	-6.54434e-05	0.00232447	0.00101159	-0.000107278	5.0676e-05	0	0	0.000573328	0.00172774	-0.0015417
0.00550413	2010-11-01 05:30:06	-0.0125328	-0.0105409	0.00199192	0.00550413	-0.00872743	-0.00525959	0.000206142	-0.00211587	-0.00340541	-0.00193287	-0.000250236	0.00103614	0.000285274	-0.00183768	7.65822e-06	-9.92868e-05	0.00252902	0.00111784	-0.000153704	6.60219e-05	0	0	0.000833132	0.00165583	-0.00199192
0.00550413	2010-11-01 06:00:06	-0.0129552	-0.0120455	0.000909708	0.00550413	-0.00909594	-0.00588789	0.000261333	-0.00241582	-0.00363338	-0.00202703	-0.000271097	0.00104934	0.000434217	-0.00214732	1.34134e-05	-0.000146462	0.00268767	0.0012241	-0.000200129	8.13678e-05	0	0	0.00102873	0.0014953	-0.000909708
0.00550413	2010-11-01 06:30:06	-0.0164757	-0.0151266	0.00134907	0.00550413	-0.0108171	-0.00661764	0.0003805	-0.00267723	-0.00378909	-0.00211427	-0.000291959	0.00106254	0.000580399	-0.00256754	2.18345e-05	-0.000193949	0.00281661	0.00133035	-0.000246554	9.67137e-05	0	0	0.00114345	0.00125221	-0.00134907
0.00550413	2010-11-01 07:00:06	-0.0184471	-0.0180246	0.000422546	0.00550413	-0.0122103	-0.00733678	0.00056069	-0.00289102	-0.00387659	-0.00219835	-0.00031282	0.00107573	0.000616945	-0.00301731	3.29216e-05	-0.000248514	0.00291688	0.00143661	-0.000292979	0.00011206	0	0	0.00116609	0.000938049	-0.000422546
0.00550413	2010-11-01 07:30:06	-0.0217563	-0.0204165	0.00133981	0.00550413	-0.0132754	-0.00788597	0.000777426	-0.0030925	-0.00392026	-0.00227676	-0.000333681	0.00108893	0.000723728	-0.0034146	4.48665e-05	-0.000316963	0.0029686	0.00154286	-0.000339404	0.000127406	0	0	0.00109183	0.000569256	-0.00133981
0.00550413	2010-11-01 08:00:06	-0.0235869	-0.0224389	0.00114798	0.00550413	-0.0143	-0.00824024	0.00103728	-0.00324313	-0.00390301	-0.00236335	-0.000354542	0.00110212	0.000907834	-0.00373997	5.56808e-05	-0.000387209	0.00299034	0.00164912	-0.000385829	0.000142751	0	0	0.000922744	0.000166366	-0.00114798
0.00550413	2010-11-01 08:30:06	-0.0245023	-0.0235552	0.000947072	0.00550413	-0.014628	-0.00839959	0.00127373	-0.00335456	-0.00384683	-0.00245352	-0.000375403	0.00111532	0.00106101	-0.00395477	6.71171e-05	-0.000456591	0.00299086	0.00175537	-0.000432254	0.000158097	0	0	0.000667912	-0.000247226	-0.000947072
0.00550413	2010-11-01 09:00:06	-0.0275298	-0.0245947	0.00293505	0.00550413	-0.0149763	-0.0084681	0.00149629	-0.00339732	-0.00375816	-0.00254034	-0.000396265	0.00112852	0.00117764	-0.00414645	7.85812e-05	-0.000519619	0.00297016	0.00186163	-0.000478679	0.000173443	0	0	0.000342897	-0.00064677	-0.00293505
0.00550413	2010-11-01 09:30:06	-0.0275298	-0.0252466	0.00228319	0.00550413	-0.0149763	-0.00855894	0.00170424	-0.00335942	-0.0036534	-0.00263302	-0.000417126	0.00114171	0.0013126	-0.00434921	9.20892e-05	-0.000584684	0.00294309	0.00196301	-0.000525104	0.000188789	0	0	-3.11785e-05	-0.00100784	-0.00228319
0.00550413	2010-11-01 10:00:06	-0.0288676	-0.0256086	0.00325899	0.00550413	-0.0149966	-0.00841662	0.00189831	-0.00326386	-0.00355271	-0.00273055	-0.000437987	0.00115491	0.00140254	-0.00450043	0.000106559	-0.000645433	0.00291205	0.00206155	-0.000571529	0.000204135	0	0	-0.000429019	-0.00130806	-0.00325899
0.00550413	2010-11-01 10:30:06	-0.028586	-0.025769	0.00281703	0.00550413	-0.0152841	-0.00804114	0.00211028	-0.00311518	-0.00345929	-0.00282808	-0.000458848	0.0011681	0.00139268	-0.00447285	0.000118627	-0.000700449	0.0028826	0.00216465	-0.000617955	0.000219481	0	0	-0.000822869	-0.00152874	-0.00281703
0.00550413	2010-11-01 11:00:06	-0.0269666	-0.0234745	0.00349209	0.00550413	-0.013891	-0.00734698	0.00227692	-0.00292277	-0.00338635	-0.00292792	-0.00047971	0.0011813	0.00151355	-0.00424251	0.000127369	-0.000748904	0.00286483	0.0022738	-0.00066438	0.000234827	0	0	-0.00118445	-0.00165629	-0.00349209
0.00550413	2010-11-01 11:30:06	-0.0245727	-0.0213426	0.00323008	0.00550413	-0.0128259	-0.00662255	0.00239642	-0.00272194	-0.00334911	-0.00303238	-0.000500571	0.0011945	0.00160349	-0.00396509	0.000135245	-0.000778951	0.0028707	0.00238021	-0.000710805	0.000250173	0	0	-0.00148696	-0.00168325	-0.00323008
0.00550413	2010-11-01 12:00:06	-0.0216155	-0.0189046	0.00271091	0.00550413	-0.011453	-0.00594164	0.00246804	-0.00251431	-0.0033469	-0.00314798	-0.000521432	0.00120769	0.00154872	-0.00366094	0.000142253	-0.00079028	0.0029214	0.00248724	-0.00075723	0.000265519	0	0	-0.00170701	-0.00160888	-0.00271091
0.00550413	2010-11-01 12:30:06	-0.0199257	-0.0167251	0.00320061	0.00550413	-0.0100598	-0.00551886	0.00250056	-0.00237534	-0.00341627	-0.0032617	-0.000542293	0.00122089	0.00147986	-0.00344709	0.000146776	-0.000787207	0.00301747	0.0026022	-0.000803655	0.000280865	0	0	-0.00182631	-0.00143927	-0.00320061
0.00550413	2010-11-01 13:00:06	-0.0185879	-0.0155414	0.00304647	0.00550413	-0.00940376	-0.00530426	0.00252175	-0.0022963	-0.00356281	-0.00337143	-0.000563154	0.00123408	0.00134914	-0.00331614	0.00014866	-0.000773187	0.00314645	0.00271923	-0.00085008	0.000296211	0	0	-0.00183306	-0.0011869	-0.00304647
0.00550413	2010-11-01 13:30:06	-0.017743	-0.0154059	0.00233709	0.00550413	-0.00938351	-0.00543862	0.0024797	-0.00228108	-0.00378398	-0.00347611	-0.000584016	0.00124728	0.00126906	-0.00332808	0.000145439	-0.000745041	0.00331096	0.00283542	-0.000896505	0.000311556	0	0	-0.0017228	-0.000869704	-0.00233709
0.00550413	2010-11-01 14:00:06	-0.0170389	-0.0155105	0.0015284	0.00550413	-0.009424	-0.00564414	0.0023832	-0.00235914	-0.00406202	-0.003577	-0.000604877	0.00126047	0.0011538	-0.00338797	0.000137885	-0.000707985	0.00349034	0.00295146	-0.00094293	0.000326902	0	0	-0.00149883	-0.000509786	-0.0015284
0.00550413	2010-11-01 14:30:06	-0.0185879	-0.0166606	0.00192732	0.00550413	-0.0104283	-0.00597873	0.00222822	-0.00251397	-0.00438457	-0.00368083	-0.00062545	0.00127367	0.00114819	-0.00346632	0.000128106	-0.000672481	0.00367873	0.00307999	-0.000989355	0.000342248	0	0	-0.00117204	-0.000131757	-0.00192732
0.00550413	2010-11-01 15:00:06	-0.0190808	-0.0174051	0.00167567	0.00550413	-0.0107969	-0.0064477	0.00201551	-0.00273424	-0.00472422	-0.00378845	-0.000645365	0.00128687	0.00114395	-0.00357321	0.000119854	-0.000647096	0.00387695	0.00320416	-0.00103578	0.000357594	0	0	-0.000760218	0.000239035	-0.00167567
0.00550413	2010-11-01 15:30:06	-0.0202777	-0.0185216	0.00175609	0.00550413	-0.0112059	-0.00714716	0.00182695	-0.00302059	-0.00508164	-0.00389314	-0.000664366	0.00130006	0.0011805	-0.00379066	0.000114286	-0.000633799	0.00409187	0.00331574	-0.00108221	0.00037294	0	0	-0.000286922	0.000578311	-0.00175609
0.00550413	2010-11-01 16:00:06	-0.0218971	-0.021355	0.00054214	0.00550413	-0.0129271	-0.00807447	0.00168552	-0.0033539	-0.00543584	-0.0039911	-0.000683429	0.00131326	0.00120719	-0.00415005	0.000111648	-0.000628514	0.00430414	0.0034193	-0.00112863	0.000388286	0	0	0.000220079	0.00086454	-0.00054214
0.00550413	2010-11-01 16:30:06	-0.023939	-0.0244939	-0.000554919	0.00550413	-0.0146685	-0.00910058	0.00160331	-0.00373095	-0.00579647	-0.00408589	-0.000702237	0.00132645	0.00122266	-0.00459888	0.000112439	-0.000640773	0.00450605	0.00351581	-0.00117506	0.000403632	0	0	0.000730592	0.00108037	0.000554919
0.00550413	2010-11-01 17:00:06	-0.028586	-0.0277446	0.000841374	0.00550413	-0.0164302	-0.0102202	0.00160881	-0.00412096	-0.0061407	-0.00418804	-0.000720563	0.00133965	0.00129713	-0.00503852	0.000114351	-0.00066916	0.00468248	0.00361203	-0.00122148	0.000418978	0	0	0.00121394	0.00121369	-0.000841374
0.00550413	2010-11-01 17:30:06	-0.0322472	-0.0312567	0.000990465	0.00550413	-0.0185199	-0.0112989	0.00166072	-0.00448861	-0.00643297	-0.00429649	-0.000738392	0.00135285	0.00144046	-0.00544869	0.000117799	-0.000711396	0.00483132	0.00370575	-0.00126791	0.000434324	0	0	0.00164089	0.00125832	-0.000990465
0.00550413	2010-11-01 18:00:06	-0.0360493	-0.0345617	0.00148758	0.00550413	-0.0205894	-0.01218	0.00174662	-0.00482161	-0.00668378	-0.0044142	-0.000756653	0.00136604	0.00160349	-0.0057842	0.000123686	-0.000762578	0.00494964	0.00380211	-0.00131433	0.00044967	0	0	0.00198549	0.00121417	-0.00148758
0.00550413	2010-11-01 18:30:06	-0.038584	-0.0369337	0.00165026	0.00550413	-0.0219623	-0.0128306	0.00189355	-0.00511379	-0.00688416	-0.00453484	-0.000773584	0.00137924	0.00176652	-0.00603215	0.000132992	-0.000823809	0.00504621	0.00388128	-0.00136112	0.000465016	0	0	0.00222666	0.00108709	-0.00165026
0.00550413	2010-11-01 19:00:06	-0.040133	-0.0388629	0.00127015	0.00550413	-0.0230072	-0.0133219	0.00207776	-0.00535673	-0.00702125	-0.00465802	-0.000789376	0.00139243	0.00188876	-0.00619531	0.000145615	-0.000891395	0.0051059	0.00395423	-0.0014085	0.000480361	0	0	0.00234941	0.000888218	-0.00127015
0.00550413	2010-11-01 19:30:06	-0.04133	-0.0403825	0.000947481	0.00550413	-0.0237037	-0.0137474	0.00232045	-0.00555044	-0.00710385	-0.00477636	-0.000804028	0.00140563	0.00202933	-0.00635752	0.000159999	-0.000960812	0.00514728	0.00403549	-0.00145523	0.000495707	0	0	0.00234572	0.000633071	-0.000947481
0.00550413	2010-11-01 20:00:06	-0.0431606	-0.0419912	0.00116944	0.00550413	-0.0244003	-0.0141425	0.00262087	-0.00568487	-0.00712805	-0.00489387	-0.000818454	0.00141883	0.00211365	-0.00659346	0.000174469	-0.00102391	0.00517699	0.00411999	-0.00150114	0.000511053	0	0	0.00221502	0.000340396	-0.00116944
0.00550413	2010-11-01 20:30:06	-0.0457657	-0.0436143	0.00215141	0.00550413	-0.0250969	-0.0144968	0.0029392	-0.00576164	-0.00711571	-0.00500149	-0.000833073	0.00143202	0.00213611	-0.0068128	0.000186791	-0.00107602	0.00518999	0.00421812	-0.00154764	0.000526399	0	0	0.00196411	3.08679e-05	-0.00215141
0.00550413	2010-11-01 21:00:06	-0.0473851	-0.0449655	0.00241963	0.00550413	-0.0257934	-0.0146179	0.00324546	-0.00580537	-0.00706934	-0.00510785	-0.000848124	0.00144522	0.00218251	-0.00696033	0.000196315	-0.00112323	0.00518838	0.00431734	-0.00159348	0.000541745	0	0	0.00160675	-0.000274246	-0.00241963
0.00550413	2010-11-01 21:30:06	-0.0474555	-0.0455319	0.00192361	0.00550413	-0.0261012	-0.0145138	0.00351845	-0.00580829	-0.00700588	-0.0052098	-0.000863192	0.00145841	0.00228229	-0.00694839	0.000203908	-0.00116851	0.00516688	0.00442541	-0.00163784	0.000557091	0	0	0.00116288	-0.000554388	-0.00192361
0.00550413	2010-11-01 22:00:06	-0.0468219	-0.0449463	0.00187557	0.00550413	-0.0254047	-0.0142833	0.00373626	-0.00576974	-0.00691975	-0.00530881	-0.000877379	0.00147161	0.00240878	-0.00693181	0.00020989	-0.00120277	0.00513451	0.00453078	-0.00168293	0.000572437	0	0	0.000657369	-0.000790908	-0.00187557
0.00550413	2010-11-01 22:30:06	-0.0459065	-0.0447953	0.00111117	0.00550413	-0.0250766	-0.0140528	0.00389961	-0.00568876	-0.00682464	-0.00539437	-0.000890891	0.00148481	0.00241439	-0.00690784	0.000216767	-0.00122819	0.00510162	0.00463517	-0.00172606	0.000587783	0	0	0.000118666	-0.000968098	-0.00111117
0.00550413	2010-11-01 23:00:06	-0.0467514	-0.0445553	0.00219606	0.00550413	-0.0247284	-0.0138526	0.00403447	-0.00556794	-0.00672242	-0.0054669	-0.000904531	0.00149773	0.00242847	-0.00691428	0.000223493	-0.00124922	0.00508968	0.00473272	-0.00176601	0.000603129	0	0	-0.000422872	-0.00107403	-0.00219606
0.00550413	2010-11-01 23:30:06	-0.0456249	-0.0438384	0.00178646	0.00550413	-0.0240318	-0.0135509	0.0041547	-0.005451	-0.00666403	-0.0055243	-0.000917258	0.00150973	0.00237223	-0.00688206	0.000229202	-0.00126677	0.0050711	0.00483012	-0.00180213	0.000618475	0	0	-0.000936684	-0.00110119	-0.00178646
0.00550413	2010-11-02 00:00:06	-0.0452729	-0.0434902	0.00178273	0.00550413	-0.0240115	-0.0131913	0.00425227	-0.00532791	-0.00662104	-0.00556908	-0.000928589	0.00152094	0.00240316	-0.0068037	0.000231859	-0.0012772	0.00504908	0.00492271	-0.00183713	0.000633821	0	0	-0.00139375	-0.00104686	-0.00178273
0.00550413	2010-11-02 00:30:06	-0.0439351	-0.0420082	0.0019269	0.00550413	-0.0229667	-0.0127935	0.00429465	-0.00521097	-0.0065943	-0.00561405	-0.000938747	0.0015309	0.0024074	-0.00672354	0.000232339	-0.00127927	0.00503237	0.00501612	-0.00187265	0.000649166	0	0	-0.00176828	-0.000913255	-0.0019269
0.00550413	2010-11-02 01:00:06	-0.0431606	-0.0408885	0.00227206	0.00550413	-0.0222903	-0.0124722	0.00429391	-0.00511185	-0.00659277	-0.00566618	-0.000947622	0.00154007	0.0023877	-0.00662396	0.000231944	-0.00127299	0.00502814	0.00509342	-0.0019078	0.000664512	0	0	-0.00203916	-0.000707494	-0.00227206
0.00550413	2010-11-02 01:30:06	-0.0394993	-0.0397742	-0.000274853	0.00550413	-0.0215938	-0.0122746	0.0042526	-0.00502957	-0.00661324	-0.00572167	-0.000955551	0.00154757	0.00237509	-0.00656038	0.000230823	-0.00126318	0.00506557	0.00515674	-0.001942	0.000679858	0	0	-0.00219132	-0.000441238	0.000274853
0.00550413	2010-11-02 02:00:06	-0.0392177	-0.0394395	-0.000221788	0.00550413	-0.0215938	-0.0121838	0.00417548	-0.00499135	-0.00668498	-0.00577086	-0.000962789	0.00155562	0.00232869	-0.00649216	0.000230795	-0.00125603	0.00512529	0.00520339	-0.00197561	0.000695204	0	0	-0.00221658	-0.00013017	0.000221788
0.00550413	2010-11-02 02:30:06	-0.0397106	-0.038791	0.000919621	0.00550413	-0.0212455	-0.0121838	0.00411372	-0.00501758	-0.00681833	-0.00581227	-0.000968935	0.00156471	0.00230761	-0.00646914	0.00022876	-0.00124481	0.00521391	0.00523911	-0.00200561	0.00071055	0	0	-0.00211429	0.00020677	-0.000919621
0.00550413	2010-11-02 03:00:06	-0.0394993	-0.0389849	0.000514395	0.00550413	-0.0215938	-0.0123314	0.00402855	-0.00507621	-0.0069923	-0.00584844	-0.00097444	0.00157296	0.00226121	-0.00645066	0.000226349	-0.00123099	0.00529643	0.0052763	-0.00203545	0.000725896	0	0	-0.00189143	0.000548353	-0.000514395
0.00550413	2010-11-02 03:30:06	-0.038584	-0.0389892	-0.000405209	0.00550413	-0.0215938	-0.0126581	0.00392622	-0.00515396	-0.00717507	-0.00587241	-0.000978534	0.00158009	0.00224998	-0.00652533	0.000223541	-0.00121977	0.00539594	0.00532135	-0.00206472	0.000741242	0	0	-0.00156232	0.000872203	0.000405209
0.00550413	2010-11-02 04:00:06	-0.0402738	-0.0400705	0.000203255	0.00550413	-0.0226791	-0.0130229	0.00382389	-0.0052602	-0.00735953	-0.00588692	-0.00098192	0.00158614	0.00222467	-0.00657507	0.00022063	-0.00120678	0.0054949	0.00537236	-0.00208957	0.000756588	0	0	-0.00114788	0.00115608	-0.000203255
0.00550413	2010-11-02 04:30:06	-0.0404147	-0.0403474	6.73162e-05	0.00550413	-0.0230072	-0.0133443	0.00372558	-0.0053888	-0.00754789	-0.00589429	-0.000984393	0.00159148	0.00224437	-0.00663041	0.000218473	-0.00120239	0.00557794	0.0054246	-0.00211117	0.000771934	0	0	-0.000674369	0.00137925	-6.73162e-05
0.00550413	2010-11-02 05:00:06	-0.0409779	-0.0409019	7.5997e-05	0.00550413	-0.0236835	-0.0135801	0.00365323	-0.00556825	-0.00771188	-0.00588107	-0.000986639	0.0015967	0.00223028	-0.00659999	0.000217069	-0.00120212	0.00563312	0.00546706	-0.00212923	0.00078728	0	0	-0.000171886	0.00152383	-7.5997e-05
0.00550413	2010-11-02 05:30:06	-0.0421045	-0.0412849	0.000819555	0.00550413	-0.024052	-0.0139502	0.00361742	-0.00576973	-0.0078229	-0.00585103	-0.00098826	0.00160261	0.00232308	-0.00664235	0.000216193	-0.00120471	0.0056652	0.00550646	-0.00214509	0.000802626	0	0	0.000327535	0.00157613	-0.000819555
0.00550413	2010-11-02 06:00:06	-0.0426677	-0.0422718	0.000395887	0.00550413	-0.0244205	-0.0145536	0.00361085	-0.00599292	-0.0078901	-0.00580354	-0.000989112	0.00160917	0.00229776	-0.00683213	0.000217474	-0.00120671	0.00566067	0.00553737	-0.00215828	0.000817972	0	0	0.000791956	0.00152774	-0.000395887
0.00550413	2010-11-02 06:30:06	-0.0458361	-0.0446732	0.00116294	0.00550413	-0.0258137	-0.0153492	0.0036529	-0.00619828	-0.00789231	-0.00574175	-0.000989609	0.00161504	0.00229214	-0.00716575	0.000219	-0.0012113	0.00561581	0.00555818	-0.00216986	0.000833317	0	0	0.00119164	0.00137639	-0.00116294
0.00550413	2010-11-02 07:00:06	-0.0488637	-0.0475987	0.00126496	0.00550413	-0.0275754	-0.0161262	0.00373002	-0.00638519	-0.00783191	-0.00567092	-0.000989786	0.00162056	0.00227668	-0.00756113	0.000220149	-0.00122242	0.00553778	0.005579	-0.00218026	0.000848663	0	0	0.00150105	0.00112647	-0.00126496
0.00550413	2010-11-02 07:30:06	-0.0519617	-0.0494451	0.00251656	0.00550413	-0.0286405	-0.0165687	0.00381773	-0.00655428	-0.00771058	-0.00559064	-0.000989193	0.00162577	0.0023413	-0.00780085	0.00022128	-0.00124884	0.00540481	0.00557661	-0.00218697	0.000864009	0	0	0.00170067	0.000789077	-0.00251656
0.00550413	2010-11-02 08:00:06	-0.0545668	-0.0504821	0.00408472	0.00550413	-0.0292763	-0.0167254	0.0039208	-0.00664401	-0.00750803	-0.00550656	-0.000987638	0.00163036	0.00249448	-0.00793909	0.000221817	-0.00127754	0.00520657	0.0055564	-0.00219147	0.000879355	0	0	0.00177839	0.000381627	-0.00408472
0.00550413	2010-11-02 08:30:06	-0.0535107	-0.0506514	0.00285927	0.00550413	-0.0292561	-0.0166542	0.00400375	-0.00661518	-0.00722745	-0.00542311	-0.000984959	0.00163462	0.00263505	-0.00801565	0.0002263	-0.00131643	0.00496537	0.00551559	-0.00219531	0.000894701	0	0	0.00173045	-7.30283e-05	-0.00285927
0.00550413	2010-11-02 09:00:06	-0.0545668	-0.0508753	0.00369155	0.00550413	-0.0296044	-0.0164105	0.00411487	-0.00649242	-0.00687546	-0.00533946	-0.000981478	0.00163728	0.00277699	-0.00799632	0.000234203	-0.00135238	0.00472047	0.0054636	-0.0021984	0.000910047	0	0	0.00156182	-0.000547921	-0.00369155
0.00550413	2010-11-02 09:30:06	-0.0517505	-0.0497377	0.00201284	0.00550413	-0.0288875	-0.0158756	0.00428118	-0.00626988	-0.0064864	-0.00525495	-0.000977177	0.00163916	0.00273483	-0.00786272	0.000245422	-0.0013952	0.0044729	0.00539721	-0.00220069	0.000925393	0	0	0.00128598	-0.00101367	-0.00201284
0.00550413	2010-11-02 10:00:06	-0.0490749	-0.0476714	0.00140349	0.00550413	-0.0277819	-0.0150747	0.00448658	-0.00596961	-0.00609733	-0.00516962	-0.000972701	0.00164048	0.00277275	-0.00757525	0.000255305	-0.00143478	0.00420889	0.00531399	-0.00220195	0.000940739	0	0	0.000924036	-0.00144043	-0.00140349
0.00550413	2010-11-02 10:30:06	-0.0486525	-0.0452158	0.0034367	0.00550413	-0.0267573	-0.0140513	0.00469379	-0.0055877	-0.00570979	-0.00508973	-0.000967742	0.00164069	0.00284447	-0.00719094	0.000262153	-0.0014525	0.00395975	0.0052284	-0.00220159	0.000956085	0	0	0.000503321	-0.00179997	-0.0034367
0.00550413	2010-11-02 11:00:06	-0.0450616	-0.0411524	0.00390921	0.00550413	-0.0243193	-0.0128579	0.00484178	-0.00514911	-0.00532817	-0.00501931	-0.000962463	0.0016404	0.00270814	-0.00666754	0.000267222	-0.00145285	0.00373821	0.00514472	-0.0021996	0.000971431	0	0	5.5533e-05	-0.00206773	-0.00390921
0.00550413	2010-11-02 11:30:06	-0.040133	-0.0371561	0.00297688	0.00550413	-0.0222093	-0.0115736	0.004924	-0.00470145	-0.00499054	-0.00495604	-0.000957007	0.00163893	0.00260973	-0.00606474	0.000266789	-0.00143002	0.00354057	0.00506301	-0.00219717	0.000986777	0	0	-0.000385505	-0.0022246	-0.00297688
0.00550413	2010-11-02 12:00:06	-0.0346411	-0.0328417	0.00179938	0.00550413	-0.0198118	-0.0103276	0.00492506	-0.00423824	-0.00471536	-0.00489655	-0.000951856	0.00163618	0.00251703	-0.00550714	0.000264123	-0.00138955	0.00340819	0.00497742	-0.00219313	0.00100212	0	0	-0.000786238	-0.00225843	-0.00179938
0.00550413	2010-11-02 12:30:06	-0.030487	-0.028734	0.00175302	0.00550413	-0.0173738	-0.00924098	0.00484647	-0.00383462	-0.00451345	-0.00482909	-0.000946288	0.0016332	0.00230199	-0.004979	0.00025884	-0.00132839	0.00332278	0.00489291	-0.00218533	0.00101747	0	0	-0.00111578	-0.00216501	-0.00175302
0.00550413	2010-11-02 13:00:06	-0.0264033	-0.0253896	0.00101368	0.00550413	-0.0156324	-0.00826901	0.00472549	-0.00350487	-0.00439192	-0.00474629	-0.000938972	0.00162892	0.00205888	-0.0044647	0.000246726	-0.00124788	0.00327158	0.00480908	-0.00217458	0.00103281	0	0	-0.00134815	-0.00194844	-0.00101368
0.00550413	2010-11-02 13:30:06	-0.0231645	-0.0227771	0.000387401	0.00550413	-0.014219	-0.00765395	0.00451056	-0.00325577	-0.00434825	-0.00465087	-0.000930981	0.00162377	0.00189585	-0.00409689	0.000231683	-0.00116103	0.0032363	0.00473695	-0.00216265	0.00104816	0	0	-0.00146414	-0.00162096	-0.000387401
0.00550413	2010-11-02 14:00:06	-0.0216859	-0.0206477	0.0010382	0.00550413	-0.0128866	-0.00730763	0.00422402	-0.00309381	-0.00436313	-0.00455229	-0.000922958	0.00161798	0.00172721	-0.00391156	0.000214359	-0.00106557	0.00323287	0.00467668	-0.00215004	0.00106351	0	0	-0.00145274	-0.00120211	-0.0010382
0.00550413	2010-11-02 14:30:06	-0.0216155	-0.0202682	0.00134733	0.00550413	-0.0128664	-0.00724442	0.00389912	-0.00302643	-0.00442828	-0.00445769	-0.000915078	0.00161129	0.00151641	-0.00389034	0.00019517	-0.000965867	0.00326658	0.00462055	-0.00213649	0.00107885	0	0	-0.00131194	-0.000717363	-0.00134733
0.00550413	2010-11-02 15:00:06	-0.0212635	-0.0200296	0.00123395	0.00550413	-0.0128866	-0.0072853	0.00352815	-0.00306141	-0.00453167	-0.00436521	-0.000907231	0.00160378	0.00134914	-0.00385992	0.000176339	-0.000884914	0.00331275	0.00455121	-0.00212168	0.0010942	0	0	-0.00104893	-0.000196361	-0.00123395
0.00550413	2010-11-02 15:30:06	-0.020489	-0.0195627	0.000926325	0.00550413	-0.0125586	-0.00752376	0.00316342	-0.00318547	-0.00467873	-0.00427965	-0.000899352	0.00159597	0.00135476	-0.00387556	0.000158827	-0.000820848	0.00336768	0.00446312	-0.00210775	0.00110954	0	0	-0.000679641	0.00032919	-0.000926325
0.00550413	2010-11-02 16:00:06	-0.0201369	-0.020478	-0.000341122	0.00550413	-0.0132551	-0.0080283	0.00282792	-0.00335488	-0.00483476	-0.00420312	-0.000890447	0.00158737	0.00133368	-0.00396491	0.000145383	-0.000772152	0.0034351	0.00436204	-0.00209492	0.00112489	0	0	-0.000227625	0.000827715	0.000341122
0.00550413	2010-11-02 16:30:06	-0.0218267	-0.0220549	-0.000228194	0.00550413	-0.0143203	-0.00872246	0.00253703	-0.00355183	-0.00500128	-0.004126	-0.000880835	0.00157785	0.00135338	-0.00420633	0.000135624	-0.000736649	0.00352398	0.00425397	-0.00208284	0.00114024	0	0	0.000277488	0.00126992	0.000228194
0.00550413	2010-11-02 17:00:06	-0.0240798	-0.024092	-1.21559e-05	0.00550413	-0.0157134	-0.00944425	0.00233458	-0.00376497	-0.00517593	-0.00404948	-0.00087031	0.00156754	0.00132806	-0.00449389	0.000130828	-0.00072152	0.00360569	0.00414958	-0.00206694	0.00115558	0	0	0.000802009	0.00163074	1.21559e-05
0.00550413	2010-11-02 17:30:06	-0.0259808	-0.0259115	6.93274e-05	0.00550413	-0.0170863	-0.010029	0.00221254	-0.00396029	-0.00533502	-0.00398367	-0.000860728	0.00155686	0.00136037	-0.00470869	0.000129584	-0.000729151	0.00364759	0.00404731	-0.00204925	0.00117093	0	0	0.00131045	0.0018909	-6.93274e-05
0.00550413	2010-11-02 18:00:06	-0.0287268	-0.0270411	0.00168574	0.00550413	-0.0181311	-0.0104162	0.00215225	-0.00412485	-0.00544351	-0.00393741	-0.000852527	0.00154588	0.0014447	-0.00472536	0.000129593	-0.0007507	0.00365262	0.00395147	-0.00203215	0.00118627	0	0	0.00176784	0.00203806	-0.00168574
0.00550413	2010-11-02 18:30:06	-0.0283747	-0.0271495	0.0012252	0.00550413	-0.0184795	-0.0106058	0.00216433	-0.00425085	-0.00547415	-0.00390692	-0.000844022	0.00153502	0.00159226	-0.00464151	0.000131778	-0.000777155	0.00363749	0.00386956	-0.00201527	0.00120162	0	0	0.00214208	0.00206742	-0.0012252
0.00550413	2010-11-02 19:00:06	-0.0276002	-0.027332	0.000268212	0.00550413	-0.0188075	-0.0107376	0.0022283	-0.00434155	-0.00544556	-0.00388694	-0.000835678	0.00152449	0.00166535	-0.00455206	0.000137034	-0.000800777	0.00362131	0.00379002	-0.00199972	0.00121697	0	0	0.00240594	0.00198178	-0.000268212
0.00550413	2010-11-02 19:30:06	-0.0272482	-0.0274515	-0.000203282	0.00550413	-0.0188075	-0.010839	0.00235002	-0.00440764	-0.00538532	-0.0038758	-0.000827494	0.00151367	0.00166958	-0.00457139	0.000145051	-0.00082181	0.00361627	0.00370713	-0.00198366	0.00123231	0	0	0.00253884	0.00179108	0.000203282
0.00550413	2010-11-02 20:00:06	-0.0302758	-0.0285617	0.0017141	0.00550413	-0.0194838	-0.0110063	0.00253021	-0.00446529	-0.00529749	-0.00386277	-0.000818828	0.00150136	0.00159088	-0.00463772	0.000152531	-0.000839423	0.00361175	0.00363795	-0.00196621	0.00124766	0	0	0.00252813	0.00151152	-0.0017141
0.00550413	2010-11-02 20:30:06	-0.0309095	-0.0291467	0.00176283	0.00550413	-0.019504	-0.0111709	0.00273159	-0.0045006	-0.00518208	-0.00384302	-0.000810179	0.00148866	0.00157541	-0.00477596	0.000156441	-0.000852961	0.00359263	0.00359395	-0.00194683	0.001263	0	0	0.00236988	0.00116426	-0.00176283
0.00550413	2010-11-02 21:00:06	-0.0337258	-0.0302494	0.00347639	0.00550413	-0.0198523	-0.0113303	0.00290956	-0.00447955	-0.00505279	-0.00381611	-0.000802123	0.00147535	0.00156133	-0.00497134	0.000156535	-0.000857936	0.00354513	0.00356604	-0.00192635	0.00127835	0	0	0.00206909	0.00077393	-0.00347639
0.00550413	2010-11-02 21:30:06	-0.033937	-0.0311871	0.00274988	0.00550413	-0.0202006	-0.011317	0.00303965	-0.00438399	-0.00487883	-0.00380705	-0.000794388	0.00146125	0.00160772	-0.00514188	0.000154378	-0.000859075	0.0034817	0.0035529	-0.00190607	0.00129369	0	0	0.00163944	0.000366961	-0.00274988
0.00550413	2010-11-02 22:00:06	-0.0336554	-0.0312713	0.00238409	0.00550413	-0.0201804	-0.0108731	0.00311529	-0.00424309	-0.00468049	-0.00380936	-0.000786076	0.00144652	0.00163018	-0.00513278	0.000153116	-0.000865877	0.00340556	0.00355451	-0.00189088	0.00130904	0	0	0.00110244	-3.01107e-05	-0.00238409
0.00550413	2010-11-02 22:30:06	-0.0317544	-0.0300912	0.00166324	0.00550413	-0.0194433	-0.0101407	0.00316571	-0.00408145	-0.00445304	-0.00380748	-0.000778052	0.00143089	0.00169904	-0.00490794	0.000154038	-0.000883973	0.00334932	0.0035585	-0.00187519	0.00132439	0	0	0.000486169	-0.000392251	-0.00166324
0.00550413	2010-11-02 23:00:06	-0.0296421	-0.0270798	0.00256226	0.00550413	-0.0170458	-0.00932803	0.00320226	-0.00388515	-0.00425503	-0.00379782	-0.000769885	0.00141457	0.00181852	-0.00465723	0.000157363	-0.000902727	0.00330421	0.00355383	-0.00185905	0.00133973	0	0	-0.000176333	-0.000697378	-0.00256226
0.00550413	2010-11-02 23:30:06	-0.0276707	-0.0259011	0.00176956	0.00550413	-0.0159807	-0.00884204	0.00324283	-0.0036597	-0.00409595	-0.00377849	-0.00076138	0.00139753	0.00181291	-0.00453548	0.000163336	-0.000909739	0.00326257	0.00354316	-0.00184262	0.00135508	0	0	-0.00084901	-0.000927587	-0.00176956
0.00550413	2010-11-03 00:00:06	-0.0271778	-0.0253373	0.00184048	0.00550413	-0.0153246	-0.00848248	0.00329802	-0.00343814	-0.00396614	-0.00375159	-0.000753484	0.00137948	0.0016949	-0.00453454	0.000168291	-0.000905733	0.00324903	0.00354447	-0.00182442	0.00137042	0	0	-0.00149485	-0.0010701	-0.00184048
0.00550413	2010-11-03 00:30:06	-0.0277411	-0.0250239	0.00271722	0.00550413	-0.0149561	-0.00815054	0.00333383	-0.00323666	-0.00389488	-0.00373118	-0.00074567	0.00136071	0.00158526	-0.00453548	0.000170261	-0.000900587	0.00322435	0.00356482	-0.001806	0.00138577	0	0	-0.00207801	-0.00111791	-0.00271722
0.00550413	2010-11-03 01:00:06	-0.0275298	-0.0239761	0.00355374	0.00550413	-0.0142393	-0.00768158	0.00332833	-0.00304975	-0.00386493	-0.0037299	-0.000737597	0.00134096	0.00155995	-0.00443969	0.000167303	-0.000890849	0.00319942	0.00358087	-0.00178853	0.00140112	0	0	-0.00256591	-0.00107011	-0.00355374
0.00550413	2010-11-03 01:30:06	-0.0279523	-0.0225907	0.00536162	0.00550413	-0.0135629	-0.00709151	0.00322378	-0.00286285	-0.00385934	-0.00374461	-0.000729895	0.00132044	0.00158103	-0.00423143	0.000161067	-0.000871889	0.00320422	0.00358791	-0.00177224	0.00141646	0	0	-0.00293111	-0.0009319	-0.00536162
0.00550413	2010-11-03 02:00:06	-0.0233757	-0.020362	0.00301375	0.00550413	-0.0121495	-0.00649348	0.00305016	-0.00276243	-0.0038864	-0.00375806	-0.000722032	0.00129972	0.00158103	-0.00396509	0.000155227	-0.000848889	0.00324829	0.00357671	-0.00175589	0.00143181	0	0	-0.00315295	-0.00071426	-0.00301375
0.00550413	2010-11-03 02:30:06	-0.0219675	-0.0186511	0.00331638	0.00550413	-0.0111249	-0.00603134	0.00284952	-0.00274267	-0.00398336	-0.00377026	-0.000714457	0.00127826	0.00155433	-0.00373276	0.000151966	-0.000824092	0.00332605	0.00355227	-0.00173879	0.00144715	0	0	-0.00321878	-0.000433366	-0.00331638
0.00550413	2010-11-03 03:00:06	-0.0216155	-0.0178283	0.00378722	0.00550413	-0.0100801	-0.00627775	0.00266753	-0.00276275	-0.00414023	-0.00377741	-0.000706626	0.00125595	0.00147424	-0.003799	0.000151335	-0.000803094	0.0034229	0.00353519	-0.0017206	0.0014625	0	0	-0.00312482	-0.000109684	-0.00378722
0.00550413	2010-11-03 03:30:06	-0.0214747	-0.018978	0.00249675	0.00550413	-0.0105498	-0.006914	0.00253669	-0.0028515	-0.00432807	-0.00377616	-0.000698924	0.00123398	0.00135899	-0.00407084	0.000149649	-0.000778402	0.00352612	0.00354628	-0.00170063	0.00147785	0	0	-0.00287644	0.000233161	-0.00249675
0.00550413	2010-11-03 04:00:06	-0.0226012	-0.0220046	0.00059662	0.00550413	-0.0129271	-0.00765812	0.00243182	-0.00298464	-0.00454824	-0.00376986	-0.000692279	0.00121181	0.00127467	-0.00434921	0.000144667	-0.000754398	0.00364206	0.00357725	-0.00168213	0.00149319	0	0	-0.00248792	0.000569731	-0.00059662
0.00550413	2010-11-03 04:30:06	-0.0237982	-0.0231571	0.000641142	0.00550413	-0.0139315	-0.00807825	0.00230206	-0.00316798	-0.0047855	-0.00375347	-0.000685267	0.00119038	0.00122404	-0.00444054	0.000137526	-0.000747697	0.00372615	0.00361184	-0.00166408	0.00150854	0	0	-0.00198176	0.000874278	-0.000641142
0.00550413	2010-11-03 05:00:06	-0.023939	-0.02302	0.000918972	0.00550413	-0.0143	-0.00827583	0.00214125	-0.00337334	-0.00501025	-0.00374002	-0.000677902	0.00116949	0.00145593	-0.00431803	0.00012966	-0.000747421	0.00376779	0.00363954	-0.00164388	0.00152388	0	0	-0.00138733	0.00112233	-0.000918972
0.00550413	2010-11-03 05:30:06	-0.024291	-0.0233847	0.000906323	0.00550413	-0.0149763	-0.00854191	0.00197313	-0.00358422	-0.00517086	-0.00371901	-0.000670343	0.0011486	0.00157541	-0.00421201	0.000128086	-0.000749354	0.00378158	0.00366139	-0.00162524	0.00153923	0	0	-0.000739227	0.00129229	-0.000906323
0.00550413	2010-11-03 06:00:06	-0.0225308	-0.0232474	-0.000716639	0.00550413	-0.0146685	-0.00898589	0.00185914	-0.00381582	-0.00526649	-0.00368224	-0.000662962	0.00112768	0.00151778	-0.0042322	0.000132692	-0.000760302	0.00377174	0.00367449	-0.00160703	0.00155458	0	0	-7.51409e-05	0.00136694	0.000716639
0.00550413	2010-11-03 06:30:06	-0.0249247	-0.02506	-0.000135251	0.00550413	-0.0157134	-0.00985265	0.00188805	-0.00403966	-0.00531338	-0.00363034	-0.00065542	0.00110648	0.00153325	-0.00455189	0.000138551	-0.000769765	0.00373777	0.00367661	-0.00158942	0.00156992	0	0	0.00056644	0.00133478	0.000135251
0.00550413	2010-11-03 07:00:06	-0.028586	-0.0283478	0.000238237	0.00550413	-0.0178234	-0.0107996	0.00200245	-0.00424114	-0.00529765	-0.00356413	-0.000647894	0.00108544	0.00142224	-0.00505141	0.000145663	-0.000786998	0.00368363	0.00366718	-0.00157122	0.00158527	0	0	0.00114867	0.00119104	-0.000238237
0.00550413	2010-11-03 07:30:06	-0.0333738	-0.0312223	0.00215146	0.00550413	-0.0198928	-0.0114726	0.00217607	-0.00443646	-0.00522354	-0.00349288	-0.000640191	0.00106426	0.001418	-0.00543031	0.00014622	-0.000805992	0.00358275	0.00365713	-0.00155375	0.00160061	0	0	0.0016387	0.000938364	-0.00215146
0.00550413	2010-11-03 08:00:06	-0.0346411	-0.0320315	0.00260956	0.00550413	-0.0205489	-0.0116899	0.00234928	-0.00458094	-0.00508918	-0.00342981	-0.000632489	0.00104317	0.00155709	-0.00555206	0.00014266	-0.000828923	0.00341026	0.00364071	-0.00153944	0.00161596	0	0	0.00200986	0.000586969	-0.00260956
0.00550413	2010-11-03 08:30:06	-0.0347115	-0.0322014	0.00251009	0.00550413	-0.0208769	-0.0116516	0.00243223	-0.00463439	-0.00486057	-0.00337095	-0.000624786	0.00102272	0.00177775	-0.00550601	0.000142847	-0.000863148	0.00319613	0.00360772	-0.0015256	0.0016313	0	0	0.00224342	0.000154355	-0.00251009
0.00550413	2010-11-03 09:00:06	-0.0346411	-0.0315971	0.00304401	0.00550413	-0.0205489	-0.0114843	0.00251337	-0.00454855	-0.00455004	-0.00331672	-0.000617372	0.00100234	0.00195486	-0.0054249	0.000148357	-0.000895992	0.00297721	0.0035579	-0.00150976	0.00164697	0	0	0.0023299	-0.000335552	-0.00304401
0.00550413	2010-11-03 09:30:06	-0.0341483	-0.0310574	0.00309094	0.00550413	-0.0201804	-0.011205	0.00265775	-0.0043814	-0.00420802	-0.00325914	-0.000610455	0.000981291	0.00194924	-0.00535118	0.000160103	-0.000931321	0.00274558	0.00348669	-0.00149362	0.00166239	0	0	0.00226971	-0.00085374	-0.00309094
0.00550413	2010-11-03 10:00:06	-0.0337962	-0.0300443	0.00375189	0.00550413	-0.0198321	-0.010574	0.00286389	-0.00412875	-0.00384485	-0.00318495	-0.00060402	0.000960103	0.00189162	-0.00512729	0.000172934	-0.000969932	0.00251659	0.00340809	-0.00147792	0.00167691	0	0	0.00207318	-0.0013679	-0.00375189
0.00550413	2010-11-03 10:30:06	-0.0309799	-0.0278519	0.00312796	0.00550413	-0.0187265	-0.00973756	0.00310108	-0.00380158	-0.00347441	-0.00311011	-0.000598371	0.000938601	0.00189162	-0.00479462	0.000181649	-0.0009977	0.00228867	0.00333881	-0.00146156	0.00169052	0	0	0.00175986	-0.0018445	-0.00312796
0.00550413	2010-11-03 11:00:06	-0.0285156	-0.0242732	0.00424244	0.00550413	-0.0166772	-0.00858239	0.00330829	-0.00341903	-0.00310734	-0.00304348	-0.000592754	0.000916765	0.00185507	-0.00432002	0.000184786	-0.0010005	0.00206394	0.00327305	-0.00144594	0.00170346	0	0	0.00135717	-0.00225112	-0.00424244
0.00550413	2010-11-03 11:30:06	-0.024291	-0.0209084	0.0033826	0.00550413	-0.0149156	-0.00742722	0.00342631	-0.00297655	-0.00276379	-0.00298251	-0.000585775	0.000894498	0.00181715	-0.00382694	0.00018311	-0.000974427	0.00188354	0.00320988	-0.00142907	0.00171509	0	0	0.000898475	-0.00255869	-0.0033826
0.00550413	2010-11-03 12:00:06	-0.0202777	-0.0165606	0.00371711	0.00550413	-0.0121495	-0.00617327	0.003442	-0.00253666	-0.00246034	-0.00293164	-0.000577801	0.000871896	0.00163304	-0.00331083	0.000180171	-0.000934228	0.00174134	0.00314712	-0.00141146	0.0017284	0	0	0.000420763	-0.00274366	-0.00371711
0.00550413	2010-11-03 12:30:06	-0.0171093	-0.0132689	0.00384043	0.00550413	-0.0104081	-0.0050287	0.00340873	-0.00215443	-0.00223475	-0.00287826	-0.000569152	0.000849706	0.00150094	-0.00277901	0.000174547	-0.000881631	0.00164186	0.003064	-0.00139363	0.00174264	0	0	-3.80196e-05	-0.00278976	-0.00384043
0.00550413	2010-11-03 13:00:06	-0.0118991	-0.00956732	0.00233178	0.00550413	-0.00797011	-0.00408701	0.0033188	-0.00180686	-0.00207582	-0.00281458	-0.000561223	0.000827281	0.0013056	-0.00235406	0.00016574	-0.000816084	0.00157713	0.00297245	-0.00137674	0.00175506	0	0	-0.000441666	-0.00268936	-0.00233178
0.00550413	2010-11-03 13:30:06	-0.0090123	-0.00736106	0.00165124	0.00550413	-0.00657697	-0.00350488	0.00315652	-0.00153476	-0.00199898	-0.00273535	-0.000553537	0.000804385	0.00113134	-0.00210421	0.000153108	-0.000737068	0.00153577	0.00289732	-0.00136112	0.00176565	0	0	-0.000758312	-0.0024441	-0.00165124
0.00550413	2010-11-03 14:00:06	-0.0078858	-0.00604496	0.00184084	0.00550413	-0.00592089	-0.00311768	0.00293576	-0.00133036	-0.00198374	-0.00265714	-0.000545546	0.000780978	0.000982402	-0.00194844	0.000136934	-0.000647275	0.00153949	0.00282633	-0.0013466	0.0017744	0	0	-0.000962731	-0.00206498	-0.00184084
0.00550413	2010-11-03 14:30:06	-0.0063368	-0.00523229	0.00110451	0.00550413	-0.00553208	-0.00285424	0.00262654	-0.00122606	-0.00203602	-0.00258546	-0.000536448	0.000757728	0.00076313	-0.00184336	0.000120647	-0.000567151	0.00156683	0.00276995	-0.00133289	0.00178232	0	0	-0.00103815	-0.0015717	-0.00110451
0.00550413	2010-11-03 15:00:06	-0.0047174	-0.00398174	0.000735656	0.00550413	-0.00485576	-0.00266992	0.00228703	-0.00121796	-0.00214262	-0.00251632	-0.000526404	0.00073391	0.000695652	-0.00170142	0.00010272	-0.000498079	0.0016085	0.00271304	-0.00131926	0.00178986	0	0	-0.000977467	-0.000991359	-0.000735656
0.00550413	2010-11-03 15:30:06	-0.0040133	-0.00326536	0.000747936	0.00550413	-0.00452775	-0.00274638	0.00193141	-0.0012727	-0.00229222	-0.00243897	-0.000515669	0.000709286	0.000726584	-0.00165992	8.73743e-05	-0.000435223	0.001669	0.00264069	-0.00130255	0.00179794	0	0	-0.000783767	-0.000356633	-0.000747936
0.00550413	2010-11-03 16:00:06	-0.0037317	-0.00379295	-6.12533e-05	0.00550413	-0.00489626	-0.00314948	0.0015813	-0.00138834	-0.00247024	-0.00235637	-0.000504596	0.000684033	0.000590249	-0.00170502	7.68607e-05	-0.000387079	0.00172657	0.00255059	-0.00128193	0.00180632	0	0	-0.000470117	0.00029643	6.12533e-05
0.00550413	2010-11-03 16:30:06	-0.0035908	-0.00443047	-0.000839665	0.00550413	-0.00528507	-0.00371458	0.00130978	-0.0015639	-0.00267163	-0.00227249	-0.000493684	0.000658878	0.000590249	-0.00185985	6.78546e-05	-0.000351264	0.00177247	0.0024522	-0.00125931	0.00181352	0	0	-5.86499e-05	0.000930878	0.000839665
0.00550413	2010-11-03 17:00:06	-0.0059143	-0.0065654	-0.000651102	0.00550413	-0.00698598	-0.00440609	0.00109855	-0.00176474	-0.00285272	-0.00219745	-0.000482756	0.000634174	0.000559318	-0.002081	6.33041e-05	-0.000333028	0.00180218	0.00236247	-0.00123741	0.00181933	0	0	0.000420976	0.00151132	0.000651102
0.00550413	2010-11-03 17:30:06	-0.0078858	-0.00791311	-2.73096e-05	0.00550413	-0.00805111	-0.00502644	0.000954579	-0.00198015	-0.00300605	-0.0021264	-0.000472197	0.000609805	0.000563553	-0.00225524	6.01294e-05	-0.000331231	0.00181967	0.00227683	-0.00121714	0.00182423	0	0	0.00093364	0.00200628	2.73096e-05
0.00550413	2010-11-03 18:00:06	-0.0094348	-0.00899142	0.000443383	0.00550413	-0.00909594	-0.00551773	0.000868344	-0.00219167	-0.00311877	-0.00206606	-0.000459153	0.000586612	0.000649256	-0.00232071	5.65592e-05	-0.000333787	0.00180375	0.00218077	-0.00119696	0.00182859	0	0	0.00144118	0.00239018	-0.000443383
0.00550413	2010-11-03 18:30:06	-0.009998	-0.0100041	-6.10846e-06	0.00550413	-0.0101003	-0.0059405	0.000825226	-0.0023925	-0.00317462	-0.0020112	-0.000445064	0.000564442	0.000737814	-0.00234193	5.68691e-05	-0.000348982	0.00177216	0.00208342	-0.00117442	0.00183151	0	0	0.001905	0.00264488	6.10846e-06
0.00550413	2010-11-03 19:00:06	-0.0098572	-0.0104707	-0.000613453	0.00550413	-0.0104891	-0.00627509	0.000827444	-0.00257779	-0.00317599	-0.0019597	-0.000431264	0.000543017	0.00080667	-0.00236865	6.01849e-05	-0.0003677	0.00171855	0.00198296	-0.00114982	0.00183208	0	0	0.0022887	0.00276069	0.000613453
0.00550413	2010-11-03 19:30:06	-0.0112654	-0.0116097	-0.000344251	0.00550413	-0.0111654	-0.00676638	0.000916635	-0.00272064	-0.00311727	-0.00191156	-0.000416982	0.000521672	0.000812285	-0.00249486	6.55448e-05	-0.000386384	0.00165034	0.00189323	-0.00112336	0.00183214	0	0	0.0025605	0.00273673	0.000344251
0.00550413	2010-11-03 20:00:06	-0.012744	-0.0128881	-0.000144105	0.00550413	-0.0118822	-0.00719446	0.0010643	-0.00279514	-0.00300339	-0.0018586	-0.000403902	0.000499425	0.00078559	-0.00265063	7.15358e-05	-0.00040707	0.00156066	0.00181132	-0.0010969	0.00183126	0	0	0.00269535	0.00258066	0.000144105
0.00550413	2010-11-03 20:30:06	-0.0153491	-0.0146191	0.000729954	0.00550413	-0.0132349	-0.00743934	0.00124375	-0.00281102	-0.00283738	-0.00179807	-0.00039169	0.000476803	0.000822131	-0.00274377	7.56908e-05	-0.000427827	0.00145557	0.00174406	-0.0010714	0.0018295	0	0	0.00267663	0.00230796	-0.000729954
0.00550413	2010-11-03 21:00:06	-0.0157716	-0.0149052	0.000866404	0.00550413	-0.0135832	-0.00726145	0.00143306	-0.0027647	-0.00261874	-0.00173879	-0.00037951	0.00045375	0.000848827	-0.00265811	7.78481e-05	-0.000447097	0.0013266	0.00168384	-0.00104664	0.00182717	0	0	0.00249721	0.00194059	-0.000866404
0.00550413	2010-11-03 21:30:06	-0.0151379	-0.0134455	0.00169243	0.00550413	-0.0125181	-0.00675691	0.00158655	-0.00265521	-0.00235695	-0.00168036	-0.000366705	0.000431363	0.000938765	-0.00245724	7.91105e-05	-0.000462984	0.00117403	0.00162958	-0.00102336	0.00182347	0	0	0.00215994	0.00150537	-0.00169243
0.00550413	2010-11-03 22:00:06	-0.0140818	-0.0122649	0.00181694	0.00550413	-0.0118012	-0.00613391	0.00172067	-0.00245956	-0.00203999	-0.00161688	-0.000353386	0.00040937	0.000985162	-0.00223695	8.16724e-05	-0.000470272	0.00102598	0.00158702	-0.000995373	0.00181904	0	0	0.00167754	0.00103213	-0.00181694
0.00550413	2010-11-03 22:30:06	-0.0122511	-0.0105746	0.00167646	0.00550413	-0.0104283	-0.0055056	0.00183762	-0.0022001	-0.00169475	-0.0015513	-0.000339939	0.000386357	0.000947236	-0.00204802	8.60055e-05	-0.000471999	0.00088721	0.0015428	-0.000963981	0.00181453	0	0	0.00107182	0.000551701	-0.00167646
0.00550413	2010-11-03 23:00:06	-0.0107725	-0.0093334	0.0014391	0.00550413	-0.00938351	-0.00484437	0.0019659	-0.00192314	-0.00135933	-0.00147649	-0.000326443	0.00036195	0.000827747	-0.0018876	8.91617e-05	-0.00046599	0.00075562	0.00148796	-0.000934209	0.00180877	0	0	0.000372462	9.39956e-05	-0.0014391
0.00550413	2010-11-03 23:30:06	-0.0094348	-0.00789187	0.00154293	0.00550413	-0.00831837	-0.00411727	0.00208942	-0.00160991	-0.001041	-0.00139577	-0.000313108	0.000336697	0.00076313	-0.0017162	8.91432e-05	-0.000453973	0.000648161	0.0014425	-0.000903187	0.00180235	0	0	-0.000384804	-0.000313792	-0.00154293
0.00550413	2010-11-04 00:00:06	-0.0081674	-0.00605163	0.00211577	0.00550413	-0.00692523	-0.00332167	0.00214971	-0.00129603	-0.000757698	-0.00131799	-0.000299966	0.000310836	0.000720968	-0.00152358	8.56586e-05	-0.000430455	0.000540969	0.00139734	-0.000875169	0.00179553	0	0	-0.00116023	-0.000648751	-0.00211577
0.00550413	2010-11-04 00:30:06	-0.0061256	-0.0040173	0.0021083	0.00550413	-0.00553208	-0.00240231	0.00214018	-0.000972105	-0.000511631	-0.00124589	-0.000286037	0.00028415	0.000642261	-0.00125449	7.92907e-05	-0.000398544	0.000453154	0.00135012	-0.000849375	0.00178774	0	0	-0.00191238	-0.00089349	-0.0021083
0.00550413	2010-11-04 01:00:06	-0.0045766	-0.00192436	0.00265224	0.00550413	-0.00409844	-0.00154615	0.00203235	-0.0006498	-0.000299063	-0.00118492	-0.000271932	0.000256876	0.000605715	-0.000990891	7.20466e-05	-0.000361142	0.000384713	0.00130466	-0.000823663	0.00177873	0	0	-0.00260054	-0.00103703	-0.00265224
0.00550413	2010-11-04 01:30:06	-0.0021123	0.000763834	0.00287613	0.00550413	-0.00206947	-0.000697945	0.00186275	-0.000361506	-0.000152326	-0.00113006	-0.000257041	0.000229227	0.000531244	-0.000751266	6.63285e-05	-0.000325226	0.000352097	0.00125292	-0.000796841	0.00176919	0	0	-0.00318709	-0.00107528	-0.00287613
0.00550413	2010-11-04 02:00:06	0	0.00239275	0.00239275	0.00550413	-0.00100438	-4.20123e-05	0.00168002	-0.000110787	-7.37903e-05	-0.00107499	-0.000241796	0.000201304	0.000437074	-0.000554	6.06103e-05	-0.000285164	0.000368574	0.00118814	-0.000768102	0.00175878	0	0	-0.00363967	-0.00101117	-0.00239275
0.00550413	2010-11-04 02:30:06	0.0028164	0.00420548	0.00138908	0.00550413	0.000368559	0.000443982	0.00147864	8.74569e-05	-6.68353e-05	-0.00100753	-0.000226263	0.000170556	0.00030074	-0.000416617	5.41199e-05	-0.000245448	0.0004137	0.00112616	-0.000739588	0.00174714	0	0	-0.00393307	-0.000854336	-0.00138908
0.00550413	2010-11-04 03:00:06	0.0035204	0.00568605	0.00216565	0.00550413	0.00139315	0.000765328	0.00126995	0.000205691	-0.000140106	-0.000934597	-0.000210216	0.000138274	0.000257198	-0.000305098	4.64803e-05	-0.00020518	0.000480565	0.00106801	-0.000710628	0.00173436	0	0	-0.00405076	-0.000620488	-0.00216565
0.00550413	2010-11-04 03:30:06	0.0042245	0.00571332	0.00148882	0.00550413	0.00108538	0.000889099	0.00103859	0.000274042	-0.000253991	-0.000868163	-0.000194185	0.000105324	0.000203808	-0.000244268	3.83227e-05	-0.0001646	0.000550876	0.00102525	-0.000681004	0.001721	0	0	-0.00398585	-0.000330436	-0.00148882
0.00550413	2010-11-04 04:00:06	0.0056327	0.00654966	0.000916957	0.00550413	0.00174146	0.000850867	0.00077948	0.000271452	-0.000397835	-0.000805318	-0.000178138	7.15886e-05	0.000120869	-0.00022674	3.00612e-05	-0.000129167	0.000615349	0.000996359	-0.000651679	0.00170734	0	0	-0.00374158	-8.83509e-06	-0.000916957
0.00550413	2010-11-04 04:30:06	0.0056327	0.00676179	0.00112909	0.00550413	0.00172121	0.00071385	0.000530961	0.000182699	-0.000561988	-0.000737855	-0.000161786	3.82248e-05	0.000116634	-0.000220296	2.21857e-05	-9.71861e-05	0.000680624	0.000970677	-0.000620445	0.00169405	0	0	-0.0033312	0.000317302	-0.00112909
0.00550413	2010-11-04 05:00:06	0.0042245	0.00576185	0.00153735	0.00550413	0.000716824	0.000376604	0.000286465	4.01723e-05	-0.000729358	-0.000657994	-0.000145579	5.37209e-06	6.32421e-05	-0.000245123	1.70041e-05	-7.40808e-05	0.000733671	0.000934733	-0.000587654	0.00168041	0	0	-0.00277722	0.000620244	-0.00153735
0.00550413	2010-11-04 05:30:06	0.0056327	0.00587329	0.000240589	0.00550413	0.00100439	-0.000125286	6.86611e-05	-0.000176209	-0.000896566	-0.00056468	-0.000129211	-2.72836e-05	5.7627e-05	-0.000303204	1.25578e-05	-6.0508e-05	0.000743196	0.000890563	-0.000553392	0.00166544	0	0	-0.0021102	0.000873275	-0.000240589
0.00550413	2010-11-04 06:00:06	0.0042245	0.00404211	-0.000182394	0.00550413	-0.00038881	-0.000890614	-7.67892e-05	-0.000432433	-0.00102469	-0.000458541	-0.000113147	-6.05677e-05	0.000111019	-0.000465321	9.13804e-06	-4.75223e-05	0.000712141	0.000848054	-0.000518612	0.00164917	0	0	-0.00136692	0.00105243	0.000182394
0.00550413	2010-11-04 06:30:06	0.0014082	0.00154788	0.000139676	0.00550413	-0.00210997	-0.0017797	-0.000192264	-0.000684771	-0.00108291	-0.000341685	-9.67956e-05	-9.37346e-05	6.74774e-05	-0.00076852	8.52532e-06	-4.71762e-05	0.000653732	0.000811703	-0.000482654	0.00163266	0	0	-0.000588265	0.0011381	-0.000139676
0.00550413	2010-11-04 07:00:06	-0.0007041	-0.000574908	0.000129192	0.00550413	-0.00352336	-0.0025647	-0.000249261	-0.000925449	-0.00108259	-0.000215568	-7.96742e-05	-0.000126862	8.57025e-05	-0.00112336	7.60268e-06	-5.26325e-05	0.000535099	0.000766701	-0.000446028	0.00161553	0	0	0.000183288	0.00111653	-0.000129192
0.00550413	2010-11-04 07:30:06	-0.0035204	-0.00278882	0.000731579	0.00550413	-0.00524457	-0.00317445	-0.000237189	-0.00111916	-0.000992069	-9.05052e-05	-6.21991e-05	-0.000159146	0.000158794	-0.00146256	7.39464e-06	-6.86209e-05	0.000371356	0.00070606	-0.000410729	0.00159754	0	0	0.000906229	0.000980881	-0.000731579
0.00550413	2010-11-04 08:00:06	-0.0043653	-0.00350371	0.000861591	0.00550413	-0.00594114	-0.00339436	-0.000217807	-0.00125747	-0.000807285	3.20484e-05	-4.46914e-05	-0.000191213	0.000238877	-0.00159814	9.82481e-06	-0.000101325	0.000154017	0.000631644	-0.000374771	0.00157931	0	0	0.0015426	0.000732047	-0.000861591
0.00550413	2010-11-04 08:30:06	-0.0047174	-0.00343901	0.00127839	0.00550413	-0.00624891	-0.00342199	-0.000128615	-0.00131481	-0.000529929	0.000147449	-2.73605e-05	-0.000222515	0.000397671	-0.00155579	1.31405e-05	-0.000139314	-0.000114779	0.000540657	-0.000337708	0.00156037	0	0	0.00206039	0.00037891	-0.00127839
0.00550413	2010-11-04 09:00:06	-0.0035204	-0.00259514	0.000925264	0.00550413	-0.00592089	-0.00335349	2.23379e-05	-0.00125133	-0.000169815	0.000260113	-1.03342e-05	-0.000253482	0.000532622	-0.00144152	2.05813e-05	-0.000180169	-0.000401882	0.000434708	-0.000301375	0.00154103	0	0	0.00243552	-6.18876e-05	-0.000925264
0.00550413	2010-11-04 09:30:06	-0.0028164	-0.00201808	0.000798318	0.00550413	-0.00592089	-0.00314266	0.000206552	-0.00107479	0.000234815	0.000374886	6.24336e-06	-0.000284547	0.000605715	-0.00131068	3.14995e-05	-0.000217676	-0.000693487	0.000319904	-0.000264605	0.00152076	0	0	0.00265346	-0.000566705	-0.000798318
0.00550413	2010-11-04 10:00:06	-0.0035204	-0.00104514	0.00247526	0.00550413	-0.00588039	-0.00256431	0.000455812	-0.000801399	0.000662125	0.000480197	2.19859e-05	-0.000316397	0.000527007	-0.00102595	4.19276e-05	-0.000243889	-0.000986414	0.000204795	-0.000228349	0.00150015	0	0	0.00271005	-0.0011062	-0.00247526
0.00550413	2010-11-04 10:30:06	-0.0007041	0.00190543	0.00260953	0.00550413	-0.004467	-0.00153026	0.000688974	-0.000441844	0.0010984	0.000584453	3.78562e-05	-0.000347582	0.000479236	-0.000549541	4.93891e-05	-0.000263852	-0.0012743	8.56484e-05	-0.000192017	0.00147902	0	0	0.00261179	-0.00164707	-0.00260953
0.00550413	2010-11-04 11:00:06	0.0028164	0.00598944	0.00317304	0.00550413	-0.00235703	-0.000205137	0.000866207	7.76168e-06	0.00154433	0.000689764	5.3887e-05	-0.000378804	0.000479236	5.78064e-05	5.1877e-05	-0.000261783	-0.00155502	-3.05467e-05	-0.00015577	0.00145734	0	0	0.00237536	-0.00215416	-0.00317304
0.00550413	2010-11-04 11:30:06	0.007745	0.010472	0.00272703	0.00550413	8.09973e-05	0.00124375	0.000970346	0.000534138	0.00197639	0.000788348	7.02714e-05	-0.000410223	0.000399148	0.000682682	5.05961e-05	-0.000228526	-0.00179512	-0.000146538	-0.00011738	0.00143551	0	0	0.00202636	-0.00259283	-0.00272703
0.00550413	2010-11-04 12:00:06	0.0119695	0.0151733	0.00320376	0.00550413	0.00286729	0.00272557	0.00100542	0.00107185	0.00237748	0.000885879	8.58698e-05	-0.00044121	0.000167262	0.0013122	4.62353e-05	-0.000172546	-0.00199649	-0.000267397	-7.81017e-05	0.00141359	0	0	0.00159754	-0.0029313	-0.00320376
0.00550413	2010-11-04 12:30:06	0.0168981	0.0194389	0.00254079	0.00550413	0.00530532	0.00413358	0.000996629	0.00155936	0.00271917	0.000988028	0.000101275	-0.000472569	-3.36907e-05	0.00190761	3.80592e-05	-0.000102992	-0.00215805	-0.000381726	-3.96351e-05	0.00139094	0	0	0.00112645	-0.00314297	-0.00254079
0.00550413	2010-11-04 12:51:26	0.0211226	0.0225335	0.00141092	0.00550413	0.00728668	0.00500684	0.000951222	0.00186927	0.00291688	0.00106484	0.00011223	-0.000495338	-0.000184544	0.00227371	3.01069e-05	-4.39442e-05	-0.0022405	-0.000462518	-1.24631e-05	0.0013747	0	0	0.000787542	-0.00320533	-0.00141092
0.00550413	2010-11-04 13:30:06	0.0253472	0.0267692	0.001422	0.00550413	0.0101408	0.00614868	0.000769628	0.00233517	0.0031636	0.00120726	0.000132086	-0.000536624	-0.000476379	0.00275287	9.36663e-06	8.12883e-05	-0.00233446	-0.000608891	3.64951e-05	0.00134559	0	0	0.000215412	-0.00311684	-0.001422
0.00550413	2010-11-04 14:00:06	0.0274594	0.0286914	0.00123202	0.00550413	0.0114935	0.0066676	0.000514866	0.00260564	0.00325348	0.00131425	0.00014826	-0.000569397	-0.000691417	0.00298055	-1.12631e-05	0.000188936	-0.00236866	-0.000717368	7.2823e-05	0.00132286	0	0	-0.000150148	-0.00286719	-0.00123202
0.00550413	2010-11-04 14:30:06	0.0288676	0.0294324	0.000564821	0.00550413	0.011862	0.00702717	0.000154487	0.00276534	0.00326534	0.00141494	0.000164756	-0.000602838	-0.000869908	0.0031474	-3.22327e-05	0.000290334	-0.00236095	-0.00082554	0.000109819	0.00130103	0	0	-0.00041454	-0.0024683	-0.000564821
0.00550413	2010-11-04 15:00:06	0.0309799	0.0304507	-0.000529226	0.00550413	0.0125586	0.00728	-0.000255581	0.00284665	0.00319191	0.00151205	0.000181445	-0.000636888	-0.000986542	0.00326631	-5.23074e-05	0.000377642	-0.00233095	-0.000935679	0.000146147	0.00127883	0	0	-0.000556549	-0.00193849	0.000529226
0.00550413	2010-11-04 15:30:06	0.0330921	0.0313399	-0.00175219	0.00550413	0.0132349	0.00730763	-0.000686837	0.00286187	0.00305365	0.00161525	0.000197669	-0.000671134	-0.00103855	0.00333822	-7.03566e-05	0.000451963	-0.0022747	-0.00105442	0.000183287	0.0012565	0	0	-0.000564638	-0.00130451	0.00175219
0.00550413	2010-11-04 16:00:06	0.031684	0.0310533	-0.000630746	0.00550413	0.0128664	0.00716796	-0.00110274	0.00283013	0.00287969	0.00171951	0.000214486	-0.000705224	-0.00108633	0.00332353	-8.46762e-05	0.000512817	-0.00221739	-0.00118501	0.000218956	0.00123457	0	0	-0.000437781	-0.000599747	0.000630746
0.00550413	2010-11-04 16:30:06	0.0309799	0.0307337	-0.000246232	0.00550413	0.0125383	0.00690453	-0.00145868	0.0027268	0.00268473	0.00182251	0.000231945	-0.000739902	-0.00114957	0.00326915	-9.46997e-05	0.00055464	-0.00216193	-0.00131778	0.000254842	0.00121226	0	0	-0.000185525	0.000137917	0.000246232
0.00550413	2010-11-04 17:00:06	0.0309799	0.0304506	-0.000529344	0.00550413	0.0121698	0.00656464	-0.00173094	0.00256743	0.00248978	0.00191585	0.000249597	-0.000774934	-0.00115942	0.00321846	-0.000102057	0.000582062	-0.00211737	-0.00144889	0.000291247	0.00118983	0	0	0.000172698	0.000868647	0.000529344
0.00550413	2010-11-04 17:30:06	0.0302758	0.0296522	-0.000623567	0.00550413	0.0114732	0.00600219	-0.00192279	0.00239121	0.00230226	0.00199825	0.000267697	-0.000809672	-0.00115942	0.00312352	-0.000106853	0.000595394	-0.00209271	-0.00156902	0.000326402	0.00116616	0	0	0.000608959	0.00155329	0.000623567
0.00550413	2010-11-04 18:00:06	0.0288676	0.0284715	-0.000396059	0.00550413	0.0104081	0.00540946	-0.00205288	0.00216868	0.00215046	0.00207477	0.000286135	-0.000844095	-0.00113696	0.00303228	-0.000109773	0.000601162	-0.00207785	-0.00169195	0.000362797	0.00114235	0	0	0.00108881	0.00215591	0.000396059
0.00550413	2010-11-04 18:30:06	0.0274594	0.0269089	-0.00055048	0.00550413	0.0090352	0.00481409	-0.00211718	0.00191861	0.00202877	0.00214414	0.000304894	-0.000877773	-0.00112149	0.00294104	-0.000111139	0.000602406	-0.00207945	-0.00181591	0.000399495	0.00111922	0	0	0.00157374	0.00264614	0.00055048
0.00550413	2010-11-04 19:00:06	0.0267553	0.0257847	-0.000970607	0.00550413	0.00833863	0.00415551	-0.00214568	0.00166012	0.00195108	0.00220279	0.000324566	-0.000911509	-0.00112149	0.00283416	-0.000110235	0.000592668	-0.00210388	-0.00194179	0.000436193	0.00109465	0	0	0.00202381	0.00300099	0.000970607
0.00550413	2010-11-04 19:30:06	0.0260513	0.0242282	-0.00182311	0.00550413	0.00725329	0.00346135	-0.00212959	0.00144341	0.00194566	0.0022566	0.000344481	-0.000944853	-0.00102732	0.00270605	-0.000108841	0.000579993	-0.00215297	-0.00205151	0.000471935	0.00106968	0	0	0.00240051	0.00320618	0.00182311
0.00550413	2010-11-04 20:00:06	0.0232349	0.0218327	-0.00140216	0.00550413	0.00555233	0.00278308	-0.00205904	0.00129279	0.00201334	0.0023146	0.000364828	-0.000977451	-0.00101186	0.00247107	-0.000105902	0.000566801	-0.00221348	-0.0021416	0.000508263	0.00104458	0	0	0.00266937	0.00325686	0.00140216
0.00550413	2010-11-04 20:30:06	0.0211226	0.0204043	-0.00071826	0.00550413	0.0045075	0.00249997	-0.00195597	0.00117909	0.00213619	0.00238649	0.000385513	-0.00100964	-0.00101186	0.00233918	-0.000102869	0.000546045	-0.00229868	-0.00222636	0.000545989	0.00101967	0	0	0.00280236	0.00315758	0.00071826
0.00550413	2010-11-04 21:00:06	0.0197145	0.019734	1.94903e-05	0.00550413	0.00385142	0.00250792	-0.00181232	0.00114864	0.00231928	0.00246278	0.000405909	-0.00104186	-0.00091069	0.00231152	-0.00010058	0.000525117	-0.00242128	-0.0022946	0.000583057	0.000994059	0	0	0.00277978	0.00292171	-1.94903e-05
0.00550413	2010-11-04 21:30:06	0.0204186	0.0205919	0.00017334	0.00550413	0.004548	0.00274902	-0.00165152	0.00120888	0.00258276	0.00253908	0.000426449	-0.00107361	-0.000889609	0.00242019	-9.63504e-05	0.000496038	-0.0025712	-0.00235192	0.000621217	0.000968461	0	0	0.00259165	0.00257026	-0.00017334
0.00550413	2010-11-04 22:00:06	0.0211226	0.02139	0.000267402	0.00550413	0.00487601	0.00314682	-0.00147133	0.00135853	0.00291766	0.00262504	0.000446685	-0.0011058	-0.000753279	0.00262296	-9.25445e-05	0.00047725	-0.00273518	-0.00240028	0.000660937	0.000943687	0	0	0.00223843	0.00213027	-0.000267402
0.00550413	2010-11-04 22:30:06	0.0225308	0.0224457	-8.50931e-05	0.00550413	0.00561308	0.00364871	-0.00127069	0.00159565	0.00329792	0.00271815	0.000467209	-0.00113784	-0.000791204	0.00278887	-8.67985e-05	0.000464298	-0.00290288	-0.00244657	0.000700586	0.000919222	0	0	0.00173106	0.00163281	8.50931e-05
0.00550413	2010-11-04 23:00:06	0.023939	0.0239446	5.5939e-06	0.00550413	0.00665796	0.00441138	-0.00108065	0.00187811	0.00368377	0.00281757	0.000486691	-0.00116989	-0.000858678	0.00297686	-8.12215e-05	0.000456734	-0.00307428	-0.00250141	0.000741985	0.000894284	0	0	0.00109033	0.00111092	-5.5939e-06
0.00550413	2010-11-04 23:30:06	0.023939	0.0255556	0.00161658	0.00550413	0.0077028	0.00527549	-0.00089865	0.00220138	0.00407859	0.00292413	0.000506108	-0.00120151	-0.000881138	0.00315015	-7.92237e-05	0.000462397	-0.00323269	-0.00255272	0.00078444	0.000868791	0	0	0.000345696	0.000597409	-0.00161658
0.00550413	2010-11-05 00:00:06	0.0274594	0.0285808	0.00112143	0.00550413	0.0101206	0.00629895	-0.00078794	0.00255608	0.00447003	0.00303406	0.000525221	-0.00123248	-0.00101186	0.00338513	-7.91197e-05	0.000473897	-0.00339401	-0.00260766	0.00082629	0.000843194	0	0	-0.00046649	0.000122841	-0.00112143
0.00550413	2010-11-05 00:30:06	0.0302758	0.0306559	0.000380092	0.00550413	0.0115542	0.00725124	-0.000756156	0.00293701	0.004842	0.00314379	0.000543708	-0.00126358	-0.00102732	0.00363678	-8.43755e-05	0.000501973	-0.00355293	-0.00266944	0.000868592	0.000817648	0	0	-0.00130511	-0.000286293	-0.000380092
0.00550413	2010-11-05 01:00:06	0.032388	0.0330381	0.000650081	0.00550413	0.0132754	0.00820354	-0.000798943	0.0033471	0.00519198	0.00324511	0.00056245	-0.00129455	-0.00107224	0.00386902	-9.02069e-05	0.000536785	-0.00367603	-0.00273148	0.000910076	0.000791711	0	0	-0.0021267	-0.000609048	-0.000650081
0.00550413	2010-11-05 01:30:06	0.0345003	0.0351144	0.000614138	0.00550413	0.0146888	0.00916378	-0.000913348	0.00372318	0.00548493	0.00334096	0.000581225	-0.00132534	-0.00117065	0.00413536	-9.54534e-05	0.0005736	-0.00376835	-0.00280672	0.000952301	0.000765164	0	0	-0.002888	-0.000831117	-0.000614138
0.00550413	2010-11-05 02:00:06	0.0373167	0.0377029	0.000386156	0.00550413	0.0164302	0.0101793	-0.00104894	0.00405844	0.00570715	0.00344143	0.000599103	-0.00135656	-0.00127605	0.00442662	-0.000102688	0.000614179	-0.00382829	-0.00288351	0.00099504	0.000737226	0	0	-0.00354845	-0.000945481	-0.000386156
0.00550413	2010-11-05 02:30:06	0.040133	0.0406005	0.000467477	0.00550413	0.0185199	0.0110578	-0.00125582	0.00436066	0.00584661	0.00354967	0.000616594	-0.00138827	-0.00133929	0.00466994	-0.000109179	0.000652721	-0.00384924	-0.00295937	0.0010394	0.000709426	0	0	-0.0040726	-0.000952621	-0.000467477
0.00550413	2010-11-05 03:00:06	0.0422453	0.0426124	0.000367083	0.00550413	0.0198928	0.0116755	-0.00150508	0.00462207	0.00591534	0.00365729	0.000633781	-0.00142071	-0.00142362	0.00489393	-0.000116696	0.000699274	-0.00385294	-0.00303518	0.00108259	0.000682248	0	0	-0.00443208	-0.000860283	-0.000367083
0.00550413	2010-11-05 03:30:06	0.0436535	0.0441239	0.000470399	0.00550413	0.0208972	0.0120983	-0.00177955	0.00483424	0.00591433	0.00375967	0.000650214	-0.00145413	-0.00155571	0.00507641	-0.000125071	0.000748005	-0.00383171	-0.00310228	0.00112437	0.000655704	0	0	-0.00460731	-0.000682837	-0.000470399
0.00550413	2010-11-05 04:00:06	0.0450616	0.0453719	0.000310251	0.00550413	0.021614	0.0123946	-0.00207267	0.00497321	0.00586289	0.00385552	0.000666566	-0.00148703	-0.00165412	0.00524876	-0.000133746	0.000791692	-0.00380358	-0.00315587	0.00116638	0.000630027	0	0	-0.00458866	-0.000440277	-0.000310251
0.00550413	2010-11-05 04:30:06	0.0471739	0.0463894	-0.000784526	0.00550413	0.0219623	0.0126501	-0.00235371	0.00503605	0.00575476	0.00395199	0.000683239	-0.00151941	-0.00167658	0.00540178	-0.000142884	0.0008369	-0.00376456	-0.00321262	0.00120706	0.000604657	0	0	-0.00437693	-0.000156907	0.000784526
0.00550413	2010-11-05 05:00:06	0.047878	0.047201	-0.000676968	0.00550413	0.0223106	0.0127409	-0.00264609	0.00501888	0.0056231	0.00406044	0.000700072	-0.0015522	-0.00179183	0.00550317	-0.000150901	0.000878101	-0.00370832	-0.00327357	0.00124766	0.000580114	0	0	-0.00398344	0.000140203	0.000676968
0.00550413	2010-11-05 05:30:06	0.0485821	0.0477819	-0.00080019	0.00550413	0.0226386	0.012596	-0.00292713	0.00491782	0.00547029	0.00418109	0.00071737	-0.00158546	-0.00184384	0.00554286	-0.000159548	0.000917506	-0.00368287	-0.00334327	0.00128966	0.000555079	0	0	-0.00342932	0.000422929	0.00080019
0.00550413	2010-11-05 06:00:06	0.0485821	0.0471714	-0.00141073	0.00550413	0.0222701	0.0120888	-0.00318148	0.00474064	0.00531527	0.00429879	0.000735166	-0.0016192	-0.00185083	0.00540652	-0.000166642	0.000951559	-0.00368926	-0.00341022	0.00133013	0.000528383	0	0	-0.00274431	0.000663875	0.00141073
0.00550413	2010-11-05 06:30:06	0.0471739	0.045464	-0.00170991	0.00550413	0.021205	0.0113235	-0.00339272	0.00451745	0.00520661	0.00442155	0.000753588	-0.00165331	-0.00194924	0.00517523	-0.000171616	0.000975769	-0.00372322	-0.00347142	0.00136889	0.000500769	0	0	-0.00196507	0.000838146	0.00170991
0.00550413	2010-11-05 07:00:06	0.0436535	0.0429545	-0.000699009	0.00550413	0.0194635	0.0104041	-0.00354071	0.00427581	0.00514585	0.00454892	0.000771144	-0.00168652	-0.00193939	0.00483792	-0.000178088	0.000992554	-0.00378269	-0.0035333	0.00140699	0.000472239	0	0	-0.00113301	0.000925015	0.000699009
0.00550413	2010-11-05 07:30:06	0.0408371	0.0409749	0.000137818	0.00550413	0.0180501	0.00965998	-0.0036423	0.00402509	0.00512824	0.00467441	0.000788171	-0.00171937	-0.001886	0.00457518	-0.000182016	0.000992072	-0.00389257	-0.00360663	0.00144392	0.000444926	0	0	-0.000291823	0.000909387	-0.000137818
0.00550413	2010-11-05 08:00:06	0.0387248	0.0389795	0.000254659	0.00550413	0.0163492	0.00913841	-0.00371868	0.00380903	0.00518542	0.00479759	0.000805469	-0.00175104	-0.00179045	0.00440833	-0.000183646	0.000977223	-0.00404462	-0.00370347	0.00148039	0.000418096	0	0	0.000515091	0.000782968	-0.000254659
0.00550413	2010-11-05 08:30:06	0.0394289	0.0386392	-0.000789652	0.00550413	0.0160212	0.00884999	-0.00374973	0.00364383	0.0053328	0.00490943	0.000823425	-0.0017817	-0.00170052	0.00435944	-0.000182583	0.000950804	-0.0042394	-0.00380113	0.00151694	0.000390024	0	0	0.00124726	0.000545057	0.000789652
0.00550413	2010-11-05 09:00:06	0.0394289	0.0380996	-0.00132935	0.00550413	0.0153044	0.00864977	-0.00371499	0.00356576	0.00554755	0.00501537	0.000841558	-0.00181204	-0.00152763	0.00436957	-0.000176959	0.000917719	-0.00446228	-0.00390889	0.00155313	0.000360964	0	0	0.0018696	0.000202891	0.00132935
0.00550413	2010-11-05 09:30:06	0.0387248	0.0381974	-0.000527366	0.00550413	0.0153044	0.00849838	-0.00359582	0.00362924	0.00583692	0.00512424	0.000859371	-0.00184138	-0.0015234	0.0043493	-0.000167643	0.000883218	-0.00468597	-0.00402478	0.00159011	0.000331163	0	0	0.00235451	-0.00022851	0.000527366
0.00550413	2010-11-05 10:00:06	0.0380208	0.038394	0.000373206	0.00550413	0.0149561	0.00868422	-0.00340027	0.00378408	0.00615948	0.00522998	0.000877504	-0.00186908	-0.00151778	0.004481	-0.000158515	0.000849752	-0.00493142	-0.00414098	0.00162828	0.000300971	0	0	0.00268359	-0.000727009	-0.000373206
0.00550413	2010-11-05 10:30:06	0.0380208	0.0397052	0.00168443	0.00550413	0.0149966	0.00939694	-0.00315504	0.00402216	0.00651384	0.00533067	0.000895621	-0.00189571	-0.00148124	0.00483206	-0.000151797	0.000826405	-0.00518933	-0.00426282	0.00166792	0.00027067	0	0	0.0028487	-0.00126453	-0.00168443
0.00550413	2010-11-05 11:00:06	0.0415412	0.0432336	0.0016924	0.00550413	0.0167987	0.0105218	-0.00293723	0.00434705	0.00690629	0.00541497	0.00091361	-0.00192226	-0.00153886	0.00540804	-0.000146729	0.000810448	-0.00545998	-0.0043772	0.00170683	0.000240209	0	0	0.00285239	-0.00180867	-0.0016924
0.00550413	2010-11-05 11:30:06	0.0492862	0.0475495	-0.00173674	0.00550413	0.0192368	0.0117376	-0.00276255	0.004762	0.00731329	0.00548603	0.000930829	-0.0019484	-0.00148685	0.0059629	-0.000146257	0.000822602	-0.00571361	-0.00448635	0.00174413	0.000210382	0	0	0.00270759	-0.00232472	0.00173674
0.00550413	2010-11-05 12:00:06	0.0513984	0.0508161	-0.000582346	0.00550413	0.0209579	0.0128901	-0.00264379	0.0052129	0.00772419	0.0055556	0.000948128	-0.00197328	-0.0016358	0.00644773	-0.000145862	0.00086135	-0.00590196	-0.00460426	0.00178112	0.000179076	0	0	0.00243667	-0.00277789	0.000582346
0.00550413	2010-11-05 12:30:06	0.0535107	0.054261	0.000750263	0.00550413	0.0230679	0.0140702	-0.00257874	0.0056489	0.00807147	0.00562748	0.000966244	-0.00199779	-0.00191546	0.00689381	-0.000148075	0.000910805	-0.00604205	-0.00471657	0.00181965	0.000144922	0	0	0.00206974	-0.00313564	-0.000750263
0.00550413	2010-11-05 13:00:06	0.0570311	0.0575464	0.000515259	0.00550413	0.0251779	0.0151187	-0.00253563	0.00602336	0.00833193	0.00570714	0.000983752	-0.00202247	-0.00211365	0.00731318	-0.000157428	0.00097428	-0.00616834	-0.00483251	0.00185945	0.000110083	0	0	0.00164254	-0.00336998	-0.000515259
0.00550413	2010-11-05 13:30:06	0.0619597	0.0605827	-0.00137697	0.00550413	0.0271866	0.0159945	-0.00259451	0.00637029	0.00853485	0.00579079	0.00100171	-0.00204753	-0.00220497	0.00765977	-0.000171049	0.00105133	-0.00626623	-0.00493441	0.0018985	7.46622e-05	0	0	0.00119384	-0.00345953	0.00137697
0.00550413	2010-11-05 14:00:06	0.0626638	0.0625379	-0.000125942	0.00550413	0.0286	0.0165899	-0.00276887	0.00668708	0.00867752	0.00587592	0.00101925	-0.00207327	-0.00241016	0.00788101	-0.000187751	0.00113995	-0.00632591	-0.00502026	0.00193844	3.93791e-05	0	0	0.000762664	-0.00339112	0.000125942
0.00550413	2010-11-05 14:30:06	0.0633679	0.0641145	0.000746646	0.00550413	0.0296246	0.0171799	-0.0030302	0.00693068	0.00874946	0.00595644	0.00103642	-0.00209903	-0.00257742	0.00808747	-0.00020644	0.00122977	-0.006371	-0.00510782	0.00197757	5.4337e-06	0	0	0.000385508	-0.00316098	-0.000746646
0.00550413	2010-11-05 15:00:06	0.0647761	0.0655013	0.000725187	0.00550413	0.0303414	0.0177344	-0.00337194	0.00711208	0.00874524	0.00603273	0.00105268	-0.00212554	-0.00263219	0.00829023	-0.000222804	0.00130589	-0.00637178	-0.00520201	0.0020181	-2.7919e-05	0	0	9.37066e-05	-0.00277519	-0.000725187
0.00550413	2010-11-05 15:30:06	0.0690006	0.0671054	-0.00189523	0.00550413	0.0314065	0.0181572	-0.00373338	0.00719403	0.00868078	0.00610903	0.00106887	-0.00215193	-0.00275729	0.00850863	-0.000235785	0.00136464	-0.00635957	-0.00530796	0.00205797	-6.22067e-05	0	0	-8.88081e-05	-0.00224951	0.00189523
0.00550413	2010-11-05 16:00:06	0.0711129	0.0686007	-0.0025122	0.00550413	0.0323907	0.018331	-0.00406411	0.0072031	0.00856283	0.00619625	0.00108463	-0.00217846	-0.00278822	0.00869121	-0.000249369	0.00142394	-0.0063325	-0.00541893	0.00209739	-9.70609e-05	0	0	-0.000147223	-0.00160849	0.0025122
0.00550413	2010-11-05 16:30:06	0.0711129	0.0685128	-0.00260014	0.00550413	0.0324109	0.0179937	-0.00437513	0.00716909	0.00840427	0.00629315	0.00109976	-0.00220444	-0.00285284	0.00863967	-0.00025912	0.00147439	-0.00629032	-0.00553989	0.00213895	-0.00013259	0	0	-7.68964e-05	-0.000884023	0.00260014
0.00550413	2010-11-05 17:00:06	0.0690006	0.067406	-0.00159457	0.00550413	0.0316536	0.0174945	-0.00464739	0.00706576	0.00821084	0.00638207	0.00111406	-0.00223009	-0.00297795	0.00848854	-0.000266119	0.00151556	-0.00626245	-0.00565319	0.00217911	-0.000167981	0	0	0.000116318	-0.000113242	0.00159457
0.00550413	2010-11-05 17:30:06	0.0682965	0.0658373	-0.00245918	0.00550413	0.0302807	0.0169729	-0.00485788	0.0069025	0.00801114	0.00646028	0.00112805	-0.0022544	-0.00301587	0.00832813	-0.000274239	0.00154709	-0.00623116	-0.00576255	0.00222081	-0.00020263	0	0	0.000416507	0.000663825	0.00245918
0.00550413	2010-11-05 18:00:06	0.0661843	0.0652342	-0.000950136	0.00550413	0.0296044	0.0165804	-0.00504136	0.00669617	0.00783649	0.00653258	0.00114248	-0.00227691	-0.00304966	0.0083124	-0.000280475	0.00155811	-0.00624127	-0.00587455	0.00226305	-0.000237537	0	0	0.000798853	0.00140689	0.000950136
0.00550413	2010-11-05 18:30:06	0.0661843	0.0650486	-0.00113568	0.00550413	0.0292156	0.016147	-0.00520397	0.00646618	0.00768654	0.00659902	0.00115703	-0.00230041	-0.00291332	0.00833732	-0.000286684	0.00156443	-0.00627682	-0.00598852	0.00230365	-0.000271929	0	0	0.00123142	0.002078	0.00113568
0.00550413	2010-11-05 19:00:06	0.0668884	0.0643119	-0.00257653	0.00550413	0.028519	0.0155819	-0.00532421	0.00625077	0.00760631	0.006652	0.00117167	-0.00232454	-0.00285708	0.00832718	-0.00028854	0.00156823	-0.00631663	-0.00611715	0.00234382	-0.000306445	0	0	0.00167745	0.00264399	0.00257653
0.00550413	2010-11-05 19:30:06	0.0647761	0.062525	-0.00225114	0.00550413	0.0271461	0.0148904	-0.00537973	0.00602532	0.00757398	0.00670034	0.00118536	-0.00234717	-0.00287254	0.00820467	-0.000285988	0.00156395	-0.00636571	-0.00623459	0.00238184	-0.000341895	0	0	0.00209797	0.00307852	0.00225114
0.00550413	2010-11-05 20:00:06	0.0626638	0.0609834	-0.00168042	0.00550413	0.0260608	0.0142318	-0.00532963	0.00581315	0.00758311	0.00674848	0.00119778	-0.0023683	-0.00289924	0.00805535	-0.000282663	0.00155307	-0.00640632	-0.00633736	0.00241921	-0.000378151	0	0	0.00245458	0.00336362	0.00168042
0.00550413	2010-11-05 20:30:06	0.0598475	0.0591256	-0.00072186	0.00550413	0.0247081	0.0136168	-0.00521596	0.00566414	0.00763201	0.00679556	0.00120997	-0.00238874	-0.00288239	0.00787011	-0.000279007	0.0015358	-0.0064623	-0.00642705	0.00245503	-0.000413381	0	0	0.00271214	0.00349069	0.00072186
0.00550413	2010-11-05 21:00:06	0.0584393	0.0578465	-0.000592839	0.00550413	0.0236632	0.0133007	-0.00507561	0.00558737	0.00773946	0.00684432	0.00122276	-0.00240977	-0.00286693	0.0078	-0.000278253	0.0015205	-0.00653661	-0.00651093	0.00248885	-0.000448843	0	0	0.00284129	0.00346076	0.000592839
0.00550413	2010-11-05 21:30:06	0.0577352	0.0574109	-0.000324338	0.00550413	0.0229869	0.0133825	-0.00493418	0.00558931	0.0079014	0.0068891	0.0012359	-0.0024308	-0.00275591	0.00787182	-0.000278376	0.00150876	-0.00662525	-0.00657839	0.00252349	-0.000484112	0	0	0.00282048	0.00328409	0.000324338
0.00550413	2010-11-05 22:00:06	0.0591434	0.0582101	-0.00093334	0.00550413	0.0233757	0.0137527	-0.00480261	0.0056826	0.00812411	0.00693345	0.00124999	-0.00245158	-0.00273483	0.00807364	-0.000276059	0.00149205	-0.00673536	-0.0066326	0.00255651	-0.000518493	0	0	0.00263752	0.00297924	0.00093334
0.00550413	2010-11-05 22:30:06	0.0612557	0.0602179	-0.00103777	0.00550413	0.0247486	0.014348	-0.00464764	0.00585752	0.00838912	0.00698683	0.00126336	-0.00247159	-0.00266174	0.00832889	-0.000272103	0.0014782	-0.00684866	-0.0066821	0.00258893	-0.000553928	0	0	0.00229053	0.00257154	0.00103777
0.00550413	2010-11-05 23:00:06	0.0619597	0.0610266	-0.000933114	0.00550413	0.0251171	0.0149434	-0.00446162	0.00610078	0.00868899	0.00704589	0.00127697	-0.00249105	-0.0027039	0.00856397	-0.000266893	0.00147409	-0.00695241	-0.00672549	0.00262291	-0.000589629	0	0	0.00178811	0.00209122	0.000933114
0.00550413	2010-11-05 23:30:06	0.0633679	0.0630848	-0.000283099	0.00550413	0.0268383	0.0156732	-0.00426755	0.00635927	0.00900816	0.00711084	0.00128989	-0.00250998	-0.00282053	0.00876304	-0.000262833	0.00147664	-0.00705535	-0.00677054	0.00265276	-0.000624781	0	0	0.0011489	0.00157126	0.000283099
0.00550413	2010-11-06 00:00:06	0.0647761	0.0644088	-0.000367259	0.00550413	0.0279034	0.0163923	-0.00409286	0.00662781	0.0093209	0.00716844	0.00130192	-0.00252808	-0.00288801	0.00894647	-0.000263275	0.00149436	-0.00713201	-0.00681119	0.00267997	-0.000661133	0	0	0.000400542	0.00104516	0.000367259
0.00550413	2010-11-06 00:30:06	0.0668884	0.0658256	-0.00106285	0.00550413	0.0292966	0.0170535	-0.00398617	0.00691869	0.00962214	0.00722057	0.00131471	-0.00254584	-0.00297371	0.00902852	-0.000266845	0.00152109	-0.00716675	-0.00684567	0.00270568	-0.000697866	0	0	-0.000422014	0.000544818	0.00106285
0.00550413	2010-11-06 01:00:06	0.0682965	0.066784	-0.00151248	0.00550413	0.0303212	0.0177424	-0.00398437	0.00719402	0.00987533	0.00727144	0.00132715	-0.00256375	-0.00305665	0.00910963	-0.000273627	0.00155614	-0.0071755	-0.00688099	0.00273257	-0.000735068	0	0	-0.00127856	9.85445e-05	0.00151248
0.00550413	2010-11-06 01:30:06	0.0675924	0.0677837	0.000191294	0.00550413	0.0314065	0.0184366	-0.00404835	0.00746094	0.0100644	0.00732314	0.00133779	-0.00258134	-0.00309881	0.00916401	-0.000282143	0.00159475	-0.00716965	-0.00691926	0.00275976	-0.000772136	0	0	-0.00212603	-0.000270565	-0.000191294
0.00550413	2010-11-06 02:00:06	0.0682965	0.0690654	0.000768927	0.00550413	0.0327794	0.0191228	-0.00420004	0.00770323	0.0101965	0.00737695	0.00134776	-0.00260009	-0.00316767	0.00925801	-0.000289114	0.00162387	-0.0071455	-0.00695861	0.00278982	-0.000809152	0	0	-0.00292103	-0.000545871	-0.000768927
0.00550413	2010-11-06 02:30:06	0.0704088	0.0705016	9.28017e-05	0.00550413	0.0341523	0.0197102	-0.00438679	0.00793937	0.0102808	0.00743202	0.00135849	-0.00262028	-0.00312551	0.00937597	-0.000295614	0.0016489	-0.0071163	-0.0069876	0.00281879	-0.000846976	0	0	-0.00362237	-0.000717979	-9.28017e-05
0.00550413	2010-11-06 03:00:06	0.0725211	0.0712858	-0.00123533	0.00550413	0.0348691	0.0202041	-0.00458086	0.00817163	0.0103164	0.00749423	0.0013691	-0.00264029	-0.00318313	0.00948105	-0.000300023	0.00167229	-0.00706428	-0.00701121	0.00284708	-0.000885058	0	0	-0.00419348	-0.000785051	0.00123533
0.00550413	2010-11-06 03:30:06	0.0746333	0.0724988	-0.00213451	0.00550413	0.0358735	0.0206678	-0.00479284	0.00834914	0.0102974	0.0075489	0.00137845	-0.00265904	-0.00321544	0.00959257	-0.000302952	0.00168865	-0.00699981	-0.00702627	0.00287466	-0.000922949	0	0	-0.00460451	-0.000752651	0.00213451
0.00550413	2010-11-06 04:00:06	0.0753374	0.0739802	-0.00135724	0.00550413	0.0369184	0.0211564	-0.00499421	0.00845118	0.0102177	0.00759473	0.00138792	-0.00267726	-0.00323091	0.00973726	-0.000305882	0.0017071	-0.00691992	-0.00703705	0.00289854	-0.000960815	0	0	-0.00483401	-0.000633145	0.00135724
0.00550413	2010-11-06 04:30:06	0.0774497	0.0746305	-0.00281917	0.00550413	0.0373274	0.0214066	-0.00520216	0.00847094	0.0101152	0.00763739	0.0013968	-0.00269643	-0.00330962	0.00980737	-0.000307898	0.00172295	-0.00680581	-0.00704704	0.00292395	-0.000998341	0	0	-0.00487017	-0.000444732	0.00281917
0.00550413	2010-11-06 05:00:06	0.0781538	0.0755502	-0.00260363	0.00550413	0.0382913	0.0213169	-0.0054028	0.00842462	0.00995579	0.00767818	0.00140604	-0.00271497	-0.00332085	0.00973829	-0.000311609	0.00174156	-0.00669094	-0.00705776	0.00295019	-0.00103625	0	0	-0.00471146	-0.000210139	0.00260363
0.00550413	2010-11-06 05:30:06	0.0767456	0.0741818	-0.00256378	0.00550413	0.0375947	0.0207518	-0.00559687	0.00831125	0.00975914	0.00771517	0.00141567	-0.00273456	-0.00335178	0.00944712	-0.00031517	0.00176522	-0.00658825	-0.00707236	0.00297217	-0.00107373	0	0	-0.00436671	4.49086e-05	0.00256378
0.00550413	2010-11-06 06:00:06	0.0725211	0.0720414	-0.000479717	0.00550413	0.0361813	0.0200932	-0.00577813	0.00813795	0.00956419	0.00775636	0.00142424	-0.00275463	-0.00347264	0.00917888	-0.00031859	0.00177769	-0.00649407	-0.00707872	0.00299199	-0.0011106	0	0	-0.00385453	0.000293381	0.000479717
0.00550413	2010-11-06 06:30:06	0.0739292	0.0705285	-0.00340065	0.00550413	0.0351364	0.0194399	-0.00593894	0.00790084	0.00935789	0.00780869	0.00143305	-0.00277517	-0.00339256	0.00894201	-0.000323573	0.00177721	-0.00644078	-0.00707396	0.00301453	-0.00114765	0	0	-0.00320225	0.0005087	0.00340065
0.00550413	2010-11-06 07:00:06	0.0711129	0.0693073	-0.00180564	0.00550413	0.0341118	0.0189131	-0.00608184	0.00765012	0.00918425	0.00786754	0.0014417	-0.00279663	-0.00328154	0.00880188	-0.000326202	0.00176429	-0.00645222	-0.007068	0.00303753	-0.00118479	0	0	-0.00244431	0.000666466	0.00180564
0.00550413	2010-11-06 07:30:06	0.0711129	0.0677027	-0.00341019	0.00550413	0.0327389	0.018315	-0.00621924	0.00743633	0.00907338	0.00792514	0.00145128	-0.00281786	-0.00313536	0.00862404	-0.000325402	0.00174623	-0.00651008	-0.00706593	0.00305831	-0.00122209	0	0	-0.00162021	0.000746078	0.00341019
0.00550413	2010-11-06 08:00:06	0.0711129	0.0670809	-0.00403204	0.00550413	0.0323502	0.0177961	-0.00629488	0.00720699	0.0090534	0.00798126	0.00146033	-0.00283907	-0.00312413	0.00846362	-0.000320551	0.00171805	-0.00659367	-0.00705925	0.00307822	-0.00125976	0	0	-0.000772255	0.000732144	0.00403204
0.00550413	2010-11-06 08:30:06	0.0675924	0.0652693	-0.00232305	0.00550413	0.030629	0.0172969	-0.0062773	0.00699709	0.00910145	0.00803045	0.00146811	-0.002861	-0.00303419	0.00833002	-0.000312761	0.00168217	-0.00669397	-0.00706273	0.00309687	-0.00129744	0	0	5.69966e-05	0.00061561	0.00232305
0.00550413	2010-11-06 09:00:06	0.0668884	0.064968	-0.00192037	0.00550413	0.030629	0.016745	-0.00617604	0.00686428	0.00919588	0.00808552	0.00147447	-0.00288376	-0.00300888	0.00809684	-0.000303991	0.00163955	-0.00681285	-0.00708391	0.00311586	-0.00133479	0	0	0.000827199	0.000394535	0.00192037
0.00550413	2010-11-06 09:30:06	0.0647761	0.0637475	-0.00102858	0.00550413	0.0295436	0.0163249	-0.0060039	0.00676516	0.00933582	0.00814269	0.00147914	-0.00290711	-0.00292879	0.00791341	-0.000297028	0.00160463	-0.00695642	-0.00711529	0.00313665	-0.00137116	0	0	0.00150261	7.44512e-05	0.00102858
0.00550413	2010-11-06 10:00:06	0.0619597	0.0623229	0.00036317	0.00550413	0.0278832	0.0162394	-0.00580983	0.00675933	0.00952282	0.00819188	0.00148426	-0.00293054	-0.00286693	0.00786632	-0.000291932	0.00157594	-0.00712174	-0.00715444	0.00315537	-0.00140676	0	0	0.00205419	-0.000331725	-0.00036317
0.00550413	2010-11-06 10:30:06	0.0647761	0.0632726	-0.00150352	0.00550413	0.028272	0.0164831	-0.00564245	0.00682735	0.00975449	0.00823583	0.00149045	-0.00295453	-0.0028754	0.00804967	-0.000285837	0.00153822	-0.00732181	-0.0071909	0.00317328	-0.00144203	0	0	0.00246128	-0.000804256	0.00150352
0.00550413	2010-11-06 11:00:06	0.064072	0.0656744	0.00160236	0.00550413	0.0295841	0.0169797	-0.005463	0.0070217	0.0100317	0.00826715	0.00149506	-0.00297827	-0.00267159	0.00832889	-0.000281645	0.00151073	-0.00753302	-0.00723035	0.00319074	-0.00147684	0	0	0.00271278	-0.0013176	-0.00160236
0.00550413	2010-11-06 11:30:06	0.0690006	0.0668579	-0.00214273	0.00550413	0.0296651	0.0176569	-0.00531025	0.00731647	0.0103461	0.00829847	0.00149923	-0.00300113	-0.00267297	0.0086754	-0.000274364	0.00149833	-0.00772856	-0.00727909	0.00321004	-0.00151172	0	0	0.00280767	-0.00184186	0.00214273
0.00550413	2010-11-06 12:00:06	0.0697047	0.0697146	9.93508e-06	0.00550413	0.0310583	0.0187791	-0.00516332	0.00763035	0.0106636	0.00832601	0.00150326	-0.00302344	-0.00283038	0.00917947	-0.00026792	0.00149391	-0.00790235	-0.00732926	0.0032298	-0.00154695	0	0	0.00275495	-0.00234457	-9.93508e-06
0.00550413	2010-11-06 12:30:06	0.0753374	0.0739933	-0.00134414	0.00550413	0.0338243	0.0198631	-0.00498863	0.00795978	0.0109462	0.00834766	0.00150713	-0.00304706	-0.00288801	0.00971499	-0.000266422	0.00150703	-0.00805834	-0.00737762	0.00324683	-0.00158197	0	0	0.00257282	-0.00279269	0.00134414
0.00550413	2010-11-06 13:00:06	0.0788579	0.0774396	-0.00141831	0.00550413	0.0362218	0.0207442	-0.00489254	0.00828662	0.0112124	0.00835211	0.00151141	-0.00307194	-0.00297371	0.0100865	-0.000266704	0.00153794	-0.00816152	-0.00742578	0.0032599	-0.00161781	0	0	0.00228736	-0.00315483	0.00141831
0.00550413	2010-11-06 13:30:06	0.0809701	0.0787173	-0.00225275	0.00550413	0.0369386	0.0214225	-0.00484869	0.00862285	0.0114087	0.00834664	0.00151533	-0.00309609	-0.00319013	0.0102875	-0.000272995	0.00159996	-0.00819596	-0.00746632	0.00326801	-0.00165394	0	0	0.00193058	-0.00340335	0.00225275
0.00550413	2010-11-06 14:00:06	0.0816742	0.0800567	-0.00161754	0.00550413	0.0380037	0.0219244	-0.00486297	0.00890726	0.0115115	0.00834222	0.00151884	-0.00311909	-0.00342201	0.0104193	-0.000284732	0.00167135	-0.00815721	-0.00751034	0.00327677	-0.00168824	0	0	0.00153812	-0.00351632	0.00161754
0.00550413	2010-11-06 14:30:06	0.0858987	0.0818718	-0.00402691	0.00550413	0.0393159	0.0225803	-0.00499274	0.00911328	0.011498	0.00834601	0.00152219	-0.00314287	-0.00352603	0.0106478	-0.000298872	0.00173472	-0.00810813	-0.00755663	0.00328906	-0.00172185	0	0	0.0011467	-0.00347917	0.00402691
0.00550413	2010-11-06 15:00:06	0.0851946	0.0827161	-0.00247851	0.00550413	0.0397654	0.0231045	-0.00520619	0.00928852	0.0114012	0.00832774	0.0015256	-0.00316896	-0.00356258	0.0108792	-0.000314387	0.00179747	-0.00807072	-0.00760494	0.00330028	-0.00175571	0	0	0.000791452	-0.00328592	0.00247851
0.00550413	2010-11-06 15:30:06	0.0873069	0.0848161	-0.00249084	0.00550413	0.0414663	0.0235852	-0.00547483	0.00940676	0.0112661	0.00830839	0.00152866	-0.00319594	-0.00361174	0.0110654	-0.000328856	0.00185933	-0.00800992	-0.00763502	0.00330831	-0.00178995	0	0	0.000503426	-0.00293978	0.00249084
0.00550413	2010-11-06 16:00:06	0.088011	0.0852724	-0.00273862	0.00550413	0.0417741	0.0237063	-0.00577049	0.00946895	0.0110905	0.00830417	0.00153153	-0.00322426	-0.00363843	0.0111474	-0.000339643	0.00191583	-0.00788573	-0.00765759	0.00331686	-0.00182544	0	0	0.000307345	-0.00245323	0.00273862
0.00550413	2010-11-06 16:30:06	0.088011	0.0854191	-0.00259193	0.00550413	0.0421224	0.0236076	-0.00605556	0.00944239	0.0108416	0.00830753	0.00153519	-0.0032533	-0.00380569	0.0111659	-0.000346087	0.00195568	-0.0077528	-0.00768691	0.00332592	-0.00186134	0	0	0.000219831	-0.00184736	0.00259193
0.00550413	2010-11-06 17:00:06	0.0873069	0.0848218	-0.00248509	0.00550413	0.0417741	0.0233585	-0.00628322	0.00929047	0.0105254	0.00831278	0.00153933	-0.00328364	-0.0038577	0.0111466	-0.000352587	0.0019839	-0.00763925	-0.00773357	0.00333579	-0.00189673	0	0	0.000248217	-0.00115074	0.00248509
0.00550413	2010-11-06 17:30:06	0.0851946	0.083609	-0.00158565	0.00550413	0.0410978	0.0227855	-0.00644805	0.00902389	0.0101958	0.00832099	0.00154471	-0.00331694	-0.00384785	0.0109964	-0.000359708	0.00201153	-0.00754559	-0.007761	0.00334649	-0.0019315	0	0	0.000390023	-0.000397556	0.00158565
0.00550413	2010-11-06 18:00:06	0.0844906	0.0815419	-0.00294871	0.00550413	0.0399922	0.0219108	-0.00663809	0.00868992	0.00988879	0.00832478	0.0015514	-0.00335148	-0.00387455	0.0107273	-0.000365662	0.00203291	-0.00746838	-0.00778052	0.00335496	-0.00196411	0	0	0.00063315	0.000374425	0.00294871
0.00550413	2010-11-06 18:30:06	0.0816742	0.0785731	-0.00310114	0.00550413	0.0385586	0.0205633	-0.0067934	0.00834138	0.00961192	0.00832079	0.00155786	-0.00338551	-0.00386755	0.0102573	-0.000371004	0.0020451	-0.00739782	-0.0078233	0.00336438	-0.00199621	0	0	0.000956757	0.00112635	0.00310114
0.00550413	2010-11-06 19:00:06	0.0753374	0.0750626	-0.00027483	0.00550413	0.0364283	0.0193555	-0.00691437	0.00798344	0.00936179	0.00830314	0.00156228	-0.00342272	-0.00384086	0.00981305	-0.000373124	0.00203775	-0.00735804	-0.00787721	0.00337427	-0.00202832	0	0	0.00133278	0.00182071	0.00027483
0.00550413	2010-11-06 19:30:06	0.0739292	0.0704582	-0.00347095	0.00550413	0.0327187	0.0184218	-0.00699584	0.00757498	0.00915329	0.00828128	0.00156688	-0.00346185	-0.00371014	0.00957608	-0.000372728	0.00201057	-0.00735566	-0.00792935	0.00338333	-0.00205894	0	0	0.00172798	0.00242381	0.00347095
0.00550413	2010-11-06 20:00:06	0.0732252	0.0698647	-0.00336055	0.00550413	0.0323502	0.0178817	-0.00698706	0.00720052	0.00901721	0.00826404	0.00157325	-0.00350305	-0.00357243	0.00959172	-0.00036978	0.00196429	-0.0073862	-0.00798165	0.00339188	-0.0020881	0	0	0.00210629	0.00290777	0.00336055
0.00550413	2010-11-06 20:30:06	0.0739292	0.0686842	-0.00524501	0.00550413	0.0316941	0.0170584	-0.00691577	0.00691708	0.00895576	0.00825478	0.00157951	-0.00354501	-0.003304	0.00943234	-0.000363121	0.00191591	-0.00744086	-0.00802799	0.00340226	-0.00211717	0	0	0.0024315	0.00325232	0.00524501
0.00550413	2010-11-06 21:00:06	0.0675924	0.0658102	-0.00178224	0.00550413	0.0295234	0.0162681	-0.00676334	0.00677585	0.00898283	0.00825478	0.00158641	-0.00358651	-0.00324775	0.00917244	-0.000350621	0.00187436	-0.00750455	-0.00806263	0.00341375	-0.00214614	0	0	0.00266979	0.00344586	0.00178224
0.00550413	2010-11-06 21:30:06	0.0633679	0.0636468	0.000278891	0.00550413	0.0278427	0.0158087	-0.0065232	0.00670296	0.00906675	0.0082617	0.00159328	-0.00362723	-0.00334754	0.00898892	-0.000336773	0.00182791	-0.00756958	-0.00807712	0.00342767	-0.0021746	0	0	0.0027922	0.003486	-0.000278891
0.00550413	2010-11-06 22:00:06	0.064072	0.0638193	-0.00025274	0.00550413	0.0275146	0.0160221	-0.00617818	0.00666377	0.00921229	0.00828334	0.00159973	-0.00366647	-0.00337995	0.00919064	-0.0003274	0.00177262	-0.00770972	-0.00808027	0.00344365	-0.00220188	0	0	0.00277672	0.00337946	0.00025274
0.00550413	2010-11-06 22:30:06	0.0675924	0.0660099	-0.00158252	0.00550413	0.0285595	0.0165516	-0.00585073	0.00673503	0.00942482	0.00830206	0.00160764	-0.00370615	-0.00307212	0.0095344	-0.000321804	0.00173017	-0.00788697	-0.00808405	0.00345951	-0.00222837	0	0	0.00260989	0.00314132	0.00158252
0.00550413	2010-11-06 23:00:06	0.0690006	0.0677223	-0.00127832	0.00550413	0.0296246	0.0170482	-0.00557519	0.00692614	0.00974838	0.00831321	0.00161571	-0.00374547	-0.0030735	0.00979344	-0.000315718	0.00171642	-0.008061	-0.00809389	0.00347028	-0.00225507	0	0	0.00228783	0.00279372	0.00127832
0.00550413	2010-11-06 23:30:06	0.0704088	0.0691336	-0.00127522	0.00550413	0.030629	0.0175448	-0.00531132	0.00715159	0.0101295	0.00833273	0.00162369	-0.00378504	-0.00316905	0.00998057	-0.000311149	0.00172385	-0.00817958	-0.00810845	0.00347999	-0.00228249	0	0	0.00181665	0.00236419	0.00127522
0.00550413	2010-11-07 00:00:06	0.071817	0.0698157	-0.0020013	0.00550413	0.031038	0.0181705	-0.0050968	0.00737316	0.0104972	0.008363	0.00163384	-0.0038248	-0.003311	0.0101502	-0.000306835	0.00173369	-0.00826236	-0.00812694	0.00349502	-0.00231005	0	0	0.00121214	0.00188361	0.0020013
0.00550413	2010-11-07 00:30:06	0.0732252	0.0706301	-0.00259515	0.00550413	0.0317953	0.0187908	-0.00490018	0.0076148	0.0108171	0.00839934	0.00164476	-0.00386435	-0.00343748	0.0102921	-0.000305119	0.00173901	-0.00836398	-0.00815128	0.00350976	-0.00233765	0	0	0.000498848	0.00138408	0.00259515
0.00550413	2010-11-07 01:00:06	0.0739292	0.0726785	-0.00125073	0.00550413	0.0337838	0.0193836	-0.00475876	0.00789111	0.0111137	0.00845062	0.00165624	-0.00390533	-0.0034164	0.0103502	-0.000312814	0.00177251	-0.00843083	-0.00816856	0.00352531	-0.0023655	0	0	-0.000291309	0.000896779	0.00125073
0.00550413	2010-11-07 01:30:06	0.0739292	0.0729563	-0.000972898	0.00550413	0.0341523	0.0199895	-0.00474931	0.00820046	0.0114099	0.00852187	0.00167011	-0.00394643	-0.00350495	0.0103898	-0.000321698	0.00181747	-0.00847965	-0.0081727	0.00354041	-0.00239391	0	0	-0.00112103	0.000449977	0.000972898
0.00550413	2010-11-07 02:00:06	0.0753374	0.0742317	-0.00110565	0.00550413	0.0352377	0.020851	-0.0048564	0.00855515	0.0116502	0.00859207	0.0016853	-0.00398745	-0.00363567	0.0105511	-0.000329818	0.00185239	-0.00851228	-0.00817628	0.00355501	-0.00242193	0	0	-0.0019498	6.73587e-05	0.00110565
0.00550413	2010-11-07 02:30:06	0.0788579	0.0770526	-0.00180533	0.00550413	0.0373274	0.0218797	-0.00500407	0.00892378	0.0118369	0.00867047	0.00169995	-0.00402818	-0.00358366	0.0108625	-0.000337185	0.00187601	-0.00853589	-0.00819207	0.0035715	-0.00244909	0	0	-0.00273637	-0.000233316	0.00180533
0.00550413	2010-11-07 03:00:06	0.0795619	0.0794257	-0.000136172	0.00550413	0.0387206	0.0229993	-0.00516562	0.00925742	0.0119902	0.00875726	0.00171352	-0.0040681	-0.00355273	0.0112386	-0.000341095	0.00189932	-0.00855578	-0.00820295	0.00358956	-0.00247572	0	0	-0.00344111	-0.000441081	0.000136172
0.00550413	2010-11-07 03:30:06	0.0830824	0.0824856	-0.000596777	0.00550413	0.0408508	0.024103	-0.00534359	0.00951948	0.0120957	0.00886235	0.00172741	-0.00410683	-0.0036539	0.0116035	-0.000344025	0.00192716	-0.00855523	-0.00823014	0.00360628	-0.00249997	0	0	-0.00402835	-0.000552164	0.000596777
0.00550413	2010-11-07 04:00:06	0.0866028	0.084914	-0.00168876	0.00550413	0.0429405	0.0246693	-0.00550111	0.00973489	0.0121629	0.00897857	0.00174272	-0.00414549	-0.00375792	0.0116968	-0.000347481	0.00196449	-0.00852418	-0.00827105	0.00362866	-0.0025232	0	0	-0.00446846	-0.000569924	0.00168876
0.00550413	2010-11-07 04:30:06	0.0873069	0.0857928	-0.00151407	0.00550413	0.0442121	0.024656	-0.00568056	0.00988066	0.0121732	0.0090946	0.00175934	-0.00418384	-0.00390125	0.0115512	-0.000351033	0.00200389	-0.00847855	-0.00830957	0.00365446	-0.00254826	0	0	-0.00473944	-0.000504329	0.00151407
0.00550413	2010-11-07 05:00:06	0.0830824	0.0840027	0.000920337	0.00550413	0.0428595	0.0245599	-0.00589656	0.00992115	0.0121316	0.00922217	0.00177563	-0.00422243	-0.00406289	0.0114028	-0.000357946	0.00204631	-0.00843874	-0.00834789	0.00367964	-0.00257426	0	0	-0.00482822	-0.000371064	-0.000920337
0.00550413	2010-11-07 05:30:06	0.0809701	0.0831041	0.00213403	0.00550413	0.0422237	0.0244255	-0.00611329	0.00985151	0.0120519	0.00936508	0.00179	-0.00426097	-0.00416691	0.0113429	-0.000369411	0.0020777	-0.00842712	-0.00838031	0.00370991	-0.00259853	0	0	-0.00473127	-0.000190302	-0.00213403
0.00550413	2010-11-07 06:00:06	0.0858987	0.0851337	-0.000764968	0.00550413	0.0441716	0.024349	-0.00640058	0.00971449	0.0119546	0.00952589	0.00180561	-0.0042984	-0.00396734	0.0113059	-0.000381214	0.00209818	-0.00849296	-0.00843873	0.00374514	-0.00262162	0	0	-0.00445476	1.47407e-05	0.000764968
0.00550413	2010-11-07 06:30:06	0.0816742	0.0826203	0.000946104	0.00550413	0.0421427	0.0238195	-0.00673353	0.00958686	0.0119314	0.00969068	0.00182364	-0.00433477	-0.00390272	0.011143	-0.000387018	0.00212011	-0.00861447	-0.00850739	0.00377823	-0.00264521	0	0	-0.00401413	0.000219404	-0.000946104
0.00550413	2010-11-07 07:00:06	0.0851946	0.0824548	-0.00273978	0.00550413	0.0424099	0.0233256	-0.00702295	0.00948061	0.0119828	0.00985063	0.0018424	-0.0043719	-0.0040165	0.0109447	-0.000387584	0.00212056	-0.00874082	-0.00857268	0.00380927	-0.00266948	0	0	-0.00343314	0.000399235	0.00273978
0.00550413	2010-11-07 07:30:06	0.0823783	0.0810056	-0.0013727	0.00550413	0.0410573	0.022812	-0.00720347	0.00930667	0.0120674	0.0100247	0.00186159	-0.0044089	-0.00390834	0.0108028	-0.000385841	0.00210709	-0.00891991	-0.00864586	0.00383925	-0.00269411	0	0	-0.00274241	0.0005316	0.0013727
0.00550413	2010-11-07 08:00:06	0.0781538	0.0800365	0.00188274	0.00550413	0.0396844	0.0225459	-0.00727763	0.00918455	0.0122163	0.0102149	0.0018813	-0.00444548	-0.00385347	0.0107539	-0.000381076	0.00207781	-0.00911019	-0.00873317	0.00387379	-0.00271893	0	0	-0.00197765	0.000597181	-0.00188274
0.00550413	2010-11-07 08:30:06	0.0823783	0.0804949	-0.00188337	0.00550413	0.0397249	0.0222904	-0.00730062	0.00910324	0.0124009	0.0104091	0.0019036	-0.00448268	-0.0037987	0.010706	-0.00037757	0.00205184	-0.00936389	-0.0088488	0.00391254	-0.00274319	0	0	-0.00117755	0.000581269	0.00188337
0.00550413	2010-11-07 09:00:06	0.0823783	0.0808629	-0.00151538	0.00550413	0.0393361	0.0221916	-0.0072235	0.00908575	0.0126555	0.0105825	0.00193004	-0.00451979	-0.00371438	0.0107327	-0.000375658	0.00203761	-0.00966905	-0.00896744	0.00395132	-0.00276778	0	0	-0.00038153	0.000474792	0.00151538
0.00550413	2010-11-07 09:30:06	0.080266	0.0808225	0.000556544	0.00550413	0.038352	0.0222351	-0.00717562	0.00920009	0.0129978	0.0107387	0.00195976	-0.0045561	-0.00370591	0.0108414	-0.000369734	0.00202027	-0.00997841	-0.00908177	0.00398456	-0.00279129	0	0	0.000372516	0.000275033	-0.000556544
0.00550413	2010-11-07 10:00:06	0.0837865	0.0828733	-0.00091322	0.00550413	0.0390486	0.0226186	-0.00709777	0.00940578	0.013408	0.0108964	0.00198911	-0.00459358	-0.003772	0.0110828	-0.000364081	0.00199678	-0.0102761	-0.00921501	0.00401918	-0.00281382	0	0	0.00105043	-1.40379e-05	0.00091322
0.00550413	2010-11-07 10:30:06	0.0858987	0.0861098	0.000211093	0.00550413	0.040053	0.0234853	-0.00692891	0.0096999	0.0138077	0.0110649	0.00202093	-0.00462995	-0.00365252	0.0115528	-0.000362018	0.00199157	-0.0105871	-0.00937663	0.00406094	-0.00283612	0	0	0.00162371	-0.00038181	-0.000211093
0.00550413	2010-11-07 11:00:06	0.0894192	0.089609	0.000189814	0.00550413	0.041199	0.0246867	-0.00681746	0.0100763	0.0142303	0.0112465	0.00205478	-0.00466495	-0.00374245	0.0121775	-0.000358353	0.00199668	-0.010936	-0.00954948	0.00410435	-0.00285822	0	0	0.00207113	-0.000811492	-0.000189814
0.00550413	2010-11-07 11:30:06	0.0943478	0.0951747	0.000826865	0.00550413	0.0442729	0.0260618	-0.00670782	0.0104718	0.0146984	0.0114342	0.00209235	-0.00469792	-0.00389002	0.0129121	-0.000358522	0.0020183	-0.0112982	-0.00970465	0.00414788	-0.00288096	0	0	0.00237986	-0.00128096	-0.000826865
0.00550413	2010-11-07 11:59:26	0.105613	0.100469	-0.00514387	0.00550413	0.047367	0.0271832	-0.00661484	0.0108991	0.0151928	0.0116063	0.0021303	-0.00472855	-0.00389045	0.0134816	-0.000362388	0.00206814	-0.011609	-0.00983697	0.0041926	-0.00290425	0	0	0.00254392	-0.00175331	0.00514387
0.00550413	2010-11-07 12:30:06	0.104909	0.10288	-0.00202913	0.00550413	0.0484523	0.0280572	-0.0065898	0.011396	0.0156997	0.0118157	0.00217016	-0.00475978	-0.00425961	0.013845	-0.000366067	0.00213955	-0.0118981	-0.00998396	0.00424278	-0.0029286	0	0	0.00257504	-0.00223173	0.00202913
0.00550413	2010-11-07 13:00:06	0.107021	0.105926	-0.00109513	0.00550413	0.050133	0.0289898	-0.0066004	0.0118605	0.0161293	0.0120454	0.0022081	-0.00478937	-0.00453641	0.0142532	-0.00037899	0.00222488	-0.0121419	-0.0101507	0.00430066	-0.0029509	0	0	0.00248049	-0.00265453	0.00109513
0.00550413	2010-11-07 13:30:06	0.109134	0.108908	-0.000225979	0.00550413	0.0515667	0.0301582	-0.00668121	0.0122048	0.0164938	0.0122798	0.00224443	-0.00481892	-0.00466014	0.0147693	-0.000397622	0.00231761	-0.0124158	-0.0103344	0.00436859	-0.00297159	0	0	0.00228361	-0.00300373	0.000225979
0.00550413	2010-11-07 14:00:06	0.110542	0.112525	0.00198325	0.00550413	0.0537171	0.031416	-0.00691002	0.0125125	0.0168538	0.0125198	0.00228206	-0.00484667	-0.00484848	0.0153961	-0.000417302	0.00240737	-0.0127275	-0.0105344	0.00443498	-0.00299223	0	0	0.00201141	-0.00325359	-0.00198325
0.00550413	2010-11-07 14:30:06	0.114062	0.116181	0.00211864	0.00550413	0.0565034	0.0321166	-0.00722983	0.0128621	0.0172291	0.0127794	0.00231961	-0.00487385	-0.00488217	0.0156654	-0.000439184	0.00251374	-0.0129716	-0.01072	0.00450549	-0.00301293	0	0	0.00169478	-0.00338308	-0.00211864
0.00550413	2010-11-07 15:00:06	0.114766	0.116925	0.00215827	0.00550413	0.0570785	0.0324458	-0.00758216	0.0132359	0.0175698	0.0130528	0.00235687	-0.00490077	-0.00510982	0.0157198	-0.000455548	0.00261766	-0.0132115	-0.0109306	0.00457805	-0.00303325	0	0	0.00136621	-0.00337735	-0.00215827
0.00550413	2010-11-07 15:30:06	0.113358	0.117073	0.00371439	0.00550413	0.0567505	0.0330019	-0.0079381	0.0135255	0.0178362	0.0133479	0.00239472	-0.00492616	-0.00537687	0.0159003	-0.000469763	0.00270321	-0.01344	-0.0111749	0.00466019	-0.00305453	0	0	0.00105751	-0.00322898	-0.00371439
0.00550413	2010-11-07 16:00:06	0.116879	0.120302	0.00342357	0.00550413	0.0585527	0.0340556	-0.00823779	0.0137221	0.0180797	0.0136433	0.00243303	-0.00495085	-0.00558354	0.0164421	-0.000485956	0.00275933	-0.0137231	-0.0114383	0.00474692	-0.00307592	0	0	0.000797462	-0.00293864	-0.00342357
0.00550413	2010-11-07 16:30:06	0.121807	0.124791	0.00298397	0.00550413	0.0613187	0.0348629	-0.00852359	0.0139015	0.018322	0.0139369	0.0024722	-0.00497461	-0.00536987	0.0169344	-0.000503356	0.00281621	-0.0140434	-0.0116938	0.00483461	-0.00309827	0	0	0.000609803	-0.00251533	-0.00298397
0.00550413	2010-11-07 17:00:06	0.124624	0.127183	0.0025595	0.00550413	0.0626308	0.0352039	-0.00886459	0.0141665	0.0186138	0.0142165	0.0025107	-0.00499894	-0.00541479	0.0172202	-0.00051564	0.00289584	-0.0143408	-0.0119778	0.00491901	-0.00312121	0	0	0.000511473	-0.00197602	-0.0025595
0.00550413	2010-11-07 17:30:06	0.126032	0.127063	0.00103129	0.00550413	0.0620153	0.0352198	-0.00916937	0.0144402	0.0188922	0.0144681	0.00254847	-0.00502388	-0.00574784	0.0173041	-0.000523375	0.00296827	-0.0145844	-0.0122715	0.00499956	-0.00314337	0	0	0.000511409	-0.00134474	-0.00103129
0.00550413	2010-11-07 18:00:06	0.125328	0.128413	0.00308563	0.00550413	0.061995	0.0357573	-0.00939374	0.014575	0.0191218	0.0147111	0.00258434	-0.00505031	-0.00596013	0.0176201	-0.000531937	0.0030198	-0.0148194	-0.0125945	0.00508222	-0.00316614	0	0	0.000609896	-0.000651185	-0.00308563
0.00550413	2010-11-07 18:30:06	0.129552	0.130999	0.00144729	0.00550413	0.0624445	0.0365423	-0.00958707	0.014676	0.019307	0.0149482	0.00261842	-0.00507717	-0.00591935	0.0181536	-0.000541734	0.00305955	-0.0150561	-0.0129192	0.00516675	-0.00319	0	0	0.000798548	7.10922e-05	-0.00144729
0.00550413	2010-11-07 19:00:06	0.134481	0.13533	0.000849081	0.00550413	0.0651903	0.0369216	-0.00977309	0.0148399	0.0194923	0.0151849	0.0026532	-0.0051039	-0.00604868	0.0185897	-0.000554733	0.00311522	-0.0153215	-0.013243	0.00525024	-0.00321445	0	0	0.00106092	0.000786781	-0.000849081
0.00550413	2010-11-07 19:30:06	0.135185	0.138075	0.00289004	0.00550413	0.0664417	0.0370835	-0.00998655	0.0150502	0.019715	0.0154178	0.0026882	-0.00513027	-0.00604021	0.0188994	-0.00056958	0.00319599	-0.0155685	-0.0135562	0.00533535	-0.00323971	0	0	0.00137369	0.00146104	-0.00289004
0.00550413	2010-11-07 20:00:06	0.135889	0.136286	0.000396752	0.00550413	0.0634894	0.0372009	-0.0102139	0.0152824	0.0199538	0.0156477	0.00272095	-0.0051567	-0.00627486	0.0191114	-0.0005774	0.00327422	-0.015769	-0.0138336	0.00542126	-0.00326511	0	0	0.0017084	0.00206169	-0.000396752
0.00550413	2010-11-07 20:30:06	0.142226	0.140499	-0.00172718	0.00550413	0.0658869	0.0379689	-0.010375	0.0154415	0.0201714	0.0158704	0.00275359	-0.00518307	-0.0065953	0.0195693	-0.000584464	0.00331394	-0.0159562	-0.0141016	0.0055108	-0.00329125	0	0	0.00203347	0.00256127	0.00172718
0.00550413	2010-11-07 21:00:06	0.14293	0.143803	0.000872856	0.00550413	0.066952	0.0387459	-0.0104514	0.0155947	0.0203787	0.016095	0.00278564	-0.00520846	-0.00646329	0.0201316	-0.00059978	0.00337686	-0.0162061	-0.014369	0.00559819	-0.00331724	0	0	0.00231658	0.00293866	-0.000872856
0.00550413	2010-11-07 21:30:06	0.14645	0.146797	0.000346459	0.00550413	0.0683452	0.0393031	-0.0105779	0.0157962	0.0206723	0.0163328	0.00281664	-0.00523244	-0.00661214	0.020597	-0.000611519	0.00344441	-0.0164051	-0.014626	0.00568465	-0.00334187	0	0	0.00252695	0.00318037	-0.000346459
0.00550413	2010-11-07 22:00:06	0.145042	0.149097	0.00405516	0.00550413	0.0696573	0.039685	-0.0107478	0.0159439	0.0209898	0.0165592	0.00284683	-0.00525499	-0.00679487	0.0209593	-0.000624188	0.00352778	-0.0165921	-0.0148811	0.00576763	-0.00336732	0	0	0.00263766	0.0032812	-0.00405516
0.00550413	2010-11-07 22:30:06	0.149267	0.149716	0.000449063	0.00550413	0.0700461	0.0397152	-0.0108395	0.0161062	0.0213017	0.0167583	0.00287716	-0.00527672	-0.00696913	0.0210599	-0.000637613	0.00360966	-0.0167425	-0.0151205	0.00584605	-0.00339442	0	0	0.0026276	0.00324434	-0.000449063
0.00550413	2010-11-07 23:00:06	0.148563	0.149597	0.00103453	0.00550413	0.0700258	0.0398549	-0.0109744	0.0162578	0.0215997	0.0169415	0.00290641	-0.00529662	-0.0071884	0.0210829	-0.000647005	0.0036748	-0.0168542	-0.0153568	0.00592541	-0.0034227	0	0	0.00248306	0.00308089	-0.00103453
0.00550413	2010-11-07 23:30:06	0.148563	0.149088	0.000525058	0.00550413	0.0693495	0.0401921	-0.0110614	0.0164272	0.0218751	0.01712	0.00293576	-0.00531622	-0.00729518	0.0212321	-0.000662631	0.00373738	-0.016932	-0.0155819	0.00600529	-0.00344932	0	0	0.0021988	0.00280888	-0.000525058
0.00550413	2010-11-08 00:00:06	0.153491	0.151247	-0.00224386	0.00550413	0.0711112	0.040864	-0.0111699	0.0166079	0.0221406	0.0172817	0.00296393	-0.00533601	-0.00735005	0.0215113	-0.000679994	0.00379837	-0.017011	-0.0158256	0.00608137	-0.00347486	0	0	0.00177855	0.00245181	0.00224386
0.00550413	2010-11-08 00:30:06	0.153491	0.152708	-0.000783039	0.00550413	0.0721358	0.0416437	-0.0113965	0.01687	0.0223932	0.017432	0.00299111	-0.00535598	-0.00727696	0.0218238	-0.000693305	0.00384751	-0.0170702	-0.0160622	0.00615276	-0.00350247	0	0	0.00123486	0.00203689	0.000783039
0.00550413	2010-11-08 01:00:06	0.156307	0.154532	-0.00177577	0.00550413	0.073857	0.0422799	-0.0115712	0.0172101	0.0226434	0.0175432	0.00301791	-0.00537464	-0.00730218	0.0219575	-0.000701011	0.00389593	-0.0170505	-0.0162533	0.00622603	-0.00353211	0	0	0.000588461	0.00159305	0.00177577
0.00550413	2010-11-08 01:30:06	0.155603	0.156154	0.000550356	0.00550413	0.0752097	0.0432375	-0.0116973	0.0175431	0.0228363	0.017622	0.00304336	-0.00539255	-0.00750037	0.0222099	-0.000704337	0.00393137	-0.0170157	-0.0164219	0.00629464	-0.00356215	0	0	-0.00013303	0.00114901	-0.000550356
0.00550413	2010-11-08 02:00:06	0.155603	0.157334	0.00173012	0.00550413	0.0759872	0.0441346	-0.0117429	0.0178592	0.0229759	0.0177032	0.00306646	-0.00540918	-0.007558	0.0224727	-0.000709537	0.00396342	-0.0169303	-0.0165855	0.00636185	-0.00359435	0	0	-0.000896726	0.00073132	-0.00173012
0.00550413	2010-11-08 02:30:06	0.162644	0.161561	-0.00108342	0.00550413	0.0796969	0.0451448	-0.0118036	0.0181291	0.0230519	0.0177661	0.0030883	-0.00542271	-0.00763247	0.0227961	-0.000714651	0.00398832	-0.0168079	-0.0167219	0.00642898	-0.00362667	0	0	-0.00166647	0.000362782	0.00108342
0.00550413	2010-11-08 03:00:06	0.162644	0.161953	-0.000690984	0.00550413	0.0801262	0.045694	-0.0118946	0.0183552	0.0230452	0.0178054	0.00310876	-0.0054351	-0.00761139	0.022953	-0.000723204	0.00403919	-0.0166577	-0.016845	0.00649428	-0.00366083	0	0	-0.00240499	6.10774e-05	0.000690984
0.00550413	2010-11-08 03:30:06	0.164052	0.162387	-0.00166568	0.00550413	0.0811507	0.0460429	-0.012039	0.0185349	0.0229775	0.0178229	0.00312777	-0.00544989	-0.00782495	0.022965	-0.00073142	0.00409161	-0.0164754	-0.016934	0.00656038	-0.00369811	0	0	-0.00307612	-0.000162122	0.00166568
0.00550413	2010-11-08 04:00:06	0.163348	0.161831	-0.00151782	0.00550413	0.0814991	0.0461338	-0.0122557	0.0185839	0.0228335	0.0178212	0.00314504	-0.00546626	-0.00786997	0.0228176	-0.000738974	0.00413254	-0.0162756	-0.0169735	0.0066242	-0.00373567	0	0	-0.0036469	-0.000301628	0.00151782
0.00550413	2010-11-08 04:30:06	0.162644	0.16039	-0.00225471	0.00550413	0.081171	0.0460902	-0.0124604	0.0185349	0.0226399	0.0178136	0.00315992	-0.00548154	-0.00797399	0.0225853	-0.000747471	0.00416797	-0.0160612	-0.0170162	0.00668494	-0.00377337	0	0	-0.00408945	-0.000358748	0.00225471
0.00550413	2010-11-08 05:00:06	0.162644	0.159168	-0.00347602	0.00550413	0.0811507	0.0458465	-0.0127356	0.018431	0.0223961	0.0178107	0.00317327	-0.00549611	-0.0079796	0.0223143	-0.000755723	0.00418852	-0.0158463	-0.0170407	0.00674543	-0.00381479	0	0	-0.00438255	-0.000340878	0.00347602
0.00550413	2010-11-08 05:30:06	0.16194	0.157627	-0.00431283	0.00550413	0.08109	0.0452564	-0.0129955	0.018246	0.022119	0.0178231	0.00318722	-0.00550859	-0.0079136	0.0219153	-0.000764126	0.00420123	-0.0156609	-0.0170441	0.00680337	-0.00385812	0	0	-0.00451278	-0.000260718	0.00431283
0.00550413	2010-11-08 06:00:06	0.157012	0.155204	-0.00180748	0.00550413	0.0800047	0.0446557	-0.0132513	0.0179888	0.0218379	0.017825	0.0032006	-0.00551992	-0.00782505	0.0215531	-0.000767189	0.00419716	-0.0155144	-0.017027	0.00685624	-0.00390399	0	0	-0.00447518	-0.000135185	0.00180748
0.00550413	2010-11-08 06:30:06	0.154195	0.151744	-0.00245098	0.00550413	0.0780364	0.0438299	-0.0134797	0.0176834	0.0215709	0.0178193	0.0032112	-0.00553093	-0.00773649	0.0211154	-0.000765032	0.00416877	-0.0153932	-0.0169861	0.00690443	-0.00395048	0	0	-0.00427339	1.58911e-05	0.00245098
0.00550413	2010-11-08 07:00:06	0.155603	0.150083	-0.00551999	0.00550413	0.0775869	0.0429604	-0.0135838	0.0173795	0.0213378	0.0178004	0.00321842	-0.00554234	-0.00761986	0.0207153	-0.000759672	0.00411928	-0.0153062	-0.0169334	0.00695123	-0.00399662	0	0	-0.0039194	0.000171208	0.00551999
0.00550413	2010-11-08 07:30:06	0.149971	0.146498	-0.00347293	0.00550413	0.0751692	0.0419226	-0.0136401	0.0170796	0.0211317	0.0177661	0.0032247	-0.00555367	-0.00736689	0.020249	-0.000751496	0.00406617	-0.0152473	-0.0168866	0.00699538	-0.00404148	0	0	-0.00343269	0.000309465	0.00347293
0.00550413	2010-11-08 08:00:06	0.14645	0.143684	-0.00276631	0.00550413	0.0730997	0.0412364	-0.0136346	0.0167971	0.0209782	0.0177243	0.00322911	-0.00556585	-0.00738236	0.0199789	-0.000739147	0.0039971	-0.0152011	-0.0168596	0.00703527	-0.00408524	0	0	-0.00283905	0.000410801	0.00276631
0.00550413	2010-11-08 08:30:06	0.147859	0.142857	-0.00500134	0.00550413	0.0724436	0.0407175	-0.0135593	0.0165188	0.0208354	0.0176579	0.00323255	-0.00557667	-0.00716033	0.019835	-0.000728219	0.00392405	-0.01519	-0.0168248	0.00706896	-0.00413053	0	0	-0.00216904	0.000458111	0.00500134
0.00550413	2010-11-08 09:00:06	0.145042	0.142134	-0.00290839	0.00550413	0.0717065	0.0402485	-0.0134277	0.0163106	0.0207357	0.0175818	0.00323258	-0.00558574	-0.00697622	0.0197383	-0.000714947	0.00385377	-0.0152006	-0.0167767	0.00709786	-0.0041761	0	0	-0.0014562	0.000438172	0.00290839
0.00550413	2010-11-08 09:30:06	0.144338	0.141099	-0.00323917	0.00550413	0.0706819	0.0397625	-0.0132687	0.0162079	0.0206879	0.0174931	0.00322952	-0.00559452	-0.00686796	0.019589	-0.0006993	0.00378985	-0.0152022	-0.0167285	0.0071285	-0.00422177	0	0	-0.000735102	0.000342536	0.00323917
0.00550413	2010-11-08 10:00:06	0.142226	0.140232	-0.00199362	0.00550413	0.0696371	0.0394465	-0.0130301	0.0161586	0.0206725	0.0174017	0.00322746	-0.0056013	-0.00690313	0.0195133	-0.000686384	0.00373908	-0.0152046	-0.016663	0.00715932	-0.00426787	0	0	-3.94033e-05	0.000168138	0.00199362
0.00550413	2010-11-08 10:30:06	0.14293	0.141024	-0.00190577	0.00550413	0.0696168	0.0395612	-0.0127596	0.0161411	0.020671	0.017305	0.00322377	-0.00560642	-0.00683004	0.0196109	-0.000675184	0.00368931	-0.0152149	-0.0166001	0.00718433	-0.00431495	0	0	0.000600055	-8.24045e-05	0.00190577
0.00550413	2010-11-08 11:00:06	0.14293	0.14176	-0.00117032	0.00550413	0.0693495	0.0398602	-0.0125184	0.0161774	0.020693	0.0171922	0.00321749	-0.00561129	-0.00677664	0.0198404	-0.000666582	0.00365032	-0.0152354	-0.0165115	0.00720152	-0.00436298	0	0	0.00115694	-0.000400827	0.00117032
0.00550413	2010-11-08 11:30:06	0.145746	0.144422	-0.00132434	0.00550413	0.0710505	0.0402527	-0.0122779	0.0162429	0.0207402	0.0170698	0.00320756	-0.00561512	-0.00674571	0.0200404	-0.000661514	0.00363174	-0.0152412	-0.016418	0.00721538	-0.00441132	0	0	0.00161087	-0.000773575	0.00132434
0.00550413	2010-11-08 12:00:06	0.14645	0.14497	-0.00147984	0.00550413	0.0710505	0.0404753	-0.0120894	0.0163122	0.0207864	0.0169433	0.00319575	-0.00561921	-0.00675694	0.0201704	-0.000658207	0.00363599	-0.0151974	-0.0163138	0.00722475	-0.00445923	0	0	0.00194842	-0.00118249	0.00147984
0.00550413	2010-11-08 12:30:06	0.147154	0.145336	-0.00181871	0.00550413	0.071419	0.0405385	-0.0119439	0.0163844	0.0207968	0.0168214	0.00318312	-0.00562198	-0.00689466	0.0201963	-0.000654665	0.00364203	-0.0151098	-0.0162086	0.00723213	-0.00450644	0	0	0.00216378	-0.00160576	0.00181871
0.00550413	2010-11-08 13:00:06	0.147154	0.145401	-0.00175378	0.00550413	0.071747	0.0405661	-0.0118156	0.0164197	0.0207453	0.0166915	0.00316951	-0.00562257	-0.00699306	0.0201889	-0.000655474	0.00365291	-0.0150066	-0.0161127	0.00723386	-0.00455204	0	0	0.00225888	-0.0020192	0.00175378
0.00550413	2010-11-08 13:30:06	0.145746	0.144346	-0.00139977	0.00550413	0.0710707	0.0405358	-0.0117195	0.0164466	0.0206453	0.0165689	0.00315602	-0.00562221	-0.00696213	0.0201226	-0.000660203	0.00367269	-0.0148808	-0.0160079	0.00722696	-0.00459607	0	0	0.00224308	-0.00239758	0.00139977
0.00550413	2010-11-08 14:00:06	0.148563	0.144163	-0.00439937	0.00550413	0.0713987	0.0406372	-0.011725	0.0164573	0.0205143	0.0164598	0.00314153	-0.00562343	-0.00702537	0.0200396	-0.000665544	0.00369145	-0.014737	-0.0158987	0.00721831	-0.00464019	0	0	0.0021323	-0.00271623	0.00439937
0.00550413	2010-11-08 14:30:06	0.147154	0.143941	-0.00321322	0.00550413	0.071747	0.0407031	-0.011781	0.0164634	0.0203404	0.0163503	0.00312462	-0.00562459	-0.00702261	0.0199567	-0.00067178	0.00370875	-0.0145924	-0.0157876	0.00721068	-0.00468336	0	0	0.00194784	-0.00295258	0.00321322
0.00550413	2010-11-08 15:00:06	0.148563	0.143654	-0.00490818	0.00550413	0.0720751	0.040736	-0.0118661	0.0164579	0.0201397	0.0162301	0.00310804	-0.00562395	-0.00697198	0.0198719	-0.000675276	0.00371549	-0.0144509	-0.0156927	0.0071967	-0.00472681	0	0	0.0017148	-0.00308765	0.00490818
0.00550413	2010-11-08 15:30:06	0.145746	0.142649	-0.00309689	0.00550413	0.071747	0.0407307	-0.0119637	0.016387	0.0199227	0.0160983	0.00309076	-0.00562165	-0.0069509	0.0198111	-0.000674645	0.00371007	-0.0143103	-0.0155905	0.00717536	-0.00476906	0	0	0.00146023	-0.00310737	0.00309689
0.00550413	2010-11-08 16:00:06	0.145746	0.141974	-0.00377208	0.00550413	0.0717673	0.0405502	-0.0119842	0.0162591	0.0196797	0.0159712	0.00307375	-0.00561957	-0.00691997	0.0197613	-0.000674259	0.00370143	-0.0141429	-0.0154979	0.00714736	-0.00481009	0	0	0.00121119	-0.00300368	0.00377208
0.00550413	2010-11-08 16:30:06	0.14645	0.140821	-0.00562893	0.00550413	0.0717268	0.0400457	-0.0119988	0.0160689	0.0193927	0.0158417	0.00305451	-0.00561735	-0.00685673	0.0195374	-0.000672083	0.00368938	-0.0139563	-0.0154225	0.00711643	-0.00484999	0	0	0.000992797	-0.00277525	0.00562893
0.00550413	2010-11-08 17:00:06	0.143634	0.137884	-0.00575006	0.00550413	0.0702931	0.0392474	-0.0120094	0.0158441	0.0190531	0.015708	0.00303504	-0.00561501	-0.00685673	0.0192084	-0.000668663	0.0036755	-0.0137698	-0.0153528	0.00707996	-0.00489114	0	0	0.000826416	-0.0024278	0.00575006
0.00550413	2010-11-08 17:30:06	0.140114	0.13501	-0.00510378	0.00550413	0.0689203	0.0383992	-0.0120167	0.0155662	0.0187012	0.0155575	0.00301457	-0.00561152	-0.00685673	0.018802	-0.000666365	0.00365982	-0.013553	-0.0152772	0.00704399	-0.00493182	0	0	0.000728115	-0.00197395	0.00510378
0.00550413	2010-11-08 18:00:06	0.136593	0.132051	-0.0045422	0.00550413	0.0671788	0.0376392	-0.0120353	0.0152423	0.0183325	0.0153976	0.00299265	-0.00560657	-0.00682304	0.0184969	-0.000664208	0.00362991	-0.013358	-0.0151852	0.00700724	-0.00497274	0	0	0.000707493	-0.00143263	0.0045422
0.00550413	2010-11-08 18:30:06	0.133777	0.130165	-0.00361191	0.00550413	0.066134	0.0368818	-0.012054	0.0149501	0.0179793	0.0152277	0.00297121	-0.00560325	-0.006608	0.0182388	-0.000661891	0.00359258	-0.0131771	-0.0150982	0.00696327	-0.00501461	0	0	0.000766983	-0.000828073	0.00361191
0.00550413	2010-11-08 19:00:06	0.130256	0.128	-0.00225671	0.00550413	0.0647408	0.0361297	-0.0120565	0.0146731	0.017656	0.0150709	0.00295142	-0.0055984	-0.0065223	0.0179816	-0.000656145	0.00355086	-0.0129987	-0.0150023	0.00691793	-0.00505597	0	0	0.000901663	-0.000188359	0.00225671
0.00550413	2010-11-08 19:30:06	0.13096	0.126255	-0.0047057	0.00550413	0.0633274	0.0355067	-0.0119885	0.0143845	0.0173531	0.0149244	0.00293274	-0.00559259	-0.0063972	0.0178314	-0.000648101	0.00350368	-0.0128274	-0.0148924	0.00687402	-0.00509713	0	0	0.00109961	0.000456252	0.0047057
0.00550413	2010-11-08 20:00:06	0.129552	0.12502	-0.00453222	0.00550413	0.062323	0.0349469	-0.0118668	0.0140645	0.0170608	0.0147861	0.00291478	-0.00558607	-0.00630726	0.0177189	-0.000637023	0.00345026	-0.0126963	-0.0147659	0.00683091	-0.00513898	0	0	0.00134278	0.00107521	0.00453222
0.00550413	2010-11-08 20:30:06	0.12744	0.123956	-0.00348375	0.00550413	0.0616062	0.0342066	-0.0116745	0.0137768	0.0168385	0.0146488	0.00289694	-0.00557855	-0.00625949	0.0175936	-0.000624692	0.00339231	-0.0125971	-0.0146274	0.0067854	-0.00517931	0	0	0.00160831	0.00163956	0.00348375
0.00550413	2010-11-08 21:00:06	0.124624	0.122285	-0.00233889	0.00550413	0.0605209	0.0332596	-0.0114366	0.0135216	0.0166633	0.0145189	0.00287671	-0.00557121	-0.00610907	0.0172637	-0.000615431	0.00335079	-0.012501	-0.0144735	0.00673565	-0.00521778	0	0	0.00187022	0.0021238	0.00233889
0.00550413	2010-11-08 21:30:06	0.119695	0.11884	-0.00085501	0.00550413	0.0577548	0.0324443	-0.0112034	0.0132815	0.0165399	0.0143892	0.00285629	-0.00556394	-0.00615546	0.0169669	-0.000605916	0.00331595	-0.0123949	-0.0143293	0.00668526	-0.00525425	0	0	0.0021013	0.00250741	0.00085501
0.00550413	2010-11-08 22:00:06	0.117583	0.117372	-0.00021108	0.00550413	0.0567707	0.0319636	-0.0109688	0.0130554	0.0164385	0.0142501	0.00283654	-0.00555771	-0.00612453	0.0166379	-0.000599953	0.00327575	-0.01231	-0.0141922	0.00663008	-0.00528927	0	0	0.00227517	0.0027761	0.00021108
0.00550413	2010-11-08 22:30:06	0.117583	0.116456	-0.00112693	0.00550413	0.0560741	0.0316975	-0.0107583	0.0128478	0.0163876	0.0141229	0.00281784	-0.0055528	-0.00597982	0.0164074	-0.000595525	0.00323334	-0.0122275	-0.0140643	0.00657442	-0.00532398	0	0	0.00236822	0.00292259	0.00112693
0.00550413	2010-11-08 23:00:06	0.11547	0.115812	0.000341658	0.00550413	0.0557056	0.0314341	-0.0105683	0.0127105	0.016391	0.014022	0.00279955	-0.00554791	-0.00578725	0.0161337	-0.000589761	0.00319428	-0.0121296	-0.0139356	0.00652496	-0.00535766	0	0	0.00236138	0.00294691	-0.000341658
0.00550413	2010-11-08 23:30:06	0.116174	0.114793	-0.00138146	0.00550413	0.0553573	0.0311022	-0.0103815	0.012669	0.0164064	0.0139461	0.00278231	-0.00554324	-0.00583788	0.015931	-0.000582121	0.00315142	-0.0120877	-0.0138104	0.00647853	-0.00539024	0	0	0.00224161	0.00285615	0.00138146
0.00550413	2010-11-09 00:00:06	0.114766	0.113943	-0.000823766	0.00550413	0.0549888	0.0308626	-0.0101542	0.0126739	0.0164546	0.0138765	0.00276469	-0.00553851	-0.00563831	0.0156996	-0.000574227	0.00310279	-0.0120771	-0.0136828	0.00643476	-0.00542135	0	0	0.00200291	0.00266378	0.000823766
0.00550413	2010-11-09 00:30:06	0.11195	0.112765	0.000815062	0.00550413	0.0539439	0.0310023	-0.00992429	0.0127263	0.0165514	0.0138017	0.00274661	-0.00553425	-0.00556521	0.015671	-0.000562999	0.00305275	-0.0120842	-0.0135376	0.00639039	-0.00545219	0	0	0.00164687	0.00238849	-0.000815062
0.00550413	2010-11-09 01:00:06	0.114062	0.113763	-0.00029914	0.00550413	0.054762	0.0314765	-0.00970173	0.0128057	0.0166839	0.0137101	0.0027292	-0.00553046	-0.00553852	0.015775	-0.000552363	0.00299891	-0.0120582	-0.0133955	0.00634178	-0.0054827	0	0	0.00118273	0.00205279	0.00029914
0.00550413	2010-11-09 01:30:06	0.116174	0.114872	-0.00130276	0.00550413	0.0554383	0.032081	-0.00950913	0.0129382	0.0168105	0.0136138	0.00271115	-0.00552771	-0.0054472	0.0160423	-0.000545759	0.0029633	-0.0120173	-0.0132721	0.00629129	-0.00551097	0	0	0.000626856	0.00168123	0.00130276
0.00550413	2010-11-09 02:00:06	0.118287	0.116127	-0.00215981	0.00550413	0.056791	0.0324511	-0.00940171	0.013092	0.0169168	0.013515	0.00269327	-0.00552547	-0.00530939	0.0160682	-0.000536829	0.00293795	-0.0118984	-0.0131769	0.00624427	-0.0055385	0	0	1.80053e-06	0.00129878	0.00215981
0.00550413	2010-11-09 02:30:06	0.118991	0.116187	-0.00280366	0.00550413	0.057447	0.0328383	-0.00932057	0.0131802	0.0169479	0.0134257	0.00267671	-0.00552415	-0.00554275	0.0161032	-0.000528614	0.00292949	-0.0117649	-0.0130846	0.00620151	-0.00556525	0	0	-0.000665061	0.000929041	0.00280366
0.00550413	2010-11-09 03:00:06	0.118991	0.116056	-0.00293451	0.00550413	0.0581841	0.0329621	-0.00922152	0.0132896	0.0168958	0.0133458	0.00266016	-0.00552276	-0.00557083	0.0159181	-0.000526984	0.00293125	-0.0116291	-0.0129806	0.00615987	-0.00559231	0	0	-0.00134319	0.000592759	0.00293451
0.00550413	2010-11-09 03:30:06	0.118991	0.115546	-0.00344486	0.00550413	0.0588199	0.0328989	-0.00918136	0.0134066	0.01679	0.0132877	0.00264514	-0.00552148	-0.00561299	0.0156711	-0.000527144	0.00293087	-0.0115169	-0.0128533	0.00611949	-0.00562049	0	0	-0.00200072	0.000306582	0.00344486
0.00550413	2010-11-09 04:00:06	0.116174	0.113857	-0.00231728	0.00550413	0.0577751	0.0330412	-0.00920403	0.0135436	0.016674	0.0132287	0.0026307	-0.00552181	-0.0055132	0.0155023	-0.000530751	0.00293809	-0.0113983	-0.0127176	0.00607911	-0.00564975	0	0	-0.00260636	8.21546e-05	0.00231728
0.00550413	2010-11-09 04:30:06	0.113358	0.113309	-4.93623e-05	0.00550413	0.0575483	0.0334878	-0.00928591	0.0136094	0.0165438	0.0131654	0.00261656	-0.00552275	-0.00561161	0.0155824	-0.000535932	0.00294051	-0.0112948	-0.0125907	0.00603697	-0.00567916	0	0	-0.00313121	-7.43795e-05	4.93623e-05
0.00550413	2010-11-09 05:00:06	0.118991	0.116161	-0.00283037	0.00550413	0.0599053	0.0342214	-0.00942955	0.0135922	0.0163919	0.0131147	0.00260287	-0.00552403	-0.00539519	0.0158883	-0.000537958	0.00292348	-0.0111977	-0.0124732	0.00599414	-0.00570738	0	0	-0.00355044	-0.000162474	0.00283037
0.00550413	2010-11-09 05:30:06	0.120399	0.116413	-0.00398568	0.00550413	0.0606424	0.0342357	-0.00956695	0.0134989	0.0162253	0.0130723	0.00259016	-0.00552434	-0.00527009	0.0158793	-0.000535086	0.00291747	-0.0110801	-0.01236	0.00595156	-0.00573579	0	0	-0.00384464	-0.00018689	0.00398568
0.00550413	2010-11-09 06:00:06	0.118287	0.115487	-0.00279936	0.00550413	0.0612174	0.0337047	-0.00968316	0.0133386	0.0160456	0.0130453	0.00257809	-0.00552599	-0.00544011	0.0155606	-0.000527305	0.00291195	-0.0109642	-0.0122639	0.00590763	-0.00576409	0	0	-0.00400084	-0.000157059	0.00279936
0.00550413	2010-11-09 06:30:06	0.114062	0.111064	-0.00299822	0.00550413	0.0591682	0.0324178	-0.00972152	0.0130629	0.0158344	0.0130394	0.00256652	-0.00552831	-0.00548789	0.014851	-0.000523941	0.00291374	-0.0108376	-0.0121717	0.0058682	-0.00579205	0	0	-0.00401315	-8.61767e-05	0.00299822
0.00550413	2010-11-09 07:00:06	0.10843	0.106386	-0.00204313	0.00550413	0.0566695	0.0311968	-0.00974164	0.012772	0.0156126	0.0130353	0.00255601	-0.00553127	-0.00560738	0.0142453	-0.000521661	0.00289226	-0.0107665	-0.0120675	0.005829	-0.00581726	0	0	-0.00388297	9.90787e-06	0.00204313
0.00550413	2010-11-09 07:30:06	0.102797	0.102213	-0.00058415	0.00550413	0.0539439	0.0301116	-0.00981071	0.0124636	0.0153976	0.0130308	0.00254712	-0.00553496	-0.00537411	0.0138876	-0.000525664	0.00285925	-0.0107469	-0.011987	0.00579118	-0.00584006	0	0	-0.00361874	0.000113916	0.00058415
0.00550413	2010-11-09 08:00:06	0.100685	0.100922	0.000237816	0.00550413	0.0528586	0.0297574	-0.00989662	0.012209	0.0152556	0.0130218	0.00253964	-0.00553919	-0.00516616	0.0139382	-0.000529047	0.00282012	-0.0108011	-0.011918	0.00575654	-0.00586153	0	0	-0.00323535	0.000208392	-0.000237816
0.00550413	2010-11-09 08:30:06	0.0999805	0.100248	0.000267202	0.00550413	0.0519352	0.0295757	-0.0100315	0.0119962	0.0151781	0.0130123	0.00253333	-0.00554431	-0.00483725	0.01407	-0.000523839	0.00277018	-0.0108924	-0.0118624	0.00572264	-0.00588218	0	0	-0.00275319	0.000276919	-0.000267202
0.00550413	2010-11-09 09:00:06	0.101389	0.101244	-0.00014433	0.00550413	0.0525508	0.0295545	-0.0100903	0.0118456	0.0152002	0.0130073	0.00252906	-0.00554981	-0.00476977	0.0141806	-0.000508777	0.00271717	-0.0109906	-0.0118342	0.0056905	-0.00590049	0	0	-0.00219687	0.00030521	0.00014433
0.00550413	2010-11-09 09:30:06	0.100685	0.100898	0.000213838	0.00550413	0.052243	0.0291238	-0.00996487	0.0117782	0.0152662	0.0130025	0.00252627	-0.00555546	-0.00478238	0.0140443	-0.000489052	0.00266222	-0.0110739	-0.0118165	0.00566168	-0.00591987	0	0	-0.00159384	0.000282046	-0.000213838
0.00550413	2010-11-09 10:00:06	0.0999805	0.0997347	-0.000245801	0.00550413	0.0511576	0.0286707	-0.00968744	0.0117397	0.0153702	0.0130129	0.00252478	-0.00556037	-0.00491734	0.0138249	-0.000473752	0.00261829	-0.0111779	-0.0117928	0.00563383	-0.00594004	0	0	-0.000972772	0.000200001	0.000245801
0.00550413	2010-11-09 10:30:06	0.0985723	0.0992289	0.000656561	0.00550413	0.0501128	0.0285193	-0.00933987	0.01174	0.0154808	0.01303	0.00252301	-0.00556522	-0.00491172	0.0137244	-0.00046709	0.00258973	-0.0112846	-0.0117674	0.00560744	-0.00596081	0	0	-0.000361974	5.59335e-05	-0.000656561
0.00550413	2010-11-09 11:00:06	0.0985723	0.0998619	0.00128964	0.00550413	0.0498657	0.0286696	-0.00903912	0.0117831	0.0156198	0.0130298	0.00252259	-0.00557025	-0.00492581	0.0137962	-0.000468145	0.00257702	-0.0114247	-0.0117437	0.00558215	-0.00597975	0	0	0.000212136	-0.000148772	-0.00128964
0.00550413	2010-11-09 11:30:06	0.101389	0.102422	0.00103335	0.00550413	0.0508499	0.0292597	-0.00885934	0.0118919	0.015789	0.0130205	0.00252471	-0.00557512	-0.00475854	0.0141196	-0.000471442	0.00257115	-0.0115892	-0.0117362	0.00556135	-0.00599824	0	0	0.000726457	-0.00040822	-0.00103335
0.00550413	2010-11-09 12:00:06	0.102797	0.104155	0.00135866	0.00550413	0.0512589	0.0297589	-0.00878115	0.0120837	0.0160027	0.0130073	0.00252878	-0.00557956	-0.00466999	0.0144284	-0.000471141	0.00257495	-0.0117441	-0.0117275	0.00554461	-0.00601352	0	0	0.00116238	-0.000712267	-0.00135866
0.00550413	2010-11-09 12:30:06	0.107726	0.107313	-0.00041288	0.00550413	0.0532878	0.0304175	-0.00872267	0.0122874	0.0162308	0.0130123	0.00253358	-0.00558278	-0.00483725	0.0147556	-0.000465782	0.00257315	-0.0119039	-0.0117417	0.00553052	-0.00602591	0	0	0.00150673	-0.00104703	0.00041288
0.00550413	2010-11-09 13:00:06	0.109134	0.108683	-0.000451035	0.00550413	0.0536564	0.030939	-0.00864005	0.0124821	0.0164339	0.0130478	0.00253947	-0.00558565	-0.0048541	0.0150119	-0.000463012	0.00258689	-0.0120392	-0.0117757	0.00552101	-0.00603909	0	0	0.0017523	-0.00139561	0.000451035
0.00550413	2010-11-09 13:30:06	0.11195	0.110753	-0.00119683	0.00550413	0.0550495	0.0314001	-0.00853994	0.0126975	0.0166328	0.0131115	0.00254646	-0.00558744	-0.0050452	0.0151907	-0.000461259	0.00260468	-0.0121721	-0.0117939	0.0055115	-0.00605496	0	0	0.00189814	-0.00173901	0.00119683
0.00550413	2010-11-09 14:00:06	0.112654	0.111968	-0.00068572	0.00550413	0.0557259	0.0317623	-0.00848475	0.0128783	0.016792	0.0131867	0.00255564	-0.00558844	-0.00512814	0.0153612	-0.000466806	0.00264053	-0.0122859	-0.0118087	0.00550487	-0.00607254	0	0	0.00194934	-0.00205717	0.00068572
0.00550413	2010-11-09 14:30:06	0.113358	0.112932	-0.000426339	0.00550413	0.0560944	0.0321904	-0.00849173	0.0130668	0.0169577	0.0132639	0.00256708	-0.00558864	-0.00518715	0.0155529	-0.000477375	0.00269029	-0.012383	-0.0118234	0.00549654	-0.00608722	0	0	0.00191655	-0.00233015	0.000426339
0.00550413	2010-11-09 15:00:06	0.114062	0.113744	-0.000318058	0.00550413	0.0565034	0.0326514	-0.00861821	0.0132236	0.0171005	0.0133427	0.00258006	-0.00558777	-0.00529679	0.015752	-0.000486532	0.00273491	-0.0124626	-0.0118609	0.00548975	-0.00610107	0	0	0.00181507	-0.00253936	0.000318058
0.00550413	2010-11-09 15:30:06	0.116174	0.115578	-0.000596962	0.00550413	0.0578358	0.0331703	-0.00877097	0.0133612	0.017219	0.0134272	0.00259269	-0.00558591	-0.00530801	0.0159464	-0.000497214	0.00278033	-0.0125388	-0.0119301	0.00548789	-0.00611155	0	0	0.00166375	-0.00266865	0.000596962
0.00550413	2010-11-09 16:00:06	0.117583	0.116437	-0.00114599	0.00550413	0.0585324	0.0334666	-0.00894056	0.0134827	0.0173107	0.0135247	0.0026057	-0.00558391	-0.00536987	0.0160838	-0.000504544	0.00282336	-0.012625	-0.0120211	0.00549148	-0.00612194	0	0	0.00148355	-0.00270551	0.00114599
0.00550413	2010-11-09 16:30:06	0.118991	0.117497	-0.00149405	0.00550413	0.0595367	0.0336918	-0.00911853	0.0135802	0.0174033	0.0136371	0.00262111	-0.00558184	-0.00552729	0.0162128	-0.000510262	0.00285675	-0.0127094	-0.0121176	0.00549671	-0.00613314	0	0	0.00129605	-0.0026419	0.00149405
0.00550413	2010-11-09 17:00:06	0.118991	0.117712	-0.00127845	0.00550413	0.059557	0.0337577	-0.00924608	0.0136534	0.0174747	0.013758	0.00263839	-0.00557968	-0.00552867	0.0163511	-0.000517516	0.00289215	-0.0128047	-0.0122063	0.005507	-0.00614512	0	0	0.0011219	-0.00247497	0.00127845
0.00550413	2010-11-09 17:30:06	0.118287	0.117945	-0.000341491	0.00550413	0.059557	0.033788	-0.00937839	0.0137295	0.0175446	0.0138788	0.00265647	-0.00557717	-0.00555674	0.0164534	-0.000523111	0.00292123	-0.0128965	-0.0122936	0.00552312	-0.00615736	0	0	0.000979324	-0.00220744	0.000341491
0.00550413	2010-11-09 18:00:06	0.118991	0.118428	-0.000563272	0.00550413	0.0595772	0.033925	-0.00950519	0.013781	0.0176023	0.0140157	0.00267658	-0.00557509	-0.00562846	0.0166294	-0.000529102	0.00295031	-0.0130159	-0.0123919	0.0055466	-0.00617015	0	0	0.000882804	-0.00184767	0.000563272
0.00550413	2010-11-09 18:30:06	0.118991	0.118711	-0.000279826	0.00550413	0.0592492	0.0341529	-0.00962617	0.0138147	0.0176714	0.0141515	0.00269729	-0.0055725	-0.005665	0.016741	-0.000535583	0.00298136	-0.0131841	-0.0124977	0.00557649	-0.00618047	0	0	0.000842031	-0.00140932	0.000279826
0.00550413	2010-11-09 19:00:06	0.122511	0.120694	-0.00181725	0.00550413	0.0606019	0.0343834	-0.00976102	0.013827	0.0177568	0.0142933	0.00271633	-0.00556849	-0.00571415	0.0168202	-0.000539757	0.00300326	-0.0133824	-0.0126214	0.00561304	-0.00618864	0	0	0.000861186	-0.000910689	0.00181725
0.00550413	2010-11-09 19:30:06	0.12392	0.12145	-0.00246963	0.00550413	0.0609299	0.0343728	-0.00987321	0.0138656	0.0178902	0.014438	0.00273598	-0.00556425	-0.00573809	0.0167576	-0.000544222	0.00303296	-0.0136071	-0.0127664	0.00564797	-0.00619676	0	0	0.000938637	-0.000373746	0.00246963
0.00550413	2010-11-09 20:00:06	0.123215	0.121791	-0.00142414	0.00550413	0.0609299	0.0342161	-0.00994228	0.0139109	0.0180609	0.0145886	0.00275436	-0.00556087	-0.00586172	0.0167115	-0.000548631	0.00305402	-0.0138366	-0.0129147	0.00568349	-0.00620205	0	0	0.00106705	0.000177175	0.00142414
0.00550413	2010-11-09 20:30:06	0.121807	0.12165	-0.000157286	0.00550413	0.0599053	0.034249	-0.00998942	0.0139517	0.0182445	0.014769	0.00277283	-0.00555718	-0.00580271	0.0168009	-0.000553265	0.00306929	-0.0140871	-0.013094	0.00572207	-0.00620578	0	0	0.0012339	0.00071682	0.000157286
0.00550413	2010-11-09 21:00:06	0.12392	0.122737	-0.00118279	0.00550413	0.0599661	0.034361	-0.01	0.0139903	0.018451	0.0149636	0.00279183	-0.00555176	-0.00581394	0.0169916	-0.000557561	0.00307792	-0.0143692	-0.0132704	0.00576907	-0.00620995	0	0	0.00142246	0.00122057	0.00118279
0.00550413	2010-11-09 21:30:06	0.126032	0.125045	-0.000986375	0.00550413	0.0609501	0.0347126	-0.0100406	0.0140496	0.0186893	0.0151645	0.00281309	-0.00554466	-0.00575494	0.0172681	-0.00056034	0.0030877	-0.0147235	-0.0134532	0.00581785	-0.00621329	0	0	0.00161297	0.00166595	0.000986375
0.00550413	2010-11-09 22:00:06	0.126032	0.12586	-0.000171573	0.00550413	0.0606829	0.0349155	-0.0100918	0.0141752	0.0190226	0.0153724	0.00283445	-0.00553639	-0.00578163	0.0174681	-0.000561226	0.00310403	-0.0150814	-0.0136401	0.00587177	-0.00621667	0	0	0.00178417	0.00203407	0.000171573
0.00550413	2010-11-09 22:30:06	0.128144	0.128002	-0.00014186	0.00550413	0.0616467	0.0352448	-0.0101389	0.0143677	0.019411	0.0155702	0.00285656	-0.00552748	-0.00593481	0.0177703	-0.00056004	0.00311992	-0.0154425	-0.0138212	0.00592786	-0.0062177	0	0	0.00191488	0.00231071	0.00014186
0.00550413	2010-11-09 23:00:06	0.128848	0.130142	0.00129397	0.00550413	0.0623433	0.0356612	-0.0101601	0.0145902	0.0198214	0.0157699	0.00287838	-0.00551736	-0.00597136	0.0182255	-0.000561753	0.00313943	-0.0157842	-0.0140327	0.0059802	-0.00621684	0	0	0.00198562	0.00248721	-0.00129397
0.00550413	2010-11-09 23:30:06	0.130256	0.132428	0.0021715	0.00550413	0.0627321	0.0364238	-0.0101495	0.0148487	0.0202665	0.0159835	0.00290006	-0.00550602	-0.00608661	0.0189177	-0.000565436	0.00316899	-0.0160997	-0.0142635	0.00602884	-0.0062166	0	0	0.00198012	0.00256087	-0.0021715
0.00550413	2010-11-09 23:58:56	0.135185	0.136067	0.000881932	0.00550413	0.0644125	0.0373429	-0.0101562	0.0151269	0.0206689	0.0161824	0.00292129	-0.00549265	-0.0061121	0.0195924	-0.000571921	0.00321223	-0.0163645	-0.0144827	0.00607166	-0.00621806	0	0	0.00189196	0.00253771	-0.000881932
0.00550413	2010-11-10 00:30:06	0.138705	0.139536	0.000830744	0.00550413	0.0662352	0.0382626	-0.0101689	0.01547	0.0211049	0.0163797	0.00294538	-0.0054767	-0.00629879	0.020185	-0.000580376	0.00328779	-0.0166011	-0.0147269	0.00611589	-0.00621859	0	0	0.00169864	0.00241824	-0.000830744
0.00550413	2010-11-10 01:00:06	0.141522	0.142454	0.000932439	0.00550413	0.0679361	0.0390502	-0.0102387	0.0159018	0.0215491	0.0165527	0.00296913	-0.00545968	-0.00655451	0.0205519	-0.0005894	0.00337068	-0.0167279	-0.0149431	0.00615779	-0.00621639	0	0	0.00141596	0.00222435	-0.000932439
0.00550413	2010-11-10 01:30:06	0.142226	0.14461	0.0023844	0.00550413	0.0690215	0.0399302	-0.0103224	0.016341	0.0219436	0.0167133	0.00299224	-0.00544081	-0.00686235	0.020845	-0.000602578	0.00346043	-0.0167706	-0.0151517	0.00620781	-0.00621342	0	0	0.00104436	0.00197052	-0.0023844
0.00550413	2010-11-10 02:00:06	0.14293	0.147702	0.00477172	0.00550413	0.0703944	0.0412474	-0.0104002	0.0167819	0.0222519	0.0168617	0.00301567	-0.00541958	-0.0070366	0.0214025	-0.000621164	0.00355164	-0.0168011	-0.0153525	0.00626036	-0.00621064	0	0	0.000595572	0.0016763	-0.00477172
0.00550413	2010-11-10 02:30:06	0.149971	0.152331	0.00236057	0.00550413	0.0732617	0.0426357	-0.0105479	0.0172111	0.0225004	0.0170132	0.00303789	-0.00539702	-0.00712654	0.0220301	-0.00064267	0.00364437	-0.0168149	-0.0155314	0.00631225	-0.00620785	0	0	8.65477e-05	0.00136216	-0.00236057
0.00550413	2010-11-10 03:00:06	0.154899	0.156622	0.00172301	0.00550413	0.0759872	0.0439646	-0.0107434	0.0175855	0.022704	0.0171682	0.00305972	-0.00537322	-0.00723056	0.0226744	-0.000663008	0.0037409	-0.0168149	-0.0156846	0.00636205	-0.00620502	0	0	-0.000461546	0.00104798	-0.00172301
0.00550413	2010-11-10 03:30:06	0.15842	0.159402	0.00098224	0.00550413	0.0780567	0.0448022	-0.0109814	0.0179302	0.0228419	0.0173101	0.00307991	-0.00534731	-0.00731341	0.022975	-0.000679975	0.00384837	-0.0167528	-0.015811	0.00641158	-0.0061994	0	0	-0.00102462	0.000751782	-0.00098224
0.00550413	2010-11-10 04:00:06	0.160532	0.160695	0.000163339	0.00550413	0.0797779	0.0452197	-0.0112452	0.018222	0.0229179	0.0174522	0.0030978	-0.0053196	-0.00774348	0.0229871	-0.000691439	0.00393848	-0.0166538	-0.0159484	0.00645992	-0.00619114	0	0	-0.0015771	0.000488592	-0.000163339
0.00550413	2010-11-10 04:30:06	0.16194	0.160428	-0.00151204	0.00550413	0.0800654	0.0454582	-0.0114923	0.0183918	0.0229282	0.0175856	0.00311516	-0.00529017	-0.00787982	0.0228314	-0.000707877	0.00402344	-0.016524	-0.0160834	0.0065109	-0.00618458	0	0	-0.00209351	0.000269582	0.00151204
0.00550413	2010-11-10 05:00:06	0.159124	0.159748	0.000624194	0.00550413	0.0800857	0.0457519	-0.0117803	0.0184229	0.0228802	0.0177139	0.00313126	-0.00526016	-0.00800068	0.0225918	-0.000725935	0.00409355	-0.0163786	-0.016222	0.00656403	-0.00617507	0	0	-0.0025499	0.000101573	-0.000624194
0.00550413	2010-11-10 05:30:06	0.159828	0.159996	0.000168067	0.00550413	0.0812115	0.0459282	-0.0121246	0.0183727	0.0227947	0.0178427	0.00314519	-0.00522972	-0.00803447	0.0222969	-0.000744389	0.0041477	-0.0162616	-0.0163654	0.00661613	-0.00616524	0	0	-0.00292524	-1.31457e-05	-0.000168067
0.00550413	2010-11-10 06:00:06	0.16194	0.158489	-0.00345094	0.00550413	0.0811507	0.0455448	-0.0124974	0.0182787	0.0226908	0.01796	0.00315777	-0.0051978	-0.0078742	0.0217523	-0.000761733	0.00419101	-0.0161571	-0.016488	0.0066686	-0.00615419	0	0	-0.00320261	-7.66489e-05	0.00345094
0.00550413	2010-11-10 06:30:06	0.159124	0.155966	-0.00315812	0.00550413	0.0803529	0.0448862	-0.0128815	0.018144	0.0225884	0.0180624	0.00316864	-0.00516514	-0.0078152	0.0212591	-0.000766614	0.00419591	-0.0160754	-0.0166042	0.00671939	-0.00614241	0	0	-0.00337	-9.49198e-05	0.00315812
0.00550413	2010-11-10 07:00:06	0.153491	0.152497	-0.00099456	0.00550413	0.0783645	0.0441698	-0.0131614	0.0179545	0.0224786	0.0181524	0.00317739	-0.00513339	-0.00778151	0.0209788	-0.000765805	0.00416539	-0.0160356	-0.0167107	0.00676751	-0.00612981	0	0	-0.00342096	-7.71491e-05	0.00099456
0.00550413	2010-11-10 07:30:06	0.152083	0.151457	-0.000626084	0.00550413	0.0779757	0.0436758	-0.0133207	0.0177676	0.0223601	0.0182201	0.00318422	-0.00510085	-0.00757632	0.0209815	-0.000760794	0.00410326	-0.0160505	-0.0168114	0.00681381	-0.00611913	0	0	-0.00335478	-3.48625e-05	0.000626084
0.00550413	2010-11-10 08:00:06	0.149971	0.14982	-0.000150606	0.00550413	0.0765825	0.043261	-0.013453	0.017614	0.0222735	0.0182636	0.00318975	-0.0050678	-0.00721933	0.0209788	-0.000750347	0.00404103	-0.0160775	-0.0169058	0.00685428	-0.0061113	0	0	-0.00317636	1.90505e-05	0.000150606
0.00550413	2010-11-10 08:30:06	0.149971	0.149046	-0.000924707	0.00550413	0.0759062	0.0430687	-0.0135272	0.0175156	0.022241	0.0182794	0.00319382	-0.0050333	-0.00727272	0.0209935	-0.000735662	0.00399154	-0.0160664	-0.0169756	0.0068929	-0.00610545	0	0	-0.00289589	7.13336e-05	0.000924707
0.00550413	2010-11-10 09:00:06	0.151379	0.149598	-0.00178064	0.00550413	0.0762747	0.0430384	-0.0135363	0.0174349	0.0221946	0.0182582	0.00319588	-0.00499845	-0.0072938	0.0209668	-0.000721588	0.00394315	-0.0160457	-0.017027	0.00692894	-0.00609997	0	0	-0.00252806	0.00010932	0.00178064
0.00550413	2010-11-10 09:30:06	0.151379	0.149241	-0.00213799	0.00550413	0.0755782	0.0429673	-0.0134771	0.0173951	0.0221493	0.0182078	0.00319657	-0.00496375	-0.00725726	0.0209337	-0.000709793	0.00390157	-0.0160183	-0.0170619	0.0069602	-0.00609519	0	0	-0.00209121	0.000121795	0.00213799
0.00550413	2010-11-10 10:00:06	0.151379	0.150046	-0.00133309	0.00550413	0.0759062	0.0429041	-0.0133418	0.0174067	0.0221191	0.0181334	0.0031954	-0.00492768	-0.00723756	0.020858	-0.000701946	0.00387446	-0.0159576	-0.0170802	0.00698829	-0.00609077	0	0	-0.00160624	9.9717e-05	0.00133309
0.00550413	2010-11-10 10:30:06	0.151379	0.150237	-0.00114185	0.00550413	0.0755782	0.0428461	-0.0131404	0.0174213	0.022067	0.0180411	0.00319272	-0.00489111	-0.0073135	0.0208598	-0.000701257	0.00386769	-0.0158886	-0.0170747	0.00701409	-0.00608694	0	0	-0.00109546	3.67767e-05	0.00114185
0.00550413	2010-11-10 11:00:06	0.152083	0.151129	-0.000953804	0.00550413	0.0755579	0.0429805	-0.0129599	0.0174637	0.0219931	0.0179314	0.00318924	-0.00485321	-0.00724041	0.0209677	-0.000702623	0.00386572	-0.0158129	-0.0170538	0.00703474	-0.00608451	0	0	-0.000581347	-7.02237e-05	0.000953804
0.00550413	2010-11-10 11:30:06	0.157012	0.152028	-0.00498339	0.00550413	0.0756187	0.0431834	-0.0128623	0.0175091	0.021902	0.0177934	0.00318374	-0.00481504	-0.00722495	0.0211151	-0.000701465	0.00386085	-0.01571	-0.0169888	0.00705097	-0.00608393	0	0	-8.5407e-05	-0.00022118	0.00498339
0.00550413	2010-11-10 12:00:06	0.157716	0.153528	-0.00418781	0.00550413	0.076295	0.0434745	-0.0127713	0.0175143	0.0217865	0.0176364	0.00317629	-0.00477583	-0.00723056	0.0212884	-0.000700325	0.00386133	-0.0155728	-0.016897	0.0070627	-0.00608392	0	0	0.00037294	-0.000412675	0.00418781
0.00550413	2010-11-10 12:30:06	0.157716	0.154279	-0.00343711	0.00550413	0.0766433	0.0435929	-0.0127363	0.0174935	0.0216247	0.0174745	0.00316585	-0.00473481	-0.00723194	0.0213603	-0.000699684	0.00386883	-0.0153852	-0.0167872	0.00707089	-0.0060844	0	0	0.000777301	-0.00063814	0.00343711
0.00550413	2010-11-10 13:00:06	0.15842	0.154224	-0.0041957	0.00550413	0.0769916	0.0433518	-0.0127257	0.0174456	0.0214197	0.0173169	0.003153	-0.00469214	-0.00734581	0.0212535	-0.000697932	0.00387625	-0.0151739	-0.0166701	0.00707504	-0.00608468	0	0	0.00111508	-0.00088818	0.0041957
0.00550413	2010-11-10 13:30:06	0.156307	0.153045	-0.00326216	0.00550413	0.0765825	0.0429514	-0.012699	0.0173478	0.0211637	0.0171542	0.003138	-0.00464809	-0.00738935	0.0210038	-0.000700107	0.00389062	-0.0149256	-0.0165466	0.00707622	-0.00608522	0	0	0.00137801	-0.00115104	0.00326216
0.00550413	2010-11-10 14:00:06	0.153491	0.150244	-0.00324757	0.00550413	0.0748816	0.0424298	-0.0126972	0.0171968	0.0208621	0.0169831	0.0031208	-0.00460203	-0.00742028	0.0207171	-0.000703818	0.00390364	-0.0146594	-0.0164111	0.00707498	-0.00608593	0	0	0.00156245	-0.0014132	0.00324757
0.00550413	2010-11-10 14:30:06	0.151379	0.149175	-0.00220424	0.00550413	0.0748613	0.0420649	-0.0127231	0.0170067	0.0205176	0.0168013	0.00309967	-0.00455498	-0.00740905	0.0204729	-0.000708519	0.00390257	-0.0143867	-0.0162674	0.00707042	-0.00608638	0	0	0.00166941	-0.00166009	0.00220424
0.00550413	2010-11-10 15:00:06	0.147859	0.146937	-0.000921589	0.00550413	0.0738368	0.0415683	-0.012771	0.0167796	0.0201553	0.0166064	0.00307558	-0.00450552	-0.00726011	0.0202001	-0.000712693	0.00389601	-0.0141094	-0.0161315	0.00706321	-0.00608577	0	0	0.00170433	-0.00187684	0.000921589
0.00550413	2010-11-10 15:30:06	0.149267	0.144833	-0.00443387	0.00550413	0.0730997	0.0410691	-0.0128375	0.016538	0.0197791	0.0164005	0.00304951	-0.00445438	-0.00716171	0.0199125	-0.000711497	0.00387591	-0.0138106	-0.016015	0.00705276	-0.00608493	0	0	0.00167654	-0.00204916	0.00443387
0.00550413	2010-11-10 16:00:06	0.145042	0.142051	-0.00299073	0.00550413	0.0720751	0.040342	-0.0128752	0.0162432	0.0193663	0.0161724	0.00302122	-0.00440156	-0.00710831	0.0195955	-0.000706383	0.00384296	-0.0135195	-0.0158845	0.00703657	-0.00608686	0	0	0.00159853	-0.00216417	0.00299073
0.00550413	2010-11-10 16:30:06	0.141522	0.139508	-0.0020138	0.00550413	0.071338	0.0395082	-0.0128225	0.0159277	0.0189431	0.0159242	0.00299027	-0.00434713	-0.00702261	0.0192287	-0.000698988	0.00379637	-0.0132239	-0.0157355	0.00701448	-0.00609034	0	0	0.00148507	-0.00221123	0.0020138
0.00550413	2010-11-10 17:00:06	0.138001	0.135103	-0.00289817	0.00550413	0.0689405	0.0384874	-0.0127414	0.0155853	0.0185068	0.0156537	0.00295453	-0.00429244	-0.00687643	0.0187403	-0.000689681	0.0037446	-0.012905	-0.0155717	0.00698695	-0.00609398	0	0	0.0013521	-0.00218267	0.00289817
0.00550413	2010-11-10 17:30:06	0.133073	0.131437	-0.00163555	0.00550413	0.0671788	0.0375654	-0.0126123	0.0152306	0.0180436	0.0153674	0.00291556	-0.0042365	-0.00681319	0.0182554	-0.000680044	0.00368876	-0.0125664	-0.0153988	0.00695189	-0.00609845	0	0	0.0012156	-0.00207441	0.00163555
0.00550413	2010-11-10 18:00:06	0.129552	0.128307	-0.00124542	0.00550413	0.0657857	0.0366486	-0.0124662	0.0148697	0.0175456	0.0150627	0.00287305	-0.0041804	-0.00668533	0.0178222	-0.000671641	0.00362843	-0.0122241	-0.0152178	0.00691087	-0.00610277	0	0	0.00109046	-0.00188642	0.00124542
0.00550413	2010-11-10 18:30:06	0.128144	0.125405	-0.0027388	0.00550413	0.0643723	0.0358307	-0.0123386	0.0145027	0.017037	0.0147327	0.00282774	-0.00412418	-0.00649561	0.0174665	-0.000661572	0.00355708	-0.0119044	-0.0150206	0.00686035	-0.0061075	0	0	0.000989413	-0.00162291	0.0027388
0.00550413	2010-11-10 19:00:06	0.12392	0.122343	-0.00157639	0.00550413	0.0626511	0.0350351	-0.0121877	0.0141351	0.0165319	0.0143848	0.00278234	-0.00406748	-0.00629603	0.0171163	-0.000649099	0.00348369	-0.0115921	-0.0148085	0.00680216	-0.0061124	0	0	0.0009221	-0.00129229	0.00157639
0.00550413	2010-11-10 19:30:06	0.122511	0.119954	-0.00255776	0.00550413	0.0616265	0.0341407	-0.0119855	0.013782	0.0160396	0.0140313	0.00273542	-0.00400975	-0.00618078	0.0167246	-0.000635346	0.00341089	-0.0112652	-0.014574	0.00673851	-0.00611693	0	0	0.000894389	-0.000906879	0.00255776
0.00550413	2010-11-10 20:00:06	0.118287	0.116802	-0.00148463	0.00550413	0.0598446	0.0331502	-0.0117436	0.0134273	0.0155278	0.0136832	0.00268653	-0.00395018	-0.00603322	0.016272	-0.000620208	0.0033355	-0.0109349	-0.0143235	0.00667168	-0.00612094	0	0	0.000907943	-0.000482272	0.00148463
0.00550413	2010-11-10 20:30:06	0.113358	0.11345	9.16047e-05	0.00550413	0.0577548	0.0322032	-0.0114797	0.0130464	0.0150201	0.0133276	0.00263636	-0.00388987	-0.00592782	0.0158775	-0.000604702	0.00325693	-0.0106143	-0.0140599	0.00660052	-0.0061249	0	0	0.000960097	-3.65506e-05	-9.16047e-05
0.00550413	2010-11-10 21:00:06	0.110542	0.110966	0.000424386	0.00550413	0.0563819	0.0313444	-0.0111906	0.0126207	0.0145165	0.0129631	0.00258602	-0.00382821	-0.00582103	0.0155338	-0.000590986	0.00317895	-0.010301	-0.0137735	0.00651664	-0.00612942	0	0	0.00104407	0.000410766	-0.000424386
0.00550413	2010-11-10 21:30:06	0.110542	0.108669	-0.00187242	0.00550413	0.0553168	0.0303486	-0.0109169	0.0121754	0.0140243	0.0125902	0.00253168	-0.00376563	-0.00563692	0.0151458	-0.000579286	0.00310521	-0.00998257	-0.0134699	0.00642242	-0.00613326	0	0	0.00114946	0.000839883	0.00187242
0.00550413	2010-11-10 21:56:16	0.106317	0.105525	-0.000792309	0.00550413	0.0534941	0.0292906	-0.0107052	0.0118081	0.0136173	0.0122573	0.00248337	-0.0037109	-0.00545936	0.0147065	-0.000568116	0.00304814	-0.00967464	-0.0131971	0.00633395	-0.00613633	0	0	0.00124862	0.00118452	0.000792309
0.00550413	2010-11-10 22:30:06	0.102797	0.100656	-0.00214063	0.00550413	0.0507891	0.027813	-0.0104312	0.0113422	0.0130902	0.0118154	0.00242159	-0.00363908	-0.00540218	0.0140168	-0.000552185	0.002968	-0.00923854	-0.0128548	0.00621214	-0.00613863	0	0	0.00136996	0.00157019	0.00214063
0.00550413	2010-11-10 23:00:06	0.0978682	0.0966362	-0.00123203	0.00550413	0.0483511	0.0267343	-0.0101567	0.010889	0.0126092	0.0114383	0.00236684	-0.00357367	-0.0052631	0.0135218	-0.000539363	0.00289033	-0.00884955	-0.0125461	0.00610455	-0.0061405	0	0	0.00145447	0.00184103	0.00123203
0.00550413	2010-11-10 23:30:06	0.0943478	0.0932678	-0.00108	0.00550413	0.0463019	0.0258097	-0.00989029	0.0104576	0.0121218	0.0110692	0.00231106	-0.00350598	-0.00503259	0.0131384	-0.000526505	0.00280403	-0.00846907	-0.0122152	0.00599498	-0.00614174	0	0	0.00150161	0.00203484	0.00108
0.00550413	2010-11-11 00:00:06	0.0908274	0.0908199	-7.48771e-06	0.00550413	0.045257	0.0248876	-0.00961911	0.0100792	0.0116468	0.0107041	0.00225373	-0.00343708	-0.0048471	0.0127762	-0.000512516	0.0027162	-0.00810583	-0.0118701	0.00588393	-0.00614201	0	0	0.00149817	0.00214651	7.48771e-06
0.00550413	2010-11-11 00:30:06	0.0894192	0.087552	-0.00186716	0.00550413	0.0434548	0.0239353	-0.00933404	0.00975013	0.0112156	0.0103325	0.00219488	-0.00336719	-0.00462083	0.0123651	-0.000498377	0.00263788	-0.00774444	-0.0115133	0.00577192	-0.00614156	0	0	0.00143378	0.0021757	0.00186716
0.00550413	2010-11-11 01:00:06	0.0866028	0.0843113	-0.00229148	0.00550413	0.0417336	0.0231254	-0.00904166	0.00944467	0.0108111	0.00994787	0.00213554	-0.00329603	-0.00454213	0.0119577	-0.000480272	0.00255599	-0.00735491	-0.0111399	0.00566168	-0.00614	0	0	0.00130183	0.00212667	0.00229148
0.00550413	2010-11-11 01:30:06	0.0844906	0.0815709	-0.00291969	0.00550413	0.040381	0.0225353	-0.00871126	0.00912074	0.0104097	0.00953044	0.00207601	-0.00322157	-0.0044775	0.0116434	-0.000462251	0.00246558	-0.00696273	-0.0107745	0.00554426	-0.0061376	0	0	0.00109999	0.00200784	0.00291969
0.00550413	2010-11-11 02:00:06	0.0830824	0.0795311	-0.00355131	0.00550413	0.0396641	0.0219346	-0.00834579	0.00880232	0.0099939	0.00911276	0.0020154	-0.00314536	-0.004247	0.0113006	-0.000448017	0.00238293	-0.00652808	-0.0104114	0.00541921	-0.00613491	0	0	0.000830535	0.0018311	0.00355131
0.00550413	2010-11-11 02:30:06	0.0809701	0.0765879	-0.00438221	0.00550413	0.0386193	0.0211719	-0.00801835	0.00847062	0.00956305	0.00871107	0.0019546	-0.00306695	-0.00409944	0.0107302	-0.000433406	0.0023112	-0.00604967	-0.0100542	0.00529483	-0.00613211	0	0	0.0005003	0.00161077	0.00438221
0.00550413	2010-11-11 03:00:06	0.0753374	0.0723899	-0.00294747	0.00550413	0.0368779	0.020242	-0.00771061	0.00812986	0.00905435	0.00832556	0.00189394	-0.00298748	-0.00403758	0.0100187	-0.000420575	0.00224669	-0.00558586	-0.00968367	0.00516873	-0.00612896	0	0	0.000120292	0.00136257	0.00294747
0.00550413	2010-11-11 03:30:06	0.0704088	0.0682688	-0.00213999	0.00550413	0.0354645	0.0191553	-0.007423	0.00779751	0.00852076	0.00793649	0.00183309	-0.00290874	-0.00391533	0.00924454	-0.000408508	0.00217316	-0.00512582	-0.00930338	0.00504215	-0.00612549	0	0	-0.000294944	0.00110243	0.00213999
0.00550413	2010-11-11 04:00:06	0.0668884	0.0636606	-0.00322782	0.00550413	0.0333747	0.018178	-0.00716791	0.00746905	0.00800088	0.007547	0.00177275	-0.00282948	-0.00374954	0.0085956	-0.000395781	0.00208113	-0.00473551	-0.00889197	0.00491202	-0.00612175	0	0	-0.00072822	0.000845406	0.00322782
0.00550413	2010-11-11 04:30:06	0.0626638	0.0593284	-0.00333539	0.00550413	0.0309773	0.0174286	-0.00692669	0.00714739	0.00751687	0.00716674	0.00171164	-0.00274944	-0.0034291	0.00809419	-0.000383677	0.00198446	-0.00434626	-0.00847265	0.00477785	-0.00611687	0	0	-0.00116074	0.000604712	0.00333539
0.00550413	2010-11-11 05:00:06	0.0619597	0.0573188	-0.00464087	0.00550413	0.030629	0.01694	-0.00672022	0.00680889	0.0070376	0.0068033	0.0016502	-0.00267056	-0.00318599	0.00769321	-0.00036788	0.00188061	-0.00396259	-0.00807015	0.00464167	-0.00611	0	0	-0.00157324	0.000390944	0.00464087
0.00550413	2010-11-11 05:30:06	0.0584393	0.0544459	-0.00399344	0.00550413	0.0295841	0.0163011	-0.00652615	0.00642084	0.00655834	0.0064571	0.00158858	-0.0025926	-0.00294849	0.00728777	-0.000347853	0.00177532	-0.00359935	-0.00768367	0.00450505	-0.00610275	0	0	-0.00194712	0.000211563	0.00399344
0.00550413	2010-11-11 06:00:06	0.055623	0.0515517	-0.0040713	0.00550413	0.0288673	0.015429	-0.00631673	0.00595989	0.00609464	0.00611993	0.00152758	-0.00251453	-0.00276714	0.00676703	-0.000324181	0.00166508	-0.00324515	-0.00728987	0.00436614	-0.00609659	0	0	-0.00226548	7.06448e-05	0.0040713
0.00550413	2010-11-11 06:30:06	0.0506943	0.0462221	-0.0044722	0.00550413	0.0264495	0.013951	-0.00605613	0.00547757	0.0056389	0.00580166	0.00146555	-0.00243747	-0.00267021	0.00605564	-0.000300196	0.00155795	-0.00291773	-0.00689136	0.00422761	-0.00608908	0	0	-0.0025141	-3.11009e-05	0.0044722
0.00550413	2010-11-11 07:00:06	0.0415412	0.0411282	-0.000412966	0.00550413	0.0246271	0.0121122	-0.0057484	0.00500367	0.00519381	0.00550528	0.00140372	-0.00236155	-0.00253388	0.00513031	-0.000281393	0.00145748	-0.00262298	-0.00649296	0.00408987	-0.00608007	0	0	-0.0026821	-9.60669e-05	0.000412966
0.00550413	2010-11-11 07:30:06	0.0309799	0.0334919	0.002512	0.00550413	0.0197511	0.0105173	-0.00547943	0.00456831	0.00476261	0.00522004	0.00134195	-0.0022854	-0.00235263	0.00435877	-0.000265152	0.00135995	-0.00238818	-0.00611062	0.00395141	-0.00607042	0	0	-0.00276252	-0.000129284	-0.002512
0.00550413	2010-11-11 08:00:06	0.031684	0.0289784	-0.00270561	0.00550413	0.0170458	0.00954151	-0.00523896	0.00414754	0.00437945	0.00492893	0.00128017	-0.00220917	-0.00213759	0.00381766	-0.000250777	0.00124954	-0.00219611	-0.00574707	0.00381375	-0.00606007	0	0	-0.00275253	-0.000137813	0.00270561
0.00550413	2010-11-11 08:30:06	0.0302758	0.0285298	-0.00174595	0.00550413	0.0170053	0.00930571	-0.00504637	0.00373453	0.00405232	0.00463697	0.00121945	-0.0021333	-0.00177222	0.0037447	-0.000235488	0.00112984	-0.0020685	-0.00538978	0.00367559	-0.00604946	0	0	-0.00265351	-0.000130048	0.00174595
0.00550413	2010-11-11 09:00:06	0.031684	0.0271641	-0.00451995	0.00550413	0.0160819	0.0088341	-0.00485961	0.00344041	0.0038196	0.004349	0.00115956	-0.00205856	-0.00136323	0.00353009	-0.000214577	0.00101757	-0.00194139	-0.00504695	0.0035361	-0.00603831	0	0	-0.0024708	-0.000114995	0.00451995
0.00550413	2010-11-11 09:30:06	0.0274594	0.0258086	-0.00165082	0.00550413	0.0156324	0.00812404	-0.00460813	0.00322046	0.0036392	0.004069	0.00110122	-0.00198527	-0.00133506	0.00320292	-0.000187315	0.00090947	-0.00180182	-0.00473255	0.00339615	-0.00602534	0	0	-0.00221336	-0.000101585	0.00165082
0.00550413	2010-11-11 10:00:06	0.0211226	0.0230697	0.00194712	0.00550413	0.0138707	0.00721262	-0.00420571	0.00300894	0.00344425	0.00380058	0.00104387	-0.00191369	-0.00119173	0.00264351	-0.000162096	0.000817674	-0.00163571	-0.0044244	0.0032582	-0.00601021	0	0	-0.00189317	-9.80506e-05	-0.00194712
0.00550413	2010-11-11 10:30:06	0.0197145	0.0202569	0.000542385	0.00550413	0.0118215	0.00653701	-0.00371926	0.00280422	0.00324016	0.0035349	0.000987673	-0.00184222	-0.00135761	0.00226925	-0.000140345	0.000725602	-0.00148581	-0.00411185	0.00311908	-0.00599359	0	0	-0.00152454	-0.000111404	-0.000542385
0.00550413	2010-11-11 11:00:06	0.0218267	0.0200463	-0.00178042	0.00550413	0.011453	0.00621567	-0.00329679	0.00263221	0.00301694	0.00326228	0.000931668	-0.00177133	-0.00108495	0.00209037	-0.000128116	0.000639987	-0.00135421	-0.0037978	0.00297877	-0.00597511	0	0	-0.00112339	-0.000147034	0.00178042
0.00550413	2010-11-11 11:30:06	0.0232349	0.0198439	-0.00339098	0.00550413	0.0107969	0.00605632	-0.00295038	0.00253082	0.00282283	0.00297958	0.000875664	-0.00170136	-0.000868528	0.00208478	-0.000121144	0.000581378	-0.00122843	-0.00348872	0.00283891	-0.00595401	0	0	-0.000706404	-0.000208427	0.00339098
0.00550413	2010-11-11 12:00:06	0.0225308	0.0200664	-0.00246436	0.00550413	0.0104486	0.0060919	-0.0027706	0.00249325	0.00263109	0.00269161	0.000820396	-0.00163202	-0.000712498	0.00217688	-0.000111019	0.000532234	-0.00107638	-0.00320378	0.00270007	-0.00593022	0	0	-0.000290196	-0.000296995	0.00246436
0.00550413	2010-11-11 12:30:06	0.023939	0.0207365	-0.00320245	0.00550413	0.0107767	0.00613013	-0.00263098	0.00242231	0.00242226	0.00242002	0.000766861	-0.00156494	-0.000716733	0.00230318	-9.88383e-05	0.00048637	-0.000900718	-0.00293753	0.002563	-0.00590603	0	0	0.000109429	-0.000412027	0.00320245
0.00550413	2010-11-11 13:00:06	0.0253472	0.0216398	-0.00370743	0.00550413	0.011453	0.00614981	-0.00243289	0.00233453	0.00218568	0.00216229	0.000714643	-0.00149865	-0.000711118	0.00233919	-8.45765e-05	0.000440886	-0.000715503	-0.00267671	0.00242784	-0.00588026	0	0	0.000478229	-0.000550724	0.00370743
0.00550413	2010-11-11 13:30:06	0.023939	0.0205386	-0.0034004	0.00550413	0.0108171	0.00574671	-0.00222272	0.00221597	0.00191762	0.00195079	0.00066491	-0.00143292	-0.000733579	0.00215499	-7.45715e-05	0.000416847	-0.000510911	-0.00241532	0.00229563	-0.00585193	0	0	0.000804141	-0.000708331	0.0034004
0.00550413	2010-11-11 14:00:06	0.0183063	0.0193199	0.00101363	0.00550413	0.0103878	0.00523952	-0.00201297	0.00207053	0.00164381	0.00176707	0.000616399	-0.00136786	-0.000813665	0.00184714	-7.019e-05	0.000406969	-0.00029415	-0.00214963	0.0021668	-0.00582129	0	0	0.0010778	-0.000878339	-0.00101363
0.00550413	2010-11-11 14:30:06	0.0154899	0.0160728	0.00058288	0.00550413	0.00837912	0.00452303	-0.00187228	0.00187488	0.00134325	0.00157686	0.000569459	-0.00130398	-0.000831983	0.00147203	-7.18849e-05	0.000406141	-0.000103377	-0.00188399	0.00203998	-0.00578874	0	0	0.00129292	-0.00105277	-0.00058288
0.00550413	2010-11-11 15:00:06	0.0133777	0.0142935	0.000915783	0.00550413	0.00764205	0.00406202	-0.00181528	0.00161769	0.00105809	0.00137803	0.000523709	-0.00124065	-0.000768745	0.00118627	-7.4796e-05	0.000393501	8.15568e-05	-0.00163545	0.00191375	-0.00575632	0	0	0.00144647	-0.00122253	-0.000915783
0.00550413	2010-11-11 15:30:06	0.0140818	0.0120882	-0.0019936	0.00550413	0.00661747	0.00349693	-0.00180543	0.00133231	0.000772256	0.0011714	0.000479032	-0.0011778	-0.0006198	0.000927314	-7.63128e-05	0.000373748	0.000269684	-0.00140198	0.00178796	-0.00572367	0	0	0.00153878	-0.00137783	0.0019936
0.00550413	2010-11-11 16:00:06	0.0119695	0.0102153	-0.00175418	0.00550413	0.00624891	0.00280012	-0.00180945	0.00103365	0.000501658	0.000975484	0.000435463	-0.00111566	-0.000535479	0.000634252	-7.42132e-05	0.000344738	0.000443474	-0.00120984	0.00166245	-0.00568907	0	0	0.00157336	-0.00150865	0.00175418
0.00550413	2010-11-11 16:30:06	0.0084491	0.00670685	-0.00174225	0.00550413	0.00448725	0.00193336	-0.00180066	0.000725275	0.000214131	0.000793449	0.00039321	-0.00105465	-0.000363982	0.000233364	-6.72995e-05	0.000304816	0.00062178	-0.00105565	0.00154078	-0.00565369	0	0	0.0015566	-0.00160534	0.00174225
0.00550413	2010-11-11 17:00:06	0.0042245	0.00298371	-0.00124079	0.00550413	0.00276604	0.000917851	-0.00171952	0.000442164	-7.10242e-05	0.000611413	0.000352047	-0.000994425	-0.000326056	-0.000246827	-5.61177e-05	0.000249905	0.000799804	-0.000889056	0.00142212	-0.0056169	0	0	0.00149728	-0.00165912	0.00124079
0.00550413	2010-11-11 17:30:06	-0.0007041	-9.35142e-05	0.000610586	0.00550413	0.0013324	0.000105216	-0.00158245	0.000158405	-0.000363458	0.000439893	0.000312362	-0.000936023	-0.000265671	-0.000640417	-4.55577e-05	0.000188087	0.000949716	-0.000722635	0.00130913	-0.00557992	0	0	0.00140598	-0.0016627	-0.000610586
0.00550413	2010-11-11 18:00:06	-0.0035204	-0.00318487	0.000335535	0.00550413	-0.000716824	-0.000512495	-0.00140957	-5.21483e-05	-0.000636267	0.000271938	0.000273784	-0.000878644	-7.73279e-05	-0.000905906	-3.64105e-05	0.000122158	0.00106988	-0.000543678	0.00120021	-0.00554117	0	0	0.00129431	-0.00161083	-0.000335535
0.00550413	2010-11-11 18:30:06	-0.0014082	-0.00403153	-0.00262333	0.00550413	-0.00104488	-0.000792959	-0.00123891	-0.000216703	-0.000884706	0.000104208	0.000237082	-0.000822304	9.13163e-05	-0.00103041	-2.57188e-05	5.45373e-05	0.00114575	-0.000378087	0.00109357	-0.00550078	0	0	0.00117411	-0.00150077	0.00262333
0.00550413	2010-11-11 19:00:06	-0.0021123	-0.00484585	-0.00273355	0.00550413	-0.0017617	-0.000861463	-0.00106931	-0.000372836	-0.00108678	-7.69737e-05	0.000201889	-0.000767693	0.000254343	-0.00100463	-1.46317e-05	-5.34795e-06	0.00119218	-0.000230935	0.000989882	-0.0054599	0	0	0.00105663	-0.00133269	0.00273355
0.00550413	2010-11-11 19:30:06	-0.0028164	-0.00451854	-0.00170214	0.00550413	-0.00139315	-0.000962898	-0.000864649	-0.000510504	-0.00124011	-0.000257528	0.000167355	-0.000713947	0.000337286	-0.000983409	-7.55995e-07	-6.43698e-05	0.00124314	-9.02964e-05	0.000888324	-0.00541903	0	0	0.000951735	-0.00110985	0.00170214
0.00550413	2010-11-11 20:00:06	-0.0028164	-0.00489859	-0.00208219	0.00550413	-0.0014134	-0.00130809	-0.000636579	-0.000669874	-0.00137177	-0.000428019	0.00013404	-0.000660652	0.000363982	-0.0010884	1.35821e-05	-0.000116313	0.00129912	3.81122e-05	0.000789793	-0.00537684	0	0	0.000867225	-0.000838637	0.00208219
0.00550413	2010-11-11 20:30:06	-0.0045062	-0.00630762	-0.00180142	0.00550413	-0.00215047	-0.00193905	-0.000350773	-0.00083216	-0.0015163	-0.000580413	0.00010265	-0.000608417	0.000383683	-0.00135749	2.42461e-05	-0.000148605	0.00135829	0.000163162	0.000694127	-0.0053341	0	0	0.000808257	-0.00052839	0.00180142
0.00550413	2010-11-11 21:00:06	-0.0101389	-0.0089107	0.0012282	0.00550413	-0.00387167	-0.00265819	-0.000111777	-0.00102004	-0.00166014	-0.000725254	7.19834e-05	-0.000558595	0.000304975	-0.00163766	3.15758e-05	-0.000175094	0.00140843	0.000288839	0.000601921	-0.00529016	0	0	0.000777012	-0.000190972	-0.0012282
0.00550413	2010-11-11 21:30:06	-0.0097868	-0.0105004	-0.000713605	0.00550413	-0.00491651	-0.00321004	8.15537e-05	-0.00123156	-0.0017957	-0.00086146	4.43303e-05	-0.000511013	0.000348516	-0.00185246	3.33099e-05	-0.00020072	0.00143441	0.000430935	0.000515689	-0.00524621	0	0	0.000772558	0.000159826	0.000713605
0.00550413	2010-11-11 22:00:06	-0.0117583	-0.0117549	3.38534e-06	0.00550413	-0.00594114	-0.00363812	0.000202858	-0.00139449	-0.00191095	-0.000998721	2.02894e-05	-0.000464925	0.000501695	-0.0019907	3.33285e-05	-0.000222028	0.00143893	0.000572914	0.000432552	-0.00520056	0	0	0.000790957	0.000509074	-3.38534e-06
0.00550413	2010-11-11 22:30:06	-0.0119695	-0.0125466	-0.000577057	0.00550413	-0.00661747	-0.00395416	0.000241952	-0.00149426	-0.00199202	-0.00112213	-2.81852e-06	-0.000419033	0.000600099	-0.00210876	3.61541e-05	-0.000247619	0.00145883	0.000702153	0.000354125	-0.00515292	0	0	0.000825606	0.00084159	0.000577057
0.00550413	2010-11-11 23:00:06	-0.0133073	-0.0129964	0.000310948	0.00550413	-0.00733429	-0.0040503	0.000294595	-0.00155808	-0.00204804	-0.00122325	-2.54776e-05	-0.000373887	0.00063379	-0.00204887	4.11276e-05	-0.000274936	0.00146731	0.00081197	0.000280797	-0.00510364	0	0	0.000867798	0.0011429	-0.000310948
0.00550413	2010-11-11 23:30:06	-0.010843	-0.0124055	-0.00156251	0.00550413	-0.00727354	-0.00397649	0.000386332	-0.00162189	-0.00209593	-0.00131092	-4.84414e-05	-0.000330704	0.000706883	-0.00192911	4.86725e-05	-0.000310542	0.00146624	0.000915426	0.000209088	-0.00505229	0	0	0.00090744	0.00140014	0.00156251
0.00550413	2010-11-12 00:00:06	-0.0097868	-0.0118922	-0.00210542	0.00550413	-0.00727354	-0.00389625	0.000530713	-0.00166724	-0.0021308	-0.0013721	-6.95612e-05	-0.00028976	0.000718113	-0.00180186	5.76878e-05	-0.000342351	0.00145352	0.00100982	0.000139802	-0.00499932	0	0	0.000933894	0.00160289	0.00210542
0.00550413	2010-11-12 00:30:06	-0.0098572	-0.0110169	-0.00115972	0.00550413	-0.00661747	-0.0040609	0.000717473	-0.00166012	-0.00213961	-0.0014278	-8.77138e-05	-0.000250092	0.000757515	-0.0018516	6.37643e-05	-0.000357133	0.00147262	0.00110919	7.55278e-05	-0.00494539	0	0	0.000936859	0.00174382	0.00115972
0.00550413	2010-11-12 01:00:06	-0.0119695	-0.0118962	7.33268e-05	0.00550413	-0.00735454	-0.00428345	0.000895445	-0.0016572	-0.00214298	-0.00148939	-0.000103522	-0.000211544	0.000628175	-0.00191888	6.79379e-05	-0.000357997	0.0014782	0.00119918	1.27481e-05	-0.00488885	0	0	0.000907236	0.00181912	-7.33268e-05
0.00550413	2010-11-12 01:30:06	-0.0121807	-0.0120964	8.42704e-05	0.00550413	-0.00768255	-0.00427284	0.00103761	-0.00165947	-0.00214045	-0.00155454	-0.000117116	-0.000174625	0.000590249	-0.00190693	6.85414e-05	-0.000361174	0.00151377	0.00126944	-4.65993e-05	-0.00483041	0	0	0.000837895	0.00182865	-8.42704e-05
0.00550413	2010-11-12 02:00:06	-0.0123215	-0.0117981	0.000523358	0.00550413	-0.0076218	-0.00414113	0.00113041	-0.0016857	-0.00214298	-0.00162055	-0.000129682	-0.00013965	0.00062256	-0.00179911	6.62245e-05	-0.000361209	0.00156074	0.00132769	-9.82046e-05	-0.00476999	0	0	0.000724291	0.00177582	-0.000523358
0.00550413	2010-11-12 02:30:06	-0.010843	-0.011014	-0.000170974	0.00550413	-0.00696573	-0.00398708	0.00117353	-0.00170481	-0.0021616	-0.0016792	-0.000141268	-0.000107089	0.000711118	-0.00172719	6.35584e-05	-0.000355235	0.00161753	0.00136869	-0.000147783	-0.00470769	0	0	0.000564888	0.00166726	0.000170974
0.00550413	2010-11-12 03:00:06	-0.0119695	-0.0118169	0.000152603	0.00550413	-0.00729379	-0.00409117	0.00117682	-0.00170708	-0.00217379	-0.00172546	-0.000151892	-7.79845e-05	0.000678807	-0.00179902	6.20601e-05	-0.00034111	0.00169157	0.00140106	-0.000198418	-0.0046452	0	0	0.000361345	0.00151222	-0.000152603
0.00550413	2010-11-12 03:30:06	-0.011547	-0.0121933	-0.000646341	0.00550413	-0.00698598	-0.00425582	0.00118084	-0.00170255	-0.00218766	-0.00176057	-0.000161746	-5.11788e-05	0.000605715	-0.00195479	6.28139e-05	-0.000336482	0.00179055	0.00145077	-0.000250586	-0.00458106	0	0	0.00011848	0.00132177	0.000646341
0.00550413	2010-11-12 04:00:06	-0.0122511	-0.0135372	-0.00128613	0.00550413	-0.00768255	-0.00441252	0.00120753	-0.0017249	-0.00221694	-0.00178328	-0.000170637	-2.51784e-05	0.000580399	-0.0020737	6.28232e-05	-0.000336101	0.00189111	0.00150851	-0.000299683	-0.00451828	0	0	-0.000156005	0.00110803	0.00128613
0.00550413	2010-11-12 04:30:06	-0.0143634	-0.014148	0.00021539	0.00550413	-0.00801061	-0.00437694	0.00123201	-0.00170708	-0.00224943	-0.00178625	-0.000177636	2.90783e-07	0.000595864	-0.00208573	6.20509e-05	-0.000345011	0.00198741	0.00157619	-0.000343262	-0.00445526	0	0	-0.000451985	0.000883238	-0.00021539
0.00550413	2010-11-12 05:00:06	-0.0128144	-0.0139659	-0.00115154	0.00550413	-0.00764205	-0.00430048	0.00124663	-0.00170255	-0.00228514	-0.00176777	-0.000183927	2.38175e-05	0.000691417	-0.00209492	5.97525e-05	-0.000349363	0.00205984	0.00164315	-0.000378431	-0.00439146	0	0	-0.000757537	0.000658965	0.00115154
0.00550413	2010-11-12 05:30:06	-0.0136593	-0.0136614	-2.07917e-06	0.00550413	-0.00733429	-0.00404499	0.00123784	-0.00171486	-0.00230207	-0.00173246	-0.000189095	4.65188e-05	0.000753279	-0.00204518	5.9667e-05	-0.000351366	0.00209697	0.0017044	-0.000409765	-0.00432586	0	0	-0.00105966	0.000445411	2.07917e-06
0.00550413	2010-11-12 06:00:06	-0.014645	-0.0143059	0.00033912	0.00550413	-0.0075813	-0.00402001	0.00120531	-0.00172717	-0.00227754	-0.0016919	-0.000193637	6.55319e-05	0.000726584	-0.00209947	6.29828e-05	-0.000359066	0.00211155	0.00175949	-0.000438658	-0.00425853	0	0	-0.00134505	0.000250871	-0.00033912
0.00550413	2010-11-12 06:30:06	-0.0130256	-0.0139125	-0.00088688	0.00550413	-0.00661747	-0.00413205	0.00121082	-0.00174952	-0.0022222	-0.00164399	-0.000197233	8.0341e-05	0.000695652	-0.00226812	6.64026e-05	-0.000372675	0.0020988	0.00180909	-0.000465191	-0.00418979	0	0	-0.00160086	8.13915e-05	0.00088688
0.00550413	2010-11-12 07:00:06	-0.016194	-0.0157055	0.000488541	0.00550413	-0.00768255	-0.00449162	0.00125467	-0.00178029	-0.00213759	-0.00157801	-0.000200265	9.38711e-05	0.00077436	-0.00258696	6.86917e-05	-0.00037782	0.00207412	0.00184497	-0.000490393	-0.00412	0	0	-0.0018154	-5.93668e-05	-0.000488541
0.00550413	2010-11-12 07:30:06	-0.0180247	-0.0170615	0.000963241	0.00550413	-0.00835887	-0.00467859	0.00127586	-0.00182661	-0.00202877	-0.00149877	-0.000202882	0.000105204	0.000653491	-0.00285339	7.05855e-05	-0.000391288	0.0020234	0.00185734	-0.000514653	-0.0040488	0	0	-0.00197875	-0.000170082	-0.000963241
0.00550413	2010-11-12 08:00:06	-0.0180951	-0.0172774	0.000817696	0.00550413	-0.00835887	-0.00471152	0.00129048	-0.00189658	-0.00191895	-0.00141259	-0.000204087	0.000117769	0.000756038	-0.00302849	6.8909e-05	-0.000408797	0.00191699	0.00185459	-0.000534636	-0.00397699	0	0	-0.00208323	-0.000251562	-0.000817696
0.00550413	2010-11-12 08:30:06	-0.0175318	-0.016937	0.000594782	0.00550413	-0.00803086	-0.00474445	0.00127365	-0.00191634	-0.00175954	-0.00133187	-0.000204889	0.00013024	0.000948616	-0.00318795	6.92189e-05	-0.000432074	0.00177395	0.00185469	-0.000551158	-0.00390222	0	0	-0.00212374	-0.000306411	-0.000594782
0.00550413	2010-11-12 09:00:06	-0.0183063	-0.0172779	0.00102841	0.00550413	-0.00837912	-0.00480766	0.00121189	-0.00185609	-0.00156121	-0.00124885	-0.000205099	0.000140336	0.00102171	-0.00334647	7.4833e-05	-0.000460807	0.00161581	0.00184599	-0.000565532	-0.00382515	0	0	-0.00209797	-0.000338628	-0.00102841
0.00550413	2010-11-12 09:30:06	-0.0172502	-0.0168764	0.000373806	0.00550413	-0.00837912	-0.0047259	0.00120679	-0.00173818	-0.00133698	-0.00116813	-0.000205066	0.000148153	0.00104279	-0.00340275	8.08054e-05	-0.000493616	0.00145103	0.00182087	-0.000576076	-0.00374558	0	0	-0.00200639	-0.000353162	-0.000373806
0.00550413	2010-11-12 10:00:06	-0.0172502	-0.0156835	0.00156672	0.00550413	-0.00835887	-0.00428723	0.00124334	-0.00157266	-0.00111359	-0.00107944	-0.000205387	0.000152928	0.00113834	-0.00324802	8.92266e-05	-0.000533261	0.00126503	0.0017799	-0.000585154	-0.00366505	0	0	-0.00185222	-0.000355486	-0.00156672
0.00550413	2010-11-12 10:30:06	-0.0162644	-0.0131917	0.00307273	0.00550413	-0.00760155	-0.00355218	0.00128867	-0.00136632	-0.000884453	-0.000989889	-0.000205564	0.000155561	0.00118473	-0.00288588	9.81101e-05	-0.000572254	0.0010737	0.00173081	-0.00059231	-0.00358458	0	0	-0.0016412	-0.000351203	-0.00307273
0.00550413	2010-11-12 11:00:06	-0.0116175	-0.0093829	0.0022346	0.00550413	-0.00588039	-0.00267105	0.00135774	-0.0011169	-0.000653787	-0.000917983	-0.000205115	0.000156426	0.00121143	-0.00241678	0.000103941	-0.000590801	0.000876037	0.00168644	-0.000597097	-0.00350215	0	0	-0.00138129	-0.000345702	-0.0022346
0.00550413	2010-11-12 11:30:06	-0.0067592	-0.00575075	0.00100845	0.00550413	-0.00413894	-0.00194925	0.00139684	-0.000829903	-0.000419061	-0.000856392	-0.000204025	0.000157075	0.00117488	-0.00201949	0.00010852	-0.000585173	0.000707062	0.0016461	-0.000600865	-0.00341606	0	0	-0.00108231	-0.000343884	-0.00100845
0.00550413	2010-11-12 12:00:06	-0.0051398	-0.00305722	0.00208258	0.00550413	-0.00311435	-0.00129332	0.00140743	-0.000548411	-0.000205649	-0.000799621	-0.000202436	0.000155035	0.000993633	-0.00166466	0.000112071	-0.000563693	0.000598027	0.00159991	-0.000601835	-0.00332803	0	0	-0.000755502	-0.000349945	-0.00208258
0.00550413	2010-11-12 12:30:06	-0.0021123	-0.000503786	0.00160851	0.00550413	-0.00206947	-0.000700595	0.00141072	-0.000295425	-6.61888e-05	-0.000754645	-0.000199934	0.000152287	0.000815138	-0.00132365	0.000110076	-0.000528399	0.00052241	0.00153947	-0.000601393	-0.00323806	0	0	-0.000413049	-0.000367202	-0.00160851
0.00550413	2010-11-12 13:00:06	0.0007041	0.00234246	0.00163836	0.00550413	-0.000676325	-0.000107866	0.00138329	-9.94491e-05	1.7253e-05	-0.000698326	-0.000196757	0.000147537	0.000674572	-0.000958675	0.000101777	-0.000477253	0.000465113	0.00147734	-0.000599413	-0.00314896	0	0	-6.75598e-05	-0.000397962	-0.00163836
0.00550413	2010-11-12 13:30:06	0.0021123	0.00424494	0.00213264	0.00550413	2.02511e-05	0.000375474	0.00127545	6.28379e-05	5.85518e-05	-0.000635481	-0.000193659	0.000141941	0.000588869	-0.000652635	8.96725e-05	-0.000412879	0.000426911	0.00142764	-0.000596092	-0.00306107	0	0	0.000268451	-0.000443417	-0.00213264
0.00550413	2010-11-12 14:00:06	0.0049286	0.00596183	0.00103323	0.00550413	0.00106513	0.000666538	0.00109452	0.000182692	6.90469e-05	-0.000572209	-0.000192022	0.000134226	0.00044131	-0.000468254	7.59102e-05	-0.000340977	0.000404102	0.00138621	-0.000594761	-0.00297331	0	0	0.0005831	-0.000503563	-0.00103323
0.00550413	2010-11-12 14:30:06	0.0063368	0.00661605	0.000279253	0.00550413	0.00139315	0.000820581	0.000871219	0.000265618	5.75452e-05	-0.000514609	-0.000191154	0.000125763	0.000326056	-0.000386203	6.22034e-05	-0.000268934	0.000404116	0.00133919	-0.000593876	-0.00288725	0	0	0.000865649	-0.000577135	-0.000279253
0.00550413	2010-11-12 15:00:06	0.0049286	0.00659663	0.00166803	0.00550413	0.00139315	0.000792955	0.000645366	0.000305462	1.93013e-05	-0.000463108	-0.000190096	0.000116574	0.000209423	-0.000362231	5.03902e-05	-0.00021043	0.000428008	0.0013074	-0.000591891	-0.00280317	0	0	0.00110698	-0.000661581	-0.00166803
0.00550413	2010-11-12 15:30:06	0.0063368	0.00685968	0.000522884	0.00550413	0.00170096	0.000823236	0.000433393	0.000253636	-4.09403e-05	-0.000414971	-0.00018724	0.000104029	0.000126484	-0.000278377	3.91805e-05	-0.000165775	0.000467815	0.00125597	-0.00058909	-0.00271971	0	0	0.00130004	-0.00075308	-0.000522884
0.00550413	2010-11-12 16:00:06	0.0070409	0.00633729	-0.000703606	0.00550413	0.0014134	0.000711196	0.000255421	0.000165852	-0.000123861	-0.000371877	-0.000183743	9.11468e-05	0.000137713	-0.00024607	2.77629e-05	-0.000124262	0.000519568	0.00118923	-0.00058696	-0.00263487	0	0	0.00144015	-0.000846623	0.000703606
0.00550413	2010-11-12 16:30:06	0.0056327	0.00558872	-4.39824e-05	0.00550413	0.00139315	0.000341022	8.32788e-05	5.96057e-05	-0.00022709	-0.000332348	-0.000180822	7.69907e-05	0.000130719	-0.000352946	2.0047e-05	-9.28693e-05	0.000590415	0.00111849	-0.000582471	-0.00254964	0	0	0.00152524	-0.00093618	4.39824e-05
0.00550413	2010-11-12 17:00:06	0.0035204	0.00376569	0.000245287	0.00550413	0.000615574	-0.000185849	-6.54558e-05	-5.57132e-05	-0.000344876	-0.00030858	-0.000177357	6.20667e-05	0.000115254	-0.000558458	1.52145e-05	-6.9764e-05	0.000667889	0.00105139	-0.0005768	-0.00246399	0	0	0.00155598	-0.00101496	-0.000245287
0.00550413	2010-11-12 17:30:06	0.0007041	0.00133529	0.000631185	0.00550413	-0.000716823	-0.000699465	-0.000159001	-0.000161961	-0.000468413	-0.000309182	-0.000173505	4.67313e-05	3.7926e-05	-0.000743692	1.2322e-05	-6.09555e-05	0.000732362	0.000982568	-0.00057038	-0.00237729	0	0	0.00153567	-0.00107575	-0.000631185
0.00550413	2010-11-12 18:00:06	0	8.61214e-05	8.61214e-05	0.00550413	-0.00139315	-0.000891744	-0.000220023	-0.000275011	-0.000588571	-0.000329561	-0.000168468	3.02563e-05	9.5553e-05	-0.000813805	1.0419e-05	-6.95542e-05	0.000778261	0.00091655	-0.000567352	-0.00229048	0	0	0.00147009	-0.00111141	-8.61214e-05
0.00550413	2010-11-12 18:30:06	-0.0014082	-0.000766236	0.000641964	0.00550413	-0.00206947	-0.000957603	-0.000237927	-0.000354051	-0.000689948	-0.000364648	-0.000161473	1.36242e-05	0.000241733	-0.000774198	9.40162e-06	-8.0813e-05	0.000821248	0.000852651	-0.000566314	-0.00220433	0	0	0.00136707	-0.00111532	-0.000641964
0.00550413	2010-11-12 19:00:06	0.0007041	-0.00055805	-0.00126215	0.00550413	-0.00172121	-0.000954957	-0.000241212	-0.000407174	-0.000773714	-0.000407741	-0.000153338	-3.32212e-06	0.000283894	-0.000730896	1.1219e-05	-9.42812e-05	0.000874041	0.000787769	-0.000565737	-0.00211959	0	0	0.00123605	-0.00108198	0.00126215
0.00550413	2010-11-12 19:30:06	0	-0.000747726	-0.000747726	0.00550413	-0.00174146	-0.000993184	-0.000202448	-0.000472607	-0.00086713	-0.000451462	-0.000145475	-2.08569e-05	0.000290889	-0.000702283	1.50434e-05	-0.000106991	0.000923923	0.000739883	-0.000560657	-0.00203692	0	0	0.00108738	-0.0010075	0.000747726
0.00550413	2010-11-12 20:00:06	0	-0.00109858	-0.00109858	0.00550413	-0.00174146	-0.00116313	-0.000107425	-0.000534152	-0.000961391	-0.000498119	-0.000137612	-3.93343e-05	0.000283894	-0.000809163	2.06575e-05	-0.000121081	0.000962928	0.000709909	-0.00055366	-0.00195516	0	0	0.000931694	-0.000890105	0.00109858
0.00550413	2010-11-12 20:30:06	-0.0014082	-0.00201574	-0.000607541	0.00550413	-0.00208972	-0.00146214	6.98051e-06	-0.000618048	-0.00105143	-0.000548566	-0.000130325	-5.86171e-05	0.000216417	-0.000984264	2.54622e-05	-0.000134343	0.000985202	0.00069583	-0.000547393	-0.0018736	0	0	0.000779154	-0.00073047	0.000607541
0.00550413	2010-11-12 21:00:06	-0.0028164	-0.00316516	-0.000348758	0.00550413	-0.00280654	-0.00179408	0.00014586	-0.000684129	-0.001122	-0.000592713	-0.000123458	-7.86853e-05	0.000243113	-0.00120636	2.58205e-05	-0.000140663	0.000996079	0.000695473	-0.000540996	-0.00179286	0	0	0.000638763	-0.000531903	0.000348758
0.00550413	2010-11-12 21:30:06	-0.0035204	-0.0041646	-0.000644197	0.00550413	-0.00348286	-0.00207719	0.000234642	-0.00074956	-0.00117396	-0.000633498	-0.000115339	-9.90478e-05	0.000248728	-0.00136677	2.53118e-05	-0.000149262	0.00099128	0.000707177	-0.000532518	-0.00171327	0	0	0.000517767	-0.000300349	0.000644197
0.00550413	2010-11-12 22:00:06	-0.0039429	-0.0044332	-0.0004903	0.00550413	-0.00385142	-0.00210747	0.000271189	-0.000841231	-0.00121779	-0.000661256	-0.000106385	-0.000120981	0.000342901	-0.00139908	2.46621e-05	-0.000163387	0.000953598	0.000718831	-0.000521267	-0.00163523	0	0	0.000421173	-4.41746e-05	0.0004903
0.00550413	2010-11-12 22:30:06	-0.0037317	-0.00414579	-0.000414085	0.00550413	-0.00381092	-0.00211012	0.000289094	-0.00093193	-0.00123388	-0.000676617	-9.70778e-05	-0.000143523	0.000442689	-0.00136317	2.55847e-05	-0.000180309	0.000896258	0.000730535	-0.000504254	-0.00155998	0	0	0.000351454	0.000226253	0.000414085
0.00550413	2010-11-12 23:00:06	-0.0028164	-0.00377571	-0.000959306	0.00550413	-0.00348286	-0.00228537	0.000296403	-0.00102198	-0.00122	-0.000672852	-8.61198e-05	-0.000166028	0.00049608	-0.00134839	3.03133e-05	-0.000201618	0.000796749	0.000748193	-0.00048466	-0.0014853	0	0	0.000308445	0.000499171	0.000959306
0.00550413	2010-11-12 23:30:06	-0.0035204	-0.00434895	-0.000828545	0.00550413	-0.00387167	-0.00265289	0.000341737	-0.00106863	-0.00117263	-0.000654355	-7.60234e-05	-0.000188943	0.000500313	-0.00143774	3.61726e-05	-0.000219197	0.000680255	0.000755589	-0.000465422	-0.00141124	0	0	0.000289446	0.000762155	0.000828545
0.00550413	2010-11-13 00:00:06	-0.0040133	-0.00596783	-0.00195453	0.00550413	-0.00522432	-0.00310065	0.000414831	-0.00109325	-0.00108565	-0.000631039	-6.74857e-05	-0.000211762	0.000458155	-0.00156858	4.21358e-05	-0.000235878	0.000560329	0.000764138	-0.000446559	-0.00133884	0	0	0.000289525	0.00100294	0.00195453
0.00550413	2010-11-13 00:30:06	-0.0056327	-0.00595372	-0.000321017	0.00550413	-0.00559283	-0.0030927	0.000503282	-0.00110782	-0.000980045	-0.00060328	-5.88529e-05	-0.000235384	0.000458155	-0.00156868	4.5292e-05	-0.000250556	0.000448888	0.000760661	-0.000428123	-0.00126806	0	0	0.000301991	0.00121023	0.000321017
0.00550413	2010-11-13 01:00:06	-0.0076042	-0.00585432	0.00174988	0.00550413	-0.00620841	-0.00288452	0.000578923	-0.00110232	-0.000864631	-0.000583729	-5.03479e-05	-0.000260536	0.000500313	-0.0014167	4.60365e-05	-0.000263265	0.000320463	0.000746208	-0.000411778	-0.00119762	0	0	0.000318996	0.00137447	-0.00174988
0.00550413	2010-11-13 01:30:06	-0.004647	-0.00312638	0.00152062	0.00550413	-0.004548	-0.00246174	0.000610706	-0.00103138	-0.00072553	-0.000559986	-4.0785e-05	-0.000286183	0.000569168	-0.00115405	4.60272e-05	-0.000272004	0.000208486	0.000713216	-0.000391449	-0.00112768	0	0	0.000332221	0.00148846	-0.00152062
0.00550413	2010-11-13 02:00:06	-0.0021123	-0.00172426	0.000388035	0.00550413	-0.00385142	-0.00225886	0.000633374	-0.0009274	-0.000569663	-0.000528463	-3.05476e-05	-0.000311632	0.000586014	-0.000982554	4.70724e-05	-0.0002671	0.000106346	0.00067293	-0.000368683	-0.00105917	0	0	0.000333574	0.0015478	-0.000388035
0.00550413	2010-11-13 02:30:06	-0.0014082	-0.000728572	0.000679628	0.00550413	-0.00352336	-0.00199808	0.00068454	-0.000764143	-0.000421073	-0.000488331	-1.93472e-05	-0.00033767	0.000458155	-0.000795422	5.00205e-05	-0.000257637	1.5082e-05	0.00063456	-0.000344735	-0.00099225	0	0	0.000315863	0.00155113	-0.000679628
0.00550413	2010-11-13 03:00:06	0.0007041	-3.38795e-05	-0.00073798	0.00550413	-0.00346262	-0.00175698	0.000759113	-0.000592464	-0.000290257	-0.000426967	-8.73978e-06	-0.000364767	0.000403384	-0.000661822	5.11233e-05	-0.000246413	-6.10699e-05	0.000590338	-0.000317124	-0.000926237	0	0	0.000273373	0.00150012	0.00073798
0.00550413	2010-11-13 03:30:06	0.0021123	0.00169157	-0.000420728	0.00550413	-0.00278629	-0.00119719	0.000860706	-0.000409445	-0.000156225	-0.000376921	3.55111e-06	-0.000393416	0.000326056	-0.000360515	4.91741e-05	-0.000229837	-0.000152362	0.000559585	-0.000288578	-0.000862398	0	0	0.000202324	0.00139922	0.000420728
0.00550413	2010-11-13 04:00:06	0.0042245	0.00320121	-0.00102329	0.00550413	-0.00237728	-0.000563579	0.000895775	-0.000234849	-1.88142e-05	-0.000333627	1.57469e-05	-0.000421439	0.000320441	-2.04583e-05	4.356e-05	-0.000201656	-0.000230327	0.000533072	-0.000266466	-0.000799475	0	0	0.000101162	0.00125529	0.00102329
0.00550413	2010-11-13 04:30:06	0.0098572	0.00627583	-0.00358137	0.00550413	-0.000348311	0.00011999	0.000857749	-6.47887e-05	0.000154144	-0.000280243	2.76382e-05	-0.000449401	0.000179871	0.000380519	3.69285e-05	-0.00016467	-0.00024437	0.000500758	-0.000243922	-0.000737878	0	0	-2.93109e-05	0.001077	0.00358137
0.00550413	2010-11-13 05:00:06	0.0140818	0.00814893	-0.00593287	0.00550413	0.00104488	0.000471613	0.000783916	6.57547e-05	0.000269235	-0.000213634	3.96571e-05	-0.000476304	0.000182728	0.000543768	2.98346e-05	-0.000117148	-0.000233479	0.000465391	-0.00022218	-0.00067743	0	0	-0.000185988	0.000874182	0.00593287
0.00550413	2010-11-13 05:30:06	0.0126736	0.00806407	-0.00460953	0.00550413	0.00106513	0.000688869	0.000684869	0.000154836	0.000343027	-0.000116555	5.26063e-05	-0.000503659	-1.261e-05	0.00056774	2.45025e-05	-6.62082e-05	-0.000206688	0.000406972	-0.000198909	-0.000617518	0	0	-0.00036365	0.000657185	0.00460953
0.00550413	2010-11-13 06:00:06	0.0084491	0.00714996	-0.00129914	0.00550413	0.000716824	0.000584779	0.000604465	0.000206342	0.000396672	1.12181e-05	6.60695e-05	-0.000531405	-0.000144708	0.00043509	1.70802e-05	-2.21404e-05	-0.000204339	0.000359034	-0.000172683	-0.000557364	0	0	-0.000555299	0.000436197	0.00129914
0.00550413	2010-11-13 06:30:06	0.0091531	0.00785019	-0.00130291	0.00550413	0.00200872	0.000461017	0.000523322	0.000235496	0.00046013	0.000158769	7.89235e-05	-0.00056023	-0.000241733	0.000312486	6.1156e-06	1.58839e-05	-0.000265126	0.0003275	-0.000144386	-0.000498931	0	0	-0.000752582	0.00022069	0.00130291
0.00550413	2010-11-13 07:00:06	0.0070409	0.00581156	-0.00122934	0.00550413	0.000348311	0.000370183	0.000386991	0.000277929	0.00057486	0.000322482	9.39097e-05	-0.000588293	-0.000172877	0.000215745	-4.67083e-06	4.87625e-05	-0.00036569	0.000288249	-0.000118218	-0.000442928	0	0	-0.000946281	1.89664e-05	0.00122934
0.00550413	2010-11-13 07:30:06	0.0070409	0.00591599	-0.00112491	0.00550413	0.00038881	0.000605989	0.00020754	0.000378021	0.000739174	0.000497365	0.000109475	-0.000615647	-0.000175639	0.000222098	-1.3404e-05	6.95538e-05	-0.000474768	0.000240499	-8.89736e-05	-0.000389235	0	0	-0.00112683	-0.000162162	0.00112491
0.00550413	2010-11-13 08:00:06	0.0091531	0.00697493	-0.00217817	0.00550413	0.00108538	0.00104467	3.94224e-05	0.000379319	0.000930913	0.000673929	0.000124992	-0.000644179	-7.30925e-05	0.000334474	-1.77094e-05	7.59787e-05	-0.000646996	0.000162657	-5.93499e-05	-0.000337227	0	0	-0.00128482	-0.000317557	0.00217817
0.00550413	2010-11-13 08:30:06	0.0119695	0.00815644	-0.00381306	0.00550413	0.0017617	0.00154238	-9.39549e-05	0.00038936	0.0011685	0.000848811	0.000140862	-0.000673201	-5.20118e-05	0.000515158	-1.69948e-05	7.2595e-05	-0.00083964	5.98635e-05	-3.05338e-05	-0.000285272	0	0	-0.0014115	-0.000443813	0.00381306
0.00550413	2010-11-13 09:00:06	0.0147858	0.0092399	-0.0055459	0.00550413	0.00319535	0.00140271	-0.000180191	0.000434061	0.00146821	0.00102538	0.00015691	-0.000703009	-9.41732e-05	0.00036232	-1.22941e-05	6.19234e-05	-0.00104129	-6.55076e-05	-2.02011e-06	-0.000234199	0	0	-0.00149919	-0.000539213	0.0055459
0.00550413	2010-11-13 09:30:06	0.0126736	0.00892769	-0.00374591	0.00550413	0.00334112	0.00103519	-0.000167379	0.000521195	0.00176876	0.0012053	0.000173566	-0.000732406	-0.000120869	7.57012e-05	-9.77848e-06	6.46501e-05	-0.00123471	-0.00019512	2.94303e-05	-0.00018579	0	0	-0.00154169	-0.000603612	0.00374591
0.00550413	2010-11-13 10:00:06	0.0070409	0.0063148	-0.000726098	0.00550413	0.00100439	0.000743005	-0.000142166	0.000686071	0.00206035	0.00138041	0.00019088	-0.000762214	-0.000160173	-0.000236782	-8.2339e-06	6.75196e-05	-0.00141942	-0.000342594	6.22304e-05	-0.000139771	0	0	-0.00153456	-0.000638272	0.000726098
0.00550413	2010-11-13 10:30:06	0.0098572	0.00739189	-0.00246531	0.00550413	0.00108538	0.00136488	-0.00015424	0.000870707	0.002334	0.00154099	0.000208211	-0.000792945	-0.000282515	-3.70399e-05	-9.20284e-06	4.55888e-05	-0.00167151	-0.000491153	9.28874e-05	-9.52344e-05	0	0	-0.00147537	-0.000645672	0.00246531
0.00550413	2010-11-13 11:00:06	0.0105613	0.011382	0.000820712	0.00550413	0.00249878	0.00255298	-0.000169598	0.00111494	0.00261864	0.00170139	0.000225221	-0.000824912	9.13163e-05	0.000551829	-1.45348e-05	3.31553e-05	-0.00194851	-0.000635829	0.000128389	-5.21849e-05	0	0	-0.00136386	-0.000629319	-0.000820712
0.00550413	2010-11-13 11:30:06	0.0140818	0.0164697	0.00238795	0.00550413	0.00497726	0.00383721	-0.00028548	0.00149166	0.00296471	0.00184455	0.00024284	-0.000856234	0.000140566	0.00125592	-1.20305e-05	2.61432e-05	-0.00224013	-0.000779469	0.000166341	-1.26528e-05	0	0	-0.00120203	-0.000593554	-0.00238795
0.00550413	2010-11-13 12:00:06	0.0197145	0.0211594	0.00144492	0.00550413	0.00737479	0.00487505	-0.000387401	0.00192313	0.00331248	0.00198643	0.000260653	-0.000887024	6.74774e-05	0.00184867	-6.06727e-06	3.97826e-05	-0.00250994	-0.000932388	0.0002034	2.37601e-05	0	0	-0.000994135	-0.000543363	-0.00144492
0.00550413	2010-11-13 12:30:06	0.0253472	0.0253792	3.20351e-05	0.00550413	0.00944426	0.00586557	-0.000371304	0.00232998	0.00366314	0.00212158	0.000278946	-0.000917855	-0.000181254	0.00228547	-8.29993e-07	7.37308e-05	-0.00270229	-0.00108047	0.000241343	5.58617e-05	0	0	-0.000746578	-0.000484184	-3.20351e-05
0.00550413	2010-11-13 13:00:06	0.0246431	0.0273263	0.00268324	0.00550413	0.009505	0.00671643	-0.000339521	0.00265196	0.00393241	0.00227038	0.000296598	-0.000948959	-0.000517157	0.00273714	2.27056e-06	0.000111028	-0.00286174	-0.00120795	0.000279891	8.38713e-05	0	0	-0.000467754	-0.000421693	-0.00268324
0.00550413	2010-11-13 13:30:06	0.0337962	0.0330061	-0.000790116	0.00550413	0.0132349	0.00756463	-0.000313569	0.00290884	0.00413126	0.00242677	0.000315469	-0.000978396	-0.000691417	0.00318227	-9.56819e-06	0.000174122	-0.00299547	-0.00134657	0.000318353	0.000109659	0	0	-0.000167756	-0.000361561	0.000790116
0.00550413	2010-11-13 14:00:06	0.0359085	0.034635	-0.00127347	0.00550413	0.0136237	0.00794654	-0.000400623	0.00313332	0.00428138	0.00258022	0.00033652	-0.00100795	-0.000794057	0.00346633	-2.89169e-05	0.000272479	-0.00313208	-0.00147167	0.000358285	0.000134608	0	0	0.00014201	-0.000309177	0.00127347
0.00550413	2010-11-13 14:30:06	0.0366126	0.0360437	-0.000568934	0.00550413	0.0142798	0.00824555	-0.000677312	0.00333318	0.00441947	0.002724	0.000358328	-0.00103762	-0.000942903	0.00359993	-4.91234e-05	0.000374013	-0.00322521	-0.00159921	0.000398232	0.0001585	0	0	0.000449302	-0.000269341	0.000568934
0.00550413	2010-11-13 15:00:06	0.0352044	0.0366419	0.00143754	0.00550413	0.0143	0.00854191	-0.00102488	0.003454	0.00451763	0.00284909	0.000380938	-0.00106655	-0.00112425	0.00382297	-6.75958e-05	0.000466571	-0.00330135	-0.00172441	0.000437659	0.000180397	0	0	0.000741602	-0.00024593	-0.00143754
0.00550413	2010-11-13 15:30:06	0.0366126	0.0382125	0.00159987	0.00550413	0.0153651	0.00880004	-0.00133844	0.00357224	0.00460039	0.00297076	0.000401609	-0.00109622	-0.00124374	0.00400546	-8.39501e-05	0.000531465	-0.00335972	-0.00186071	0.000478029	0.000200857	0	0	0.00100674	-0.000241573	-0.00159987
0.00550413	2010-11-13 16:00:06	0.0380208	0.0391507	0.00112986	0.00550413	0.0156932	0.00912933	-0.0016626	0.00362439	0.00465878	0.0031139	0.000422582	-0.00112695	-0.00122266	0.00422566	-9.77795e-05	0.000589829	-0.00340535	-0.00200901	0.000520182	0.000216882	0	0	0.00123355	-0.000257354	-0.00112986
0.00550413	2010-11-13 16:30:06	0.0373167	0.0391341	0.00181736	0.00550413	0.0153449	0.00931631	-0.001925	0.00366974	0.00469771	0.00325643	0.000445398	-0.00115768	-0.00127743	0.00438977	-0.000108716	0.000645709	-0.00342019	-0.00215851	0.000562263	0.000229389	0	0	0.00141249	-0.000292588	-0.00181736
0.00550413	2010-11-13 17:00:06	0.0422453	0.0413008	-0.000944525	0.00550413	0.0177221	0.00928868	-0.00213147	0.00367265	0.00471464	0.00338696	0.000468555	-0.0011901	-0.00150518	0.00449304	-0.000117554	0.000690574	-0.00343346	-0.00229857	0.00060257	0.000241609	0	0	0.00153627	-0.000344706	0.000944525
0.00550413	2010-11-13 17:30:06	0.0415412	0.040009	-0.00153218	0.00550413	0.016657	0.00907785	-0.00231347	0.00367816	0.00471142	0.00350595	0.000490877	-0.00122277	-0.00142224	0.0045116	-0.000125438	0.000728769	-0.00343741	-0.00242314	0.000645155	0.000251543	0	0	0.00160031	-0.000409276	0.00153218
0.00550413	2010-11-13 18:00:06	0.0366126	0.0382414	0.00162882	0.00550413	0.0153651	0.00882767	-0.00242237	0.00372059	0.00471464	0.00361106	0.000513038	-0.00125561	-0.00149661	0.00441572	-0.000129875	0.000759645	-0.00342125	-0.00254281	0.000690831	0.000264634	0	0	0.00160309	-0.000480188	-0.00162882
0.00550413	2010-11-13 18:30:06	0.0366126	0.0380196	0.001407	0.00550413	0.0153449	0.00896203	-0.00251263	0.00371735	0.00469027	0.00369998	0.00053427	-0.00128801	-0.00161334	0.00445893	-0.000136186	0.000782335	-0.0034433	-0.00269273	0.000738578	0.000276772	0	0	0.00154629	-0.000550007	-0.001407
0.00550413	2010-11-13 19:00:06	0.0380208	0.0382442	0.000223372	0.00550413	0.0153651	0.00919784	-0.00256708	0.00372124	0.00469618	0.0037803	0.000556061	-0.00132035	-0.0014967	0.0045732	-0.000145164	0.000804853	-0.00348018	-0.00284351	0.000788094	0.000285832	0	0	0.00143481	-0.000610476	-0.000223372
0.00550413	2010-11-13 19:30:06	0.0380208	0.039307	0.00128622	0.00550413	0.0163897	0.00948891	-0.00268149	0.00373193	0.00475711	0.00382761	0.000576955	-0.0013523	-0.0015431	0.00470225	-0.000146776	0.000810931	-0.0035229	-0.00298612	0.000834758	0.000292108	0	0	0.00127643	-0.000653147	-0.00128622
0.00550413	2010-11-13 20:00:06	0.0394289	0.0397579	0.000329013	0.00550413	0.0170661	0.00951123	-0.0027297	0.00374197	0.00482056	0.00387826	0.000597495	-0.00138444	-0.00155857	0.00471892	-0.000149451	0.000826126	-0.00355392	-0.00311743	0.000880444	0.000294926	0	0	0.00108139	-0.000670088	-0.000329013
0.00550413	2010-11-13 20:30:06	0.0394289	0.0392476	-0.00018131	0.00550413	0.0170458	0.00931101	-0.0027191	0.00374813	0.00488623	0.00394635	0.000617603	-0.00141828	-0.00157679	0.00458162	-0.000150648	0.000843258	-0.00357251	-0.00323092	0.000929051	0.00029553	0	0	0.000861732	-0.0006546	0.00018131
0.00550413	2010-11-13 21:00:06	0.0366126	0.037579	0.000966416	0.00550413	0.0160212	0.0090805	-0.0027191	0.00372027	0.00491382	0.00401235	0.000638448	-0.00145286	-0.00164988	0.00445902	-0.00014866	0.000842981	-0.00362244	-0.00332687	0.000982123	0.00029537	0	0	0.000630525	-0.000601885	-0.000966416
0.00550413	2010-11-13 21:30:06	0.0330921	0.0368601	0.00376795	0.00550413	0.0156932	0.00898702	-0.00265586	0.00368885	0.00495459	0.00407101	0.000658972	-0.00148647	-0.00168505	0.00437327	-0.000151372	0.000843534	-0.00373281	-0.00342126	0.00103179	0.000295173	0	0	0.000400992	-0.000509596	-0.00376795
0.00550413	2010-11-13 22:00:06	0.0345003	0.0367728	0.00227247	0.00550413	0.0156729	0.00892381	-0.00265077	0.00369824	0.00505223	0.00412544	0.000679801	-0.00152039	-0.00158526	0.00433366	-0.000154924	0.000842048	-0.00384426	-0.00348545	0.00108227	0.000291835	0	0	0.000185642	-0.000378199	-0.00227247
0.00550413	2010-11-13 22:30:06	0.0352044	0.0372968	0.00209238	0.00550413	0.0160009	0.00903319	-0.00270925	0.00377145	0.0051668	0.00419143	0.000699316	-0.00155577	-0.0014967	0.00431794	-0.000156177	0.000841531	-0.00396287	-0.00354806	0.00112783	0.000286752	0	0	-4.55317e-06	-0.000211126	-0.00209238
0.00550413	2010-11-13 23:00:06	0.0337962	0.0371428	0.00334665	0.00550413	0.0153651	0.00934016	-0.00276772	0.00386539	0.00529356	0.00425954	0.000717226	-0.0015929	-0.00156418	0.00446812	-0.000154868	0.000837284	-0.00407749	-0.00362989	0.0011749	0.000280037	0	0	-0.000160864	-1.46718e-05	-0.00334665
0.00550413	2010-11-13 23:30:06	0.0366126	0.0395104	0.00289779	0.00550413	0.016738	0.00986438	-0.0027922	0.00394993	0.00542522	0.00432701	0.000735006	-0.00163176	-0.00148685	0.00473352	-0.000152447	0.000822019	-0.00422692	-0.00371781	0.00122229	0.000271884	0	0	-0.000277335	0.00020235	-0.00289779
0.00550413	2010-11-14 00:00:06	0.0380208	0.0414563	0.00343554	0.00550413	0.0178031	0.0102819	-0.00276953	0.00400921	0.00557566	0.00440142	0.00075572	-0.00166913	-0.00145878	0.00495751	-0.000148133	0.000813591	-0.00440759	-0.00380055	0.00126916	0.00026063	0	0	-0.000351107	0.000429169	-0.00343554
0.00550413	2010-11-14 00:30:06	0.0380208	0.0423227	0.00430189	0.00550413	0.0181311	0.0103621	-0.00271762	0.00413327	0.00577383	0.00447792	0.00077812	-0.00170566	-0.00155009	0.0050424	-0.000145203	0.000821533	-0.00454979	-0.00386952	0.00131559	0.000249283	0	0	-0.000382503	0.000653788	-0.00430189
0.00550413	2010-11-14 01:00:06	0.040133	0.0432374	0.00310442	0.00550413	0.018767	0.0102436	-0.00267048	0.00430333	0.00594103	0.00454877	0.000800426	-0.00174179	-0.00166111	0.00501748	-0.000145504	0.000839941	-0.00466123	-0.00393647	0.00136326	0.000236114	0	0	-0.000374888	0.000863835	-0.00310442
0.00550413	2010-11-14 01:30:06	0.0394289	0.0428078	0.00337889	0.00550413	0.0177221	0.0104348	-0.00264601	0.0044193	0.0060749	0.00461099	0.000822731	-0.00177792	-0.00175391	0.00514738	-0.000147943	0.000859523	-0.00478114	-0.00402388	0.0014102	0.000219416	0	0	-0.000334299	0.00104743	-0.00337889
0.00550413	2010-11-14 02:00:06	0.0394289	0.0447217	0.00529281	0.00550413	0.0181514	0.0111592	-0.00268001	0.00452781	0.00619522	0.00467531	0.000844732	-0.00181347	-0.00176652	0.00559148	-0.000153793	0.000876826	-0.0048719	-0.00410357	0.00145765	0.000202084	0	0	-0.00026891	0.00119403	-0.00529281
0.00550413	2010-11-14 02:30:06	0.0457657	0.0481674	0.00240172	0.00550413	0.0203019	0.0118072	-0.00276591	0.00463406	0.00629829	0.00472955	0.000867021	-0.00184811	-0.00173283	0.00600904	-0.000160707	0.000899686	-0.00498229	-0.00418705	0.00150329	0.000183399	0	0	-0.000188352	0.00129515	-0.00240172
0.00550413	2010-11-14 03:00:06	0.0485821	0.0503459	0.00176377	0.00550413	0.0215533	0.0121456	-0.00286825	0.00481286	0.00641218	0.00478713	0.000888829	-0.00188061	-0.00170889	0.00630589	-0.000166238	0.000940437	-0.00506449	-0.00426576	0.00154376	0.000164122	0	0	-0.000102958	0.00134491	-0.00176377
0.00550413	2010-11-14 03:30:06	0.0471739	0.0501497	0.00297583	0.00550413	0.0212455	0.0121285	-0.00299177	0.00502115	0.00654926	0.00485838	0.000909035	-0.00191193	-0.00190984	0.00627746	-0.000167754	0.000988375	-0.00505173	-0.00434373	0.00158295	0.000144342	0	0	-2.2991e-05	0.00134037	-0.00297583
0.00550413	2010-11-14 04:00:06	0.0485821	0.0508082	0.00222614	0.00550413	0.0215735	0.012504	-0.00303341	0.00512999	0.0066163	0.00493719	0.000928773	-0.00194274	-0.00224998	0.00636946	-0.000171239	0.00102256	-0.00504776	-0.00440897	0.00162876	0.00012389	0	0	4.20884e-05	0.00128169	-0.00222614
0.00550413	2010-11-14 04:30:06	0.0492862	0.0521845	0.00289826	0.00550413	0.0219623	0.0129926	-0.00304474	0.00519315	0.00662627	0.00502819	0.000948688	-0.00197263	-0.00211503	0.00666717	-0.000181695	0.0010609	-0.00504696	-0.0044766	0.0016788	0.000103614	0	0	8.42722e-05	0.00117198	-0.00289826
0.00550413	2010-11-14 05:00:06	0.0549189	0.0544775	-0.00044139	0.00550413	0.023724	0.0133443	-0.00313212	0.00528093	0.00667501	0.00513496	0.00096687	-0.00200193	-0.00220359	0.00693351	-0.000191379	0.00109222	-0.00505122	-0.00452449	0.00172853	8.3282e-05	0	0	9.75273e-05	0.00101703	0.00044139
0.00550413	2010-11-14 05:30:06	0.055623	0.0544998	-0.00112325	0.00550413	0.0236835	0.0133639	-0.00325564	0.00532693	0.00673119	0.00525412	0.000984731	-0.00203083	-0.0021699	0.00706455	-0.000203323	0.0011473	-0.00507482	-0.00456964	0.00177828	6.22608e-05	0	0	7.81669e-05	0.000824833	0.00112325
0.00550413	2010-11-14 06:00:06	0.0535107	0.0537734	0.000262738	0.00550413	0.0233352	0.0133257	-0.00340331	0.00535997	0.00681242	0.00538486	0.0010016	-0.0020587	-0.00223442	0.00695852	-0.000210493	0.00120015	-0.00506635	-0.0046323	0.00182596	4.03897e-05	0	0	2.50579e-05	0.000605032	-0.000262738
0.00550413	2010-11-14 06:30:06	0.0513984	0.0525389	0.00114046	0.00550413	0.0230274	0.0131334	-0.003544	0.00535738	0.00688875	0.00552842	0.00101813	-0.00208474	-0.00253388	0.00683137	-0.000211284	0.00122104	-0.00510511	-0.00469144	0.00187312	1.81797e-05	0	0	-6.03367e-05	0.000368287	-0.00114046
0.00550413	2010-11-14 07:00:06	0.0521025	0.053082	0.000979501	0.00550413	0.0239305	0.0131085	-0.00360756	0.00531042	0.00699873	0.0056726	0.00103414	-0.00210932	-0.00244956	0.00675576	-0.000220073	0.00123886	-0.00519004	-0.00476212	0.00191977	-4.31027e-06	0	0	-0.000174072	0.000125658	-0.000979501
0.00550413	2010-11-14 07:30:06	0.0513984	0.0514125	1.41105e-05	0.00550413	0.0226386	0.0130426	-0.00369495	0.00527446	0.00717523	0.0058317	0.00104936	-0.00213342	-0.00237647	0.00670147	-0.000226149	0.00125592	-0.00529883	-0.00484705	0.00196533	-2.74963e-05	0	0	-0.000309972	-0.000111991	-1.41105e-05
0.00550413	2010-11-14 08:00:06	0.0528066	0.0515995	-0.00120708	0.00550413	0.0233757	0.0130017	-0.00380713	0.00527446	0.00740674	0.00599817	0.00106532	-0.00215596	-0.00240454	0.00650239	-0.000231001	0.00126362	-0.00541587	-0.00494036	0.00200815	-5.1514e-05	0	0	-0.000460004	-0.000334507	0.00120708
0.00550413	2010-11-14 08:30:06	0.0499902	0.0507791	0.000788859	0.00550413	0.0229667	0.0129332	-0.00389082	0.0052994	0.00763435	0.00614557	0.00108244	-0.0021799	-0.00228229	0.00631157	-0.000235269	0.00127554	-0.00557162	-0.00504253	0.00205214	-7.58969e-05	0	0	-0.000614739	-0.00053288	-0.000788859
0.00550413	2010-11-14 09:00:06	0.0471739	0.0493999	0.00222597	0.00550413	0.0219421	0.0129162	-0.00394856	0.00539949	0.00790495	0.00626642	0.00109992	-0.00220468	-0.00229352	0.00615391	-0.000230776	0.00125645	-0.0057388	-0.00515615	0.00209223	-9.99179e-05	0	0	-0.000763884	-0.000699583	-0.00222597
0.00550413	2010-11-14 09:30:06	0.0492862	0.0511539	0.00186775	0.00550413	0.023315	0.0133272	-0.00394486	0.00552031	0.00818198	0.00639296	0.00111714	-0.00222862	-0.00237371	0.00624781	-0.000226989	0.00122419	-0.00591313	-0.00527141	0.00213226	-0.000124625	0	0	-0.000896859	-0.000828808	-0.00186775
0.00550413	2010-11-14 10:00:06	0.0528066	0.0526765	-0.000130059	0.00550413	0.0236835	0.0138897	-0.00389115	0.00573928	0.00846697	0.00651446	0.00113309	-0.00225177	-0.00209119	0.00640822	-0.000226339	0.00120426	-0.00610761	-0.00539771	0.00216807	-0.00014928	0	0	-0.00100339	-0.000916637	0.000130059
0.00550413	2010-11-14 10:30:06	0.0542148	0.0553168	0.00110205	0.00550413	0.0250766	0.0146274	-0.00388935	0.00607195	0.00874247	0.00663049	0.00114865	-0.00227308	-0.00209957	0.00662937	-0.000219661	0.00118793	-0.00628114	-0.00553363	0.00220462	-0.000175071	0	0	-0.00107412	-0.000961123	-0.00110205
0.00550413	2010-11-14 11:00:06	0.055623	0.0581498	0.00252681	0.00550413	0.0261418	0.0156535	-0.00388384	0.00643345	0.00901122	0.00673141	0.00116393	-0.00229329	-0.00217265	0.00703944	-0.000214008	0.00117888	-0.00645386	-0.00566494	0.00224163	-0.000203429	0	0	-0.00110115	-0.000962327	-0.00252681
0.00550413	2010-11-14 11:30:06	0.0598475	0.0622175	0.00236999	0.00550413	0.0279237	0.0168469	-0.00382611	0.00678653	0.00925966	0.00682096	0.00117914	-0.00231331	-0.00217965	0.00757488	-0.00021121	0.00117967	-0.00662288	-0.00574732	0.00227494	-0.000231595	0	0	-0.00107857	-0.00092229	-0.00236999
0.00550413	2010-11-14 12:00:06	0.0654802	0.0671409	0.00166068	0.00550413	0.0306695	0.0179835	-0.00384147	0.00712503	0.00947408	0.00691553	0.00119577	-0.00233219	-0.00223728	0.00812054	-0.000207564	0.00118927	-0.00677623	-0.00584176	0.00230845	-0.000260479	0	0	-0.00100294	-0.000844946	-0.00166068
0.00550413	2010-11-14 12:30:06	0.0682965	0.0708788	0.0025823	0.00550413	0.0327794	0.0186973	-0.00384804	0.00745511	0.00966396	0.00702252	0.00121281	-0.0023501	-0.00240592	0.00848561	-0.000211048	0.00123568	-0.00687465	-0.00593409	0.00234595	-0.000290332	0	0	-0.000873559	-0.000735988	-0.0025823
0.00550413	2010-11-14 13:00:06	0.0704088	0.0724278	0.002019	0.00550413	0.0331277	0.0192083	-0.00391678	0.00770453	0.00980089	0.00712886	0.00122961	-0.0023664	-0.0026378	0.00878606	-0.000218556	0.00130213	-0.00696672	-0.00602642	0.00238412	-0.000320491	0	0	-0.000692752	-0.000602646	-0.002019
0.00550413	2010-11-14 13:30:06	0.0725211	0.0737921	0.00127098	0.00550413	0.0334962	0.0196693	-0.0040798	0.00783669	0.00987315	0.00724637	0.00124588	-0.00238285	-0.00282191	0.0090634	-0.000229153	0.00136947	-0.00703517	-0.00611376	0.00242289	-0.000353519	0	0	-0.000465892	-0.000453395	-0.00127098
0.00550413	2010-11-14 13:51:06	0.0788579	0.0753636	-0.00349432	0.00550413	0.0346399	0.0198063	-0.00421283	0.00788438	0.00991445	0.00732146	0.00125691	-0.00239378	-0.00297231	0.00923737	-0.000239457	0.00141727	-0.00708256	-0.00616094	0.00244807	-0.000376281	0	0	-0.000284038	-0.000344431	0.00349432
0.00550413	2010-11-14 14:30:06	0.0774497	0.0774848	3.51212e-05	0.00550413	0.0364891	0.0197522	-0.00457249	0.00791088	0.00995338	0.00745363	0.00127778	-0.00241166	-0.00302434	0.00927648	-0.000261097	0.00151307	-0.00714685	-0.00624829	0.00249195	-0.000418142	0	0	9.00105e-05	-0.000144896	-3.51212e-05
0.00550413	2010-11-14 15:00:06	0.0725211	0.0744566	0.00193552	0.00550413	0.033804	0.0194532	-0.00489886	0.00791476	0.00997843	0.00755495	0.00129478	-0.00242468	-0.00316767	0.0091623	-0.000275812	0.00158998	-0.00716009	-0.00633943	0.00252615	-0.000449485	0	0	0.00039489	-4.94398e-06	-0.00193552
0.00550413	2010-11-14 15:30:06	0.0746333	0.0749809	0.000347647	0.00550413	0.0344601	0.0193268	-0.0052084	0.00787848	0.00996456	0.00765037	0.00131177	-0.00243666	-0.00325613	0.00912715	-0.000288011	0.00163447	-0.00714896	-0.00642813	0.00255937	-0.000482029	0	0	0.00069862	0.000113469	-0.000347647
0.00550413	2010-11-14 16:00:06	0.0746333	0.0747395	0.000106197	0.00550413	0.0341321	0.0192912	-0.00545873	0.00777904	0.00992225	0.00775357	0.00132883	-0.00244776	-0.00318599	0.00916032	-0.000298589	0.00166451	-0.00714153	-0.00653196	0.00259496	-0.000515452	0	0	0.00098575	0.000202892	-0.000106197
0.00550413	2010-11-14 16:30:06	0.0739292	0.0741319	0.000202691	0.00550413	0.0334557	0.0191898	-0.00564327	0.00775474	0.00988485	0.0078444	0.00134432	-0.00245895	-0.00316767	0.00924787	-0.000304978	0.00168061	-0.0071556	-0.0066248	0.00263203	-0.000550087	0	0	0.00124099	0.000257814	-0.000202691
0.00550413	2010-11-14 17:00:06	0.0746333	0.0749552	0.000321947	0.00550413	0.0344196	0.0189975	-0.00577994	0.00775474	0.0098444	0.00792155	0.0013577	-0.00247059	-0.00313674	0.00922948	-0.00030818	0.00169273	-0.00716834	-0.00671309	0.00266769	-0.000582735	0	0	0.00145016	0.000275163	-0.000321947
0.00550413	2010-11-14 17:30:06	0.0732252	0.0743103	0.00108508	0.00550413	0.0337433	0.0189422	-0.005815	0.00777483	0.00984287	0.00798337	0.00137181	-0.00248275	-0.00319722	0.00929212	-0.000308775	0.00170202	-0.00717257	-0.00681354	0.00270359	-0.00061589	0	0	0.00160112	0.000254653	-0.00108508
0.00550413	2010-11-14 18:00:06	0.071817	0.0732742	0.0014572	0.00550413	0.0324514	0.0190792	-0.00583619	0.00780787	0.00985252	0.00802751	0.00138503	-0.00249292	-0.00319013	0.0093972	-0.000307174	0.00170306	-0.00716965	-0.00690711	0.0027361	-0.000650271	0	0	0.00168464	0.000198952	-0.0014572
0.00550413	2010-11-14 18:30:06	0.0732252	0.0754225	0.00219726	0.00550413	0.0341523	0.0194717	-0.00581024	0.00780787	0.00984609	0.00806431	0.00139742	-0.00250255	-0.00322667	0.00961001	-0.000305637	0.00169187	-0.00716357	-0.00700736	0.0027691	-0.000685043	0	0	0.00169507	0.000113619	-0.00219726
0.00550413	2010-11-14 19:00:06	0.0725211	0.0756317	0.00311063	0.00550413	0.0341726	0.0195902	-0.00572179	0.00782018	0.0098559	0.00809942	0.00140856	-0.00251168	-0.00314521	0.00972352	-0.000307908	0.00170654	-0.00718266	-0.00710221	0.00280447	-0.000719961	0	0	0.00163086	6.81023e-06	-0.00311063
0.00550413	2010-11-14 19:30:06	0.0732252	0.0757541	0.00252887	0.00550413	0.0348286	0.0195217	-0.00571522	0.0078069	0.00989905	0.00812507	0.00141884	-0.0025212	-0.00327445	0.00965994	-0.000308502	0.0017235	-0.00719514	-0.00718781	0.0028391	-0.000753962	0	0	0.00149477	-0.000111259	-0.00252887
0.00550413	2010-11-14 20:00:06	0.071817	0.0743313	0.00251427	0.00550413	0.0341321	0.0193109	-0.00568196	0.00776543	0.00994863	0.0081379	0.00142867	-0.00253166	-0.00335178	0.00954936	-0.000309716	0.00174015	-0.00720283	-0.00725822	0.00287397	-0.000788451	0	0	0.00129378	-0.000229049	-0.00251427
0.00550413	2010-11-14 20:30:06	0.0697047	0.0730009	0.0032962	0.00550413	0.033804	0.0188907	-0.00562751	0.0077609	0.0100111	0.00814231	0.0014386	-0.00254278	-0.00339394	0.00929316	-0.00031388	0.0017541	-0.00719779	-0.00730782	0.00290537	-0.000823995	0	0	0.00103876	-0.000334582	-0.0032962
0.00550413	2010-11-14 21:00:06	0.0690006	0.071931	0.00293043	0.00550413	0.0333747	0.0187696	-0.0056436	0.00772689	0.0100476	0.00816164	0.00144675	-0.0025544	-0.00338133	0.00920182	-0.000317318	0.00175728	-0.00720709	-0.0073551	0.00293199	-0.000860035	0	0	0.000743829	-0.000416416	-0.00293043
0.00550413	2010-11-14 21:30:06	0.0661843	0.0704497	0.00426541	0.00550413	0.0320828	0.0189119	-0.00565896	0.00771393	0.0100859	0.00818119	0.00145476	-0.00256646	-0.00329277	0.00920457	-0.00032217	0.00176018	-0.00723522	-0.00739927	0.00295933	-0.00089502	0	0	0.000425441	-0.000464609	-0.00426541
0.00550413	2010-11-14 22:00:06	0.0704088	0.0720945	0.00168567	0.00550413	0.033804	0.0191754	-0.00571415	0.00771782	0.0101387	0.00819444	0.00146112	-0.00257901	-0.00328716	0.00929212	-0.000323376	0.00175048	-0.00729095	-0.00743391	0.00298506	-0.000929982	0	0	0.000101347	-0.000471597	-0.00168567
0.00550413	2010-11-14 22:30:06	0.071817	0.0731148	0.00129781	0.00550413	0.0347679	0.0192965	-0.00577517	0.00777742	0.0102006	0.00820621	0.00146611	-0.00259275	-0.00307773	0.00931429	-0.000321464	0.00174122	-0.00734266	-0.00745026	0.00300885	-0.000964892	0	0	-0.000210567	-0.000432899	-0.00129781
0.00550413	2010-11-14 23:00:06	0.0704088	0.0715638	0.00115505	0.00550413	0.033476	0.0192386	-0.00577041	0.00791832	0.0102964	0.0082165	0.00147246	-0.00260597	-0.00320559	0.00922399	-0.000314937	0.00173179	-0.00735222	-0.00745755	0.00303311	-0.00099971	0	0	-0.000493454	-0.000347587	-0.00115505
0.00550413	2010-11-14 23:30:06	0.0697047	0.0722194	0.00251473	0.00550413	0.033804	0.0195429	-0.00572434	0.0080304	0.0103473	0.00823038	0.00147819	-0.0026205	-0.00327307	0.00928378	-0.000310169	0.00171473	-0.00737266	-0.0074832	0.00305198	-0.00103346	0	0	-0.000732599	-0.000218461	-0.00251473
0.00550413	2010-11-15 00:00:06	0.0704088	0.0734474	0.00303859	0.00550413	0.0341726	0.0200448	-0.00561872	0.00810199	0.0103595	0.00824258	0.00148225	-0.00263627	-0.00317752	0.00945888	-0.000309801	0.00170841	-0.0074106	-0.00751002	0.0030704	-0.00106692	0	0	-0.000916359	-5.19266e-05	-0.00303859
0.00550413	2010-11-15 00:30:06	0.0732252	0.0756572	0.00243204	0.00550413	0.0355657	0.0205281	-0.0055917	0.00818427	0.0103929	0.0082405	0.00148582	-0.00265364	-0.00322529	0.00970959	-0.000308125	0.00170088	-0.00743819	-0.00753197	0.00308927	-0.00110052	0	0	-0.00103688	0.000142428	-0.00243204
0.00550413	2010-11-15 01:00:06	0.0753374	0.0775949	0.0022575	0.00550413	0.0369386	0.0207427	-0.0056096	0.00826427	0.0104188	0.00821992	0.00148858	-0.00267081	-0.00316767	0.00982395	-0.00031046	0.00171597	-0.00745064	-0.00754745	0.00310631	-0.00113368	0	0	-0.00109052	0.000352519	-0.0022575
0.00550413	2010-11-15 01:30:06	0.0746333	0.0768902	0.0022569	0.00550413	0.036242	0.0206386	-0.00562644	0.00833424	0.0104162	0.00818209	0.001491	-0.00268687	-0.00325898	0.00977146	-0.000310537	0.00173818	-0.00742329	-0.00756055	0.00312053	-0.00116831	0	0	-0.00107802	0.000564657	-0.0022569
0.00550413	2010-11-15 02:00:06	0.0753374	0.0767801	0.00144271	0.00550413	0.0362015	0.0205451	-0.00569551	0.00835789	0.0103819	0.00813606	0.00149174	-0.00270362	-0.00339532	0.00975204	-0.000309933	0.00174975	-0.00734925	-0.00757541	0.00313219	-0.00120347	0	0	-0.00100431	0.000764552	-0.00144271
0.00550413	2010-11-15 02:30:06	0.0753374	0.0769236	0.00158619	0.00550413	0.0362218	0.0205504	-0.00572401	0.0083038	0.0102817	0.00808793	0.00149118	-0.00272102	-0.00345018	0.00982205	-0.000314435	0.0017618	-0.00725822	-0.00759281	0.00313838	-0.00123926	0	0	-0.000878058	0.000938365	-0.00158619
0.00550413	2010-11-15 03:00:06	0.0760415	0.0772238	0.00118229	0.00550413	0.0362218	0.0205728	-0.00577336	0.00824614	0.0101501	0.00804734	0.00149001	-0.00273849	-0.00338271	0.00992713	-0.000320125	0.00177444	-0.00713987	-0.00759151	0.00315016	-0.0012768	0	0	-0.000711001	0.00107371	-0.00118229
0.00550413	2010-11-15 03:30:06	0.0767456	0.0773602	0.000614598	0.00550413	0.0365498	0.0203726	-0.00590567	0.00821245	0.00999487	0.00801058	0.00148935	-0.00275523	-0.00333631	0.00985256	-0.000324835	0.00179485	-0.00701648	-0.00757317	0.00316138	-0.00131411	0	0	-0.000517054	0.0011605	-0.000614598
0.00550413	2010-11-15 04:00:06	0.0795619	0.0764837	-0.00307817	0.00550413	0.036161	0.0200788	-0.00601457	0.00816613	0.00982835	0.00795488	0.00148811	-0.00277092	-0.0034361	0.00974843	-0.000327088	0.00181336	-0.00687424	-0.00753246	0.00316663	-0.00135112	0	0	-0.000311329	0.00119166	0.00307817
0.00550413	2010-11-15 04:30:06	0.0760415	0.0752316	-0.000809949	0.00550413	0.0351567	0.0199195	-0.0060935	0.00808839	0.00966589	0.0078956	0.00148505	-0.00278753	-0.00344733	0.00969215	-0.000327719	0.00181723	-0.00669487	-0.00748047	0.00317135	-0.00138746	0	0	-0.000109097	0.00116354	0.000809949
0.00550413	2010-11-15 05:00:06	0.0746333	0.0747639	0.000130602	0.00550413	0.0348489	0.0198154	-0.00611798	0.00799056	0.0094838	0.00784809	0.00148312	-0.00280432	-0.00344171	0.00971887	-0.000327747	0.0018068	-0.00652613	-0.00741963	0.00317437	-0.00142393	0	0	7.52176e-05	0.00107608	-0.000130602
0.00550413	2010-11-15 05:30:06	0.0774497	0.0751462	-0.00230346	0.00550413	0.0354847	0.0196481	-0.00609128	0.00785354	0.00928816	0.00780899	0.00148096	-0.00282013	-0.00331523	0.00967927	-0.000329527	0.0018039	-0.00636109	-0.00736738	0.0031771	-0.00145973	0	0	0.000228952	0.000932782	0.00230346
0.00550413	2010-11-15 06:00:06	0.0746333	0.0732818	-0.00135154	0.00550413	0.0344399	0.0192753	-0.00608471	0.00770033	0.00912739	0.0077743	0.0014778	-0.00283687	-0.00334616	0.00953742	-0.000329753	0.00180967	-0.00621064	-0.00731829	0.00317644	-0.00149682	0	0	0.000341982	0.000740385	0.00135154
0.00550413	2010-11-15 06:30:06	0.0704088	0.0717005	0.00129169	0.00550413	0.0341118	0.0187155	-0.00607338	0.0075063	0.00898286	0.00773375	0.0014744	-0.00285323	-0.00339532	0.00926833	-0.000327954	0.00180428	-0.00606287	-0.00724128	0.00317307	-0.00153559	0	0	0.000407308	0.000508375	-0.00129169
0.00550413	2010-11-15 07:00:06	0.0690006	0.0691373	0.000136684	0.00550413	0.0330265	0.0180463	-0.00602878	0.00728636	0.00885542	0.00769003	0.00147048	-0.00286894	-0.00335178	0.00888772	-0.000326447	0.00179137	-0.00594532	-0.00716252	0.00316651	-0.00157352	0	0	0.000421436	0.000248364	-0.000136684
0.00550413	2010-11-15 07:30:06	0.0668884	0.0657497	-0.0011387	0.00550413	0.0313255	0.017264	-0.00597433	0.00710722	0.00876301	0.00765491	0.00146644	-0.00288538	-0.00328854	0.0083827	-0.000324648	0.00177072	-0.00583418	-0.00709133	0.00316259	-0.00161103	0	0	0.000384542	-2.66239e-05	0.0011387
0.00550413	2010-11-15 08:00:06	0.0647761	0.0629332	-0.00184287	0.00550413	0.0299324	0.0167806	-0.00592645	0.00690704	0.00869887	0.00762465	0.00146198	-0.00290209	-0.00324499	0.00797888	-0.000323517	0.00174285	-0.00577822	-0.00702919	0.00315723	-0.00164842	0	0	0.000300403	-0.000302903	0.00184287
0.00550413	2010-11-15 08:30:06	0.0633679	0.0610113	-0.00235662	0.00550413	0.0289078	0.0165528	-0.00586067	0.00672726	0.00867314	0.00758702	0.00145729	-0.00291813	-0.0030862	0.00775215	-0.000321332	0.00170265	-0.00576205	-0.00697571	0.00314871	-0.00168681	0	0	0.000176134	-0.000566857	0.00235662
0.00550413	2010-11-15 09:00:06	0.0626638	0.0605683	-0.00209555	0.00550413	0.0292561	0.0163223	-0.00581353	0.00661972	0.00870495	0.00755108	0.00145237	-0.00293429	-0.00289224	0.00752541	-0.000314523	0.00164435	-0.00577241	-0.00691242	0.00313857	-0.00172732	0	0	2.17279e-05	-0.000805632	0.00209555
0.00550413	2010-11-15 09:30:06	0.0612557	0.0598204	-0.0014353	0.00550413	0.0291953	0.0160944	-0.00573091	0.00657922	0.00877162	0.00750548	0.00144555	-0.00295122	-0.00270676	0.00727015	-0.000303322	0.00158816	-0.00579841	-0.00684822	0.00313218	-0.00176867	0	0	-0.000150565	-0.00100775	0.0014353
0.00550413	2010-11-15 10:00:06	0.0570311	0.0579009	0.000869789	0.00550413	0.0278427	0.0159404	-0.00556936	0.00661323	0.00884236	0.00745167	0.0014391	-0.00296787	-0.00266873	0.00702589	-0.000289551	0.00153125	-0.00582415	-0.00679468	0.00312312	-0.00180792	0	0	-0.000326986	-0.00116363	-0.000869789
0.00550413	2010-11-15 10:30:06	0.0612557	0.0583736	-0.00288209	0.00550413	0.0282112	0.0161538	-0.00538991	0.00667025	0.0089219	0.00740416	0.00143284	-0.00298441	-0.00265051	0.00701007	-0.000275363	0.00146304	-0.00585759	-0.00674731	0.00311214	-0.00184576	0	0	-0.000493106	-0.00126602	0.00288209
0.00550413	2010-11-15 11:00:06	0.0605516	0.0594887	-0.00106293	0.00550413	0.0285595	0.0165819	-0.00518451	0.00675349	0.00898283	0.00735289	0.00142656	-0.00299974	-0.00245517	0.00715295	-0.000265076	0.00140564	-0.00590562	-0.00669454	0.00310242	-0.00188396	0	0	-0.00063472	-0.0013103	0.00106293
0.00550413	2010-11-15 11:30:06	0.0612557	0.0614643	0.000208604	0.00550413	0.0296246	0.0170759	-0.00502592	0.00691448	0.0090429	0.0072934	0.00142213	-0.00301477	-0.00238908	0.00736671	-0.000255015	0.00136295	-0.00595418	-0.00663929	0.00309092	-0.00192208	0	0	-0.000738745	-0.00129473	-0.000208604
0.00550413	2010-11-15 12:00:06	0.064072	0.0629382	-0.00113375	0.00550413	0.0303212	0.0175039	-0.00492359	0.00708908	0.00909486	0.00722845	0.00141753	-0.00303061	-0.00240316	0.00751054	-0.000247064	0.00134347	-0.00599954	-0.00657678	0.00307995	-0.00195952	0	0	-0.000794089	-0.00122052	0.00113375
0.00550413	2010-11-15 12:30:06	0.0668884	0.064908	-0.00198037	0.00550413	0.0313255	0.0179649	-0.0048293	0.00724974	0.00912397	0.00718051	0.00141226	-0.00304573	-0.00246355	0.00773074	-0.000241167	0.00133688	-0.00602287	-0.00650703	0.00306844	-0.00199521	0	0	-0.000792424	-0.00109183	0.00198037
0.00550413	2010-11-15 13:00:06	0.0675924	0.0661563	-0.00143607	0.00550413	0.0317346	0.0183601	-0.00478692	0.00734498	0.00912297	0.00713617	0.00140787	-0.00306042	-0.00255072	0.00793539	-0.000235891	0.00133284	-0.00602635	-0.00644666	0.00305755	-0.00202879	0	0	-0.000728841	-0.000915627	0.00143607
0.00550413	2010-11-15 13:30:06	0.071817	0.0678888	-0.00392824	0.00550413	0.0327592	0.0186353	-0.00475769	0.00741948	0.00906679	0.00709664	0.00140443	-0.00307611	-0.00265613	0.00816308	-0.000237332	0.0013444	-0.00606852	-0.00638576	0.00304194	-0.00206128	0	0	-0.000602324	-0.000701408	0.00392824
0.00550413	2010-11-15 14:00:06	0.0697047	0.0686155	-0.00108923	0.00550413	0.0331075	0.0185694	-0.00477855	0.00743471	0.00901652	0.00706993	0.00140305	-0.00309278	-0.00259003	0.00815208	-0.000242814	0.00137949	-0.00605177	-0.00632093	0.00302608	-0.00209373	0	0	-0.000416004	-0.000460796	0.00108923
0.00550413	2010-11-15 14:30:06	0.0697047	0.0678683	-0.00183642	0.00550413	0.0323704	0.0184271	-0.00488236	0.00738288	0.00895121	0.00705038	0.00140103	-0.00310871	-0.0027896	0.00815483	-0.000247542	0.00141454	-0.00601171	-0.0062504	0.00301237	-0.00212611	0	0	-0.000177177	-0.000206981	0.00183642
0.00550413	2010-11-15 15:00:06	0.0697047	0.0676752	-0.00202945	0.00550413	0.0324109	0.0181307	-0.0050099	0.00729283	0.00882852	0.0070302	0.00139939	-0.0031241	-0.00284585	0.0080544	-0.000255173	0.0014458	-0.00597271	-0.00620309	0.00299786	-0.00215758	0	0	0.000102949	4.59532e-05	0.00202945
0.00550413	2010-11-15 15:30:06	0.0725211	0.066937	-0.00558411	0.00550413	0.0320221	0.0177303	-0.00514624	0.00716035	0.00869686	0.00701652	0.0013982	-0.0031372	-0.00286555	0.0079641	-0.000262294	0.00146528	-0.00593928	-0.00616187	0.00298694	-0.00218892	0	0	0.000409775	0.000283818	0.00558411
0.00550413	2010-11-15 16:00:06	0.0675924	0.0656215	-0.00197094	0.00550413	0.030957	0.0173351	-0.00528437	0.00703888	0.00856536	0.00702071	0.00139862	-0.00314814	-0.00275729	0.00781478	-0.00026773	0.00148269	-0.00589656	-0.00611843	0.00297582	-0.00221838	0	0	0.000726081	0.000493168	0.00197094
0.00550413	2010-11-15 16:30:06	0.0654802	0.0641501	-0.0013301	0.00550413	0.0299729	0.0169506	-0.00540461	0.00686946	0.00844267	0.00702849	0.0014008	-0.00315865	-0.00287116	0.00774931	-0.000271536	0.00149167	-0.00587057	-0.00609633	0.00296344	-0.00224566	0	0	0.00103302	0.000662178	0.0013301
0.00550413	2010-11-15 17:00:06	0.0668884	0.0644291	-0.00245925	0.00550413	0.0302402	0.0167042	-0.00546489	0.00676743	0.00833317	0.00703479	0.00140382	-0.00316715	-0.00273483	0.00778247	-0.000273411	0.00148455	-0.00586792	-0.00609095	0.00295253	-0.00227167	0	0	0.00131128	0.000781464	0.00245925
0.00550413	2010-11-15 17:30:06	0.0675924	0.0629899	-0.00460249	0.00550413	0.0292561	0.0162038	-0.00549339	0.00667349	0.00826513	0.00704845	0.00140685	-0.00317454	-0.00267159	0.00768848	-0.000271104	0.00147219	-0.00587057	-0.00608048	0.00294279	-0.00229688	0	0	0.00154232	0.000844805	0.00460249
0.00550413	2010-11-15 18:00:06	0.0654802	0.0624062	-0.00307396	0.00550413	0.0284785	0.0162288	-0.00546596	0.0065789	0.00823348	0.00707304	0.00141095	-0.00318037	-0.0027039	0.00783496	-0.000266903	0.0014583	-0.00587696	-0.00607718	0.00293791	-0.00232077	0	0	0.00170966	0.000849683	0.00307396
0.00550413	2010-11-15 18:30:06	0.0682965	0.061671	-0.00662551	0.00550413	0.0279642	0.0160392	-0.00537275	0.0064882	0.00820606	0.00709405	0.00141622	-0.00318467	-0.00266736	0.00782491	-0.000265009	0.00145009	-0.00591519	-0.00609526	0.00293343	-0.00234678	0	0	0.00180002	0.000797582	0.00662551
0.00550413	2010-11-15 19:00:06	0.0647761	0.0627062	-0.00206988	0.00550413	0.0292156	0.0160206	-0.00527189	0.00641046	0.00823634	0.00712643	0.00142228	-0.00318819	-0.0027236	0.0078378	-0.00026093	0.00143492	-0.00599054	-0.00612089	0.00292797	-0.00237264	0	0	0.00180441	0.000694014	0.00206988
0.00550413	2010-11-15 19:30:06	0.0598475	0.0601254	0.00027794	0.00550413	0.0271866	0.0156308	-0.00517137	0.00636997	0.00833161	0.00715627	0.00142792	-0.00319076	-0.0025591	0.00765721	-0.000259931	0.00144041	-0.00604335	-0.00614735	0.00292324	-0.00239781	0	0	0.00171878	0.000548231	-0.00027794
0.00550413	2010-11-15 20:00:06	0.0598475	0.0596678	-0.000179676	0.00550413	0.0275146	0.0154741	-0.00505187	0.00635053	0.00845583	0.00719577	0.00143459	-0.00319312	-0.00287116	0.00755668	-0.000257915	0.00143613	-0.00612378	-0.00617583	0.00292308	-0.00242117	0	0	0.00154458	0.000372634	0.000179676
0.00550413	2010-11-15 20:30:06	0.0591434	0.0590493	-9.40584e-05	0.00550413	0.0271663	0.0154135	-0.00494149	0.00632689	0.00858596	0.0072546	0.00144179	-0.00319446	-0.00269553	0.0075401	-0.000261108	0.00143154	-0.00625831	-0.00621954	0.00292661	-0.00244234	0	0	0.00128875	0.000181919	9.40584e-05
0.00550413	2010-11-15 21:00:06	0.0591434	0.0585526	-0.000590755	0.00550413	0.0268383	0.0155202	-0.00486002	0.00637321	0.00877058	0.00732334	0.001449	-0.00319567	-0.00261958	0.00751613	-0.000261947	0.00142781	-0.00640744	-0.00625237	0.00293309	-0.00246159	0	0	0.000963427	-8.00421e-06	0.000590755
0.00550413	2010-11-15 21:30:06	0.0591434	0.0588376	-0.000305846	0.00550413	0.0272068	0.0158192	-0.00482347	0.0064341	0.00899413	0.00739773	0.0014576	-0.00319856	-0.00265051	0.00758151	-0.000259423	0.00141686	-0.0065993	-0.00630415	0.00293869	-0.00248193	0	0	0.000585293	-0.000181218	0.000305846
0.00550413	2010-11-15 22:00:06	0.0605516	0.0597768	-0.000774769	0.00550413	0.0279034	0.0161432	-0.00475292	0.00656983	0.00925829	0.0074923	0.00146731	-0.00320125	-0.00259712	0.00767645	-0.000260562	0.00141772	-0.00679645	-0.00634568	0.002947	-0.00250035	0	0	0.000174531	-0.000323041	0.000774769
0.00550413	2010-11-15 22:30:06	0.0612557	0.0606689	-0.000586835	0.00550413	0.0285797	0.0164476	-0.00471859	0.00677681	0.00954988	0.00759781	0.00147803	-0.00320366	-0.00260835	0.00775386	-0.000255175	0.00140281	-0.00701165	-0.00639845	0.00295937	-0.0025176	0	0	-0.000246435	-0.000421205	0.000586835
0.00550413	2010-11-15 23:00:06	0.0633679	0.061666	-0.0017019	0.00550413	0.0289078	0.0170233	-0.00467909	0.00699157	0.00984316	0.00770669	0.00148863	-0.00320498	-0.00262943	0.00795748	-0.000252188	0.00139776	-0.00724116	-0.00646577	0.00297271	-0.00253331	0	0	-0.000654389	-0.000466856	0.0017019
0.00550413	2010-11-15 23:30:06	0.064072	0.0638717	-0.000200258	0.00550413	0.0299931	0.0177806	-0.00458883	0.00723776	0.0101437	0.00782565	0.00149953	-0.00320432	-0.00267721	0.00827546	-0.000252433	0.00140529	-0.00746776	-0.00655702	0.00298612	-0.00254995	0	0	-0.00102684	-0.000455304	0.000200258
0.00550413	2010-11-16 00:00:06	0.0647761	0.067604	0.00282789	0.00550413	0.0324312	0.0186065	-0.00457971	0.0074956	0.0104329	0.00795491	0.0015115	-0.0032029	-0.00269829	0.00861826	-0.000252828	0.00141296	-0.00769887	-0.00663857	0.00300144	-0.00256431	0	0	-0.00134347	-0.000386433	-0.00282789
0.00550413	2010-11-16 00:30:06	0.0675924	0.0692178	0.00162536	0.00550413	0.0327592	0.0192848	-0.00460238	0.00779814	0.0107245	0.00808778	0.00152475	-0.00320164	-0.00269405	0.00893169	-0.000255013	0.001441	-0.00792677	-0.00674717	0.00301801	-0.00257692	0	0	-0.00158747	-0.000264762	-0.00162536
0.00550413	2010-11-16 01:00:06	0.071817	0.0720962	0.000279213	0.00550413	0.0345209	0.019921	-0.0046616	0.00811429	0.0110022	0.008204	0.00153945	-0.00320086	-0.002895	0.00921272	-0.000257557	0.00147616	-0.00811623	-0.00686704	0.0030354	-0.00259006	0	0	-0.00174662	-9.91156e-05	-0.000279213
0.00550413	2010-11-16 01:30:06	0.0732252	0.07419	0.000964821	0.00550413	0.0352174	0.0206731	-0.004742	0.00836631	0.0112392	0.00833306	0.00155466	-0.00320035	-0.00304966	0.00959523	-0.000263453	0.00151722	-0.00830645	-0.00698619	0.00305485	-0.0026011	0	0	-0.00181397	9.80318e-05	-0.000964821
0.00550413	2010-11-16 02:00:06	0.0760415	0.0772661	0.00122457	0.00550413	0.0366106	0.0214305	-0.00484909	0.008618	0.0114455	0.00846422	0.00157113	-0.00320064	-0.00306365	0.0100283	-0.000272214	0.00156412	-0.008459	-0.00711378	0.00307731	-0.00261251	0	0	-0.00178829	0.000311507	-0.00122457
0.00550413	2010-11-16 02:30:06	0.0781538	0.0803073	0.0021535	0.00550413	0.0383317	0.0220179	-0.00502271	0.00884863	0.011615	0.00859475	0.00158753	-0.00319962	-0.00321968	0.0104146	-0.000280767	0.00161989	-0.00858688	-0.00724645	0.00310228	-0.00262366	0	0	-0.00167402	0.000524592	-0.0021535
0.00550413	2010-11-16 03:00:06	0.0844906	0.082861	-0.00162958	0.00550413	0.0396844	0.0224762	-0.00520143	0.00905173	0.0117506	0.00872717	0.00160465	-0.00319895	-0.00333208	0.0107381	-0.000292853	0.00168658	-0.00868052	-0.0073862	0.00312691	-0.00263684	0	0	-0.00148089	0.00072028	0.00162958
0.00550413	2010-11-16 03:30:06	0.0823783	0.0836049	0.00122665	0.00550413	0.0393969	0.0228305	-0.00543023	0.00921693	0.0118609	0.00886044	0.00162183	-0.00319819	-0.00345856	0.0110073	-0.000303526	0.00175831	-0.00872268	-0.0074998	0.00315041	-0.00264914	0	0	-0.00122315	0.000882538	-0.00122665
0.00550413	2010-11-16 04:00:06	0.0858987	0.0854915	-0.000407231	0.00550413	0.0404417	0.0231901	-0.00565937	0.00933841	0.011929	0.00898824	0.00163867	-0.00319466	-0.00366513	0.011245	-0.000313728	0.0018144	-0.00873462	-0.00762725	0.00317707	-0.00265936	0	0	-0.000918584	0.00099747	0.000407231
0.00550413	2010-11-16 04:30:06	0.088011	0.0868793	-0.00113168	0.00550413	0.0410775	0.0233824	-0.00584465	0.00942522	0.0119615	0.00912485	0.00165611	-0.00318996	-0.00371438	0.0114368	-0.000327989	0.00188146	-0.00874177	-0.00775623	0.00320676	-0.0026694	0	0	-0.000587281	0.0010543	0.00113168
0.00550413	2010-11-16 05:00:06	0.088011	0.0881128	0.00010178	0.00550413	0.0417539	0.0235194	-0.00606541	0.00949972	0.0120004	0.00927576	0.00167439	-0.00318466	-0.00381131	0.0115852	-0.00034067	0.00194366	-0.00872346	-0.00787455	0.00323984	-0.00267928	0	0	-0.000250283	0.0010461	-0.00010178
0.00550413	2010-11-16 05:30:06	0.0887151	0.0881176	-0.000597509	0.00550413	0.0414461	0.0236155	-0.00627591	0.00952499	0.0120199	0.00943403	0.00169313	-0.00317844	-0.00394764	0.0117253	-0.000352115	0.00200016	-0.00872984	-0.00798769	0.00327396	-0.00268994	0	0	7.17687e-05	0.000970227	0.000597509
0.00550413	2010-11-16 06:00:06	0.0901233	0.0890744	-0.00104886	0.00550413	0.0421224	0.0236734	-0.00645133	0.00952499	0.0120551	0.00959126	0.00171192	-0.00317025	-0.00395887	0.0118304	-0.000363683	0.00204738	-0.00874127	-0.00809906	0.00331086	-0.00270127	0	0	0.000359932	0.000828442	0.00104886
0.00550413	2010-11-16 06:30:06	0.0901233	0.0886215	-0.00150177	0.00550413	0.0417944	0.0235693	-0.00661543	0.00951495	0.012129	0.00974617	0.001731	-0.00316232	-0.00397995	0.0118055	-0.000371522	0.00208865	-0.00878452	-0.00820827	0.00334837	-0.00271284	0	0	0.000598114	0.000626753	0.00150177
0.00550413	2010-11-16 07:00:06	0.0901233	0.0878403	-0.00228301	0.00550413	0.0414259	0.0234073	-0.00673418	0.00949098	0.0122365	0.00990193	0.00174784	-0.00315492	-0.00409097	0.0117042	-0.000377908	0.00211852	-0.00883282	-0.00831831	0.00338831	-0.00272509	0	0	0.000774013	0.000374965	0.00228301
0.00550413	2010-11-16 07:30:06	0.088011	0.0874595	-0.000551451	0.00550413	0.0414056	0.0233112	-0.00681787	0.00945178	0.0123844	0.0100547	0.00176299	-0.00314712	-0.00410505	0.0115871	-0.000385143	0.00214542	-0.00890447	-0.00844305	0.00342686	-0.0027378	0	0	0.000879801	8.60214e-05	0.000551451
0.00550413	2010-11-16 08:00:06	0.0894192	0.0865936	-0.00282562	0.00550413	0.0410978	0.0231821	-0.00689425	0.00942716	0.0125494	0.0101998	0.00177729	-0.00313723	-0.00410505	0.0113964	-0.000389684	0.00215617	-0.00899655	-0.00857551	0.00346473	-0.0027508	0	0	0.000912514	-0.000224816	0.00282562
0.00550413	2010-11-16 08:30:06	0.0887151	0.0861558	-0.00255929	0.00550413	0.0410775	0.0231821	-0.00695199	0.00942425	0.0127502	0.0103335	0.0017916	-0.00312727	-0.00405304	0.0112056	-0.000392981	0.00215934	-0.00910774	-0.00871144	0.00350311	-0.00276439	0	0	0.000874141	-0.000540893	0.00255929
0.00550413	2010-11-16 09:00:06	0.0866028	0.0851582	-0.00144465	0.00550413	0.0404215	0.0231848	-0.00698525	0.00949227	0.0129817	0.0104585	0.0018037	-0.00311825	-0.0039898	0.0110221	-0.000394752	0.00215596	-0.00922849	-0.00884307	0.00354445	-0.00277772	0	0	0.000771413	-0.00084512	0.00144465
0.00550413	2010-11-16 09:30:06	0.0873069	0.085763	-0.0015439	0.00550413	0.0410978	0.0233627	-0.0069878	0.00961925	0.0132263	0.0105855	0.00181591	-0.00311032	-0.00398281	0.0109557	-0.000393057	0.00213593	-0.00937603	-0.00897904	0.00358667	-0.00279222	0	0	0.000615312	-0.00112093	0.0015439
0.00550413	2010-11-16 10:00:06	0.088011	0.0863512	-0.00165981	0.00550413	0.0410978	0.0238672	-0.00697975	0.00981425	0.0134789	0.0106927	0.00182676	-0.00310309	-0.00386618	0.011081	-0.000389874	0.0021103	-0.0095623	-0.00910989	0.00363044	-0.00280849	0	0	0.000420333	-0.00135314	0.00165981
0.00550413	2010-11-16 10:30:06	0.0873069	0.0880964	0.000789511	0.00550413	0.0418551	0.024572	-0.0069432	0.0100906	0.0137495	0.0107838	0.00183644	-0.00309598	-0.00381554	0.0113206	-0.000384373	0.00208468	-0.00975068	-0.00923416	0.00367443	-0.00282566	0	0	0.000203538	-0.00152879	-0.000789511
0.00550413	2010-11-16 11:00:06	0.0943478	0.0920694	-0.00227844	0.00550413	0.0442526	0.0256284	-0.00690994	0.0103753	0.0140232	0.0108464	0.00184531	-0.00308921	-0.003779	0.0117417	-0.000378155	0.00206416	-0.00992528	-0.00934942	0.00371558	-0.00284216	0	0	-1.65385e-05	-0.00163775	0.00227844
0.00550413	2010-11-16 11:30:06	0.0971641	0.0943974	-0.00276669	0.00550413	0.04501	0.0265727	-0.00687413	0.0107086	0.0142684	0.0108853	0.00185246	-0.00308336	-0.00379446	0.012174	-0.000372823	0.00206292	-0.0100666	-0.00944925	0.00375162	-0.00285774	0	0	-0.00022108	-0.00167331	0.00276669
0.00550413	2010-11-16 12:00:06	0.0985723	0.0985519	-2.03792e-05	0.00550413	0.0477558	0.0274262	-0.00686756	0.0110299	0.0144785	0.0109074	0.00185873	-0.00307709	-0.00395464	0.0125979	-0.000368263	0.0020691	-0.0101335	-0.00955996	0.00378412	-0.00287422	0	0	-0.000392209	-0.00163247	2.03792e-05
0.00550413	2010-11-16 12:22:16	0.107726	0.100339	-0.00738657	0.00550413	0.0485985	0.0279615	-0.00687084	0.0112277	0.0145642	0.0109159	0.0018635	-0.00307245	-0.00403174	0.0128589	-0.000367782	0.00209247	-0.0101553	-0.00963055	0.00380919	-0.00288702	0	0	-0.000487837	-0.00155362	0.00738657
0.00550413	2010-11-16 13:00:06	0.10843	0.102742	-0.00568755	0.00550413	0.0498252	0.0286037	-0.00690961	0.0115281	0.0145931	0.0109264	0.0018728	-0.00306435	-0.00425538	0.0131621	-0.000375082	0.00215409	-0.0101234	-0.00973114	0.00384552	-0.00291036	0	0	-0.000574426	-0.00132938	0.00568755
0.00550413	2010-11-16 13:30:06	0.111246	0.105215	-0.00603052	0.00550413	0.0515059	0.0290568	-0.00705399	0.011695	0.0145237	0.0109215	0.00187975	-0.0030584	-0.00439033	0.0133566	-0.00038533	0.00221332	-0.0100698	-0.00978513	0.00387367	-0.00292681	0	0	-0.000564538	-0.00108072	0.00603052
0.00550413	2010-11-16 14:00:06	0.111246	0.105483	-0.00576332	0.00550413	0.0512184	0.0292517	-0.00723089	0.011831	0.0143903	0.0109016	0.00188471	-0.0030518	-0.00448588	0.0135059	-0.000399583	0.0022789	-0.00999145	-0.00981899	0.00390058	-0.00294289	0	0	-0.000480883	-0.000782317	0.00576332
0.00550413	2010-11-16 14:30:06	0.113358	0.106801	-0.00655747	0.00550413	0.0518947	0.0295454	-0.00750356	0.01189	0.0142277	0.0108684	0.00188808	-0.00304538	-0.0045702	0.0136801	-0.000412781	0.00234117	-0.00986433	-0.0098313	0.00392315	-0.00296033	0	0	-0.000325043	-0.000449119	0.00655747
0.00550413	2010-11-16 15:00:06	0.109838	0.107258	-0.00258	0.00550413	0.0519149	0.0296639	-0.00778715	0.0118589	0.0139935	0.0108259	0.00188996	-0.0030388	-0.00463344	0.01387	-0.000425517	0.00239467	-0.00969848	-0.00983819	0.00394356	-0.00297805	0	0	-0.00010389	-9.81976e-05	0.00258
0.00550413	2010-11-16 15:30:06	0.113358	0.108293	-0.00506499	0.00550413	0.0529193	0.0295242	-0.00802434	0.0117238	0.0137123	0.0107652	0.00189003	-0.0030306	-0.00467984	0.0139391	-0.000435635	0.00244056	-0.00950131	-0.00984212	0.00396068	-0.00299507	0	0	0.000170667	0.000252142	0.00506499
0.00550413	2010-11-16 16:00:06	0.113358	0.106917	-0.0064412	0.00550413	0.0521823	0.0289735	-0.00826809	0.011489	0.0133839	0.0107042	0.00188897	-0.0030227	-0.00473746	0.0138563	-0.000442747	0.00247997	-0.0092638	-0.00983771	0.00397438	-0.00301278	0	0	0.000482277	0.000583381	0.0064412
0.00550413	2010-11-16 16:30:06	0.111246	0.104449	-0.00679642	0.00550413	0.0511576	0.0279118	-0.00842012	0.0112049	0.0130206	0.0106504	0.00188665	-0.00301394	-0.00482878	0.0134638	-0.000448833	0.00251233	-0.00897646	-0.00982316	0.00398934	-0.00302973	0	0	0.000811074	0.000877873	0.00679642
0.00550413	2010-11-16 17:00:06	0.109134	0.100506	-0.0086272	0.00550413	0.0490274	0.0267237	-0.00855168	0.0108508	0.0126038	0.0105834	0.00188347	-0.00300503	-0.00487941	0.0129919	-0.000454702	0.00253108	-0.00872148	-0.00979488	0.00400533	-0.00304627	0	0	0.00113487	0.00111994	0.0086272
0.00550413	2010-11-16 17:30:06	0.0992764	0.095681	-0.00359537	0.00550413	0.0459334	0.0255818	-0.00864925	0.0105117	0.0121946	0.0105052	0.00188101	-0.002994	-0.00478524	0.0124969	-0.000460656	0.00253302	-0.00848827	-0.00976729	0.00402059	-0.00306405	0	0	0.00143056	0.00129691	0.00359537
0.00550413	2010-11-16 18:00:06	0.0950519	0.0929106	-0.00214126	0.00550413	0.0445605	0.0247771	-0.00871832	0.0101392	0.0118431	0.010401	0.00187633	-0.00298355	-0.00474032	0.0121936	-0.000463567	0.00251037	-0.00829406	-0.00972176	0.00403218	-0.00308092	0	0	0.00167568	0.00140002	0.00214126
0.00550413	2010-11-16 18:30:06	0.0943478	0.0906933	-0.00365451	0.00550413	0.0431673	0.0242726	-0.00875265	0.00977928	0.0115493	0.0102824	0.00187028	-0.0029732	-0.00444657	0.0120231	-0.000464029	0.00247331	-0.00812902	-0.00967806	0.00403756	-0.00309738	0	0	0.00184993	0.00142508	0.00365451
0.00550413	2010-11-16 19:00:06	0.0936437	0.0884595	-0.00518415	0.00550413	0.0421832	0.0235784	-0.00871865	0.00947479	0.0113245	0.0101481	0.00186361	-0.00296324	-0.00429901	0.0117614	-0.000456183	0.00242451	-0.00796213	-0.00963959	0.00404061	-0.0031145	0	0	0.00193669	0.00137288	0.00518415
0.00550413	2010-11-16 19:30:06	0.0908274	0.086434	-0.00439344	0.00550413	0.0417134	0.0228104	-0.00859472	0.00916771	0.0111345	0.00999492	0.00185445	-0.00295423	-0.00422031	0.0114047	-0.000442553	0.00236376	-0.00778992	-0.00959189	0.00403826	-0.00313222	0	0	0.00192426	0.00124928	0.00439344
0.00550413	2010-11-16 20:00:06	0.088011	0.0825135	-0.00549749	0.00550413	0.0396439	0.0218634	-0.00832132	0.0088616	0.0109688	0.00983959	0.00184315	-0.00294516	-0.00415706	0.0109191	-0.000428564	0.00230457	-0.00760418	-0.0095339	0.00403341	-0.00314968	0	0	0.00180686	0.00106484	0.00549749
0.00550413	2010-11-16 20:30:06	0.0830824	0.0792679	-0.00381449	0.00550413	0.0382508	0.0210099	-0.00801104	0.00859242	0.0108096	0.00967984	0.00183051	-0.00293589	-0.00414583	0.010473	-0.000414471	0.00223319	-0.00743943	-0.0094474	0.00402598	-0.00316679	0	0	0.00158526	0.000834221	0.00381449
0.00550413	2010-11-16 21:00:06	0.0816742	0.076586	-0.00508822	0.00550413	0.0371857	0.0202658	-0.00768868	0.00841134	0.0106481	0.00952534	0.00181663	-0.00292705	-0.00392518	0.00998265	-0.000405992	0.00216898	-0.0073081	-0.00934234	0.00401545	-0.00318284	0	0	0.00126689	0.000575168	0.00508822
0.00550413	2010-11-16 21:30:06	0.0767456	0.0734007	-0.00334492	0.00550413	0.0351364	0.0198616	-0.00741388	0.00831999	0.0105354	0.00936855	0.00179949	-0.00291912	-0.003772	0.00971621	-0.000397335	0.00210796	-0.00721207	-0.00921417	0.00400542	-0.00319881	0	0	0.000865612	0.000307265	0.00334492
0.00550413	2010-11-16 22:00:06	0.0767456	0.0724062	-0.0043394	0.00550413	0.0345006	0.0201053	-0.00722383	0.00828404	0.0104624	0.00920165	0.00178182	-0.00291234	-0.00360474	0.00966079	-0.000387011	0.00204072	-0.00716327	-0.0090728	0.00399232	-0.00321511	0	0	0.000400924	5.05068e-05	0.0043394
0.00550413	2010-11-16 22:30:06	0.0781538	0.0732788	-0.00487497	0.00550413	0.0352579	0.0205637	-0.00701112	0.00827335	0.0104326	0.00904085	0.0017634	-0.00290502	-0.00346141	0.00982205	-0.000374284	0.0019675	-0.00713541	-0.00892439	0.00397479	-0.00323052	0	0	-0.000103171	-0.00017619	0.00487497
0.00550413	2010-11-16 23:00:06	0.0781538	0.0751458	-0.00300802	0.00550413	0.0369184	0.0209403	-0.00679184	0.00831416	0.0104602	0.00888908	0.00174479	-0.00289787	-0.00323652	0.00988752	-0.000358864	0.00190472	-0.00709189	-0.00877578	0.00395615	-0.00324479	0	0	-0.000619668	-0.000356423	0.00300802
0.00550413	2010-11-16 23:30:06	0.0774497	0.074474	-0.0029757	0.00550413	0.0369184	0.0208744	-0.00655646	0.00834947	0.0104699	0.00873837	0.00172393	-0.00289143	-0.00336724	0.00977979	-0.000342595	0.00186199	-0.00703589	-0.00862712	0.003934	-0.00326177	0	0	-0.00112028	-0.000477562	0.0029757
0.00550413	2010-11-17 00:00:06	0.0781538	0.07405	-0.00410384	0.00550413	0.0372059	0.0207045	-0.00628347	0.0083323	0.0104526	0.00858745	0.0017018	-0.00288495	-0.00343186	0.00957428	-0.000331714	0.00183025	-0.00694751	-0.00848078	0.00390535	-0.00327939	0	0	-0.00157725	-0.000531729	0.00410384
0.00550413	2010-11-17 00:30:06	0.0774497	0.0725707	-0.00487896	0.00550413	0.0365701	0.0204081	-0.00607371	0.00827076	0.0103817	0.00843674	0.00168011	-0.00287839	-0.00344033	0.00927108	-0.000326551	0.00181012	-0.00682359	-0.00831477	0.00387293	-0.00329614	0	0	-0.00196519	-0.000516411	0.00487896
0.00550413	2010-11-17 01:00:06	0.0732252	0.0707991	-0.00242612	0.00550413	0.0355455	0.0201421	-0.00596374	0.0082131	0.0102426	0.00827514	0.00165815	-0.00287122	-0.00342487	0.00902956	-0.00032543	0.00179133	-0.00669012	-0.00815617	0.0038389	-0.00331247	0	0	-0.0022627	-0.000434657	0.00242612
0.00550413	2010-11-17 01:30:06	0.0725211	0.0700073	-0.00251383	0.00550413	0.0351769	0.0199827	-0.00596193	0.00818718	0.0100614	0.00808532	0.00163631	-0.00286356	-0.00329839	0.00887834	-0.000328641	0.00178156	-0.00655559	-0.00800238	0.00379803	-0.00332555	0	0	-0.00245376	-0.000294832	0.00251383
0.00550413	2010-11-17 02:00:06	0.0732252	0.0695949	-0.00363029	0.00550413	0.0348489	0.0199604	-0.0060365	0.00817617	0.00986305	0.00791064	0.00161359	-0.00285655	-0.00323376	0.0088737	-0.000328086	0.00176091	-0.00638706	-0.00785304	0.00375388	-0.00333669	0	0	-0.00252876	-0.000109967	0.00363029
0.00550413	2010-11-17 02:30:06	0.0739292	0.0704565	-0.00347267	0.00550413	0.0351769	0.0202291	-0.00613407	0.00813924	0.00963207	0.00774374	0.00159047	-0.00284996	-0.00309319	0.00901554	-0.000323707	0.00173249	-0.00618329	-0.00770241	0.00370893	-0.00334775	0	0	-0.00248501	0.000103261	0.00347267
0.00550413	2010-11-17 03:00:06	0.0746333	0.0712205	-0.00341279	0.00550413	0.0355455	0.0203476	-0.00617645	0.0081062	0.00932576	0.00758	0.001568	-0.00284263	-0.00305665	0.00914468	-0.000315445	0.00170192	-0.00597154	-0.00754707	0.00366406	-0.0033564	0	0	-0.00232691	0.000325821	0.00341279
0.00550413	2010-11-17 03:30:06	0.0746333	0.0726922	-0.00194109	0.00550413	0.0368981	0.0202079	-0.00613514	0.00804596	0.00901539	0.00741121	0.00154478	-0.00283484	-0.00306788	0.0091318	-0.00030692	0.00167712	-0.00573723	-0.00738602	0.00361596	-0.00336434	0	0	-0.00206556	0.000537781	0.00194109
0.00550413	2010-11-17 04:00:06	0.0725211	0.0707481	-0.00177303	0.00550413	0.0351567	0.0198022	-0.00606862	0.00788108	0.00868471	0.00724306	0.0015218	-0.00282578	-0.00308896	0.00901023	-0.000300853	0.00167097	-0.00545194	-0.00718536	0.00356306	-0.0033702	0	0	-0.00171793	0.000719815	0.00177303
0.00550413	2010-11-17 04:30:06	0.0704088	0.0695216	-0.000887184	0.00550413	0.0344804	0.0192291	-0.00598895	0.00764462	0.00832951	0.00707827	0.00149794	-0.00281638	-0.00320697	0.0088231	-0.000297452	0.00166206	-0.0051025	-0.0069989	0.00350977	-0.00337505	0	0	-0.0013057	0.000854641	0.000887184
0.00550413	2010-11-17 05:00:06	0.0704088	0.0680966	-0.00231218	0.00550413	0.0341118	0.018365	-0.00593376	0.00732976	0.00789713	0.00691598	0.00147373	-0.00280607	-0.0031916	0.00851166	-0.000299674	0.00165972	-0.00477748	-0.00681772	0.00345827	-0.00337873	0	0	-0.000853794	0.000928273	0.00231218
0.00550413	2010-11-17 05:30:06	0.0654802	0.0644461	-0.0010341	0.00550413	0.0319411	0.0172757	-0.00592062	0.0069741	0.00746355	0.00676484	0.00144844	-0.00279466	-0.00307773	0.00806747	-0.000303443	0.0016603	-0.00448484	-0.00663975	0.0034069	-0.00338162	0	0	-0.000388771	0.000931016	0.0010341
0.00550413	2010-11-17 06:00:06	0.0626638	0.0606342	-0.00202956	0.00550413	0.0298919	0.0162655	-0.00597327	0.00653162	0.0070787	0.00662505	0.00142247	-0.00278263	-0.00308758	0.00759647	-0.00030381	0.00164956	-0.00422616	-0.00644919	0.00335408	-0.00338362	0	0	6.29131e-05	0.000858123	0.00202956
0.00550413	2010-11-17 06:30:06	0.0598475	0.0570999	-0.00274761	0.00550413	0.028191	0.0151906	-0.00598969	0.00608849	0.00674345	0.00650312	0.00139633	-0.00277065	-0.00301735	0.0071302	-0.000303547	0.00161769	-0.00402347	-0.00626117	0.00329881	-0.00338459	0	0	0.00047653	0.000710094	0.00274761
0.00550413	2010-11-17 07:00:06	0.0570311	0.053984	-0.00304712	0.00550413	0.0270853	0.0139143	-0.00596374	0.00570107	0.00647824	0.00639801	0.00136984	-0.00275916	-0.00272922	0.00646383	-0.000299271	0.00156865	-0.00386137	-0.00606824	0.0032445	-0.00338608	0	0	0.00083059	0.000492604	0.00304712
0.00550413	2010-11-17 07:30:06	0.047878	0.0481172	0.00023925	0.00550413	0.023234	0.0127723	-0.00590379	0.00535253	0.00630138	0.00630467	0.00134548	-0.00274708	-0.00261258	0.00585278	-0.000288466	0.00150618	-0.00374251	-0.00588706	0.00318997	-0.00338886	0	0	0.00110809	0.000216092	-0.00023925
0.00550413	2010-11-17 08:00:06	0.0464698	0.0453298	-0.00113998	0.00550413	0.0219218	0.0120744	-0.00570931	0.00497548	0.00619035	0.00621829	0.00132173	-0.00273485	-0.00251841	0.00538444	-0.000277502	0.00142699	-0.00366589	-0.00571837	0.00313492	-0.00339093	0	0	0.00129747	-0.00010495	0.00113998
0.00550413	2010-11-17 08:30:06	0.0443575	0.0436343	-0.000723241	0.00550413	0.0212252	0.0116251	-0.00547212	0.00463342	0.00613619	0.00612748	0.00129766	-0.00272301	-0.00226131	0.00507944	-0.000264012	0.00133084	-0.00367465	-0.00555686	0.00307884	-0.0033924	0	0	0.00139318	-0.000452918	0.000723241
0.00550413	2010-11-17 09:00:06	0.0443575	0.0416434	-0.00271409	0.00550413	0.0205287	0.0108375	-0.00520824	0.00446562	0.00617238	0.0060308	0.00127421	-0.0027114	-0.001893	0.004544	-0.000246652	0.00123383	-0.00369112	-0.00541561	0.00302225	-0.00339165	0	0	0.00139591	-0.000808202	0.00271409
0.00550413	2010-11-17 09:30:06	0.0387248	0.0384418	-0.000282977	0.00550413	0.0187265	0.0101948	-0.00490708	0.0044112	0.00627308	0.00591962	0.00125032	-0.00269991	-0.00188039	0.00401217	-0.000226455	0.00114832	-0.00372906	-0.00529311	0.00296405	-0.0033883	0	0	0.00131236	-0.00115037	0.000282977
0.00550413	2010-11-17 10:00:06	0.0352044	0.0363436	0.0011392	0.00550413	0.0170661	0.0100975	-0.00454818	0.00441833	0.00637631	0.00580758	0.00122807	-0.00268945	-0.0017806	0.00378156	-0.00020866	0.00105545	-0.00378853	-0.00519038	0.00290377	-0.00338474	0	0	0.00115473	-0.00145938	-0.0011392
0.00550413	2010-11-17 10:30:06	0.0359085	0.0375484	0.00163993	0.00550413	0.0174751	0.0107338	-0.00421342	0.00449315	0.00649003	0.00569073	0.0012076	-0.00267957	-0.00159935	0.00399248	-0.000190978	0.000952157	-0.00389999	-0.00509195	0.00284313	-0.00338171	0	0	0.000939848	-0.00171671	-0.00163993
0.00550413	2010-11-17 11:00:06	0.040133	0.0406917	0.000558661	0.00550413	0.0192165	0.011557	-0.00391776	0.00468524	0.00662591	0.00556293	0.0011889	-0.00267095	-0.0013056	0.00438692	-0.000174737	0.000862913	-0.0040215	-0.00499263	0.00278174	-0.00337895	0	0	0.000687981	-0.0019064	-0.000558661
0.00550413	2010-11-17 11:30:06	0.0443575	0.0436923	-0.000665153	0.00550413	0.0209174	0.0123117	-0.00364879	0.0049677	0.00678584	0.0054473	0.00117181	-0.00266384	-0.00122827	0.00471694	-0.000160466	0.000821882	-0.00411407	-0.0048914	0.0027252	-0.00337633	0	0	0.000421521	-0.00201595	0.000665153
0.00550413	2010-11-17 12:00:06	0.0457657	0.0458104	4.47476e-05	0.00550413	0.0219826	0.0130362	-0.00345292	0.00525534	0.00690821	0.00534074	0.00115618	-0.00265706	-0.00138283	0.00498697	-0.000144592	0.000796152	-0.00416501	-0.00477773	0.00267169	-0.00337404	0	0	0.0001635	-0.00203701	-4.47476e-05
0.00550413	2010-11-17 12:30:06	0.0471739	0.0478974	0.000723484	0.00550413	0.0230476	0.0137224	-0.00325885	0.00549051	0.0069551	0.00523605	0.00114122	-0.00265117	-0.00155571	0.00525701	-0.000134107	0.000785134	-0.00419286	-0.00466718	0.00261841	-0.00337058	0	0	-6.39309e-05	-0.00196584	-0.000723484
0.00550413	2010-11-17 13:00:06	0.0506943	0.0506298	-6.44548e-05	0.00550413	0.0247486	0.0143072	-0.00310757	0.00566349	0.00694918	0.00513767	0.00112598	-0.00264552	-0.00164988	0.00553169	-0.000132033	0.000792695	-0.00419284	-0.00455616	0.00256587	-0.00336807	0	0	-0.000240971	-0.00180357	6.44548e-05
0.00550413	2010-11-17 13:30:06	0.0521025	0.0519983	-0.000104167	0.00550413	0.0254452	0.0145929	-0.00305533	0.00578172	0.00688472	0.00506491	0.00111211	-0.00264086	-0.00171874	0.00569949	-0.000139219	0.000833963	-0.00417	-0.00443727	0.00251318	-0.00336483	0	0	-0.000351514	-0.00155622	0.000104167
0.00550413	2010-11-17 14:00:06	0.0535107	0.0529739	-0.000536779	0.00550413	0.0261215	0.0146838	-0.00314346	0.0058423	0.00675865	0.00500942	0.00109938	-0.00263636	-0.00183537	0.00579168	-0.000150683	0.000893191	-0.0041217	-0.00432859	0.0024632	-0.00335841	0	0	-0.000384279	-0.00123444	0.000536779
0.00550413	2010-11-17 14:30:06	0.0535107	0.0525545	-0.00095619	0.00550413	0.0257732	0.0145467	-0.00334631	0.00580893	0.00658384	0.00496316	0.00108884	-0.00263206	-0.00191969	0.00580552	-0.000161856	0.000948001	-0.0040498	-0.00423777	0.00241757	-0.00335122	0	0	-0.00033366	-0.000853039	0.00095619
0.00550413	2010-11-17 15:00:06	0.0535107	0.0523745	-0.00113624	0.00550413	0.0257529	0.0143412	-0.00358021	0.00569556	0.00637332	0.00492973	0.00108004	-0.00262945	-0.00200263	0.00582579	-0.000171003	0.0009872	-0.00398373	-0.00415099	0.00237652	-0.00334347	0	0	-0.000200227	-0.000430276	0.00113624
0.00550413	2010-11-17 15:30:06	0.0535107	0.0513146	-0.0021961	0.00550413	0.0250766	0.0139052	-0.00380607	0.00551157	0.00614097	0.00491184	0.00107306	-0.00262764	-0.00200263	0.00575672	-0.000179642	0.0010189	-0.00392456	-0.00407026	0.00233877	-0.00333457	0	0	9.15104e-06	1.30739e-05	0.0021961
0.00550413	2010-11-17 16:00:06	0.0535107	0.050303	-0.00320766	0.00550413	0.0246676	0.0132689	-0.0039994	0.00530912	0.00592011	0.00491771	0.00106739	-0.00262754	-0.00202372	0.00560928	-0.000186745	0.00104484	-0.00387202	-0.00401425	0.00230472	-0.00332354	0	0	0.000281598	0.000454804	0.00320766
0.00550413	2010-11-17 16:30:06	0.0499902	0.048128	-0.00186217	0.00550413	0.0232745	0.0124866	-0.00417006	0.0050597	0.00571872	0.00493222	0.0010624	-0.00262944	-0.00200825	0.00539638	-0.00019155	0.00106166	-0.00381046	-0.0039863	0.00227023	-0.00331383	0	0	0.000598924	0.000872505	0.00186217
0.00550413	2010-11-17 17:00:06	0.047878	0.0457324	-0.00214562	0.00550413	0.021533	0.0117951	-0.00428151	0.0047889	0.00552952	0.0049463	0.00105805	-0.00263253	-0.00202372	0.00525719	-0.00019382	0.00106204	-0.00375901	-0.00396621	0.00223641	-0.003305	0	0	0.000938704	0.00124486	0.00214562
0.00550413	2010-11-17 17:30:06	0.0471739	0.0444832	-0.00269065	0.00550413	0.0208567	0.0111062	-0.00432389	0.00451972	0.00536485	0.00496038	0.00105372	-0.00263626	-0.00193378	0.00511895	-0.000194451	0.00104857	-0.00374125	-0.00395902	0.00220427	-0.00329416	0	0	0.00127567	0.00155291	0.00269065
0.00550413	2010-11-17 18:00:06	0.0443575	0.0425614	-0.00179612	0.00550413	0.0194635	0.0104779	-0.00431181	0.00427516	0.0052611	0.00497782	0.00105086	-0.00264048	-0.00184945	0.00498716	-0.000193284	0.00103272	-0.00376089	-0.00397125	0.00217486	-0.00328133	0	0	0.00158335	0.0017813	0.00179612
0.00550413	2010-11-17 18:30:06	0.0422453	0.0403051	-0.0019402	0.00550413	0.0177424	0.00989048	-0.00424783	0.00408533	0.00522977	0.00499968	0.00104924	-0.00264678	-0.0017876	0.00482769	-0.000189572	0.00101321	-0.00379407	-0.00400616	0.00214919	-0.00326911	0	0	0.00183586	0.00191925	0.0019402
0.00550413	2010-11-17 19:00:06	0.0415412	0.039478	-0.00206322	0.00550413	0.0173738	0.009473	-0.00413343	0.00394313	0.00526243	0.00502217	0.00104764	-0.00265469	-0.00180168	0.00470509	-0.000184486	0.00098648	-0.00385539	-0.00405121	0.00212788	-0.00325802	0	0	0.00200974	0.0019614	0.00206322
0.00550413	2010-11-17 19:30:06	0.040133	0.0386289	-0.00150414	0.00550413	0.0166772	0.00922016	-0.00395653	0.00386409	0.00535126	0.0050497	0.001046	-0.00266418	-0.00171175	0.00466084	-0.000179258	0.000956572	-0.00395437	-0.00409082	0.002111	-0.00324904	0	0	0.00208562	0.00190818	0.00150414
0.00550413	2010-11-17 20:00:06	0.0394289	0.0380538	-0.0013751	0.00550413	0.0160212	0.00923076	-0.00376648	0.00384044	0.00551642	0.00507954	0.00104701	-0.00267537	-0.00166535	0.00469031	-0.000173662	0.000928632	-0.00406927	-0.00412634	0.00209611	-0.00323995	0	0	0.00204975	0.00176595	0.0013751
0.00550413	2010-11-17 20:30:06	0.0408371	0.0383968	-0.00244034	0.00550413	0.0160617	0.00945862	-0.00355451	0.00386603	0.00573675	0.00511904	0.0010486	-0.00268858	-0.0016288	0.00480733	-0.000168848	0.000905527	-0.00420195	-0.00416176	0.00208277	-0.00323104	0	0	0.00189515	0.00154664	0.00244034
0.00550413	2010-11-17 21:00:06	0.040133	0.0393116	-0.000821398	0.00550413	0.0167582	0.00968913	-0.00333523	0.00395932	0.00600498	0.00516801	0.0010499	-0.00270252	-0.00157118	0.0048691	-0.000164901	0.000891678	-0.00434391	-0.00420283	0.0020709	-0.00322257	0	0	0.00162234	0.001267	0.000821398
0.00550413	2010-11-17 21:30:06	0.040133	0.0396469	-0.000486144	0.00550413	0.0170661	0.00995786	-0.00315725	0.00413035	0.00630807	0.00523336	0.00105282	-0.00271637	-0.00162319	0.0048728	-0.000159692	0.000880971	-0.00449516	-0.00423948	0.00205933	-0.00321486	0	0	0.00123958	0.000947531	0.000486144
0.00550413	2010-11-17 22:00:06	0.040133	0.0401777	4.46925e-05	0.00550413	0.0174346	0.0103689	-0.00298511	0.00434738	0.00662977	0.00531385	0.00105819	-0.00273152	-0.00168081	0.0049124	-0.000157176	0.00087921	-0.00465596	-0.00427682	0.00204943	-0.00320631	0	0	0.000762526	0.000611031	-4.46925e-05
0.00550413	2010-11-17 22:30:06	0.0422453	0.0418561	-0.000389207	0.00550413	0.0184997	0.0111316	-0.0028404	0.00459292	0.0069547	0.00540654	0.00106456	-0.00274837	-0.00172298	0.00510219	-0.000157185	0.000879797	-0.00484251	-0.00431027	0.00204479	-0.00319758	0	0	0.000213472	0.000281021	0.000389207
0.00550413	2010-11-17 23:00:06	0.0443575	0.0437939	-0.000563564	0.00550413	0.019585	0.0119877	-0.00276953	0.0048893	0.00729603	0.00550974	0.00107051	-0.00276824	-0.00168081	0.00540169	-0.000158852	0.000883768	-0.00505371	-0.00435237	0.00203882	-0.00318937	0	0	-0.000379989	-1.99611e-05	0.000563564
0.00550413	2010-11-17 23:30:06	0.0457657	0.0467935	0.00102777	0.00550413	0.0216343	0.0129098	-0.00275639	0.00522942	0.00766073	0.00561126	0.00107764	-0.00279027	-0.00167096	0.0056994	-0.000161141	0.000899791	-0.00524447	-0.00440234	0.00203262	-0.00318131	0	0	-0.000986641	-0.000272009	-0.00102777
0.00550413	2010-11-18 00:00:06	0.0485821	0.0490659	0.000483783	0.00550413	0.0230274	0.0137686	-0.00278234	0.00557635	0.00800174	0.0057235	0.00108746	-0.00281419	-0.0017609	0.00601093	-0.000162413	0.000924795	-0.00540206	-0.00446303	0.00203194	-0.00317305	0	0	-0.00157361	-0.000459313	-0.000483783
0.00550413	2010-11-18 00:30:06	0.0499902	0.0516896	0.00169938	0.00550413	0.0247689	0.0146577	-0.00284155	0.00590707	0.00830282	0.00583953	0.00109789	-0.00284046	-0.001893	0.00628836	-0.000164335	0.000953563	-0.00554242	-0.0045374	0.002034	-0.0031653	0	0	-0.00210849	-0.000571332	-0.00169938
0.00550413	2010-11-18 01:00:06	0.0528066	0.0539701	0.00116349	0.00550413	0.0261822	0.0154729	-0.00293732	0.00620476	0.00853095	0.00594988	0.00110891	-0.00286726	-0.00198293	0.00656304	-0.0001683	0.000986578	-0.0056679	-0.00462377	0.00203621	-0.0031571	0	0	-0.0025614	-0.000603569	-0.00116349
0.00550413	2010-11-18 01:30:06	0.0542148	0.0561865	0.00197173	0.00550413	0.0275754	0.0161565	-0.00305903	0.0064801	0.00872896	0.0060575	0.00112059	-0.00289505	-0.00205179	0.00674553	-0.000175327	0.00103085	-0.00574935	-0.00471035	0.00204061	-0.00314789	0	0	-0.00290697	-0.00055788	-0.00197173
0.00550413	2010-11-18 02:00:06	0.056327	0.057933	0.00160599	0.00550413	0.0286	0.016711	-0.00324727	0.00674085	0.00886351	0.00617205	0.00113384	-0.00292244	-0.00221905	0.00695474	-0.000184624	0.0010829	-0.00580425	-0.00479698	0.00205173	-0.00313885	0	0	-0.00312596	-0.000442302	-0.00160599
0.00550413	2010-11-18 02:30:06	0.0584393	0.0598137	0.00137435	0.00550413	0.0296246	0.0171773	-0.00348191	0.00697764	0.00892986	0.00628768	0.00114881	-0.00295089	-0.00227244	0.00718697	-0.000195561	0.0011336	-0.00582681	-0.00488822	0.00206505	-0.00312926	0	0	-0.00320651	-0.000270397	-0.00137435
0.00550413	2010-11-18 03:00:06	0.0605516	0.0618471	0.00129548	0.00550413	0.0306492	0.0177397	-0.00374176	0.00715516	0.00893698	0.00638732	0.00116454	-0.00297953	-0.00235539	0.00749386	-0.000205085	0.00118025	-0.00585572	-0.00498174	0.00207906	-0.0031189	0	0	-0.00314485	-6.01784e-05	-0.00129548
0.00550413	2010-11-18 03:30:06	0.0633679	0.0637224	0.000354529	0.00550413	0.0313863	0.0182587	-0.00401221	0.00727339	0.00891751	0.0064861	0.00118116	-0.00300925	-0.00239893	0.00784226	-0.000213969	0.00122601	-0.00585835	-0.00507043	0.00209503	-0.00310672	0	0	-0.00294554	0.000167301	-0.000354529
0.00550413	2010-11-18 04:00:06	0.0647761	0.0659762	0.00120009	0.00550413	0.0327592	0.0185747	-0.00426804	0.00732716	0.00888808	0.00659036	0.00119832	-0.003041	-0.00248886	0.00807458	-0.000221985	0.00127319	-0.00583128	-0.00515235	0.00211756	-0.00309608	0	0	-0.00262103	0.000389574	-0.00120009
0.00550413	2010-11-18 04:30:06	0.0654802	0.0665567	0.00107651	0.00550413	0.033067	0.0184574	-0.00450851	0.00734854	0.00881328	0.00669188	0.00121624	-0.00307545	-0.00258865	0.00811153	-0.000228853	0.00132064	-0.00578776	-0.00523675	0.00214416	-0.00308566	0	0	-0.00219088	0.00058448	-0.00107651
0.00550413	2010-11-18 05:00:06	0.0654802	0.0660696	0.000589413	0.00550413	0.0327187	0.0181004	-0.00471572	0.00729283	0.00872545	0.00680412	0.00123558	-0.00311059	-0.00272075	0.0080074	-0.000236483	0.0013702	-0.00572938	-0.00532328	0.0021712	-0.00307567	0	0	-0.00168037	0.000731839	-0.000589413
0.00550413	2010-11-18 05:30:06	0.064072	0.0644934	0.00042139	0.00550413	0.0313255	0.0177632	-0.00489369	0.00714642	0.00862307	0.00692328	0.00125608	-0.00314563	-0.00286693	0.00794563	-0.000245158	0.00140767	-0.00568537	-0.00539354	0.00219927	-0.00306667	0	0	-0.00111885	0.000814945	-0.00042139
0.00550413	2010-11-18 06:00:06	0.0654802	0.0642798	-0.00120042	0.00550413	0.0313458	0.0173351	-0.00504719	0.00695789	0.00852254	0.00705527	0.00127707	-0.00318282	-0.002829	0.00786177	-0.000256218	0.0014371	-0.00569972	-0.00545858	0.00222991	-0.00305725	0	0	-0.00053782	0.000821794	0.00120042
0.00550413	2010-11-18 06:30:06	0.0633679	0.0631189	-0.000248991	0.00550413	0.0306087	0.0167977	-0.00521202	0.00679496	0.00848462	0.00720177	0.00129992	-0.00322203	-0.0027503	0.00771159	-0.000264697	0.00146044	-0.00575865	-0.00553206	0.00226527	-0.00304738	0	0	3.10484e-05	0.000745936	0.000248991
0.00550413	2010-11-18 07:00:06	0.0598475	0.0609694	0.00112189	0.00550413	0.0292156	0.0161523	-0.00535344	0.00667187	0.00852809	0.00735311	0.00132378	-0.00326142	-0.00274606	0.00743881	-0.000268861	0.00147409	-0.00586269	-0.00560978	0.00230278	-0.00303771	0	0	0.000557908	0.00058692	-0.00112189
0.00550413	2010-11-18 07:30:06	0.0605516	0.0595469	-0.00100473	0.00550413	0.0281707	0.0159021	-0.0054437	0.00652643	0.00864773	0.00750781	0.00134789	-0.00330134	-0.00277138	0.00729403	-0.000269728	0.0014696	-0.00601979	-0.00569699	0.00234168	-0.00302917	0	0	0.00101652	0.000350309	0.00100473
0.00550413	2010-11-18 08:00:06	0.0570311	0.0588495	0.00181842	0.00550413	0.0275349	0.0157704	-0.00544806	0.00641662	0.00884876	0.00766314	0.00137297	-0.00334281	-0.00265051	0.00722031	-0.000267797	0.00144612	-0.00622041	-0.00579232	0.0023822	-0.00302123	0	0	0.00138581	4.72903e-05	-0.00181842
0.00550413	2010-11-18 08:30:06	0.0612557	0.0598206	-0.00143513	0.00550413	0.0285392	0.0157046	-0.00538884	0.00638455	0.00913255	0.00781847	0.00139954	-0.00338709	-0.00258165	0.00715854	-0.00026385	0.00141583	-0.00646985	-0.00590303	0.00242449	-0.0030119	0	0	0.001651	-0.000306097	0.00143513
0.00550413	2010-11-18 09:00:06	0.0577352	0.0583893	0.000654056	0.00550413	0.0271663	0.0155781	-0.00528906	0.00642179	0.00948775	0.00797948	0.0014265	-0.00343388	-0.0024664	0.00706825	-0.000259903	0.00139735	-0.00673731	-0.00603342	0.00246855	-0.00300344	0	0	0.00180441	-0.000690013	-0.000654056
0.00550413	2010-11-18 09:30:06	0.0570311	0.0585791	0.00154798	0.00550413	0.0271866	0.0157205	-0.00514541	0.00656205	0.00988748	0.00813672	0.00145439	-0.00348193	-0.00251979	0.00704513	-0.000253771	0.00137528	-0.00701223	-0.00616521	0.00251622	-0.00299459	0	0	0.00184567	-0.0010821	-0.00154798
0.00550413	2010-11-18 10:00:06	0.0577352	0.0595557	0.00182054	0.00550413	0.0275754	0.0161671	-0.00500325	0.00677163	0.0102913	0.00828407	0.00148306	-0.00352997	-0.00251703	0.00717778	-0.000247563	0.0013462	-0.00733992	-0.00630953	0.00256514	-0.00298549	0	0	0.00178163	-0.00145889	-0.00182054
0.00550413	2010-11-18 10:30:06	0.0598475	0.0616843	0.00183677	0.00550413	0.0282517	0.0170339	-0.00484975	0.0071098	0.0107439	0.00843204	0.00151193	-0.00358064	-0.00241863	0.00753252	-0.00024387	0.00132624	-0.00767957	-0.00645985	0.00261723	-0.00297529	0	0	0.00162567	-0.00179721	-0.00183677
0.00550413	2010-11-18 11:00:06	0.064072	0.0654127	0.00134074	0.00550413	0.0300539	0.0182681	-0.00475292	0.00756168	0.0112183	0.00857771	0.00154066	-0.00363321	-0.00242424	0.00803015	-0.000239688	0.00131812	-0.00802689	-0.0066124	0.00267286	-0.00296465	0	0	0.00139674	-0.00207561	-0.00134074
0.00550413	2010-11-18 11:30:06	0.0690006	0.0702584	0.00125775	0.00550413	0.0324919	0.0197882	-0.00467654	0.00806181	0.0116886	0.00872421	0.00156908	-0.0036857	-0.00250295	0.00873424	-0.000238058	0.00132859	-0.00838004	-0.00676769	0.00272916	-0.00295294	0	0	0.00111798	-0.0022756	-0.00125775
0.00550413	2010-11-18 12:00:06	0.0739292	0.0760154	0.00208619	0.00550413	0.035586	0.0213964	-0.00464148	0.00860277	0.012154	0.00887891	0.00159854	-0.0037396	-0.00255772	0.009455	-0.000237417	0.00135846	-0.00869151	-0.00692619	0.00278523	-0.00294251	0	0	0.00081516	-0.00238272	-0.00208619
0.00550413	2010-11-18 12:22:36	0.0795619	0.0796941	0.000132165	0.00550413	0.037542	0.0224639	-0.00464221	0.00899876	0.0124776	0.00899641	0.00162083	-0.00378133	-0.00274813	0.00995916	-0.000236841	0.00138932	-0.0088937	-0.00704327	0.00283003	-0.00293482	0	0	0.000588308	-0.00239613	-0.000132165
0.00550413	2010-11-18 13:00:06	0.0844906	0.0859598	0.00146917	0.00550413	0.0411383	0.0240425	-0.00465683	0.00957713	0.0129146	0.00920511	0.00165852	-0.00385282	-0.00301164	0.0106947	-0.000246694	0.00148354	-0.00920331	-0.00723123	0.00290688	-0.00292072	0	0	0.00024309	-0.0022854	-0.00146917
0.00550413	2010-11-18 13:30:06	0.0887151	0.0892323	0.000517196	0.00550413	0.0429	0.0248907	-0.00477419	0.00999014	0.0131979	0.00938692	0.00168856	-0.00391007	-0.00330676	0.0111289	-0.000260475	0.0015799	-0.00939832	-0.00739134	0.00297025	-0.00290823	0	0	2.27885e-05	-0.00207837	-0.000517196
0.00550413	2010-11-18 14:00:06	0.0908274	0.0918545	0.00102714	0.00550413	0.0442729	0.0255795	-0.005003	0.0103082	0.0134152	0.00957631	0.00171916	-0.0039688	-0.00355834	0.011492	-0.000279474	0.00168544	-0.00957635	-0.00755176	0.00303502	-0.00289514	0	0	-0.00012696	-0.00177354	-0.00102714
0.00550413	2010-11-18 14:30:06	0.0936437	0.0941236	0.000479878	0.00550413	0.0452975	0.0262302	-0.00532609	0.0105489	0.0135548	0.00976128	0.00175085	-0.00402906	-0.00370167	0.0118358	-0.000303138	0.00179971	-0.00972333	-0.00771871	0.00309986	-0.00288129	0	0	-0.000192616	-0.00138353	-0.000479878
0.00550413	2010-11-18 15:00:06	0.0950519	0.0961798	0.00112789	0.00550413	0.0463829	0.0266885	-0.0057424	0.0107371	0.0136594	0.00995885	0.00178297	-0.0040906	-0.00389563	0.0121538	-0.000325125	0.0019037	-0.00985281	-0.00788984	0.00316442	-0.00286672	0	0	-0.000167082	-0.000925715	-0.00112789
0.00550413	2010-11-18 15:30:06	0.0985723	0.0984901	-8.22209e-05	0.00550413	0.047695	0.0270757	-0.00619813	0.0108531	0.01373	0.0101613	0.00181504	-0.00415354	-0.00399542	0.012492	-0.000346471	0.00199785	-0.009973	-0.00807347	0.00322912	-0.00285144	0	0	-5.02674e-05	-0.000421385	8.22209e-05
0.00550413	2010-11-18 16:00:06	0.0992764	0.0992371	-3.92633e-05	0.00550413	0.0477153	0.0272022	-0.00662536	0.010903	0.0137819	0.0103715	0.00184791	-0.00421536	-0.00407974	0.0127437	-0.00036372	0.00208346	-0.0100783	-0.00826899	0.00329506	-0.00283551	0	0	0.000150781	0.000105386	3.92633e-05
0.00550413	2010-11-18 16:30:06	0.100685	0.100446	-0.00023888	0.00550413	0.0484118	0.0271889	-0.00699666	0.0109305	0.0138232	0.0105875	0.00188063	-0.00427674	-0.00425961	0.012928	-0.000376796	0.00215285	-0.0101699	-0.00847633	0.00336307	-0.00282018	0	0	0.000422218	0.000629003	0.00023888
0.00550413	2010-11-18 17:00:06	0.0999805	0.100352	0.000371229	0.00550413	0.0480433	0.0269281	-0.00728609	0.0109104	0.0138371	0.0108049	0.0019137	-0.00434007	-0.00430739	0.0129594	-0.000389899	0.00221681	-0.0102561	-0.00868107	0.00343219	-0.00280566	0	0	0.000744195	0.00112376	-0.000371229
0.00550413	2010-11-18 17:30:06	0.101389	0.099974	-0.00141473	0.00550413	0.0473062	0.0267661	-0.00751268	0.0108835	0.0138794	0.0110138	0.00194661	-0.00440412	-0.00443249	0.0130304	-0.000400563	0.00227127	-0.0103524	-0.00889219	0.00350088	-0.0027913	0	0	0.00109207	0.00156528	0.00141473
0.00550413	2010-11-18 18:00:06	0.101389	0.100077	-0.00131135	0.00550413	0.0470389	0.0266424	-0.00770782	0.0108388	0.0139388	0.0112167	0.00197906	-0.00446916	-0.00450696	0.0131105	-0.000411114	0.00231309	-0.010458	-0.00911443	0.00356955	-0.00277705	0	0	0.00143799	0.00193199	0.00131135
0.00550413	2010-11-18 18:30:06	0.101389	0.101058	-0.000331159	0.00550413	0.0473467	0.0267003	-0.00784596	0.0108097	0.0140349	0.0114206	0.00200979	-0.00453331	-0.00450558	0.0132884	-0.000421419	0.00234787	-0.0105926	-0.00934248	0.00364109	-0.00276362	0	0	0.00175272	0.00220637	0.000331159
0.00550413	2010-11-18 19:00:06	0.102093	0.100832	-0.00126063	0.00550413	0.0466704	0.0266397	-0.00797022	0.010823	0.0141887	0.0116133	0.00204163	-0.00459709	-0.00444372	0.0133843	-0.000428354	0.00237964	-0.0107486	-0.00957156	0.00371368	-0.00275048	0	0	0.00200761	0.00237613	0.00126063
0.00550413	2010-11-18 19:30:06	0.102093	0.101772	-0.000320574	0.00550413	0.0473265	0.0267109	-0.00803707	0.0108583	0.0144065	0.0118056	0.00207509	-0.00465987	-0.00459552	0.013482	-0.000431773	0.00240354	-0.0109333	-0.00980292	0.00378619	-0.00273769	0	0	0.00217666	0.00243502	0.000320574
0.00550413	2010-11-18 20:00:06	0.103501	0.102171	-0.0013303	0.00550413	0.0473467	0.026815	-0.00802097	0.0108945	0.0146781	0.0119988	0.00210943	-0.00472265	-0.00459552	0.013564	-0.000435344	0.00242371	-0.0111246	-0.0100198	0.0038598	-0.00272642	0	0	0.00223839	0.0023833	0.0013303
0.00550413	2010-11-18 20:30:06	0.103501	0.10251	-0.000990767	0.00550413	0.047367	0.0270099	-0.00799247	0.0109963	0.0150032	0.0121924	0.00214314	-0.00478608	-0.00464891	0.013658	-0.000437737	0.00243988	-0.0113305	-0.0102314	0.00393349	-0.00271543	0	0	0.00217749	0.00222782	0.000990767
0.00550413	2010-11-18 21:00:06	0.104205	0.103154	-0.00105111	0.00550413	0.0477355	0.027251	-0.00795116	0.0111388	0.0153625	0.0123856	0.00217698	-0.00485056	-0.00466999	0.0137658	-0.000440694	0.00245507	-0.0115409	-0.0104371	0.00400749	-0.00270623	0	0	0.00198615	0.00198163	0.00105111
0.00550413	2010-11-18 21:30:06	0.102797	0.10389	0.00109355	0.00550413	0.0480636	0.0276844	-0.00789671	0.0113367	0.0157637	0.0125724	0.00221161	-0.00491646	-0.00469107	0.0139142	-0.000445913	0.00247807	-0.0117657	-0.0106332	0.00408014	-0.00269757	0	0	0.00166483	0.00166321	-0.00109355
0.00550413	2010-11-18 22:00:06	0.105613	0.105165	-0.000448182	0.00550413	0.0488209	0.0283206	-0.00789088	0.0115861	0.0161814	0.0127633	0.00224642	-0.00498323	-0.00472761	0.0141262	-0.000448947	0.00249683	-0.0119894	-0.0108214	0.00415288	-0.00269006	0	0	0.00122255	0.00129523	0.000448182
0.00550413	2010-11-18 22:30:06	0.106317	0.106958	0.000640864	0.00550413	0.049886	0.0292071	-0.00789745	0.0118971	0.016616	0.0129392	0.00228049	-0.00505007	-0.00477539	0.0144054	-0.00045213	0.00251634	-0.0122287	-0.0110073	0.00422099	-0.00268308	0	0	0.000676608	0.00090306	-0.000640864
0.00550413	2010-11-18 23:00:06	0.109838	0.10956	-0.000277569	0.00550413	0.0516072	0.030137	-0.00789819	0.0123036	0.0170531	0.013128	0.00231481	-0.00511835	-0.00480208	0.0146985	-0.000455305	0.00253934	-0.0124441	-0.0111855	0.00429001	-0.00267664	0	0	5.16511e-05	0.000513027	0.000277569
0.00550413	2010-11-18 23:30:06	0.109838	0.112645	0.00280685	0.00550413	0.0536564	0.0312067	-0.0079395	0.0127305	0.0174931	0.0133312	0.00235023	-0.00518761	-0.00489064	0.0150689	-0.000458489	0.00256866	-0.0126463	-0.0113647	0.00436429	-0.0026712	0	0	-0.000621701	0.000150551	-0.00280685
0.00550413	2010-11-19 00:00:06	0.114766	0.11579	0.00102372	0.00550413	0.0554383	0.0325212	-0.00798336	0.0131792	0.0178764	0.0135383	0.00238612	-0.00525673	-0.00501713	0.0155546	-0.000462945	0.00260461	-0.0128639	-0.0115331	0.00444026	-0.00266553	0	0	-0.00130871	-0.000161647	-0.00102372
0.00550413	2010-11-19 00:30:06	0.118287	0.119323	0.0010363	0.00550413	0.057609	0.0337672	-0.00805793	0.0136191	0.0182501	0.0137314	0.0024237	-0.0053261	-0.00511267	0.0160385	-0.000469199	0.00264681	-0.0130735	-0.0117044	0.00451594	-0.00266111	0	0	-0.00197269	-0.000405175	-0.0010363
0.00550413	2010-11-19 01:00:06	0.121103	0.123375	0.00227179	0.00550413	0.0602941	0.0349723	-0.00817964	0.0140415	0.0186009	0.0139198	0.002463	-0.00539552	-0.00518715	0.0164413	-0.000476971	0.00270369	-0.0132595	-0.0118553	0.00459103	-0.00265807	0	0	-0.00257731	-0.00056729	-0.00227179
0.00550413	2010-11-19 01:30:06	0.12392	0.125594	0.0016747	0.00550413	0.0617075	0.0357653	-0.0083485	0.0144282	0.0189142	0.0141012	0.00250152	-0.00546441	-0.00539795	0.0167151	-0.000486014	0.00277304	-0.0133855	-0.0120134	0.00466745	-0.00265683	0	0	-0.00308897	-0.000641806	-0.0016747
0.00550413	2010-11-19 02:00:06	0.12744	0.128827	0.00138699	0.00550413	0.064105	0.0366135	-0.00857657	0.0147457	0.0191501	0.0142765	0.00254123	-0.0055338	-0.00563407	0.0169805	-0.000497751	0.0028418	-0.0134863	-0.0121815	0.00474437	-0.00265744	0	0	-0.00347896	-0.000629504	-0.00138699
0.00550413	2010-11-19 02:30:06	0.12744	0.12962	0.00217988	0.00550413	0.064186	0.0371956	-0.00884775	0.014987	0.0192929	0.0144503	0.00258154	-0.00560251	-0.00569731	0.0171889	-0.000512389	0.00291374	-0.0135571	-0.0123613	0.0048219	-0.00266051	0	0	-0.00372529	-0.000538021	-0.00217988
0.00550413	2010-11-19 03:00:06	0.130256	0.132034	0.00177798	0.00550413	0.0658666	0.0377501	-0.00917159	0.0151499	0.0193958	0.0146179	0.00262028	-0.00567058	-0.00580409	0.0174192	-0.000526746	0.00298025	-0.0136097	-0.012526	0.00489876	-0.00266463	0	0	-0.00381416	-0.000381212	-0.00177798
0.00550413	2010-11-19 03:30:06	0.13096	0.133142	0.00218196	0.00550413	0.066543	0.0379647	-0.00953303	0.0152876	0.0194355	0.0147883	0.00265969	-0.00573936	-0.00590112	0.0175723	-0.000541385	0.00304822	-0.0136585	-0.0126778	0.0049787	-0.00266966	0	0	-0.00374082	-0.000178042	-0.00218196
0.00550413	2010-11-19 04:00:06	0.133777	0.134486	0.000709312	0.00550413	0.0675676	0.0379753	-0.0098806	0.0154175	0.0194541	0.0149638	0.00269995	-0.00580827	-0.00599244	0.0176322	-0.000554046	0.00310496	-0.0136964	-0.0128247	0.00505968	-0.00267577	0	0	-0.00350982	4.89047e-05	-0.000709312
0.00550413	2010-11-19 04:29:56	0.138001	0.134109	-0.0038919	0.00550413	0.0665063	0.0381366	-0.0102362	0.015494	0.019433	0.0151548	0.00274092	-0.00587775	-0.00601328	0.0177698	-0.000562769	0.0031526	-0.0137262	-0.0129636	0.00514419	-0.00268404	0	0	-0.00313717	0.000273976	0.0038919
0.00550413	2010-11-19 05:00:06	0.134481	0.135366	0.000885447	0.00550413	0.0669318	0.0384113	-0.0105209	0.0155118	0.0194126	0.0153554	0.00278104	-0.00594745	-0.00614561	0.0179667	-0.000570692	0.00318602	-0.0137854	-0.0131041	0.00523482	-0.00269445	0	0	-0.00263711	0.000476387	-0.000885447
0.00550413	2010-11-19 05:30:06	0.135889	0.137747	0.00185767	0.00550413	0.0682642	0.0386865	-0.0107581	0.0154693	0.0193997	0.0155593	0.00282063	-0.00601658	-0.00612739	0.0182653	-0.000578699	0.00321561	-0.0139207	-0.0132382	0.0053234	-0.0027066	0	0	-0.00204519	0.000629983	-0.00185767
0.00550413	2010-11-19 06:00:06	0.137297	0.138533	0.00123606	0.00550413	0.0685922	0.0384454	-0.0109612	0.0154363	0.0194644	0.0157877	0.00286136	-0.00608497	-0.00607252	0.0183005	-0.000584531	0.00324898	-0.0140467	-0.0133759	0.00541416	-0.002721	0	0	-0.00139196	0.000717047	-0.00123606
0.00550413	2010-11-19 06:30:06	0.139409	0.137669	-0.00174009	0.00550413	0.0678754	0.0380146	-0.01111	0.0153699	0.0195927	0.0160177	0.0029017	-0.00615242	-0.00630303	0.0182129	-0.00058731	0.00328327	-0.0142131	-0.0135172	0.00550696	-0.00273744	0	0	-0.000713014	0.000723662	0.00174009
0.00550413	2010-11-19 07:00:06	0.136593	0.136031	-0.000561656	0.00550413	0.0665025	0.037526	-0.0111947	0.0152691	0.0197343	0.0162365	0.00294183	-0.00621864	-0.00632549	0.0180157	-0.00059332	0.00331325	-0.0144371	-0.0136826	0.00559627	-0.00275392	0	0	-4.43599e-05	0.000641952	0.000561656
0.00550413	2010-11-19 07:30:06	0.135889	0.13558	-0.000309451	0.00550413	0.0661542	0.0372047	-0.011236	0.0151499	0.0199678	0.01647	0.00298025	-0.00628358	-0.00638735	0.0179014	-0.000598265	0.00332606	-0.0146857	-0.0138539	0.00568609	-0.00277062	0	0	0.000579858	0.000470662	0.000309451
0.00550413	2010-11-19 08:00:06	0.133777	0.134764	0.000987496	0.00550413	0.0651498	0.0370677	-0.0113018	0.0150793	0.0202783	0.0167061	0.0030183	-0.0063485	-0.00630165	0.0178682	-0.000604397	0.00333407	-0.0149845	-0.0140355	0.00577865	-0.00278859	0	0	0.0011294	0.000215249	-0.000987496
0.00550413	2010-11-19 08:30:06	0.134481	0.134672	0.000191672	0.00550413	0.0648218	0.0370124	-0.0113449	0.015102	0.0206515	0.0169501	0.00305631	-0.00641277	-0.0062257	0.0178847	-0.000610324	0.00334216	-0.0153446	-0.0142442	0.00587142	-0.0028087	0	0	0.00157972	-0.000112484	-0.000191672
0.00550413	2010-11-19 09:00:06	0.133777	0.135714	0.00193737	0.00550413	0.0654171	0.0371547	-0.0113928	0.0152555	0.0211035	0.0171748	0.00309462	-0.00647685	-0.00615546	0.0179465	-0.000609665	0.00333822	-0.0157328	-0.014457	0.00596376	-0.00283228	0	0	0.00191331	-0.000495196	-0.00193737
0.00550413	2010-11-19 09:30:06	0.134481	0.13694	0.00245962	0.00550413	0.0658059	0.0375843	-0.0113753	0.015505	0.0216293	0.0174094	0.0031332	-0.00654098	-0.00619763	0.0181491	-0.000606434	0.00332824	-0.0161329	-0.0146599	0.00605359	-0.00285802	0	0	0.00212057	-0.000911166	-0.00245962
0.00550413	2010-11-19 10:00:06	0.137297	0.139323	0.00202623	0.00550413	0.066215	0.0387119	-0.0112868	0.0158515	0.0222052	0.0176465	0.00317019	-0.00660402	-0.00620324	0.0186938	-0.000601611	0.00331553	-0.0165376	-0.0148796	0.00614379	-0.00288566	0	0	0.0022002	-0.00133572	-0.00202623
0.00550413	2010-11-19 10:30:06	0.145042	0.143806	-0.00123605	0.00550413	0.0683857	0.040004	-0.0111585	0.016353	0.0227609	0.017889	0.00320661	-0.00666617	-0.00616945	0.0193131	-0.00059885	0.00331104	-0.016952	-0.0151119	0.00623399	-0.00291476	0	0	0.00215903	-0.00174281	0.00123605
0.00550413	2010-11-19 11:00:06	0.151379	0.149807	-0.00157239	0.00550413	0.0717875	0.0415294	-0.0110463	0.0169231	0.0233556	0.0181241	0.0032423	-0.00672706	-0.0062257	0.0200356	-0.000597842	0.00333559	-0.0173665	-0.0153523	0.00632441	-0.00294411	0	0	0.00201131	-0.00210665	0.00157239
0.00550413	2010-11-19 11:30:06	0.154195	0.153651	-0.000544558	0.00550413	0.0729134	0.0432417	-0.0109879	0.0175217	0.0239591	0.0183238	0.00327804	-0.00678646	-0.0064168	0.0208181	-0.000599396	0.0033867	-0.0177366	-0.0155812	0.00641204	-0.00297382	0	0	0.0017776	-0.00240335	0.000544558
0.00550413	2010-11-19 12:00:06	0.155603	0.159785	0.00418171	0.00550413	0.0764772	0.044979	-0.0109601	0.0181433	0.0245169	0.0185134	0.00331413	-0.00684561	-0.00680472	0.0216162	-0.000604529	0.00345132	-0.0180632	-0.0158187	0.00649848	-0.00300305	0	0	0.0014833	-0.00261231	-0.00418171
0.00550413	2010-11-19 12:30:06	0.164757	0.166341	0.00158487	0.00550413	0.0805352	0.0464805	-0.0109948	0.0187341	0.0249876	0.0187124	0.00335081	-0.00690344	-0.00689042	0.0222873	-0.000617688	0.00354087	-0.0183261	-0.0160483	0.00658402	-0.00303389	0	0	0.00115682	-0.00271747	-0.00158487
0.00550413	2010-11-19 13:00:06	0.166869	0.169701	0.0028318	0.00550413	0.0819283	0.0477621	-0.0111374	0.0193124	0.0253633	0.0189253	0.00338865	-0.00696112	-0.00718555	0.0228688	-0.000634484	0.00366233	-0.0185264	-0.0162956	0.0066712	-0.00306449	0	0	0.000827658	-0.00270829	-0.0028318
0.00550413	2010-11-19 13:30:06	0.174614	0.173504	-0.00110939	0.00550413	0.0840788	0.0490845	-0.0114075	0.0197419	0.0256415	0.0191414	0.00342748	-0.0070182	-0.00763247	0.023467	-0.000656046	0.003786	-0.0187111	-0.0165496	0.00675964	-0.00309711	0	0	0.000524441	-0.00258036	0.00110939
0.00550413	2010-11-19 14:00:06	0.183767	0.178661	-0.00510555	0.00550413	0.0874605	0.0502053	-0.0117379	0.0201073	0.0258338	0.0193493	0.00346627	-0.0070748	-0.0077224	0.0240505	-0.000683929	0.00391489	-0.0188923	-0.0167688	0.00684446	-0.00313193	0	0	0.000272965	-0.00233567	0.00510555
0.00550413	2010-11-19 14:30:06	0.181655	0.181581	-7.40158e-05	0.00550413	0.0895502	0.0506716	-0.0121875	0.0204503	0.0259881	0.0195578	0.00350587	-0.00713162	-0.00786012	0.0243059	-0.000707414	0.00404219	-0.0190037	-0.0169758	0.00692862	-0.00316974	0	0	9.44941e-05	-0.00198261	7.40158e-05
0.00550413	2010-11-19 15:00:06	0.183063	0.18183	-0.00123326	0.00550413	0.0891614	0.0511549	-0.0126977	0.0207124	0.0260981	0.0197598	0.00354508	-0.00718794	-0.00820863	0.0245428	-0.000730691	0.00416707	-0.0190711	-0.0171926	0.00701212	-0.00320824	0	0	4.3186e-06	-0.00153548	0.00123326
0.00550413	2010-11-19 15:30:06	0.180247	0.183075	0.00282897	0.00550413	0.0896312	0.0516186	-0.0131428	0.0208303	0.0260963	0.0199688	0.00358439	-0.0072443	-0.0083295	0.0247298	-0.000755127	0.0042772	-0.0191146	-0.0174234	0.00709458	-0.00324677	0	0	1.06959e-05	-0.00101384	-0.00282897
0.00550413	2010-11-19 16:00:06	0.180951	0.185565	0.00461449	0.00550413	0.0913118	0.0521216	-0.0136114	0.0207998	0.0260425	0.0201796	0.00362324	-0.00730113	-0.0084743	0.0250468	-0.000774138	0.00435702	-0.0191579	-0.0176647	0.00717806	-0.00328877	0	0	0.00011424	-0.000441437	-0.00461449
0.00550413	2010-11-19 16:30:06	0.183767	0.186376	0.00260865	0.00550413	0.0919274	0.0518699	-0.0140502	0.0207577	0.0259638	0.0203925	0.00366201	-0.00735788	-0.00843352	0.0252027	-0.000792178	0.00443075	-0.0191921	-0.0179016	0.00726213	-0.00333258	0	0	0.000307799	0.000154986	-0.00260865
0.00550413	2010-11-19 17:00:06	0.187287	0.186407	-0.000879985	0.00550413	0.092543	0.0511454	-0.0144157	0.0206981	0.0259018	0.0206018	0.00369966	-0.00741355	-0.0086261	0.0251494	-0.000806516	0.00450272	-0.0192361	-0.0181359	0.00734849	-0.00337725	0	0	0.000576837	0.000747162	0.000879985
0.00550413	2010-11-19 17:30:06	0.185175	0.18279	-0.0023851	0.00550413	0.0894692	0.0504316	-0.0147165	0.0206013	0.025815	0.0208167	0.00373782	-0.0074681	-0.00867102	0.0249632	-0.000816879	0.00455788	-0.0192903	-0.0183673	0.00743898	-0.0034228	0	0	0.000900308	0.00130682	0.0023851
0.00550413	2010-11-19 18:00:06	0.183063	0.180994	-0.00206909	0.00550413	0.0877885	0.0500879	-0.0149496	0.0204727	0.0257674	0.0210193	0.00377588	-0.00752279	-0.00878066	0.0249428	-0.000824397	0.00458796	-0.0193917	-0.0186006	0.00752925	-0.00347157	0	0	0.00125198	0.00180727	0.00206909
0.00550413	2010-11-19 18:30:06	0.182359	0.182332	-2.70062e-05	0.00550413	0.088485	0.0502526	-0.0151276	0.0202942	0.0257857	0.0212135	0.00381404	-0.00757762	-0.00876667	0.0251445	-0.000831782	0.00459722	-0.0195376	-0.0188412	0.00762032	-0.00352404	0	0	0.00160214	0.00222493	2.70062e-05
0.00550413	2010-11-19 19:00:06	0.183063	0.182292	-0.000771307	0.00550413	0.0878492	0.0501682	-0.0152343	0.0201944	0.0259094	0.0214136	0.00385321	-0.00763156	-0.00861487	0.0253179	-0.000839498	0.00461293	-0.0197313	-0.0190717	0.00771177	-0.00358013	0	0	0.00191954	0.00254069	0.000771307
0.00550413	2010-11-19 19:30:06	0.185175	0.183544	-0.00163116	0.00550413	0.0891209	0.0498691	-0.0153406	0.0201283	0.0261186	0.0216066	0.00389037	-0.00768382	-0.00859094	0.0252848	-0.000840092	0.00462678	-0.0199415	-0.0192913	0.00780382	-0.00363581	0	0	0.00217357	0.0027411	0.00163116
0.00550413	2010-11-19 20:00:06	0.183767	0.18128	-0.00248689	0.00550413	0.0873795	0.0494055	-0.0153249	0.0200752	0.0263974	0.021784	0.00392742	-0.00773595	-0.0087779	0.0251825	-0.000838293	0.00464387	-0.0201707	-0.0195282	0.0078935	-0.00369259	0	0	0.0023364	0.00281923	0.00248689
0.00550413	2010-11-19 20:30:06	0.183063	0.180402	-0.00266043	0.00550413	0.0867233	0.0491	-0.0151772	0.0200661	0.026733	0.0219514	0.00396404	-0.00778809	-0.0088439	0.025105	-0.000837276	0.00463963	-0.0203852	-0.0197431	0.00798311	-0.00375268	0	0	0.00238497	0.00277513	0.00266043
0.00550413	2010-11-19 21:00:06	0.181655	0.180568	-0.00108643	0.00550413	0.0866626	0.0491738	-0.0150325	0.0201274	0.0270825	0.0221189	0.0040003	-0.00784026	-0.00875682	0.0251446	-0.000838244	0.0046332	-0.0206447	-0.0199421	0.00807067	-0.00381385	0	0	0.00230284	0.00261587	0.00108643
0.00550413	2010-11-19 21:30:06	0.182359	0.181211	-0.00114781	0.00550413	0.0867436	0.0495297	-0.0148838	0.0203457	0.0274978	0.0222957	0.00403537	-0.00789104	-0.00871604	0.0252792	-0.000842164	0.0046398	-0.020893	-0.0201534	0.00815799	-0.00387508	0	0	0.00208149	0.00235518	0.00114781
0.00550413	2010-11-19 22:00:06	0.183767	0.182671	-0.00109577	0.00550413	0.0871324	0.0504925	-0.014856	0.0206511	0.0279584	0.0224598	0.00406926	-0.007942	-0.00872165	0.0255897	-0.000845075	0.00464988	-0.0211552	-0.0203556	0.00824399	-0.0039384	0	0	0.00172126	0.0020126	0.00109577
0.00550413	2010-11-19 22:30:06	0.185879	0.186135	0.000256272	0.00550413	0.0889143	0.0518506	-0.0148293	0.0210586	0.0284273	0.022621	0.0041028	-0.00799231	-0.00867525	0.0261158	-0.000844557	0.00465444	-0.0214152	-0.0205283	0.00833079	-0.00400333	0	0	0.00123161	0.00161221	-0.000256272
0.00550413	2010-11-19 22:59:06	0.195032	0.190746	-0.00428604	0.00550413	0.0919358	0.0531243	-0.0147584	0.0215497	0.0289168	0.0227778	0.00413336	-0.00804016	-0.0087399	0.0266787	-0.000841726	0.0046619	-0.0216624	-0.0206905	0.00841624	-0.00406738	0	0	0.000652433	0.00119565	0.00428604
0.00550413	2010-11-19 23:30:06	0.195032	0.195936	0.000904085	0.00550413	0.0954103	0.0545561	-0.0146736	0.0221198	0.0294312	0.0229622	0.00416574	-0.00809071	-0.00886922	0.0272661	-0.000840637	0.00468618	-0.0219039	-0.0208485	0.00850412	-0.00413548	0	0	-5.4704e-05	0.000747418	-0.000904085
0.00550413	2010-11-20 00:00:06	0.197145	0.198069	0.000924399	0.00550413	0.0959003	0.0559694	-0.0145735	0.022652	0.0298949	0.0231595	0.00419609	-0.00813927	-0.00902939	0.027809	-0.000844208	0.00474306	-0.0220968	-0.0210098	0.00859005	-0.00420282	0	0	-0.000792412	0.000338677	-0.000924399
0.00550413	2010-11-20 00:30:06	0.206298	0.20298	-0.00331783	0.00550413	0.0993427	0.0574406	-0.0145691	0.0231334	0.0303008	0.0233435	0.0042255	-0.00818919	-0.00930057	0.0283813	-0.000850999	0.00480574	-0.0222632	-0.0211613	0.00867303	-0.00427086	0	0	-0.00154501	-2.037e-05	0.00331783
0.00550413	2010-11-20 01:00:06	0.207706	0.207299	-0.000406839	0.00550413	0.102724	0.0585549	-0.0146704	0.0235486	0.0306247	0.0235123	0.00425273	-0.00824142	-0.00944961	0.0288017	-0.000865071	0.0048879	-0.0224072	-0.0213093	0.00875454	-0.00434117	0	0	-0.00227303	-0.000309355	0.000406839
0.00550413	2010-11-20 01:30:06	0.20841	0.209134	0.000724147	0.00550413	0.104117	0.0593096	-0.0149007	0.023927	0.0309258	0.0236544	0.00427966	-0.0082934	-0.00960979	0.0290801	-0.00088247	0.00498653	-0.0224849	-0.02145	0.00883429	-0.00441244	0	0	-0.00293723	-0.000513745	-0.000724147
0.00550413	2010-11-20 02:00:06	0.209818	0.210242	0.000423629	0.00550413	0.105223	0.0599549	-0.015245	0.024236	0.03113	0.0237935	0.0043056	-0.00834703	-0.0098726	0.0291576	-0.000900189	0.00508703	-0.0224889	-0.021598	0.00891092	-0.00448229	0	0	-0.00350113	-0.000625849	-0.000423629
0.00550413	2010-11-20 02:30:06	0.216859	0.210621	-0.00623829	0.00550413	0.105632	0.0604765	-0.0156159	0.0244605	0.0312264	0.0239339	0.00432853	-0.00839954	-0.0100764	0.0292662	-0.000920659	0.00517544	-0.0224567	-0.0217698	0.00898683	-0.004552	0	0	-0.00393333	-0.000645328	0.00623829
0.00550413	2010-11-20 03:00:06	0.209818	0.211435	0.00161671	0.00550413	0.106268	0.0609625	-0.0160439	0.0246412	0.0312382	0.0240596	0.00435111	-0.00845179	-0.0100286	0.0293087	-0.000939425	0.00525222	-0.0224039	-0.0219296	0.00905951	-0.00462422	0	0	-0.00420955	-0.000579153	-0.00161671
0.00550413	2010-11-20 03:30:06	0.218971	0.212921	-0.00605037	0.00550413	0.107661	0.0613247	-0.0164744	0.0247663	0.0311778	0.0241803	0.00437349	-0.00850344	-0.0101762	0.0294376	-0.000953405	0.00530575	-0.0223209	-0.0220602	0.009131	-0.0046974	0	0	-0.0043142	-0.000441013	0.00605037
0.00550413	2010-11-20 04:00:06	0.216155	0.214037	-0.0021179	0.00550413	0.108337	0.0616434	-0.0168465	0.024843	0.0310736	0.0242917	0.00439319	-0.00855084	-0.0101383	0.0295547	-0.000966735	0.00535624	-0.0222293	-0.0221663	0.00920012	-0.00477093	0	0	-0.00424138	-0.000250217	0.0021179
0.00550413	2010-11-20 04:30:06	0.218267	0.214552	-0.00371514	0.00550413	0.108645	0.061671	-0.0172185	0.0249107	0.0309071	0.0243951	0.00441187	-0.00859648	-0.0101565	0.0296534	-0.000973914	0.00538798	-0.0221179	-0.0222684	0.00926652	-0.00484379	0	0	-0.00399527	-3.01713e-05	0.00371514
0.00550413	2010-11-20 05:00:06	0.217563	0.215783	-0.00178045	0.00550413	0.109629	0.0616131	-0.0175021	0.0248942	0.0307111	0.0244818	0.00442982	-0.00864082	-0.0101776	0.0297538	-0.000976203	0.00540849	-0.0219931	-0.0223689	0.00932843	-0.00491633	0	0	-0.00358978	0.000193449	0.00178045
0.00550413	2010-11-20 05:30:06	0.217563	0.215003	-0.00255986	0.00550413	0.108625	0.0615037	-0.0176899	0.0247932	0.0304877	0.0245558	0.00444906	-0.00868559	-0.0102675	0.0298672	-0.000979783	0.00542742	-0.0218841	-0.0224521	0.00939033	-0.00498812	0	0	-0.00304766	0.000394695	0.00255986
0.00550413	2010-11-20 06:00:06	0.222492	0.21504	-0.00745136	0.00550413	0.108665	0.0611994	-0.017858	0.0246137	0.0302758	0.0246323	0.00446676	-0.00872995	-0.0102464	0.0298516	-0.000982826	0.00544186	-0.021799	-0.0225349	0.00945034	-0.00506012	0	0	-0.00239901	0.000549341	0.00745136
0.00550413	2010-11-20 06:30:06	0.218971	0.213937	-0.0050343	0.00550413	0.108256	0.0605855	-0.0179987	0.024362	0.0300793	0.024689	0.00448368	-0.00877247	-0.0102872	0.0295762	-0.000986019	0.00546365	-0.0217363	-0.0226098	0.00950393	-0.00513367	0	0	-0.00167926	0.000636751	0.0050343
0.00550413	2010-11-20 07:00:06	0.216859	0.210902	-0.00595724	0.00550413	0.106535	0.059562	-0.0181029	0.0241042	0.0299309	0.0247357	0.00450086	-0.00881532	-0.0103785	0.0291209	-0.000989674	0.00548133	-0.0216727	-0.0226757	0.00955521	-0.00520835	0	0	-0.000926956	0.000641447	0.00595724
0.00550413	2010-11-20 07:30:06	0.21193	0.207475	-0.00445586	0.00550413	0.104445	0.0585821	-0.0182019	0.0237848	0.0298229	0.0247763	0.00451949	-0.00885558	-0.0103856	0.0286803	-0.000993903	0.00548406	-0.0216446	-0.0227388	0.00960718	-0.0052847	0	0	-0.000181297	0.000554294	0.00445586
0.00550413	2010-11-20 08:00:06	0.207706	0.204305	-0.00340118	0.00550413	0.102376	0.0577563	-0.018233	0.0234602	0.0297427	0.0248097	0.00453904	-0.00889418	-0.0102802	0.0283356	-0.000997154	0.00546607	-0.021677	-0.0227876	0.00965267	-0.00536198	0	0	0.000520292	0.000373199	0.00340118
0.00550413	2010-11-20 08:30:06	0.207706	0.202444	-0.00526217	0.00550413	0.101372	0.0570727	-0.018237	0.0231904	0.0297398	0.0248398	0.0045582	-0.00893091	-0.0100652	0.0280351	-0.00099739	0.00543216	-0.021734	-0.0228386	0.00969468	-0.00543941	0	0	0.00114443	0.000103302	0.00526217
0.00550413	2010-11-20 09:00:06	0.203481	0.200236	-0.00324578	0.00550413	0.0999178	0.0565155	-0.0182176	0.0230223	0.029805	0.0248665	0.00457572	-0.00896574	-0.00990077	0.0277853	-0.000992652	0.00539189	-0.021825	-0.0228822	0.00973373	-0.00551849	0	0	0.00166371	-0.000243361	0.00324578
0.00550413	2010-11-20 09:30:06	0.204185	0.199391	-0.00479459	0.00550413	0.0995492	0.0561798	-0.0181138	0.022961	0.0299295	0.0248925	0.00459278	-0.00899693	-0.00981783	0.0276046	-0.000982141	0.00533625	-0.0219227	-0.0229119	0.00977522	-0.00559851	0	0	0.00205826	-0.000648667	0.00479459
0.00550413	2010-11-20 10:00:06	0.202073	0.198885	-0.00318814	0.00550413	0.0988931	0.0562919	-0.0179548	0.0229944	0.0301018	0.0249144	0.00461099	-0.00902605	-0.00972651	0.0276193	-0.00096818	0.00526915	-0.0220665	-0.0229357	0.0098145	-0.00567783	0	0	0.00231672	-0.00108963	0.00318814
0.00550413	2010-11-20 10:30:06	0.202073	0.200066	-0.00200714	0.00550413	0.0992819	0.0567332	-0.0177073	0.0231356	0.030306	0.0249325	0.00462963	-0.00905323	-0.00958732	0.0278294	-0.000955067	0.00520864	-0.0222231	-0.022962	0.00985393	-0.00575751	0	0	0.00243668	-0.00153991	0.00200714
0.00550413	2010-11-20 11:00:06	0.204185	0.202351	-0.00183495	0.00550413	0.100327	0.0574932	-0.0174343	0.023342	0.0305595	0.0249487	0.00464686	-0.00907625	-0.0095297	0.0282108	-0.00094315	0.00516188	-0.0223918	-0.0229772	0.00989283	-0.00583662	0	0	0.00242452	-0.00197158	0.00183495
0.00550413	2010-11-20 11:30:06	0.207706	0.204752	-0.0029535	0.00550413	0.101412	0.0583164	-0.0171664	0.02364	0.0308366	0.0249676	0.00466496	-0.00909785	-0.00952832	0.0286136	-0.000934285	0.00513922	-0.0225725	-0.0229984	0.00993247	-0.00591458	0	0	0.00229476	-0.0023569	0.0029535
0.00550413	2010-11-20 12:00:06	0.211226	0.207869	-0.00335746	0.00550413	0.103461	0.059112	-0.0169413	0.0239383	0.0311029	0.0249775	0.00468258	-0.00911822	-0.00962949	0.0289464	-0.000927663	0.0051397	-0.0227376	-0.0230242	0.00997579	-0.00599207	0	0	0.00206879	-0.00267006	0.00335746
0.00550413	2010-11-20 12:30:06	0.213339	0.210299	-0.00303985	0.00550413	0.104834	0.0599932	-0.0167787	0.0242276	0.0313514	0.0249813	0.00470028	-0.00913409	-0.00979252	0.0292708	-0.000924553	0.00515828	-0.0228784	-0.0230488	0.0100191	-0.00606879	0	0	0.00177331	-0.00288881	0.00303985
0.00550413	2010-11-20 13:00:06	0.212635	0.211833	-0.000801389	0.00550413	0.105632	0.0606188	-0.0166779	0.0244951	0.031568	0.0249878	0.00471546	-0.00914705	-0.00995131	0.0295271	-0.000928528	0.00519679	-0.0229909	-0.0230725	0.0100583	-0.00614476	0	0	0.0014384	-0.00299585	0.000801389
0.00550413	2010-11-20 13:30:06	0.219675	0.21487	-0.00480549	0.00550413	0.107949	0.0612642	-0.0166816	0.0247167	0.0317181	0.0250157	0.0047297	-0.00915807	-0.0100258	0.0297262	-0.000937353	0.00524531	-0.0230761	-0.0231114	0.0100977	-0.00622161	0	0	0.00109542	-0.00297981	0.00480549
0.00550413	2010-11-20 14:00:06	0.216155	0.214837	-0.00131776	0.00550413	0.107681	0.0615579	-0.0167755	0.0249143	0.0318202	0.025063	0.00474347	-0.00916795	-0.0101143	0.0297732	-0.00094909	0.00530799	-0.0231525	-0.0231468	0.0101387	-0.00629968	0	0	0.000774901	-0.00283598	0.00131776
0.00550413	2010-11-20 14:30:06	0.219675	0.216176	-0.00349916	0.00550413	0.108706	0.0619833	-0.016967	0.0250818	0.0318639	0.0251109	0.00475575	-0.00917443	-0.0102886	0.0298579	-0.000961403	0.00536532	-0.0232271	-0.0231747	0.010181	-0.0063781	0	0	0.000504465	-0.00256662	0.00349916
0.00550413	2010-11-20 15:00:06	0.218971	0.21693	-0.00204104	0.00550413	0.109034	0.0622797	-0.0171936	0.0251802	0.0318639	0.0251597	0.00476736	-0.00917848	-0.0102971	0.0299769	-0.000973366	0.00541319	-0.0233003	-0.0231972	0.0102208	-0.00645552	0	0	0.000306996	-0.00218081	0.00204104
0.00550413	2010-11-20 15:30:06	0.219675	0.218905	-0.00077096	0.00550413	0.110387	0.0625707	-0.017429	0.0252755	0.0318637	0.0252225	0.00477829	-0.0091804	-0.0103448	0.0301372	-0.00098259	0.00544779	-0.0233504	-0.0232294	0.0102619	-0.00653215	0	0	0.000199111	-0.00169402	0.00077096
0.00550413	2010-11-20 16:00:06	0.223196	0.219541	-0.00365516	0.00550413	0.110427	0.0626998	-0.0176907	0.0253237	0.0318172	0.0252986	0.00479138	-0.00918264	-0.0103238	0.0303132	-0.000989702	0.00548091	-0.0233985	-0.0232879	0.010303	-0.00660796	0	0	0.000190045	-0.00112726	0.00365516
0.00550413	2010-11-20 16:30:06	0.222492	0.220427	-0.00206519	0.00550413	0.110715	0.0627604	-0.017884	0.0253322	0.0317287	0.0253789	0.00480658	-0.00918414	-0.0104038	0.0305335	-0.000994648	0.00550885	-0.0234391	-0.0233718	0.0103446	-0.00668327	0	0	0.000281006	-0.00050598	0.00206519
0.00550413	2010-11-20 17:00:06	0.2239	0.221201	-0.00269945	0.00550413	0.111063	0.062626	-0.0180627	0.0252703	0.0316327	0.025456	0.00482189	-0.00918408	-0.0104559	0.030717	-0.000997559	0.00553137	-0.0235027	-0.0234508	0.0103829	-0.00675721	0	0	0.000465056	0.000141318	0.00269945
0.00550413	2010-11-20 17:30:06	0.224604	0.221222	-0.00338204	0.00550413	0.110735	0.0623875	-0.0182027	0.0251618	0.0315427	0.0255365	0.00483917	-0.00918245	-0.0104839	0.030811	-0.00100102	0.00555655	-0.0235462	-0.0235351	0.0104175	-0.00683041	0	0	0.000727521	0.000784592	0.00338204
0.00550413	2010-11-20 18:00:06	0.224604	0.220115	-0.00448915	0.00550413	0.10969	0.061883	-0.0183017	0.0250627	0.0314687	0.0256082	0.00485491	-0.00917852	-0.0105584	0.0307299	-0.00100484	0.00558566	-0.0235792	-0.0236352	0.0104484	-0.0069037	0	0	0.0010469	0.00139389	0.00448915
0.00550413	2010-11-20 18:30:06	0.222492	0.219624	-0.00286744	0.00550413	0.109321	0.0613997	-0.0184073	0.0249525	0.0314056	0.0256836	0.00487001	-0.00917367	-0.010692	0.0306884	-0.00101072	0.00561557	-0.0236267	-0.0237459	0.0104789	-0.00697658	0	0	0.00139626	0.00194102	0.00286744
0.00550413	2010-11-20 19:00:06	0.218971	0.217801	-0.00117082	0.00550413	0.107272	0.0611086	-0.0184789	0.0248039	0.0313829	0.025768	0.00488362	-0.00916922	-0.0106877	0.0307363	-0.00101793	0.00563757	-0.02368	-0.0238668	0.0105073	-0.00704934	0	0	0.00174498	0.00240106	0.00117082
0.00550413	2010-11-20 19:30:06	0.221084	0.218523	-0.00256027	0.00550413	0.107621	0.0610125	-0.0185414	0.0246532	0.0313961	0.0258428	0.00489465	-0.00916415	-0.0106807	0.0308893	-0.00102341	0.00564966	-0.0237787	-0.0239753	0.010532	-0.00712241	0	0	0.0020608	0.00275383	0.00256027
0.00550413	2010-11-20 20:00:06	0.221788	0.218947	-0.00284112	0.00550413	0.107949	0.0607358	-0.0185626	0.024534	0.0314614	0.0259596	0.00490449	-0.00915852	-0.0105978	0.030882	-0.00102807	0.00566551	-0.0238849	-0.0240787	0.0105592	-0.0071946	0	0	0.00231203	0.00298502	0.00284112
0.00550413	2010-11-20 20:30:06	0.22038	0.218014	-0.0023651	0.00550413	0.107232	0.060313	-0.0185352	0.0245113	0.0316127	0.0260945	0.00491256	-0.00915139	-0.0106413	0.0307816	-0.00102881	0.00568164	-0.0239894	-0.0241688	0.0105949	-0.00726556	0	0	0.00246975	0.00308705	0.0023651
0.00550413	2010-11-20 21:00:06	0.218971	0.21592	-0.00305147	0.00550413	0.105511	0.0599996	-0.0184767	0.024502	0.0317948	0.0262364	0.00492137	-0.00914244	-0.0107158	0.0306995	-0.00102756	0.00568402	-0.0241731	-0.0242631	0.0106312	-0.00733449	0	0	0.00250995	0.00305957	0.00305147
0.00550413	2010-11-20 21:30:06	0.218267	0.216656	-0.00161163	0.00550413	0.105879	0.060246	-0.018347	0.0245269	0.0320674	0.0263884	0.00493065	-0.00912995	-0.0107552	0.0308579	-0.00102847	0.00567888	-0.0243906	-0.0243651	0.0106707	-0.00740269	0	0	0.00241528	0.00290944	0.00161163
0.00550413	2010-11-20 22:00:06	0.218971	0.216896	-0.00207547	0.00550413	0.105612	0.060545	-0.0182194	0.0246202	0.0324219	0.0265322	0.00493934	-0.00911458	-0.010609	0.0310386	-0.0010305	0.00567532	-0.0246353	-0.0244493	0.0107083	-0.00746977	0	0	0.00217656	0.00265037	0.00207547
0.00550413	2010-11-20 22:30:06	0.222492	0.219442	-0.00305006	0.00550413	0.107621	0.0611707	-0.0181365	0.0248013	0.032835	0.0266694	0.00494939	-0.00909852	-0.0106048	0.0312054	-0.00103138	0.00568271	-0.0248656	-0.0245647	0.0107442	-0.00753529	0	0	0.00179368	0.00230211	0.00305006
0.00550413	2010-11-20 23:00:06	0.219675	0.218724	-0.000951804	0.00550413	0.106697	0.0616673	-0.018052	0.0250461	0.0333083	0.0267893	0.0049578	-0.00908077	-0.0106765	0.0313354	-0.00103098	0.00569946	-0.0250789	-0.0247045	0.0107773	-0.00759993	0	0	0.00127593	0.00188913	0.000951804
0.00550413	2010-11-20 23:30:06	0.221084	0.22165	0.000566353	0.00550413	0.109382	0.062397	-0.0179716	0.0253438	0.0337631	0.0268803	0.00496557	-0.00906052	-0.0108297	0.0314883	-0.00102994	0.00570699	-0.0252623	-0.0248482	0.0108039	-0.00766404	0	0	0.000641782	0.00143912	-0.000566353
0.00550413	2010-11-21 00:00:06	0.22742	0.222825	-0.00459526	0.00550413	0.110099	0.0631953	-0.0178952	0.0256324	0.0341731	0.0269642	0.00497268	-0.00903963	-0.0108128	0.0317547	-0.0010305	0.0057161	-0.0254028	-0.0250016	0.0108244	-0.00772722	0	0	-8.20415e-05	0.000981132	0.00459526
0.00550413	2010-11-21 00:30:06	0.226716	0.224592	-0.00212441	0.00550413	0.111184	0.0640843	-0.0178196	0.0260976	0.0345488	0.0270411	0.00497927	-0.0090176	-0.010862	0.032033	-0.0010347	0.00574024	-0.0254755	-0.0251434	0.0108401	-0.00778992	0	0	-0.000862004	0.000543637	0.00212441
0.00550413	2010-11-21 01:00:06	0.236574	0.227963	-0.00861045	0.00550413	0.11393	0.0650711	-0.0178324	0.0265848	0.0348061	0.0271241	0.00498433	-0.00899435	-0.0109407	0.0322902	-0.00104006	0.00577298	-0.0255158	-0.0252794	0.0108577	-0.00785258	0	0	-0.00165972	0.000152624	0.00861045
0.00550413	2010-11-21 01:30:06	0.231645	0.230311	-0.00133383	0.00550413	0.114647	0.0666464	-0.0179044	0.027082	0.0350097	0.0271941	0.00498791	-0.00897047	-0.0109533	0.0328624	-0.00104619	0.00581404	-0.0255262	-0.0253941	0.0108783	-0.00791572	0	0	-0.00243426	-0.000170201	0.00133383
0.00550413	2010-11-21 02:00:06	0.234461	0.234005	-0.000456103	0.00550413	0.116631	0.0683455	-0.0180547	0.0275786	0.0351517	0.0272395	0.00499038	-0.00894695	-0.011122	0.0334891	-0.00105037	0.00585041	-0.0255047	-0.0254621	0.010898	-0.00797918	0	0	-0.00314471	-0.00040889	0.000456103
0.00550413	2010-11-21 02:30:06	0.242206	0.240837	-0.00136889	0.00550413	0.121633	0.0699983	-0.0182301	0.0279783	0.0352212	0.0272869	0.00499141	-0.00892305	-0.0112246	0.0341692	-0.00105767	0.00589351	-0.0254531	-0.0255195	0.0109192	-0.00804267	0	0	-0.00375271	-0.000554356	0.00136889
0.00550413	2010-11-21 03:00:06	0.251359	0.244228	-0.00713173	0.00550413	0.124217	0.0706819	-0.0183957	0.0283242	0.0352282	0.027322	0.00499192	-0.00889831	-0.0112316	0.0344533	-0.00106692	0.00597529	-0.0253181	-0.0255637	0.0109383	-0.00810423	0	0	-0.00422494	-0.000604961	0.00713173
0.00550413	2010-11-21 03:30:06	0.249951	0.246863	-0.00308839	0.00550413	0.127311	0.0709506	-0.0186636	0.028494	0.0351326	0.0273407	0.00499058	-0.00887219	-0.0118106	0.0345465	-0.00107417	0.00605393	-0.0251156	-0.025613	0.0109558	-0.00816595	0	0	-0.00453524	-0.00056657	0.00308839
0.00550413	2010-11-21 04:00:06	0.248543	0.244773	-0.00377053	0.00550413	0.125691	0.070853	-0.0188975	0.0284159	0.0349153	0.0273443	0.00498745	-0.00884539	-0.0118696	0.0345125	-0.00109169	0.00614082	-0.0248627	-0.0256509	0.0109721	-0.00822793	0	0	-0.00466628	-0.000452045	0.00377053
0.00550413	2010-11-21 04:30:06	0.250655	0.242902	-0.00775323	0.00550413	0.125035	0.0702311	-0.0192096	0.0282342	0.0345903	0.02733	0.0049823	-0.00881631	-0.0118906	0.0342214	-0.00110986	0.00621345	-0.0245642	-0.0256558	0.010988	-0.0082903	0	0	-0.00461072	-0.000280216	0.00775323
0.00550413	2010-11-21 05:00:06	0.246431	0.239674	-0.00675691	0.00550413	0.123949	0.0691694	-0.0196515	0.0279362	0.0341838	0.0273094	0.00497561	-0.0087856	-0.0119596	0.0336315	-0.00112684	0.00627416	-0.024272	-0.0256681	0.0110009	-0.00835111	0	0	-0.00437167	-7.43916e-05	0.00675691
0.00550413	2010-11-21 05:30:06	0.23939	0.234359	-0.00503137	0.00550413	0.120795	0.0679208	-0.0200578	0.0276129	0.0337426	0.0272684	0.00496679	-0.00875435	-0.0119385	0.0329735	-0.00114599	0.00632607	-0.0239666	-0.0256628	0.011009	-0.00841131	0	0	-0.00396244	0.000139459	0.00503137
0.00550413	2010-11-21 06:00:06	0.234461	0.230957	-0.00350437	0.00550413	0.119094	0.0670146	-0.0205052	0.0272372	0.0332982	0.0272239	0.00495596	-0.00872296	-0.0118879	0.0324241	-0.00115286	0.0063209	-0.0236756	-0.0256433	0.0110148	-0.00847164	0	0	-0.00340569	0.000334731	0.00350437
0.00550413	2010-11-21 06:30:06	0.230237	0.227942	-0.00229478	0.00550413	0.117045	0.0663534	-0.0208282	0.0268319	0.0328531	0.0271682	0.00494288	-0.0086902	-0.0117208	0.0321927	-0.00115407	0.00627724	-0.0234625	-0.0256101	0.011018	-0.0085325	0	0	-0.00273195	0.000486252	0.00229478
0.00550413	2010-11-21 07:00:06	0.229533	0.227336	-0.00219658	0.00550413	0.116964	0.0655854	-0.0209583	0.0265074	0.0324611	0.0270927	0.00492778	-0.0086568	-0.0113159	0.0319659	-0.00114936	0.00621671	-0.0232683	-0.0255605	0.0110189	-0.00859297	0	0	-0.00197763	0.000572235	0.00219658
0.00550413	2010-11-21 07:30:06	0.230237	0.225319	-0.00491736	0.00550413	0.115898	0.0647096	-0.0209828	0.0261533	0.0321379	0.0270053	0.00491145	-0.00862181	-0.0112021	0.0316378	-0.00113347	0.00614297	-0.0230969	-0.0255025	0.0110172	-0.00865238	0	0	-0.00118269	0.000575978	0.00491736
0.00550413	2010-11-21 08:00:06	0.224604	0.221622	-0.0029822	0.00550413	0.113112	0.0638099	-0.0207974	0.0258003	0.0318505	0.0268797	0.00489293	-0.00858725	-0.0111459	0.0313144	-0.00111574	0.00607107	-0.0229295	-0.025435	0.0110102	-0.00871171	0	0	-0.000388134	0.000487163	0.0029822
0.00550413	2010-11-21 08:30:06	0.224604	0.220355	-0.00424934	0.00550413	0.113132	0.06283	-0.0205401	0.0254264	0.0315867	0.0266947	0.00487338	-0.00855185	-0.0111093	0.0308342	-0.00109696	0.00598566	-0.0227472	-0.0253661	0.0109996	-0.00877019	0	0	0.000366574	0.000302687	0.00424934
0.00550413	2010-11-21 09:00:06	0.218971	0.216364	-0.00260749	0.00550413	0.110346	0.0618262	-0.0202243	0.0250834	0.0313543	0.0264833	0.0048535	-0.00851516	-0.0109703	0.0304343	-0.00108215	0.00590913	-0.0225787	-0.0252897	0.0109849	-0.00882795	0	0	0.00104587	2.69484e-05	0.00260749
0.00550413	2010-11-21 09:30:06	0.214747	0.212746	-0.00200108	0.00550413	0.107949	0.0608595	-0.0199213	0.0248013	0.0311328	0.026237	0.00483256	-0.00847721	-0.0107495	0.0299899	-0.00107336	0.00585111	-0.0223651	-0.0251967	0.0109653	-0.00888507	0	0	0.00162019	-0.000328405	0.00200108
0.00550413	2010-11-21 10:00:06	0.212635	0.210527	-0.00210774	0.00550413	0.106863	0.0603077	-0.0196897	0.0245344	0.0309052	0.025973	0.00480941	-0.0084386	-0.0107735	0.0297622	-0.00106274	0.00578366	-0.0221754	-0.0250974	0.0109404	-0.00894148	0	0	0.00206762	-0.000745254	0.00210774
0.00550413	2010-11-21 10:30:06	0.213339	0.209137	-0.00420149	0.00550413	0.106207	0.0598599	-0.0194356	0.0243585	0.0306893	0.0256935	0.00478577	-0.00839921	-0.0104699	0.029542	-0.00105453	0.00571898	-0.0219748	-0.0249723	0.0109105	-0.00900083	0	0	0.00237501	-0.00120023	0.00420149
0.00550413	2010-11-21 11:00:06	0.209818	0.207809	-0.00200922	0.00550413	0.105511	0.0597006	-0.0192292	0.0242687	0.0304902	0.0253998	0.00476268	-0.00835992	-0.0103955	0.0293926	-0.0010396	0.00565281	-0.0217553	-0.0247803	0.0108763	-0.00906197	0	0	0.00253851	-0.00166627	0.00200922
0.00550413	2010-11-21 11:30:06	0.21193	0.206415	-0.00551539	0.00550413	0.104526	0.05964	-0.0189646	0.0242367	0.0302814	0.0251186	0.00473912	-0.00832053	-0.0103238	0.0293373	-0.00102488	0.00558626	-0.0215203	-0.0245645	0.0108372	-0.00912251	0	0	0.00256345	-0.00211445	0.00551539
0.00550413	2010-11-21 12:00:06	0.21193	0.206991	-0.00493993	0.00550413	0.105223	0.0598047	-0.0186535	0.0242172	0.030053	0.0248302	0.00471462	-0.00827917	-0.0102437	0.0293465	-0.0010133	0.00553304	-0.021283	-0.0243207	0.0107937	-0.0091839	0	0	0.00246368	-0.00251586	0.00493993
0.00550413	2010-11-21 12:30:06	0.210522	0.206399	-0.00412289	0.00550413	0.104895	0.0599337	-0.0183879	0.0241657	0.0297791	0.0245433	0.00468813	-0.00823754	-0.0101495	0.0293502	-0.00100025	0.00548016	-0.0210185	-0.0240628	0.0107429	-0.00924347	0	0	0.00226035	-0.00284349	0.00412289
0.00550413	2010-11-21 13:00:06	0.210522	0.20647	-0.00405246	0.00550413	0.105551	0.0598849	-0.0181134	0.0240825	0.0294921	0.0242444	0.00466053	-0.00819531	-0.0101663	0.0292351	-0.000992012	0.00545215	-0.0206783	-0.0237867	0.010692	-0.0093034	0	0	0.00198028	-0.00307395	0.00405246
0.00550413	2010-11-21 13:30:06	0.213339	0.205626	-0.00771281	0.00550413	0.105899	0.0595397	-0.0179036	0.0239422	0.0291271	0.0239405	0.00463111	-0.0081532	-0.0102015	0.0289494	-0.000986453	0.00543253	-0.0203317	-0.0235054	0.0106376	-0.00936093	0	0	0.00165399	-0.00318891	0.00771281
0.00550413	2010-11-21 14:00:06	0.20841	0.202172	-0.00623757	0.00550413	0.104138	0.0588403	-0.0177629	0.0237381	0.0287225	0.0236397	0.00460141	-0.00811053	-0.0101706	0.0284896	-0.000983515	0.00542048	-0.0199573	-0.0232399	0.0105791	-0.00941288	0	0	0.0013135	-0.00317628	0.00623757
0.00550413	2010-11-21 14:30:06	0.20489	0.199813	-0.00507678	0.00550413	0.103688	0.0580829	-0.0177034	0.0234524	0.0282666	0.0233437	0.00457174	-0.0080672	-0.0101663	0.0279513	-0.000981253	0.00539724	-0.0195689	-0.0229721	0.0105176	-0.00946302	0	0	0.000990186	-0.00303086	0.00507678
0.00550413	2010-11-21 15:00:06	0.201369	0.196526	-0.00484363	0.00550413	0.102335	0.0571965	-0.0176742	0.0230929	0.0277652	0.023053	0.0045404	-0.00802352	-0.010068	0.0274149	-0.000981404	0.00536854	-0.0192054	-0.0226981	0.0104592	-0.00951182	0	0	0.000712618	-0.00275474	0.00484363
0.00550413	2010-11-21 15:30:06	0.197849	0.193272	-0.00457623	0.00550413	0.100902	0.0562362	-0.0176822	0.0227068	0.027238	0.022778	0.0045086	-0.00798036	-0.00985438	0.0268795	-0.000979681	0.00532579	-0.0188798	-0.0224144	0.0103986	-0.00956163	0	0	0.000504659	-0.0023571	0.00457623
0.00550413	2010-11-21 16:00:06	0.194328	0.189735	-0.00459282	0.00550413	0.0991604	0.0551442	-0.0177301	0.0223051	0.0267281	0.0225081	0.00447551	-0.00793698	-0.0096548	0.0263642	-0.00097191	0.00526373	-0.0185556	-0.0221252	0.0103369	-0.00961054	0	0	0.000383893	-0.00185375	0.00459282
0.00550413	2010-11-21 16:30:06	0.190808	0.185736	-0.00507176	0.00550413	0.0967832	0.0540299	-0.0176979	0.0218487	0.02623	0.0222383	0.00443739	-0.00789359	-0.00948055	0.0259098	-0.000960681	0.00518982	-0.0182725	-0.0218387	0.0102724	-0.00965798	0	0	0.000360471	-0.00126624	0.00507176
0.00550413	2010-11-21 17:00:06	0.187992	0.182273	-0.00571867	0.00550413	0.0946529	0.05293	-0.0176153	0.0213988	0.0257388	0.0219625	0.00439753	-0.00784968	-0.0092655	0.0255209	-0.000945242	0.00509927	-0.018008	-0.0215641	0.0102054	-0.00970535	0	0	0.000436448	-0.000620631	0.00571867
0.00550413	2010-11-21 17:30:06	0.184471	0.179305	-0.00516598	0.00550413	0.09328	0.0516591	-0.017461	0.0209394	0.025271	0.0216941	0.00435736	-0.00780622	-0.00910957	0.0249099	-0.000926694	0.00500226	-0.0177655	-0.0212903	0.0101373	-0.00974963	0	0	0.00060564	5.38726e-05	0.00516598
0.00550413	2010-11-21 18:00:06	0.178838	0.175236	-0.0036021	0.00550413	0.0904735	0.0505618	-0.0172355	0.0204885	0.0248323	0.0214296	0.00431727	-0.00776306	-0.00897885	0.0243219	-0.000909229	0.0049153	-0.0175415	-0.0210359	0.0100677	-0.00979227	0	0	0.000854026	0.000726538	0.0036021
0.00550413	2010-11-21 18:30:06	0.175318	0.171616	-0.00370187	0.00550413	0.0881165	0.0494225	-0.016991	0.0200448	0.0244109	0.021173	0.00427685	-0.0077187	-0.00880735	0.0236776	-0.000891952	0.00482451	-0.0173317	-0.020788	0.0100001	-0.00983359	0	0	0.00116065	0.00136675	0.00370187
0.00550413	2010-11-21 19:00:06	0.17391	0.169606	-0.00430371	0.00550413	0.0869906	0.0484596	-0.016714	0.0196541	0.0240325	0.020917	0.00423577	-0.00767391	-0.00871889	0.0233162	-0.000875448	0.00471997	-0.0172036	-0.0205412	0.00993015	-0.00987176	0	0	0.001499	0.00194569	0.00430371
0.00550413	2010-11-21 19:30:06	0.170389	0.166878	-0.00351148	0.00550413	0.0849414	0.0473612	-0.0164048	0.0193004	0.0237227	0.0206687	0.00419576	-0.00763134	-0.00829866	0.0229485	-0.000861563	0.00462503	-0.0171224	-0.020297	0.00985499	-0.00990588	0	0	0.00183876	0.00243783	0.00351148
0.00550413	2010-11-21 19:57:26	0.167573	0.164673	-0.0029002	0.00550413	0.0830589	0.0467915	-0.0161139	0.0190278	0.0235133	0.0204487	0.00415925	-0.00759276	-0.00825416	0.0227997	-0.000844273	0.00453814	-0.0170499	-0.0200787	0.00978543	-0.00993562	0	0	0.0021224	0.00279301	0.0029002
0.00550413	2010-11-21 20:30:06	0.165461	0.16244	-0.00302083	0.00550413	0.0812317	0.0460849	-0.0157429	0.0187222	0.0233031	0.0201997	0.00411555	-0.00754723	-0.00803161	0.0225705	-0.000824419	0.00444302	-0.0169698	-0.0198188	0.00968881	-0.00996799	0	0	0.00239439	0.00308449	0.00302083
0.00550413	2010-11-21 21:00:06	0.168277	0.162439	-0.00583785	0.00550413	0.0814383	0.0457095	-0.0153888	0.018476	0.0231863	0.019991	0.00407424	-0.0075046	-0.00796138	0.0224737	-0.000805711	0.00436034	-0.0168833	-0.0195958	0.00959347	-0.00999355	0	0	0.00254943	0.00321583	0.00583785
0.00550413	2010-11-21 21:30:06	0.161236	0.160174	-0.0010627	0.00550413	0.0797779	0.0451247	-0.0150639	0.0182638	0.0231053	0.019802	0.00403226	-0.00746315	-0.00784051	0.0223023	-0.000787172	0.00428606	-0.0167854	-0.0193669	0.00949637	-0.010018	0	0	0.00258848	0.00321533	0.0010627
0.00550413	2010-11-21 22:00:06	0.163348	0.159025	-0.00432389	0.00550413	0.0793688	0.0446584	-0.0147236	0.0180976	0.0230638	0.0196364	0.00398881	-0.00742173	-0.00791922	0.0222037	-0.000774764	0.00423059	-0.0166971	-0.01913	0.00939598	-0.01004	0	0	0.00249359	0.00308906	0.00432389
0.00550413	2010-11-21 22:30:06	0.16194	0.157849	-0.00409083	0.00550413	0.07898	0.0441118	-0.0144068	0.0179827	0.0230308	0.0194817	0.00394478	-0.00738053	-0.00772526	0.0220599	-0.000766399	0.00418973	-0.0166106	-0.018891	0.009296	-0.0100564	0	0	0.00225482	0.0028499	0.00409083
0.00550413	2010-11-21 23:00:06	0.157716	0.155598	-0.00211808	0.00550413	0.0776071	0.0437984	-0.0141305	0.0179412	0.0230568	0.0193364	0.00389933	-0.00734012	-0.00775196	0.0219512	-0.000758891	0.00415862	-0.0165259	-0.0186586	0.00919224	-0.0100698	0	0	0.00187112	0.00251674	0.00211808
0.00550413	2010-11-21 23:30:06	0.157012	0.154593	-0.00241871	0.00550413	0.0769713	0.0439434	-0.0139006	0.0179399	0.0231081	0.0191914	0.00385542	-0.00729916	-0.00769009	0.0219677	-0.00075321	0.00412833	-0.0164083	-0.0184379	0.00908922	-0.0100808	0	0	0.00135083	0.0021133	0.00241871
0.00550413	2010-11-22 00:00:06	0.157012	0.15494	-0.00207168	0.00550413	0.0773601	0.0443386	-0.0136934	0.0180024	0.0231601	0.0190449	0.00381136	-0.00725859	-0.00761562	0.022163	-0.000749799	0.00410553	-0.0162794	-0.0182291	0.00898695	-0.0100893	0	0	0.00071139	0.00166666	0.00207168
0.00550413	2010-11-22 00:30:06	0.157012	0.156029	-0.000982598	0.00550413	0.0787128	0.0447693	-0.0135406	0.0180902	0.0232146	0.0189051	0.00376725	-0.00721923	-0.00758332	0.0222331	-0.000744167	0.0040834	-0.0160931	-0.0180425	0.00888297	-0.010095	0	0	-2.1378e-05	0.0012055	0.000982598
0.00550413	2010-11-22 01:00:06	0.157012	0.155894	-0.0011172	0.00550413	0.079061	0.0451512	-0.0134076	0.0181971	0.0232508	0.018759	0.00372309	-0.00717714	-0.00759454	0.022189	-0.00074037	0.00407973	-0.0158638	-0.0178603	0.00877731	-0.0100977	0	0	-0.000814692	0.000758228	0.0011172
0.00550413	2010-11-22 01:30:06	0.157012	0.155629	-0.0013827	0.00550413	0.0797981	0.0453158	-0.0132369	0.0183079	0.0232165	0.01861	0.00368001	-0.00713611	-0.00764932	0.0218195	-0.000736809	0.00408215	-0.0155666	-0.0176716	0.00866994	-0.0100981	0	0	-0.00163065	0.000351114	0.0013827
0.00550413	2010-11-22 02:00:06	0.157716	0.155027	-0.00268874	0.00550413	0.0803934	0.0454093	-0.0131061	0.0184025	0.0231163	0.0184469	0.00363762	-0.00709525	-0.00781382	0.0214978	-0.000735443	0.0040767	-0.0152684	-0.0174793	0.00856139	-0.0100988	0	0	-0.0024285	6.53628e-06	0.00268874
0.00550413	2010-11-22 02:30:06	0.153491	0.153898	0.000407111	0.00550413	0.0800857	0.0454884	-0.0130246	0.0184993	0.0229577	0.0182758	0.00359644	-0.0070547	-0.0076564	0.0211862	-0.000739022	0.00406844	-0.0149568	-0.0172668	0.00845697	-0.0100968	0	0	-0.00316707	-0.000258529	-0.000407111
0.00550413	2010-11-22 03:00:06	0.154195	0.153262	-0.000933576	0.00550413	0.0801262	0.0457901	-0.0130228	0.0185298	0.0227338	0.0180837	0.00355571	-0.00701517	-0.00762409	0.0210184	-0.000740916	0.00404972	-0.0146676	-0.0170756	0.00835003	-0.0100926	0	0	-0.00380739	-0.000433652	0.000933576
0.00550413	2010-11-22 03:30:06	0.154899	0.153967	-0.000932088	0.00550413	0.0811507	0.0461061	-0.0130901	0.0185191	0.0224104	0.0178991	0.00351495	-0.00697764	-0.00737812	0.0209475	-0.000741529	0.00402704	-0.0143832	-0.0168732	0.00824825	-0.0100856	0	0	-0.00431509	-0.000515631	0.000932088
0.00550413	2010-11-22 04:00:06	0.155603	0.153365	-0.00223844	0.00550413	0.0815396	0.046027	-0.0132118	0.0184433	0.0220486	0.0177024	0.00347461	-0.00694257	-0.00732473	0.0207208	-0.000735991	0.00399723	-0.0140959	-0.0166812	0.00814738	-0.0100767	0	0	-0.00466261	-0.000508662	0.00223844
0.00550413	2010-11-22 04:30:06	0.155603	0.151746	-0.00385719	0.00550413	0.0811507	0.0457068	-0.0133265	0.0182784	0.0216252	0.0175029	0.00343572	-0.00691024	-0.00728819	0.0204075	-0.000724913	0.00395227	-0.0138087	-0.0164805	0.00804444	-0.0100679	0	0	-0.00483097	-0.000423963	0.00385719
0.00550413	2010-11-22 05:00:06	0.152083	0.148549	-0.00353438	0.00550413	0.0797779	0.0448401	-0.013381	0.0180196	0.0211621	0.0173137	0.00339906	-0.00687976	-0.00722071	0.0197975	-0.000715652	0.0039129	-0.01348	-0.0162933	0.00794141	-0.0100594	0	0	-0.004811	-0.000278876	0.00353438
0.00550413	2010-11-22 05:30:06	0.150675	0.146056	-0.00461919	0.00550413	0.0793283	0.0438469	-0.0134289	0.0176723	0.0206444	0.0171344	0.00336335	-0.00685084	-0.00727558	0.0191302	-0.000706505	0.00386085	-0.0131709	-0.0160881	0.0078406	-0.0100497	0	0	-0.00460392	-9.55063e-05	0.00461919
0.00550413	2010-11-22 06:00:06	0.145042	0.140963	-0.00407861	0.00550413	0.0762342	0.0426285	-0.0134793	0.0172412	0.0200969	0.0169618	0.0033291	-0.0068234	-0.00704369	0.0184123	-0.000702708	0.00381285	-0.0128934	-0.0158968	0.00774177	-0.0100398	0	0	-0.00422124	0.000101002	0.00407861
0.00550413	2010-11-22 06:30:06	0.141522	0.137799	-0.00372274	0.00550413	0.0748208	0.0415748	-0.01354	0.0167433	0.0195723	0.0167933	0.00329688	-0.00679907	-0.00691298	0.0178324	-0.00069619	0.00374361	-0.0126634	-0.0156879	0.00764537	-0.0100287	0	0	-0.00368407	0.000284428	0.00372274
0.00550413	2010-11-22 07:00:06	0.138705	0.134022	-0.00468311	0.00550413	0.0727311	0.0402773	-0.0136043	0.0161962	0.0190754	0.0166245	0.00326663	-0.00677574	-0.00659963	0.0174011	-0.000687147	0.00366255	-0.012522	-0.0154707	0.00755097	-0.0100161	0	0	-0.00302167	0.000429528	0.00468311
0.00550413	2010-11-22 07:30:06	0.136593	0.130893	-0.00570023	0.00550413	0.0712772	0.0388284	-0.0136061	0.0156724	0.0186664	0.0164505	0.00323816	-0.00675286	-0.00634942	0.0170526	-0.000672943	0.0035691	-0.0124254	-0.0152589	0.00745599	-0.0100007	0	0	-0.00226963	0.00051401	0.00570023
0.00550413	2010-11-22 08:00:06	0.128848	0.12544	-0.0034083	0.00550413	0.0674664	0.0372175	-0.01353	0.0151817	0.0183369	0.016269	0.00321092	-0.00673244	-0.00613862	0.0168139	-0.000651315	0.0034649	-0.0123538	-0.0150512	0.00736121	-0.0099821	0	0	-0.00146757	0.000520296	0.0034083
0.00550413	2010-11-22 08:30:06	0.125328	0.122051	-0.00327711	0.00550413	0.0653766	0.0358913	-0.0133144	0.0146971	0.0180657	0.0160971	0.00318506	-0.00671496	-0.00599805	0.0165853	-0.000629827	0.00336299	-0.0122901	-0.0148551	0.00727056	-0.00996323	0	0	-0.000656603	0.000436926	0.00327711
0.00550413	2010-11-22 09:00:06	0.119695	0.118087	-0.00160824	0.00550413	0.0623028	0.0349337	-0.0130359	0.0142426	0.0178401	0.0159271	0.00315951	-0.00670078	-0.00589551	0.0164351	-0.000608339	0.00327199	-0.0122479	-0.0146652	0.0071844	-0.00994374	0	0	0.000123159	0.000259505	0.00160824
0.00550413	2010-11-22 09:30:06	0.117583	0.115935	-0.00164802	0.00550413	0.0609704	0.0341184	-0.0127241	0.01391	0.0176861	0.0157486	0.00313568	-0.00668903	-0.00578301	0.0161245	-0.000590836	0.00319324	-0.0122124	-0.0144646	0.00710193	-0.00992057	0	0	0.0008351	-8.88765e-06	0.00164802
0.00550413	2010-11-22 10:00:06	0.117583	0.11408	-0.00350277	0.00550413	0.0598446	0.0334625	-0.0123766	0.0136764	0.0176044	0.0155618	0.00311254	-0.0066797	-0.00575917	0.0158268	-0.000577138	0.00313474	-0.0121973	-0.0142764	0.00702336	-0.00989546	0	0	0.00144824	-0.000357827	0.00350277
0.00550413	2010-11-22 10:30:06	0.114766	0.112319	-0.00244728	0.00550413	0.0584717	0.0329897	-0.011999	0.0135799	0.0175964	0.0153789	0.00309049	-0.00667299	-0.005665	0.0155484	-0.000567614	0.00308497	-0.0121845	-0.0140856	0.00694898	-0.00986858	0	0	0.00193899	-0.00077022	0.00244728
0.00550413	2010-11-22 11:00:06	0.113358	0.111809	-0.00154934	0.00550413	0.0578156	0.0329754	-0.011593	0.0135808	0.0176248	0.0152086	0.00306927	-0.00666884	-0.005658	0.0154903	-0.000559221	0.00303376	-0.0122068	-0.0139177	0.00688051	-0.0098396	0	0	0.00229235	-0.00122345	0.00154934
0.00550413	2010-11-22 11:30:06	0.114766	0.113089	-0.00167736	0.00550413	0.0581638	0.0333838	-0.0111617	0.0136388	0.0176673	0.0150446	0.00304931	-0.00666787	-0.0054275	0.0156699	-0.000552636	0.00298558	-0.0122687	-0.0137572	0.00681624	-0.00981064	0	0	0.00250256	-0.00169092	0.00167736
0.00550413	2010-11-22 12:00:06	0.116174	0.114941	-0.00123343	0.00550413	0.0589009	0.0340397	-0.0107546	0.0137551	0.0177577	0.0149009	0.00303061	-0.00666829	-0.00535441	0.0159667	-0.00054445	0.00294963	-0.0123422	-0.0136025	0.00675351	-0.00978052	0	0	0.00257308	-0.00214383	0.00123343
0.00550413	2010-11-22 12:30:06	0.118287	0.117113	-0.00117364	0.00550413	0.0603143	0.0345915	-0.0104378	0.0138844	0.0178705	0.0147609	0.00301309	-0.00666885	-0.00535441	0.0162018	-0.000534427	0.00292037	-0.0124151	-0.0134472	0.00669742	-0.00975036	0	0	0.00251604	-0.00255311	0.00117364
0.00550413	2010-11-22 13:00:06	0.120399	0.118742	-0.00165669	0.00550413	0.0616265	0.0349049	-0.0101575	0.0140275	0.0179736	0.0146345	0.00299787	-0.00667088	-0.00538248	0.0162654	-0.000526683	0.00291364	-0.0124541	-0.0133001	0.00664376	-0.00971753	0	0	0.00235104	-0.00289136	0.00165669
0.00550413	2010-11-22 13:30:06	0.119695	0.118359	-0.00133582	0.00550413	0.0616467	0.0349102	-0.00996232	0.0141497	0.0180489	0.0145216	0.00298508	-0.00667516	-0.00556098	0.0161549	-0.000520239	0.00291391	-0.0124565	-0.0131795	0.00659284	-0.00968309	0	0	0.00210362	-0.00313461	0.00133582
0.00550413	2010-11-22 14:00:06	0.119695	0.118117	-0.0015776	0.00550413	0.0616265	0.0350749	-0.00983149	0.0142187	0.0180584	0.0144302	0.00297316	-0.00668108	-0.00568046	0.0161235	-0.000522216	0.00292648	-0.0124605	-0.0130778	0.00654155	-0.00964595	0	0	0.0018033	-0.00326384	0.0015776
0.00550413	2010-11-22 14:30:06	0.119695	0.118036	-0.00165907	0.00550413	0.061667	0.0352119	-0.00978804	0.0142433	0.018021	0.0143608	0.00296191	-0.00669055	-0.00562846	0.016106	-0.000529356	0.00294465	-0.0124469	-0.0130049	0.0064929	-0.00960451	0	0	0.00148145	-0.0032662	0.00165907
0.00550413	2010-11-22 15:00:06	0.120399	0.119009	-0.00139004	0.00550413	0.0626713	0.0353686	-0.0098714	0.0142818	0.0179738	0.0143246	0.00295156	-0.00670172	-0.00561723	0.016164	-0.000536092	0.0029613	-0.0124427	-0.012943	0.00644851	-0.00956194	0	0	0.00116909	-0.00313575	0.00139004
0.00550413	2010-11-22 15:30:06	0.120399	0.118529	-0.00187043	0.00550413	0.0623635	0.0353357	-0.0100249	0.0143187	0.017899	0.0142996	0.00294254	-0.00671403	-0.00553428	0.0161567	-0.000541782	0.00298036	-0.0124658	-0.0129029	0.00641019	-0.00951904	0	0	0.000894792	-0.00287383	0.00187043
0.00550413	2010-11-22 16:00:06	0.120399	0.118231	-0.00216771	0.00550413	0.0620153	0.0354291	-0.0101711	0.0143401	0.0178154	0.0142945	0.00293504	-0.00672827	-0.00560738	0.0162598	-0.000542	0.00298703	-0.0125266	-0.0128648	0.00637414	-0.0094771	0	0	0.000682747	-0.00248893	0.00216771
0.00550413	2010-11-22 16:30:06	0.121103	0.118549	-0.00255421	0.00550413	0.0620355	0.0354647	-0.0102825	0.0143123	0.0177357	0.0143107	0.00293026	-0.00674366	-0.00559191	0.0163962	-0.000540474	0.00298133	-0.0125927	-0.012831	0.00634083	-0.00943545	0	0	0.000551192	-0.00199621	0.00255421
0.00550413	2010-11-22 17:00:06	0.121807	0.119944	-0.00186343	0.00550413	0.0629994	0.0354594	-0.0103362	0.0142352	0.0176472	0.0143474	0.0029285	-0.00676086	-0.00562146	0.0165843	-0.000539588	0.00298067	-0.0126874	-0.0128083	0.00631111	-0.00939433	0	0	0.000511231	-0.00141658	0.00186343
0.00550413	2010-11-22 17:30:06	0.122511	0.119867	-0.00264424	0.00550413	0.0626713	0.0351854	-0.0103768	0.014149	0.0175839	0.0143975	0.00292724	-0.00677859	-0.00559753	0.0166341	-0.000539456	0.00298899	-0.0127842	-0.0128207	0.00628575	-0.00935351	0	0	0.000566146	-0.000775524	0.00264424
0.00550413	2010-11-22 18:00:06	0.121103	0.119086	-0.00201747	0.00550413	0.061995	0.0347217	-0.0104134	0.014045	0.0175336	0.0144542	0.00292639	-0.00679666	-0.00571839	0.0165512	-0.00054037	0.00300764	-0.0128983	-0.0128453	0.00626268	-0.00931316	0	0	0.000711215	-0.000101676	0.00201747
0.00550413	2010-11-22 18:30:06	0.120399	0.118006	-0.00239342	0.00550413	0.0609096	0.0342607	-0.0104426	0.0138834	0.0175021	0.0145135	0.002926	-0.00681321	-0.00574085	0.0164498	-0.0005428	0.00302263	-0.0130183	-0.012886	0.00623984	-0.00927129	0	0	0.000934054	0.000574755	0.00239342
0.00550413	2010-11-22 19:00:06	0.118287	0.116995	-0.00129205	0.00550413	0.0599053	0.0338353	-0.0104678	0.0137328	0.0175169	0.0145784	0.00292828	-0.00683004	-0.00578587	0.016271	-0.000546379	0.00303279	-0.0131526	-0.0129533	0.00621522	-0.00922847	0	0	0.00121545	0.00122361	0.00129205
0.00550413	2010-11-22 19:30:06	0.118991	0.116807	-0.00218396	0.00550413	0.059557	0.0334401	-0.0104817	0.0136181	0.0175715	0.0146612	0.00293161	-0.00684404	-0.00576902	0.0161318	-0.000550703	0.00303731	-0.0133192	-0.0130394	0.00619531	-0.00918416	0	0	0.00153065	0.00181638	0.00218396
0.00550413	2010-11-22 20:00:06	0.117583	0.116646	-0.000936812	0.00550413	0.0588199	0.0332202	-0.010485	0.0135407	0.0176879	0.0147699	0.00293755	-0.00685771	-0.00565515	0.0160967	-0.000554867	0.0030429	-0.013501	-0.0131404	0.00617982	-0.00913847	0	0	0.001851	0.00232773	0.000936812
0.00550413	2010-11-22 20:30:06	0.117583	0.116563	-0.00101991	0.00550413	0.0578156	0.0331294	-0.0104777	0.01353	0.0178734	0.0149033	0.00294579	-0.00686993	-0.00570017	0.0164385	-0.000554076	0.00303092	-0.0137255	-0.0132419	0.00617117	-0.00909281	0	0	0.00214585	0.00273676	0.00101991
0.00550413	2010-11-22 21:00:06	0.121103	0.119346	-0.00175663	0.00550413	0.0591885	0.0333073	-0.0104243	0.0135556	0.0181117	0.0150588	0.00295659	-0.00688147	-0.00556945	0.0168661	-0.000552645	0.00301452	-0.0139879	-0.0133364	0.00617012	-0.00904751	0	0	0.00238465	0.00302817	0.00175663
0.00550413	2010-11-22 21:30:06	0.119695	0.12007	0.000375232	0.00550413	0.0585122	0.0335325	-0.0103073	0.0136644	0.0184288	0.0152243	0.00296949	-0.00689261	-0.0055132	0.0172948	-0.000547426	0.0030111	-0.0142861	-0.0134278	0.00617225	-0.00900111	0	0	0.00253903	0.00319298	-0.000375232
0.00550413	2010-11-22 22:00:06	0.123215	0.121992	-0.00122318	0.00550413	0.0592492	0.033908	-0.0101864	0.0138584	0.0188288	0.015401	0.00298653	-0.00690376	-0.00564245	0.017551	-0.000541595	0.00302519	-0.0145488	-0.0135329	0.00617497	-0.00895296	0	0	0.00258479	0.00322895	0.00122318
0.00550413	2010-11-22 22:30:06	0.12392	0.123547	-0.00037245	0.00550413	0.0595975	0.0345363	-0.01005	0.0140732	0.0192895	0.0155891	0.00300575	-0.00691462	-0.00596436	0.0179086	-0.000540765	0.00305357	-0.0148017	-0.0136573	0.00617806	-0.00890431	0	0	0.00250371	0.00314071	0.00037245
0.00550413	2010-11-22 23:00:06	0.125328	0.126424	0.00109587	0.00550413	0.0609906	0.0352687	-0.00991994	0.0143534	0.0197754	0.0157855	0.00302684	-0.00692383	-0.00596712	0.0182699	-0.000546398	0.00308832	-0.0150362	-0.0138014	0.00618717	-0.0088557	0	0	0.00228493	0.0029394	-0.00109587
0.00550413	2010-11-22 23:30:06	0.12744	0.129365	0.00192537	0.00550413	0.0627321	0.0361604	-0.00987025	0.0146789	0.0202773	0.0159879	0.0030497	-0.00693236	-0.00610769	0.0185786	-0.0005556	0.00314202	-0.0152763	-0.0139643	0.00619991	-0.00880716	0	0	0.00192601	0.00264197	-0.00192537
0.00550413	2010-11-23 00:00:06	0.128848	0.131472	0.00262414	0.00550413	0.0637972	0.0370192	-0.0098264	0.0150531	0.0207852	0.0161976	0.00307489	-0.00694013	-0.00620886	0.018834	-0.000569344	0.00321361	-0.0154936	-0.0141325	0.0062186	-0.00875785	0	0	0.00143334	0.00227016	-0.00262414
0.00550413	2010-11-23 00:30:06	0.133777	0.134564	0.000787284	0.00550413	0.0658666	0.03804	-0.00984397	0.0154794	0.0213066	0.0164236	0.00310406	-0.0069472	-0.00634656	0.0190561	-0.000582674	0.00328569	-0.0156921	-0.0142976	0.00624467	-0.00870787	0	0	0.000822113	0.00184913	-0.000787284
0.00550413	2010-11-23 01:00:06	0.135889	0.136645	0.000756374	0.00550413	0.0669723	0.0391043	-0.00992511	0.0159458	0.0217987	0.016667	0.00313622	-0.00695547	-0.00647728	0.0193482	-0.00059248	0.00333777	-0.015889	-0.0144698	0.00627685	-0.00865835	0	0	0.000115657	0.00140591	-0.000756374
0.00550413	2010-11-23 01:30:06	0.138001	0.140363	0.00236183	0.00550413	0.0693495	0.0403912	-0.0100169	0.0164667	0.0222673	0.0169194	0.00316996	-0.00696423	-0.0065096	0.0197058	-0.00060468	0.00339333	-0.0160883	-0.0146391	0.00631471	-0.00860821	0	0	-0.000655756	0.000967697	-0.00236183
0.00550413	2010-11-23 02:00:06	0.142226	0.144302	0.00207584	0.00550413	0.071828	0.0418534	-0.0101872	0.0169535	0.0227092	0.0171926	0.00320613	-0.00697247	-0.00661362	0.0201896	-0.000614853	0.00344686	-0.0162926	-0.0148046	0.00635815	-0.0085582	0	0	-0.00145657	0.000560081	-0.00207584
0.00550413	2010-11-23 02:30:06	0.144338	0.148006	0.00366751	0.00550413	0.073938	0.0433825	-0.0103845	0.0174242	0.0231355	0.017469	0.00324391	-0.00697972	-0.00671478	0.0207288	-0.000624877	0.00350526	-0.0165062	-0.0149745	0.00640907	-0.00850768	0	0	-0.00224802	0.000205398	-0.00366751
0.00550413	2010-11-23 03:00:06	0.152083	0.152872	0.000788594	0.00550413	0.0777286	0.04456	-0.0106345	0.0178689	0.0235237	0.0177329	0.00328375	-0.00698661	-0.00681171	0.0211196	-0.000633647	0.00356366	-0.0167299	-0.0151513	0.00645977	-0.00845673	0	0	-0.00299039	-7.87378e-05	-0.000788594
0.00550413	2010-11-23 03:30:06	0.152787	0.155074	0.00228696	0.00550413	0.0794093	0.0453344	-0.0108984	0.0182687	0.0238979	0.0180017	0.00332508	-0.00699398	-0.00697336	0.0212995	-0.000641937	0.00363239	-0.0169246	-0.0153468	0.00651259	-0.00840642	0	0	-0.0036455	-0.000280605	-0.00228696
0.00550413	2010-11-23 04:00:06	0.153491	0.156142	0.00265109	0.00550413	0.0801464	0.0459653	-0.0111795	0.0185962	0.0241966	0.0182854	0.00336588	-0.00700111	-0.00721786	0.0214101	-0.000653005	0.00370522	-0.0170702	-0.0155529	0.00657004	-0.00835426	0	0	-0.00417902	-0.000395141	-0.00265109
0.00550413	2010-11-23 04:30:06	0.156307	0.157286	0.000978046	0.00550413	0.0808632	0.046616	-0.0115066	0.0188174	0.0244083	0.0185881	0.00340712	-0.00700959	-0.00737389	0.0215547	-0.000667059	0.00376856	-0.017242	-0.0157919	0.0066364	-0.00830053	0	0	-0.00456265	-0.000424245	-0.000978046
0.00550413	2010-11-23 05:00:06	0.157716	0.159906	0.00219053	0.00550413	0.0829125	0.0471375	-0.0118582	0.0190098	0.0245765	0.0188985	0.00344838	-0.0070196	-0.00737251	0.021717	-0.000683573	0.00382931	-0.0174603	-0.0160438	0.0067114	-0.00824829	0	0	-0.00477591	-0.000376583	-0.00219053
0.00550413	2010-11-23 05:30:06	0.159124	0.160698	0.00157361	0.00550413	0.0832607	0.0474286	-0.0122869	0.0191889	0.0247732	0.0192161	0.0034903	-0.00702979	-0.00738935	0.0218267	-0.000697506	0.00388954	-0.017718	-0.016276	0.00679126	-0.00820012	0	0	-0.00480747	-0.000266899	-0.00157361
0.00550413	2010-11-23 06:00:06	0.159828	0.161745	0.00191682	0.00550413	0.083609	0.0477579	-0.0127028	0.0193574	0.0250057	0.0195499	0.00353408	-0.00704089	-0.00750037	0.0219796	-0.000707548	0.0039362	-0.0180014	-0.0164904	0.00687695	-0.00815196	0	0	-0.00465586	-0.000114861	-0.00191682
0.00550413	2010-11-23 06:30:06	0.160532	0.163167	0.0026349	0.00550413	0.0839775	0.0480898	-0.0130554	0.0195142	0.0252485	0.0198984	0.00357789	-0.00705408	-0.00752569	0.0222054	-0.000714878	0.00397146	-0.0183336	-0.0167241	0.00696529	-0.00810468	0	0	-0.00432959	5.64652e-05	-0.0026349
0.00550413	2010-11-23 07:00:06	0.164052	0.165872	0.00181921	0.00550413	0.0853099	0.0484982	-0.0133463	0.0196272	0.0255242	0.020266	0.00362064	-0.00706824	-0.007558	0.0225178	-0.000718674	0.00399219	-0.0187051	-0.0169695	0.00705842	-0.00805698	0	0	-0.0038466	0.000222416	-0.00181921
0.00550413	2010-11-23 07:23:46	0.168277	0.167327	-0.000949793	0.00550413	0.0854249	0.0488661	-0.0135273	0.0196913	0.0257869	0.0205515	0.0036547	-0.00708002	-0.00760673	0.0229071	-0.000721591	0.00401318	-0.0190382	-0.0171754	0.00713566	-0.00802064	0	0	-0.00337195	0.000333518	0.000949793
0.00550413	2010-11-23 08:00:06	0.167573	0.170188	0.00261491	0.00550413	0.0864763	0.0491303	-0.0137388	0.0197973	0.0262688	0.020958	0.00370646	-0.00709789	-0.00769571	0.0234173	-0.000728104	0.00405739	-0.0195781	-0.0174985	0.00725333	-0.00796563	0	0	-0.00252193	0.000443135	-0.00261491
0.00550413	2010-11-23 08:30:06	0.166165	0.171293	0.00512809	0.00550413	0.0863953	0.0491144	-0.0138876	0.0199275	0.0267352	0.0212717	0.00374914	-0.00711226	-0.00778565	0.0236524	-0.000732814	0.00410159	-0.0199928	-0.0177862	0.00735155	-0.00792018	0	0	-0.00175037	0.000457788	-0.00512809
0.00550413	2010-11-23 09:00:06	0.168277	0.172295	0.00401774	0.00550413	0.0863346	0.0490777	-0.0140151	0.0201393	0.0272241	0.0215597	0.00379262	-0.00712809	-0.00793321	0.0237704	-0.000738946	0.00415799	-0.0203619	-0.0180955	0.00744964	-0.00787487	0	0	-0.000957887	0.000390059	-0.00401774
0.00550413	2010-11-23 09:30:06	0.170389	0.173864	0.00347439	0.00550413	0.0863548	0.0496008	-0.0141127	0.0203638	0.0276829	0.0218438	0.00383474	-0.00714499	-0.00823119	0.0240855	-0.000747867	0.00421249	-0.0207222	-0.0184303	0.00754829	-0.00782873	0	0	-0.000183617	0.000233933	-0.00347439
0.00550413	2010-11-23 10:00:06	0.172502	0.178053	0.00555187	0.00550413	0.0878087	0.0507613	-0.0142044	0.0206829	0.0281315	0.0221316	0.00387417	-0.00716198	-0.00823681	0.0247296	-0.000761638	0.00426135	-0.0210932	-0.0187679	0.00765101	-0.00778342	0	0	0.000536016	-9.50156e-06	-0.00555187
0.00550413	2010-11-23 10:30:06	0.180951	0.183131	0.00218062	0.00550413	0.0899389	0.0519823	-0.0143309	0.0211257	0.0286125	0.0224076	0.00391321	-0.00717938	-0.00814963	0.0254799	-0.000774836	0.00432113	-0.0214914	-0.0190815	0.00775441	-0.00773835	0	0	0.00116947	-0.000332017	-0.00218062
0.00550413	2010-11-23 11:00:06	0.182359	0.18909	0.00673137	0.00550413	0.0929723	0.0533653	-0.0144456	0.0216938	0.0291318	0.0226647	0.0039492	-0.00719638	-0.00829857	0.0262346	-0.000784229	0.00439183	-0.0218448	-0.0193847	0.00785412	-0.00769051	0	0	0.00169187	-0.000718748	-0.00673137
0.00550413	2010-11-23 11:30:06	0.190104	0.193082	0.00297848	0.00550413	0.0941184	0.0547313	-0.0144953	0.02232	0.0296612	0.0229127	0.00398294	-0.00721247	-0.00856562	0.0270033	-0.000793272	0.00447668	-0.0221411	-0.0196669	0.00795339	-0.00764428	0	0	0.00208633	-0.00114918	-0.00297848
0.00550413	2010-11-23 11:52:46	0.196441	0.197952	0.00151118	0.00550413	0.0966201	0.0560835	-0.0145169	0.0227709	0.0300242	0.0230957	0.00400717	-0.00722465	-0.00879045	0.0276241	-0.000799563	0.00453833	-0.0223332	-0.019876	0.00802711	-0.00760846	0	0	0.00229424	-0.00148841	-0.00151118
0.00550413	2010-11-23 12:30:06	0.202777	0.205369	0.00259153	0.00550413	0.100388	0.058285	-0.0145571	0.0233727	0.0305275	0.0233815	0.00404417	-0.00724391	-0.00909824	0.0287397	-0.000816614	0.00465982	-0.0226046	-0.0202398	0.00814844	-0.00754969	0	0	0.00246779	-0.00203953	-0.00259153
0.00550413	2010-11-23 13:00:06	0.20841	0.21116	0.00274967	0.00550413	0.104219	0.0595704	-0.0146858	0.0238087	0.0308878	0.0235929	0.0040714	-0.00725975	-0.00934274	0.0293574	-0.000838402	0.00478802	-0.0227495	-0.0205284	0.0082477	-0.00750368	0	0	0.00246473	-0.00244411	-0.00274967
0.00550413	2010-11-23 13:30:06	0.214043	0.213405	-0.000637848	0.00550413	0.10594	0.0601669	-0.0149478	0.0241492	0.0311637	0.0237782	0.00409639	-0.00727476	-0.00965195	0.029599	-0.000863101	0.00493704	-0.0228426	-0.0208013	0.00834469	-0.00745943	0	0	0.00235225	-0.00278543	0.000637848
0.00550413	2010-11-23 14:00:06	0.209114	0.212706	0.00359184	0.00550413	0.105571	0.0603592	-0.015283	0.0244569	0.0313534	0.0239249	0.00412003	-0.00728907	-0.00999061	0.0295907	-0.000889308	0.0050833	-0.0228624	-0.0210766	0.00843799	-0.00741839	0	0	0.00215308	-0.00303965	-0.00359184
0.00550413	2010-11-23 14:30:06	0.210522	0.212814	0.00229209	0.00550413	0.106227	0.0605121	-0.015689	0.0246565	0.0314415	0.0240479	0.00414148	-0.00730276	-0.0102731	0.0295686	-0.000916409	0.00520183	-0.0228147	-0.0213473	0.00852983	-0.00738029	0	0	0.00189426	-0.00318743	-0.00229209
0.00550413	2010-11-23 15:00:06	0.21193	0.214162	0.00223151	0.00550413	0.107252	0.0611733	-0.016121	0.0247747	0.0314207	0.0241496	0.00416145	-0.007316	-0.0102901	0.0298091	-0.000944764	0.00529835	-0.0227629	-0.0216063	0.00861439	-0.00734454	0	0	0.00160504	-0.00321517	-0.00223151
0.00550413	2010-11-23 15:30:06	0.214043	0.214272	0.000229465	0.00550413	0.107045	0.0617278	-0.0166024	0.024891	0.0313183	0.024235	0.00417909	-0.00732747	-0.0102296	0.0300598	-0.000968307	0.00537882	-0.0226607	-0.0218566	0.00868905	-0.00731014	0	0	0.00131488	-0.00311588	-0.000229465
0.00550413	2010-11-23 16:00:06	0.216859	0.217713	0.000853513	0.00550413	0.110346	0.0621703	-0.0171053	0.0249839	0.0311726	0.0242886	0.00419522	-0.0073386	-0.0102464	0.0302496	-0.000982513	0.0054355	-0.0225196	-0.0220864	0.00876107	-0.00727756	0	0	0.00105137	-0.00288953	-0.000853513
0.00550413	2010-11-23 16:30:06	0.216155	0.217029	0.000873796	0.00550413	0.110018	0.0620991	-0.0174743	0.0250361	0.0309457	0.0243034	0.00420956	-0.00734918	-0.0102507	0.0302322	-0.000989815	0.00548523	-0.0223409	-0.0222724	0.00882704	-0.00724969	0	0	0.000838375	-0.00254303	-0.000873796
0.00550413	2010-11-23 17:00:06	0.214747	0.215777	0.00103019	0.00550413	0.109342	0.0619015	-0.0177265	0.0250397	0.0306642	0.0242788	0.00422175	-0.00735922	-0.0105191	0.0301825	-0.000990146	0.00550782	-0.0221175	-0.0224229	0.00888843	-0.00722296	0	0	0.000694505	-0.00208978	-0.00103019
0.00550413	2010-11-23 17:30:06	0.214043	0.215882	0.00183954	0.00550413	0.10965	0.0616987	-0.0178511	0.0249302	0.0302742	0.0242334	0.00423179	-0.00736931	-0.0105092	0.0301557	-0.000994054	0.00551839	-0.0218734	-0.0225475	0.00894527	-0.00719751	0	0	0.000631913	-0.00154881	-0.00183954
0.00550413	2010-11-23 18:00:06	0.214043	0.214664	0.000621468	0.00550413	0.108665	0.0613667	-0.0179103	0.0247336	0.0298467	0.0241559	0.00424065	-0.00737876	-0.0104404	0.0300986	-0.00100117	0.00553942	-0.0216245	-0.0226667	0.00899849	-0.00717545	0	0	0.000655574	-0.000943673	-0.000621468
0.00550413	2010-11-23 18:30:06	0.214747	0.213403	-0.00134372	0.00550413	0.107949	0.0609228	-0.0180685	0.0244611	0.0293942	0.0240454	0.00424855	-0.00738716	-0.0104418	0.0299982	-0.00100635	0.005557	-0.0213663	-0.0227572	0.00904552	-0.0071569	0	0	0.000763031	-0.00030108	0.00134372
0.00550413	2010-11-23 19:00:06	0.214043	0.211843	-0.0021999	0.00550413	0.10758	0.0599848	-0.0182147	0.02411	0.0289239	0.0238972	0.00425447	-0.00739461	-0.010446	0.0297218	-0.00101082	0.00556795	-0.0210657	-0.0228122	0.00908886	-0.00714147	0	0	0.000944633	0.000350575	0.0021999
0.00550413	2010-11-23 19:30:06	0.212635	0.208498	-0.0041368	0.00550413	0.105818	0.0587888	-0.0183123	0.0236828	0.0284664	0.0237232	0.00425857	-0.00739956	-0.0104334	0.0292766	-0.00101101	0.00556522	-0.0207643	-0.0228307	0.00912772	-0.00712976	0	0	0.00118422	0.000982754	0.0041368
0.00550413	2010-11-23 20:00:06	0.20489	0.202737	-0.00215282	0.00550413	0.102028	0.0573346	-0.0183865	0.0232134	0.028006	0.0235525	0.00426149	-0.00740215	-0.0103982	0.0286712	-0.0010092	0.0055492	-0.020439	-0.0228186	0.00916281	-0.00712112	0	0	0.00146025	0.00156828	0.00215282
0.00550413	2010-11-23 20:30:06	0.203481	0.199763	-0.00371796	0.00550413	0.100922	0.0559622	-0.0183386	0.0226948	0.0275568	0.0233873	0.00426378	-0.00740321	-0.0103547	0.0280564	-0.00100745	0.00551304	-0.0201259	-0.0227756	0.00919376	-0.00711529	0	0	0.00174722	0.00208273	0.00371796
0.00550413	2010-11-23 21:00:06	0.198553	0.195045	-0.00350751	0.00550413	0.0978078	0.0546424	-0.018268	0.0221717	0.0271314	0.0232225	0.00426361	-0.00740221	-0.0101454	0.0275707	-0.00100538	0.00546801	-0.0198608	-0.0226859	0.00922054	-0.00711269	0	0	0.0020174	0.00250565	0.00350751
0.00550413	2010-11-23 21:30:06	0.194328	0.191228	-0.00310046	0.00550413	0.0954103	0.0534649	-0.0181909	0.0217211	0.0267873	0.0230521	0.00426236	-0.00739923	-0.0099387	0.0271319	-0.000998183	0.0053999	-0.0196189	-0.0225534	0.00924259	-0.00711353	0	0	0.00224269	0.00282156	0.00310046
0.00550413	2010-11-23 22:00:06	0.191512	0.188191	-0.0033208	0.00550413	0.0936284	0.0524164	-0.0180465	0.0213136	0.0265057	0.0228547	0.00425987	-0.00739403	-0.00970543	0.0267632	-0.000985993	0.00531957	-0.0194212	-0.022385	0.00926153	-0.00711502	0	0	0.00239652	0.00302068	0.0033208
0.00550413	2010-11-23 22:30:06	0.188696	0.185721	-0.00297413	0.00550413	0.092215	0.0515077	-0.017791	0.0209945	0.0263029	0.0226573	0.00425453	-0.00738618	-0.0094904	0.0264056	-0.000970404	0.00523683	-0.0192187	-0.0222164	0.00927856	-0.00711747	0	0	0.00245569	0.00309932	0.00297413
0.00550413	2010-11-23 23:00:06	0.185175	0.182797	-0.00237832	0.00550413	0.090186	0.0508953	-0.0174866	0.0207431	0.0261584	0.0224566	0.00424846	-0.00737566	-0.00943701	0.026153	-0.000949915	0.00514275	-0.0190243	-0.0220492	0.00929162	-0.007122	0	0	0.00240201	0.00306002	0.00237832
0.00550413	2010-11-23 23:30:06	0.182359	0.181154	-0.00120465	0.00550413	0.0891614	0.0505383	-0.0170897	0.0205549	0.0260465	0.0222445	0.00424059	-0.0073635	-0.00925427	0.0258619	-0.000932176	0.00505188	-0.0188398	-0.0218763	0.00929937	-0.00712862	0	0	0.00222372	0.0029113	0.00120465
0.00550413	2010-11-24 00:00:06	0.183063	0.180552	-0.00251137	0.00550413	0.0891614	0.0503434	-0.0166624	0.0204144	0.0259768	0.0220326	0.00423117	-0.00734803	-0.00909125	0.0255162	-0.000916388	0.0049768	-0.0186334	-0.0217023	0.00930381	-0.00713896	0	0	0.00191644	0.00266714	0.00251137
0.00550413	2010-11-24 00:30:06	0.180951	0.17866	-0.00229055	0.00550413	0.088157	0.0501735	-0.0162904	0.0203538	0.025933	0.0218195	0.00421943	-0.00732999	-0.00905756	0.0250933	-0.000901541	0.00491257	-0.0184174	-0.0214926	0.00930536	-0.00715185	0	0	0.00148377	0.00234608	0.00229055
0.00550413	2010-11-24 01:00:06	0.180247	0.177769	-0.00247787	0.00550413	0.0881368	0.0500497	-0.0159216	0.0203509	0.0258866	0.0215969	0.00420527	-0.00730896	-0.00901254	0.0247577	-0.000890614	0.00484805	-0.018203	-0.0212734	0.00930178	-0.00716646	0	0	0.000937337	0.00197014	0.00247787
0.00550413	2010-11-24 01:30:06	0.179542	0.177149	-0.00239305	0.00550413	0.0880963	0.0500906	-0.0155982	0.0203771	0.0258297	0.0213831	0.00419008	-0.00728453	-0.00878351	0.0245106	-0.000880345	0.0047842	-0.0179926	-0.0210483	0.00929324	-0.00718212	0	0	0.000296404	0.00156349	0.00239305
0.00550413	2010-11-24 02:00:06	0.17743	0.17667	-0.000759923	0.00550413	0.0881368	0.0502988	-0.0153325	0.0204124	0.0257736	0.0211912	0.00417301	-0.0072573	-0.00870481	0.0243806	-0.000869739	0.00472176	-0.017774	-0.0208048	0.00928242	-0.00719905	0	0	-0.000413085	0.00115094	0.000759923
0.00550413	2010-11-24 02:30:06	0.178838	0.177024	-0.00181431	0.00550413	0.0888333	0.050686	-0.0151414	0.0204471	0.0256825	0.0209978	0.00415417	-0.00722985	-0.00856286	0.0243355	-0.000859329	0.00466557	-0.0175827	-0.0205492	0.0092649	-0.00721807	0	0	-0.00115986	0.000756467	0.00181431
0.00550413	2010-11-24 03:00:06	0.178838	0.177031	-0.0018075	0.00550413	0.0895299	0.0508124	-0.0149967	0.0204879	0.0255818	0.0208175	0.00413251	-0.00720075	-0.00845884	0.024236	-0.00084763	0.00461311	-0.0173863	-0.0202905	0.00924376	-0.00723989	-1.85903e-38	0	-0.00190907	0.000401664	0.0018075
0.00550413	2010-11-24 03:30:06	0.179542	0.176686	-0.00285625	0.00550413	0.0901657	0.0508071	-0.014917	0.020497	0.0254671	0.0206359	0.0041082	-0.00716888	-0.00843214	0.0240314	-0.000834762	0.00456597	-0.0171709	-0.0200118	0.00922167	-0.00726251	-1.79413e-33	-4.64512e-34	-0.00262431	0.000104373	0.00285625
0.00550413	2010-11-24 04:00:06	0.176022	0.174457	-0.00156495	0.00550413	0.0891816	0.0506371	-0.0148659	0.0204367	0.0252897	0.0204687	0.00408284	-0.00713548	-0.00844199	0.0237596	-0.000825162	0.0045287	-0.0169464	-0.0197359	0.00919566	-0.00728476	-1.00095e-29	-3.53538e-30	-0.00326976	-0.00012246	0.00156495
0.00550413	2010-11-24 04:30:06	0.174614	0.173207	-0.00140649	0.00550413	0.0891816	0.050429	-0.0148228	0.0203366	0.0250637	0.0203161	0.00405783	-0.00710086	-0.00842229	0.023402	-0.000818812	0.00449475	-0.0167073	-0.0194832	0.00916649	-0.0073055	-8.32911e-27	-3.74582e-27	-0.00381239	-0.000271632	0.00140649
0.00550413	2010-11-24 05:00:06	0.17391	0.171364	-0.00254581	0.00550413	0.0887928	0.0499653	-0.0148348	0.0201918	0.0247638	0.0201841	0.00403222	-0.00706469	-0.00831551	0.0230001	-0.000815034	0.00446191	-0.0165102	-0.0192356	0.00913496	-0.0073253	-1.82652e-24	-9.96611e-25	-0.004224	-0.000342138	0.00254581
0.00550413	2010-11-24 05:30:06	0.171093	0.169264	-0.00182949	0.00550413	0.0880558	0.0495069	-0.0148834	0.020014	0.0244673	0.0200639	0.00400576	-0.00702444	-0.00821996	0.0225771	-0.000811954	0.00443062	-0.0163526	-0.0190047	0.00910027	-0.00734245	-1.51688e-22	-9.6951e-23	-0.00448296	-0.000339198	0.00182949
0.00550413	2010-11-24 06:00:06	0.169685	0.166639	-0.00304625	0.00550413	0.0867233	0.0489774	-0.0149606	0.0198193	0.0241635	0.0199564	0.00397626	-0.00698169	-0.0081511	0.022202	-0.000806849	0.00438607	-0.0162441	-0.0187776	0.00906204	-0.00736008	-6.07638e-21	-4.431e-21	-0.00457565	-0.000273835	0.00304625
0.00550413	2010-11-24 06:30:06	0.168277	0.16559	-0.00268694	0.00550413	0.0866828	0.0484505	-0.015011	0.0196062	0.0238745	0.0198625	0.00394595	-0.0069373	-0.00795576	0.021789	-0.00079984	0.0043303	-0.0161754	-0.0185606	0.00901938	-0.00737603	-1.38835e-19	-1.13191e-19	-0.00449727	-0.000162025	0.00268694
0.00550413	2010-11-24 07:00:06	0.165461	0.163022	-0.00243898	0.00550413	0.0849414	0.0478881	-0.0150322	0.0193522	0.0236115	0.019774	0.00391471	-0.00689107	-0.0078082	0.0214941	-0.000789102	0.00426965	-0.0161505	-0.0183626	0.00897217	-0.00739089	-2.03963e-18	-1.82979e-18	-0.00425223	-2.3464e-05	0.00243898
0.00550413	2010-11-24 07:30:06	0.164757	0.161402	-0.00335494	0.00550413	0.083937	0.047323	-0.0150047	0.0190866	0.0234036	0.0196865	0.00388295	-0.00684326	-0.00770418	0.0212857	-0.000776263	0.00419861	-0.0161556	-0.0182003	0.00891744	-0.00740582	-2.10376e-17	-2.05046e-17	-0.00385386	0.000119964	0.00335494
0.00550413	2010-11-24 08:00:06	0.164052	0.160408	-0.00364433	0.00550413	0.0835483	0.0465959	-0.0149196	0.0187426	0.0232202	0.0195968	0.00385089	-0.00679495	-0.0075707	0.0211539	-0.000763564	0.00412685	-0.0161954	-0.0180484	0.00885929	-0.00742042	-1.62742e-16	-1.70555e-16	-0.00332355	0.0002459	0.00364433
0.00550413	2010-11-24 08:30:06	0.161236	0.158329	-0.00290742	0.00550413	0.0820944	0.045658	-0.0148132	0.0184481	0.0230782	0.019503	0.00381799	-0.00674451	-0.00735704	0.0209429	-0.000750056	0.00406437	-0.0162235	-0.0179075	0.00880285	-0.00743334	-9.93116e-16	-1.1096e-15	-0.00268945	0.000333291	0.00290742
0.00550413	2010-11-24 09:00:06	0.159124	0.155173	-0.0039507	0.00550413	0.0800857	0.0445267	-0.0146955	0.018179	0.0229636	0.0193996	0.00378452	-0.00669225	-0.00740905	0.0206185	-0.000735708	0.00400908	-0.016249	-0.0177974	0.00874523	-0.00744336	-4.97246e-15	-5.88111e-15	-0.00198461	0.000364079	0.0039507
0.00550413	2010-11-24 09:30:06	0.154899	0.152626	-0.00227285	0.00550413	0.0779352	0.0438352	-0.014534	0.0179422	0.0228492	0.0192847	0.00375109	-0.00663777	-0.00736128	0.0205041	-0.000725572	0.00395893	-0.0162906	-0.0177027	0.00868584	-0.00745187	-2.1072e-14	-2.62249e-14	-0.00124497	0.000324686	0.00227285
0.00550413	2010-11-24 10:00:06	0.151379	0.15112	-0.000258548	0.00550413	0.0763152	0.0434006	-0.0143706	0.017774	0.0227739	0.0191691	0.00371876	-0.00658192	-0.00722495	0.0205363	-0.000717301	0.00391069	-0.0163336	-0.0176149	0.00862123	-0.00746048	-7.74825e-14	-1.00954e-13	-0.00050706	0.000207165	0.000258548
0.00550413	2010-11-24 10:30:06	0.152787	0.151902	-0.000885008	0.00550413	0.0762747	0.0434639	-0.014231	0.0177073	0.0227414	0.0190461	0.00368639	-0.00652382	-0.00718141	0.0208892	-0.000709058	0.00386385	-0.0163909	-0.0175256	0.00855228	-0.00746968	-2.5224e-13	-3.4257e-13	0.000194229	9.92773e-06	0.000885008
0.00550413	2010-11-24 11:00:06	0.152083	0.153286	0.00120346	0.00550413	0.0766231	0.0435785	-0.0140355	0.0177439	0.0227311	0.0189133	0.00365412	-0.00646318	-0.00699444	0.0211869	-0.000704225	0.00384279	-0.0164166	-0.0174417	0.00847905	-0.00748064	-7.39098e-13	-1.04236e-12	0.000827724	-0.000262012	-0.00120346
0.00550413	2010-11-24 11:30:06	0.153491	0.154618	0.00112723	0.00550413	0.0769511	0.0439434	-0.0138283	0.0178385	0.0227529	0.0187857	0.00362217	-0.0063987	-0.00714063	0.0215132	-0.000695305	0.00383432	-0.0163914	-0.0173532	0.00840175	-0.00749204	-1.97601e-12	-2.88447e-12	0.00136779	-0.000597297	-0.00112723
0.00550413	2010-11-24 12:00:06	0.156307	0.156378	7.06746e-05	0.00550413	0.0776881	0.0443741	-0.0135768	0.0179308	0.0227561	0.018657	0.00359038	-0.00633056	-0.00720239	0.0217455	-0.00068936	0.00383716	-0.0162842	-0.0172581	0.00832233	-0.00750322	-4.87546e-12	-7.34525e-12	0.0017957	-0.000978966	-7.06747e-05
0.00550413	2010-11-24 12:30:06	0.157011	0.158093	0.00108141	0.00550413	0.0787128	0.0447587	-0.0132859	0.0180108	0.0227284	0.0185202	0.00355909	-0.00626128	-0.00738935	0.0219538	-0.000688162	0.00385428	-0.0161594	-0.0171664	0.00823935	-0.00751336	-1.12081e-11	-1.73837e-11	0.00210054	-0.00138561	-0.00108141
0.00550413	2010-11-24 13:00:06	0.156307	0.159003	0.00269599	0.00550413	0.0793891	0.0448495	-0.0130575	0.0180908	0.0226829	0.0183829	0.00352824	-0.00619161	-0.00742166	0.0219806	-0.000693032	0.00388557	-0.0159779	-0.0170683	0.00815558	-0.00752316	-2.42022e-11	-3.8558e-11	0.00227957	-0.00179284	-0.00269599
0.00550413	2010-11-24 13:30:06	0.154899	0.158673	0.00377382	0.00550413	0.0793891	0.0448166	-0.0129087	0.0181291	0.0225981	0.0182465	0.00349758	-0.00612057	-0.007558	0.0218673	-0.000702725	0.00393703	-0.0157693	-0.0169527	0.00806972	-0.00753352	-4.94287e-11	-8.07289e-11	0.002338	-0.00217503	-0.00377382
0.00550413	2010-11-24 14:00:06	0.154898	0.15746	0.00256168	0.00550413	0.0787128	0.044781	-0.0128573	0.0181074	0.0224598	0.018096	0.00346589	-0.00604934	-0.00762262	0.021742	-0.00071303	0.00397941	-0.0155263	-0.0168421	0.00798467	-0.0075436	-9.60456e-11	-1.60527e-10	0.00228826	-0.00250702	-0.00256168
0.00550413	2010-11-24 14:30:06	0.154194	0.157102	0.00290791	0.00550413	0.079061	0.0447125	-0.0128986	0.0180403	0.0222728	0.0179386	0.00343346	-0.00597487	-0.00763109	0.0216332	-0.000723308	0.00400952	-0.0152729	-0.0167322	0.00790229	-0.00755609	-1.7847e-10	-3.04766e-10	0.00214886	-0.00276587	-0.00290791
0.00550413	2010-11-24 15:00:06	0.15349	0.1562	0.00271079	0.00550413	0.0790408	0.044507	-0.0129878	0.0179425	0.0220583	0.0177757	0.00340091	-0.00589946	-0.00757209	0.0215097	-0.000729762	0.00402133	-0.015011	-0.0166199	0.00781902	-0.00756949	-3.18543e-10	-5.54982e-10	0.00194284	-0.00293237	-0.00271079
0.00550413	2010-11-24 15:30:06	0.154193	0.154389	0.000195283	0.00550413	0.0783442	0.0441421	-0.0130974	0.0178116	0.0218095	0.0176101	0.00336713	-0.00582347	-0.00750037	0.0212876	-0.00073354	0.00402772	-0.0147111	-0.0165068	0.00773633	-0.00758279	-5.48228e-10	-9.73242e-10	0.001696	-0.00299232	-0.000195285
0.00550413	2010-11-24 16:00:06	0.152081	0.152315	0.000234425	0.00550413	0.0776476	0.0437061	-0.0131997	0.0176623	0.0215071	0.0174472	0.00333283	-0.00574671	-0.00751446	0.0209117	-0.000732758	0.00402006	-0.01438	-0.0164043	0.00765373	-0.00759712	-9.12874e-10	-1.64935e-09	0.00143501	-0.00293738	-0.000234427
0.00550413	2010-11-24 16:30:06	0.151376	0.150071	-0.00130585	0.00550413	0.0769511	0.0431516	-0.0132527	0.0174621	0.0211446	0.0172711	0.00329728	-0.00566957	-0.00746668	0.0203596	-0.0007303	0.00399917	-0.014047	-0.0162828	0.00757179	-0.00761277	-1.47506e-09	-2.70951e-09	0.00118554	-0.00276559	0.00130585
0.00550413	2010-11-24 17:00:06	0.149967	0.147697	-0.00227051	0.00550413	0.0758657	0.0426826	-0.0132706	0.017249	0.020744	0.0170819	0.00326042	-0.0055923	-0.00738236	0.0198278	-0.000725854	0.00396356	-0.0137087	-0.0161541	0.00748999	-0.00762755	-2.31898e-09	-4.32649e-09	0.000970527	-0.00248138	0.0022705
0.00550413	2010-11-24 17:30:06	0.14363	0.145408	0.00177867	0.00550413	0.0748816	0.0420649	-0.0132626	0.0170073	0.020324	0.016881	0.00322243	-0.00551399	-0.00728681	0.0193071	-0.000721153	0.00391359	-0.0133781	-0.0160138	0.00740789	-0.00764257	-3.55534e-09	-6.73123e-09	0.000808697	-0.00209526	-0.00177868
0.00550413	2010-11-24 18:00:06	0.144333	0.144168	-0.000165053	0.00550413	0.0744523	0.0415248	-0.0132253	0.0167534	0.0198877	0.0166584	0.00318547	-0.00543597	-0.00705492	0.0189642	-0.000715907	0.00385232	-0.013078	-0.0158642	0.00732582	-0.00765657	-5.32676e-09	-1.02258e-08	0.00071337	-0.00162314	0.000165037
0.00550413	2010-11-24 18:30:06	0.139403	0.141479	0.00207534	0.00550413	0.0727716	0.0407425	-0.0131774	0.0164686	0.0194426	0.0164167	0.00314782	-0.00535921	-0.00677664	0.0185522	-0.000705441	0.00378336	-0.0127898	-0.0157198	0.00724333	-0.00767224	-7.81346e-09	-1.51975e-08	0.000691701	-0.00108528	-0.00207536
0.00550413	2010-11-24 19:00:06	0.140811	0.13948	-0.00133114	0.00550413	0.0716863	0.0400733	-0.0130922	0.0161376	0.0190047	0.016163	0.00310886	-0.00528422	-0.00673448	0.0182407	-0.000689889	0.00370303	-0.0125006	-0.0155521	0.00716294	-0.00769047	-1.12393e-08	-2.21344e-08	0.000744318	-0.000505136	0.0013311
0.00550413	2010-11-24 19:30:06	0.137289	0.137118	-0.000171722	0.00550413	0.0703336	0.0391486	-0.0129592	0.0157421	0.0185376	0.0158937	0.00307003	-0.00521058	-0.00649275	0.0178554	-0.000674129	0.00362107	-0.0122175	-0.015363	0.0070824	-0.00771124	-1.58781e-08	-3.16408e-08	0.000865397	9.20139e-05	0.000171674
0.00550413	2010-11-24 20:00:06	0.13588	0.134399	-0.00148109	0.00550413	0.0689	0.0381119	-0.0128137	0.0153242	0.0180844	0.0156213	0.00303151	-0.00513896	-0.00645906	0.0174592	-0.000656052	0.00353729	-0.0119456	-0.0151536	0.00700119	-0.00773243	-2.20597e-08	-4.44543e-08	0.00104315	0.000680416	0.00148102
0.00550413	2010-11-24 20:30:06	0.132359	0.13044	-0.00191904	0.00550413	0.0664822	0.0367947	-0.0126701	0.0148973	0.0176425	0.0153397	0.00299196	-0.00506897	-0.00628756	0.0169191	-0.000640942	0.00345869	-0.0116561	-0.014928	0.00691941	-0.00775388	-3.01763e-08	-6.14626e-08	0.00126066	0.00123521	0.00191895
0.00550413	2010-11-24 21:00:06	0.129541	0.126779	-0.00276133	0.00550413	0.064352	0.0355487	-0.0124947	0.0144648	0.017199	0.0150509	0.00295016	-0.00499983	-0.00619625	0.0164214	-0.000628516	0.00339013	-0.0113891	-0.0146823	0.00683276	-0.00777448	-4.06888e-08	-8.37202e-08	0.00149709	0.00173366	0.00276121
0.00550413	2010-11-24 21:30:06	0.12461	0.123048	-0.001562	0.00550413	0.0619343	0.0344397	-0.0123192	0.0140395	0.0167645	0.0147665	0.00290752	-0.00493187	-0.00603883	0.0159734	-0.000616025	0.00331371	-0.0111023	-0.014422	0.00674463	-0.00779498	-5.41322e-08	-1.12465e-07	0.00172906	0.00215628	0.00156184
0.00550413	2010-11-24 22:00:06	0.120383	0.120309	-7.36543e-05	0.00550413	0.0602131	0.033556	-0.0121284	0.0136596	0.016365	0.0144913	0.00286419	-0.00486461	-0.00588428	0.0156277	-0.000604344	0.00323393	-0.0108413	-0.0141451	0.00665789	-0.00781509	-7.11215e-08	-1.49134e-07	0.00193221	0.00248767	7.3434e-05
0.00550413	2010-11-24 22:30:06	0.118268	0.118044	-0.000224713	0.00550413	0.0588199	0.0328039	-0.0119051	0.013302	0.0159996	0.0142113	0.00282122	-0.00479781	-0.00562708	0.0152904	-0.000590968	0.0031545	-0.0106091	-0.0138693	0.00657109	-0.00783479	-9.23566e-08	-1.95381e-07	0.00208285	0.00271724	0.000224425
0.00550413	2010-11-24 23:00:06	0.114746	0.115703	0.000957494	0.00550413	0.0574268	0.0321097	-0.0116478	0.0130052	0.0156863	0.013929	0.00277804	-0.00473175	-0.0055329	0.0150093	-0.000575293	0.00307828	-0.0103753	-0.0135856	0.00648119	-0.00785492	-1.18627e-07	-2.53087e-07	0.00215955	0.00283957	-0.000957866
0.00550413	2010-11-24 23:30:06	0.112631	0.11365	0.00101864	0.00550413	0.0564022	0.0313577	-0.0113434	0.0127406	0.0154249	0.0136503	0.00273516	-0.00466579	-0.00541203	0.0147052	-0.000558911	0.00299736	-0.0101211	-0.0132828	0.00639172	-0.00787408	-1.50815e-07	-3.24376e-07	0.00214462	0.00285462	-0.00101911
0.00550413	2010-11-25 00:00:06	0.109813	0.111277	0.00146441	0.00550413	0.0549888	0.0307649	-0.0109911	0.0124737	0.0151714	0.0133657	0.00269308	-0.0046001	-0.00526448	0.0144314	-0.000543782	0.00292276	-0.00986268	-0.0129806	0.00630381	-0.00789238	-1.89902e-07	-4.11627e-07	0.00202539	0.00276758	-0.00146501
0.00550413	2010-11-25 00:30:06	0.106994	0.108383	0.00138893	0.00550413	0.0533081	0.0301722	-0.0106263	0.012233	0.0149172	0.0130776	0.00265115	-0.0045355	-0.00517454	0.0141282	-0.000529049	0.00285397	-0.00959919	-0.0126854	0.00621429	-0.00790998	-2.36967e-07	-5.17482e-07	0.00179521	0.00258852	-0.00138968
0.00550413	2010-11-25 01:00:06	0.107696	0.106892	-0.000804003	0.00550413	0.0532676	0.0296453	-0.0102981	0.0119952	0.0146735	0.0127669	0.00260977	-0.0044715	-0.00514223	0.0137964	-0.000517753	0.00279342	-0.00932695	-0.0123836	0.00611976	-0.00792506	-2.93191e-07	-6.44857e-07	0.00145411	0.00233179	0.000803065
0.00550413	2010-11-25 01:30:06	0.104877	0.104054	-0.000823574	0.00550413	0.0518542	0.0290829	-0.0100072	0.0117815	0.0144315	0.0124489	0.00256792	-0.00440842	-0.00494827	0.0135015	-0.000508088	0.00273844	-0.00901144	-0.0120843	0.00602382	-0.0079365	-3.5986e-07	-7.96948e-07	0.00100904	0.00201519	0.000822418
0.00550413	2010-11-25 02:00:06	0.102761	0.10124	-0.00152138	0.00550413	0.0508296	0.0285337	-0.00977482	0.0116224	0.0141883	0.0121372	0.00252621	-0.0043459	-0.00490473	0.0130813	-0.000497142	0.00268184	-0.00865615	-0.0117967	0.00592588	-0.00794631	-4.38363e-07	-9.77237e-07	0.000473711	0.00165893	0.00151996
0.00550413	2010-11-25 02:30:06	0.102052	0.0990874	-0.00296465	0.00550413	0.0504408	0.0281109	-0.00955882	0.0114786	0.0138713	0.0118326	0.00248341	-0.00428397	-0.00484011	0.0127024	-0.000487741	0.0026242	-0.00831494	-0.0115029	0.00583104	-0.00795433	-5.30193e-07	-1.18949e-06	-0.000131942	0.00128448	0.00296293
0.00550413	2010-11-25 03:00:06	0.0992307	0.0966169	-0.00261376	0.00550413	0.0494365	0.0278884	-0.00934028	0.0113331	0.0135302	0.0115303	0.00243933	-0.00422162	-0.00461098	0.0123531	-0.000478961	0.00257074	-0.00800741	-0.0112108	0.00573479	-0.00796204	-6.36948e-07	-1.43778e-06	-0.000782783	0.00091332	0.00261169
0.00550413	2010-11-25 03:30:06	0.0985215	0.0942485	-0.00427303	0.00550413	0.0484523	0.0278146	-0.00916559	0.0111854	0.0131997	0.0112394	0.002394	-0.00415966	-0.00459975	0.0121447	-0.000466743	0.00250229	-0.00769328	-0.0108887	0.00564083	-0.00796856	-7.60326e-07	-1.72644e-06	-0.00144978	0.000565651	0.00427055
0.00550413	2010-11-25 04:00:06	0.0978123	0.0938351	-0.00397724	0.00550413	0.0494365	0.0275432	-0.00897809	0.0110355	0.0128534	0.0109537	0.00234841	-0.00409867	-0.00435664	0.0118637	-0.000457483	0.0024386	-0.00742158	-0.0105594	0.00554981	-0.00797457	-9.0213e-07	-2.06013e-06	-0.00210163	0.000259149	0.00397428
0.00550413	2010-11-25 04:30:06	0.0935827	0.0915736	-0.0020091	0.00550413	0.0490274	0.027011	-0.00880012	0.0108738	0.0124789	0.0106868	0.0023024	-0.0040398	-0.00422592	0.0114306	-0.000445237	0.00238217	-0.00715094	-0.010239	0.00545961	-0.00798	-1.06426e-06	-2.44376e-06	-0.00270657	7.87802e-06	0.00200559
0.00550413	2010-11-25 05:00:06	0.088649	0.0874258	-0.00122324	0.00550413	0.0469984	0.0263854	-0.00865722	0.0106526	0.012092	0.0104354	0.00225527	-0.00398118	-0.00423715	0.0109596	-0.000431003	0.00232208	-0.00690368	-0.00993794	0.00536994	-0.00798393	-1.2487e-06	-2.88256e-06	-0.00323421	-0.000178616	0.00121911
0.00550413	2010-11-25 05:30:06	0.0865316	0.0848208	-0.00171082	0.00550413	0.0463019	0.0258532	-0.00849313	0.0102992	0.0116607	0.010194	0.00220867	-0.0039239	-0.00415706	0.0105494	-0.000421244	0.00225878	-0.00670842	-0.00964026	0.00527599	-0.00798296	-1.45756e-06	-3.38198e-06	-0.00365747	-0.000295917	0.00170598
0.00550413	2010-11-25 05:57:16	0.0830066	0.0822639	-0.000742706	0.00550413	0.0456711	0.0250504	-0.00836803	0.00993245	0.0112835	0.00998882	0.00216616	-0.00387256	-0.00393386	0.0100835	-0.00041206	0.00219442	-0.00656022	-0.0093954	0.00519176	-0.00797935	-1.66956e-06	-3.89136e-06	-0.00393204	-0.000343163	0.000737146
0.00550413	2010-11-25 06:30:06	0.0801847	0.078135	-0.00204968	0.00550413	0.0444795	0.0236204	-0.00829471	0.00953537	0.0108803	0.00975599	0.00211467	-0.00381062	-0.00378185	0.00927221	-0.000400369	0.00212322	-0.00642134	-0.00910807	0.0050864	-0.00797298	-1.95728e-06	-4.58602e-06	-0.00410848	-0.000332224	0.00204314
0.00550413	2010-11-25 07:00:06	0.0738428	0.0716003	-0.0022425	0.00550413	0.0406685	0.0221821	-0.00823221	0.00913273	0.0105304	0.00954075	0.00206751	-0.00375492	-0.00367783	0.00851734	-0.000389545	0.0020574	-0.00631204	-0.00886937	0.00498818	-0.00796464	-2.25275e-06	-5.3029e-06	-0.00411197	-0.000268674	0.00223495
0.00550413	2010-11-25 07:30:06	0.0689091	0.0675712	-0.0013379	0.00550413	0.0382508	0.0212707	-0.00813644	0.00870353	0.0102088	0.00932571	0.00202079	-0.00370153	-0.00348811	0.00812262	-0.000376301	0.00196554	-0.0062407	-0.00864863	0.00488657	-0.00795392	-2.58183e-06	-6.10494e-06	-0.00396416	-0.000169488	0.00132922
0.00550413	2010-11-25 08:00:06	0.0674958	0.0647881	-0.00270775	0.00550413	0.0365903	0.0204172	-0.00803337	0.00826882	0.009914	0.00911782	0.00197333	-0.00364971	-0.00321131	0.00795396	-0.000360645	0.00185361	-0.00622027	-0.00843685	0.00478318	-0.00794109	-2.94701e-06	-6.99886e-06	-0.00367257	-5.26049e-05	0.0026978
0.00550413	2010-11-25 08:30:06	0.0688961	0.0645136	-0.00438249	0.00550413	0.0367969	0.0196848	-0.00787109	0.00791607	0.009673	0.00890931	0.00192692	-0.0036004	-0.00286555	0.00792071	-0.00034383	0.00175038	-0.00620462	-0.00823693	0.00468061	-0.00792574	-3.35083e-06	-7.9916e-06	-0.00325232	6.2619e-05	0.00437115
0.00550413	2010-11-25 09:00:06	0.0618452	0.0606689	-0.00117627	0.00550413	0.0337433	0.018639	-0.00767702	0.00767636	0.00946924	0.0087008	0.00187961	-0.00355209	-0.00271375	0.00779365	-0.000322569	0.00167209	-0.00617992	-0.00804871	0.00457487	-0.00790897	-3.79593e-06	-9.09031e-06	-0.00272519	0.000156947	0.00116338
0.00550413	2010-11-25 09:30:06	0.0625394	0.0596273	-0.00291208	0.00550413	0.0330062	0.0179687	-0.00741495	0.00748946	0.0092946	0.00849944	0.00183301	-0.00350553	-0.00283738	0.00783496	-0.000299791	0.00158889	-0.00612846	-0.00786551	0.00447015	-0.00789062	-4.28497e-06	-1.03023e-05	-0.00211825	0.000212814	0.00289749
0.00550413	2010-11-25 10:00:06	0.059009	0.0581782	-0.00083084	0.00550413	0.0309773	0.017683	-0.00707724	0.0073236	0.0091103	0.00828063	0.00178602	-0.00345903	-0.00267159	0.00801745	-0.000282589	0.00152085	-0.00609422	-0.00767298	0.00436456	-0.00786911	-4.82066e-06	-1.16351e-05	-0.00146216	0.000215774	0.000814384
0.00550413	2010-11-25 10:30:06	0.058295	0.0587851	0.000490134	0.00550413	0.0307099	0.0177212	-0.00671653	0.00725687	0.0089634	0.00805992	0.00174082	-0.00341271	-0.00269405	0.00821557	-0.000269899	0.00147108	-0.00603531	-0.00749077	0.00425917	-0.00784564	-5.40579e-06	-1.30964e-05	-0.000789278	0.000155721	-0.000508636
0.00550413	2010-11-25 11:00:06	0.057581	0.06049	0.00290899	0.00550413	0.031366	0.0179135	-0.00639089	0.00721768	0.0088473	0.00784468	0.00169664	-0.00336603	-0.00268706	0.00839436	-0.000264632	0.00146079	-0.00595596	-0.00730399	0.00415696	-0.00781887	-6.04315e-06	-1.46939e-05	-0.000131649	2.77848e-05	-0.00292973
0.00550413	2010-11-25 11:30:06	0.0603874	0.0611283	0.000740918	0.00550413	0.0313458	0.0179793	-0.00609671	0.00721541	0.0087417	0.00762881	0.00165448	-0.00331982	-0.0027826	0.00846448	-0.000263746	0.00147339	-0.00584847	-0.00712841	0.00405754	-0.00778754	-6.73559e-06	-1.64357e-05	0.00048093	-0.000167181	-0.00076409
0.00550413	2010-11-25 12:00:06	0.0624897	0.0620638	-0.000425919	0.00550413	0.0320221	0.0179464	-0.00586354	0.00717136	0.00863188	0.00741272	0.00161414	-0.00327421	-0.00291332	0.00849489	-0.000262324	0.00148244	-0.00571101	-0.00696681	0.00395571	-0.00775505	-7.48598e-06	-1.83298e-05	0.00102266	-0.000422549	0.000400103
0.00550413	2010-11-25 12:30:06	0.0624797	0.0620724	-0.000407285	0.00550413	0.0320221	0.0177659	-0.0056216	0.00709362	0.00847907	0.00720022	0.00157416	-0.00323012	-0.00291332	0.00843141	-0.000265837	0.00150012	-0.00553268	-0.00678634	0.00385585	-0.00772238	-8.2972e-06	-2.03843e-05	0.00147318	-0.000726324	0.000378604
0.00550413	2010-11-25 13:00:06	0.063878	0.0604333	-0.00344469	0.00550413	0.0310178	0.0173351	-0.00539467	0.00699353	0.00830679	0.00700051	0.00153496	-0.00318688	-0.00295263	0.0081752	-0.000270905	0.00152119	-0.00532889	-0.00661283	0.00375313	-0.00768706	-9.17217e-06	-2.26075e-05	0.0018186	-0.00106196	0.00341291
0.00550413	2010-11-25 13:30:06	0.0603476	0.0588144	-0.00153317	0.00550413	0.0302604	0.0169373	-0.00529784	0.00685035	0.00810693	0.00682079	0.00149659	-0.0031447	-0.00294564	0.00789872	-0.000276679	0.00153929	-0.00509272	-0.00645226	0.00365114	-0.00764887	-1.01138e-05	-2.50077e-05	0.00205211	-0.00140955	0.00149805
0.00550413	2010-11-25 14:00:06	0.0568172	0.0570125	0.000195323	0.00550413	0.0295841	0.0164816	-0.00524413	0.00670718	0.0078866	0.00664254	0.00145926	-0.00310346	-0.00293017	0.00756141	-0.000281719	0.00154554	-0.00483483	-0.00629386	0.00354959	-0.00760941	-1.11251e-05	-2.75933e-05	0.00217404	-0.00174719	-0.000234041
0.00550413	2010-11-25 14:30:06	0.0561032	0.0555382	-0.000564966	0.00550413	0.0292156	0.0161273	-0.00527485	0.00653939	0.00763631	0.0064645	0.00142386	-0.00306424	-0.00288101	0.00734936	-0.000282973	0.00152862	-0.00460372	-0.00612293	0.00345061	-0.00756796	-1.22089e-05	-3.03728e-05	0.00219145	-0.00205262	0.000522384
0.00550413	2010-11-25 15:00:06	0.0546851	0.053585	-0.00110011	0.00550413	0.0281707	0.015823	-0.00531394	0.00638487	0.00738618	0.00630159	0.00138873	-0.00302642	-0.00266174	0.00714205	-0.00028269	0.00150565	-0.00437315	-0.00596059	0.00335414	-0.00752351	-1.33681e-05	-3.33545e-05	0.00211738	-0.00230472	0.00105339
0.00550413	2010-11-25 15:30:06	0.053971	0.0520967	-0.00187426	0.00550413	0.0278832	0.0154332	-0.00530261	0.00621708	0.00712624	0.00614834	0.00135463	-0.00298989	-0.00263505	0.00690697	-0.000276907	0.00146981	-0.00415638	-0.00580655	0.00326135	-0.00747422	-1.46058e-05	-3.65471e-05	0.00196962	-0.002485	0.0018231
0.00550413	2010-11-25 16:00:06	0.0504407	0.0503406	-0.000100094	0.00550413	0.0271258	0.0150551	-0.00525727	0.00603471	0.00686952	0.00600877	0.00132262	-0.00295555	-0.0025128	0.00671899	-0.000269286	0.00142975	-0.00394305	-0.00567696	0.00317358	-0.00742196	-1.59247e-05	-3.99588e-05	0.00176926	-0.00257885	4.42101e-05
0.00550413	2010-11-25 16:30:06	0.0483149	0.0480731	-0.000241848	0.00550413	0.0261215	0.0144703	-0.00516151	0.00586174	0.00661042	0.0058627	0.00129235	-0.00292156	-0.00246216	0.00644706	-0.000259839	0.00138323	-0.00374672	-0.00554828	0.00308632	-0.00736837	-1.73279e-05	-4.35983e-05	0.00153915	-0.00257645	0.000180922
0.00550413	2010-11-25 17:00:06	0.0468893	0.0461697	-0.000719553	0.00550413	0.0253844	0.0139711	-0.00504382	0.00565216	0.00635776	0.00570631	0.0012646	-0.00289043	-0.0024271	0.00613656	-0.000249702	0.00133249	-0.00356974	-0.00540991	0.00300076	-0.00731229	-1.88182e-05	-4.74741e-05	0.0013022	-0.00247342	0.00065326
0.00550413	2010-11-25 17:30:06	0.0447597	0.0440944	-0.000665288	0.00550413	0.0243598	0.0134798	-0.00491151	0.00540987	0.00610763	0.00554657	0.00123868	-0.00286066	-0.00227668	0.0057135	-0.000243456	0.00129368	-0.00338427	-0.00528068	0.00291675	-0.00725564	-2.03985e-05	-5.15944e-05	0.00107988	-0.00227095	0.000593295
0.00550413	2010-11-25 18:00:06	0.0447423	0.0418145	-0.00292778	0.00550413	0.023315	0.012912	-0.00480811	0.00518053	0.00586309	0.00538682	0.00121243	-0.00283362	-0.00228091	0.00523985	-0.000234809	0.00124913	-0.00321498	-0.00514692	0.0028331	-0.00719925	-2.20716e-05	-5.59677e-05	0.000890802	-0.00197568	0.00284974
0.00550413	2010-11-25 18:30:06	0.0426126	0.0406491	-0.0019635	0.00550413	0.0232542	0.0122285	-0.00471161	0.0049337	0.00562278	0.00522875	0.00118579	-0.00280775	-0.00211926	0.0047679	-0.000228478	0.00119414	-0.00305847	-0.00502374	0.00275387	-0.00714122	-2.38403e-05	-6.06024e-05	0.00074956	-0.00159921	0.00187906
0.00550413	2010-11-25 19:00:06	0.0397788	0.0377411	-0.0020377	0.00550413	0.0211847	0.011529	-0.00459138	0.00470824	0.00540023	0.00507468	0.00116095	-0.00278466	-0.0019324	0.00438729	-0.00022082	0.00114017	-0.00294916	-0.00488159	0.00267627	-0.00708202	-2.57074e-05	-6.55068e-05	0.000665924	-0.00115729	0.00194649
0.00550413	2010-11-25 19:30:06	0.0383533	0.0357967	-0.00255662	0.00550413	0.0198726	0.0109166	-0.00447771	0.00448441	0.0052046	0.00493172	0.00113717	-0.00276435	-0.00182414	0.00408211	-0.000209733	0.00106792	-0.00286109	-0.00472542	0.00260072	-0.00701997	-2.76756e-05	-7.0689e-05	0.000644338	-0.00066884	0.00245826
0.00550413	2010-11-25 20:00:06	0.0376318	0.034691	-0.00294081	0.00550413	0.018767	0.0104806	-0.00433005	0.0042784	0.00502842	0.00480643	0.00111496	-0.00274634	-0.00161196	0.00397608	-0.000198805	0.000999088	-0.00281202	-0.00456334	0.00253144	-0.00695597	-2.97477e-05	-7.61571e-05	0.000683787	-0.000154859	0.00283491
0.00550413	2010-11-25 20:30:06	0.0362062	0.034359	-0.00184717	0.00550413	0.018439	0.0100025	-0.00416998	0.00412	0.00488643	0.00469921	0.00109387	-0.00273077	-0.00144893	0.00380373	-0.000184129	0.000926356	-0.00278869	-0.00439717	0.00246591	-0.00688934	-3.19263e-05	-8.19193e-05	0.000778013	0.000362782	0.00173332
0.00550413	2010-11-25 21:00:06	0.0340765	0.0335921	-0.000484415	0.00550413	0.0173941	0.00976937	-0.00403036	0.00396451	0.00478336	0.00461847	0.00107556	-0.002717	-0.0014574	0.00379814	-0.000167964	0.000860358	-0.00281126	-0.00423655	0.0024078	-0.00681945	-3.4214e-05	-8.79833e-05	0.000916048	0.000862458	0.000362218
0.00550413	2010-11-25 21:30:06	0.032651	0.0333972	0.000746167	0.00550413	0.016738	0.00950593	-0.00385091	0.00384012	0.00471785	0.00455058	0.00105929	-0.0027058	-0.00132383	0.00375854	-0.000155039	0.00080472	-0.00285719	-0.0040753	0.0023557	-0.00674554	-3.66134e-05	-9.43572e-05	0.00108303	0.00132387	-0.000877138
0.00550413	2010-11-25 22:00:06	0.0354499	0.0339837	-0.00146618	0.00550413	0.0170458	0.00923985	-0.00366892	0.0037193	0.00470905	0.0044852	0.0010446	-0.00269777	-0.00136884	0.00374101	-0.000142963	0.000757198	-0.0029429	-0.00392623	0.00230273	-0.00666753	-3.91271e-05	-0.000101049	0.00126121	0.00172897	0.00132601
0.00550413	2010-11-25 22:30:06	0.0326162	0.0332459	0.00062974	0.00550413	0.0160009	0.0089079	-0.00348142	0.00364253	0.00475642	0.00442697	0.00102985	-0.00269256	-0.00125359	0.00363233	-0.000135633	0.000729706	-0.00301716	-0.00380559	0.00224673	-0.00658974	-4.17574e-05	-0.000108065	0.00143119	0.00206278	-0.000779563
0.00550413	2010-11-25 23:00:06	0.0311906	0.0326727	0.00148211	0.00550413	0.0153246	0.00862479	-0.00328883	0.00359329	0.00484662	0.00437966	0.00101765	-0.0026903	-0.00134491	0.00346547	-0.000130433	0.000712403	-0.00304847	-0.00370271	0.0021935	-0.00651095	-4.4507e-05	-0.000115414	0.00157317	0.00231393	-0.00164203
0.00550413	2010-11-25 23:30:06	0.0332855	0.033039	-0.000246513	0.00550413	0.0152841	0.00859716	-0.00313607	0.00353563	0.00493107	0.00434643	0.00100701	-0.0026905	-0.00131122	0.00343042	-0.000127436	0.000694237	-0.00308244	-0.00362904	0.00214346	-0.00643091	-4.7378e-05	-0.000123103	0.00166826	0.00247517	7.60319e-05
0.00550413	2010-11-26 00:00:06	0.032564	0.0331989	0.000634866	0.00550413	0.0149966	0.00863274	-0.0030045	0.00352818	0.00502296	0.00432919	0.000998219	-0.0026933	-0.00123813	0.00343686	-0.000127276	0.000683083	-0.00311746	-0.00356043	0.00209666	-0.00635037	-5.03729e-05	-0.000131139	0.00169972	0.00254351	-0.000816378
0.00550413	2010-11-26 00:30:06	0.0325466	0.0339188	0.00137224	0.00550413	0.0153449	0.00872888	-0.00292229	0.0035745	0.00514243	0.00431887	0.000991237	-0.00269882	-0.00121704	0.00350318	-0.000124356	0.000665434	-0.00316868	-0.00349141	0.00205251	-0.00626603	-5.34939e-05	-0.00013953	0.00165416	0.0025203	-0.00156526
0.00550413	2010-11-26 01:00:06	0.0332333	0.034359	0.00112566	0.00550413	0.0153246	0.00886325	-0.00282981	0.00368399	0.00527341	0.0043258	0.000985106	-0.00270622	-0.00112849	0.00359348	-0.000123225	0.000660771	-0.00321219	-0.00341591	0.00201342	-0.00618167	-5.67433e-05	-0.000148282	0.00152245	0.00241109	-0.00133068
0.00550413	2010-11-26 01:30:06	0.03392	0.0348498	0.000929819	0.00550413	0.0153449	0.00914258	-0.00274284	0.00386182	0.00543334	0.00433694	0.000979313	-0.002717	-0.00121704	0.00378422	-0.00011911	0.000653692	-0.00324933	-0.00333907	0.00198179	-0.00609671	-6.01232e-05	-0.000157401	0.0013005	0.00222527	-0.00114734
0.00550413	2010-11-26 02:00:06	0.0353107	0.0367543	0.00144357	0.00550413	0.0163695	0.00974856	-0.002669	0.00405261	0.00558446	0.00435522	0.000973873	-0.00273062	-0.00123251	0.0041473	-0.000116094	0.00064523	-0.0032878	-0.00327108	0.00195561	-0.00600986	-6.36356e-05	-0.000166896	0.000989706	0.0019756	-0.0016741
0.00550413	2010-11-26 02:30:06	0.036698	0.0389167	0.00221874	0.00550413	0.0174548	0.0105718	-0.00258605	0.00423336	0.00573795	0.00438107	0.000968993	-0.00274611	-0.00121281	0.00458324	-0.000115595	0.000652619	-0.00332416	-0.00322894	0.00193329	-0.00592141	-6.72828e-05	-0.000176771	0.000597099	0.00167754	-0.0024628
0.00550413	2010-11-26 03:00:06	0.0387825	0.040909	0.00212655	0.00550413	0.0188885	0.0113133	-0.00255829	0.0044018	0.00587436	0.00441721	0.000965686	-0.00276443	-0.00130275	0.0048764	-0.000115482	0.000673512	-0.00338042	-0.00319068	0.00191285	-0.00583206	-7.10665e-05	-0.000187034	0.000135175	0.00134843	-0.00238465
0.00550413	2010-11-26 03:30:06	0.0415711	0.0423037	0.00073255	0.00550413	0.0205692	0.0116569	-0.00255829	0.00455793	0.00598961	0.00446261	0.000963678	-0.00278681	-0.00142923	0.0048655	-0.000118948	0.000714539	-0.00342127	-0.00317427	0.00189385	-0.00574071	-7.49888e-05	-0.000197691	-0.000378629	0.00100656	-0.00100523
0.00550413	2010-11-26 04:00:06	0.0415434	0.0415509	7.53187e-06	0.00550413	0.0208769	0.011624	-0.00257037	0.00468945	0.00607965	0.0045122	0.000964078	-0.00281106	-0.00161334	0.00457708	-0.000124053	0.000760645	-0.00343054	-0.00317195	0.00187431	-0.00564984	-7.90516e-05	-0.000208747	-0.000922766	0.000670187	-0.00029533
0.00550413	2010-11-26 04:30:06	0.0394034	0.0397449	0.000341453	0.00550413	0.0202006	0.0115937	-0.00262153	0.00477918	0.00614041	0.00458343	0.000965618	-0.00283616	-0.0017806	0.00429321	-0.000132738	0.000799568	-0.00343586	-0.00318408	0.0018564	-0.00556072	-8.32565e-05	-0.000220208	-0.0014727	0.000356442	-0.000644917
0.00550413	2010-11-26 05:00:06	0.0372634	0.0391443	0.00188093	0.00550413	0.0202411	0.0117992	-0.00270341	0.00482841	0.00616715	0.00467549	0.000969194	-0.0028632	-0.00172298	0.00414654	-0.000145596	0.000824711	-0.00347649	-0.00322504	0.00184003	-0.00547336	-8.76054e-05	-0.000232081	-0.00200226	8.03522e-05	-0.00220062
0.00550413	2010-11-26 05:30:06	0.0379397	0.0390745	0.00113475	0.00550413	0.0205692	0.01206	-0.00285584	0.00486761	0.0061949	0.00477385	0.000973959	-0.00289253	-0.00156842	0.00414654	-0.000156119	0.000838008	-0.00358477	-0.00326616	0.00182544	-0.00538762	-9.21e-05	-0.000244371	-0.00248513	-0.00014611	-0.00147122
0.00550413	2010-11-26 06:00:06	0.0407284	0.0400635	-0.000664941	0.00550413	0.0219218	0.0123235	-0.00307184	0.00489838	0.0062658	0.00487916	0.000980136	-0.00292358	-0.00144893	0.00414559	-0.000160492	0.000839252	-0.00371798	-0.00331427	0.00181181	-0.00530395	-9.67419e-05	-0.000257082	-0.00289642	-0.000314792	0.000311117
0.00550413	2010-11-26 06:30:06	0.0407006	0.0392667	-0.00143385	0.00550413	0.021614	0.0123761	-0.00326443	0.00491749	0.00637461	0.00499034	0.000988366	-0.00295543	-0.0014377	0.00414379	-0.000157393	0.000829825	-0.00386975	-0.00335579	0.00179802	-0.00522155	-0.000101533	-0.000270221	-0.0032142	-0.000421904	0.0010621
0.00550413	2010-11-26 07:00:06	0.041377	0.0394965	-0.00188054	0.00550413	0.0222701	0.0122746	-0.00338647	0.00492753	0.0064819	0.00511161	0.000997624	-0.00298908	-0.00142923	0.0041419	-0.000149858	0.000805444	-0.00401703	-0.00341602	0.0017885	-0.00513977	-0.000106474	-0.000283792	-0.00342089	-0.000468281	0.00149028
0.00550413	2010-11-26 07:30:06	0.039237	0.0385732	-0.000663783	0.00550413	0.0215533	0.0120441	-0.00344347	0.00491749	0.0065826	0.0052436	0.00100894	-0.00302725	-0.00144893	0.00435101	-0.000142509	0.000780958	-0.00420038	-0.00350018	0.00178192	-0.005059	-0.000111567	-0.0002978	-0.0035044	-0.000459315	0.000254416
0.00550413	2010-11-26 08:00:06	0.0378011	0.0385609	0.00075979	0.00550413	0.0212252	0.011923	-0.00345004	0.00491361	0.00670292	0.00537981	0.00102121	-0.00306911	-0.00142362	0.00469202	-0.000139118	0.000765001	-0.00440126	-0.00359442	0.00178249	-0.00497836	-0.000116813	-0.00031225	-0.00345899	-0.000404564	-0.00118885
0.00550413	2010-11-26 08:30:06	0.0370693	0.038832	0.00176269	0.00550413	0.0208972	0.0119915	-0.00348404	0.00491911	0.00683864	0.00551539	0.00103543	-0.00311592	-0.001418	0.00501464	-0.000138496	0.000768039	-0.00462998	-0.00370146	0.00178639	-0.00489851	-0.000122214	-0.000327146	-0.00328566	-0.00031703	-0.00221205
0.00550413	2010-11-26 09:00:06	0.0370416	0.0398595	0.00281785	0.00550413	0.0212455	0.0121285	-0.00354326	0.00500333	0.00700786	0.00564678	0.00105152	-0.00316264	-0.00144046	0.0051235	-0.000138373	0.000791521	-0.00484914	-0.00380844	0.00179514	-0.00482141	-0.00012777	-0.000342493	-0.00299222	-0.000212151	-0.00328812
0.00550413	2010-11-26 09:30:06	0.0391261	0.0409676	0.00184145	0.00550413	0.0215938	0.0123999	-0.00361561	0.00514262	0.00722075	0.00577036	0.00107047	-0.00321016	-0.00165264	0.005176	-0.000138882	0.000821775	-0.00505691	-0.00392915	0.00180737	-0.00474504	-0.000133484	-0.000358295	-0.00259281	-0.000106592	-0.00233323
0.00550413	2010-11-26 10:00:06	0.0398024	0.0424341	0.00263166	0.00550413	0.0216343	0.0129347	-0.0036474	0.00530425	0.0074597	0.00590278	0.00109014	-0.00325896	-0.00177637	0.00540539	-0.000143148	0.000847677	-0.00527715	-0.00406073	0.00182348	-0.00467082	-0.000139355	-0.000374556	-0.0021071	-1.68988e-05	-0.00314557
0.00550413	2010-11-26 10:30:06	0.041887	0.0454184	0.00353145	0.00550413	0.0226994	0.0135907	-0.00362473	0.00547043	0.0077237	0.00604927	0.00111177	-0.00330972	-0.00178621	0.00580258	-0.000151664	0.000876134	-0.00553321	-0.0041965	0.00184476	-0.00459848	-0.000145386	-0.000391279	-0.00155905	4.18505e-05	-0.00406811
0.00550413	2010-11-26 11:00:06	0.0467879	0.0494112	0.00262327	0.00550413	0.0247486	0.0141754	-0.00359147	0.00566672	0.00799599	0.00620187	0.00113477	-0.00336252	-0.00175529	0.00620166	-0.000160311	0.00091343	-0.00579404	-0.0043303	0.00186878	-0.00452809	-0.000151578	-0.000408469	-0.000975463	5.73025e-05	-0.00318332
0.00550413	2010-11-26 11:30:06	0.0488724	0.0512251	0.00235273	0.00550413	0.0250969	0.0145047	-0.00355163	0.00588829	0.0082957	0.00635762	0.00115852	-0.00341795	-0.00184522	0.00645521	-0.000167923	0.000966926	-0.00605007	-0.00446027	0.00189721	-0.00445954	-0.00015793	-0.000426129	-0.000384292	2.08812e-05	-0.00293679
0.00550413	2010-11-26 12:00:06	0.0502529	0.0532546	0.00300173	0.00550413	0.0257732	0.0149381	-0.00355311	0.00611374	0.00859457	0.00651085	0.00118286	-0.00347558	-0.00204617	0.00669389	-0.000172719	0.00101597	-0.0062894	-0.00458138	0.00192983	-0.00439099	-0.000164445	-0.000444262	0.00018703	-7.14578e-05	-0.00361044
0.00550413	2010-11-26 12:30:06	0.0523374	0.0550016	0.00266415	0.00550413	0.0261822	0.0154374	-0.00358309	0.00631522	0.00886669	0.00667627	0.00120831	-0.00353655	-0.00218251	0.00697776	-0.000178238	0.00105624	-0.00652316	-0.0047256	0.00196858	-0.00432252	-0.000171123	-0.000462872	0.000713247	-0.000218833	-0.00329815
0.00550413	2010-11-26 13:00:06	0.055126	0.0578967	0.00277074	0.00550413	0.0275551	0.0161262	-0.00366497	0.00653614	0.00914119	0.00684357	0.00123594	-0.00359974	-0.00225136	0.00736387	-0.000187422	0.00109902	-0.00676649	-0.00489483	0.00201247	-0.0042535	-0.000177965	-0.000481961	0.00117274	-0.000415443	-0.00343067
0.00550413	2010-11-26 13:30:06	0.0565065	0.0599021	0.00339559	0.00550413	0.028272	0.0167189	-0.00380861	0.00677616	0.00941263	0.00702874	0.00126585	-0.00366464	-0.00228229	0.00772704	-0.000199141	0.00115767	-0.00701404	-0.00508151	0.00206322	-0.00418527	-0.000184972	-0.000501533	0.00154872	-0.000650965	-0.0040821
0.00550413	2010-11-26 14:00:06	0.0607033	0.0627489	0.0020456	0.00550413	0.0299729	0.0173802	-0.00396211	0.00703012	0.00970744	0.00722295	0.00129817	-0.0037323	-0.00244109	0.00809107	-0.000210181	0.00122038	-0.0072563	-0.00527896	0.00211642	-0.00411883	-0.000192145	-0.000521591	0.00183	-0.00091132	-0.00275934
0.00550413	2010-11-26 14:30:06	0.0634919	0.0643807	0.000888756	0.00550413	0.0306897	0.0179373	-0.0041262	0.00727468	0.00998447	0.00742599	0.00133146	-0.00380282	-0.00255634	0.00841739	-0.000219837	0.00128175	-0.00749217	-0.00547873	0.00217397	-0.00405425	-0.000199483	-0.000542136	0.00201149	-0.00117972	-0.00163038
0.00550413	2010-11-26 15:00:06	0.065574	0.0667111	0.00113709	0.00550413	0.0320828	0.0185959	-0.00427239	0.00752313	0.0102744	0.00763619	0.00136667	-0.00387541	-0.00270952	0.00875925	-0.000228862	0.00133729	-0.00771903	-0.00569176	0.00223246	-0.0039902	-0.000206989	-0.000563172	0.00209415	-0.00143795	-0.00190725
0.00550413	2010-11-26 15:30:06	0.065533	0.0678684	0.00233539	0.00550413	0.0324514	0.0191557	-0.00439994	0.00774858	0.0105392	0.00784134	0.00140381	-0.00394905	-0.0028093	0.00909571	-0.000239309	0.00139741	-0.00794138	-0.00591395	0.00229451	-0.00392808	-0.000214661	-0.0005847	0.00208461	-0.00166765	-0.00313476
0.00550413	2010-11-26 16:00:06	0.0697165	0.0706364	0.000919897	0.00550413	0.0344804	0.0197458	-0.00453955	0.00796076	0.0108024	0.00805321	0.00144183	-0.00402512	-0.0029414	0.00944959	-0.000251536	0.00145954	-0.00815576	-0.00615065	0.00235663	-0.00386727	-0.000222502	-0.000606724	0.00199446	-0.00185174	-0.00174912
0.00550413	2010-11-26 16:30:06	0.0710837	0.0716189	0.000535157	0.00550413	0.0348894	0.0202371	-0.00471572	0.00815543	0.0110598	0.0082611	0.00148045	-0.00410345	-0.00304542	0.00976302	-0.000263735	0.00152778	-0.00836059	-0.00638693	0.00242073	-0.00380802	-0.000230511	-0.000629244	0.00183915	-0.00197554	-0.00139491
0.00550413	2010-11-26 17:00:06	0.0710426	0.0727294	0.0016868	0.00550413	0.0355657	0.0206269	-0.00490174	0.00837084	0.0112945	0.00846981	0.00152019	-0.00418412	-0.00316481	0.0100266	-0.000275426	0.00159105	-0.00855801	-0.00661263	0.00248953	-0.00375124	-0.000238689	-0.000652263	0.00163684	-0.0020278	-0.00257776
0.00550413	2010-11-26 17:30:06	0.0731139	0.0745738	0.00145992	0.00550413	0.0369184	0.0210629	-0.0050885	0.00855937	0.011517	0.00869386	0.00156043	-0.00426749	-0.00326322	0.0102524	-0.000286513	0.00165356	-0.00875729	-0.00683768	0.00256519	-0.00369559	-0.000247036	-0.000675783	0.00140704	-0.00200139	-0.00238274
0.00550413	2010-11-26 18:00:06	0.0730728	0.0748496	0.00177679	0.00550413	0.0366308	0.0215213	-0.00526721	0.00875923	0.0117355	0.00893054	0.00160239	-0.00435385	-0.00341502	0.0105197	-0.000298072	0.00171314	-0.00899505	-0.007065	0.00264756	-0.00364071	-0.000255553	-0.000699805	0.00116925	-0.00189374	-0.00273215
0.00550413	2010-11-26 18:30:06	0.0751441	0.0774562	0.00231214	0.00550413	0.038352	0.022122	-0.00544994	0.00895552	0.0119721	0.00917961	0.00164761	-0.004442	-0.00348949	0.010822	-0.000309508	0.00176729	-0.00926279	-0.00730366	0.00273229	-0.0035872	-0.000264239	-0.000724331	0.000941758	-0.00170682	-0.00330071
0.00550413	2010-11-26 19:00:06	0.0772153	0.0790903	0.00187499	0.00550413	0.0390283	0.0226409	-0.00562939	0.00914016	0.0122403	0.00943709	0.00169565	-0.00453315	-0.00355697	0.0111547	-0.000320331	0.00182134	-0.0095483	-0.00754284	0.0028221	-0.00353448	-0.000273096	-0.000749362	0.000740484	-0.001447	-0.00289744
0.00550413	2010-11-26 19:30:06	0.0799907	0.0815405	0.00154984	0.00550413	0.0404417	0.0231348	-0.00578544	0.00935168	0.0125499	0.00970403	0.00174424	-0.00462309	-0.00364267	0.0114211	-0.000330195	0.0018767	-0.00985637	-0.00778176	0.002917	-0.00348182	-0.000282123	-0.000774899	0.000578114	-0.00112445	-0.00260686
0.00550413	2010-11-26 20:00:06	0.0813578	0.0824734	0.00111559	0.00550413	0.040462	0.0235602	-0.00595355	0.0095062	0.0128692	0.0099714	0.00179245	-0.00471557	-0.00377338	0.0116792	-0.000338616	0.0019293	-0.0101883	-0.00803523	0.00301427	-0.00342888	-0.000291321	-0.000800943	0.000463444	-0.000752538	-0.00220785
0.00550413	2010-11-26 20:30:06	0.083429	0.0848821	0.00145311	0.00550413	0.0417944	0.0239804	-0.00606648	0.0096701	0.0132186	0.0102486	0.00184131	-0.00480828	-0.00387455	0.0119151	-0.000347387	0.00197913	-0.0105309	-0.00830356	0.00311132	-0.00337574	-0.00030069	-0.000827496	0.000401014	-0.000346921	-0.0025813
0.00550413	2010-11-26 21:00:06	0.0855003	0.0864747	0.000974356	0.00550413	0.0425314	0.0242188	-0.00620536	0.00981004	0.0135883	0.0105397	0.00188966	-0.00490083	-0.00399404	0.0121022	-0.000356552	0.00202921	-0.0108846	-0.0085863	0.00320991	-0.00332264	-0.000310229	-0.000854559	0.000390999	7.5327e-05	-0.00213914
0.00550413	2010-11-26 21:30:06	0.0861634	0.0879119	0.00174852	0.00550413	0.042819	0.0245402	-0.00634424	0.0100057	0.0139758	0.0108479	0.0019372	-0.00499377	-0.00404319	0.0123243	-0.000366858	0.00207953	-0.01126	-0.00887746	0.00330997	-0.0032701	-0.00031994	-0.000882131	0.000429374	0.000496629	-0.00295059
0.00550413	2010-11-26 22:00:06	0.0868264	0.089478	0.00265165	0.00550413	0.043228	0.0248577	-0.00649519	0.0102506	0.0143838	0.0111655	0.00198441	-0.00508736	-0.00413736	0.0125501	-0.000376646	0.00213057	-0.0116628	-0.00918106	0.00341496	-0.00321928	-0.000329821	-0.000910214	0.000508306	0.000899764	-0.00389168
0.00550413	2010-11-26 22:30:06	0.0881936	0.0920515	0.00385789	0.00550413	0.0439044	0.0256204	-0.00665928	0.0105236	0.0148412	0.0115072	0.00203354	-0.00518101	-0.00423715	0.0130292	-0.00038567	0.00217312	-0.0121033	-0.00948325	0.00352811	-0.00317059	-0.000339873	-0.000938808	0.000616752	0.00126865	-0.00513657
0.00550413	2010-11-26 23:00:06	0.0923771	0.095635	0.00325794	0.00550413	0.04501	0.0266189	-0.00680071	0.0108602	0.0153411	0.0118633	0.00208495	-0.00527463	-0.00421745	0.0136421	-0.000394431	0.00221864	-0.0125703	-0.00978897	0.00364932	-0.00312324	-0.000350096	-0.000967914	0.000741222	0.00158899	-0.00457595
0.00550413	2010-11-26 23:30:06	0.0979688	0.100576	0.00260696	0.00550413	0.0474277	0.0277385	-0.00694435	0.0112557	0.0158969	0.0122191	0.00213856	-0.00536765	-0.00437487	0.0143352	-0.000400535	0.00226426	-0.0130641	-0.0101056	0.0037726	-0.00307737	-0.00036049	-0.000997532	0.00086666	0.00184887	-0.00396498
0.00550413	2010-11-27 00:00:06	0.101448	0.105624	0.0041756	0.00550413	0.0498252	0.0288581	-0.00704775	0.0116898	0.0165056	0.0125756	0.00219553	-0.00546069	-0.00445495	0.0149979	-0.00040842	0.00233067	-0.0135327	-0.0104357	0.00389678	-0.0030331	-0.000371055	-0.00102766	0.000977411	0.00203915	-0.00557431
0.00550413	2010-11-27 00:30:06	0.104928	0.109071	0.00414335	0.00550413	0.0509309	0.0299447	-0.00714753	0.0121274	0.0171529	0.0129279	0.00225085	-0.0055524	-0.00475569	0.0156237	-0.000416192	0.00240917	-0.0139574	-0.0107724	0.00402027	-0.00299127	-0.00038179	-0.0010583	0.00105822	0.00215378	-0.00558344
0.00550413	2010-11-27 00:51:16	0.109827	0.112545	0.00271802	0.00550413	0.0527333	0.0307509	-0.00721271	0.0124294	0.0175924	0.01317	0.00228995	-0.00561559	-0.00493417	0.0160948	-0.000423834	0.00246702	-0.0142279	-0.0110247	0.00410807	-0.00296315	-0.000389467	-0.00108023	0.00108959	0.00218752	-0.00418772
0.00550413	2010-11-27 01:30:06	0.113295	0.117857	0.00456205	0.00550413	0.0554181	0.0320469	-0.00735294	0.0130107	0.0183403	0.0135863	0.00236202	-0.00572774	-0.00518153	0.0168357	-0.000446306	0.00259835	-0.014695	-0.0114908	0.00426406	-0.00291597	-0.000403772	-0.00112113	0.00107675	0.00214857	-0.00608695
0.00550413	2010-11-27 02:00:06	0.117478	0.121354	0.00387597	0.00550413	0.0571393	0.0330757	-0.00754594	0.0134986	0.0188997	0.0138932	0.00241951	-0.00581202	-0.00544573	0.0173454	-0.000466013	0.00271225	-0.014972	-0.011849	0.00438059	-0.00288303	-0.000415018	-0.00115331	0.000994449	0.00203342	-0.00544429
0.00550413	2010-11-27 02:30:06	0.118141	0.124303	0.00616202	0.00550413	0.0582448	0.0342691	-0.0078131	0.0139925	0.0193998	0.0142137	0.00247895	-0.00589419	-0.00566215	0.0178781	-0.000488941	0.00283371	-0.0151795	-0.0122004	0.00449525	-0.0028516	-0.000426434	-0.001186	0.000843606	0.00185182	-0.00777445
0.00550413	2010-11-27 03:00:06	0.123029	0.129133	0.00610395	0.00550413	0.0610311	0.0357179	-0.00811098	0.0145351	0.0198236	0.0145513	0.00253942	-0.00597603	-0.00589265	0.0185278	-0.000511305	0.0029443	-0.0153711	-0.0125488	0.00461174	-0.00282345	-0.000438019	-0.0012192	0.000623819	0.00161397	-0.00776117
0.00550413	2010-11-27 03:30:06	0.127916	0.133626	0.00570966	0.00550413	0.0634692	0.0371721	-0.00845452	0.0150913	0.02019	0.0149149	0.00260079	-0.00605758	-0.00599244	0.0192236	-0.00053252	0.00305167	-0.0155825	-0.0128769	0.00473315	-0.00279734	-0.000449774	-0.00125291	0.000339189	0.00133254	-0.00741235
0.00550413	2010-11-27 04:00:06	0.132804	0.138504	0.00569981	0.00550413	0.066215	0.038783	-0.00878673	0.0156258	0.0205775	0.015304	0.00266322	-0.00613778	-0.00620462	0.0199545	-0.000551973	0.00316184	-0.0157903	-0.0131759	0.00486408	-0.00277367	-0.000461697	-0.00128713	-1.68819e-06	0.00102216	-0.00744864
0.00550413	2010-11-27 04:22:46	0.138406	0.141635	0.00322923	0.00550413	0.0680606	0.0398582	-0.00902197	0.015971	0.0208727	0.0155849	0.00271126	-0.0061973	-0.00638028	0.0204368	-0.000565931	0.00324723	-0.0159717	-0.013385	0.00496196	-0.00275686	-0.000470818	-0.00131333	-0.000288891	0.000778088	-0.00501338
0.00550413	2010-11-27 05:00:06	0.141171	0.147457	0.00628557	0.00550413	0.0724436	0.0412512	-0.00940401	0.0164677	0.0213639	0.0160609	0.0027901	-0.00629305	-0.00666415	0.0209888	-0.000589107	0.00338832	-0.0162376	-0.0137408	0.00512142	-0.00273257	-0.000486049	-0.00135711	-0.000797366	0.000378388	-0.00812872
0.00550413	2010-11-27 05:30:06	0.143242	0.148628	0.00538605	0.00550413	0.0734884	0.0417398	-0.00972636	0.0167527	0.0217787	0.0164352	0.0028548	-0.00636909	-0.00689742	0.0211197	-0.000607947	0.00350232	-0.0164029	-0.0140463	0.00524949	-0.0027163	-0.000498477	-0.00139286	-0.0012165	7.70106e-05	-0.00727738
0.00550413	2010-11-27 06:00:06	0.145313	0.148566	0.00325302	0.00550413	0.0738165	0.0420585	-0.0100706	0.016893	0.0221116	0.0168131	0.00292122	-0.00644344	-0.0071954	0.0211926	-0.000629867	0.00361256	-0.0165736	-0.0143693	0.00538138	-0.00270232	-0.000511071	-0.00142912	-0.00162241	-0.000191128	-0.00519321
0.00550413	2010-11-27 06:30:06	0.145272	0.148485	0.00321292	0.00550413	0.0745536	0.0421138	-0.0104515	0.0169199	0.0224113	0.0172012	0.00298777	-0.0065167	-0.00728957	0.021071	-0.000654265	0.00371089	-0.0167779	-0.0147288	0.00551835	-0.00269049	-0.000523833	-0.00146588	-0.00199358	-0.000414057	-0.00520263
0.00550413	2010-11-27 07:00:06	0.143812	0.147283	0.00347168	0.00550413	0.0745333	0.0418647	-0.0108915	0.0169885	0.0227095	0.0175883	0.00305391	-0.00658726	-0.00734158	0.0208029	-0.000675462	0.00378953	-0.0170377	-0.0150637	0.00565865	-0.00268086	-0.000536761	-0.00150315	-0.00230923	-0.000582951	-0.00551159
0.00550413	2010-11-27 07:30:06	0.140938	0.145185	0.00424619	0.00550413	0.0734682	0.0415895	-0.0113513	0.0171288	0.0230526	0.0179776	0.00312069	-0.00665589	-0.0073008	0.0204443	-0.000692325	0.00384817	-0.017333	-0.0154069	0.00580028	-0.00267516	-0.000549855	-0.00154093	-0.0025507	-0.000692752	-0.00633697
0.00550413	2010-11-27 08:00:06	0.138065	0.144284	0.00621884	0.00550413	0.0724234	0.041948	-0.0117591	0.017363	0.0234418	0.018373	0.00318874	-0.00672187	-0.00737674	0.0204708	-0.00070282	0.00387204	-0.0176865	-0.0157378	0.00594456	-0.00267314	-0.000563114	-0.0015792	-0.00270266	-0.000742547	-0.00836115
0.00550413	2010-11-27 08:30:06	0.141529	0.147762	0.00623342	0.00550413	0.0742053	0.0429703	-0.0120785	0.0176691	0.0238725	0.0187724	0.0032576	-0.00678646	-0.00721234	0.0208919	-0.000707597	0.00385871	-0.0181159	-0.0160722	0.00609142	-0.00267397	-0.000576538	-0.00161798	-0.00275418	-0.000735661	-0.00842794
0.00550413	2010-11-27 09:00:06	0.149217	0.153522	0.00430521	0.00550413	0.0769713	0.0446247	-0.0123102	0.0179995	0.0243708	0.0191589	0.00332689	-0.00685016	-0.00703946	0.0217286	-0.000706138	0.00384134	-0.0186134	-0.016419	0.00623865	-0.00267847	-0.000590126	-0.00165726	-0.00269954	-0.000679424	-0.0065526
0.00550413	2010-11-27 09:30:06	0.154792	0.158703	0.00391059	0.00550413	0.079142	0.0459786	-0.0124209	0.0184368	0.024952	0.0195482	0.00339698	-0.00691247	-0.00696627	0.0224827	-0.000699111	0.00384092	-0.0190947	-0.0167635	0.00638785	-0.00268614	-0.000603878	-0.00169704	-0.00253871	-0.000584629	-0.00621151
0.00550413	2010-11-27 09:50:36	0.166723	0.162826	-0.00389686	0.00550413	0.0816378	0.0466692	-0.0124406	0.018728	0.0253741	0.0198156	0.00344496	-0.0069548	-0.00715398	0.0228622	-0.000692854	0.00385217	-0.019411	-0.0169967	0.00649389	-0.0026934	-0.000613369	-0.00172451	-0.00237048	-0.000504504	0.00155898
0.00550413	2010-11-27 10:30:06	0.158199	0.166067	0.00786877	0.00550413	0.0822159	0.047563	-0.012388	0.0193091	0.0261361	0.0203091	0.00353924	-0.0070361	-0.00746097	0.0233363	-0.000687522	0.00391306	-0.0200459	-0.017453	0.00669625	-0.00271148	-0.00063187	-0.00177809	-0.00192714	-0.000334622	-0.0102787
0.00550413	2010-11-27 11:00:06	0.167295	0.169767	0.00247255	0.00550413	0.0839775	0.048256	-0.0123635	0.0197445	0.0267177	0.0206572	0.00360871	-0.00709759	-0.00787411	0.023714	-0.000693333	0.00397312	-0.020488	-0.0178119	0.00685004	-0.00272791	-0.00064611	-0.00181936	-0.00150392	-0.000209763	-0.00493802
0.00550413	2010-11-27 11:30:06	0.167238	0.174248	0.00701041	0.00550413	0.0856785	0.0494112	-0.0124395	0.020115	0.0272747	0.0210047	0.0036792	-0.00715664	-0.00801901	0.0243785	-0.000712293	0.00405756	-0.0209677	-0.0181615	0.00700508	-0.00274933	-0.00066051	-0.00186113	-0.00102796	-0.000104605	-0.00953204
0.00550413	2010-11-27 12:00:06	0.174926	0.179196	0.0042704	0.00550413	0.087501	0.0507034	-0.012664	0.0205841	0.027837	0.0213672	0.00375015	-0.00721392	-0.00803861	0.0251406	-0.000737767	0.00416375	-0.0214392	-0.0185163	0.00716085	-0.00277403	-0.000675071	-0.00190338	-0.000522085	-3.15738e-05	-0.00684885
0.00550413	2010-11-27 12:30:06	0.179797	0.18449	0.00469209	0.00550413	0.0899389	0.0520482	-0.0130964	0.0210865	0.0284016	0.0217412	0.00381941	-0.00726865	-0.0082171	0.0259158	-0.000756824	0.00427223	-0.0218974	-0.0188746	0.00732016	-0.0028011	-0.000689792	-0.00194613	-1.03961e-05	-2.68365e-08	-0.00732801
0.00550413	2010-11-27 13:00:06	0.185373	0.189982	0.0046085	0.00550413	0.0926847	0.053393	-0.0134688	0.0215873	0.0289572	0.022126	0.00388764	-0.00732108	-0.0084349	0.0265978	-0.000774365	0.00438412	-0.022344	-0.0192175	0.00747941	-0.0028325	-0.000704672	-0.00198936	0.000483179	-1.54961e-05	-0.00730253
0.00550413	2010-11-27 13:30:06	0.188133	0.194029	0.00589653	0.00550413	0.0941386	0.0546416	-0.0137791	0.0220641	0.0295201	0.0225363	0.00395432	-0.00737016	-0.00873988	0.0272946	-0.000788053	0.00449018	-0.0227666	-0.0195464	0.00763866	-0.00286756	-0.00071971	-0.00203308	0.000936335	-7.92563e-05	-0.00864932
0.00550413	2010-11-27 14:00:06	0.197229	0.199493	0.00226421	0.00550413	0.0971922	0.0557862	-0.0140506	0.0225597	0.0300626	0.022973	0.00401849	-0.00741619	-0.00902377	0.0279214	-0.000804056	0.00459044	-0.0231617	-0.0198817	0.00779819	-0.00290459	-0.000734906	-0.00207729	0.00132968	-0.00018825	-0.0050764
0.00550413	2010-11-27 14:30:06	0.197876	0.204042	0.00616656	0.00550413	0.0995897	0.0567188	-0.0142439	0.0230388	0.0305808	0.0234128	0.00408175	-0.00745904	-0.00925004	0.0285011	-0.000827342	0.0047167	-0.0235525	-0.0202275	0.00796038	-0.00294239	-0.00075026	-0.00212198	0.00164778	-0.000335372	-0.0090388
0.00550413	2010-11-27 15:00:06	0.202043	0.207017	0.00497329	0.00550413	0.100327	0.0579096	-0.0145513	0.023491	0.0310982	0.0238134	0.00414254	-0.00750052	-0.00942706	0.0291508	-0.000851901	0.00484821	-0.023915	-0.020595	0.00811877	-0.00298281	-0.000765769	-0.00216715	0.00187997	-0.000510079	-0.0079062
0.00550413	2010-11-27 15:30:06	0.206211	0.210755	0.00454445	0.00550413	0.102149	0.0591279	-0.0149168	0.0238826	0.0315872	0.0242097	0.00420124	-0.00754009	-0.00973065	0.0298135	-0.000876195	0.00497492	-0.0242416	-0.0209676	0.00827601	-0.00302539	-0.000781434	-0.0022128	0.00202074	-0.000699263	-0.00753868
0.00550413	2010-11-27 16:00:06	0.211083	0.21625	0.0051673	0.00550413	0.105899	0.0602566	-0.015291	0.0242402	0.0320662	0.0245694	0.00425754	-0.0075772	-0.00988245	0.0304292	-0.000900471	0.00509428	-0.024539	-0.0213691	0.00843599	-0.00306892	-0.000797254	-0.00225892	0.00206984	-0.000888311	-0.00822348
0.00550413	2010-11-27 16:30:06	0.213138	0.217587	0.00444928	0.00550413	0.106308	0.0609375	-0.0156916	0.0246396	0.0324772	0.0249164	0.0043108	-0.00761261	-0.0100412	0.0308173	-0.000921931	0.00521982	-0.0248112	-0.0217966	0.00859261	-0.00311246	-0.000813229	-0.00230552	0.00203205	-0.00106224	-0.00756803
0.00550413	2010-11-27 17:00:06	0.213081	0.21909	0.00600892	0.00550413	0.107292	0.0615408	-0.0160709	0.0250241	0.032897	0.0252546	0.00436042	-0.00764489	-0.0104516	0.0311555	-0.000941384	0.00533472	-0.0250365	-0.0222441	0.00874493	-0.00315722	-0.000829356	-0.0023526	0.00191656	-0.00120681	-0.00919087
0.00550413	2010-11-27 17:30:06	0.216545	0.222234	0.00568935	0.00550413	0.109321	0.0624076	-0.0163918	0.0253448	0.0332395	0.02558	0.00440738	-0.00767545	-0.0105823	0.031597	-0.00096467	0.00544392	-0.025223	-0.0226431	0.00889387	-0.00320633	-0.000845636	-0.00240015	0.00173625	-0.00130956	-0.00893514
0.00550413	2010-11-27 18:00:06	0.217896	0.224261	0.00636497	0.00550413	0.11014	0.0633652	-0.0167215	0.0256894	0.0335301	0.025885	0.00445031	-0.00770477	-0.0106835	0.0320846	-0.000985244	0.00553952	-0.0254021	-0.0230451	0.00903774	-0.0032585	-0.000862067	-0.00244816	0.00150666	-0.00136063	-0.0096752
0.00550413	2010-11-27 18:22:46	0.222781	0.227138	0.00435647	0.00550413	0.112046	0.0641613	-0.016991	0.0259652	0.0337262	0.0261016	0.00448085	-0.00772541	-0.0107463	0.0324244	-0.000999604	0.0056069	-0.025526	-0.0233252	0.00914364	-0.00330044	-0.000874582	-0.00248475	0.00131093	-0.00136075	-0.0077158
0.00550413	2010-11-27 19:00:06	0.224118	0.230749	0.0066304	0.00550413	0.114238	0.0653027	-0.017398	0.0264241	0.0340352	0.0264211	0.00452655	-0.00775795	-0.0109055	0.0329233	-0.0010229	0.00572881	-0.0256971	-0.0237614	0.00931132	-0.00336672	-0.000895382	-0.00254559	0.000968829	-0.00128456	-0.0100714
0.00550413	2010-11-27 19:30:06	0.227582	0.233169	0.0055873	0.00550413	0.115672	0.0662603	-0.0177035	0.0266956	0.0342454	0.0266542	0.00456035	-0.0077825	-0.0111529	0.0332735	-0.00103593	0.00581073	-0.0257812	-0.0241031	0.00944007	-0.00342094	-0.000912264	-0.002595	0.000695454	-0.00115474	-0.00909456
0.00550413	2010-11-27 20:00:06	0.231749	0.235353	0.00360323	0.00550413	0.117065	0.0669174	-0.017979	0.0269547	0.0344069	0.0268508	0.00459222	-0.00780436	-0.0113258	0.0336395	-0.00104931	0.00588263	-0.0258494	-0.0244377	0.0095639	-0.00347717	-0.000929295	-0.00264487	0.000440519	-0.000967776	-0.0071774
0.00550413	2010-11-27 20:30:06	0.236621	0.238067	0.00144587	0.00550413	0.119462	0.0672243	-0.0181731	0.0271568	0.0345221	0.0270076	0.00462247	-0.00782515	-0.0113848	0.0337132	-0.00106469	0.00595864	-0.0258968	-0.0247485	0.00967903	-0.00353569	-0.000946473	-0.0026952	0.000217438	-0.000730658	-0.00508754
0.00550413	2010-11-27 21:00:06	0.229523	0.23646	0.00693629	0.00550413	0.11768	0.0674416	-0.0184143	0.0272634	0.0345966	0.0271401	0.00465165	-0.00784455	-0.0115478	0.0338746	-0.00107892	0.00603863	-0.0258724	-0.0250363	0.00978643	-0.0035975	-0.000963797	-0.00274599	3.67077e-05	-0.000452938	-0.0106461
0.00550413	2010-11-27 21:30:06	0.237211	0.238379	0.00116782	0.00550413	0.119483	0.0676471	-0.0186862	0.0273194	0.0346085	0.0272513	0.00467939	-0.00786156	-0.0116658	0.0339501	-0.00109369	0.00610131	-0.0257777	-0.0252852	0.00988645	-0.00366182	-0.000981268	-0.00279723	-9.4528e-05	-0.000146148	-0.00494631
0.00550413	2010-11-27 22:00:06	0.234338	0.238478	0.00413981	0.00550413	0.119811	0.0676615	-0.0189687	0.0273146	0.0345269	0.0273129	0.00470653	-0.00787525	-0.0117854	0.0340461	-0.00110678	0.00615132	-0.025706	-0.0255197	0.00997815	-0.00372928	-0.000998884	-0.00284892	-0.000172731	0.000176838	-0.00798761
0.00550413	2010-11-27 22:30:06	0.234281	0.237913	0.00363154	0.00550413	0.119402	0.0674692	-0.0192596	0.0273496	0.0344215	0.0273562	0.00473053	-0.00788613	-0.011573	0.0339576	-0.00111829	0.00619742	-0.0255606	-0.0257256	0.0100628	-0.00380138	-0.00101664	-0.00290105	-0.000198022	0.000502438	-0.00754924
0.00550413	2010-11-27 23:00:06	0.232816	0.236475	0.0036597	0.00550413	0.118438	0.0673428	-0.0195414	0.0273415	0.0343057	0.0273846	0.00475033	-0.00789491	-0.0118472	0.0339364	-0.00112365	0.00623355	-0.0253937	-0.0258773	0.0101379	-0.00387571	-0.00103455	-0.00295364	-0.000174051	0.000816964	-0.00764788
0.00550413	2010-11-27 23:30:06	0.234167	0.237	0.00283286	0.00550413	0.118806	0.0674416	-0.0197091	0.0273023	0.0341172	0.0273909	0.00476563	-0.00790102	-0.0118514	0.0340349	-0.00113113	0.00624885	-0.0252167	-0.025999	0.0102091	-0.00395286	-0.00105259	-0.00300667	-0.000107695	0.00110719	-0.00689212
0.00550413	2010-11-28 00:00:06	0.233406	0.236787	0.00338074	0.00550413	0.118438	0.0674336	-0.0198561	0.027267	0.0339199	0.027371	0.00477627	-0.00790497	-0.011694	0.0340792	-0.00113565	0.00626042	-0.0250349	-0.0260999	0.0102752	-0.00403353	-0.00107078	-0.00306014	-8.60822e-06	0.00136084	-0.00751166
0.00550413	2010-11-28 00:30:06	0.236165	0.237281	0.00111537	0.00550413	0.119114	0.0674007	-0.0199715	0.027209	0.0337337	0.0273155	0.00478539	-0.00790564	-0.0117628	0.0339871	-0.00113426	0.00626208	-0.0248051	-0.0261454	0.0103363	-0.0041176	-0.00108911	-0.00311405	0.000111375	0.00156706	-0.00531853
0.00550413	2010-11-28 01:00:06	0.233996	0.236322	0.00232634	0.00550413	0.118438	0.0672255	-0.0199792	0.0270648	0.0335143	0.0272428	0.0047946	-0.00790331	-0.0118458	0.0339539	-0.00113768	0.00628259	-0.0245323	-0.0261697	0.0103937	-0.00420344	-0.00110758	-0.0031684	0.000238947	0.00171684	-0.00660232
0.00550413	2010-11-28 01:30:06	0.236756	0.235818	-0.000937708	0.00550413	0.118725	0.0667841	-0.020004	0.0268864	0.0332599	0.0271294	0.00480267	-0.00789717	-0.0118162	0.0337337	-0.00113729	0.0062752	-0.0242285	-0.026173	0.0104503	-0.00429106	-0.00112618	-0.00322318	0.000360124	0.00180337	-0.00341165
0.00550413	2010-11-28 02:00:06	0.231066	0.233631	0.00256554	0.00550413	0.118008	0.0659885	-0.0200018	0.0266823	0.0329714	0.0269816	0.00480948	-0.00788743	-0.0118022	0.0333421	-0.00113642	0.00626709	-0.0239263	-0.0261533	0.010505	-0.00438139	-0.00114493	-0.00327839	0.000461104	0.00182238	-0.00698886
0.00550413	2010-11-28 02:30:06	0.228185	0.229825	0.00163969	0.00550413	0.115919	0.065143	-0.0199572	0.0264322	0.0326822	0.0267854	0.00481396	-0.00787434	-0.0117319	0.0327587	-0.00113845	0.00626857	-0.023558	-0.0261058	0.0105562	-0.00447593	-0.00116381	-0.00333403	0.000529151	0.00177244	-0.00613753
0.00550413	2010-11-28 03:00:06	0.225294	0.226342	0.00104783	0.00550413	0.114197	0.0644817	-0.0199481	0.0261614	0.0323335	0.0265762	0.00481478	-0.00785763	-0.0117839	0.0322739	-0.00113794	0.00624602	-0.0231669	-0.0260124	0.0105973	-0.00457327	-0.00118283	-0.0033901	0.00055345	0.00165511	-0.00562076
0.00550413	2010-11-28 03:30:06	0.225219	0.224225	-0.000994693	0.00550413	0.113562	0.0638943	-0.0199547	0.0258968	0.0319589	0.0263371	0.00481297	-0.00783609	-0.0115338	0.0318969	-0.00113692	0.00620009	-0.0227834	-0.0259005	0.0106288	-0.00467376	-0.00120198	-0.0034466	0.000525899	0.00147511	-0.00365389
0.00550413	2010-11-28 04:00:06	0.224441	0.221241	-0.00319994	0.00550413	0.112108	0.0633622	-0.0199386	0.0256623	0.0315495	0.0260798	0.00480727	-0.00781057	-0.0113033	0.0315135	-0.00113149	0.00614691	-0.0223899	-0.0257513	0.0106524	-0.00477696	-0.00122127	-0.00350351	0.000441775	0.0012402	-0.00152484
0.00550413	2010-11-28 04:30:06	0.220845	0.218909	-0.00193611	0.00550413	0.111411	0.062813	-0.019898	0.0254306	0.0311359	0.025825	0.00479815	-0.00778153	-0.0111473	0.0311825	-0.00112004	0.00607898	-0.0220007	-0.0255701	0.0106698	-0.00488213	-0.00124069	-0.00356085	0.000300227	0.000961057	-0.00286543
0.00550413	2010-11-28 05:00:06	0.21725	0.21656	-0.000690464	0.00550413	0.110735	0.062344	-0.0197675	0.0251712	0.0306832	0.0255818	0.00478546	-0.00775099	-0.011049	0.0308296	-0.00110691	0.00601177	-0.0216407	-0.025347	0.0106883	-0.00498913	-0.00126025	-0.0036186	0.000104543	0.000650813	-0.00418838
0.00550413	2010-11-28 05:30:06	0.212247	0.213608	0.0013608	0.00550413	0.10969	0.0616801	-0.01958	0.0249567	0.0302261	0.0253395	0.00476912	-0.00771801	-0.0109295	0.0303919	-0.00108994	0.00592661	-0.0212992	-0.0251001	0.0107045	-0.00509435	-0.00127994	-0.00367676	-0.000137839	0.000324511	-0.0063175
0.00550413	2010-11-28 06:00:06	0.210764	0.210388	-0.000376341	0.00550413	0.108605	0.060936	-0.0193728	0.0246766	0.0297973	0.0251005	0.00474761	-0.00768262	-0.0107552	0.0298251	-0.00107411	0.00584938	-0.0209842	-0.0248478	0.0107185	-0.00520282	-0.00129975	-0.00373534	-0.000415603	-1.68082e-06	-0.00465875
0.00550413	2010-11-28 06:30:06	0.205761	0.20662	0.000859864	0.00550413	0.106904	0.0603577	-0.0191447	0.0243439	0.0293896	0.0248562	0.00472402	-0.00764606	-0.0107285	0.0293458	-0.00106101	0.00577948	-0.0207083	-0.0245726	0.0107269	-0.00531037	-0.0013197	-0.00379433	-0.00071411	-0.000311377	-0.00597389
0.00550413	2010-11-28 07:00:06	0.204278	0.202992	-0.00128555	0.00550413	0.105632	0.0595318	-0.0189489	0.0239422	0.0290136	0.0246027	0.00469832	-0.00760767	-0.0105444	0.0287799	-0.00104995	0.00570157	-0.0204775	-0.024297	0.0107273	-0.0054175	-0.00133978	-0.00385372	-0.00101622	-0.000588991	-0.00390795
0.00550413	2010-11-28 07:30:06	0.206315	0.199499	-0.0068162	0.00550413	0.104733	0.0584792	-0.0188001	0.0235059	0.028667	0.0243398	0.00466995	-0.00756616	-0.0102957	0.0281883	-0.00103776	0.00562083	-0.0202727	-0.0240341	0.0107201	-0.00552523	-0.00135998	-0.00391352	-0.00130332	-0.000820754	0.0015427
0.00550413	2010-11-28 08:00:06	0.194271	0.19425	-2.09472e-05	0.00550413	0.102684	0.0569803	-0.0186378	0.0230388	0.0283566	0.0240678	0.00463924	-0.00752208	-0.010113	0.0273975	-0.00102346	0.00554019	-0.0200514	-0.0237771	0.0107068	-0.00563419	-0.00138032	-0.00397371	-0.00155655	-0.000995684	-0.00533309
0.00550413	2010-11-28 08:30:06	0.190675	0.187992	-0.0026839	0.00550413	0.099529	0.0555894	-0.0184778	0.0225756	0.0280396	0.0237958	0.004604	-0.00746997	-0.0100877	0.0266989	-0.00100771	0.00544722	-0.0198718	-0.0235183	0.0106842	-0.00574337	-0.00140078	-0.00403431	-0.00175806	-0.00110639	-0.00275119
0.00550413	2010-11-28 09:00:06	0.185672	0.183808	-0.00186463	0.00550413	0.0977673	0.0542302	-0.0182983	0.0221606	0.0277101	0.0235165	0.00456656	-0.00741411	-0.00969696	0.0261338	-0.000992155	0.00533943	-0.0197014	-0.0232608	0.0106534	-0.00585204	-0.00142136	-0.0040953	-0.00189227	-0.00114967	-0.00365203
0.00550413	2010-11-28 09:30:06	0.179965	0.179358	-0.000606778	0.00550413	0.0950013	0.0533214	-0.0181131	0.0218393	0.0274087	0.0232218	0.00452733	-0.00735844	-0.00948902	0.0258028	-0.000972184	0.00522291	-0.0195467	-0.0229961	0.010616	-0.00595971	-0.00144207	-0.00415669	-0.001947	-0.00112674	-0.00499198
0.00550413	2010-11-28 10:00:06	0.177074	0.176681	-0.000392674	0.00550413	0.0930128	0.0528487	-0.0179087	0.0216343	0.0271261	0.022916	0.0044854	-0.00730027	-0.00921635	0.0256875	-0.000952722	0.00510708	-0.0193995	-0.022724	0.0105674	-0.00606777	-0.0014629	-0.00421847	-0.00191446	-0.00104323	-0.0052887
0.00550413	2010-11-28 10:30:06	0.174887	0.176872	0.00198573	0.00550413	0.0929925	0.0528896	-0.0176569	0.0215215	0.0268409	0.0226183	0.00444083	-0.00724115	-0.00897885	0.0256718	-0.000931461	0.00500602	-0.0192426	-0.0224361	0.0105119	-0.00617306	-0.00148386	-0.00428063	-0.00179186	-0.000908773	-0.00775022
0.00550413	2010-11-28 11:00:06	0.177628	0.177362	-0.000265783	0.00550413	0.0930128	0.0529936	-0.017351	0.0214739	0.0265583	0.0223131	0.00439533	-0.00717883	-0.00893669	0.0257962	-0.000906018	0.00490749	-0.0190683	-0.0221621	0.0104505	-0.00627416	-0.00150494	-0.00434318	-0.00158175	-0.000736243	-0.00558234
0.00550413	2010-11-28 11:30:06	0.176145	0.178937	0.00279188	0.00550413	0.0937093	0.0532491	-0.0169826	0.0214415	0.0262715	0.0219974	0.00434837	-0.0071144	-0.00890576	0.0259778	-0.000886338	0.00483545	-0.018869	-0.0218838	0.0103812	-0.0063718	-0.00152614	-0.00440612	-0.00129198	-0.000540794	-0.00872413
0.00550413	2010-11-28 12:00:06	0.176775	0.179228	0.00245395	0.00550413	0.0934015	0.05317	-0.0165641	0.0213784	0.0259782	0.0216767	0.00429867	-0.00704762	-0.0088903	0.0260894	-0.00087102	0.00478568	-0.0186233	-0.0216046	0.0103051	-0.00646751	-0.00154745	-0.00446943	-0.000935272	-0.000338667	-0.00847083
0.00550413	2010-11-28 12:30:06	0.183036	0.180268	-0.0027687	0.00550413	0.0943452	0.0528631	-0.0161742	0.0212504	0.0256563	0.0213511	0.00424862	-0.00697805	-0.00890291	0.0259567	-0.000862164	0.00476655	-0.01832	-0.0213173	0.010219	-0.00656223	-0.00156889	-0.00453313	-0.000528469	-0.000145934	-0.00333332
0.00550413	2010-11-28 13:00:06	0.176625	0.177876	0.00125119	0.00550413	0.0926442	0.0522268	-0.0158961	0.0210331	0.0252767	0.0210274	0.00419781	-0.0069048	-0.00903786	0.0256821	-0.000859318	0.00476931	-0.0179615	-0.0210368	0.0101247	-0.00665747	-0.00159045	-0.00459719	-9.15004e-05	2.27452e-05	-0.00743883
0.00550413	2010-11-28 13:30:06	0.179367	0.175816	-0.00355069	0.00550413	0.0915994	0.0514668	-0.0157123	0.020725	0.0248557	0.0207062	0.00414539	-0.00682934	-0.00908563	0.0253273	-0.000861626	0.00477311	-0.0175632	-0.020745	0.0100271	-0.00675259	-0.00161212	-0.00466163	0.000353866	0.000155214	-0.00272307
0.00550413	2010-11-28 14:00:06	0.171547	0.173226	0.00167909	0.00550413	0.0904938	0.0505012	-0.0156608	0.0203256	0.0243683	0.0204003	0.00409198	-0.00675086	-0.00902101	0.0249375	-0.000865836	0.00476941	-0.0171771	-0.0204355	0.00992363	-0.00684659	-0.00163391	-0.00472644	0.00078537	0.0002427	-0.00803945
0.00550413	2010-11-28 14:30:06	0.17288	0.169566	-0.00331451	0.00550413	0.0887726	0.0492802	-0.0156835	0.0198971	0.023894	0.0201082	0.00403784	-0.00666776	-0.00887907	0.0244343	-0.000869369	0.00475798	-0.016785	-0.0201275	0.00981497	-0.0069379	-0.00165582	-0.00479162	0.00118162	0.000280381	-0.00313294
0.00550413	2010-11-28 15:00:06	0.162244	0.164657	0.00241311	0.00550413	0.0860065	0.0480183	-0.0157306	0.0194947	0.0234301	0.0198313	0.00398309	-0.00658191	-0.00878913	0.0239016	-0.000869191	0.00473509	-0.0163957	-0.0198099	0.0097	-0.00702715	-0.00167784	-0.00485717	0.00152337	0.000267625	-0.00894812
0.00550413	2010-11-28 15:30:06	0.158649	0.160062	0.0014131	0.00550413	0.0835685	0.0467882	-0.0157218	0.0190863	0.0229672	0.0195568	0.00392811	-0.00649347	-0.00864718	0.0233577	-0.00086369	0.00468373	-0.0160028	-0.0194989	0.00958553	-0.0071159	-0.00169998	-0.00492307	0.00179463	0.000207877	-0.00803614
0.00550413	2010-11-28 16:00:06	0.15787	0.156593	-0.00127705	0.00550413	0.0817663	0.0459702	-0.0156432	0.01867	0.0225205	0.0192911	0.003872	-0.00640284	-0.00848139	0.0229375	-0.000853856	0.00461449	-0.0156252	-0.0191868	0.00946107	-0.00720134	-0.00172222	-0.00498933	0.0019835	0.000108226	-0.00543451
0.00550413	2010-11-28 16:30:06	0.152163	0.153619	0.00145608	0.00550413	0.0804744	0.0452182	-0.0155054	0.0182761	0.0221079	0.0190196	0.00381535	-0.00631028	-0.00826212	0.0224002	-0.000840979	0.00453081	-0.0152293	-0.0188915	0.00933455	-0.00728389	-0.00174458	-0.00505596	0.00208275	-2.12915e-05	-0.00825662
0.00550413	2010-11-28 17:00:06	0.15068	0.151077	0.000397027	0.00550413	0.0797171	0.0444805	-0.0152781	0.0179017	0.0216993	0.0187276	0.00375874	-0.00621392	-0.00809771	0.0218408	-0.000825973	0.004449	-0.0148589	-0.0186049	0.00920685	-0.00736118	-0.00176705	-0.00512293	0.00209013	-0.000168579	-0.00728701
0.00550413	2010-11-28 17:30:06	0.150605	0.147137	-0.00346745	0.00550413	0.0779554	0.0434215	-0.0150061	0.0175803	0.0213153	0.0184191	0.00370192	-0.00611509	-0.00789529	0.021156	-0.000809545	0.00436048	-0.0144657	-0.018333	0.00907554	-0.00743554	-0.00178964	-0.00519026	0.00200826	-0.00032047	-0.00351244
0.00550413	2010-11-28 18:00:06	0.145601	0.143118	-0.00248319	0.00550413	0.0762342	0.0424113	-0.0146757	0.0172716	0.0209569	0.0181017	0.00364448	-0.00601465	-0.00783775	0.020462	-0.000791627	0.00426154	-0.0140926	-0.0180587	0.00894011	-0.00750892	-0.00181233	-0.00525794	0.00184432	-0.000463734	-0.00458707
0.00550413	2010-11-28 18:30:06	0.142006	0.138902	-0.00310431	0.00550413	0.0737963	0.0416289	-0.0143095	0.016961	0.020558	0.0177692	0.00358708	-0.00591262	-0.00753416	0.0198997	-0.000775858	0.00415959	-0.01374	-0.0177744	0.00880409	-0.00758192	-0.00183513	-0.00532596	0.00160952	-0.000586008	-0.00405678
0.00550413	2010-11-28 19:00:06	0.134186	0.136605	0.00241866	0.00550413	0.0730997	0.0410468	-0.0139642	0.0166672	0.0201715	0.0174454	0.00352856	-0.00580863	-0.00731912	0.0194305	-0.000758544	0.00405353	-0.0134091	-0.0174835	0.00866524	-0.00765363	-0.00185803	-0.00539433	0.00131828	-0.0006766	-0.00967102
[truncated: 4,393 more rows]

## Sheet: DATA
DATE-TIME	WL_ER-20-5-1-CFC-20-7	DATE-TIME	Q_ER-20-7	DATE-TIME	WL_UE-20n1-m	DATE-TIME	B_UE-20n1-m
2010-11-01 00:20:06	0	2010-11-23 23:59:59	0	2010-11-01	0	2010-11-01	0
[truncated: 17,375 more rows]
