# Supplementary material for: Detecting Drawdowns Masked by Environmental Stresses with Water-Level Models
Source: Ground Water. 2013 Mar 7;51(3):322–32. doi: 10.1111/gwat.12042 (PMC3675638; doi:10.1111/gwat.12042)
Supplement: Supplementary file 2 [file gwat0051-0322-SD2.zip › HypotheticalModel/WLM/AdditionalExamples/WL_ER-20-5-1-CHZ-x0_WLM.xlsx]

## Sheet: CONTROL
	Transform	TIDEcomponent	Unique Selected Series	Altitudes			RETURNdataFROMactivePAGE
	SLOPE+OFFSET	GRAVITY	Q_ER-20-7	0
	SERIES	DRY	WL_UE-20n1-m	1000		ThisIsAnArchiveWLMbook
	THEIS	TILT	B_UE-20n1-m	2000
	TIDE			3000
	STEP			4000
	AIR-LAG			6000
	GAMMA			8000
				10000
				12000

## Sheet: WLmodel
	RMS =	0.00303184						VIEW:	Slope+Offset
RMS Expected:	0.003		Maximum:	0.00505584					SeriesSEEfileNAME:	SeriesSee.V1.00.xlam
Max Iter:	30		Minimum:	0.00505584					SourceBOOK:	rerun_test.xlsm
Time Begin:	2010-11-01		Average:	0.00505584					PESTmodule:	SSmodule_WLmodel.SerSee
Time End:	2011-03-02		Std. Dev.:	3.73866e-16
Interval:	0:30:00		Count:	5727
Measured:	WL_ER-20-5-1-CHZ-x0
Transform	Time Series	Coeff.1	Est	Coeff.2	Est	Coeff.3	Coeff.4	Coeff.5
Slope+Offset		0	fixed	0.00505584	none
SERIES	WL_UE-20n1-m	0.385158	none	0.00393574	none	0
SERIES	WL_UE-20n1-m	-0.0831225	none	-0.132226	none	0.04167
SERIES	WL_UE-20n1-m	0.195163	none	0.0117517	none	0.08333
SERIES	WL_UE-20n1-m	0.180353	none	0.0100003	none	0.125
SERIES	WL_UE-20n1-m	0.117088	none	0.0256906	none	0.25
SERIES	WL_UE-20n1-m	0.154213	none	0.0906827	none	0.5
SERIES	WL_UE-20n1-m	0.0615665	none	-0.0487842	none	1
SERIES	WL_UE-20n1-m	-0.179288	none	-0.385636	none	2
SERIES	B_UE-20n1-m	0.0187267	none	-0.0545217	none	0
SERIES	B_UE-20n1-m	-0.0655345	none	0.0109386	none	0.04167
SERIES	B_UE-20n1-m	-0.0938833	none	0.00925046	none	0.08333
SERIES	B_UE-20n1-m	-0.0561044	none	-0.0757463	none	0.125
SERIES	B_UE-20n1-m	-0.00173138	none	-0.0442236	none	0.25
SERIES	B_UE-20n1-m	0.0783875	none	-0.0677017	none	0.5
SERIES	B_UE-20n1-m	0.139272	none	0.178051	none	1
SERIES	B_UE-20n1-m	-0.149908	none	-0.196944	none	2
THEIS	Q_ER-20-7	2020.48	log	0.0229826	log	1500	-1
THEIS	Q_ER-20-7	1468.45	log	0.00332784	log	1500	-1
TIDE	GRAVITY	-5.45874e-05	none	-0.564346	none	36	-114	5000
TIDE	DRY	1.73411e-05	none	0.141409	none	36	-114	5000

## Sheet: Series
1
Slope+Offset	DATE-TIME	MEASURED	SYNTHETIC	DIFFERENCES	Slope+Offset	WL_UE-20N1-M-Avg0.000	WL_UE-20N1-M-Avg0.042	WL_UE-20N1-M-Avg0.083	WL_UE-20N1-M-Avg0.125	WL_UE-20N1-M-Avg0.250	WL_UE-20N1-M-Avg0.500	WL_UE-20N1-M-Avg1.000	WL_UE-20N1-M-Avg2.000	B_UE-20N1-M-Avg0.000	B_UE-20N1-M-Avg0.042	B_UE-20N1-M-Avg0.083	B_UE-20N1-M-Avg0.125	B_UE-20N1-M-Avg0.250	B_UE-20N1-M-Avg0.500	B_UE-20N1-M-Avg1.000	B_UE-20N1-M-Avg2.000	THEIS:Q_ER-20-7_022	THEIS:Q_ER-20-7_023	GRAVITYTIDE024	DRYTIDE025	DD-WL_ER-20-5-1-CHZ-x0
0.00505584	2010-11-01 00:20:06	0	0.00390801	0.00390801	0.00505584	-0.000468667	-0.000163871	-0.000275838	-0.000106133	5.89934e-05	-0.00172988	-0.000167959	0.00255497	0.000143006	-8.03715e-05	-0.000158723	-4.59928e-05	7.4674e-06	0.000103612	0.00164727	-0.00220163	0	0	0.000303333	-0.000567413	-0.00390801
0.00505584	2010-11-01 00:50:06	-0.0007041	0.00369469	0.00439879	0.00505584	-0.000545423	-0.000124635	-0.000310382	-0.000224009	-0.000139977	-0.00185467	-0.000226382	0.00261022	9.70729e-05	-8.03715e-05	-0.000120344	-4.95213e-05	5.54225e-06	0.00017424	0.00177053	-0.00224672	0	0	0.000862077	-0.000958403	-0.00439879
0.00505584	2010-11-01 01:30:06	0	0.00313217	0.00313217	0.00505584	-0.000985807	-7.23194e-05	-0.000367421	-0.000381178	-0.000405271	-0.00202105	-0.000304278	0.00268389	3.5829e-05	-6.69763e-05	-9.69523e-05	-5.42261e-05	2.97537e-06	0.000268411	0.00193487	-0.00230684	0	0	0.00164645	-0.00143377	-0.00313217
0.00505584	2010-11-01 02:00:06	0.0007041	0.0034337	0.0027296	0.00505584	-0.000545423	-3.30829e-05	-0.000493015	-0.000499054	-0.000604241	-0.00214584	-0.000362701	0.00273914	2.54149e-05	-6.74895e-05	-0.000114135	-5.77546e-05	1.05022e-06	0.000339039	0.00205813	-0.00235192	0	0	0.00221783	-0.00172808	-0.0027296
0.00505584	2010-11-01 02:30:06	0.0007041	0.00285835	0.00215425	0.00505584	-0.000923192	6.15371e-06	-0.000624906	-0.00068409	-0.000803211	-0.00227063	-0.000421123	0.00279439	2.12308e-05	-8.33739e-05	-0.00012663	-6.12831e-05	-8.74937e-07	0.000409667	0.00218139	-0.00239701	0	0	0.00273346	-0.00194746	-0.00215425
0.00505584	2010-11-01 03:00:06	-0.0007041	0.00165199	0.00235609	0.00505584	-0.00163627	4.53903e-05	-0.000915323	-0.000948351	-0.00100218	-0.00239542	-0.000479546	0.00284964	3.0622e-05	-0.000126561	-0.000182974	-6.48117e-05	-2.80009e-06	0.000480295	0.00230465	-0.0024421	0	0	0.00315781	-0.00207592	-0.00235609
0.00505584	2010-11-01 03:30:06	-0.0014082	0.00034518	0.00175338	0.00505584	-0.00201404	8.46269e-05	-0.00134554	-0.00131938	-0.00121738	-0.00252021	-0.000537968	0.00290489	3.47133e-06	-0.000209933	-0.000315292	-6.83402e-05	-4.72525e-06	0.000550923	0.0024279	-0.00248719	0	0	0.00345953	-0.00210201	-0.00175338
0.00505584	2010-11-01 04:00:06	-0.0028164	-0.00189936	0.000917036	0.00505584	-0.00304226	0.000123863	-0.00186212	-0.0017706	-0.00145266	-0.00264499	-0.000596391	0.00296014	1.5311e-05	-0.000340008	-0.000497481	-7.57628e-05	-6.6504e-06	0.000621551	0.00255116	-0.00253228	0	0	0.00361376	-0.00201979	-0.000917036
0.00505584	2010-11-01 04:30:06	-0.0057031	-0.00474836	0.000954737	0.00505584	-0.00440582	0.000147138	-0.00247766	-0.00220313	-0.00170434	-0.00276502	-0.000654813	0.00301539	4.00131e-05	-0.000530027	-0.000721952	-9.89622e-05	-8.57556e-06	0.000692179	0.00267442	-0.00257736	0	0	0.00360396	-0.00182964	-0.000954737
0.00505584	2010-11-01 05:00:06	-0.0093644	-0.00768086	0.00168354	0.00505584	-0.00576937	0.00015512	-0.00303202	-0.00269332	-0.00196806	-0.00287644	-0.000713235	0.00307064	3.82774e-05	-0.000680298	-0.000935043	-0.000144731	-1.08714e-05	0.000762807	0.00279768	-0.00262245	0	0	0.00342322	-0.0015386	-0.00168354
0.00505584	2010-11-01 05:30:06	-0.0125328	-0.0103914	0.00214137	0.00505584	-0.00692284	0.000192528	-0.00355651	-0.00321362	-0.00222358	-0.00298309	-0.000771658	0.0031259	9.08411e-05	-0.000804806	-0.00114702	-0.000221224	-1.35853e-05	0.000833435	0.00292094	-0.00266754	0	0	0.00307492	-0.00116035	-0.00214137
0.00505584	2010-11-01 06:00:06	-0.0129552	-0.0123386	0.000616636	0.00505584	-0.00730059	0.000265517	-0.00404645	-0.00370509	-0.00246741	-0.00309195	-0.00083008	0.00318115	0.00013851	-0.000939783	-0.00135621	-0.000319088	-1.65741e-05	0.000904063	0.00304419	-0.00271263	0	0	0.00257263	-0.000714608	-0.000616636
0.00505584	2010-11-01 06:30:06	-0.0164757	-0.0151777	0.00129804	0.00505584	-0.00855911	0.000389379	-0.00450653	-0.00414809	-0.00269971	-0.00321228	-0.000888503	0.0032364	0.000203223	-0.00112241	-0.00158737	-0.000416121	-2.00159e-05	0.000974691	0.00316745	-0.00275771	0	0	0.00193936	-0.000226128	-0.00129804
0.00505584	2010-11-01 07:00:06	-0.0184471	-0.0179359	0.000511247	0.00505584	-0.00964996	0.000562289	-0.00500745	-0.00450332	-0.00290427	-0.0033288	-0.000946925	0.00329165	0.000222005	-0.00132085	-0.00186361	-0.000534956	-2.36761e-05	0.00104532	0.00329071	-0.0028028	0	0	0.00120619	0.000276772	-0.000511247
0.00505584	2010-11-01 07:30:06	-0.0217563	-0.0203203	0.00143599	0.00505584	-0.0105731	0.000800205	-0.00539537	-0.0048373	-0.00305262	-0.00344721	-0.00100535	0.0033469	0.00024742	-0.00149791	-0.00211319	-0.000677758	-2.71719e-05	0.00111595	0.00341397	-0.00284789	0	0	0.000410278	0.000764033	-0.00143599
0.00505584	2010-11-01 08:00:06	-0.0235869	-0.0221669	0.00142002	0.00505584	-0.0112862	0.00109082	-0.00567336	-0.00510413	-0.00314461	-0.00357582	-0.00106377	0.00340215	0.000314583	-0.00164225	-0.00231869	-0.00081983	-3.09601e-05	0.00118658	0.00353722	-0.00289298	0	0	-0.000407352	0.00120589	-0.00142002
0.00505584	2010-11-01 08:30:06	-0.0245023	-0.0232454	0.00125688	0.00505584	-0.0114539	0.00133355	-0.00583673	-0.00530155	-0.00319138	-0.00370506	-0.00112219	0.0034574	0.000369906	-0.00173894	-0.00246931	-0.000960137	-3.47457e-05	0.00125587	0.00366342	-0.00293807	0	0	-0.00120439	0.00157498	-0.00125688
0.00505584	2010-11-01 09:00:06	-0.0275298	-0.0242698	0.00325998	0.00505584	-0.0117266	0.00153955	-0.00591212	-0.00542103	-0.00319714	-0.0038359	-0.00118061	0.00351265	0.000413389	-0.00182232	-0.00260564	-0.00108893	-3.80042e-05	0.00132323	0.00378844	-0.00298315	0	0	-0.00193978	0.00184832	-0.00325998
0.00505584	2010-11-01 09:30:06	-0.0275298	-0.0248303	0.00269953	0.00505584	-0.0117266	0.00172775	-0.00595925	-0.0053938	-0.00316101	-0.00397119	-0.00123904	0.0035679	0.000472897	-0.00191162	-0.00273528	-0.00122041	-4.05482e-05	0.00138896	0.00391046	-0.00302824	0	0	-0.00257613	0.00200906	-0.00269953
0.00505584	2010-11-01 10:00:06	-0.0288676	-0.0251196	0.00374804	0.00505584	-0.0118316	0.00193989	-0.00585254	-0.0052677	-0.00309836	-0.00412016	-0.00129746	0.00362315	0.000500048	-0.001981	-0.00278905	-0.00134308	-4.25704e-05	0.00145929	0.00403325	-0.00307333	0	0	-0.00308187	0.00204774	-0.00374804
0.00505584	2010-11-01 10:30:06	-0.028586	-0.0248746	0.00371138	0.00505584	-0.0117892	0.00215935	-0.00561863	-0.0050627	-0.00301388	-0.00427297	-0.00135588	0.0036784	0.000502806	-0.001972	-0.00278838	-0.00145256	-4.42232e-05	0.00153188	0.00415586	-0.00311842	0	0	-0.003433	0.00196309	-0.00371138
0.00505584	2010-11-01 11:00:06	-0.0269666	-0.0231141	0.00385252	0.00505584	-0.0106984	0.00233159	-0.00524653	-0.00476929	-0.00293098	-0.00442068	-0.0014143	0.00373365	0.000540059	-0.00187369	-0.00269355	-0.00154497	-4.51319e-05	0.00160151	0.00427648	-0.00316351	0	0	-0.00361432	0.00176211	-0.00385252
0.00505584	2010-11-01 11:30:06	-0.0245727	-0.0212107	0.00336195	0.00505584	-0.0097752	0.00244315	-0.00474093	-0.00445495	-0.00285296	-0.00456171	-0.00147273	0.0037889	0.000572417	-0.00175116	-0.00251615	-0.00159903	-4.55538e-05	0.00167445	0.00439404	-0.00320859	0	0	-0.00362021	0.00145962	-0.00336195
0.00505584	2010-11-01 12:00:06	-0.0216155	-0.0192279	0.00238763	0.00505584	-0.0087894	0.00249768	-0.00430119	-0.00411179	-0.00278297	-0.00469605	-0.00153115	0.00384415	0.000575175	-0.00161721	-0.00234434	-0.00161558	-4.56024e-05	0.0017513	0.00451448	-0.00325368	0	0	-0.00345469	0.00107715	-0.00238763
0.00505584	2010-11-01 12:30:06	-0.0199257	-0.0173704	0.00255529	0.00505584	-0.00769856	0.00251913	-0.00397139	-0.00384465	-0.00274283	-0.00483134	-0.00158957	0.0038994	0.000545266	-0.00152198	-0.002207	-0.00160343	-4.53381e-05	0.00182945	0.00462512	-0.00329877	0	0	-0.00313115	0.00064138	-0.00255529
0.00505584	2010-11-01 13:00:06	-0.0185879	-0.01653	0.00205789	0.00505584	-0.00736323	0.00254855	-0.00378445	-0.0036862	-0.00272921	-0.00497331	-0.00164799	0.00395466	0.000496886	-0.00146152	-0.00212534	-0.00156964	-4.49553e-05	0.00190629	0.00472672	-0.00334386	0	0	-0.00267136	0.000182124	-0.00205789
0.00505584	2010-11-01 13:30:06	-0.017743	-0.0163058	0.00143716	0.00505584	-0.00725817	0.00251663	-0.00380479	-0.00363516	-0.0027615	-0.00511434	-0.00170642	0.00400991	0.000472184	-0.00146504	-0.00210503	-0.00150846	-4.44672e-05	0.00198545	0.00482051	-0.00338894	0	0	-0.00210424	-0.00026979	-0.00143716
0.00505584	2010-11-01 14:00:06	-0.0170389	-0.0167043	0.000334609	0.00505584	-0.00746827	0.00241421	-0.00393038	-0.00370136	-0.00285854	-0.0052471	-0.0017635	0.00406516	0.000426251	-0.00149036	-0.00213572	-0.00142834	-4.4021e-05	0.00207079	0.00491395	-0.00343403	0	0	-0.00146413	-0.000684731	-0.000334609
0.00505584	2010-11-01 14:30:06	-0.0185879	-0.0177881	0.000799837	0.00505584	-0.0080763	0.00221736	-0.00414073	-0.00391554	-0.00301859	-0.00537252	-0.00181894	0.00412041	0.000419309	-0.00152557	-0.00218168	-0.0013624	-4.37042e-05	0.00215153	0.00500781	-0.00347912	0	0	-0.000788882	-0.00103632	-0.000799837
0.00505584	2010-11-01 15:00:06	-0.0190808	-0.0189434	0.000137438	0.00505584	-0.00845407	0.00200156	-0.00449087	-0.00422828	-0.00322856	-0.00550431	-0.00187182	0.00417566	0.000411654	-0.00157125	-0.00226123	-0.00131419	-4.36786e-05	0.00222443	0.00510089	-0.00352421	0	0	-0.000117727	-0.00130319	-0.000137438
0.00505584	2010-11-01 15:30:06	-0.0202777	-0.0206259	-0.000348151	0.00505584	-0.00904191	0.00179374	-0.00493207	-0.00465857	-0.00348181	-0.00564405	-0.0019253	0.00423091	0.000426964	-0.00166458	-0.00240404	-0.00129069	-4.43472e-05	0.00229143	0.00519134	-0.0035693	0	0	0.000510881	-0.00147029	0.000348151
0.00505584	2010-11-01 16:00:06	-0.0218971	-0.0232734	-0.0013763	0.00505584	-0.0103004	0.00165891	-0.00551145	-0.00515858	-0.00375356	-0.00579812	-0.00197774	0.00428616	0.00043462	-0.00182042	-0.00260441	-0.0012865	-4.56617e-05	0.00235419	0.00527645	-0.00361438	0	0	0.00106143	-0.00152975	0.0013763
0.00505584	2010-11-01 16:30:06	-0.023939	-0.0263459	-0.00240694	0.00505584	-0.011664	0.00158293	-0.00622433	-0.00574668	-0.00404189	-0.0059557	-0.00202868	0.00434141	0.000444011	-0.00201739	-0.00286247	-0.00131888	-4.75464e-05	0.00241895	0.00535568	-0.00365947	0	0	0.00150335	-0.00148111	0.00240694
0.00505584	2010-11-01 17:00:06	-0.028586	-0.0295844	-0.000998444	0.00505584	-0.0131326	0.00161303	-0.00697805	-0.00637471	-0.00433214	-0.00611996	-0.00207871	0.00439666	0.00046177	-0.00221136	-0.00314451	-0.00138349	-4.99703e-05	0.00248174	0.00543492	-0.00370456	0	0	0.0018128	-0.00133115	0.000998444
0.00505584	2010-11-01 17:30:06	-0.0322472	-0.0329238	-0.000676649	0.00505584	-0.0147689	0.00167005	-0.00769885	-0.00697456	-0.00462554	-0.00627722	-0.00212936	0.00445191	0.000505967	-0.0023934	-0.00339598	-0.0014742	-5.26612e-05	0.00254283	0.00550882	-0.00374965	0	0	0.00197411	-0.00109312	0.000676649
0.00505584	2010-11-01 18:00:06	-0.0360493	-0.0360138	3.55303e-05	0.00505584	-0.0163001	0.00176632	-0.00833957	-0.00752561	-0.00491422	-0.00643543	-0.00217611	0.00450716	0.000568945	-0.00254221	-0.00360628	-0.00158172	-5.55139e-05	0.00259416	0.00557015	-0.00379473	0	0	0.00198082	-0.000785686	-3.55303e-05
0.00505584	2010-11-01 18:30:06	-0.038584	-0.0383398	0.000244173	0.00505584	-0.0172859	0.00189999	-0.0088484	-0.00801772	-0.00516852	-0.00658061	-0.00221956	0.00456241	0.000628453	-0.00265281	-0.00377519	-0.00171124	-5.85014e-05	0.00264288	0.00562415	-0.00383982	0	0	0.00183616	-0.000431469	-0.000244173
0.00505584	2010-11-01 19:00:06	-0.040133	-0.0402464	-0.000113393	0.00505584	-0.018104	0.00209867	-0.00923002	-0.00843156	-0.00538616	-0.00672323	-0.00226017	0.00461766	0.0006702	-0.00272571	-0.00389423	-0.00185228	-6.17518e-05	0.00269749	0.00567022	-0.00388491	0	0	0.00155309	-5.5536e-05	0.000113393
0.00505584	2010-11-01 19:30:06	-0.04133	-0.0417237	-0.00039371	0.00505584	-0.0186494	0.00236601	-0.00954723	-0.00876683	-0.00556576	-0.0068598	-0.00230091	0.00467291	0.000731444	-0.00279715	-0.00401316	-0.00199045	-6.49793e-05	0.00275672	0.0057092	-0.00393	0	0	0.00115361	0.000316255	0.00039371
0.00505584	2010-11-01 20:00:06	-0.0431606	-0.0431731	-1.2529e-05	0.00505584	-0.0191949	0.00266827	-0.0098299	-0.009014	-0.00569579	-0.0069935	-0.00234195	0.00472816	0.000760329	-0.00290036	-0.00414749	-0.00211498	-6.81339e-05	0.00282146	0.00574242	-0.00397509	0	0	0.000667615	0.000658834	1.2529e-05
0.00505584	2010-11-01 20:30:06	-0.0457657	-0.0444614	0.00130434	0.00505584	-0.0197403	0.00299995	-0.0100561	-0.00916295	-0.00578096	-0.00711257	-0.00238405	0.00478342	0.000767271	-0.00299662	-0.00426552	-0.00222001	-7.08855e-05	0.0028895	0.00577223	-0.00402017	0	0	0.000131128	0.000949385	-0.00130434
0.00505584	2010-11-01 21:00:06	-0.0473851	-0.0454907	0.00189442	0.00505584	-0.0202857	0.00332548	-0.0101503	-0.009252	-0.00581639	-0.00721541	-0.002426	0.00483867	0.000791973	-0.00306403	-0.0043492	-0.00231574	-7.32326e-05	0.0029611	0.00579688	-0.00406526	0	0	-0.000415936	0.00116861	-0.00189442
0.00505584	2010-11-01 21:30:06	-0.0474555	-0.0458104	0.00164505	0.00505584	-0.0203483	0.00359581	-0.0101457	-0.00928243	-0.00581674	-0.00729819	-0.00246526	0.00489392	0.000821573	-0.00306051	-0.00438479	-0.00240239	-7.51403e-05	0.00303141	0.00581132	-0.00411035	0	0	-0.000932327	0.00130179	-0.00164505
0.00505584	2010-11-01 22:00:06	-0.0468219	-0.0453202	0.00150167	0.00505584	-0.0198029	0.00379931	-0.0100436	-0.0092346	-0.00578725	-0.00736091	-0.00250315	0.00494917	0.000864034	-0.00305356	-0.00438189	-0.00247166	-7.6661e-05	0.0030994	0.00582241	-0.00415544	0	0	-0.00137823	0.00133949	-0.00150167
0.00505584	2010-11-01 22:30:06	-0.0459065	-0.045091	0.000815465	0.00505584	-0.0196352	0.0039501	-0.00985992	-0.00913733	-0.005741	-0.00741885	-0.00254091	0.00500442	0.000874448	-0.00304265	-0.00435991	-0.00251774	-7.76829e-05	0.00316414	0.00583169	-0.00420053	0	0	-0.00171807	0.00127814	-0.000815465
0.00505584	2010-11-01 23:00:06	-0.0467514	-0.044709	0.00204239	0.00505584	-0.0193625	0.00407945	-0.00971544	-0.00895197	-0.00567659	-0.00748601	-0.00257598	0.00505967	0.000888022	-0.00304514	-0.0043598	-0.00255925	-7.8361e-05	0.00322789	0.00583973	-0.00424561	0	0	-0.00192306	0.00112015	-0.00204239
0.00505584	2010-11-01 23:30:06	-0.0456249	-0.0439314	0.0016935	0.00505584	-0.0188171	0.00419716	-0.00950978	-0.00876501	-0.00560207	-0.00755827	-0.00260685	0.00511492	0.000859137	-0.0030327	-0.00433592	-0.00259583	-7.8849e-05	0.00328936	0.00584489	-0.0042907	0	0	-0.0019735	0.000873882	-0.0016935
0.00505584	2010-11-02 00:00:06	-0.0452729	-0.0433523	0.00192059	0.00505584	-0.0187121	0.00430689	-0.00926795	-0.00856887	-0.00551759	-0.00762704	-0.00263444	0.00517017	0.000872712	-0.00299749	-0.00429375	-0.00261274	-7.90674e-05	0.0033495	0.00584648	-0.00433579	0	0	-0.00186038	0.000553277	-0.00192059
0.00505584	2010-11-02 00:30:06	-0.0439351	-0.0420407	0.00189443	0.00505584	-0.0178939	0.00435343	-0.00902613	-0.00838192	-0.00545563	-0.00768467	-0.00265887	0.00522542	0.000878632	-0.00296323	-0.00424867	-0.00261331	-7.91146e-05	0.00339818	0.00584331	-0.00438088	0	0	-0.00158634	0.000177183	-0.00189443
0.00505584	2010-11-02 01:00:06	-0.0431606	-0.0410902	0.0020704	0.00505584	-0.0174535	0.00432949	-0.00879528	-0.00820478	-0.00541741	-0.00773656	-0.00268045	0.00528067	0.000863321	-0.00291763	-0.00418921	-0.00259753	-7.88369e-05	0.00343704	0.00583797	-0.00442596	0	0	-0.00116582	-0.000231537	-0.0020704
0.00505584	2010-11-02 01:30:06	-0.0394993	-0.0400737	-0.000574447	0.00505584	-0.0169081	0.00426448	-0.00862723	-0.00806694	-0.0053907	-0.00777254	-0.00270009	0.00533592	0.000872712	-0.00289033	-0.00414313	-0.00257896	-7.83691e-05	0.00346612	0.00583016	-0.00447105	0	0	-0.00062436	-0.000647174	0.000574447
0.00505584	2010-11-02 02:00:06	-0.0392177	-0.0396848	-0.00046708	0.00505584	-0.0169081	0.00419582	-0.00854554	-0.00796775	-0.0053804	-0.00779516	-0.00271702	0.00539117	0.000846275	-0.00285958	-0.00411044	-0.00256141	-7.78245e-05	0.003489	0.00581607	-0.00451614	0	0	2.99234e-06	-0.00104256	0.00046708
0.00505584	2010-11-02 02:30:06	-0.0397106	-0.0391392	0.000571361	0.00505584	-0.0166354	0.00413514	-0.00853295	-0.00799497	-0.00539018	-0.0078114	-0.00273172	0.00544642	0.000840355	-0.00285014	-0.00408355	-0.00253848	-7.76276e-05	0.00351518	0.00579218	-0.00456123	0	0	0.000673918	-0.0013906	-0.000571361
0.00505584	2010-11-02 03:00:06	-0.0394993	-0.0392932	0.00020606	0.00505584	-0.0169081	0.00405051	-0.00863966	-0.00806309	-0.00543102	-0.00780187	-0.00274252	0.00550167	0.00082086	-0.00284026	-0.00408534	-0.00251025	-7.73512e-05	0.00354626	0.00576166	-0.00460632	0	0	0.00134171	-0.00166597	-0.00020606
0.00505584	2010-11-02 03:30:06	-0.038584	-0.0393628	-0.000778816	0.00505584	-0.0169081	0.00394261	-0.00882337	-0.00818065	-0.00552317	-0.00776941	-0.00275166	0.00555693	0.00082086	-0.00287349	-0.00411413	-0.00248731	-7.7025e-05	0.00358126	0.00572762	-0.0046514	0	0	0.00195854	-0.00184672	0.000778816
0.00505584	2010-11-02 04:00:06	-0.0402738	-0.0405249	-0.000251071	0.00505584	-0.0179364	0.00382855	-0.00903065	-0.00833686	-0.00565198	-0.00771467	-0.00275826	0.00561218	0.000805549	-0.00289436	-0.00413912	-0.00246298	-7.67567e-05	0.00361359	0.00569504	-0.00469649	0	0	0.00247879	-0.00191594	0.000251071
0.00505584	2010-11-02 04:30:06	-0.0404147	-0.040905	-0.000490329	0.00505584	-0.018104	0.00372498	-0.00927716	-0.00852317	-0.00580295	-0.00763701	-0.00276411	0.00566743	0.000819124	-0.00292012	-0.004165	-0.00245842	-7.66098e-05	0.00364105	0.00565736	-0.00474158	0	0	0.0028624	-0.00186306	0.000490329
0.00505584	2010-11-02 05:00:06	-0.0409779	-0.0415345	-0.000556635	0.00505584	-0.0185444	0.0036643	-0.00946877	-0.00877729	-0.00595218	-0.00754756	-0.00276832	0.00572268	0.000803813	-0.00290672	-0.00417181	-0.00245712	-7.70735e-05	0.00366688	0.0056171	-0.00478667	0	0	0.00307773	-0.00168496	0.000556635
0.00505584	2010-11-02 05:30:06	-0.0421045	-0.0423101	-0.000205628	0.00505584	-0.0189221	0.00362938	-0.00973723	-0.00911031	-0.00610804	-0.00744475	-0.00277042	0.00577793	0.000844539	-0.00292364	-0.00421286	-0.00246241	-7.79242e-05	0.00368482	0.00558247	-0.00483271	0	0	0.00310392	-0.00138658	0.000205628
0.00505584	2010-11-02 06:00:06	-0.0426677	-0.043451	-0.000783295	0.00505584	-0.0192999	0.00362938	-0.0101376	-0.00945316	-0.00624924	-0.00733397	-0.00277162	0.00583318	0.000832699	-0.00300408	-0.00432878	-0.00246724	-7.92224e-05	0.00369955	0.00554977	-0.00487808	0	0	0.00293247	-0.00098102	0.000783295
0.00505584	2010-11-02 06:30:06	-0.0458361	-0.0455488	0.000287331	0.00505584	-0.0203907	0.00366131	-0.0106259	-0.0097881	-0.00636112	-0.00722255	-0.00277178	0.00588843	0.000834435	-0.00314997	-0.00450227	-0.00247736	-8.04816e-05	0.00370897	0.00551503	-0.00492136	0	0	0.00256798	-0.000489119	-0.000287331
0.00505584	2010-11-02 07:00:06	-0.0488637	-0.0481176	0.00074614	0.00505584	-0.0218594	0.0037594	-0.0111112	-0.0100933	-0.00642604	-0.00711336	-0.00276954	0.00594368	0.00082678	-0.0033241	-0.00472016	-0.00250668	-8.19417e-05	0.00370402	0.00547018	-0.00496136	0	0	0.00202791	6.16254e-05	-0.00074614
0.00505584	2010-11-02 07:30:06	-0.0519617	-0.049947	0.00201469	0.00505584	-0.0227825	0.00386365	-0.0114536	-0.0103879	-0.00644839	-0.00699972	-0.00276447	0.00599893	0.000838619	-0.00343316	-0.00487669	-0.00256434	-8.34907e-05	0.00368663	0.0054234	-0.00499991	0	0	0.0013415	0.000638621	-0.00201469
0.00505584	2010-11-02 08:00:06	-0.0545668	-0.0507724	0.00379435	0.00505584	-0.0230128	0.00396539	-0.0116405	-0.0105768	-0.00641924	-0.00688894	-0.00275654	0.00605418	0.000890471	-0.00349369	-0.00499093	-0.00262811	-8.48132e-05	0.0036565	0.00537762	-0.00503417	0	0	0.000547899	0.00120623	-0.00379435
0.00505584	2010-11-02 08:30:06	-0.0535107	-0.0509076	0.00260307	0.00505584	-0.0229078	0.00403406	-0.0116328	-0.0105902	-0.00633686	-0.00677783	-0.00274621	0.00610943	0.000951714	-0.00352985	-0.00505072	-0.00270537	-8.57097e-05	0.00362018	0.00533495	-0.00507231	0	0	-0.000306385	0.00172814	-0.00260307
0.00505584	2010-11-02 09:00:06	-0.0545668	-0.0509867	0.00358013	0.00505584	-0.0231805	0.0041383	-0.0114397	-0.0104641	-0.00619688	-0.00668073	-0.00273408	0.00616468	0.000998358	-0.00352238	-0.00500956	-0.0027803	-8.63083e-05	0.00357272	0.00529322	-0.00511466	0	0	-0.00117053	0.00216989	-0.00358013
0.00505584	2010-11-02 09:30:06	-0.0517505	-0.0498091	0.00194139	0.00505584	-0.02253	0.00430755	-0.0111523	-0.0101428	-0.00599215	-0.00659477	-0.0027212	0.00621993	0.000996934	-0.00346529	-0.00495589	-0.00287148	-8.63339e-05	0.00351647	0.00524961	-0.00515187	0	0	-0.00199262	0.00250133	-0.00194139
0.00505584	2010-11-02 10:00:06	-0.0490749	-0.0475201	0.00155484	0.00505584	-0.0213967	0.00453932	-0.0106327	-0.009703	-0.00572424	-0.0065155	-0.00270713	0.00627389	0.000999381	-0.00334217	-0.00479122	-0.00294282	-8.57637e-05	0.00345991	0.00520066	-0.00518369	0	0	-0.00272299	0.00269888	-0.00155484
0.00505584	2010-11-02 10:30:06	-0.0486525	-0.0451115	0.003541	0.00505584	-0.0206837	0.00477839	-0.00994967	-0.00914501	-0.00541113	-0.00643051	-0.00269215	0.0063239	0.00103592	-0.00317396	-0.00453896	-0.00296875	-8.46919e-05	0.00340465	0.0051483	-0.0052101	0	0	-0.00331725	0.00274734	-0.003541
0.00505584	2010-11-02 11:00:06	-0.0450616	-0.0412931	0.00376845	0.00505584	-0.0187747	0.00492486	-0.00918336	-0.008459	-0.00509452	-0.00632898	-0.00267702	0.00637063	0.00099275	-0.00294763	-0.00423294	-0.00296579	-8.28396e-05	0.00334905	0.00509196	-0.00523354	0	0	-0.00373904	0.00264109	-0.00376845
0.00505584	2010-11-02 11:30:06	-0.040133	-0.0373639	0.0027691	0.00505584	-0.0170333	0.00497756	-0.00829936	-0.00773274	-0.00477948	-0.00620611	-0.00266263	0.00641209	0.000948553	-0.00268075	-0.00388094	-0.00290667	-7.99882e-05	0.00329315	0.005044	-0.00525551	0	0	-0.00396222	0.00238466	-0.0027691
0.00505584	2010-11-02 12:00:06	-0.0346411	-0.0334319	0.0012092	0.00505584	-0.0153345	0.00496526	-0.00744038	-0.00700648	-0.00446096	-0.00607527	-0.00264589	0.00645027	0.000934977	-0.00243518	-0.00352783	-0.00281737	-7.6417e-05	0.00323591	0.00500503	-0.00527907	0	0	-0.00397232	0.00199246	-0.0012092
0.00505584	2010-11-02 12:30:06	-0.030487	-0.0294143	0.00107266	0.00505584	-0.0134255	0.00490208	-0.0066505	-0.00631695	-0.00417035	-0.00594762	-0.00262492	0.00648124	0.000850769	-0.00220153	-0.00317183	-0.00268359	-7.26597e-05	0.00318232	0.00496218	-0.0053038	0	0	-0.00376739	0.00148786	-0.00107266
0.00505584	2010-11-02 13:00:06	-0.0264033	-0.0261962	0.000207071	0.00505584	-0.0120619	0.00475244	-0.00596894	-0.00574561	-0.00392932	-0.00582506	-0.00260245	0.00651539	0.000771767	-0.00197433	-0.00287517	-0.00251396	-6.89078e-05	0.0031369	0.00491934	-0.00532574	0	0	-0.00335801	0.000901535	-0.000207071
0.00505584	2010-11-02 13:30:06	-0.0231645	-0.0236027	-0.000438153	0.00505584	-0.010866	0.00452616	-0.00549933	-0.00532066	-0.00373768	-0.00570726	-0.00257998	0.00655353	0.000701845	-0.0018092	-0.00265338	-0.00233281	-6.49349e-05	0.00309801	0.00487385	-0.00534333	0	0	-0.0027666	0.00026934	0.000438153
0.00505584	2010-11-02 14:00:06	-0.0216859	-0.021871	-0.00018506	0.00505584	-0.0100903	0.00422756	-0.00521974	-0.00500408	-0.00361585	-0.00560125	-0.00255811	0.00658777	0.000642338	-0.00172445	-0.00250824	-0.00213188	-6.10589e-05	0.0030594	0.00482513	-0.00535765	0	0	-0.00202611	-0.00037024	0.00018506
0.00505584	2010-11-02 14:30:06	-0.0216155	-0.0212883	0.000327178	0.00505584	-0.00998529	0.00388175	-0.00508462	-0.00484467	-0.00355861	-0.00550384	-0.00253594	0.00661739	0.000569255	-0.00171405	-0.00244955	-0.00193622	-5.76009e-05	0.00300965	0.00477606	-0.00537108	0	0	-0.00117805	-0.000978748	-0.000327178
0.00505584	2010-11-02 15:00:06	-0.0212635	-0.0212814	-1.78555e-05	0.00505584	-0.0100903	0.00349919	-0.00511755	-0.00484211	-0.00355128	-0.00539783	-0.00251363	0.00664242	0.000498622	-0.00170066	-0.00244186	-0.00177594	-5.44746e-05	0.00294813	0.00473093	-0.00538035	0	0	-0.0002701	-0.00152038	1.78555e-05
0.00505584	2010-11-02 15:30:06	-0.020489	-0.021257	-0.000767982	0.00505584	-0.00992267	0.00312462	-0.00527608	-0.00500654	-0.00359229	-0.00530518	-0.00248803	0.00666479	0.000489944	-0.00170615	-0.00245614	-0.00165603	-5.22865e-05	0.00287945	0.00469025	-0.00538267	0	0	0.000646557	-0.00196437	0.000767982
0.00505584	2010-11-02 16:00:06	-0.0201369	-0.0221956	-0.00205867	0.00505584	-0.0104681	0.00279543	-0.00556811	-0.00525115	-0.0036649	-0.00523608	-0.00246077	0.00668651	0.00048576	-0.00174341	-0.00251839	-0.00156019	-5.084e-05	0.00280818	0.00464453	-0.00538318	0	0	0.0015202	-0.0022869	0.00205867
0.00505584	2010-11-02 16:30:06	-0.0218267	-0.0238454	-0.00201867	0.00505584	-0.0113913	0.00249567	-0.00599832	-0.00556453	-0.00377555	-0.00518832	-0.00243111	0.00671148	0.000495864	-0.00184764	-0.00264971	-0.00149425	-5.00068e-05	0.00273985	0.00459857	-0.00538086	0	0	0.0023015	-0.00247257	0.00201867
0.00505584	2010-11-02 17:00:06	-0.0240798	-0.0257695	-0.0016897	0.00505584	-0.0124821	0.00230016	-0.00647568	-0.00589787	-0.00389982	-0.00515807	-0.00240561	0.00673908	0.000480553	-0.00197464	-0.00280322	-0.00147361	-4.94069e-05	0.00267151	0.00454839	-0.00537622	0	0	0.00294634	-0.00251509	0.0016897
0.00505584	2010-11-02 17:30:06	-0.0259808	-0.0274455	-0.00146473	0.00505584	-0.0134679	0.00218495	-0.00689185	-0.00622267	-0.00403404	-0.00514055	-0.0023824	0.00676345	0.000488208	-0.00207133	-0.00291758	-0.001498	-4.92545e-05	0.00261106	0.00449533	-0.00536974	0	0	0.00341839	-0.00241742	0.00146473
0.00505584	2010-11-02 18:00:06	-0.0287268	-0.0286053	0.000121466	0.00505584	-0.014286	0.00215984	-0.0071934	-0.00649867	-0.00417314	-0.00512559	-0.00235873	0.00678648	0.000517094	-0.00208216	-0.00295997	-0.00154424	-4.96549e-05	0.00255844	0.0044479	-0.00535939	0	0	0.00369132	-0.00219126	-0.000121466
0.00505584	2010-11-02 18:30:06	-0.0283747	-0.0289883	-0.00061364	0.00505584	-0.0145588	0.002166	-0.00736774	-0.00672556	-0.00431102	-0.00510236	-0.00233551	0.00680819	0.000565474	-0.00204593	-0.0029342	-0.00159976	-5.03627e-05	0.00250282	0.00439649	-0.00534637	0	0	0.00375041	-0.00185597	0.00061364
0.00505584	2010-11-02 19:00:06	-0.0276002	-0.0291639	-0.00156375	0.00505584	-0.0147264	0.00222918	-0.00748397	-0.00688369	-0.00441941	-0.00506862	-0.00231215	0.00682729	0.000601303	-0.00200479	-0.00289961	-0.00164657	-5.115e-05	0.00245054	0.00434507	-0.00533329	0	0	0.00359355	-0.00143704	0.00156375
0.00505584	2010-11-02 19:30:06	-0.0272482	-0.0292049	-0.00195672	0.00505584	-0.0147264	0.00236717	-0.00757034	-0.00700221	-0.00446497	-0.00504568	-0.00228803	0.00684505	0.000610694	-0.00201226	-0.00288801	-0.00168808	-5.21274e-05	0.00240875	0.00429524	-0.0053169	0	0	0.0032316	-0.000964259	0.00195672
0.00505584	2010-11-02 20:00:06	-0.0302758	-0.0298314	0.000444399	0.00505584	-0.0151668	0.00256951	-0.00766768	-0.00710044	-0.00445903	-0.00504663	-0.00226405	0.00685564	0.000583543	-0.00204007	-0.00292918	-0.0017204	-5.34594e-05	0.00238296	0.00424881	-0.00529814	0	0	0.00268787	-0.000469695	-0.000444399
0.00505584	2010-11-02 20:30:06	-0.0309095	-0.0302899	0.000619639	0.00505584	-0.0152718	0.00278531	-0.00779957	-0.00716984	-0.00441784	-0.00504791	-0.00224158	0.00686353	0.000572417	-0.00210061	-0.00301821	-0.00174733	-5.47468e-05	0.00236731	0.00420233	-0.00527835	0	0	0.00199689	1.43474e-05	-0.000619639
0.00505584	2010-11-02 21:00:06	-0.0337258	-0.0309643	0.00276146	0.00505584	-0.0155446	0.00296736	-0.00788126	-0.00718095	-0.00435344	-0.00503804	-0.00221972	0.00686882	0.000560577	-0.00218596	-0.00312286	-0.00175236	-5.55207e-05	0.00236147	0.00415267	-0.00525619	0	0	0.00120248	0.000457302	-0.00276146
0.00505584	2010-11-02 21:30:06	-0.033937	-0.0314662	0.00247084	0.00505584	-0.0158173	0.00309055	-0.00786092	-0.00705549	-0.00426757	-0.00501768	-0.00219664	0.00686951	0.000583543	-0.00226281	-0.00320642	-0.00175542	-5.57013e-05	0.00236377	0.00410912	-0.0052298	0	0	0.000355108	0.000832113	-0.00247084
0.00505584	2010-11-02 22:00:06	-0.0336554	-0.0312563	0.00239906	0.00505584	-0.0157122	0.00315489	-0.00760504	-0.00685049	-0.00416651	-0.00498331	-0.00217417	0.0068682	0.000583543	-0.00226368	-0.00319415	-0.00177592	-5.54951e-05	0.00236506	0.00407391	-0.00520231	0	0	-0.000491217	0.00111674	-0.00239906
0.00505584	2010-11-02 22:30:06	-0.0317544	-0.0300787	0.00167571	0.00505584	-0.0149567	0.0031923	-0.00718742	-0.00660523	-0.00403945	-0.00495083	-0.00215096	0.00686167	0.000608246	-0.0021664	-0.00310511	-0.0018151	-5.52403e-05	0.00236079	0.00403376	-0.00517179	0	0	-0.00128238	0.00129534	-0.00167571
0.00505584	2010-11-02 23:00:06	-0.0296421	-0.027799	0.00184308	0.00505584	-0.0132578	0.00322355	-0.00671475	-0.0063115	-0.00388377	-0.00494031	-0.00212743	0.00684986	0.000656625	-0.00205529	-0.00298708	-0.00185049	-5.51284e-05	0.0023536	0.00399197	-0.00513823	0	0	-0.00196772	0.00135904	-0.00184308
0.00505584	2010-11-02 23:30:06	-0.0276707	-0.0263129	0.00135783	0.00505584	-0.0123346	0.00327077	-0.0062876	-0.00595883	-0.00370504	-0.00495493	-0.00210585	0.00683737	0.000660096	-0.00199784	-0.00288912	-0.00185821	-5.50785e-05	0.00235922	0.00394924	-0.0051012	0	0	-0.00250344	0.00130638	-0.00135783
0.00505584	2010-11-03 00:00:06	-0.0271778	-0.025594	0.00158381	0.00505584	-0.0119993	0.00332165	-0.00598136	-0.00560489	-0.00352876	-0.00497404	-0.00208325	0.006819	0.000634683	-0.00199637	-0.00286023	-0.00184856	-5.48506e-05	0.00237329	0.00390739	-0.00506186	0	0	-0.00285569	0.00114332	-0.00158381
0.00505584	2010-11-03 00:30:06	-0.0277411	-0.0248988	0.00284233	0.00505584	-0.0116216	0.00337069	-0.00573793	-0.00527026	-0.00338913	-0.00499187	-0.00206107	0.00679732	0.000581808	-0.00199784	-0.00284874	-0.00183584	-5.41901e-05	0.00238176	0.00386413	-0.00502182	0	0	-0.00300299	0.000882918	-0.00284233
0.00505584	2010-11-03 01:00:06	-0.0275298	-0.0236894	0.00384041	0.00505584	-0.0109711	0.00337618	-0.00542394	-0.00496543	-0.00327446	-0.00500365	-0.00203935	0.00677299	0.000564761	-0.00195809	-0.00278748	-0.00181301	-5.32828e-05	0.00238401	0.00382275	-0.00498277	0	0	-0.0029379	0.000544544	-0.00384041
0.00505584	2010-11-03 01:30:06	-0.0279523	-0.0224934	0.00545894	0.00505584	-0.0105307	0.00326328	-0.00504393	-0.00466124	-0.00319575	-0.00500557	-0.00201733	0.00674473	0.000572417	-0.00186776	-0.00267436	-0.00177207	-5.21004e-05	0.00237284	0.00377638	-0.0049432	0	0	-0.0026677	0.000152864	-0.00545894
0.00505584	2010-11-03 02:00:06	-0.0233757	-0.0205281	0.00284755	0.00505584	-0.00933483	0.00305296	-0.00464665	-0.00444257	-0.00316224	-0.00499952	-0.00199621	0.00671318	0.000574152	-0.00175116	-0.00252474	-0.0017236	-5.11958e-05	0.00235683	0.00372884	-0.00489958	0	0	-0.00221411	-0.000263544	-0.00284755
0.00505584	2010-11-03 02:30:06	-0.0219675	-0.019267	0.0027005	0.00505584	-0.00862173	0.00280774	-0.00438901	-0.00437189	-0.00315037	-0.00498203	-0.00197433	0.00668031	0.000568232	-0.00164605	-0.00241218	-0.00167586	-5.05029e-05	0.00235069	0.003682	-0.00485214	0	0	-0.00161191	-0.000673822	-0.0027005
0.00505584	2010-11-03 03:00:06	-0.0216155	-0.0183979	0.00321761	0.00505584	-0.0078036	0.00264963	-0.00447053	-0.00439057	-0.00315997	-0.00496228	-0.0019532	0.00664415	0.000547002	-0.00166999	-0.00244643	-0.00163222	-4.98099e-05	0.00236186	0.00363927	-0.00480381	0	0	-0.000906597	-0.00104664	-0.00321761
0.00505584	2010-11-03 03:30:06	-0.0214747	-0.019568	0.00190672	0.00505584	-0.00870658	0.0025399	-0.00474529	-0.00448688	-0.00321721	-0.00493969	-0.00193477	0.00660406	0.000501071	-0.00178762	-0.00254907	-0.0015781	-4.95713e-05	0.00238478	0.00359842	-0.00475383	0	0	-0.000151311	-0.00135212	-0.00190672
0.00505584	2010-11-03 04:00:06	-0.0226012	-0.021643	0.000958162	0.00505584	-0.0103004	0.00244181	-0.00516291	-0.00469188	-0.00333101	-0.00489832	-0.00191485	0.00656067	0.000470449	-0.00191162	-0.00267369	-0.00153639	-4.92302e-05	0.00240634	0.00356039	-0.00470131	0	0	0.000596917	-0.0015638	-0.000958162
0.00505584	2010-11-03 04:30:06	-0.0237982	-0.0226827	0.00111551	0.00505584	-0.0109085	0.00230997	-0.00556343	-0.004946	-0.00347326	-0.00483626	-0.00189389	0.00651594	0.000439827	-0.00195567	-0.00277287	-0.00152783	-4.88272e-05	0.00242399	0.00352517	-0.00464768	0	0	0.0012812	-0.00166046	-0.00111551
0.00505584	2010-11-03 05:00:06	-0.023939	-0.0230799	0.000859054	0.00505584	-0.0112862	0.00213523	-0.00575504	-0.00527934	-0.00364709	-0.00475255	-0.00187291	0.00646991	0.000508416	-0.00190451	-0.00272891	-0.00152653	-4.87813e-05	0.00243738	0.00348661	-0.00459256	0	0	0.00184887	-0.00162775	-0.000859054
0.00505584	2010-11-03 05:30:06	-0.024291	-0.0235942	0.000696805	0.00505584	-0.0117266	0.00196049	-0.00594973	-0.0056035	-0.00383419	-0.00466024	-0.00185209	0.00642452	0.000568945	-0.00185642	-0.00267693	-0.00153562	-4.93367e-05	0.00244322	0.00343736	-0.00453572	0	0	0.00225527	-0.00145945	-0.000696805
0.00505584	2010-11-03 06:00:06	-0.0225308	-0.0241064	-0.00157563	0.00505584	-0.011664	0.00180422	-0.00629826	-0.00596631	-0.00402845	-0.00457077	-0.00183112	0.00638045	0.000554657	-0.00186148	-0.00272948	-0.00155726	-5.04503e-05	0.0024432	0.00338066	-0.00447654	0	0	0.00246698	-0.00115835	0.00157563
0.00505584	2010-11-03 06:30:06	-0.0249247	-0.0257249	-0.000800197	0.00505584	-0.0124821	0.0018546	-0.00679128	-0.00633008	-0.00417838	-0.00449278	-0.00180985	0.00633507	0.000557106	-0.00199704	-0.00288266	-0.00157879	-5.18888e-05	0.00243533	0.00332033	-0.00441615	0	0	0.00246427	-0.000736422	0.000800197
0.00505584	2010-11-03 07:00:06	-0.028586	-0.0284735	0.000112452	0.00505584	-0.0142234	0.00203	-0.00735032	-0.00666471	-0.00427699	-0.00441796	-0.00178828	0.00628316	0.000527508	-0.00221634	-0.00312922	-0.00161621	-5.34324e-05	0.00242846	0.00326474	-0.00435442	0	0	0.0022426	-0.000214553	-0.000112452
0.00505584	2010-11-03 07:30:06	-0.0333738	-0.0308889	0.00248489	0.00505584	-0.0157547	0.00225562	-0.00783558	-0.00698855	-0.00432883	-0.00434729	-0.00176671	0.00622989	0.000511174	-0.0023874	-0.00334912	-0.00165502	-5.5189e-05	0.00241469	0.00321139	-0.00429063	0	0	0.00181296	0.000378513	-0.00248489
0.00505584	2010-11-03 08:00:06	-0.0346411	-0.0317537	0.00288739	0.00505584	-0.01609	0.00239227	-0.0081042	-0.00724555	-0.00433616	-0.00425467	-0.00174514	0.006174	0.000544243	-0.00244485	-0.00346258	-0.00170775	-5.66005e-05	0.00238913	0.00315587	-0.00422649	0	0	0.00120117	0.00100775	-0.00288739
0.00505584	2010-11-03 08:30:06	-0.0347115	-0.0320702	0.00264126	0.00505584	-0.0162576	0.00245844	-0.00813099	-0.00739513	-0.00429026	-0.00415217	-0.00172475	0.00611482	0.000628453	-0.00242596	-0.00347819	-0.00177915	-5.73542e-05	0.00235246	0.00309347	-0.00416229	0	0	0.000446171	0.00163402	-0.00264126
0.00505584	2010-11-03 09:00:06	-0.0346411	-0.0317739	0.00286722	0.00505584	-0.01609	0.00253326	-0.00805092	-0.00733021	-0.00420142	-0.00406175	-0.00170572	0.00605301	0.000703271	-0.00239024	-0.00343312	-0.00184406	-5.76144e-05	0.00230305	0.00302515	-0.00409634	0	0	-0.000402622	0.00221656	-0.00286722
0.00505584	2010-11-03 09:30:06	-0.0341483	-0.0310342	0.00311411	0.00505584	-0.0157122	0.00265347	-0.0078296	-0.00709638	-0.00404504	-0.00397802	-0.00168818	0.00598727	0.000710213	-0.00235848	-0.00335937	-0.00192065	-5.7555e-05	0.0022514	0.00295519	-0.00402921	0	0	-0.00128867	0.00271582	-0.00311411
0.00505584	2010-11-03 10:00:06	-0.0337962	-0.0299253	0.00387094	0.00505584	-0.0154395	0.00289571	-0.00744022	-0.006745	-0.00381378	-0.00390638	-0.00167245	0.00591887	0.000690718	-0.00226266	-0.00322806	-0.00199662	-5.70792e-05	0.00220762	0.00288663	-0.00396301	0	0	-0.00215208	0.00309621	-0.00387094
0.00505584	2010-11-03 10:30:06	-0.0309799	-0.0275057	0.00347422	0.00505584	-0.0143062	0.003182	-0.00691266	-0.00625577	-0.00353871	-0.00383858	-0.00165614	0.00584721	0.000687247	-0.00211824	-0.00303248	-0.00204455	-5.63404e-05	0.00216347	0.00281873	-0.0038956	0	0	-0.00293358	0.00332872	-0.00347422
0.00505584	2010-11-03 11:00:06	-0.0285156	-0.0243803	0.00413531	0.00505584	-0.0128801	0.00339713	-0.00617314	-0.00567749	-0.00325055	-0.00376028	-0.00163593	0.00577158	0.000675407	-0.00191131	-0.00276015	-0.00203707	-5.49976e-05	0.00212295	0.00275451	-0.00383146	0	0	-0.00357838	0.00339312	-0.00413531
0.00505584	2010-11-03 11:30:06	-0.024291	-0.021035	0.00325599	0.00505584	-0.0114115	0.00347859	-0.00537228	-0.0049918	-0.00294878	-0.00366098	-0.00161302	0.00569269	0.000667752	-0.0016945	-0.00244921	-0.00197645	-5.25359e-05	0.00207744	0.00269024	-0.00376634	0	0	-0.00403976	0.00327957	-0.00325599
0.00505584	2010-11-03 12:00:06	-0.0202777	-0.0170628	0.00321493	0.00505584	-0.00933483	0.00347427	-0.00452751	-0.00426522	-0.00264526	-0.00355337	-0.0015889	0.00560983	0.000607533	-0.00146825	-0.002126	-0.00188844	-4.93543e-05	0.00201886	0.00261112	-0.00370064	0	0	-0.004282	0.00298956	-0.00321493
0.00505584	2010-11-03 12:30:06	-0.0171093	-0.0138734	0.0032359	0.00505584	-0.00797125	0.00342888	-0.00370308	-0.00363463	-0.00235815	-0.00345691	-0.00156717	0.00552369	0.000558128	-0.00123263	-0.00179967	-0.00177656	-4.60419e-05	0.00196136	0.00252819	-0.00363666	0	0	-0.00428264	0.00253592	-0.0032359
0.00505584	2010-11-03 13:00:06	-0.0118991	-0.0104282	0.00147094	0.00505584	-0.00606229	0.00335406	-0.00307172	-0.00305443	-0.00209234	-0.0033665	-0.0015456	0.00543688	0.000492702	-0.00104268	-0.00154999	-0.00163822	-4.25165e-05	0.00191199	0.00244918	-0.00357075	0	0	-0.00403391	0.00194212	-0.00147094
0.00505584	2010-11-03 13:30:06	-0.0090123	-0.00817634	0.000835956	0.00505584	-0.00497144	0.00317683	-0.00257548	-0.00258068	-0.00188761	-0.00326591	-0.00152255	0.00534679	0.000427987	-0.000929161	-0.00137059	-0.00146869	-3.90342e-05	0.0018679	0.00236707	-0.00350521	0	0	-0.00354313	0.00124073	-0.000835956
0.00505584	2010-11-03 14:00:06	-0.0078858	-0.00694902	0.00093678	0.00505584	-0.00463611	0.00293891	-0.00224406	-0.00221563	-0.00173593	-0.00316023	-0.00149664	0.00525339	0.000376849	-0.000860209	-0.00123504	-0.00128521	-3.55385e-05	0.00183129	0.00229682	-0.00343637	0	0	-0.00283234	0.000471211	-0.00093678
0.00505584	2010-11-03 14:30:06	-0.0063368	-0.00599435	0.000342446	0.00505584	-0.00415329	0.00260473	-0.00204615	-0.00199664	-0.00164709	-0.00304658	-0.00146789	0.00516132	0.000288456	-0.000813582	-0.00116687	-0.00112882	-3.20913e-05	0.00179103	0.00222879	-0.00336579	0	0	-0.00193697	-0.000322739	-0.000342446
0.00505584	2010-11-03 15:00:06	-0.0047174	-0.00522426	-0.000506859	0.00505584	-0.00371292	0.00225958	-0.00194719	-0.00192564	-0.00162004	-0.00294439	-0.00143749	0.00506857	0.000254363	-0.000751071	-0.00110741	-0.000987685	-2.91806e-05	0.00173932	0.00215883	-0.00329784	0	0	-0.000903728	-0.00109618	0.000506859
0.00505584	2010-11-03 15:30:06	-0.0040133	-0.00493971	-0.000926415	0.00505584	-0.00354527	0.00189049	-0.00196124	-0.00199279	-0.00163906	-0.00284793	-0.00140663	0.00497909	0.000264467	-0.000731748	-0.00105441	-0.000866582	-2.69184e-05	0.00167649	0.00208675	-0.00322642	0	0	0.00021209	-0.00180592	0.000926415
0.00505584	2010-11-03 16:00:06	-0.0037317	-0.00561981	-0.00188811	0.00505584	-0.00392301	0.00153986	-0.00217788	-0.00213854	-0.00171324	-0.00276292	-0.00137592	0.00489161	0.000223028	-0.000749172	-0.00109748	-0.000773342	-2.52737e-05	0.00161276	0.00201056	-0.00315308	0	0	0.00134981	-0.00241341	0.00188811
0.00505584	2010-11-03 16:30:06	-0.0035908	-0.00661997	-0.00302917	0.00505584	-0.00440582	0.00124991	-0.00253271	-0.00239234	-0.0018239	-0.00268874	-0.00134594	0.00480413	0.00021435	-0.000816661	-0.00117413	-0.000708229	-2.41938e-05	0.00155424	0.00193367	-0.00307916	0	0	0.00244686	-0.00288716	0.00302917
0.00505584	2010-11-03 17:00:06	-0.0059143	-0.00839296	-0.00247866	0.00505584	-0.00555928	0.00106238	-0.00295824	-0.00270603	-0.00196126	-0.00261902	-0.00131497	0.00471664	0.00020251	-0.000911967	-0.00128257	-0.000677569	-2.34874e-05	0.00149602	0.00185661	-0.00300632	0	0	0.00344242	-0.00320466	0.00247866
0.00505584	2010-11-03 17:30:06	-0.0078858	-0.00993558	-0.00204978	0.00505584	-0.00648247	0.000941011	-0.00340266	-0.0030492	-0.00212183	-0.00255376	-0.00127754	0.00462784	0.00020843	-0.000990798	-0.00139492	-0.0006783	-2.34281e-05	0.00143193	0.00177807	-0.00293107	0	0	0.00428088	-0.00335361	0.00204978
0.00505584	2010-11-03 18:00:06	-0.0094348	-0.0111684	-0.00173357	0.00505584	-0.00730059	0.00086071	-0.0037654	-0.003393	-0.00227629	-0.00248819	-0.00123828	0.00453971	0.000222718	-0.00102103	-0.0014468	-0.000685722	-2.3784e-05	0.00136553	0.00169913	-0.00285559	0	0	0.0049151	-0.00333243	0.00173357
0.00505584	2010-11-03 18:30:06	-0.009998	-0.0121127	-0.00211472	0.00505584	-0.00790865	0.000798199	-0.00407793	-0.00370798	-0.0024126	-0.00240925	-0.0011992	0.00445093	0.000264467	-0.00103142	-0.00148138	-0.00072044	-2.43866e-05	0.00130115	0.00161332	-0.00278263	0	0	0.00530922	-0.00314999	0.00211472
0.00505584	2010-11-03 19:00:06	-0.0098572	-0.0129168	-0.00305961	0.00505584	-0.00839144	0.000812334	-0.0043543	-0.00402263	-0.00251575	-0.00232903	-0.00115964	0.00436277	0.000285698	-0.00104284	-0.00150816	-0.000757956	-2.52454e-05	0.00124264	0.00152557	-0.00271083	0	0	0.00544081	-0.00282464	0.00305961
0.00505584	2010-11-03 19:30:06	-0.0112654	-0.0137778	-0.00251244	0.00505584	-0.00883182	0.000919075	-0.00465892	-0.0042885	-0.00257946	-0.00225326	-0.00112382	0.00427725	0.00029264	-0.00109598	-0.00157331	-0.000797601	-2.61783e-05	0.00119101	0.00143342	-0.00263774	0	0	0.00530228	-0.00238278	0.00251244
0.00505584	2010-11-03 20:00:06	-0.012744	-0.0148181	-0.00207413	0.00505584	-0.00948228	0.00108217	-0.00494788	-0.00442826	-0.00259831	-0.00217145	-0.00108981	0.00419177	0.000288456	-0.00116493	-0.00165397	-0.000842072	-2.68861e-05	0.00114754	0.00134045	-0.00256328	0	0	0.00490155	-0.00185677	0.00207413
0.00505584	2010-11-03 20:30:06	-0.0153491	-0.0158715	-0.000522422	0.00505584	-0.010363	0.00128451	-0.005083	-0.0044983	-0.00256742	-0.00208454	-0.00105536	0.00410363	0.000296823	-0.00120804	-0.00168677	-0.000882284	-2.73862e-05	0.00110865	0.00124407	-0.00248781	0	0	0.00426167	-0.00128276	0.000522422
0.00505584	2010-11-03 21:00:06	-0.0157716	-0.0160465	-0.000274861	0.00505584	-0.0106358	0.00147454	-0.00505168	-0.00445079	-0.0024901	-0.00199128	-0.00101897	0.00401484	0.000304478	-0.00117276	-0.0016658	-0.000922395	-2.77314e-05	0.001075	0.00114752	-0.00241284	0	0	0.00341966	-0.000698227	0.000274861
0.00505584	2010-11-03 21:30:06	-0.0151379	-0.0147008	0.000437087	0.00505584	-0.00971257	0.00162533	-0.00478952	-0.00431487	-0.00237299	-0.00188496	-0.000981819	0.00392474	0.000331629	-0.00108638	-0.00156516	-0.00095119	-2.75588e-05	0.00104655	0.00105402	-0.00233664	0	0	0.00242439	-0.000139653	-0.000437087
0.00505584	2010-11-03 22:00:06	-0.0140818	-0.0134188	0.000663037	0.00505584	-0.0090621	0.00175468	-0.00438287	-0.00404239	-0.00220596	-0.00177959	-0.000943923	0.00383331	0.000358067	-0.000988667	-0.00143474	-0.000960212	-2.71328e-05	0.00101513	0.000957585	-0.00225925	0	0	0.00133375	0.000359703	-0.000663037
0.00505584	2010-11-03 22:30:06	-0.0122511	-0.0118416	0.000409479	0.00505584	-0.0080763	0.0018546	-0.00395104	-0.00366089	-0.00200751	-0.0016809	-0.000906174	0.00373993	0.000352147	-0.000905809	-0.0013099	-0.000963741	-2.63738e-05	0.0009805	0.000858627	-0.00217752	0	0	0.000211203	0.000771699	-0.000409479
0.00505584	2010-11-03 23:00:06	-0.0107725	-0.010375	0.000397456	0.00505584	-0.00725817	0.00199625	-0.00347368	-0.00321917	-0.00176438	-0.00159589	-0.000869164	0.00364522	0.000303765	-0.000833418	-0.00120246	-0.000949262	-2.53681e-05	0.000951082	0.000762779	-0.00209567	0	0	-0.000878179	0.00107484	-0.000397456
0.00505584	2010-11-03 23:30:06	-0.0094348	-0.00871263	0.000722169	0.00505584	-0.00633498	0.0021256	-0.00297906	-0.00273913	-0.00148774	-0.00152107	-0.000831876	0.00355246	0.000288456	-0.000758975	-0.00109123	-0.000920303	-2.40563e-05	0.000920335	0.000664936	-0.00201546	0	0	-0.00187177	0.0012554	-0.000722169
0.00505584	2010-11-04 00:00:06	-0.0081674	-0.00677826	0.00138914	0.00505584	-0.00524414	0.00221321	-0.00242793	-0.00223783	-0.00120901	-0.00144977	-0.000792778	0.00345842	0.000266203	-0.000674141	-0.000960806	-0.000867111	-2.25113e-05	0.000888281	0.000568619	-0.00193739	0	0	-0.00271341	0.00130799	-0.00138914
0.00505584	2010-11-04 00:30:06	-0.0061256	-0.00477001	0.00135559	0.00505584	-0.00415329	0.00217514	-0.00181707	-0.00172736	-0.000943541	-0.00136606	-0.000752794	0.00336241	0.000239052	-0.000557024	-0.000813985	-0.000799705	-2.06401e-05	0.000858531	0.000473006	-0.00186115	0	0	-0.00335713	0.00123577	-0.00135559
0.00505584	2010-11-04 01:00:06	-0.0045766	-0.00253727	0.00203933	0.00505584	-0.00285235	0.00203714	-0.00122979	-0.00120674	-0.000699366	-0.00127088	-0.000710708	0.00326441	0.000222005	-0.000440934	-0.000652772	-0.000722545	-1.83456e-05	0.000820549	0.000374106	-0.00178679	0	0	-0.00377018	0.00105008	-0.00203933
0.00505584	2010-11-04 01:30:06	-0.0021123	-0.000285956	0.00182634	0.00505584	-0.00153123	0.00185076	-0.000653474	-0.000714946	-0.000490097	-0.0011776	-0.000668015	0.00316706	0.00020251	-0.000335748	-0.000499256	-0.000645486	-1.60605e-05	0.000778383	0.000271214	-0.00171423	0	0	-0.00393528	0.000769698	-0.00182634
0.00505584	2010-11-04 02:00:06	0	0.00151429	0.00151429	0.00505584	-0.000608061	0.00166622	-0.000144642	-0.000301417	-0.000302296	-0.00109515	-0.000623985	0.00306711	0.000164235	-0.000247475	-0.000366717	-0.000567292	-1.39169e-05	0.000737848	0.000167502	-0.0016413	0	0	-0.00385187	0.000419661	-0.00151429
0.00505584	2010-11-04 02:30:06	0.0028164	0.00321558	0.000399181	0.00505584	0.000377769	0.00147004	0.000196142	5.34941e-05	-0.000162318	-0.00100888	-0.000579191	0.00296386	0.000117589	-0.00018453	-0.000283266	-0.000486136	-1.18718e-05	0.00070159	6.54327e-05	-0.00156357	0	0	-0.00353617	2.97575e-05	-0.000399181
0.00505584	2010-11-04 03:00:06	0.0035204	0.00460375	0.00108335	0.00505584	0.00109085	0.00125606	0.000463154	0.000281666	-7.87153e-05	-0.000908933	-0.00053425	0.00285798	0.000102991	-0.000135415	-0.000205506	-0.000402385	-1.01893e-05	0.000675794	-3.50523e-05	-0.00148279	0	0	-0.00302008	-0.00036726	-0.00108335
0.00505584	2010-11-04 03:30:06	0.0042245	0.00505344	0.000828936	0.00505584	0.00102825	0.00102247	0.000591976	0.000410649	-4.97419e-05	-0.00079116	-0.000489164	0.00275273	8.24728e-05	-0.000108625	-0.000161216	-0.000319467	-8.55402e-06	0.000657162	-0.000134479	-0.00139896	0	0	-0.00234906	-0.000737673	-0.000828936
0.00505584	2010-11-04 04:00:06	0.0056327	0.00563368	9.78631e-07	0.00505584	0.00136358	0.00075147	0.000559044	0.000451864	-8.86627e-05	-0.00065556	-0.00044347	0.00264945	4.59329e-05	-0.000100208	-0.000161216	-0.000249263	-7.14117e-06	0.000639494	-0.000231501	-0.00131819	0	0	-0.00157888	-0.00104889	-9.78631e-07
0.00505584	2010-11-04 04:30:06	0.0056327	0.00576799	0.000135293	0.00505584	0.00125852	0.000494605	0.000508839	0.000355875	-0.000169472	-0.00050595	-0.000397935	0.00254749	3.82774e-05	-9.77187e-05	-0.000129531	-0.000186115	-6.03164e-06	0.000613304	-0.000328816	-0.00123989	0	0	-0.000771727	-0.00127157	-0.000135293
0.00505584	2010-11-04 05:00:06	0.0042245	0.00512028	0.00089578	0.00505584	0.000650477	0.000239567	0.000292193	0.000160374	-0.000280302	-0.000340741	-0.000352241	0.00245075	2.99091e-05	-0.000106213	-0.000156308	-0.000144038	-5.41957e-06	0.000583211	-0.000425838	-0.00115759	0	0	8.23516e-06	-0.00138159	-0.00089578
0.00505584	2010-11-04 05:30:06	0.0056327	0.00480211	-0.000830591	0.00505584	0.000608061	3.79003e-05	-6.89333e-05	-0.000151721	-0.000407713	-0.000175201	-0.000307155	0.002358	2.29665e-05	-0.000132489	-0.000210975	-0.000119239	-5.50989e-06	0.000557417	-0.000524091	-0.00107265	0	0	0.000699433	-0.00136183	0.000830591
0.00505584	2010-11-04 06:00:06	0.0042245	0.00325647	-0.000968025	0.00505584	-0.000482823	-0.000116551	-0.000510128	-0.000553186	-0.000545422	-9.66153e-06	-0.000261025	0.00226852	3.30704e-05	-0.000200053	-0.000293312	-9.4905e-05	-6.14082e-06	0.000531891	-0.00061812	-0.000985265	0	0	0.00124732	-0.00120357	0.000968025
0.00505584	2010-11-04 06:30:06	0.0014082	0.00116741	-0.000240788	0.00505584	-0.00174132	-0.0002183	-0.0011021	-0.00095625	-0.000684702	0.000145376	-0.000212793	0.00217908	3.40933e-05	-0.00033254	-0.000483088	-9.78665e-05	-7.13305e-06	0.000498819	-0.000713909	-0.000896645	0	0	0.00160829	-0.000907427	0.000240788
0.00505584	2010-11-04 07:00:06	-0.0007041	-0.000898688	-0.000194588	0.00505584	-0.00293721	-0.000263022	-0.00165016	-0.001359	-0.000802864	0.000295317	-0.000163662	0.0020857	1.94951e-05	-0.000488815	-0.000679779	-0.000109749	-8.19538e-06	0.000455947	-0.000809932	-0.000807708	0	0	0.00175284	-0.000483738	0.000194588
0.00505584	2010-11-04 07:30:06	-0.0035204	-0.00281206	0.000708338	0.00505584	-0.00419573	-0.000256869	-0.00206165	-0.00169426	-0.000873377	0.000447795	-0.000114823	0.00199099	5.35884e-05	-0.000639599	-0.000863192	-0.000150491	-9.19975e-06	0.000403921	-0.000902435	-0.000717945	0	0	0.00166769	4.76931e-05	-0.000708338
0.00505584	2010-11-04 08:00:06	-0.0043653	-0.00372319	0.00064211	0.00505584	-0.00474115	-0.00021946	-0.00230041	-0.00194144	-0.000890483	0.000590741	-6.64328e-05	0.00189432	7.48173e-05	-0.000703494	-0.000966053	-0.00022392	-1.01772e-05	0.000340112	-0.00100092	-0.00063031	0	0	0.00135674	0.0006585	-0.00064211
0.00505584	2010-11-04 08:30:06	-0.0047174	-0.00373683	0.00098057	0.00505584	-0.00480377	-0.00012868	-0.00237741	-0.00209071	-0.000845105	0.0007289	-1.87959e-05	0.00180088	0.00012667	-0.000686585	-0.000970069	-0.000301546	-1.10669e-05	0.000268487	-0.00109836	-0.000539654	0	0	0.000840843	0.00131329	-0.00098057
0.00505584	2010-11-04 09:00:06	-0.0035204	-0.0031779	0.000342498	0.00505584	-0.00463611	1.48023e-05	-0.00235077	-0.00205462	-0.000723454	0.000868648	2.69102e-05	0.0017088	0.000189648	-0.000636958	-0.000928009	-0.000385763	-1.13527e-05	0.000191973	-0.00119555	-0.000440015	0	0	0.000156332	0.00197176	-0.000342498
0.00505584	2010-11-04 09:30:06	-0.0028164	-0.00240378	0.000412619	0.00505584	-0.00463611	0.000231274	-0.00216868	-0.00183157	-0.000523786	0.00100204	7.09518e-05	0.00161215	0.000216798	-0.000580377	-0.000813986	-0.000456534	-1.09672e-05	0.000113466	-0.00129023	-0.000337741	0	0	-0.000647522	0.00259121	-0.000412619
0.00505584	2010-11-04 10:00:06	-0.0035204	-0.000988782	0.00253162	0.00505584	-0.00442602	0.000494294	-0.00179819	-0.00144121	-0.000252733	0.00113129	0.000115443	0.00150958	0.00019659	-0.000457768	-0.000628004	-0.00050863	-1.02001e-05	3.46685e-05	-0.00138737	-0.000233848	0	0	-0.00151193	0.00312942	-0.00253162
0.00505584	2010-11-04 10:30:06	-0.0007041	0.00188602	0.00259012	0.00505584	-0.00323012	0.000735197	-0.00118588	-0.000913012	6.85876e-05	0.00126371	0.00016082	0.0014037	0.000179545	-0.000251786	-0.000364368	-0.000542819	-8.55265e-06	-4.18351e-05	-0.00148809	-0.000129829	0	0	-0.00237262	0.00354753	-0.00259012
0.00505584	2010-11-04 11:00:06	0.0028164	0.00579781	0.00298141	0.00505584	-0.00148881	0.000927055	-0.000325444	-0.000247286	0.00041155	0.00140505	0.000206222	0.0012952	0.000174339	1.46521e-05	-1.33769e-05	-0.000523916	-6.19205e-06	-0.000119667	-0.00158628	-2.96529e-05	0	0	-0.00316429	0.00381283	-0.00298141
0.00505584	2010-11-04 11:30:06	0.007745	0.0100843	0.00233933	0.00505584	0.000420184	0.00100669	0.00064654	0.000565783	0.000764635	0.00155212	0.000249669	0.00118339	0.000156579	0.000289507	0.000389601	-0.000447891	-3.03066e-06	-0.000199108	-0.00169088	6.84289e-05	0	0	-0.00382496	0.00390123	-0.00233933
0.00505584	2010-11-04 12:00:06	0.0119695	0.0146581	0.00268862	0.00505584	0.00260188	0.00102015	0.00166566	0.00142989	0.00112767	0.00169537	0.000292812	0.00106897	8.10472e-05	0.000567801	0.000778188	-0.000324696	9.45018e-07	-0.000274968	-0.001796	0.00016864	0	0	-0.00430021	0.00379913	-0.00268862
0.00505584	2010-11-04 12:30:06	0.0168981	0.0188531	0.00195503	0.00505584	0.00451088	0.00100236	0.00264555	0.00224648	0.00148599	0.00183259	0.000335955	0.000953208	8.67834e-06	0.000830723	0.0011381	-0.000176702	5.27122e-06	-0.00034951	-0.00190083	0.000270692	0	0	-0.00454676	0.00350462	-0.00195503
0.00505584	2010-11-04 12:51:26	0.0211226	0.0218549	0.000732339	0.00505584	0.0060623	0.000971664	0.00326831	0.0027567	0.00173002	0.00192291	0.000366634	0.00087035	-5.19192e-05	0.000993431	0.00137588	-5.1995e-05	8.44691e-06	-0.000404028	-0.00198136	0.000344752	0	0	-0.00456624	0.00318325	-0.000732339
0.00505584	2010-11-04 13:30:06	0.0253472	0.0259536	0.000606421	0.00505584	0.00811874	0.000793206	0.00411393	0.00355647	0.00212375	0.00209489	0.000424924	0.000706661	-0.000150349	0.00120717	0.00168633	0.000212327	1.41892e-05	-0.000496642	-0.00212504	0.000479238	0	0	-0.00425268	0.00239065	-0.000606421
0.00505584	2010-11-04 14:00:06	0.0274594	0.0278699	0.000410485	0.00505584	0.0089995	0.000501919	0.00455997	0.00403972	0.00236495	0.00223305	0.000471358	0.000571201	-0.000236294	0.00130884	0.00185245	0.000431559	1.85842e-05	-0.00056891	-0.00223773	0.00058113	0	0	-0.00370228	0.00162503	-0.000410485
0.00505584	2010-11-04 14:30:06	0.0288676	0.0288882	2.06075e-05	0.00505584	0.00937724	0.000116864	0.00486152	0.00434743	0.00253844	0.00237121	0.000517805	0.000433093	-0.000303456	0.00138372	0.00197439	0.000632884	2.29077e-05	-0.000643151	-0.00234907	0.000683689	0	0	-0.00290443	0.000771267	-2.06075e-05
0.00505584	2010-11-04 15:00:06	0.0309799	0.0297245	-0.00125537	0.00505584	0.00992267	-0.000312912	0.00500761	0.00451635	0.00263549	0.00250015	0.000563486	0.000291695	-0.000345204	0.00143678	0.00204066	0.000804683	2.67175e-05	-0.000724606	-0.00246012	0.000784914	0	0	-0.0018949	-0.000124766	0.00125537
0.00505584	2010-11-04 15:30:06	0.0330921	0.0302808	-0.00281127	0.00505584	0.010363	-0.000752497	0.00507202	0.00456738	0.00266952	0.0026119	0.000610965	0.000152226	-0.000375113	0.0014695	0.00208964	0.000952149	2.98924e-05	-0.000811916	-0.00257235	0.000886235	0	0	-0.00072292	-0.00101468	0.00281127
0.00505584	2010-11-04 16:00:06	0.031684	0.0298407	-0.00184334	0.00505584	0.00998529	-0.00117795	0.00502811	0.0045487	0.00263566	0.00271791	0.000660096	1.47475e-05	-0.000388689	0.00146547	0.00209165	0.00106842	3.24795e-05	-0.000901197	-0.00268657	0.000989685	0	0	0.00055176	-0.00185076	0.00184334
0.00505584	2010-11-04 16:30:06	0.0309799	0.0294026	-0.00157729	0.00505584	0.00981761	-0.00154637	0.00485699	0.00442292	0.00253845	0.00281214	0.000709676	-0.000122055	-0.000411654	0.00144117	0.00206576	0.00114802	3.43009e-05	-0.000985185	-0.00280484	0.00109656	0	0	0.00186235	-0.00258908	0.00157729
0.00505584	2010-11-04 17:00:06	0.0309799	0.0287171	-0.00226279	0.00505584	0.00943987	-0.0018044	0.00461049	0.00418877	0.00240615	0.00289492	0.000760604	-0.000261488	-0.00042278	0.00141885	0.00203229	0.00119891	3.54225e-05	-0.00106563	-0.00291735	0.00120007	0	0	0.0031389	-0.00319232	0.00226279
0.00505584	2010-11-04 17:30:06	0.0302758	0.02778	-0.0024958	0.00505584	0.00889444	-0.00196865	0.00426664	0.00391405	0.00225046	0.00296687	0.000812431	-0.000400282	-0.000421044	0.00137669	0.00196803	0.00122029	3.60494e-05	-0.00114771	-0.0030284	0.001304	0	0	0.00431237	-0.00363206	0.0024958
0.00505584	2010-11-04 18:00:06	0.0288676	0.0264543	-0.00241332	0.00505584	0.00797125	-0.00208021	0.00388663	0.00359117	0.00209129	0.00303977	0.000865302	-0.000539057	-0.000421044	0.0013365	0.00192195	0.00123134	3.60454e-05	-0.00123044	-0.00313851	0.00140824	0	0	0.00531866	-0.00389043	0.00241332
0.00505584	2010-11-04 18:30:06	0.0274594	0.02496	-0.00249936	0.00505584	0.00698546	-0.00216234	0.00345641	0.00319889	0.00193368	0.00313016	0.00092087	-0.000673931	-0.000408182	0.00129632	0.00187119	0.00122801	3.56477e-05	-0.00131182	-0.00324645	0.00150899	0	0	0.00610226	-0.00396096	0.00249936
0.00505584	2010-11-04 19:00:06	0.0267553	0.0237982	-0.00295714	0.00505584	0.00644004	-0.00217763	0.00298374	0.00278664	0.00179894	0.0032298	0.000976742	-0.000808121	-0.000408182	0.00125064	0.00178283	0.00120518	3.48455e-05	-0.00138142	-0.00335533	0.00161266	0	0	0.0066196	-0.00384865	0.00295714
0.00505584	2010-11-04 19:30:06	0.0260513	0.0221936	-0.00385765	0.00505584	0.00541181	-0.00214388	0.00253464	0.00240258	0.00168916	0.00333071	0.00103396	-0.00093903	-0.000378585	0.00119457	0.00170429	0.00118001	3.39611e-05	-0.00144027	-0.00346655	0.00171817	0	0	0.00684153	-0.00356928	0.00385765
0.00505584	2010-11-04 20:00:06	0.0232349	0.0204217	-0.00281317	0.00505584	0.00425834	-0.00206723	0.00210749	0.00213544	0.00161079	0.00343957	0.00109179	-0.00106862	-0.000367458	0.00109282	0.00158625	0.00115012	3.31118e-05	-0.00149319	-0.00357144	0.00182092	0	0	0.00675516	-0.00314799	0.00281317
0.00505584	2010-11-04 20:30:06	0.0211226	0.0191805	-0.00194212	0.00505584	0.00344021	-0.0019728	0.00185614	0.00192852	0.00158513	0.00356086	0.00114901	-0.00119883	-0.000367458	0.00103091	0.00150548	0.00110991	3.23771e-05	-0.00153632	-0.00367345	0.00192764	0	0	0.00636465	-0.00261734	0.00194212
0.00505584	2010-11-04 21:00:06	0.0197145	0.0187637	-0.000950835	0.00505584	0.00310488	-0.00181153	0.00178544	0.00182804	0.00161742	0.00368882	0.00120639	-0.00133234	-0.000343779	0.00101802	0.00148818	0.00106201	3.19538e-05	-0.00157226	-0.00377476	0.00203512	0	0	0.00569115	-0.00201496	0.000950835
0.00505584	2010-11-04 21:30:06	0.0204186	0.0195412	-0.000877413	0.00505584	0.00365031	-0.00163496	0.00189683	0.00188442	0.00170312	0.00382793	0.00126316	-0.00146261	-0.000325709	0.00106275	0.00152434	0.00100332	3.17205e-05	-0.00160397	-0.00387055	0.0021446	0	0	0.0047716	-0.00138095	0.000877413
0.00505584	2010-11-04 22:00:06	0.0211226	0.020244	-0.000878634	0.00505584	0.00381796	-0.0014584	0.00217158	0.00205931	0.00183175	0.00397213	0.00132024	-0.00159348	-0.000282536	0.00115205	0.00164427	0.000970068	3.16666e-05	-0.00163603	-0.00396739	0.00225351	0	0	0.00365669	-0.000755267	0.000878634
0.00505584	2010-11-04 22:30:06	0.0225308	0.0215774	-0.000953423	0.00505584	0.00457348	-0.00126404	0.00249348	0.00241038	0.00202321	0.00411921	0.00137462	-0.00172503	-0.000279778	0.00122547	0.00173743	0.000943604	3.19659e-05	-0.00167232	-0.00406471	0.00236191	0	0	0.00240793	-0.000175259	0.000953423
0.00505584	2010-11-04 23:00:06	0.023939	0.0231803	-0.000758747	0.00505584	0.00539163	-0.00105988	0.00299117	0.00284131	0.00227611	0.00425706	0.00142886	-0.00185462	-0.000310398	0.00130686	0.00186394	0.000933283	3.26615e-05	-0.00170666	-0.00416055	0.00247305	0	0	0.00109401	0.000326589	0.000758747
0.00505584	2010-11-04 23:30:06	0.023939	0.0249225	0.000983499	0.00505584	0.00620974	-0.00085206	0.00358314	0.0033315	0.00257579	0.00438535	0.00148204	-0.00198615	-0.000312134	0.00138423	0.00198968	0.000950724	3.35472e-05	-0.00174428	-0.00426045	0.00258485	0	0	-0.000213326	0.000724458	-0.000983499
0.00505584	2010-11-05 00:00:06	0.0274594	0.0276216	0.000162247	0.00505584	0.00801369	-0.000750982	0.00423323	0.00389045	0.00289257	0.00451555	0.00153372	-0.00212032	-0.000360515	0.00148598	0.0021182	0.000974957	3.4739e-05	-0.00178581	-0.00436281	0.00269626	0	0	-0.00144365	0.00100054	-0.000162247
0.00505584	2010-11-05 00:30:06	0.0302758	0.0299337	-0.000342139	0.00505584	0.00931463	-0.000743668	0.00492884	0.00447919	0.00321075	0.00465624	0.0015863	-0.00225449	-0.000373378	0.00159855	0.00227451	0.0010404	3.65253e-05	-0.00182834	-0.00446934	0.00280743	0	0	-0.0025322	0.00114588	0.000342139
0.00505584	2010-11-05 01:00:06	0.032388	0.0322269	-0.000161139	0.00505584	0.0105731	-0.00080502	0.00559151	0.00512655	0.00353417	0.0047995	0.00163859	-0.00239193	-0.000373378	0.00169979	0.00242323	0.00111226	3.87363e-05	-0.00187936	-0.00457124	0.00291786	0	0	-0.003424	0.00116063	0.000161139
0.00505584	2010-11-05 01:30:06	0.0345003	0.0345035	3.18838e-06	0.00505584	0.011769	-0.000920901	0.00628244	0.00574668	0.00384274	0.00493894	0.00168819	-0.00253202	-0.00042278	0.00181639	0.00260263	0.00118896	4.12074e-05	-0.0019307	-0.00466873	0.00302906	0	0	-0.00407726	0.00105379	-3.18838e-06
0.00505584	2010-11-05 02:00:06	0.0373167	0.0369765	-0.000340225	0.00505584	0.0131326	-0.00106438	0.00694512	0.00630755	0.00413649	0.00506724	0.00173703	-0.00267473	-0.000454115	0.00194536	0.00276005	0.00127188	4.37554e-05	-0.00198139	-0.00476763	0.00313946	0	0	-0.0044661	0.000842475	0.000340225
0.00505584	2010-11-05 02:30:06	0.040133	0.0396548	-0.000478198	0.00505584	0.0147689	-0.00128085	0.00754032	0.00680917	0.00439759	0.00519425	0.00178497	-0.00281812	-0.000480553	0.00205252	0.00291736	0.0013521	4.63816e-05	-0.00203008	-0.00487169	0.00324821	0	0	-0.00458216	0.000550708	0.000478198
0.00505584	2010-11-05 03:00:06	0.0422453	0.0416643	-0.000581012	0.00505584	0.0157547	-0.00153406	0.00803656	0.00725216	0.00460058	0.00533144	0.00183066	-0.00296085	-0.000509439	0.00215221	0.00307478	0.00145163	4.88083e-05	-0.00207289	-0.00497717	0.00335664	0	0	-0.00443509	0.000207825	0.000581012
0.00505584	2010-11-05 03:30:06	0.0436535	0.043106	-0.000547536	0.00505584	0.0163627	-0.00183449	0.00837895	0.0076169	0.00473742	0.0054871	0.00187664	-0.0031062	-0.000551899	0.00223258	0.00318143	0.00154534	5.12713e-05	-0.00210754	-0.0050807	0.00346584	0	0	-0.00405181	-0.000153378	0.000547536
0.00505584	2010-11-05 04:00:06	0.0450616	0.044539	-0.0005226	0.00505584	0.0170132	-0.00212444	0.00861609	0.00788404	0.00481613	0.005645	0.00192338	-0.00325288	-0.000599567	0.00230849	0.00329356	0.00163827	5.37276e-05	-0.00214647	-0.00518723	0.00357516	0	0	-0.00347455	-0.000498718	0.0005226
0.00505584	2010-11-05 04:30:06	0.0471739	0.0455736	-0.00160033	0.00505584	0.0172859	-0.00240708	0.00879512	0.00802348	0.00483341	0.00580575	0.00197072	-0.00339825	-0.000601303	0.00237693	0.00339541	0.00172918	5.56919e-05	-0.00218901	-0.00529148	0.00368594	0	0	-0.00275789	-0.000794797	0.00160033
0.00505584	2010-11-05 05:00:06	0.047878	0.0463629	-0.0015151	0.00505584	0.0175586	-0.00268971	0.00886115	0.00803555	0.00480741	0.0059716	0.00201954	-0.0035423	-0.000643763	0.00242158	0.00345309	0.00181044	5.72099e-05	-0.00223478	-0.0053993	0.00379672	0	0	-0.00196481	-0.00101115	0.0015151
0.00505584	2010-11-05 05:30:06	0.0485821	0.0467698	-0.00181233	0.00505584	0.0177263	-0.0029938	0.00877171	0.00791992	0.0047334	0.00614001	0.00206972	-0.00368309	-0.000668465	0.00244185	0.00346659	0.00189242	5.82264e-05	-0.00227858	-0.00550424	0.00390655	0	0	-0.00116226	-0.00112231	0.00181233
0.00505584	2010-11-05 06:00:06	0.0485821	0.0462315	-0.00235059	0.00505584	0.0173485	-0.0032623	0.0084813	0.00767626	0.00463252	0.00630491	0.00212111	-0.00382448	-0.00066428	0.00238424	0.00340445	0.00195614	5.86336e-05	-0.00231879	-0.00561089	0.00401422	0	0	-0.000416315	-0.00110954	0.00235059
0.00505584	2010-11-05 06:30:06	0.0471739	0.0447469	-0.00242698	0.00505584	0.0164253	-0.00345599	0.00801185	0.00733374	0.00451506	0.006459	0.0021698	-0.00396394	-0.000706742	0.00228447	0.00326934	0.00200341	5.87454e-05	-0.00236099	-0.00572088	0.00411872	0	0	0.000212528	-0.000962353	0.00242698
0.00505584	2010-11-05 07:00:06	0.0436535	0.0426	-0.00105353	0.00505584	0.0150617	-0.00358899	0.00743086	0.00696078	0.00438398	0.00660003	0.00221744	-0.00410013	-0.000702558	0.00213661	0.00307934	0.00203184	5.84812e-05	-0.00241436	-0.00582747	0.00422226	0	0	0.000673705	-0.000679436	0.00105353
0.00505584	2010-11-05 07:30:06	0.0408371	0.0406664	-0.000170689	0.00505584	0.0138659	-0.00368093	0.00692203	0.00654886	0.00427891	0.006742	0.00226641	-0.00423496	-0.000692454	0.00201811	0.00292862	0.00202498	5.80633e-05	-0.00248076	-0.00594022	0.00432498	0	0	0.000930212	-0.000269129	0.000170689
0.00505584	2010-11-05 08:00:06	0.0387248	0.0389388	0.000214031	0.00505584	0.0127124	-0.00376123	0.00651215	0.00618444	0.00421538	0.0068859	0.00231689	-0.00436981	-0.000661832	0.00194323	0.00281727	0.0019873	5.7524e-05	-0.00254617	-0.00604975	0.00442729	0	0	0.000961257	0.000250744	-0.000214031
0.00505584	2010-11-05 08:30:06	0.0394289	0.0384096	-0.00101934	0.00505584	0.0125447	-0.00379431	0.00623885	0.00588847	0.00418676	0.00702183	0.00236738	-0.00450268	-0.000627741	0.00191995	0.00275368	0.00192965	5.66733e-05	-0.00261943	-0.00615827	0.0045308	0	0	0.000763744	0.000853654	0.00101934
0.00505584	2010-11-05 09:00:06	0.0394289	0.0376748	-0.00175413	0.00505584	0.0118943	-0.00376239	0.00608807	0.00569991	0.0042091	0.00714154	0.00241756	-0.00463751	-0.000565784	0.00192442	0.00275948	0.00186131	5.61745e-05	-0.00269726	-0.00626187	0.00463367	0	0	0.00035248	0.00150577	0.00175413
0.00505584	2010-11-05 09:30:06	0.0387248	0.0377799	-0.000944904	0.00505584	0.0118943	-0.00362622	0.00598912	0.00573504	0.0043009	0.00723992	0.00246819	-0.00477169	-0.00054945	0.00191549	0.00275647	0.00178861	5.61772e-05	-0.00277543	-0.0063627	0.00473836	0	0	-0.000240885	0.00216789	0.000944904
0.00505584	2010-11-05 10:00:06	0.0380208	0.0381759	0.000155122	0.00505584	0.0116216	-0.00340609	0.00614442	0.00594858	0.00445955	0.00733128	0.00251898	-0.00490587	-0.000552921	0.00196966	0.00285209	0.00172536	5.66464e-05	-0.00285552	-0.00646055	0.00484514	0	0	-0.00097013	0.0027979	-0.000155122
0.00505584	2010-11-05 10:30:06	0.0380208	0.0396562	0.00163543	0.00505584	0.0118316	-0.00313509	0.00656672	0.00627082	0.00467423	0.00742488	0.00256902	-0.0050381	-0.000539346	0.00212009	0.00307835	0.00167986	5.74283e-05	-0.00292939	-0.00655293	0.00494653	0	0	-0.00177774	0.00335343	-0.00163543
0.00505584	2010-11-05 11:00:06	0.0415412	0.0429906	0.00144941	0.00505584	0.0135103	-0.00290217	0.00719163	0.00674991	0.00493097	0.00752769	0.00261696	-0.00516768	-0.00055537	0.00237167	0.00335358	0.00165532	5.89544e-05	-0.00300397	-0.00664408	0.00504527	0	0	-0.00259897	0.00379473	-0.00144941
0.00505584	2010-11-05 11:30:06	0.0492862	0.0468962	-0.00239003	0.00505584	0.0154193	-0.00274157	0.00800653	0.00736619	0.00520744	0.00763624	0.00266608	-0.00529792	-0.000541082	0.00261673	0.00369699	0.0016941	6.11869e-05	-0.00308145	-0.00673424	0.00514469	0	0	-0.00336637	0.00408745	0.00239003
0.00505584	2010-11-05 12:00:06	0.0513984	0.0501783	-0.00122014	0.00505584	0.0166778	-0.00264414	0.00885921	0.00807281	0.00551881	0.00774989	0.00271642	-0.0054275	-0.000574865	0.002832	0.00403961	0.00177988	6.39951e-05	-0.00315634	-0.00682093	0.00524509	0	0	-0.0040145	0.00420516	0.00122014
0.00505584	2010-11-05 12:30:06	0.0535107	0.0537135	0.000202758	0.00505584	0.0184191	-0.00258529	0.00963344	0.00879971	0.00584868	0.00785972	0.0027657	-0.00555642	-0.000669178	0.00302846	0.00430848	0.00188387	6.73655e-05	-0.00323218	-0.00690932	0.00534857	0	0	-0.00448445	0.00413133	-0.000202758
0.00505584	2010-11-05 13:00:06	0.0570311	0.0571662	0.000135109	0.00505584	0.0201605	-0.00253259	0.0103699	0.00942999	0.00618518	0.00796063	0.00281603	-0.00568729	-0.000758593	0.0032135	0.00456553	0.00202164	7.07628e-05	-0.00329588	-0.00699607	0.00545424	0	0	-0.00472789	0.00386083	-0.000135109
0.00505584	2010-11-05 13:30:06	0.0619597	0.0599163	-0.00204335	0.00505584	0.0213765	-0.00257249	0.0110059	0.00999054	0.00649446	0.00806155	0.00286473	-0.00582015	-0.000785031	0.00336824	0.00479502	0.00218422	7.44176e-05	-0.00335344	-0.00707267	0.00555858	0	0	-0.00471038	0.00340045	0.00204335
0.00505584	2010-11-05 14:00:06	0.0626638	0.0622029	-0.00046091	0.00505584	0.0225724	-0.00276386	0.0114975	0.0105216	0.00673078	0.00817041	0.00291237	-0.00595627	-0.000858114	0.00346742	0.00494485	0.00236677	7.83529e-05	-0.00341231	-0.00714122	0.00566126	0	0	-0.00441377	0.00276883	0.00046091
0.00505584	2010-11-05 14:30:06	0.0633679	0.0637923	0.000424368	0.00505584	0.0232855	-0.00308823	0.011934	0.0109558	0.00691038	0.00829774	0.00295762	-0.00609635	-0.000927012	0.00355869	0.00509056	0.00254812	8.24108e-05	-0.00347708	-0.00721118	0.0057576	0	0	-0.00383747	0.00199535	-0.000424368
0.00505584	2010-11-05 15:00:06	0.0647761	0.065214	0.000437879	0.00505584	0.023936	-0.00344934	0.0123109	0.0112717	0.00704879	0.00841999	0.00300286	-0.00623385	-0.00094161	0.00364799	0.0052231	0.00269485	8.64202e-05	-0.00354804	-0.00728332	0.0058519	0	0	-0.00299864	0.0011184	-0.000437879
0.00505584	2010-11-05 15:30:06	0.0690006	0.0667234	-0.00227721	0.00505584	0.0248592	-0.00379449	0.0125936	0.0114612	0.00712907	0.00852887	0.00304676	-0.00636935	-0.000995198	0.00374279	0.00534683	0.00281269	8.94859e-05	-0.00362493	-0.00735728	0.00594668	0	0	-0.00193125	0.00018288	0.00227721
0.00505584	2010-11-05 16:00:06	0.0711129	0.0675633	-0.00354963	0.00505584	0.0253622	-0.00414579	0.0127131	0.0115024	0.00714478	0.00862533	0.00308842	-0.0065068	-0.00101224	0.00382703	0.0054353	0.00293313	9.17049e-05	-0.00370371	-0.00743798	0.00603727	0	0	-0.000684052	-0.000762629	0.00354963
0.00505584	2010-11-05 16:30:06	0.0711129	0.0676087	-0.00350422	0.00505584	0.0254672	-0.00446334	0.0125844	0.0114739	0.00711407	0.00871797	0.00312842	-0.00664623	-0.00102408	0.00380712	0.00542403	0.00303036	9.36786e-05	-0.00377858	-0.00751252	0.00612322	0	0	0.000682279	-0.00166909	0.00350422
0.00505584	2010-11-05 17:00:06	0.0690006	0.0664187	-0.00258187	0.00505584	0.0246067	-0.00473367	0.0123143	0.0113481	0.00702994	0.00879407	0.00316781	-0.00678762	-0.00107594	0.0037416	0.00537125	0.00311375	9.52613e-05	-0.00385117	-0.00758871	0.00620863	0	0	0.00209872	-0.00249017	0.00258187
0.00505584	2010-11-05 17:30:06	0.0682965	0.0650549	-0.0032416	0.00505584	0.0236209	-0.00491755	0.0119768	0.011114	0.00691265	0.0088571	0.00320796	-0.00693036	-0.00108706	0.00366921	0.0052936	0.00316791	9.62765e-05	-0.00392539	-0.00765744	0.00629373	0	0	0.00349197	-0.00318518	0.0032416
0.00505584	2010-11-05 18:00:06	0.0661843	0.0642629	-0.00192136	0.00505584	0.0231805	-0.00509594	0.011647	0.0108104	0.00676377	0.00892236	0.00324915	-0.00706917	-0.00111768	0.00365985	0.00525411	0.00318529	9.70193e-05	-0.00400457	-0.00772001	0.00637796	0	0	0.00478873	-0.00372167	0.00192136
0.00505584	2010-11-05 18:30:06	0.0661843	0.0635032	-0.00268111	0.00505584	0.0226977	-0.0052627	0.0113361	0.0104381	0.00659797	0.00898476	0.00328961	-0.00720665	-0.00106757	0.00367222	0.00525021	0.00319893	9.71353e-05	-0.00408858	-0.00779103	0.00645849	0	0	0.00592	-0.00407727	0.00268111
0.00505584	2010-11-05 19:00:06	0.0668884	0.0626288	-0.00425957	0.00505584	0.0221522	-0.00539387	0.0109639	0.0100937	0.00645013	0.00904874	0.00332722	-0.00733891	-0.00103521	0.00366775	0.00523882	0.00320303	9.69856e-05	-0.00416441	-0.00785729	0.00653606	0	0	0.00682504	-0.00424098	0.00425957
0.00505584	2010-11-05 19:30:06	0.0647761	0.0611008	-0.00367531	0.00505584	0.0211665	-0.00546187	0.0105258	0.00974037	0.00631382	0.00911019	0.00336168	-0.00746718	-0.00104287	0.00361658	0.00517746	0.00319208	9.66162e-05	-0.0042291	-0.00791105	0.00661448	0	0	0.00745493	-0.00421348	0.00367531
0.00505584	2010-11-05 20:00:06	0.0626638	0.0595213	-0.00314248	0.00505584	0.0201382	-0.00537657	0.0100657	0.00937692	0.00623022	0.00916812	0.00339598	-0.00759413	-0.00104878	0.00355012	0.00508832	0.00316618	9.59988e-05	-0.00428828	-0.00796611	0.00669488	0	0	0.00777538	-0.00400675	0.00314248
0.00505584	2010-11-05 20:30:06	0.0598475	0.0581506	-0.00169691	0.00505584	0.0192575	-0.00523309	0.00965587	0.00910028	0.0061899	0.00923464	0.00343208	-0.00771652	-0.00105226	0.00346924	0.00499807	0.0031309	9.55337e-05	-0.00434187	-0.00802721	0.00677585	0	0	0.00776876	-0.00364289	0.00169691
0.00505584	2010-11-05 21:00:06	0.0584393	0.0571259	-0.00131342	0.00505584	0.0184393	-0.00507432	0.0094155	0.00895069	0.00618449	0.00930977	0.00346951	-0.00783231	-0.00104113	0.00343557	0.00494508	0.00310257	9.50443e-05	-0.00438269	-0.00808667	0.00685685	0	0	0.00743513	-0.00315238	0.00131342
0.00505584	2010-11-05 21:30:06	0.0577352	0.0568004	-0.000934794	0.00505584	0.017999	-0.00495295	0.00941857	0.00889015	0.00621398	0.0093954	0.00350877	-0.00794351	-0.00101153	0.00346442	0.00499294	0.00307491	9.50632e-05	-0.00441899	-0.00814067	0.00693852	0	0	0.00679227	-0.00257173	0.000934794
0.00505584	2010-11-05 22:00:06	0.0591434	0.0576266	-0.00151682	0.00505584	0.0184818	-0.00482909	0.0095771	0.00900546	0.00628118	0.00947531	0.00354607	-0.00805467	-0.000995198	0.00355225	0.00507818	0.00304222	9.55674e-05	-0.00445036	-0.00819108	0.00702224	0	0	0.00587471	-0.00194093	0.00151682
0.00505584	2010-11-05 22:30:06	0.0612557	0.0592575	-0.0019982	0.00505584	0.0194676	-0.00466599	0.0099429	0.00923897	0.00639672	0.00954567	0.00358427	-0.00816388	-0.000969783	0.00366293	0.00523258	0.00301612	9.61552e-05	-0.00447847	-0.0082398	0.00710474	0	0	0.0047317	-0.00130075	0.0019982
0.00505584	2010-11-05 23:00:06	0.0619597	0.060355	-0.00160471	0.00505584	0.0198453	-0.00446365	0.0103857	0.0096005	0.00656358	0.00961475	0.00361949	-0.00826783	-0.000978152	0.00376855	0.00538521	0.00301286	9.68993e-05	-0.00450888	-0.00829398	0.00718447	0	0	0.00342444	-0.000690121	0.00160471
0.00505584	2010-11-05 23:30:06	0.0633679	0.062208	-0.00115994	0.00505584	0.0211038	-0.00426564	0.0108458	0.0100127	0.00676534	0.00968096	0.00365349	-0.00837044	-0.00101122	0.00385587	0.00550324	0.00302028	9.75074e-05	-0.00453403	-0.00834762	0.0072633	0	0	0.00202243	-0.00014372	0.00115994
0.00505584	2010-11-06 00:00:06	0.0647761	0.063727	-0.00104915	0.00505584	0.022027	-0.00407744	0.0113467	0.0104348	0.00700218	0.00975227	0.00368973	-0.00847372	-0.00104705	0.00393771	0.00562329	0.00306455	9.83365e-05	-0.00455659	-0.00839575	0.00733563	0	0	0.000599393	0.000310035	0.00104915
0.00505584	2010-11-06 00:30:06	0.0668884	0.0652134	-0.00167504	0.00505584	0.0231179	-0.00397021	0.0118241	0.010886	0.00726067	0.00982357	0.00372317	-0.00857892	-0.00106654	0.00397489	0.00568186	0.00312137	9.93867e-05	-0.00458046	-0.008442	0.00740342	0	0	-0.000771147	0.000650513	0.00167504
0.00505584	2010-11-06 01:00:06	0.0682965	0.0662103	-0.00208623	0.00505584	0.023831	-0.00397703	0.012314	0.0113385	0.00751602	0.0099041	0.0037524	-0.00868678	-0.00110829	0.00401061	0.00573753	0.00319667	0.000100711	-0.0046063	-0.00849089	0.00747661	0	0	-0.00202027	0.000865861	0.00208623
0.00505584	2010-11-06 01:30:06	0.0675924	0.0674515	-0.000140859	0.00505584	0.0248592	-0.00407945	0.0127867	0.0117707	0.00776822	0.00998179	0.00378084	-0.00879465	-0.00112187	0.00403491	0.0057913	0.00327263	0.000102334	-0.0046318	-0.00854384	0.0075531	0	0	-0.00308784	0.000953406	0.000140859
0.00505584	2010-11-06 02:00:06	0.0682965	0.0685806	0.000284107	0.00505584	0.025845	-0.0042487	0.0132468	0.0121646	0.00799267	0.0100455	0.00381095	-0.00890579	-0.0011431	0.00407561	0.00583147	0.00332918	0.000104061	-0.0046491	-0.00859285	0.00762521	0	0	-0.00392617	0.000919494	-0.000284107
0.00505584	2010-11-06 02:30:06	0.0704088	0.0698201	-0.00058868	0.00505584	0.0268308	-0.00442709	0.0136692	0.0125477	0.00816581	0.0101018	0.00383989	-0.00901629	-0.0011382	0.00412721	0.00590733	0.00338035	0.00010568	-0.0046638	-0.00863516	0.00769313	0	0	-0.0045029	0.000778793	0.00058868
0.00505584	2010-11-06 03:00:06	0.0725211	0.0707727	-0.00174845	0.00505584	0.0274812	-0.00463741	0.0140492	0.0129305	0.00829078	0.0101582	0.0038661	-0.00912744	-0.00115249	0.00417384	0.0059764	0.00342372	0.000107258	-0.00467195	-0.00866322	0.0077619	0	0	-0.00480294	0.000553122	0.00174845
0.00505584	2010-11-06 03:30:06	0.0746333	0.071742	-0.00289128	0.00505584	0.0280893	-0.00485686	0.0143884	0.0132464	0.00837246	0.0102078	0.00389247	-0.009236	-0.00116188	0.00422296	0.00604345	0.00345937	0.000108537	-0.0046798	-0.00868446	0.00783331	0	0	-0.00482922	0.000269892	0.00289128
0.00505584	2010-11-06 04:00:06	0.0753374	0.0730408	-0.00229662	0.00505584	0.0289074	-0.00505305	0.0147072	0.0134546	0.0084161	0.0102584	0.00391704	-0.00934323	-0.00117301	0.00428598	0.00613571	0.00349559	0.000109177	-0.00468601	-0.00871023	0.00790523	0	0	-0.00460233	-3.97494e-05	0.00229662
0.00505584	2010-11-06 04:30:06	0.0774497	0.0738897	-0.00356001	0.00505584	0.0294953	-0.00525904	0.0148816	0.0135256	0.00841837	0.0103234	0.00394339	-0.00944458	-0.00119669	0.00431964	0.00615501	0.00352652	0.000109359	-0.00469354	-0.0087468	0.00797823	0	0	-0.00415893	-0.000342967	0.00356001
0.00505584	2010-11-06 05:00:06	0.0781538	0.074285	-0.00386882	0.00505584	0.0298932	-0.0054632	0.0148283	0.0134785	0.00836932	0.0104001	0.00396992	-0.00953865	-0.00120189	0.00429131	0.00610246	0.00357042	0.000109336	-0.00470335	-0.00877004	0.00804986	0	0	-0.00354906	-0.000607371	0.00386882
0.00505584	2010-11-06 05:30:06	0.0767456	0.0734353	-0.00331025	0.00505584	0.0293478	-0.00567102	0.0145787	0.0133425	0.00829323	0.0104781	0.00399389	-0.00963729	-0.0012172	0.00416622	0.00599033	0.00361509	0.000108988	-0.00470461	-0.00879182	0.00812223	0	0	-0.00283252	-0.000803127	0.00331025
0.00505584	2010-11-06 06:00:06	0.0725211	0.0716982	-0.000822907	0.00505584	0.0281519	-0.00584942	0.0141705	0.0130982	0.00818118	0.0105516	0.00401831	-0.00973855	-0.00125272	0.00404669	0.00582533	0.0036347	0.000108577	-0.00470068	-0.00881535	0.00819164	0	0	-0.00207463	-0.000904926	0.000822907
0.00505584	2010-11-06 06:30:06	0.0739292	0.0702965	-0.00363267	0.00505584	0.0273338	-0.00599838	0.0137104	0.0127465	0.00802898	0.010621	0.00404302	-0.00983268	-0.00124364	0.00394202	0.00566791	0.00362785	0.00010786	-0.00469742	-0.00883954	0.00825819	0	0	-0.00134147	-0.000893717	0.00363267
0.00505584	2010-11-06 07:00:06	0.0711129	0.0691466	-0.00196634	0.00505584	0.0266207	-0.00613754	0.0133178	0.0123346	0.00786631	0.0106898	0.00406998	-0.00992086	-0.00120363	0.00387856	0.00556226	0.00359925	0.000106876	-0.00469578	-0.00886789	0.00832363	0	0	-0.000695196	-0.000758102	0.00196634
0.00505584	2010-11-06 07:30:06	0.0711129	0.0677271	-0.0033858	0.00505584	0.0256349	-0.00628468	0.0128923	0.0119797	0.00770243	0.0107655	0.00409471	-0.0100064	-0.00114586	0.00380163	0.00545392	0.00355794	0.000105769	-0.00469187	-0.00889277	0.00838891	0	0	-0.000189571	-0.000495294	0.0033858
0.00505584	2010-11-06 08:00:06	0.0711129	0.0668101	-0.00430282	0.00505584	0.0251521	-0.00637229	0.0125342	0.0116267	0.00754604	0.0108349	0.00411584	-0.0100945	-0.00113891	0.00372924	0.00535497	0.00349889	0.000104082	-0.00469747	-0.00891683	0.00845492	0	0	0.000133905	-0.000111585	0.00430282
0.00505584	2010-11-06 08:30:06	0.0675924	0.0651603	-0.00243212	0.00505584	0.0238936	-0.00636181	0.0121841	0.0112724	0.00743259	0.0108973	0.00413206	-0.0101826	-0.00111176	0.00367214	0.00526114	0.0034197	0.000102292	-0.00471452	-0.00894389	0.00852503	0	0	0.000248956	0.000377737	0.00243212
0.00505584	2010-11-06 09:00:06	0.0668884	0.0647533	-0.0021351	0.00505584	0.0238936	-0.00620602	0.0117742	0.0110148	0.00739193	0.0109422	0.00414538	-0.0102695	-0.00109125	0.00356945	0.00511141	0.00333409	0.000100735	-0.00473677	-0.00896743	0.00859517	0	0	0.000146406	0.000949049	0.0021351
0.00505584	2010-11-06 09:30:06	0.0647761	0.0636379	-0.00113819	0.00505584	0.0228653	-0.00601167	0.0115574	0.0108377	0.00741444	0.0109839	0.0041602	-0.010353	-0.00107522	0.00348761	0.00503343	0.00326861	9.92289e-05	-0.00476227	-0.00899132	0.00866131	0	0	-0.000165182	0.0015716	0.00113819
0.00505584	2010-11-06 10:00:06	0.0619597	0.0628458	0.000886097	0.00505584	0.021922	-0.00581549	0.0114537	0.0107758	0.00747518	0.0110209	0.00417715	-0.0104346	-0.00104113	0.00346339	0.00502094	0.00320483	9.82704e-05	-0.00478812	-0.00901515	0.00872316	0	0	-0.000660146	0.00220924	-0.000886097
0.00505584	2010-11-06 10:30:06	0.0647761	0.0636766	-0.00109952	0.00505584	0.0224048	-0.00565488	0.0115007	0.0108335	0.00757588	0.011054	0.00418944	-0.0105135	-0.00105297	0.00354135	0.00506668	0.0031285	9.82556e-05	-0.00481462	-0.00904397	0.00878263	0	0	-0.00129759	0.00282258	0.00109952
0.00505584	2010-11-06 11:00:06	0.064072	0.0652947	0.00122273	0.00505584	0.0230754	-0.00548198	0.0118147	0.0110661	0.00771639	0.0110706	0.00420112	-0.0105892	-0.00098091	0.00366293	0.00523627	0.00308186	9.90308e-05	-0.00484765	-0.00907713	0.00884426	0	0	-0.00202432	0.00337146	-0.00122273
0.00505584	2010-11-06 11:30:06	0.0690006	0.0670095	-0.00199105	0.00505584	0.0234956	-0.00531772	0.012325	0.0115147	0.00789162	0.0110623	0.00421236	-0.0106635	-0.000964576	0.00381379	0.00548183	0.003058	0.000100236	-0.00488133	-0.00911669	0.00890326	0	0	-0.00277867	0.00381754	0.00199105
0.00505584	2010-11-06 12:00:06	0.0697047	0.0695574	-0.000147344	0.00505584	0.0245865	-0.00517424	0.0129672	0.012015	0.00810333	0.0110562	0.00422314	-0.0107385	-0.00101714	0.00403265	0.00576576	0.00305556	0.000101745	-0.00491304	-0.00916071	0.00896603	0	0	-0.00349492	0.00412694	0.000147344
0.00505584	2010-11-06 12:30:06	0.0753374	0.0732525	-0.00208491	0.00505584	0.0266631	-0.00500748	0.0136644	0.012516	0.00835169	0.0110597	0.00423542	-0.0108122	-0.00104531	0.00427025	0.00605651	0.00308971	0.000103468	-0.00494376	-0.00919804	0.00902843	0	0	-0.00410791	0.00427261	0.00208491
0.00505584	2010-11-06 13:00:06	0.0788579	0.0764656	-0.00239225	0.00505584	0.028362	-0.00487813	0.014338	0.0130563	0.00861367	0.0110461	0.00424577	-0.0108911	-0.00106654	0.00443735	0.00629849	0.00316388	0.000105579	-0.00497024	-0.00922369	0.00909368	0	0	-0.00455771	0.00423639	0.00239225
0.00505584	2010-11-06 13:30:06	0.0809701	0.0782265	-0.00274357	0.00505584	0.0290125	-0.00483591	0.0148658	0.0135861	0.00885453	0.0110165	0.00425537	-0.0109759	-0.00113789	0.0045276	0.00647142	0.00329942	0.00010805	-0.00500066	-0.00925404	0.00916125	0	0	-0.00479381	0.00401048	0.00274357
0.00505584	2010-11-06 14:00:06	0.0816742	0.0799353	-0.00173893	0.00505584	0.0299357	-0.00489543	0.0152567	0.0140788	0.00907846	0.0110043	0.0042651	-0.0110594	-0.0012221	0.00458565	0.00657785	0.00344455	0.000110998	-0.00503273	-0.00929495	0.00922634	0	0	-0.00477869	0.00359824	0.00173893
0.00505584	2010-11-06 14:30:06	0.0858987	0.0813947	-0.00450395	0.00505584	0.0306063	-0.00503709	0.0157059	0.014435	0.00926172	0.0110075	0.00427439	-0.0111377	-0.00127671	0.0046849	0.00670928	0.00357038	0.000114212	-0.00506211	-0.00933392	0.00929308	0	0	-0.00449053	0.00301432	0.00450395
0.00505584	2010-11-06 15:00:06	0.0851946	0.0829175	-0.00227707	0.00505584	0.0314043	-0.00522596	0.0160655	0.0147399	0.00937901	0.011012	0.00428264	-0.011214	-0.00129202	0.00478855	0.00683981	0.00369787	0.000117254	-0.00507908	-0.00937542	0.0093623	0	0	-0.00392475	0.00228391	0.00227707
0.00505584	2010-11-06 15:30:06	0.0873069	0.0845412	-0.00276571	0.00505584	0.0325577	-0.00554667	0.0163529	0.0149671	0.00940519	0.0110247	0.00429116	-0.0112943	-0.00129968	0.00487089	0.00694055	0.00382573	0.000119962	-0.00509511	-0.0094158	0.00943432	0	0	-0.00309458	0.00144131	0.00276571
0.00505584	2010-11-06 16:00:06	0.088011	0.0848371	-0.00317391	0.00505584	0.0326203	-0.00587403	0.0165351	0.0150865	0.00934114	0.0110314	0.00430164	-0.0113719	-0.00131601	0.00490808	0.00702612	0.00393531	0.000122431	-0.00511706	-0.00945377	0.00950836	0	0	-0.00203032	0.000527855	0.00317391
0.00505584	2010-11-06 16:30:06	0.088011	0.08501	-0.00300104	0.00505584	0.0328931	-0.00614802	0.0165085	0.0151084	0.00924375	0.0110289	0.00431377	-0.0114541	-0.00137276	0.00491796	0.00703772	0.00400795	0.000124167	-0.00514712	-0.00950202	0.00958228	0	0	-0.000777584	-0.000410699	0.00300104
0.00505584	2010-11-06 17:00:06	0.0873069	0.0844325	-0.00287442	0.00505584	0.0326203	-0.00635949	0.0163327	0.0149253	0.00911145	0.0110126	0.00432977	-0.0115383	-0.0013992	0.00491049	0.00701195	0.00406487	0.000124918	-0.00516145	-0.00954698	0.00965934	0	0	0.000605359	-0.0013271	0.00287442
0.00505584	2010-11-06 17:30:06	0.0851946	0.083363	-0.00183165	0.00505584	0.03218	-0.00650846	0.0159622	0.0145648	0.008935	0.0109837	0.00434879	-0.0116244	-0.00139501	0.00484644	0.00693151	0.00412133	0.000124473	-0.00517918	-0.00959546	0.00973606	0	0	0.0020511	-0.00217562	0.00183165
0.00505584	2010-11-06 18:00:06	0.0844906	0.0810093	-0.00348125	0.00505584	0.0310467	-0.00670099	0.0153844	0.0140461	0.00869187	0.0109579	0.0043656	-0.0117145	-0.00140267	0.00472932	0.00675624	0.00415988	0.000123715	-0.00521029	-0.0096605	0.00980867	0	0	0.00348707	-0.00291497	0.00348125
0.00505584	2010-11-06 18:30:06	0.0816742	0.0780846	-0.00358962	0.00505584	0.0297457	-0.00686342	0.0145632	0.0134963	0.00842169	0.010941	0.00437759	-0.0118033	-0.00141206	0.00452583	0.00649629	0.00417819	0.000123129	-0.00524559	-0.00972717	0.0098824	0	0	0.00483981	-0.00351091	0.00358962
0.00505584	2010-11-06 19:00:06	0.0753374	0.0747539	-0.000583523	0.00505584	0.0278994	-0.00701055	0.0137953	0.0129554	0.00816617	0.0109391	0.00439179	-0.0118921	-0.0013992	0.00432842	0.00626479	0.00415509	0.00012234	-0.00528125	-0.00979949	0.00996185	0	0	0.00603931	-0.00393829	0.000583523
0.00505584	2010-11-06 19:30:06	0.0739292	0.0711647	-0.00276448	0.00505584	0.0255298	-0.00706076	0.013153	0.0122995	0.00792863	0.0109439	0.00440962	-0.0119842	-0.00135429	0.00421988	0.00612734	0.00408928	0.000120586	-0.00531458	-0.00988436	0.010045	0	0	0.00702304	-0.00418249	0.00276448
0.00505584	2010-11-06 20:00:06	0.0732252	0.0697392	-0.00348597	0.00505584	0.0251521	-0.00703681	0.0125264	0.0116702	0.00771779	0.0109652	0.00442773	-0.0120795	-0.00131183	0.00422537	0.00601421	0.00399105	0.000118548	-0.00534266	-0.00997768	0.0101238	0	0	0.00773956	-0.00424008	0.00348597
0.00505584	2010-11-06 20:30:06	0.0739292	0.0685302	-0.00539905	0.00505584	0.0248168	-0.00697546	0.0120239	0.0111476	0.00752981	0.0109961	0.00444676	-0.0121775	-0.00122098	0.00415831	0.00591436	0.00389438	0.000116745	-0.00536322	-0.0100648	0.0101988	0	0	0.00815149	-0.00411871	0.00539905
0.00505584	2010-11-06 21:00:06	0.0675924	0.0658265	-0.00176591	0.00505584	0.0227603	-0.00681419	0.0115622	0.0108681	0.00739472	0.0110123	0.00446594	-0.0122755	-0.00117648	0.0040442	0.00583091	0.00381609	0.000115268	-0.00537005	-0.0101429	0.0102784	0	0	0.00823758	-0.00383625	0.00176591
0.00505584	2010-11-06 21:30:06	0.0633679	0.0642931	0.00092521	0.00505584	0.0217119	-0.00656647	0.0112324	0.0107192	0.00732613	0.0110304	0.00448436	-0.0123761	-0.00120781	0.00395849	0.00575794	0.00371017	0.000114045	-0.00537135	-0.0102263	0.0103657	0	0	0.00799393	-0.00341926	-0.00092521
0.00505584	2010-11-06 22:00:06	0.064072	0.0643211	0.000249137	0.00505584	0.0215442	-0.00617892	0.0112306	0.0106494	0.00732002	0.0110693	0.00450726	-0.0124755	-0.00124435	0.00404245	0.00580157	0.00359939	0.000112941	-0.00537596	-0.0103236	0.0104532	0	0	0.00743413	-0.00290096	-0.000249137
0.00505584	2010-11-06 22:30:06	0.0675924	0.065904	-0.0016884	0.00505584	0.0223623	-0.00581049	0.0114881	0.0106855	0.00737255	0.011111	0.0045293	-0.0125709	-0.00112983	0.0041928	0.00597907	0.00352146	0.000112229	-0.00538283	-0.0104293	0.0105474	0	0	0.00658847	-0.00231875	0.0016884
0.00505584	2010-11-06 23:00:06	0.0690006	0.0676122	-0.00138842	0.00505584	0.0232855	-0.00551872	0.011843	0.0109377	0.00747466	0.0111737	0.00455279	-0.0126643	-0.00111003	0.00430933	0.00613928	0.00350731	0.000112105	-0.00539264	-0.0105259	0.0106421	0	0	0.00550208	-0.00171164	0.00138842
0.00505584	2010-11-06 23:30:06	0.0704088	0.0688288	-0.00157995	0.00505584	0.0238936	-0.00535263	0.0122276	0.0112907	0.00761969	0.0112615	0.00458213	-0.0127635	-0.00113891	0.00439314	0.0062832	0.00352615	0.000112449	-0.00540539	-0.0106125	0.0107411	0	0	0.00423239	-0.00111765	0.00157995
0.00505584	2010-11-07 00:00:06	0.071817	0.0699894	-0.00182759	0.00505584	0.0244814	-0.00511471	0.0126438	0.0116447	0.00785566	0.0113541	0.00461269	-0.0128681	-0.00119077	0.00446853	0.00640046	0.00354259	0.000113243	-0.00542274	-0.010711	0.0108494	0	0	0.00284564	-0.000571386	0.00182759
0.00505584	2010-11-07 00:30:06	0.0732252	0.0712835	-0.00194174	0.00505584	0.025342	-0.00487747	0.0130175	0.0120173	0.00815185	0.0114563	0.00464636	-0.0129688	-0.0012367	0.00453104	0.00645613	0.003563	0.000114192	-0.00543087	-0.0108267	0.0109613	0	0	0.0014131	-0.000101932	0.00194174
0.00505584	2010-11-07 01:00:06	0.0739292	0.0728871	-0.00104213	0.00505584	0.026453	-0.00471388	0.0134431	0.0124387	0.00846566	0.0115636	0.00468618	-0.0130648	-0.00124119	0.00455732	0.0065118	0.00364245	0.000115146	-0.00543116	-0.01094	0.0110698	0	0	6.81672e-06	0.000268742	0.00104213
0.00505584	2010-11-07 01:30:06	0.0739292	0.0736555	-0.000273681	0.00505584	0.0268308	-0.00475811	0.013955	0.0129191	0.00873969	0.0116963	0.00472873	-0.0131648	-0.00126905	0.00457371	0.00658666	0.00372993	0.000117038	-0.00543809	-0.0110604	0.0111909	0	0	-0.00130459	0.000526895	0.000273681
0.00505584	2010-11-07 02:00:06	0.0753374	0.0750841	-0.000253303	0.00505584	0.027859	-0.00490774	0.0144715	0.0134771	0.00898194	0.0118459	0.00476934	-0.0132745	-0.00131396	0.00464369	0.0066661	0.00379541	0.000119694	-0.00544723	-0.0111826	0.0113171	0	0	-0.00246001	0.000667523	0.000253303
0.00505584	2010-11-07 02:30:06	0.0788579	0.0775919	-0.00126602	0.00505584	0.0294953	-0.00505853	0.0151592	0.0140468	0.00923415	0.012001	0.00480694	-0.0133877	-0.00130315	0.00477772	0.00684048	0.00384221	0.000122425	-0.00545774	-0.0113195	0.0114515	0	0	-0.0034094	0.000694304	0.00126602
0.00505584	2010-11-07 03:00:06	0.0795619	0.0798105	0.00024857	0.00505584	0.0305861	-0.0052075	0.0159475	0.0146175	0.00944184	0.0121627	0.00484648	-0.0135067	-0.00128957	0.00494439	0.00706975	0.00388985	0.000124366	-0.00547805	-0.0114842	0.0115878	0	0	-0.00411669	0.000619	-0.00024857
0.00505584	2010-11-07 03:30:06	0.0830824	0.0825886	-0.000493838	0.00505584	0.0324325	-0.00538839	0.0166197	0.0150808	0.00961341	0.0123435	0.0048902	-0.0136283	-0.00131325	0.00510513	0.00725048	0.00395186	0.000125721	-0.00550551	-0.0116677	0.0117241	0	0	-0.00456185	0.000460375	0.000493838
0.00505584	2010-11-07 04:00:06	0.0866028	0.084751	-0.00185181	0.00505584	0.0340688	-0.00557476	0.0170375	0.0154262	0.00974798	0.0125536	0.00493723	-0.0137559	-0.00136092	0.00515211	0.00732166	0.00403328	0.000127191	-0.00553069	-0.0118453	0.0118564	0	0	-0.00474188	0.000242738	0.00185181
0.00505584	2010-11-07 04:30:06	0.0873069	0.085405	-0.00190186	0.00505584	0.0345293	-0.0057495	0.0172025	0.0157225	0.00984799	0.01277	0.0049816	-0.0138959	-0.00139991	0.0050915	0.00728629	0.00411527	0.000128346	-0.00555386	-0.0120349	0.0119845	0	0	-0.00467072	-5.81844e-06	0.00190186
0.00505584	2010-11-07 05:00:06	0.0830824	0.0845375	0.0014551	0.00505584	0.0336486	-0.00592606	0.0172466	0.0158334	0.00991466	0.012982	0.00502189	-0.0140406	-0.00146881	0.00502263	0.00725483	0.00419533	0.000129131	-0.00558043	-0.0122354	0.0121173	0	0	-0.00437805	-0.000255352	-0.0014551
0.00505584	2010-11-07 05:30:06	0.0809701	0.0839816	0.00301149	0.00505584	0.0334183	-0.00617562	0.0170628	0.0157872	0.00994014	0.0132061	0.00506724	-0.0141833	-0.00151127	0.0049973	0.00714438	0.00425801	0.000129667	-0.00562166	-0.0124618	0.0122513	0	0	-0.00390702	-0.000476076	-0.00301149
0.00505584	2010-11-07 06:00:06	0.0858987	0.0847124	-0.00118628	0.00505584	0.0343192	-0.00647422	0.0169482	0.0155828	0.00992077	0.0134519	0.00511846	-0.0143398	-0.00145554	0.00497754	0.0071079	0.00429692	0.000130049	-0.00566843	-0.0126927	0.0123848	0	0	-0.0033111	-0.000640325	0.00118628
0.00505584	2010-11-07 06:30:06	0.0816742	0.0831335	0.00145925	0.00505584	0.0329981	-0.00680773	0.0167598	0.0153664	0.00986474	0.0137113	0.0051709	-0.0145041	-0.00142982	0.00491239	0.00705624	0.00433807	0.00013036	-0.0057106	-0.0129244	0.0125206	0	0	-0.00265023	-0.000724381	-0.00145925
0.00505584	2010-11-07 07:00:06	0.0851946	0.0824249	-0.00276974	0.00505584	0.0328506	-0.00714124	0.0163579	0.0152079	0.00978708	0.0139504	0.00522497	-0.0146771	-0.00143716	0.00482265	0.00690942	0.00432872	0.000130443	-0.00576264	-0.0131441	0.0126576	0	0	-0.00198645	-0.000710062	0.00276974
0.00505584	2010-11-07 07:30:06	0.0823783	0.0813235	-0.00105478	0.00505584	0.0319699	-0.00733609	0.0161018	0.0149456	0.0097396	0.0141637	0.00528127	-0.0148527	-0.00144023	0.00476014	0.00685643	0.00429753	0.000130044	-0.00582748	-0.0133554	0.0127991	0	0	-0.00137952	-0.000585993	0.00105478
0.00505584	2010-11-07 08:00:06	0.0781538	0.0804292	0.0022754	0.00505584	0.0309841	-0.00735071	0.0158427	0.0147178	0.00976212	0.0143697	0.00534622	-0.0150264	-0.00139154	0.00473687	0.00679228	0.00423328	0.000129363	-0.00590299	-0.0135796	0.0129413	0	0	-0.00088257	-0.000348484	-0.0022754
0.00505584	2010-11-07 08:30:06	0.0823783	0.0808859	-0.00149241	0.00505584	0.0311942	-0.00731763	0.0156229	0.0145504	0.00982669	0.0145861	0.00542257	-0.0151967	-0.00139256	0.00471506	0.00674988	0.00418461	0.000128761	-0.00598179	-0.0138042	0.013082	0	0	-0.000538292	-1.97573e-06	0.00149241
0.00505584	2010-11-07 09:00:06	0.0823783	0.0810949	-0.0012834	0.00505584	0.0307114	-0.00728204	0.0155741	0.0144899	0.00992356	0.0148242	0.00550558	-0.0153606	-0.00135673	0.00472647	0.00679094	0.00416361	0.000128384	-0.00606064	-0.0140259	0.0132217	0	0	-0.000375903	0.000441009	0.0012834
0.00505584	2010-11-07 09:30:06	0.080266	0.0814393	0.00117326	0.00505584	0.0302084	-0.00725694	0.0155977	0.0145941	0.0100677	0.0150713	0.00558913	-0.0155269	-0.00133795	0.0047712	0.00686112	0.00411425	0.000129204	-0.00615456	-0.0142519	0.0133563	0	0	-0.000409025	0.000960391	-0.00117326
0.00505584	2010-11-07 10:00:06	0.0837865	0.0832525	-0.00053396	0.00505584	0.0307538	-0.00711827	0.0158048	0.0148771	0.0102526	0.0153075	0.005679	-0.0156914	-0.00137449	0.00487544	0.00699009	0.00407726	0.000130964	-0.00626413	-0.0144839	0.0134856	0	0	-0.000634723	0.00152956	0.00053396
0.00505584	2010-11-07 10:30:06	0.0858987	0.0859333	3.46174e-05	0.00505584	0.0313618	-0.00696748	0.0163543	0.0153067	0.0105018	0.0155628	0.00577631	-0.0158571	-0.00132959	0.00507893	0.00728642	0.0040688	0.000132784	-0.00637756	-0.0147199	0.0136154	0	0	-0.00103374	0.0021168	-3.46174e-05
0.00505584	2010-11-07 11:00:06	0.0894192	0.0897995	0.000380317	0.00505584	0.0327052	-0.00681236	0.0171174	0.0158739	0.0108228	0.0158582	0.00588279	-0.0160236	-0.00134979	0.00534991	0.0076721	0.00408365	0.000135456	-0.00647658	-0.0149533	0.0137426	0	0	-0.00157189	0.00268719	-0.000380317
0.00505584	2010-11-07 11:30:06	0.0943478	0.0944827	0.000134876	0.00505584	0.0348445	-0.00672841	0.0179559	0.0164927	0.011153	0.016174	0.00599169	-0.0161893	-0.00139991	0.00567483	0.00804797	0.00414396	0.00013824	-0.00656584	-0.0151788	0.0138703	0	0	-0.00220257	0.00320463	-0.000134876
0.00505584	2010-11-07 11:59:26	0.105613	0.099156	-0.0064572	0.00505584	0.0370888	-0.00664985	0.0187729	0.0171449	0.0114817	0.0164739	0.00609809	-0.0163572	-0.00140716	0.00592876	0.00842501	0.00425094	0.000141829	-0.00666361	-0.0153917	0.0139924	0	0	-0.00285529	0.00362584	0.0064572
0.00505584	2010-11-07 12:30:06	0.104909	0.102344	-0.00256554	0.00505584	0.038117	-0.00661502	0.0194964	0.0179338	0.0118569	0.0168211	0.00620565	-0.0165333	-0.00151964	0.00609336	0.00871714	0.0044042	0.00014646	-0.00678112	-0.0156021	0.0141162	0	0	-0.00351376	0.00394437	0.00256554
0.00505584	2010-11-07 13:00:06	0.107021	0.105448	-0.00157314	0.00505584	0.0391654	-0.00661752	0.0201748	0.0187004	0.0122611	0.0171745	0.0063078	-0.0167049	-0.00161079	0.0062686	0.00898278	0.00458738	0.000151243	-0.00690441	-0.015814	0.0142331	0	0	-0.00407222	0.00410924	0.00157314
0.00505584	2010-11-07 13:30:06	0.109134	0.10883	-0.00030318	0.00505584	0.0404664	-0.00671445	0.020985	0.0193037	0.0126776	0.0175577	0.00641326	-0.0168753	-0.00169112	0.00649485	0.00931469	0.00477319	0.000155759	-0.00703715	-0.0160259	0.0143539	0	0	-0.00448785	0.00411039	0.00030318
0.00505584	2010-11-07 14:00:06	0.110542	0.112552	0.00201012	0.00505584	0.0424178	-0.00695669	0.0216964	0.0197958	0.0130446	0.0179512	0.00651842	-0.0170424	-0.00175032	0.00677263	0.00960856	0.0049588	0.000160432	-0.00716243	-0.0162179	0.0144738	0	0	-0.00471098	0.00393832	-0.00201012
0.00505584	2010-11-07 14:30:06	0.114062	0.116056	0.00199372	0.00505584	0.0445995	-0.00729885	0.0222179	0.0203155	0.0133638	0.0183412	0.00662312	-0.0172042	-0.00176073	0.0068975	0.00979587	0.00518349	0.000165652	-0.00731034	-0.0164125	0.0145934	0	0	-0.00470339	0.00359338	-0.00199372
0.00505584	2010-11-07 15:00:06	0.114766	0.117064	0.0022978	0.00505584	0.0445146	-0.00771084	0.0226732	0.0209236	0.0136504	0.0187225	0.00672918	-0.017366	-0.00183034	0.0069218	0.0099321	0.00539437	0.000171181	-0.00747782	-0.0166008	0.0147163	0	0	-0.00444119	0.00308603	-0.0022978
0.00505584	2010-11-07 15:30:06	0.113358	0.118061	0.00470269	0.00505584	0.0443469	-0.00806147	0.0231114	0.0214559	0.0139538	0.0190632	0.00683746	-0.0175265	-0.00193578	0.00699537	0.0101144	0.00554643	0.000176165	-0.00764844	-0.0167819	0.0148383	0	0	-0.00391658	0.00243646	-0.00470269
0.00505584	2010-11-07 16:00:06	0.116879	0.121174	0.00429505	0.00505584	0.0460257	-0.00832565	0.0236217	0.0218213	0.0142545	0.0193905	0.00694639	-0.0176883	-0.00202836	0.00723158	0.0103186	0.00566111	0.000180621	-0.00782611	-0.0169593	0.0149588	0	0	-0.00313858	0.00167351	-0.00429505
0.00505584	2010-11-07 16:30:06	0.121807	0.12488	0.00307254	0.00505584	0.0481023	-0.00859482	0.0241618	0.0220777	0.0144838	0.0197053	0.0070541	-0.0178495	-0.00195906	0.0074508	0.0105928	0.00578394	0.000184328	-0.0080151	-0.0171367	0.015082	0	0	-0.00213267	0.000832998	-0.00307254
0.00505584	2010-11-07 17:00:06	0.124624	0.127025	0.00240137	0.00505584	0.048773	-0.00893266	0.0245294	0.0224487	0.0146913	0.0200179	0.00715869	-0.0180061	-0.00195038	0.00758262	0.0108244	0.0059518	0.000188414	-0.00821595	-0.0173096	0.0152014	0	0	-0.000939342	-4.44457e-05	-0.00240137
0.00505584	2010-11-07 17:30:06	0.126032	0.127964	0.00193254	0.00505584	0.0486477	-0.00931887	0.0247084	0.0229101	0.0148802	0.0203312	0.00725789	-0.018158	-0.00205306	0.00761885	0.010932	0.00608805	0.000193111	-0.00843177	-0.0174846	0.0153151	0	0	0.000388331	-0.000915932	-0.00193254
0.00505584	2010-11-07 18:00:06	0.125328	0.129366	0.00403814	0.00505584	0.0485427	-0.00954747	0.0250161	0.0232279	0.0151069	0.0206342	0.00735345	-0.0183139	-0.00216126	0.00775244	0.0111359	0.00619261	0.000197065	-0.00864791	-0.0176509	0.0154233	0	0	0.00178786	-0.00173901	-0.00403814
0.00505584	2010-11-07 18:30:06	0.129552	0.132084	0.00253148	0.00505584	0.0493406	-0.00965105	0.0254103	0.0233471	0.0153478	0.020937	0.00745126	-0.0184685	-0.00214697	0.00798324	0.0114336	0.00627164	0.00020067	-0.00886207	-0.0178096	0.0155262	0	0	0.00319106	-0.00247436	-0.00253148
0.00505584	2010-11-07 19:00:06	0.134481	0.135742	0.00126164	0.00505584	0.0513122	-0.00979702	0.0256286	0.0236002	0.0155488	0.021227	0.00754865	-0.0186217	-0.00219607	0.00818299	0.0116186	0.00639566	0.000204178	-0.00906339	-0.0179704	0.0156284	0	0	0.00452814	-0.00308824	-0.00126164
0.00505584	2010-11-07 19:30:06	0.135185	0.137925	0.00274043	0.00505584	0.0516677	-0.0101018	0.0259458	0.0239035	0.0157101	0.0215392	0.00763915	-0.0187776	-0.00218596	0.00831796	0.0118988	0.00656659	0.000208283	-0.00924682	-0.0181201	0.0157274	0	0	0.00573181	-0.0035546	-0.00274043
0.00505584	2010-11-07 20:00:06	0.135889	0.138029	0.00214032	0.00505584	0.0501587	-0.0103598	0.0261484	0.0242856	0.0158576	0.0218493	0.00773112	-0.0189328	-0.00224618	0.00841414	0.0121091	0.00671176	0.000213141	-0.0094237	-0.0182516	0.0158242	0	0	0.00674115	-0.00385655	-0.00214032
0.00505584	2010-11-07 20:30:06	0.142226	0.141309	-0.000916313	0.00505584	0.0518576	-0.0104823	0.0264152	0.024573	0.0160262	0.0221241	0.00781997	-0.0190848	-0.00237041	0.00860637	0.0123036	0.00679292	0.000217774	-0.00959892	-0.0183804	0.0159158	0	0	0.00750517	-0.00398729	0.000916313
0.00505584	2010-11-07 21:00:06	0.14293	0.144407	0.00147664	0.00505584	0.0527808	-0.0104878	0.0269507	0.0247993	0.0162201	0.0223702	0.00790612	-0.019242	-0.00238113	0.00885926	0.0126576	0.0069281	0.000221626	-0.00977127	-0.0185027	0.0160064	0	0	0.00798569	-0.00395021	-0.00147664
0.00505584	2010-11-07 21:30:06	0.14645	0.147295	0.000845037	0.00505584	0.0538717	-0.0106265	0.0273606	0.0251307	0.0164062	0.0226115	0.00799076	-0.0193939	-0.00236173	0.00906318	0.0129455	0.00707127	0.000225215	-0.00993699	-0.0186155	0.0160966	0	0	0.00815939	-0.00375838	-0.000845037
0.00505584	2010-11-07 22:00:06	0.145042	0.149061	0.00401909	0.00505584	0.0545423	-0.0108546	0.0276512	0.025369	0.0165755	0.022833	0.00807511	-0.01954	-0.00245737	0.00922729	0.013153	0.00724749	0.000228768	-0.0100966	-0.018715	0.0161805	0	0	0.00801907	-0.00343336	-0.00401909
0.00505584	2010-11-07 22:30:06	0.149267	0.150205	0.00093839	0.00505584	0.0550251	-0.0109906	0.0277517	0.0256333	0.0167814	0.0230387	0.0081569	-0.0196775	-0.00251341	0.00927435	0.0132464	0.00740527	0.00023277	-0.0102482	-0.0187993	0.0162619	0	0	0.00757396	-0.00300345	-0.00093839
0.00505584	2010-11-07 23:00:06	0.148563	0.150586	0.00202296	0.00505584	0.0549201	-0.0110414	0.027904	0.0258697	0.0170469	0.0232059	0.00823871	-0.0198085	-0.00260007	0.00928379	0.0133316	0.0075325	0.000236639	-0.0104026	-0.018875	0.0163401	0	0	0.006849	-0.00250154	-0.00202296
0.00505584	2010-11-07 23:30:06	0.148563	0.150553	0.00199023	0.00505584	0.0544797	-0.0110727	0.0281175	0.0261152	0.0172987	0.0233192	0.00831706	-0.0199361	-0.00263416	0.00934638	0.013419	0.00767064	0.000239827	-0.0105651	-0.0189583	0.0164195	0	0	0.00588335	-0.0019628	-0.00199023
0.00505584	2010-11-08 00:00:06	0.153491	0.152323	-0.00116855	0.00505584	0.0559483	-0.0112745	0.0284661	0.0264096	0.0175476	0.0234259	0.00839272	-0.0200598	-0.00267764	0.00946796	0.0135426	0.0077784	0.000242567	-0.0107141	-0.0190361	0.0165015	0	0	0.004728	-0.00142218	0.00116855
0.00505584	2010-11-08 00:30:06	0.153491	0.153518	2.65445e-05	0.00505584	0.0566614	-0.0115155	0.0289826	0.0267515	0.0177784	0.0235195	0.00846733	-0.0201834	-0.00264702	0.00960733	0.013722	0.00788322	0.000246351	-0.0108353	-0.0190942	0.0165873	0	0	0.00344275	-0.000912164	-2.65445e-05
0.00505584	2010-11-08 01:00:06	0.156307	0.155189	-0.00111874	0.00505584	0.0579199	-0.0116859	0.0294663	0.0272797	0.017999	0.0235819	0.00853746	-0.0202993	-0.00263171	0.0096683	0.0138459	0.00797776	0.000249468	-0.0109475	-0.0191345	0.0166741	0	0	0.00209274	-0.00046071	0.00111874
0.00505584	2010-11-08 01:30:06	0.155603	0.156574	0.00097087	0.00505584	0.0588007	-0.0118109	0.0301211	0.0278298	0.0182063	0.0236147	0.00860085	-0.020413	-0.00271418	0.00977458	0.0140157	0.00804796	0.000252396	-0.0110511	-0.0191688	0.0167574	0	0	0.000744653	-8.96467e-05	-0.00097087
0.00505584	2010-11-08 02:00:06	0.155603	0.15808	0.00247649	0.00505584	0.0597663	-0.0118317	0.0307366	0.0283409	0.0184137	0.0236169	0.00866139	-0.0205255	-0.00274062	0.00989309	0.0141701	0.00810685	0.000254791	-0.011138	-0.0191904	0.0168405	0	0	-0.000537161	0.00018647	-0.00247649
0.00505584	2010-11-08 02:30:06	0.162644	0.160952	-0.00169221	0.00505584	0.0621358	-0.0118636	0.0313412	0.0288039	0.0185969	0.0236115	0.00871788	-0.0206315	-0.00276185	0.0100345	0.0143207	0.00816653	0.000256634	-0.0112168	-0.0192061	0.0169239	0	0	-0.00169437	0.000360953	0.00169221
0.00505584	2010-11-08 03:00:06	0.162644	0.161974	-0.000670035	0.00505584	0.0628287	-0.0119562	0.0318736	0.0291784	0.0187182	0.0236007	0.00877018	-0.0207348	-0.00276461	0.0101088	0.0144667	0.00827488	0.000257871	-0.0112657	-0.019202	0.0170066	0	0	-0.002678	0.000435022	0.000670035
0.00505584	2010-11-08 03:30:06	0.164052	0.162455	-0.0015977	0.00505584	0.0635418	-0.0121396	0.0321123	0.0295035	0.0188071	0.0236131	0.00881711	-0.0208341	-0.00281023	0.0101162	0.0144496	0.00837907	0.000259075	-0.0112892	-0.019175	0.017082	0	0	-0.00345115	0.000417335	0.0015977
0.00505584	2010-11-08 04:00:06	0.163348	0.162039	-0.00130909	0.00505584	0.0638145	-0.0123768	0.0322365	0.0296357	0.0188245	0.023623	0.00885743	-0.020936	-0.00286168	0.0100526	0.0143904	0.00845903	0.000260099	-0.0113173	-0.0191602	0.0171497	0	0	-0.00399101	0.000323052	0.00130909
0.00505584	2010-11-08 04:30:06	0.162644	0.160995	-0.00164892	0.00505584	0.0636468	-0.012565	0.0322161	0.0296278	0.018787	0.0236169	0.00889517	-0.0210406	-0.00289199	0.00995141	0.0142706	0.00852923	0.000259971	-0.011329	-0.0191303	0.0172128	0	0	-0.00428999	0.000172532	0.00164892
0.00505584	2010-11-08 05:00:06	0.162644	0.159675	-0.00296908	0.00505584	0.0635418	-0.0128385	0.0320293	0.0294814	0.0186934	0.0236001	0.00893427	-0.0211517	-0.00289546	0.00983137	0.014077	0.00856389	0.00025951	-0.0113276	-0.019088	0.0172746	0	0	-0.0043558	-1.02466e-05	0.00296908
0.00505584	2010-11-08 05:30:06	0.16194	0.157992	-0.00394815	0.00505584	0.0632267	-0.0131089	0.0317184	0.0292381	0.0185496	0.0235587	0.0089704	-0.0212642	-0.00289128	0.00965913	0.0138485	0.00858692	0.000258365	-0.0113105	-0.0190225	0.0173288	0	0	-0.00421066	-0.000199428	0.00394815
0.00505584	2010-11-08 06:00:06	0.157012	0.155546	-0.00146521	0.00505584	0.0621984	-0.0134111	0.0313353	0.0288664	0.0183627	0.0235087	0.00899801	-0.021376	-0.00284606	0.00949891	0.0136375	0.00856319	0.000256572	-0.0112817	-0.018947	0.0173852	0	0	-0.0038895	-0.000369076	0.00146521
0.00505584	2010-11-08 06:30:06	0.154195	0.152925	-0.00127071	0.00505584	0.0611924	-0.0135961	0.0307669	0.0283867	0.0181442	0.0234305	0.0090172	-0.0214865	-0.00281299	0.00930786	0.0133565	0.00849859	0.00025439	-0.0112454	-0.018857	0.0174439	0	0	-0.00343733	-0.000494922	0.00127071
0.00505584	2010-11-08 07:00:06	0.155603	0.150585	-0.00501865	0.00505584	0.0603945	-0.0137077	0.0301278	0.0278956	0.0179154	0.0233353	0.00903371	-0.021597	-0.00277992	0.00913029	0.0130686	0.00839673	0.000251656	-0.0112187	-0.0187603	0.0175051	0	0	-0.00290598	-0.000555977	0.00501865
0.00505584	2010-11-08 07:30:06	0.149971	0.147535	-0.00243552	0.00505584	0.0585906	-0.0137426	0.0295578	0.0274047	0.017688	0.0232213	0.00904555	-0.0217075	-0.00269673	0.0089249	0.0128565	0.00828012	0.00024868	-0.011202	-0.0186652	0.0175616	0	0	-0.00235031	-0.000535911	0.00243552
0.00505584	2010-11-08 08:00:06	0.14645	0.144964	-0.00148588	0.00505584	0.0570593	-0.0137346	0.0289925	0.0269712	0.0174904	0.023101	0.00905353	-0.0218135	-0.00268183	0.00880244	0.012652	0.00813898	0.000245452	-0.0111748	-0.0185614	0.0176164	0	0	-0.00182428	-0.00042416	0.00148588
0.00505584	2010-11-08 08:30:06	0.147859	0.143938	-0.00392082	0.00505584	0.056724	-0.0136696	0.0285527	0.0264905	0.0173127	0.0229768	0.00905163	-0.0219135	-0.00262263	0.00873701	0.0125261	0.00798606	0.000242132	-0.0111428	-0.0184387	0.017663	0	0	-0.00137707	-0.000216673	0.00392082
0.00505584	2010-11-08 09:00:06	0.145042	0.142884	-0.00215785	0.00505584	0.0559685	-0.013504	0.028212	0.0261252	0.0171727	0.0228336	0.00904264	-0.0220076	-0.00254852	0.0086958	0.0124493	0.00784612	0.000239226	-0.0111077	-0.0183231	0.0177002	0	0	-0.00104953	8.37005e-05	0.00215785
0.00505584	2010-11-08 09:30:06	0.144338	0.141986	-0.00235195	0.00505584	0.0552554	-0.0133293	0.0279073	0.0258964	0.0170516	0.0226751	0.00903695	-0.0220984	-0.0024932	0.00862933	0.0123812	0.0077177	0.000236873	-0.0110649	-0.0182049	0.0177371	0	0	-0.000871246	0.000467231	0.00235195
0.00505584	2010-11-08 10:00:06	0.142226	0.141228	-0.000997929	0.00505584	0.0544373	-0.0130914	0.0276905	0.0258162	0.0169549	0.022507	0.009025	-0.0221813	-0.00251096	0.00859464	0.0123426	0.00762129	0.000234964	-0.0110201	-0.0180913	0.0177833	0	0	-0.000858398	0.00091773	0.000997929
0.00505584	2010-11-08 10:30:06	0.14293	0.141621	-0.00130843	0.00505584	0.0543322	-0.0128363	0.0277109	0.0257566	0.0169013	0.0223469	0.00900528	-0.0222635	-0.00248381	0.00863344	0.0123962	0.00751813	0.000233496	-0.0109592	-0.0179617	0.017835	0	0	-0.00101258	0.00141336	0.00130843
0.00505584	2010-11-08 11:00:06	0.14293	0.142542	-0.000387905	0.00505584	0.0544797	-0.0125243	0.0278475	0.0257943	0.0168828	0.022175	0.00897595	-0.0223464	-0.0024685	0.00873416	0.0124969	0.00744726	0.000232577	-0.0108941	-0.0178328	0.0178791	0	0	-0.00132071	0.00192779	0.000387905
0.00505584	2010-11-08 11:30:06	0.145746	0.144428	-0.00131844	0.00505584	0.0556332	-0.0123091	0.0280531	0.0258916	0.016876	0.0220088	0.0089424	-0.0224299	-0.00244972	0.00882295	0.0126033	0.00741956	0.000231814	-0.0108248	-0.0176937	0.0179207	0	0	-0.00175595	0.0024317	0.00131844
0.00505584	2010-11-08 12:00:06	0.14645	0.145036	-0.00141399	0.00505584	0.0556332	-0.0121467	0.0282793	0.0259901	0.0168874	0.0218585	0.00890632	-0.0225076	-0.00244972	0.00888194	0.0127157	0.00743264	0.000231541	-0.0107552	-0.0175439	0.0179522	0	0	-0.0022797	0.00289446	0.00141399
0.00505584	2010-11-08 12:30:06	0.147154	0.145557	-0.00159736	0.00505584	0.0560109	-0.0120112	0.0283217	0.0261175	0.0169169	0.0217166	0.00886812	-0.0225826	-0.00248871	0.00889577	0.0127303	0.00744499	0.000231671	-0.0106914	-0.0174034	0.0179825	0	0	-0.00284438	0.00328599	0.00159736
0.00505584	2010-11-08 13:00:06	0.147154	0.1457	-0.00145439	0.00505584	0.0561786	-0.0118604	0.0283563	0.0261875	0.0169601	0.0215625	0.00883037	-0.0226517	-0.00253811	0.00889182	0.0127226	0.00747089	0.000231719	-0.0106204	-0.0172741	0.0180148	0	0	-0.00339691	0.00357867	0.00145439
0.00505584	2010-11-08 13:30:06	0.145746	0.145108	-0.000638661	0.00505584	0.0557382	-0.0117587	0.0283799	0.0262366	0.0169821	0.0213912	0.00878816	-0.0227077	-0.00252801	0.008864	0.0127035	0.00751573	0.000231741	-0.0105472	-0.0171548	0.0180502	0	0	-0.00388259	0.00374919	0.000638661
0.00505584	2010-11-08 14:00:06	0.148563	0.144824	-0.00373859	0.00505584	0.0559059	-0.0117735	0.0283971	0.0262664	0.0169596	0.02122	0.00874052	-0.0227596	-0.00254576	0.00882536	0.0126461	0.00755111	0.000231869	-0.0104763	-0.0170373	0.0180857	0	0	-0.00424909	0.00378013	0.00373859
0.00505584	2010-11-08 14:30:06	0.147154	0.144545	-0.00260899	0.00505584	0.0561786	-0.0118618	0.0284426	0.0262763	0.0168888	0.0210497	0.00869394	-0.0228221	-0.00256281	0.00879059	0.0125961	0.00758427	0.000232167	-0.0104115	-0.0169201	0.0181238	0	0	-0.00445029	0.00366131	0.00260899
0.00505584	2010-11-08 15:00:06	0.148563	0.144188	-0.00437436	0.00505584	0.0563462	-0.0119758	0.0284882	0.0262861	0.0167929	0.0208765	0.0086457	-0.0228911	-0.00252872	0.00875289	0.01255	0.0075907	0.000232349	-0.0103458	-0.016784	0.0181552	0	0	-0.00444967	0.00339073	0.00437436
0.00505584	2010-11-08 15:30:06	0.145746	0.143377	-0.00236941	0.00505584	0.0561786	-0.0120518	0.0284898	0.0261999	0.0166624	0.0206842	0.00859748	-0.0229543	-0.00252627	0.0087261	0.0125154	0.00757668	0.00023182	-0.0102867	-0.0166536	0.0181793	0	0	-0.00422305	0.00297491	0.00236941
0.00505584	2010-11-08 16:00:06	0.145746	0.142653	-0.00309292	0.00505584	0.0562836	-0.0120751	0.0283203	0.0260342	0.0165051	0.020476	0.00854267	-0.0230155	-0.0025127	0.00870524	0.0124427	0.00755904	0.000230606	-0.0102393	-0.0165322	0.0182043	0	0	-0.00376045	0.00242881	0.00309292
0.00505584	2010-11-08 16:30:06	0.14645	0.141339	-0.00511111	0.00505584	0.0560735	-0.0120849	0.0280283	0.0257513	0.0163329	0.0202535	0.00848785	-0.0230669	-0.00249494	0.00860942	0.012317	0.00753221	0.000229055	-0.0101919	-0.0164218	0.0182206	0	0	-0.00306701	0.00177513	0.00511111
0.00505584	2010-11-08 17:00:06	0.143634	0.138744	-0.00488965	0.00505584	0.0547726	-0.0120751	0.0275651	0.0254179	0.0161442	0.0200396	0.0084296	-0.0231142	-0.00248973	0.00846698	0.0121359	0.00750824	0.000227213	-0.0101388	-0.0163122	0.0182312	0	0	-0.00216287	0.00104303	0.00488965
0.00505584	2010-11-08 17:30:06	0.140114	0.136271	-0.00384248	0.00505584	0.0537868	-0.012099	0.0270014	0.0250066	0.0159258	0.0198393	0.00836774	-0.0231603	-0.00248973	0.00828691	0.0119124	0.00746667	0.000225066	-0.0100767	-0.0162065	0.0182442	0	0	-0.00108206	0.000266484	0.00384248
0.00505584	2010-11-08 18:00:06	0.136593	0.13346	-0.00313313	0.00505584	0.0524232	-0.0121223	0.0264533	0.0244974	0.0156611	0.0196537	0.00830899	-0.0232083	-0.00248973	0.0081515	0.0116992	0.00740409	0.000222845	-0.0100192	-0.0160972	0.0182536	0	0	0.000129536	-0.000517796	0.00313313
0.00505584	2010-11-08 18:30:06	0.133777	0.131437	-0.00233928	0.00505584	0.0516051	-0.0121339	0.0258959	0.0240053	0.0153759	0.0194717	0.00825415	-0.0232556	-0.0024142	0.00803644	0.0115247	0.00732267	0.000220686	-0.00995241	-0.0159832	0.0182642	0	0	0.00141689	-0.00127262	0.00233928
0.00505584	2010-11-08 19:00:06	0.130256	0.129318	-0.000937964	0.00505584	0.0505143	-0.0121357	0.0254043	0.023563	0.0150776	0.0192959	0.00820275	-0.0233069	-0.00238255	0.00792283	0.0113758	0.00723669	0.000218549	-0.00987651	-0.0158722	0.0182682	0	0	0.00271919	-0.00196267	0.000937964
0.00505584	2010-11-08 19:30:06	0.13096	0.127361	-0.00359957	0.00505584	0.0493184	-0.0120922	0.0249552	0.0231209	0.0147823	0.0191266	0.00815227	-0.0233517	-0.00232897	0.00785491	0.011274	0.00713882	0.00021609	-0.00978949	-0.0157558	0.0182668	0	0	0.00397346	-0.00255667	0.00359957
0.00505584	2010-11-08 20:00:06	0.129552	0.12606	-0.0034925	0.00505584	0.0487103	-0.0119524	0.0245124	0.0226114	0.0145118	0.0189458	0.00810136	-0.0233892	-0.00230008	0.00780433	0.0111964	0.00702305	0.000213258	-0.00969529	-0.0156428	0.0182646	0	0	0.00511831	-0.00302934	0.0034925
0.00505584	2010-11-08 20:30:06	0.12744	0.124671	-0.00276849	0.00505584	0.0480599	-0.0117261	0.0239723	0.0221386	0.0142578	0.0187665	0.008044	-0.0234261	-0.00227956	0.00775265	0.011063	0.00691124	0.000210469	-0.00959261	-0.0155399	0.0182688	0	0	0.0060975	-0.00336294	0.00276849
0.00505584	2010-11-08 21:00:06	0.124624	0.12292	-0.00170328	0.00505584	0.0470316	-0.0114692	0.0234305	0.0217058	0.0140157	0.0186217	0.00798736	-0.0234538	-0.00222108	0.00760874	0.0109162	0.00683081	0.00020721	-0.00949747	-0.0154356	0.018271	0	0	0.00686318	-0.00354819	0.00170328
0.00505584	2010-11-08 21:30:06	0.119695	0.12004	0.000344851	0.00505584	0.044955	-0.0112436	0.022906	0.0213224	0.0138091	0.0185118	0.00793237	-0.0234749	-0.00223537	0.00747875	0.0107475	0.00676107	0.000204148	-0.00940956	-0.0153404	0.0182658	0	0	0.00737856	-0.0035847	-0.000344851
0.00505584	2010-11-08 22:00:06	0.117583	0.118677	0.00109428	0.00505584	0.044452	-0.0110162	0.0224553	0.0209488	0.0136511	0.0184198	0.00788054	-0.0234952	-0.00222353	0.00733243	0.0105192	0.00667306	0.000201367	-0.00932554	-0.0152478	0.0182567	0	0	0.00761991	-0.0034807	-0.00109428
0.00505584	2010-11-08 22:30:06	0.117583	0.117533	-4.9326e-05	0.00505584	0.0439066	-0.0107906	0.0222103	0.0206046	0.0135396	0.0183246	0.00782974	-0.0235111	-0.00219393	0.00723025	0.0103606	0.006593	0.000198684	-0.0092392	-0.0151599	0.0182487	0	0	0.00757773	-0.00325223	4.9326e-05
0.00505584	2010-11-08 23:00:06	0.11547	0.116515	0.00104434	0.00505584	0.0435288	-0.0106005	0.0220156	0.020328	0.0134499	0.0182104	0.00778151	-0.0235282	-0.00210798	0.00710969	0.0102274	0.00650806	0.000195948	-0.00915748	-0.0150783	0.0182407	0	0	0.00725713	-0.00292175	-0.00104434
0.00505584	2010-11-08 23:30:06	0.116174	0.115447	-0.000727666	0.00505584	0.0432561	-0.0104319	0.02178	0.0202459	0.0133912	0.0180818	0.00773207	-0.0235394	-0.00212472	0.00702039	0.0100451	0.00641901	0.000193904	-0.00906881	-0.0150027	0.0182322	0	0	0.0066773	-0.00251643	0.000727666
0.00505584	2010-11-09 00:00:06	0.114766	0.114534	-0.000232153	0.00505584	0.0428784	-0.0102253	0.0216998	0.0202154	0.013379	0.0179538	0.00768129	-0.0235414	-0.00206205	0.00691674	0.00994972	0.00631892	0.000192281	-0.00897103	-0.0149291	0.0182176	0	0	0.00587029	-0.00206609	0.000232153
0.00505584	2010-11-09 00:30:06	0.11195	0.113461	0.00151116	0.00505584	0.0420602	-0.00994264	0.0217563	0.0202734	0.0133923	0.017828	0.00763276	-0.0235401	-0.00202449	0.0069024	0.00993243	0.00621446	0.000190844	-0.00888051	-0.0148609	0.0181929	0	0	0.00487896	-0.00160106	-0.00151116
0.00505584	2010-11-09 01:00:06	0.114062	0.114463	0.000400771	0.00505584	0.0432359	-0.00969559	0.0219557	0.0203812	0.0134132	0.0177182	0.00758168	-0.0235453	-0.0020151	0.00694369	0.0099611	0.00610591	0.000189215	-0.00880341	-0.0147976	0.0181743	0	0	0.00375445	-0.00115019	-0.000400771
0.00505584	2010-11-09 01:30:06	0.116174	0.114996	-0.00117851	0.00505584	0.0436763	-0.00953565	0.0222995	0.0205662	0.0134825	0.0176322	0.00753267	-0.02355	-0.00199387	0.00706175	0.0100617	0.00604635	0.000187872	-0.00874229	-0.0147465	0.018147	0	0	0.00255316	-0.000738902	0.00117851
0.00505584	2010-11-09 02:00:06	0.118287	0.115811	-0.00247596	0.00505584	0.044557	-0.00945352	0.0226184	0.0208111	0.0135799	0.0175577	0.00748624	-0.0235467	-0.00192078	0.00707559	0.0101281	0.00599602	0.000186627	-0.0086785	-0.0147062	0.0181181	0	0	0.00133353	-0.000387696	0.00247596
0.00505584	2010-11-09 02:30:06	0.118991	0.115791	-0.00320026	0.00505584	0.0448924	-0.00937322	0.02289	0.0210092	0.0136913	0.0174737	0.00744053	-0.0235369	-0.00200887	0.00709242	0.0101427	0.00598607	0.000185145	-0.00860552	-0.0146724	0.0180867	0	0	0.000152656	-0.00011104	0.00320026
0.00505584	2010-11-09 03:00:06	0.118991	0.115836	-0.00315458	0.00505584	0.0456479	-0.00927879	0.0229733	0.0211458	0.0137825	0.0173992	0.00739917	-0.0235283	-0.00201407	0.00701541	0.0100345	0.00598747	0.000184324	-0.00851818	-0.0146482	0.0180521	0	0	-0.000936875	8.3273e-05	0.00315458
0.00505584	2010-11-09 03:30:06	0.118991	0.115332	-0.00365924	0.00505584	0.0458782	-0.00919483	0.0230282	0.0213327	0.01384	0.0173406	0.00735887	-0.0235191	-0.00203459	0.00690628	0.00989896	0.00599256	0.000184079	-0.00843059	-0.0146248	0.0180149	0	0	-0.0018899	0.000194259	0.00365924
0.00505584	2010-11-09 04:00:06	0.116174	0.113991	-0.0021834	0.00505584	0.04506	-0.00922858	0.02319	0.0215384	0.0138124	0.0172951	0.00731933	-0.0235092	-0.00200846	0.00682847	0.00986259	0.00600584	0.0001842	-0.00834689	-0.0146067	0.0179826	0	0	-0.00267112	0.000227412	0.0021834
0.00505584	2010-11-09 04:30:06	0.113358	0.113946	0.000587355	0.00505584	0.0454176	-0.00935311	0.0234003	0.0217073	0.0137452	0.0172801	0.00728171	-0.0234942	-0.00203704	0.00685885	0.00985645	0.00600345	0.000183878	-0.0082704	-0.0145852	0.0179578	0	0	-0.00325694	0.000193952	-0.000587355
0.00505584	2010-11-09 05:00:06	0.118991	0.115328	-0.00366271	0.00505584	0.0469064	-0.00953949	0.0237175	0.021719	0.0136473	0.0172779	0.0072465	-0.0234732	-0.00197958	0.00699185	0.00995631	0.00597159	0.000183374	-0.00819652	-0.0145707	0.0179409	0	0	-0.00363654	0.000109735	0.00366271
0.00505584	2010-11-09 05:30:06	0.120399	0.115672	-0.0047266	0.00505584	0.0476619	-0.00964739	0.0238433	0.0216034	0.0135515	0.0172699	0.00721308	-0.0234599	-0.00191905	0.0069966	0.00996623	0.00595711	0.000181745	-0.00813575	-0.014572	0.0179243	0	0	-0.00381221	-6.09353e-06	0.0047266
0.00505584	2010-11-09 06:00:06	0.118287	0.114352	-0.00393491	0.00505584	0.0475771	-0.00976875	0.0235279	0.0213984	0.0134305	0.0172607	0.00718102	-0.023439	-0.00195528	0.0068625	0.00976998	0.00594949	0.000179742	-0.00807129	-0.0145855	0.01791	0	0	-0.00379884	-0.000132572	0.00393491
0.00505584	2010-11-09 06:30:06	0.114062	0.111083	-0.00297949	0.00505584	0.0461509	-0.00981713	0.022859	0.0209995	0.013298	0.0172473	0.00715268	-0.0234146	-0.00198621	0.00655382	0.00943729	0.00594876	0.000177626	-0.00800462	-0.0146011	0.0178968	0	0	-0.00362258	-0.000248456	0.00297949
0.00505584	2010-11-09 07:00:06	0.10843	0.106944	-0.00148545	0.00505584	0.0439268	-0.009803	0.0220362	0.0205473	0.0131589	0.0172393	0.0071284	-0.023387	-0.00203286	0.00628256	0.00907537	0.00589826	0.000175852	-0.00795464	-0.0146358	0.0178852	0	0	-0.00331883	-0.000333692	0.00148545
0.00505584	2010-11-09 07:30:06	0.102797	0.103616	0.000818965	0.00505584	0.0420602	-0.00983309	0.0213358	0.0200378	0.0129917	0.0172311	0.00710831	-0.0233555	-0.00197713	0.00611802	0.00886105	0.00582566	0.000174087	-0.00791019	-0.0146845	0.017877	0	0	-0.00292962	-0.000370761	-0.000818965
0.00505584	2010-11-09 08:00:06	0.100685	0.101855	0.00117032	0.00505584	0.041032	-0.00995147	0.0209227	0.019623	0.0128161	0.0172368	0.0070918	-0.0233246	-0.00190547	0.00613647	0.00880884	0.00574497	0.000172455	-0.00787855	-0.014755	0.0178754	0	0	-0.00250052	-0.000345822	-0.00117032
0.00505584	2010-11-09 08:30:06	0.0999805	0.101321	0.00134039	0.00505584	0.0408441	-0.0101716	0.0207467	0.0192392	0.0126303	0.0172622	0.00708085	-0.0232943	-0.00177288	0.00619451	0.0088586	0.00563413	0.000170969	-0.0078639	-0.0148418	0.0178749	0	0	-0.00207739	-0.000249612	-0.00134039
0.00505584	2010-11-09 09:00:06	0.101389	0.10139	1.00094e-06	0.00505584	0.0409694	-0.0102052	0.0206085	0.0189724	0.0124952	0.0172683	0.00707393	-0.0232686	-0.00173358	0.00624604	0.008901	0.00552947	0.000169246	-0.00784914	-0.0149387	0.0178767	0	0	-0.00170304	-7.80534e-05	-1.00094e-06
0.00505584	2010-11-09 09:30:06	0.100685	0.101251	0.000566081	0.00505584	0.0409068	-0.0100745	0.0204045	0.018813	0.0124065	0.0172607	0.0070696	-0.0232482	-0.00172593	0.00618843	0.00884755	0.00541573	0.000167471	-0.00783444	-0.0150327	0.0178771	0	0	-0.00141414	0.000167435	-0.000566081
0.00505584	2010-11-09 10:00:06	0.0999805	0.100385	0.000404942	0.00505584	0.0398785	-0.00971021	0.0201767	0.0187629	0.0123988	0.0172413	0.00706509	-0.0232278	-0.00178196	0.00609218	0.00875429	0.0053377	0.000165544	-0.00781743	-0.0151261	0.0178787	0	0	-0.00123861	0.00047994	-0.000404942
0.00505584	2010-11-09 10:30:06	0.0985723	0.0999822	0.00140986	0.00505584	0.0390604	-0.00934179	0.0200448	0.0187132	0.0124416	0.0172374	0.00706536	-0.0232081	-0.00178544	0.00604512	0.00871211	0.00528374	0.000164235	-0.0078034	-0.0152376	0.0178809	0	0	-0.00119355	0.000847365	-0.00140986
0.00505584	2010-11-09 11:00:06	0.0985723	0.101009	0.002437	0.00505584	0.0393129	-0.00900097	0.0200745	0.0187807	0.0125191	0.0172695	0.00707252	-0.0231883	-0.00179554	0.00607396	0.00872517	0.0052607	0.000163806	-0.00779882	-0.0153667	0.017882	0	0	-0.001284	0.00125303	-0.002437
0.00505584	2010-11-09 11:30:06	0.101389	0.102679	0.00129001	0.00505584	0.0398159	-0.00887478	0.0203822	0.0188969	0.0126018	0.0173446	0.00708465	-0.0231706	-0.00173705	0.0062115	0.00888806	0.00525604	0.000164416	-0.00779726	-0.0154991	0.0178815	0	0	-0.00150258	0.00167654	-0.00129001
0.00505584	2010-11-09 12:00:06	0.102797	0.104494	0.00169673	0.00505584	0.0404037	-0.00881227	0.0207403	0.0191697	0.0127111	0.0174408	0.00709871	-0.0231548	-0.00169878	0.00634889	0.00908107	0.00526013	0.000165756	-0.00781105	-0.0156483	0.0178778	0	0	-0.00182999	0.00209489	-0.00169673
0.00505584	2010-11-09 12:30:06	0.107726	0.106922	-0.000803617	0.00505584	0.0417249	-0.00881227	0.0211469	0.0195129	0.012835	0.0175449	0.00711578	-0.0231436	-0.00174858	0.00649228	0.00926516	0.00526086	0.000167236	-0.00783128	-0.0157939	0.0178826	0	0	-0.00223645	0.00248372	0.000803617
0.00505584	2010-11-09 13:00:06	0.109134	0.108514	-0.00061963	0.00505584	0.0421026	-0.0086939	0.0215631	0.0198177	0.0130005	0.0176445	0.00713642	-0.0231343	-0.00175726	0.0066083	0.00945147	0.00529335	0.000168536	-0.00784272	-0.0159273	0.0178923	0	0	-0.00268383	0.00281876	0.00061963
0.00505584	2010-11-09 13:30:06	0.11195	0.110584	-0.00136561	0.00505584	0.0431935	-0.00855657	0.021863	0.0201606	0.013186	0.0177575	0.00716351	-0.023129	-0.00180983	0.00668669	0.00956471	0.00533336	0.000170081	-0.0078522	-0.0160545	0.017903	0	0	-0.00312851	0.00307728	0.00136561
0.00505584	2010-11-09 14:00:06	0.112654	0.111906	-0.000747878	0.00505584	0.0436339	-0.00849655	0.0221786	0.0204569	0.013357	0.0178762	0.00719703	-0.0231231	-0.00186025	0.00676355	0.00968163	0.00541468	0.000171688	-0.007864	-0.0161679	0.0179161	0	0	-0.00352457	0.00323949	0.000747878
0.00505584	2010-11-09 14:30:06	0.113358	0.11311	-0.000247871	0.00505584	0.0440116	-0.00852848	0.0224739	0.0207512	0.0135228	0.0180198	0.0072327	-0.0231179	-0.00187383	0.00684692	0.00980748	0.00551784	0.000173688	-0.00789582	-0.016279	0.0179288	0	0	-0.00382718	0.00328992	0.000247871
0.00505584	2010-11-09 15:00:06	0.114062	0.114277	0.000215145	0.00505584	0.0445995	-0.00869225	0.0227612	0.0210272	0.0136626	0.0181806	0.00726864	-0.0231198	-0.00191803	0.00693424	0.00991302	0.00560828	0.000176153	-0.00794657	-0.0163983	0.0179425	0	0	-0.00399598	0.00321854	-0.000215145
0.00505584	2010-11-09 15:30:06	0.116174	0.115684	-0.000490383	0.00505584	0.0453752	-0.00884304	0.0230784	0.0212535	0.0137969	0.0183365	0.00730592	-0.0231237	-0.00192323	0.00701813	0.0100348	0.00570475	0.000178585	-0.00800938	-0.0165354	0.0179568	0	0	-0.00399809	0.00302154	0.000490383
0.00505584	2010-11-09 16:00:06	0.117583	0.116753	-0.000829319	0.00505584	0.0459206	-0.00903374	0.0233391	0.0214601	0.0139232	0.0185132	0.00735068	-0.023129	-0.00195038	0.00708108	0.0101434	0.00578314	0.000180979	-0.00807214	-0.0166745	0.0179704	0	0	-0.00381059	0.00270194	0.000829319
0.00505584	2010-11-09 16:30:06	0.118991	0.117803	-0.00118801	0.00505584	0.0465286	-0.009198	0.0235009	0.0216467	0.0140262	0.0186927	0.0073995	-0.0231303	-0.00199774	0.00713861	0.0102144	0.00585065	0.000183155	-0.008129	-0.0168091	0.0179826	0	0	-0.00342243	0.00226954	0.00118801
0.00505584	2010-11-09 17:00:06	0.118991	0.118394	-0.000597003	0.00505584	0.0466337	-0.00933532	0.0236108	0.0217462	0.0141077	0.0188787	0.00745116	-0.0231375	-0.00200223	0.00719914	0.0103112	0.00592298	0.000185153	-0.00818986	-0.0169428	0.0179936	0	0	-0.00283531	0.00174068	0.000597003
0.00505584	2010-11-09 17:30:06	0.118287	0.118891	0.00060453	0.00505584	0.0466337	-0.00944871	0.0236344	0.0218739	0.0141805	0.0190697	0.00750837	-0.0231474	-0.00200744	0.00724525	0.0103717	0.00598167	0.000186955	-0.00825493	-0.0170728	0.0180072	0	0	-0.00206387	0.00113737	-0.00060453
0.00505584	2010-11-09 18:00:06	0.118991	0.119652	0.000661197	0.00505584	0.0467387	-0.00957257	0.0237318	0.0219633	0.0142472	0.0192629	0.00756561	-0.0231598	-0.00204572	0.00731926	0.0104792	0.00604036	0.000188483	-0.00832988	-0.0172025	0.0180188	0	0	-0.00113493	0.00048612	-0.000661197
0.00505584	2010-11-09 18:30:06	0.118991	0.120208	0.00121733	0.00505584	0.0465711	-0.00970807	0.0238527	0.0220419	0.0143018	0.0194898	0.00761864	-0.0231756	-0.00205582	0.00737225	0.0105445	0.006106	0.000189734	-0.00841593	-0.0173402	0.0180291	0	0	-8.58813e-05	-0.000183572	-0.00121733
0.00505584	2010-11-09 19:00:06	0.122511	0.121748	-0.000763289	0.00505584	0.0474518	-0.00986136	0.0239626	0.0220622	0.0143552	0.0197435	0.00767334	-0.0231933	-0.00206348	0.00740505	0.0105782	0.00614927	0.00019088	-0.00851205	-0.0174813	0.0180351	0	0	0.00103754	-0.000841014	0.000763289
0.00505584	2010-11-09 19:30:06	0.12392	0.12257	-0.00134912	0.00505584	0.0476195	-0.00995696	0.0240097	0.0221103	0.0144081	0.0200058	0.00772486	-0.023215	-0.00209165	0.00738308	0.0105869	0.0062063	0.000192211	-0.00861678	-0.0176204	0.0180408	0	0	0.00218402	-0.00145619	0.00134912
0.00505584	2010-11-09 20:00:06	0.123215	0.123209	-6.8361e-06	0.00505584	0.0476195	-0.0100293	0.0239862	0.0221886	0.0144692	0.0202809	0.00777625	-0.023238	-0.00210839	0.00736032	0.0105608	0.00624568	0.000193471	-0.00873646	-0.0177588	0.0180448	0	0	0.00329975	-0.00200163	6.8361e-06
0.00505584	2010-11-09 20:30:06	0.121807	0.123398	0.00159057	0.00505584	0.0469064	-0.0100544	0.0240034	0.0222479	0.0145631	0.020547	0.00783104	-0.0232617	-0.00211564	0.00739758	0.0106269	0.00627613	0.000194916	-0.00885484	-0.0178894	0.0180459	0	0	0.00433168	-0.0024541	-0.00159057
0.00505584	2010-11-09 21:00:06	0.12392	0.124711	0.000791559	0.00505584	0.0472215	-0.010066	0.0240364	0.0222976	0.0146903	0.0208093	0.00789095	-0.0232821	-0.00210696	0.00747949	0.0107093	0.00629378	0.000196268	-0.00897748	-0.0180165	0.0180449	0	0	0.00523056	-0.00279603	-0.000791559
0.00505584	2010-11-09 21:30:06	0.126032	0.126463	0.000430959	0.00505584	0.0477245	-0.0100979	0.0242028	0.0223854	0.0148413	0.0210879	0.00795116	-0.0233025	-0.00209859	0.00760056	0.0108561	0.00631448	0.000198018	-0.0091004	-0.0181341	0.0180411	0	0	0.00595382	-0.00301655	-0.000430959
0.00505584	2010-11-09 22:00:06	0.126032	0.127855	0.00182274	0.00505584	0.047872	-0.0101648	0.0243991	0.0225406	0.0150001	0.0213661	0.00801289	-0.0233236	-0.00209583	0.00768935	0.011023	0.00635226	0.000200423	-0.00922472	-0.018238	0.0180338	0	0	0.00646787	-0.00311203	-0.00182274
0.00505584	2010-11-09 22:30:06	0.128144	0.129507	0.00136287	0.00505584	0.0482699	-0.0102316	0.0245875	0.0228331	0.0151839	0.0216262	0.00807401	-0.0233439	-0.00214074	0.00782037	0.0112061	0.00638106	0.000203362	-0.00936996	-0.0183384	0.0180264	0	0	0.00674996	-0.00308607	-0.00136287
0.00505584	2010-11-09 23:00:06	0.128848	0.131681	0.00283331	0.00505584	0.0488154	-0.0102444	0.0249423	0.0231569	0.015423	0.0218611	0.00813468	-0.0233624	-0.00216647	0.00801596	0.0115148	0.0064246	0.000206783	-0.00952265	-0.0184321	0.0180179	0	0	0.0067892	-0.00294911	-0.00283331
0.00505584	2010-11-09 23:30:06	0.130256	0.134167	0.00391064	0.00505584	0.0492982	-0.0101972	0.0254118	0.0235682	0.0157293	0.0220799	0.00819728	-0.0233756	-0.00220372	0.00832009	0.0118898	0.00649014	0.000210189	-0.00967636	-0.0185094	0.0180089	0	0	0.00658702	-0.00271741	-0.00391064
0.00505584	2010-11-09 23:58:56	0.135185	0.137603	0.00241776	0.00505584	0.050787	-0.0102015	0.0259527	0.0239814	0.0160443	0.0222733	0.00826026	-0.023387	-0.00221007	0.00861654	0.0122783	0.00658949	0.000213848	-0.0098252	-0.0185787	0.0179995	0	0	0.00617755	-0.00242474	-0.00241776
0.00505584	2010-11-10 00:30:06	0.138705	0.14096	0.00225431	0.00505584	0.0521303	-0.0102273	0.026602	0.0244906	0.0164135	0.0224778	0.00832881	-0.0233947	-0.00227436	0.00888209	0.0126643	0.0067549	0.000218094	-0.00997222	-0.0186451	0.0179879	0	0	0.005523	-0.00205582	-0.00225431
0.00505584	2010-11-10 01:00:06	0.141522	0.143759	0.00223769	0.00505584	0.0532838	-0.0103297	0.0271799	0.0251452	0.0167638	0.022686	0.00839381	-0.0233987	-0.0023457	0.00904576	0.0129169	0.00692427	0.000223372	-0.0101085	-0.0186961	0.0179745	0	0	0.00471936	-0.00167448	-0.00223769
0.00505584	2010-11-10 01:30:06	0.142226	0.146425	0.00419934	0.00505584	0.054312	-0.0103904	0.0278723	0.0258525	0.0171071	0.0228764	0.00845899	-0.0233993	-0.00247758	0.00917378	0.013169	0.00710988	0.000228849	-0.0102396	-0.0187343	0.0179547	0	0	0.00378707	-0.00129198	-0.00419934
0.00505584	2010-11-10 02:00:06	0.14293	0.149332	0.00640182	0.00505584	0.0552978	-0.0104848	0.0286888	0.0265499	0.0174614	0.0230674	0.00852072	-0.0233954	-0.00253882	0.00941548	0.0135009	0.00729772	0.000234321	-0.010354	-0.0187603	0.017933	0	0	0.00277223	-0.000930381	-0.00640182
0.00505584	2010-11-10 02:30:06	0.149971	0.153895	0.00392401	0.00505584	0.0578997	-0.0105989	0.0295698	0.0272477	0.0178037	0.0232453	0.0085814	-0.0233875	-0.00257812	0.00969085	0.0138415	0.00748353	0.000239661	-0.0104494	-0.0187802	0.0179149	0	0	0.00172322	-0.000608137	-0.00392401
0.00505584	2010-11-10 03:00:06	0.154899	0.157536	0.00263612	0.00505584	0.0597663	-0.010819	0.030479	0.0278779	0.0180833	0.0234188	0.00863626	-0.023379	-0.00262232	0.00997705	0.0142022	0.00769177	0.000244509	-0.0105351	-0.0187847	0.0178938	0	0	0.000688041	-0.000339077	-0.00263612
0.00505584	2010-11-10 03:30:06	0.15842	0.160109	0.00168936	0.00505584	0.0612975	-0.0110962	0.0311198	0.028429	0.0182993	0.0235891	0.008686	-0.0233705	-0.00263171	0.0101168	0.0144293	0.00790332	0.000248822	-0.010627	-0.0187878	0.0178675	0	0	-0.000288338	-0.000131753	-0.00168936
0.00505584	2010-11-10 04:00:06	0.160532	0.161646	0.00111429	0.00505584	0.062556	-0.0113647	0.0314905	0.0289696	0.0184823	0.0237521	0.00873381	-0.0233613	-0.00278277	0.0101242	0.014465	0.00808597	0.000252497	-0.0107169	-0.0187798	0.0178396	0	0	-0.00116638	1.07908e-05	-0.00111429
0.00505584	2010-11-10 04:30:06	0.16194	0.161538	-0.000402422	0.00505584	0.0625136	-0.0116019	0.0318061	0.0292874	0.0186123	0.0238928	0.00877787	-0.0233507	-0.00285198	0.0100591	0.0144153	0.0082559	0.000254711	-0.0108094	-0.0187653	0.0178094	0	0	-0.001914	9.08333e-05	0.000402422
0.00505584	2010-11-10 05:00:06	0.159124	0.161104	0.00197961	0.00505584	0.0626186	-0.0118515	0.0319711	0.0294095	0.0186976	0.024018	0.00881594	-0.0233422	-0.00289618	0.0099539	0.0142688	0.00838816	0.000255538	-0.0109016	-0.0187438	0.0177785	0	0	-0.00250819	0.00011544	-0.00197961
0.00505584	2010-11-10 05:30:06	0.159828	0.161298	0.00147007	0.00505584	0.0638569	-0.0122347	0.0319853	0.0293623	0.0187214	0.0241205	0.00885041	-0.023331	-0.00292853	0.00982683	0.0140473	0.00849588	0.00025602	-0.0109814	-0.0187101	0.0177456	0	0	-0.002936	9.56218e-05	-0.00147007
0.00505584	2010-11-10 06:00:06	0.16194	0.159623	-0.00231672	0.00505584	0.0635418	-0.012643	0.0318424	0.029226	0.0186989	0.0241851	0.00887936	-0.023314	-0.00286066	0.00959011	0.0137479	0.00857557	0.00025628	-0.0110565	-0.0186612	0.0177093	0	0	-0.00319502	4.52828e-05	0.00231672
0.00505584	2010-11-10 06:30:06	0.159124	0.156965	-0.00215905	0.00505584	0.0624711	-0.0130507	0.0315081	0.0290309	0.0186413	0.0242243	0.00890275	-0.0232962	-0.00284708	0.00936942	0.0135051	0.00856652	0.00025635	-0.0111275	-0.0185972	0.0176649	0	0	-0.0032931	-1.99576e-05	0.00215905
0.00505584	2010-11-10 07:00:06	0.153491	0.154337	0.000845668	0.00505584	0.0613601	-0.0133185	0.0310307	0.0287669	0.0185568	0.0242084	0.00892104	-0.0232823	-0.00283841	0.0092425	0.013314	0.00848727	0.000255579	-0.0111922	-0.0185162	0.0176169	0	0	-0.00324758	-8.39766e-05	-0.000845668
0.00505584	2010-11-10 07:30:06	0.152083	0.152826	0.000742788	0.00505584	0.0608773	-0.013457	0.0306129	0.0284618	0.0184756	0.0241547	0.00893559	-0.0232666	-0.00276879	0.00923914	0.0132148	0.00835812	0.000254174	-0.011252	-0.018418	0.0175633	0	0	-0.00308381	-0.000131316	-0.000742788
0.00505584	2010-11-10 08:00:06	0.149971	0.151278	0.00130752	0.00505584	0.0597865	-0.0135293	0.0303868	0.0281671	0.0183894	0.0240655	0.0089461	-0.0232436	-0.00264662	0.00923863	0.0132464	0.00823535	0.000252275	-0.0112938	-0.0182999	0.017503	0	0	-0.00283323	-0.000148233	-0.00130752
0.00505584	2010-11-10 08:30:06	0.149971	0.150479	0.000508268	0.00505584	0.0593461	-0.0136194	0.0301732	0.028008	0.0182882	0.0239506	0.00895076	-0.0232134	-0.00263416	0.00924653	0.0132465	0.00813349	0.000250065	-0.0113251	-0.0181569	0.0174334	0	0	-0.00253109	-0.000123594	-0.000508268
0.00505584	2010-11-10 09:00:06	0.151379	0.150698	-0.000680685	0.00505584	0.0597238	-0.0136819	0.0300962	0.0278603	0.0182067	0.0238135	0.00895183	-0.0231786	-0.00264702	0.00923511	0.0132196	0.00803682	0.000248207	-0.011346	-0.0179954	0.0173627	0	0	-0.00221389	-4.95572e-05	0.000680685
0.00505584	2010-11-10 09:30:06	0.151379	0.150377	-0.00100222	0.00505584	0.0591784	-0.0135905	0.0300726	0.0277709	0.0181679	0.0236454	0.00894737	-0.0231411	-0.00263692	0.00922121	0.0132042	0.00796066	0.000246531	-0.0113525	-0.0178225	0.0172878	0	0	-0.00191673	7.79522e-05	0.00100222
0.00505584	2010-11-10 10:00:06	0.151379	0.150897	-0.000482197	0.00505584	0.0593461	-0.0133961	0.0300051	0.0277693	0.0181367	0.0234407	0.00893943	-0.0230984	-0.00262334	0.00918651	0.0131766	0.00790893	0.000245251	-0.0113479	-0.0176418	0.0172056	0	0	-0.0016708	0.000259001	0.000482197
0.00505584	2010-11-10 10:30:06	0.151379	0.151244	-0.000134624	0.00505584	0.0591784	-0.013184	0.0300082	0.0277988	0.0180951	0.0232265	0.00892867	-0.0230504	-0.00266233	0.00918556	0.0131782	0.00790463	0.000244498	-0.0113249	-0.0174437	0.0171166	0	0	-0.00150113	0.000489623	0.000134624
0.00505584	2010-11-10 11:00:06	0.152083	0.151872	-0.000210624	0.00505584	0.0590734	-0.0130295	0.030071	0.027847	0.0180702	0.023018	0.00891207	-0.0229919	-0.00263345	0.0092327	0.01323	0.00789767	0.000244547	-0.0112764	-0.0172071	0.0170212	0	0	-0.00142474	0.000762009	0.000210624
0.00505584	2010-11-10 11:30:06	0.157012	0.152959	-0.00405241	0.00505584	0.0593885	-0.0128984	0.0301856	0.0279256	0.0180356	0.0228047	0.00888949	-0.0229269	-0.00262406	0.00929624	0.0133153	0.00788626	0.000245027	-0.0112116	-0.0169495	0.016926	0	0	-0.00144944	0.00106489	0.00405241
0.00505584	2010-11-10 12:00:06	0.157716	0.15405	-0.00366574	0.00505584	0.0598289	-0.0128359	0.0303458	0.0279658	0.0179794	0.0225815	0.00885896	-0.0228552	-0.00262406	0.0093736	0.0134036	0.00789311	0.000244959	-0.011136	-0.0166715	0.0168303	0	0	-0.00157321	0.00138409	0.00366574
0.00505584	2010-11-10 12:30:06	0.157716	0.154585	-0.00313112	0.00505584	0.0601016	-0.0128206	0.0304244	0.0279275	0.0179117	0.0223457	0.00882139	-0.0227757	-0.00261987	0.00940632	0.0134461	0.00790769	0.000244641	-0.0110586	-0.0163821	0.0167296	0	0	-0.00178435	0.00170326	0.00313112
0.00505584	2010-11-10 13:00:06	0.15842	0.154574	-0.00384607	0.00505584	0.0603743	-0.0128046	0.0302941	0.0278885	0.0178274	0.0220942	0.00877827	-0.0226863	-0.00266652	0.00936452	0.0133848	0.00792653	0.000244258	-0.0109738	-0.0160952	0.0166251	0	0	-0.00206235	0.00200471	0.00384607
0.00505584	2010-11-10 13:30:06	0.156307	0.153355	-0.00295206	0.00505584	0.0597865	-0.0127813	0.0300994	0.0277523	0.0177068	0.0218258	0.00872799	-0.0225916	-0.00267417	0.00925487	0.0132669	0.00795736	0.00024344	-0.0108809	-0.0158032	0.0165185	0	0	-0.00237936	0.00227038	0.00295206
0.00505584	2010-11-10 14:00:06	0.153491	0.151182	-0.00230943	0.00505584	0.058633	-0.0127635	0.0297901	0.0275378	0.0175548	0.0215346	0.00866691	-0.0224917	-0.00269469	0.00912934	0.0131125	0.00797956	0.000242393	-0.0107874	-0.0155078	0.0164096	0	0	-0.00270231	0.00248284	0.00230943
0.00505584	2010-11-10 14:30:06	0.151379	0.149753	-0.00162626	0.00505584	0.0585279	-0.0127973	0.0294447	0.0272539	0.0173596	0.0212147	0.00859803	-0.0223826	-0.00269469	0.00902071	0.0129216	0.00797224	0.000241274	-0.0107008	-0.0152102	0.0162968	0	0	-0.00299537	0.00262631	0.00162626
0.00505584	2010-11-10 15:00:06	0.147859	0.14763	-0.000228994	0.00505584	0.0578149	-0.0128543	0.0291447	0.026911	0.017128	0.0208648	0.00852376	-0.0222662	-0.0026557	0.00890162	0.0127594	0.00795516	0.000239806	-0.0106214	-0.0149154	0.0161783	0	0	-0.00322263	0.0026877	0.000228994
0.00505584	2010-11-10 15:30:06	0.149267	0.1453	-0.00396709	0.00505584	0.0570593	-0.0129408	0.0287836	0.0265377	0.0168582	0.020493	0.00844334	-0.0221426	-0.00260282	0.00877463	0.0125906	0.00791116	0.000237821	-0.0105314	-0.0145928	0.0160581	0	0	-0.00335088	0.0026575	0.00396709
0.00505584	2010-11-10 16:00:06	0.145042	0.142726	-0.0023156	0.00505584	0.0563462	-0.0129855	0.0283016	0.0260878	0.0165648	0.0200973	0.00835368	-0.0220169	-0.00258925	0.0086357	0.0123777	0.0078343	0.000235091	-0.01043	-0.0142593	0.015939	0	0	-0.00335211	0.00253054	0.0023156
0.00505584	2010-11-10 16:30:06	0.141522	0.140023	-0.00149875	0.00505584	0.0555907	-0.0129278	0.0277269	0.025597	0.0162632	0.0196708	0.0082517	-0.0218894	-0.00256455	0.00847591	0.0121341	0.0077369	0.000231954	-0.0103194	-0.0139267	0.0158151	0	0	-0.00320576	0.00230652	0.00149875
0.00505584	2010-11-10 17:00:06	0.138001	0.136292	-0.00170923	0.00505584	0.0538919	-0.0128119	0.0271003	0.0250577	0.0159388	0.0192172	0.00814044	-0.0217552	-0.00250504	0.00826253	0.0118597	0.00762892	0.000228249	-0.0102024	-0.0135948	0.0156899	0	0	-0.00290034	0.00199033	0.00170923
0.00505584	2010-11-10 17:30:06	0.133073	0.132736	-0.000336823	0.00505584	0.0524232	-0.0126586	0.0264157	0.0244981	0.0155939	0.0187476	0.0080193	-0.0216184	-0.00248034	0.00804726	0.0115681	0.00751554	0.000224234	-0.0100797	-0.0132541	0.0155607	0	0	-0.00243448	0.00159195	0.000336823
0.00505584	2010-11-10 18:00:06	0.129552	0.12967	0.000117875	0.00505584	0.0513324	-0.0125452	0.0257703	0.0239283	0.0152425	0.0182851	0.00789226	-0.0214856	-0.00244553	0.00785578	0.0112878	0.00738565	0.000220086	-0.00994593	-0.0129048	0.0154322	0	0	-0.00181725	0.00112614	-0.000117875
0.00505584	2010-11-10 18:30:06	0.128144	0.126779	-0.00136549	0.00505584	0.0501365	-0.0124036	0.0252097	0.0233488	0.0148748	0.017819	0.0077645	-0.0213494	-0.00237664	0.00769805	0.0110498	0.00723839	0.00021591	-0.00980102	-0.0125449	0.0152988	0	0	-0.00106774	0.000611697	0.00136549
0.00505584	2010-11-10 19:00:06	0.12392	0.123848	-7.14948e-05	0.00505584	0.048878	-0.0122546	0.024624	0.0227499	0.0144772	0.017339	0.00763152	-0.0212107	-0.00230182	0.00754521	0.0108234	0.00708843	0.000211379	-0.00964173	-0.0121832	0.0151598	0	0	-0.000214003	7.04853e-05	7.14948e-05
0.00505584	2010-11-10 19:30:06	0.122511	0.121455	-0.00105585	0.00505584	0.0481649	-0.012048	0.0239739	0.0221798	0.0140627	0.0168484	0.00749386	-0.021066	-0.00225241	0.00737305	0.0105634	0.00693893	0.000206913	-0.00947165	-0.0118189	0.0150157	0	0	0.000708668	-0.000473816	0.00105585
0.00505584	2010-11-10 20:00:06	0.118287	0.118278	-9.08919e-06	0.00505584	0.0465913	-0.0118064	0.0233458	0.0216199	0.0136464	0.0163467	0.00735349	-0.02092	-0.00220403	0.0071741	0.0103034	0.00678415	0.000202461	-0.00929406	-0.0114499	0.0148658	0	0	0.00165984	-0.000997121	9.08919e-06
0.00505584	2010-11-10 20:30:06	0.113358	0.115121	0.0017632	0.00505584	0.044955	-0.011506	0.022702	0.0210312	0.0132434	0.0158272	0.00721049	-0.0207746	-0.00216229	0.00699755	0.0100712	0.0066236	0.000197653	-0.00909978	-0.0110815	0.0147104	0	0	0.00259642	-0.00147641	-0.0017632
0.00505584	2010-11-10 21:00:06	0.110542	0.112514	0.00197173	0.00505584	0.0439692	-0.0112258	0.0220283	0.0203838	0.0128326	0.015322	0.00705696	-0.0206234	-0.00212993	0.0068472	0.00981605	0.00646352	0.000192541	-0.00889538	-0.0107167	0.0145527	0	0	0.00347522	-0.00189118	-0.00197173
0.00505584	2010-11-10 21:30:06	0.110542	0.109887	-0.000655292	0.00505584	0.043046	-0.0109512	0.0213374	0.0196674	0.0124163	0.0148283	0.0069025	-0.0204701	-0.00206276	0.00667702	0.00955599	0.00631652	0.00018731	-0.00868941	-0.0103489	0.0143875	0	0	0.00425549	-0.00222468	0.000655292
0.00505584	2010-11-10 21:56:16	0.106317	0.106787	0.000469445	0.00505584	0.0415835	-0.0107342	0.0206567	0.0190645	0.0120559	0.0144078	0.0067686	-0.0203317	-0.00199751	0.00648741	0.00930671	0.00619918	0.000182987	-0.00851388	-0.0100314	0.0142388	0	0	0.00482734	-0.00243973	-0.000469445
0.00505584	2010-11-10 22:30:06	0.102797	0.102251	-0.000545518	0.00505584	0.0395008	-0.0104705	0.0196871	0.0183305	0.0115953	0.0138551	0.00659528	-0.0201512	-0.00196151	0.0061833	0.00889987	0.00603175	0.000177637	-0.00827898	-0.0096166	0.0140399	0	0	0.00538333	-0.00260554	0.000545518
0.00505584	2010-11-10 23:00:06	0.0978682	0.0982565	0.000388344	0.00505584	0.0375918	-0.0102075	0.0189191	0.017615	0.0112087	0.0133563	0.00643845	-0.0199868	-0.00193191	0.00596357	0.00859742	0.00587084	0.000172661	-0.00805527	-0.00924389	0.0138572	0	0	0.00568077	-0.00264573	-0.000388344
0.00505584	2010-11-10 23:30:06	0.0943478	0.0948125	0.000464695	0.00505584	0.0361656	-0.00991505	0.018189	0.0169071	0.0108291	0.0128151	0.00627669	-0.0198145	-0.00184178	0.00579295	0.00832597	0.00569228	0.000167635	-0.00782407	-0.00887494	0.0136741	0	0	0.00578191	-0.00259045	-0.000464695
0.00505584	2010-11-11 00:00:06	0.0908274	0.0919621	0.00113465	0.00505584	0.0353475	-0.00962692	0.0175137	0.0162768	0.0104412	0.0122552	0.00611161	-0.0196356	-0.00178054	0.00563272	0.00806491	0.00551576	0.00016271	-0.00758369	-0.00850957	0.0134853	0	0	0.00568482	-0.00244973	-0.00113465
0.00505584	2010-11-11 00:30:06	0.0894192	0.088337	-0.00108222	0.00505584	0.0336688	-0.00937189	0.0169138	0.0157255	0.0100433	0.0117178	0.00594519	-0.0194508	-0.00169633	0.00545309	0.00782984	0.00535864	0.000157919	-0.00733618	-0.00813739	0.0133006	0	0	0.00539713	-0.00223782	0.00108222
0.00505584	2010-11-11 01:00:06	0.0866028	0.0851152	-0.00148761	0.00505584	0.0324102	-0.0090831	0.0163438	0.0152432	0.0096485	0.0112008	0.00577787	-0.0192575	-0.00165529	0.00527156	0.00760347	0.00518252	0.000153126	-0.00709356	-0.00776532	0.0131157	0	0	0.00493537	-0.00197204	0.00148761
0.00505584	2010-11-11 01:30:06	0.0844906	0.0823196	-0.00217095	0.00505584	0.0315295	-0.00872747	0.0158632	0.014733	0.0092832	0.010688	0.005608	-0.0190602	-0.00163825	0.00513315	0.00737019	0.0050007	0.000147815	-0.00685391	-0.00739455	0.012929	0	0	0.00432386	-0.00167146	0.00217095
0.00505584	2010-11-11 02:00:06	0.0830824	0.0797686	-0.00331384	0.00505584	0.030879	-0.0083351	0.0154032	0.0142124	0.00894634	0.010171	0.00543782	-0.0188525	-0.0015568	0.00498426	0.00711325	0.00483476	0.000141952	-0.00661419	-0.00702742	0.012737	0	0	0.0035932	-0.00135544	0.00331384
0.00505584	2010-11-11 02:30:06	0.0809701	0.0767267	-0.00424338	0.00505584	0.0300609	-0.00800409	0.0149038	0.0137019	0.00862136	0.00966099	0.00526751	-0.0186381	-0.00150147	0.00473759	0.00678814	0.00469259	0.000136035	-0.00636732	-0.00666498	0.0125399	0	0	0.00277844	-0.00104239	0.00424338
0.00505584	2010-11-11 03:00:06	0.0753374	0.0727109	-0.00262648	0.00505584	0.0286973	-0.00772578	0.0142836	0.0131522	0.00828154	0.009172	0.00509762	-0.0184165	-0.00146565	0.00442598	0.00636898	0.0045637	0.000130162	-0.00610892	-0.00630853	0.0123386	0	0	0.00191717	-0.000748489	0.00262648
0.00505584	2010-11-11 03:30:06	0.0704088	0.0686559	-0.00175288	0.00505584	0.0275014	-0.00744929	0.0135535	0.0126214	0.00794364	0.00870689	0.00492821	-0.0181883	-0.00143605	0.00408467	0.00590375	0.00440392	0.0001246	-0.00583125	-0.00596148	0.0121338	0	0	0.00104745	-0.000486794	0.00175288
0.00505584	2010-11-11 04:00:06	0.0668884	0.0642971	-0.00259127	0.00505584	0.0258652	-0.00716665	0.0129237	0.012091	0.00754989	0.00825548	0.00475684	-0.0179594	-0.00138664	0.00379503	0.00550144	0.00421219	0.000119114	-0.00555764	-0.00562246	0.011925	0	0	0.000205784	-0.000266568	0.00259127
0.00505584	2010-11-11 04:30:06	0.0626638	0.060115	-0.00254882	0.00505584	0.0241663	-0.00691594	0.0123584	0.0115893	0.00711564	0.0078222	0.00458457	-0.0177246	-0.00126936	0.00357281	0.00516362	0.00401246	0.000113271	-0.0052905	-0.00528626	0.0117148	0	0	-0.000574663	-9.29614e-05	0.00254882
0.00505584	2010-11-11 05:00:06	0.0619597	0.0574836	-0.00447605	0.00505584	0.0238936	-0.00673572	0.0119077	0.0110497	0.00668943	0.00742394	0.00441244	-0.0174898	-0.00118168	0.00339377	0.00488337	0.00379733	0.000107299	-0.00503581	-0.00495123	0.0114963	0	0	-0.00126575	3.29709e-05	0.00447605
0.00505584	2010-11-11 05:30:06	0.0584393	0.0543882	-0.0040511	0.00505584	0.0230754	-0.00656098	0.0114649	0.0104809	0.00627752	0.00704192	0.00424123	-0.0172543	-0.001094	0.00321904	0.00460992	0.00357996	0.000100825	-0.00477191	-0.0046172	0.0112708	0	0	-0.00184568	0.00011397	0.0040511
0.00505584	2010-11-11 06:00:06	0.055623	0.0511796	-0.00444337	0.00505584	0.022425	-0.00633903	0.0108589	0.00976611	0.0058897	0.00666056	0.00406716	-0.0170169	-0.00100806	0.00298935	0.00428303	0.00335543	9.36234e-05	-0.00450739	-0.00428734	0.0110376	0	0	-0.00229989	0.000156016	0.00444337
0.00505584	2010-11-11 06:30:06	0.0506943	0.0462714	-0.00442285	0.00505584	0.020621	-0.00606986	0.00989172	0.00899105	0.0054984	0.00627218	0.00389429	-0.0167749	-0.00098683	0.00268163	0.0038343	0.00314093	8.64715e-05	-0.00424419	-0.00396781	0.0108012	0	0	-0.00262165	0.000167593	0.00442285
0.00505584	2010-11-11 07:00:06	0.0415412	0.0412405	-0.000300658	0.00505584	0.0188373	-0.00574981	0.00874071	0.00823436	0.0051118	0.00588826	0.00372127	-0.016525	-0.00092977	0.0022748	0.00330269	0.00293711	7.93856e-05	-0.00399344	-0.00365644	0.0105647	0	0	-0.00281208	0.000158849	0.000300658
0.00505584	2010-11-11 07:30:06	0.0309799	0.0346382	0.00365828	0.00505584	0.0150193	-0.00545005	0.00774823	0.0075255	0.00474213	0.00551262	0.00354869	-0.0162724	-0.000879655	0.00193012	0.00288041	0.00273562	7.3319e-05	-0.00375313	-0.00336385	0.0103246	0	0	-0.00287982	0.00014072	-0.00365828
0.00505584	2010-11-11 08:00:06	0.031684	0.0305256	-0.00115836	0.00505584	0.0132578	-0.00521896	0.00694721	0.00684739	0.00437212	0.00515352	0.00337925	-0.0160139	-0.000791973	0.00168762	0.00251716	0.00250341	6.73669e-05	-0.00351773	-0.0030766	0.0100722	0	0	-0.00284016	0.000124085	0.00115836
0.00505584	2010-11-11 08:30:06	0.0302758	0.0287877	-0.00148812	0.00505584	0.0130477	-0.00506268	0.00653411	0.00616992	0.00401554	0.0048008	0.00321235	-0.0157515	-0.000683373	0.00164957	0.00235293	0.00225735	6.15065e-05	-0.00329613	-0.00279599	0.00981465	0	0	-0.0027139	0.000119009	0.00148812
0.00505584	2010-11-11 09:00:06	0.031684	0.0274299	-0.00425405	0.00505584	0.0128599	-0.00488728	0.00620124	0.00561663	0.00368497	0.00444395	0.00304951	-0.0154891	-0.000522611	0.00156063	0.00222162	0.00203012	5.59036e-05	-0.00308818	-0.00252218	0.00955066	0	0	-0.00252575	0.0001341	0.00425405
0.00505584	2010-11-11 09:30:06	0.0274594	0.02543	-0.00202939	0.00505584	0.0120619	-0.00463589	0.00573018	0.00525126	0.00340257	0.00407373	0.0028898	-0.0152214	-0.000472897	0.00141723	0.00198565	0.00182024	5.04611e-05	-0.00288382	-0.00225612	0.00928782	0	0	-0.00230256	0.000176014	0.00202939
0.00505584	2010-11-11 10:00:06	0.0211226	0.0229024	0.00177984	0.00505584	0.0105933	-0.00422623	0.00522619	0.00490745	0.00317742	0.00369173	0.00273265	-0.0149472	-0.000447792	0.00117261	0.0017527	0.00163193	4.54096e-05	-0.0026742	-0.00199651	0.00902942	0	0	-0.00207142	0.000249103	-0.00177984
0.00505584	2010-11-11 10:30:06	0.0197145	0.0206931	0.000978576	0.00505584	0.00916715	-0.00367874	0.00473931	0.00459248	0.00302627	0.00332402	0.00257581	-0.0146631	-0.000491369	0.00100499	0.00150101	0.00144233	4.07774e-05	-0.00246625	-0.00174677	0.00877182	0	0	-0.00185768	0.000355209	-0.000978576
0.00505584	2010-11-11 11:00:06	0.0218267	0.0199579	-0.00186882	0.00505584	0.0087894	-0.00318895	0.00441419	0.004268	0.00287059	0.00297289	0.00241911	-0.0143744	-0.000411965	0.000922719	0.00135207	0.00127619	3.7039e-05	-0.00226522	-0.00150765	0.00851765	0	0	-0.00168319	0.000493589	0.00186882
0.00505584	2010-11-11 11:30:06	0.0232349	0.0196905	-0.00354437	0.00505584	0.00845407	-0.00286476	0.00428537	0.00407944	0.00270984	0.00267074	0.00226525	-0.0140817	-0.00033541	0.000917819	0.00132686	0.00116817	3.39639e-05	-0.00207855	-0.00128256	0.00826992	0	0	-0.00156469	0.000660958	0.00354437
0.00505584	2010-11-11 12:00:06	0.0225308	0.0195654	-0.00296538	0.00505584	0.00818134	-0.0027833	0.00426648	0.00399861	0.00252588	0.00242114	0.00211618	-0.0137832	-0.000263041	0.000955591	0.00138343	0.00106335	3.18608e-05	-0.00190298	-0.00106604	0.00802524	0	0	-0.00151262	0.000851644	0.00296538
0.00505584	2010-11-11 12:30:06	0.023939	0.019864	-0.00407496	0.00505584	0.00834902	-0.00265511	0.00427746	0.00391149	0.00236147	0.00217412	0.00197114	-0.0134708	-0.000263754	0.00101261	0.00142571	0.00097623	3.00044e-05	-0.00173134	-0.000863722	0.0077762	0	0	-0.00153033	0.00105783	0.00407496
0.00505584	2010-11-11 13:00:06	0.0253472	0.0203048	-0.00504239	0.00505584	0.0087894	-0.00245461	0.00425082	0.00378379	0.00220561	0.00191627	0.00183286	-0.0131512	-0.000260283	0.00103091	0.00143832	0.000884024	2.78676e-05	-0.00155573	-0.000670794	0.00752571	0	0	-0.00161386	0.00126989	0.00504239
0.00505584	2010-11-11 13:30:06	0.023939	0.0197145	-0.00422455	0.00505584	0.00855911	-0.00217995	0.00405613	0.00360793	0.00204172	0.00164123	0.00169786	-0.0128224	-0.000258547	0.00095536	0.00135308	0.000844442	2.54355e-05	-0.00137915	-0.000482621	0.00727443	0	0	-0.00175225	0.00147681	0.00422455
0.00505584	2010-11-11 14:00:06	0.0183063	0.0181899	-0.000116383	0.00505584	0.00786621	-0.00196848	0.00372488	0.00338297	0.00185968	0.00137636	0.00156751	-0.0124896	-0.000283249	0.000819434	0.0011749	0.000830127	2.30466e-05	-0.00120458	-0.000303722	0.00702022	0	0	-0.00192837	0.00166674	0.000116383
0.00505584	2010-11-11 14:30:06	0.0154899	0.0157769	0.000286988	0.00505584	0.00665013	-0.00186124	0.00331193	0.0031092	0.00164605	0.00113027	0.00143987	-0.01216	-0.000311421	0.000654228	0.000972408	0.000826233	2.1023e-05	-0.00104277	-0.00013709	0.006765	0	0	-0.0021202	0.00182749	-0.000286988
0.00505584	2010-11-11 15:00:06	0.0133777	0.0137261	0.000348429	0.00505584	0.00589461	-0.00180854	0.00291304	0.00273721	0.00142561	0.000888655	0.00131523	-0.0118279	-0.000284985	0.000526282	0.000780403	0.000798937	1.9106e-05	-0.000893759	3.007e-05	0.00651168	0	0	-0.0023026	0.00194727	-0.000348429
0.00505584	2010-11-11 15:30:06	0.0140818	0.0115294	-0.0025524	0.00505584	0.00518154	-0.00181104	0.00250639	0.00227649	0.00118894	0.000658161	0.00119417	-0.0114931	-0.000244259	0.000413631	0.000601115	0.00075197	1.68734e-05	-0.000774863	0.000179796	0.00626157	0	0	-0.00244919	0.00201536	0.0025524
0.00505584	2010-11-11 16:00:06	0.0119695	0.00950913	-0.00246037	0.00505584	0.00480377	-0.00182268	0.00202274	0.00182463	0.000949826	0.000432455	0.00107626	-0.0111629	-0.000203223	0.000285608	0.000398623	0.000689025	1.42594e-05	-0.000672512	0.000311095	0.00601797	0	0	-0.00253445	0.00202278	0.00246037
0.00505584	2010-11-11 16:30:06	0.0084491	0.00624276	-0.00220634	0.00505584	0.00333518	-0.00183614	0.00147791	0.00131447	0.000714377	0.000212486	0.00096209	-0.0108366	-0.000137084	0.000110446	0.000164666	0.000602312	1.14633e-05	-0.000560673	0.000446679	0.00577811	0	0	-0.00253576	0.00196303	0.00220634
0.00505584	2010-11-11 17:00:06	0.0042245	0.00309648	-0.00112802	0.00505584	0.00207665	-0.00173306	0.000799571	0.000861651	0.000492019	-2.21118e-05	0.000851525	-0.0105097	-0.000125957	-0.000101385	-0.000111573	0.000486439	8.41112e-06	-0.000446499	0.000579329	0.00553794	0	0	-0.00243521	0.00183262	0.00112802
0.00505584	2010-11-11 17:30:06	-0.0007041	0.000157418	0.000861518	0.00505584	0.000775715	-0.00158592	0.000243597	0.000390786	0.000260061	-0.000261828	0.000744396	-0.0101874	-0.000113095	-0.000276471	-0.000348762	0.000356452	5.07715e-06	-0.000330135	0.000718315	0.00530028	0	0	-0.00222106	0.00163157	-0.000861518
0.00505584	2010-11-11 18:00:06	-0.0035204	-0.00243823	0.00108217	0.00505584	-0.000650477	-0.00137377	-0.000211805	1.52676e-05	2.7928e-05	-0.000496138	0.000642806	-0.00986969	-4.00131e-05	-0.000395487	-0.000529275	0.000223202	2.12066e-06	-0.000222927	0.000843274	0.00506608	0	0	-0.00188883	0.00136366	-0.00108217
0.00505584	2010-11-11 18:30:06	-0.0014082	-0.00337591	-0.00196771	0.00505584	-0.000818154	-0.00122731	-0.000486722	-0.000261059	-0.000209092	-0.000702758	0.000544677	-0.0095507	1.77595e-05	-0.000453456	-0.00062165	8.42934e-05	-7.1719e-07	-0.000127811	0.000950564	0.00483566	0	0	-0.00144177	0.00103649	0.00196771
0.00505584	2010-11-11 19:00:06	-0.0021123	-0.00433544	-0.00222314	0.00505584	-0.00146862	-0.00106603	-0.000574702	-0.000516459	-0.000441574	-0.000900135	0.000448347	-0.00923167	7.90015e-05	-0.0004435	-0.000623657	-3.66077e-05	-3.54964e-06	-3.52908e-05	0.00103884	0.00461393	0	0	-0.000890855	0.000661253	0.00222314
0.00505584	2010-11-11 19:30:06	-0.0028164	-0.00419624	-0.00137984	0.00505584	-0.00109085	-0.000863698	-0.000704977	-0.000743031	-0.000650668	-0.00108191	0.000356194	-0.00891398	0.00012075	-0.000433107	-0.000644634	-0.000155744	-6.27155e-06	4.93926e-05	0.0011179	0.00439453	0	0	-0.000254199	0.000252231	0.00137984
0.00505584	2010-11-11 20:00:06	-0.0028164	-0.0046428	-0.0018264	0.00505584	-0.0011959	-0.000614144	-0.000923233	-0.000978141	-0.000832011	-0.001264	0.000268997	-0.0086015	0.000128406	-0.000475858	-0.000719384	-0.00025308	-8.95571e-06	0.000131117	0.00119262	0.0041763	0	0	0.000444028	-0.000173897	0.0018264
0.00505584	2010-11-11 20:30:06	-0.0045062	-0.00582845	-0.00132225	0.00505584	-0.00195141	-0.000311888	-0.00127177	-0.00124336	-0.000971815	-0.00143656	0.00018418	-0.00829495	0.000143717	-0.000592974	-0.000827715	-0.000315396	-1.16951e-05	0.000216818	0.00126164	0.00396286	0	0	0.00117505	-0.00059902	0.00132225
0.00505584	2010-11-11 21:00:06	-0.0101389	-0.00767068	0.00246822	0.00505584	-0.00320994	-5.93453e-05	-0.00171457	-0.00151777	-0.00107968	-0.00157919	0.000109371	-0.00799563	0.000116566	-0.000716019	-0.000996516	-0.00036879	-1.40423e-05	0.000313304	0.00132849	0.00375467	0	0	0.00190725	-0.00100467	-0.00246822
0.00505584	2010-11-11 21:30:06	-0.0097868	-0.0090852	0.000701603	0.00505584	-0.00402805	0.000130687	-0.00213074	-0.00186061	-0.00119557	-0.00170145	4.31383e-05	-0.00769636	0.000117279	-0.000812709	-0.00114635	-0.000420419	-1.602e-05	0.000405482	0.00138836	0.00354742	0	0	0.00260806	-0.00137318	-0.000701603
0.00505584	2010-11-11 22:00:06	-0.0117583	-0.0101963	0.00156196	0.00505584	-0.00474115	0.000231766	-0.00246523	-0.00214708	-0.00130989	-0.00179475	-2.14302e-05	-0.0073997	0.000167396	-0.000873245	-0.0012433	-0.000463227	-1.72698e-05	0.000488494	0.00143784	0.00334151	0	0	0.00324588	-0.00168879	-0.00156196
0.00505584	2010-11-11 22:30:06	-0.0119695	-0.0108913	0.0010782	0.00505584	-0.00518154	0.000253211	-0.00267574	-0.00234514	-0.00142788	-0.00186606	-8.52331e-05	-0.00710697	0.000216798	-0.000928725	-0.00129529	-0.000516986	-1.80382e-05	0.000560087	0.00147763	0.00313951	0	0	0.00379191	-0.00193869	-0.0010782
0.00505584	2010-11-11 23:00:06	-0.0133073	-0.0115317	0.00177558	0.00505584	-0.005832	0.000282638	-0.00277469	-0.00245416	-0.00152754	-0.00194723	-0.000148624	-0.00681688	0.000218534	-0.000903397	-0.00128101	-0.000574273	-1.87891e-05	0.000625431	0.00151379	0.00294271	0	0	0.00422169	-0.00211375	-0.00177558
0.00505584	2010-11-11 23:30:06	-0.010843	-0.0110258	-0.000182817	0.00505584	-0.00551687	0.000369762	-0.00278099	-0.00256189	-0.0016059	-0.00203063	-0.000206331	-0.00653661	0.000252627	-0.000852741	-0.00122533	-0.000652165	-1.96384e-05	0.000689873	0.00154014	0.00274778	0	0	0.0045164	-0.00220914	0.000182817
0.00505584	2010-11-12 00:00:06	-0.0097868	-0.0107638	-0.000977046	0.00505584	-0.00551687	0.000550653	-0.00279197	-0.00264112	-0.00165582	-0.00211976	-0.000255353	-0.00625904	0.000256099	-0.000794259	-0.00117926	-0.000707625	-2.05377e-05	0.000755591	0.00156062	0.00255969	0	0	0.00466374	-0.00222447	0.000977046
0.00505584	2010-11-12 00:30:06	-0.0098572	-0.0102689	-0.000411718	0.00505584	-0.00518154	0.000764626	-0.00285945	-0.00266236	-0.00169736	-0.00220126	-0.000298376	-0.00598407	0.000283249	-0.000815122	-0.00117814	-0.000731228	-2.13506e-05	0.000811116	0.00157718	0.00237464	0	0	0.0046584	-0.0021637	0.000411718
0.00505584	2010-11-12 01:00:06	-0.0119695	-0.0109833	0.00098623	0.00505584	-0.00593705	0.000936865	-0.00291288	-0.00263289	-0.0017307	-0.00226844	-0.000335689	-0.00571176	0.000228948	-0.000844401	-0.00118205	-0.000732992	-2.18157e-05	0.000854889	0.00159044	0.00219295	0	0	0.00450218	-0.00203471	-0.00098623
0.00505584	2010-11-12 01:30:06	-0.0121807	-0.0111568	0.00102393	0.00505584	-0.00610471	0.00106621	-0.00294742	-0.00264272	-0.00174763	-0.00231939	-0.00037016	-0.00544467	0.000221293	-0.000840886	-0.00118115	-0.000738751	-2.19128e-05	0.000891812	0.00159772	0.00201473	0	0	0.00420363	-0.00184861	-0.00102393
0.00505584	2010-11-12 02:00:06	-0.0123215	-0.0108156	0.00150594	0.00505584	-0.00578956	0.00116979	-0.00292078	-0.00267122	-0.00174588	-0.00235537	-0.000401934	-0.00517959	0.00022027	-0.000793746	-0.00115438	-0.000736621	-2.21837e-05	0.000915303	0.00159707	0.00183879	0	0	0.00377743	-0.00161879	-0.00150594
0.00505584	2010-11-12 02:30:06	-0.010843	-0.010514	0.000329	0.00505584	-0.00545423	0.00120287	-0.0028454	-0.00272034	-0.00175286	-0.00236876	-0.000431449	-0.00491648	0.000255076	-0.000761027	-0.00111589	-0.000720012	-2.23523e-05	0.000939874	0.0015956	0.00166196	0	0	0.0032435	-0.00135993	-0.000329
0.00505584	2010-11-12 03:00:06	-0.0119695	-0.0110022	0.000967273	0.00505584	-0.00562191	0.00119057	-0.00286574	-0.00273048	-0.00174763	-0.00235478	-0.000458572	-0.00465663	0.000252627	-0.000789871	-0.00115025	-0.000692615	-2.23658e-05	0.00097389	0.0015878	0.00148905	0	0	0.00262579	-0.00108694	-0.000967273
0.00505584	2010-11-12 03:30:06	-0.011547	-0.011488	5.89681e-05	0.00505584	-0.00555928	0.00115748	-0.00296938	-0.00271148	-0.00176072	-0.00231118	-0.000482415	-0.0044014	0.000223741	-0.000858823	-0.00121931	-0.000684626	-2.21662e-05	0.00101447	0.00158052	0.00132362	0	0	0.00195102	-0.000813947	-5.89681e-05
0.00505584	2010-11-12 04:00:06	-0.0122511	-0.0124737	-0.000222564	0.00505584	-0.00610471	0.0012047	-0.00301652	-0.00273998	-0.00177066	-0.00226121	-0.000501448	-0.00414946	0.00020843	-0.000911891	-0.00127119	-0.000689717	-2.24035e-05	0.00105959	0.00157817	0.00116489	0	0	0.00124733	-0.00055344	0.000222564
0.00505584	2010-11-12 04:30:06	-0.0143634	-0.0129658	0.0013976	0.00505584	-0.00627238	0.00126971	-0.00305106	-0.00273176	-0.00178061	-0.00220168	-0.000518247	-0.00390538	0.000216086	-0.000919281	-0.00131437	-0.000708658	-2.24871e-05	0.00110373	0.00157559	0.00101191	0	0	0.000542884	-0.000315629	-0.0013976
0.00505584	2010-11-12 05:00:06	-0.0128144	-0.0128146	-2.09581e-07	0.00505584	-0.00589461	0.00127702	-0.00300247	-0.00271148	-0.00180033	-0.00212307	-0.000532482	-0.00366528	0.000239765	-0.000922284	-0.00132418	-0.000715349	-2.2936e-05	0.00114228	0.00156901	0.00085944	0	0	-0.000135482	-0.000108002	2.09581e-07
0.00505584	2010-11-12 05:30:06	-0.0136593	-0.012859	0.000800342	0.00505584	-0.005832	0.00123778	-0.00285799	-0.00273048	-0.00182686	-0.00202248	-0.000544774	-0.00342977	0.000273858	-0.000901421	-0.00128859	-0.000720176	-2.36505e-05	0.00117957	0.00156221	0.000708588	0	0	-0.000763453	6.48526e-05	-0.000800342
0.00505584	2010-11-12 06:00:06	-0.014645	-0.0130119	0.00163309	0.00505584	-0.00557947	0.00119056	-0.00285476	-0.00275013	-0.00185496	-0.00190852	-0.000554078	-0.00320148	0.000267938	-0.000921847	-0.00134683	-0.000740314	-2.44796e-05	0.0012106	0.00155422	0.000564946	0	0	-0.00132034	0.000201196	-0.00163309
0.00505584	2010-11-12 06:30:06	-0.0130256	-0.0131321	-0.000106519	0.00505584	-0.00518154	0.00121268	-0.00294113	-0.00277928	-0.00187678	-0.00180028	-0.000562617	-0.00297652	0.000252627	-0.000995775	-0.00146197	-0.000762985	-2.55501e-05	0.00122983	0.00154061	0.000428764	0	0	-0.00178993	0.000301895	0.000106519
0.00505584	2010-11-12 07:00:06	-0.016194	-0.0145354	0.00165861	0.00505584	-0.00610471	0.00126173	-0.00305413	-0.00282807	-0.00187067	-0.00169173	-0.000569225	-0.00275353	0.000276307	-0.00113375	-0.00158559	-0.0007757	-2.69966e-05	0.00123402	0.00152452	0.00029747	0	0	-0.00216119	0.000370024	-0.00165861
0.00505584	2010-11-12 07:30:06	-0.0180247	-0.0155026	0.00252212	0.00505584	-0.00654507	0.00131077	-0.00321588	-0.00287718	-0.0018328	-0.00158349	-0.00057208	-0.00253512	0.000245995	-0.00125423	-0.00176019	-0.000806889	-2.85322e-05	0.00123372	0.00151044	0.000170368	0	0	-0.00242861	0.000410374	-0.00252212
0.00505584	2010-11-12 08:00:06	-0.0180951	-0.0158551	0.00223997	0.00505584	-0.00654507	0.00130645	-0.00330386	-0.0029941	-0.00177346	-0.00147017	-0.000574181	-0.00232719	0.000255076	-0.00133065	-0.00190333	-0.000845601	-3.00461e-05	0.00123173	0.00150428	5.25412e-05	0	0	-0.00259229	0.00042892	-0.00223997
0.00505584	2010-11-12 08:30:06	-0.0175318	-0.0157119	0.00181987	0.00505584	-0.00637742	0.00128683	-0.00332743	-0.00306414	-0.00168916	-0.00134984	-0.000574193	-0.00212849	0.000337549	-0.00140158	-0.00199838	-0.000895365	-3.12123e-05	0.00122318	0.00150322	-5.58565e-05	0	0	-0.00265778	0.000432299	-0.00181987
0.00505584	2010-11-12 09:00:06	-0.0183063	-0.0159119	0.00239445	0.00505584	-0.00665013	0.00121201	-0.00333373	-0.00300745	-0.00160294	-0.00124509	-0.000574485	-0.00193574	0.000368171	-0.00147104	-0.00207904	-0.000957013	-3.18877e-05	0.00120319	0.0014977	-0.000152029	0	0	-0.00263552	0.000427322	-0.00239445
0.00505584	2010-11-12 09:30:06	-0.0172502	-0.0154786	0.00177159	0.00505584	-0.00665013	0.00119489	-0.00326157	-0.00285156	-0.00148914	-0.00116136	-0.000575384	-0.00174367	0.000377562	-0.00149827	-0.00212054	-0.00102405	-3.21762e-05	0.00117373	0.00148267	-0.000235913	0	0	-0.00254011	0.000420563	-0.00177159
0.00505584	2010-11-12 10:00:06	-0.0172502	-0.0142887	0.00296146	0.00505584	-0.00654507	0.00122249	-0.0029994	-0.00260727	-0.00133695	-0.00108114	-0.000575542	-0.00155487	0.000402975	-0.00143465	-0.00201622	-0.00110947	-3.20535e-05	0.00114203	0.00146354	-0.000311769	0	0	-0.00238922	0.000418017	-0.00296146
0.00505584	2010-11-12 10:30:06	-0.0162644	-0.0117878	0.00447663	0.00505584	-0.00568452	0.0013249	-0.0025645	-0.00230371	-0.00115979	-0.00102064	-0.000573902	-0.00137459	0.000431148	-0.0012783	-0.00182645	-0.00118034	-3.16922e-05	0.00111393	0.00144775	-0.000385337	0	0	-0.00220239	0.000424829	-0.00447663
0.00505584	2010-11-12 11:00:06	-0.0116175	-0.00860743	0.00301007	0.00505584	-0.00442602	0.00139107	-0.00203533	-0.0019314	-0.000975656	-0.00095189	-0.000570465	-0.00120353	0.000437068	-0.0010724	-0.00158468	-0.00121017	-3.10518e-05	0.00108546	0.00142697	-0.000456681	0	0	-0.00199965	0.000445087	-0.00301007
0.00505584	2010-11-12 11:30:06	-0.0067592	-0.00523397	0.00152523	0.00505584	-0.00306244	0.00140271	-0.00150454	-0.00148082	-0.000791696	-0.00087008	-0.00056568	-0.00103774	0.0004287	-0.000895338	-0.00131123	-0.0011906	-2.95675e-05	0.00105339	0.00140473	-0.000521106	0	0	-0.00180014	0.000481658	-0.00152523
0.00505584	2010-11-12 12:00:06	-0.0051398	-0.00260588	0.00253392	0.00505584	-0.00234937	0.00141252	-0.00100362	-0.00101914	-0.000600928	-0.000785402	-0.000558198	-0.000876565	0.000385527	-0.000739063	-0.00107226	-0.0011401	-2.749e-05	0.00101152	0.0013681	-0.000582542	0	0	-0.00162076	0.00053606	-0.00253392
0.00505584	2010-11-12 12:30:06	-0.0021123	-5.31973e-05	0.0020591	0.00505584	-0.00153123	0.00143031	-0.00058745	-0.000596109	-0.000412081	-0.00070613	-0.000548919	-0.00072258	0.000309685	-0.000589228	-0.000862069	-0.00106138	-2.50971e-05	0.000971313	0.0013202	-0.000631658	0	0	-0.00147497	0.000608357	-0.0020591
0.00505584	2010-11-12 13:00:06	0.0007041	0.00269336	0.00198926	0.00505584	-0.000440384	0.00141617	-0.000179186	-0.000250701	-0.000227771	-0.000635771	-0.000541399	-0.000576515	0.000250179	-0.000428488	-0.000637597	-0.000951731	-2.26192e-05	0.000940608	0.00126644	-0.000668933	0	0	-0.00137186	0.000697085	-0.00198926
0.00505584	2010-11-12 13:30:06	0.0021123	0.00456319	0.00245089	0.00505584	0.000105054	0.0012978	0.000167892	1.5482e-05	-8.91886e-05	-0.000570508	-0.000537051	-0.00044093	0.000227212	-0.000291613	-0.000449387	-0.000814322	-1.98353e-05	0.000912477	0.00121655	-0.000705985	0	0	-0.00131551	0.000799218	-0.00245089
0.00505584	2010-11-12 14:00:06	0.0049286	0.00618201	0.00125341	0.00505584	0.000923192	0.00109114	0.00038308	0.000232871	-5.76001e-06	-0.000511291	-0.000535095	-0.000319814	0.000173625	-0.000208317	-0.000337934	-0.000664463	-1.69543e-05	0.000884409	0.00116607	-0.000734025	0	0	-0.00130474	0.00091018	-0.00125341
0.00505584	2010-11-12 14:30:06	0.0063368	0.00679564	0.000458835	0.00505584	0.00109085	0.000828117	0.000522881	0.000390681	3.76996e-05	-0.000455582	-0.000530639	-0.000207953	0.000125957	-0.000171135	-0.000254372	-0.000523123	-1.39116e-05	0.000861157	0.0011207	-0.000772223	0	0	-0.00133325	0.00102395	-0.000458835
0.00505584	2010-11-12 15:00:06	0.0049286	0.00693815	0.00200955	0.00505584	0.00109085	0.000608659	0.000563723	0.00048005	5.46299e-05	-0.000416729	-0.000522258	-9.93886e-05	8.94155e-05	-0.000160229	-0.000215994	-0.000408712	-1.11896e-05	0.00082251	0.00107316	-0.000809211	0	0	-0.00139021	0.00113324	-0.00200955
0.00505584	2010-11-12 15:30:06	0.0063368	0.00690796	0.000571161	0.00505584	0.00115348	0.000410648	0.000570019	0.000443639	5.32337e-05	-0.000404926	-0.000512662	7.17531e-06	4.76686e-05	-0.000123996	-0.000188102	-0.000320399	-9.40335e-06	0.000777376	0.00101646	-0.000836801	0	0	-0.00146113	0.00122984	-0.000571161
0.00505584	2010-11-12 16:00:06	0.0070409	0.00658562	-0.000455282	0.00505584	0.0011959	0.000232255	0.000469607	0.00031658	2.86243e-05	-0.000426239	-0.000504573	0.000105233	4.59329e-05	-0.000107675	-0.000182192	-0.000239975	-8.17518e-06	0.00073029	0.000954654	-0.000856389	0	0	-0.00152908	0.001305	0.000455282
0.00505584	2010-11-12 16:30:06	0.0056327	0.00579522	0.000162515	0.00505584	0.00109085	5.56892e-05	0.000245053	0.000159732	-1.25666e-05	-0.000465379	-0.000494395	0.000199985	5.53237e-05	-0.000153351	-0.000240652	-0.000177294	-7.22204e-06	0.000685488	0.00089003	-0.000865816	0	0	-0.00157609	0.00135	-0.000162515
0.00505584	2010-11-12 17:00:06	0.0035204	0.00390301	0.000382606	0.00505584	0.000125238	-9.69329e-05	-2.97063e-05	-3.60889e-05	-7.53994e-05	-0.000522037	-0.000483318	0.0002784	4.24616e-05	-0.000243164	-0.000324996	-0.000135218	-6.60728e-06	0.000640043	0.000810793	-0.000868386	0	0	-0.00158467	0.00135675	-0.000382606
0.00505584	2010-11-12 17:30:06	0.0007041	0.00217421	0.00147011	0.00505584	-0.000650476	-0.000188872	-0.000357898	-0.000193899	-0.000153068	-0.000579335	-0.000467772	0.000339661	1.28625e-05	-0.000324046	-0.000436339	-0.000128224	-6.20553e-06	0.000597224	0.000743062	-0.000867561	0	0	-0.00153923	0.0013185	-0.00147011
0.00505584	2010-11-12 18:00:06	0	0.0010529	0.0010529	0.00505584	-0.00109085	-0.000241573	-0.000557427	-0.000380218	-0.000245746	-0.000638862	-0.000447416	0.000396236	3.0622e-05	-0.000357713	-0.000490333	-0.000147995	-6.13003e-06	0.000554717	0.000685365	-0.000868573	0	0	-0.00142744	0.0012304	-0.0010529
0.00505584	2010-11-12 18:30:06	-0.0014082	0.000285838	0.00169404	0.00505584	-0.00153123	-0.000235421	-0.000643795	-0.000538028	-0.000343486	-0.000705074	-0.000424787	0.000443017	8.14504e-05	-0.000341316	-0.000483638	-0.000168801	-6.42931e-06	0.000513216	0.000624618	-0.000859205	0	0	-0.00124125	0.00109016	-0.00169404
0.00505584	2010-11-12 19:00:06	0.0007041	0.000352076	-0.000352024	0.00505584	-0.00125852	-0.000245231	-0.000684639	-0.000617573	-0.000446463	-0.000767159	-0.000402766	0.000496222	0.000100232	-0.000322942	-0.00047594	-0.00019999	-7.00361e-06	0.000484816	0.00056739	-0.000844979	0	0	-0.000977676	0.000898463	0.000352024
0.00505584	2010-11-12 19:30:06	0	0.000120502	0.000120502	0.00505584	-0.00136358	-0.000221287	-0.000701911	-0.000715483	-0.000536174	-0.000822869	-0.000380746	0.000548211	9.77838e-05	-0.000308598	-0.000464338	-0.000223025	-7.74779e-06	0.000468519	0.000501358	-0.000825514	0	0	-0.0006391	0.000659161	-0.000120502
0.00505584	2010-11-12 20:00:06	0	-8.32143e-05	-8.32143e-05	0.00505584	-0.00136358	-0.00011887	-0.000814914	-0.000814034	-0.000604243	-0.000866178	-0.000361105	0.000589739	0.000110646	-0.000354275	-0.000514993	-0.00025255	-8.7899e-06	0.000461689	0.000429398	-0.000803061	0	0	-0.000233276	0.000379341	8.32143e-05
0.00505584	2010-11-12 20:30:06	-0.0014082	-0.000677515	0.000730685	0.00505584	-0.00163627	3.44219e-05	-0.000987644	-0.000940771	-0.000680516	-0.00089261	-0.000341198	0.000622022	8.00243e-05	-0.000430694	-0.000617636	-0.000278182	-9.95874e-06	0.000465011	0.00035474	-0.000770261	0	0	0.000227123	6.9043e-05	-0.000730685
0.00505584	2010-11-12 21:00:06	-0.0028164	-0.00162172	0.00119468	0.00505584	-0.00228675	0.000191368	-0.0011996	-0.00105929	-0.000756788	-0.000896449	-0.000317841	0.000641196	8.42085e-05	-0.000527463	-0.000734669	-0.00029183	-1.09833e-05	0.000471862	0.000286359	-0.000736921	0	0	0.000725262	-0.00025923	-0.00119468
0.00505584	2010-11-12 21:30:06	-0.0035204	-0.0023218	0.0011986	0.00505584	-0.00272711	0.000259365	-0.00137395	-0.00115752	-0.000834805	-0.000875135	-0.000292383	0.000651774	8.76798e-05	-0.000599852	-0.000826934	-0.000311602	-1.1745e-05	0.000479046	0.000206125	-0.000700527	0	0	0.00124118	-0.000591237	-0.0011986
0.00505584	2010-11-12 22:00:06	-0.0039429	-0.00276004	0.00118286	0.00505584	-0.00310488	0.000282639	-0.00144465	-0.00128458	-0.000896242	-0.000849034	-0.000265735	0.000655098	0.000119015	-0.000616173	-0.000865423	-0.000338999	-1.23962e-05	0.000488554	0.000127651	-0.000651819	0	0	0.00175299	-0.00091189	-0.00118286
0.00505584	2010-11-12 22:30:06	-0.0037317	-0.00255027	0.00118143	0.00505584	-0.00289479	0.000286297	-0.00150116	-0.00144175	-0.000942843	-0.000809563	-0.000234435	0.000657738	0.000153821	-0.000601752	-0.00087022	-0.000377245	-1.31835e-05	0.000499993	5.19943e-05	-0.000600984	0	0	0.00223822	-0.00120624	-0.00118143
0.00505584	2010-11-12 23:00:06	-0.0028164	-0.00248032	0.000336076	0.00505584	-0.00272711	0.000292449	-0.00162207	-0.00157927	-0.000981065	-0.000781543	-0.000207592	0.000648602	0.000172603	-0.000593849	-0.000869217	-0.000420053	-1.39344e-05	0.000503242	-2.53658e-05	-0.000546528	0	0	0.00267503	-0.00146049	-0.000336076
0.00505584	2010-11-12 23:30:06	-0.0035204	-0.00316163	0.000358769	0.00505584	-0.00320994	0.000337838	-0.00180417	-0.0016981	-0.00100637	-0.000753853	-0.000183919	0.000636798	0.000185464	-0.000631107	-0.000906592	-0.000454507	-1.45627e-05	0.000507799	-0.000112879	-0.000489977	0	0	0.0030435	-0.00166288	-0.000358769
0.00505584	2010-11-13 00:00:06	-0.0040133	-0.00424217	-0.000228866	0.00505584	-0.00409069	0.000422464	-0.00204131	-0.00173772	-0.00100166	-0.000715021	-0.000159796	0.000616462	0.000170155	-0.000687688	-0.000964269	-0.000489326	-1.49847e-05	0.000503522	-0.000197633	-0.000432568	0	0	0.00332659	-0.00180453	0.000228866
0.00505584	2010-11-13 00:30:06	-0.0056327	-0.00451357	0.00111913	0.00505584	-0.00446844	0.000520555	-0.00211831	-0.00176751	-0.000977227	-0.000667276	-0.000135541	0.00059281	0.000166683	-0.000691564	-0.000958579	-0.000519318	-1.51545e-05	0.00049039	-0.000279749	-0.000372303	0	0	0.00351103	-0.00187991	-0.00111913
0.00505584	2010-11-13 01:00:06	-0.0076042	-0.0041988	0.0034054	0.00505584	-0.00459368	0.000612494	-0.00202258	-0.00177765	-0.000912824	-0.000594401	-0.000108286	0.000559986	0.000178521	-0.000628465	-0.000885835	-0.000542353	-1.51667e-05	0.000466162	-0.000378591	-0.000312641	0	0	0.00358786	-0.00188719	-0.0034054
0.00505584	2010-11-13 01:30:06	-0.004647	-0.00262854	0.00201846	0.00505584	-0.00365031	0.000627787	-0.00184517	-0.00169148	-0.000831839	-0.000518614	-7.8941e-05	0.000524476	0.000199752	-0.000513837	-0.000770699	-0.000553607	-1.46544e-05	0.000440014	-0.000478664	-0.000253169	0	0	0.0035528	-0.00182822	-0.00201846
0.00505584	2010-11-13 02:00:06	-0.0021123	-0.0014202	0.000692099	0.00505584	-0.00310488	0.000627787	-0.00160964	-0.00154478	-0.000742477	-0.000462265	-4.79196e-05	0.000485705	0.000206694	-0.000435519	-0.000630682	-0.00054432	-1.38805e-05	0.000412848	-0.000578972	-0.000191759	0	0	0.00340629	-0.00170827	-0.000692099
0.00505584	2010-11-13 02:30:06	-0.0014082	-0.000587289	0.000820911	0.00505584	-0.00293721	0.000669521	-0.00141963	-0.00131095	-0.000638279	-0.000395744	-1.72395e-05	0.000432509	0.000182304	-0.000351709	-0.000516437	-0.000522783	-1.24542e-05	0.00038641	-0.000681746	-0.000127588	0	0	0.00315345	-0.00153555	-0.000820911
0.00505584	2010-11-13 03:00:06	0.0007041	0.000447352	-0.000256748	0.00505584	-0.00262208	0.000773766	-0.00122494	-0.00105491	-0.000508947	-0.000315853	1.7219e-05	0.000378574	0.000160763	-0.000294613	-0.000412902	-0.000499847	-1.07326e-05	0.000367798	-0.000782231	-6.26864e-05	0	0	0.00280364	-0.00132051	0.000256748
0.00505584	2010-11-13 03:30:06	0.0021123	0.00192443	-0.000187868	0.00505584	-0.00218169	0.000909266	-0.000898369	-0.000751035	-0.000387994	-0.000201918	5.12281e-05	0.000318782	0.000119015	-0.000165051	-0.00023841	-0.000458639	-8.8789e-06	0.000349144	-0.000885709	3.83293e-06	0	0	0.00237008	-0.00107506	0.000187868
0.00505584	2010-11-13 04:00:06	0.0042245	0.00360537	-0.000619125	0.00505584	-0.00159385	0.000925719	-0.000472833	-0.000466167	-0.000276639	-4.50047e-05	8.4484e-05	0.000256296	0.000119015	-1.66793e-05	-1.96292e-05	-0.000399588	-7.16676e-06	0.000326899	-0.000993589	7.0896e-05	0	0	0.00186915	-0.000811773	0.000619125
0.00505584	2010-11-13 04:30:06	0.0098572	0.00586927	-0.00398793	0.00505584	-0.000272731	0.000872348	-7.55471e-05	-0.000200624	-0.000167205	0.000145026	0.000118626	0.000191863	6.99204e-05	0.000162357	0.000170367	-0.000315207	-5.27396e-06	0.000299369	-0.00109812	0.000141639	0	0	0.00131969	-0.000543058	0.00398793
0.00505584	2010-11-13 05:00:06	0.0140818	0.00759183	-0.00648997	0.00505584	0.000818154	0.000750312	0.000232304	4.59126e-05	-5.77708e-05	0.000351294	0.000155319	0.000122809	7.6553e-05	0.000239134	0.000293422	-0.000220303	-3.50788e-06	0.000259467	-0.00120219	0.000213367	0	0	0.000742198	-0.000280487	0.00648997
0.00505584	2010-11-13 05:30:06	0.0126736	0.00802994	-0.00464366	0.00505584	0.000923192	0.000682316	0.00043022	0.000213546	7.43522e-05	0.000582405	0.000192632	5.30966e-05	1.45982e-05	0.00025004	0.00034831	-0.000116212	-1.88201e-06	0.00023306	-0.00131271	0.000283413	0	0	0.000157961	-3.42311e-05	0.00464366
0.00505584	2010-11-13 06:00:06	0.0084491	0.00755171	-0.000897394	0.00505584	0.000650477	0.000603843	0.000392606	0.000303237	0.000193038	0.000815745	0.00022975	-1.79311e-05	-3.82774e-05	0.000194408	0.000280364	-2.83661e-05	-4.73193e-07	0.00021014	-0.00142429	0.000356093	0	0	-0.00041183	0.000187335	0.000897394
0.00505584	2010-11-13 06:30:06	0.0091531	0.00780185	-0.00135125	0.00505584	0.00121608	0.000535179	0.000334492	0.000362817	0.000261282	0.00104814	0.000272431	-9.15718e-05	-9.1864e-05	0.000139366	0.000203498	4.7131e-05	7.07788e-07	0.000183981	-0.00153481	0.000428266	0	0	-0.000946978	0.000377864	0.00135125
0.00505584	2010-11-13 07:00:06	0.0070409	0.00664982	-0.00039108	0.00505584	0.000272731	0.000379393	0.000367426	0.000411611	0.000307883	0.00128148	0.000315586	-0.000169159	-7.06332e-05	9.81545e-05	0.000175607	0.000109912	2.01953e-06	0.000147286	-0.00164269	0.000503425	0	0	-0.00142916	0.000533115	0.00039108
0.00505584	2010-11-13 07:30:06	0.0070409	0.0067476	-0.000293304	0.00505584	0.000482823	0.000196675	0.000406656	0.000556715	0.000355881	0.00151863	0.000359324	-0.000250044	-5.18527e-05	9.67691e-05	0.000142919	0.000147995	3.36768e-06	8.99852e-05	-0.0017582	0.000585951	0	0	-0.00184274	0.000650907	0.000293304
0.00505584	2010-11-13 08:00:06	0.0091531	0.007455	-0.0016981	0.00505584	0.00102825	-1.11473e-05	0.000690776	0.000600171	0.000429709	0.00175548	0.00040396	-0.000334218	-4.45069e-05	0.000143472	0.000219456	0.000155253	3.72359e-06	1.73323e-05	-0.00188281	0.000668792	0	0	-0.0021755	0.000730976	0.0016981
0.00505584	2010-11-13 08:30:06	0.0119695	0.00812477	-0.00384473	0.00505584	0.00146862	-0.000131845	0.000915485	0.000609034	0.000548567	0.00196943	0.000449192	-0.000419698	-2.12308e-05	0.000224791	0.000277465	0.000143937	3.609e-06	-6.60429e-05	-0.00201106	0.000753126	0	0	-0.00241922	0.00077478	0.00384473
0.00505584	2010-11-13 09:00:06	0.0147858	0.00922823	-0.00555757	0.00505584	0.00276955	-0.00020051	0.000871574	0.00066669	0.000702682	0.00218781	0.000496367	-0.000511755	-3.13348e-05	0.000164102	0.000174933	0.000123599	3.2113e-06	-0.000157682	-0.00214306	0.000841015	0	0	-0.00257006	0.000785268	0.00555757
0.00505584	2010-11-13 09:30:06	0.0126736	0.00840333	-0.00427027	0.00505584	0.0019918	-0.000180222	0.000800869	0.000773782	0.000874424	0.00238423	0.000544903	-0.000606435	-4.07259e-05	3.85688e-05	7.69782e-05	0.000138708	3.05087e-06	-0.000256109	-0.00226239	0.00092821	0	0	-0.0026288	0.000766649	0.00427027
0.00505584	2010-11-13 10:00:06	0.0070409	0.00719873	0.000157831	0.00505584	0.000608061	-0.000139159	0.000738072	0.000997468	0.00110935	0.00257014	0.000593147	-0.000700511	-4.41973e-05	-0.000100796	-2.95673e-05	0.000126963	3.82065e-06	-0.000353861	-0.00238482	0.00102534	0	0	-0.00260071	0.000724158	-0.000157831
0.00505584	2010-11-13 10:30:06	0.0098572	0.00847558	-0.00138162	0.00505584	0.00102825	-0.000113388	0.000970215	0.00129184	0.001353	0.00275161	0.000641075	-0.000796533	-0.000109623	-2.36335e-05	1.76353e-05	8.58185e-05	5.2753e-06	-0.000449661	-0.00252164	0.00112091	0	0	-0.00249522	0.000663825	0.00138162
0.00505584	2010-11-13 11:00:06	0.0105613	0.0116257	0.00106444	0.00505584	0.00222413	-0.000169257	0.00163435	0.00162454	0.00159525	0.00294164	0.000690655	-0.000891924	2.13888e-06	0.000232924	0.000334933	6.40803e-05	6.87554e-06	-0.000544808	-0.0026584	0.00121591	0	0	-0.00232537	0.000592241	-0.00106444
0.00505584	2010-11-13 11:30:06	0.0140818	0.0160916	0.00200979	0.00505584	0.0043432	-0.000289462	0.00245716	0.00214196	0.00182599	0.00314759	0.000740976	-0.000991199	6.1242e-05	0.000540574	0.000714817	5.63554e-05	9.30354e-06	-0.000648155	-0.00279128	0.0013073	0	0	-0.00210691	0.000516299	-0.00200979
0.00505584	2010-11-13 12:00:06	0.0197145	0.0201243	0.000409811	0.00505584	0.00604209	-0.000448236	0.00319523	0.00284729	0.00204625	0.00335324	0.000791626	-0.00109703	2.88863e-05	0.000806858	0.00107194	9.52313e-05	1.22196e-05	-0.000742928	-0.00292246	0.00140265	0	0	-0.00185729	0.000442901	-0.000409811
0.00505584	2010-11-13 12:30:06	0.0253472	0.0241555	-0.00119165	0.00505584	0.00757332	-0.000425451	0.00395686	0.00351558	0.00231591	0.00354903	0.000841642	-0.00120426	-3.97031e-05	0.000996441	0.00142516	0.000165334	1.52987e-05	-0.000830612	-0.00303932	0.00150032	0	0	-0.00159446	0.000378625	0.00119165
0.00505584	2010-11-13 13:00:06	0.0246431	0.0267046	0.00206147	0.00505584	0.00788845	-0.000324864	0.00457401	0.00408755	0.00259953	0.00372445	0.000895546	-0.00131082	-0.000164636	0.0011978	0.0017063	0.000248884	1.82781e-05	-0.000919166	-0.00316868	0.00160243	0	0	-0.0013357	0.000329349	-0.00206147
0.00505584	2010-11-13 13:30:06	0.0337962	0.0311841	-0.00261212	0.00505584	0.010363	-0.000221289	0.00505459	0.00451186	0.00289135	0.00387885	0.000955304	-0.00141999	-0.000234558	0.0013928	0.00193579	0.00039175	2.10378e-05	-0.00100089	-0.00329364	0.0016988	0	0	-0.00109642	0.000299849	0.00261212
0.00505584	2010-11-13 14:00:06	0.0359085	0.0332825	-0.00262595	0.00505584	0.0108459	-0.00037226	0.00548174	0.0048956	0.00313937	0.0040622	0.00101701	-0.00153374	-0.000291616	0.00152557	0.00214018	0.000597132	2.46967e-05	-0.00108657	-0.00341807	0.00179533	0	0	-0.000889111	0.000293402	0.00262595
0.00505584	2010-11-13 14:30:06	0.0366126	0.0346705	-0.0019421	0.00505584	0.0111812	-0.000712593	0.00573616	0.00523941	0.00331565	0.00425607	0.00107964	-0.00165406	-0.00030172	0.00158267	0.0022802	0.000808274	2.89163e-05	-0.00117062	-0.00353946	0.00189608	0	0	-0.000722551	0.000311424	0.0019421
0.00505584	2010-11-13 15:00:06	0.0352044	0.0353992	0.000194773	0.00505584	0.0112862	-0.00109149	0.00594505	0.00542989	0.00345388	0.0044318	0.00113717	-0.00177117	-0.000403286	0.0016809	0.00240616	0.000986399	3.3252e-05	-0.00126385	-0.00366758	0.00199807	0	0	-0.000601251	0.000353187	-0.000194773
0.00505584	2010-11-13 15:30:06	0.0366126	0.0368245	0.000211893	0.00505584	0.0122094	-0.00141818	0.00607225	0.00565486	0.00356489	0.00459703	0.00119662	-0.00188825	-0.000448195	0.00176127	0.00248292	0.0011102	3.75431e-05	-0.0013626	-0.0037926	0.0021011	0	0	-0.000525265	0.000415679	-0.000211893
0.00505584	2010-11-13 16:00:06	0.0380208	0.0376681	-0.000352669	0.00505584	0.0123771	-0.00170514	0.00634701	0.00576483	0.0036635	0.00474156	0.00126147	-0.00200074	-0.000445746	0.00185511	0.0026564	0.00123313	4.06776e-05	-0.001461	-0.0039202	0.00220109	0	0	-0.000490341	0.000493615	0.000352669
0.00505584	2010-11-13 16:30:06	0.0373167	0.0377306	0.000413885	0.00505584	0.0121044	-0.00196932	0.0064492	0.00584309	0.00373314	0.00486573	0.0013256	-0.0021152	-0.000449931	0.00192948	0.00276428	0.00134438	4.31946e-05	-0.00155254	-0.00403413	0.00230215	0	0	-0.000488403	0.000579656	-0.000413885
0.00505584	2010-11-13 17:00:06	0.0422453	0.039235	-0.0030103	0.00505584	0.0136982	-0.0022207	0.00642563	0.00587384	0.00378812	0.00497779	0.00138807	-0.00223159	-0.000544956	0.00197705	0.00278905	0.00141991	4.52802e-05	-0.00163128	-0.0041379	0.00240614	0	0	-0.000508335	0.000664828	0.0030103
0.00505584	2010-11-13 17:30:06	0.0415412	0.0383568	-0.00318444	0.00505584	0.012775	-0.00235852	0.00642563	0.00586402	0.00382477	0.0050536	0.00144965	-0.00235258	-0.00051883	0.00199081	0.00284562	0.0015031	4.74048e-05	-0.00171738	-0.0042459	0.00251238	0	0	-0.000536983	0.000739121	0.00318444
0.00505584	2010-11-13 18:00:06	0.0366126	0.0375202	0.00090762	0.00505584	0.0122094	-0.00244315	0.00627178	0.00591218	0.00384659	0.00511566	0.00150926	-0.00246971	-0.000511174	0.00194718	0.00281225	0.00156105	4.88811e-05	-0.00181909	-0.00437438	0.00261571	0	0	-0.000560305	0.000792258	-0.00090762
0.00505584	2010-11-13 18:30:06	0.0366126	0.0372502	0.000637568	0.00505584	0.0121044	-0.00253326	0.00626855	0.00593374	0.00384676	0.00519809	0.0015698	-0.00258416	-0.000592222	0.00196168	0.00281493	0.00161035	5.01308e-05	-0.00191616	-0.00450633	0.00271807	0	0	-0.000564556	0.000814545	-0.000637568
0.00505584	2010-11-13 19:00:06	0.0380208	0.0375283	-0.000492477	0.00505584	0.0122094	-0.00261356	0.00640674	0.0059331	0.00384833	0.00528915	0.00162793	-0.00270385	-0.00055568	0.00201131	0.00288689	0.00165196	5.1057e-05	-0.00200999	-0.00464056	0.00281994	0	0	-0.000537429	0.000797746	0.000492477
0.00505584	2010-11-13 19:30:06	0.0380208	0.038336	0.000315214	0.00505584	0.0129225	-0.00270434	0.00654493	0.00596193	0.00383891	0.00537065	0.00168545	-0.00282551	-0.00056129	0.00206884	0.00293788	0.00166218	5.1785e-05	-0.00209331	-0.00477109	0.00292383	0	0	-0.00046905	0.000735902	-0.000315214
0.00505584	2010-11-13 20:00:06	0.0394289	0.038721	-0.000707913	0.00505584	0.0133629	-0.00277051	0.00659836	0.00597175	0.00382844	0.00544259	0.00174221	-0.00295047	-0.00056721	0.00207967	0.00294468	0.0016969	5.21274e-05	-0.00216586	-0.00489611	0.00302245	0	0	-0.000352761	0.000626004	0.000707913
0.00505584	2010-11-13 20:30:06	0.0394289	0.0384737	-0.000955224	0.00505584	0.0132578	-0.00276618	0.00654186	0.0059819	0.00386422	0.00552249	0.0018002	-0.00307347	-0.00056129	0.0020206	0.00290151	0.00172236	5.22919e-05	-0.00222863	-0.00502148	0.00312085	0	0	-0.000185643	0.000468452	0.000955224
0.00505584	2010-11-13 21:00:06	0.0366126	0.0375156	0.000902966	0.00505584	0.0125447	-0.00272012	0.00641626	0.00596321	0.00391396	0.00561672	0.00185772	-0.00319843	-0.000595383	0.00196555	0.00283836	0.00172107	5.24321e-05	-0.00228875	-0.00514639	0.00322029	0	0	3.1254e-05	0.000267245	-0.000902966
0.00505584	2010-11-13 21:30:06	0.0330921	0.037168	0.00407595	0.00505584	0.0123771	-0.00263616	0.00630633	0.00589477	0.00397208	0.00570298	0.00191571	-0.00332732	-0.000616614	0.0019264	0.00277108	0.00172366	5.21557e-05	-0.00232828	-0.00526131	0.00331682	0	0	0.000292962	2.98771e-05	-0.00407595
0.00505584	2010-11-13 22:00:06	0.0345003	0.0369776	0.00247727	0.00505584	0.012272	-0.0026626	0.0062529	0.00588399	0.00400576	0.00580134	0.0019695	-0.00346146	-0.000583543	0.00191	0.00272869	0.00172356	5.23647e-05	-0.00237146	-0.00537494	0.00341776	0	0	0.000590914	-0.000233067	-0.00247727
0.00505584	2010-11-13 22:30:06	0.0352044	0.0373316	0.00212722	0.00505584	0.0124397	-0.00272761	0.00633765	0.00597998	0.00403037	0.00589875	0.00201909	-0.00359238	-0.000547002	0.00190063	0.00275937	0.00171884	5.29511e-05	-0.00243038	-0.00549074	0.00352169	0	0	0.000913487	-0.000508587	-0.00212722
0.00505584	2010-11-13 23:00:06	0.0337962	0.0375548	0.00375856	0.00505584	0.0122094	-0.0028159	0.00654799	0.00611718	0.00409094	0.00599936	0.00207043	-0.0037213	-0.00056721	0.00196468	0.00283781	0.00170576	5.35753e-05	-0.00248759	-0.00559663	0.00362587	0	0	0.00124671	-0.000782147	-0.00375856
0.00505584	2010-11-13 23:30:06	0.0366126	0.0392669	0.00265435	0.00505584	0.0131952	-0.00283667	0.00678982	0.00626484	0.00418379	0.00608309	0.00212973	-0.00385024	-0.000539346	0.00207982	0.00294625	0.0016753	5.41186e-05	-0.00253854	-0.00569852	0.00373608	0	0	0.00157508	-0.0010387	-0.00265435
0.00505584	2010-11-14 00:00:06	0.0380208	0.0410256	0.00300482	0.00505584	0.0141184	-0.0027833	0.00707878	0.00635453	0.0042831	0.00616871	0.0021925	-0.00398047	-0.000539346	0.00217952	0.00309408	0.00166321	5.43734e-05	-0.00258398	-0.0057949	0.00384588	0	0	0.00188245	-0.00126375	-0.00300482
0.00505584	2010-11-14 00:30:06	0.0380208	0.0418031	0.0037823	0.00505584	0.014286	-0.00271464	0.00716838	0.00651928	0.00438922	0.00624481	0.00225497	-0.00410349	-0.000548428	0.00222109	0.00315086	0.00168678	5.4999e-05	-0.00263443	-0.00589162	0.00395498	0	0	0.00215287	-0.00144439	-0.0037823
0.00505584	2010-11-14 01:00:06	0.040133	0.0425529	0.00241989	0.00505584	0.0145163	-0.0026779	0.00719662	0.0067829	0.00450511	0.00631548	0.00231729	-0.00422716	-0.000591912	0.00220872	0.00318054	0.00172512	5.65898e-05	-0.00268998	-0.00598389	0.00406192	0	0	0.00237143	-0.00157015	-0.00241989
0.00505584	2010-11-14 01:30:06	0.0394289	0.0425991	0.00317021	0.00505584	0.0136982	-0.00266011	0.00741633	0.00700093	0.00465364	0.00640651	0.002379	-0.00435147	-0.000637845	0.00226384	0.00330773	0.0017644	5.82399e-05	-0.00274328	-0.00607287	0.00416873	0	0	0.002525	-0.00163373	-0.00317021
0.00505584	2010-11-14 02:00:06	0.0394289	0.0443797	0.00495081	0.00505584	0.0143911	-0.00268222	0.0077053	0.00716792	0.00480339	0.00650551	0.00244089	-0.0044725	-0.000631925	0.0024535	0.00350364	0.00179756	6.00653e-05	-0.00279721	-0.00616672	0.00427408	0	0	0.00260289	-0.00163138	-0.00495081
0.00505584	2010-11-14 02:30:06	0.0457657	0.0473903	0.0016246	0.00505584	0.0163425	-0.00276685	0.00806012	0.00732573	0.00492312	0.00662169	0.00250172	-0.0045968	-0.000640603	0.00263949	0.00371071	0.00185455	6.18273e-05	-0.00285085	-0.00626821	0.00438207	0	0	0.00259736	-0.00156312	-0.0016246
0.00505584	2010-11-14 03:00:06	0.0485821	0.0487684	0.000186339	0.00505584	0.016698	-0.00291831	0.00838525	0.00755956	0.00501929	0.00675601	0.0025576	-0.0047257	-0.00061243	0.00277336	0.00391431	0.00194515	6.38927e-05	-0.00290019	-0.00637051	0.00449581	0	0	0.00250404	-0.00143255	-0.000186339
0.00505584	2010-11-14 03:30:06	0.0471739	0.0493082	0.00213428	0.00505584	0.0166354	-0.00304949	0.00852666	0.00792141	0.00511598	0.00690785	0.00261317	-0.00485459	-0.000672649	0.00276677	0.00397232	0.00203283	6.67089e-05	-0.00294269	-0.00647094	0.00460796	0	0	0.0023222	-0.00124658	-0.00213428
0.00505584	2010-11-14 04:00:06	0.0485821	0.0500689	0.0014868	0.00505584	0.0168031	-0.00308988	0.00874637	0.00815972	0.00519854	0.00707752	0.00266773	-0.0049907	-0.000798296	0.00280067	0.00405232	0.00210637	6.89779e-05	-0.00298515	-0.0065622	0.00471792	0	0	0.00205493	-0.00101482	-0.0014868
0.00505584	2010-11-14 04:30:06	0.0492862	0.0514538	0.00216764	0.00505584	0.0172859	-0.00305065	0.00900708	0.00824973	0.00530937	0.00726309	0.00271866	-0.00512751	-0.000770031	0.00293213	0.00420795	0.00218103	7.07305e-05	-0.00301521	-0.00665224	0.00482778	0	0	0.00170912	-0.000748895	-0.00216764
0.00505584	2010-11-14 05:00:06	0.0549189	0.0535019	-0.00141704	0.00505584	0.0187545	-0.00309238	0.00920338	0.00837679	0.00538983	0.00745314	0.00276781	-0.00526498	-0.000796158	0.00304873	0.00430111	0.00224797	7.25586e-05	-0.00304928	-0.00674017	0.00493958	0	0	0.00129535	-0.000461739	0.00141704
0.00505584	2010-11-14 05:30:06	0.055623	0.0535527	-0.00207025	0.00505584	0.0185444	-0.00329538	0.00933688	0.00847662	0.00540362	0.00765495	0.00281471	-0.00540049	-0.000799629	0.00311306	0.00440565	0.00237153	7.39714e-05	-0.00309047	-0.00683144	0.00505817	0	0	0.000827563	-0.000166789	0.00207025
0.00505584	2010-11-14 06:00:06	0.0535107	0.0531292	-0.000381543	0.00505584	0.0182717	-0.00349522	0.00931348	0.00853556	0.00543643	0.00787556	0.00286158	-0.00553598	-0.000777375	0.00306498	0.0044129	0.0024685	7.56081e-05	-0.0031327	-0.00692746	0.00518045	0	0	0.000322616	0.00012272	0.000381543
0.00505584	2010-11-14 06:30:06	0.0513984	0.0524892	0.00109084	0.00505584	0.018209	-0.00361226	0.00919095	0.00857517	0.0054778	0.00808823	0.0029052	-0.00566953	-0.000919356	0.00301037	0.00431494	0.00250019	7.70614e-05	-0.00318045	-0.00702395	0.00529596	0	0	-0.000200355	0.00039439	-0.00109084
0.00505584	2010-11-14 07:00:06	0.0521025	0.0523079	0.000205421	0.00505584	0.0182919	-0.00360794	0.00919402	0.00850769	0.00553888	0.00824869	0.00294789	-0.00580434	-0.000897413	0.00297568	0.00427824	0.00253807	7.71018e-05	-0.00323901	-0.00712139	0.00540757	0	0	-0.000720735	0.000637193	-0.000205421
0.00505584	2010-11-14 07:30:06	0.0513984	0.0513313	-6.71265e-05	0.00505584	0.0177263	-0.00370487	0.00917368	0.00841961	0.00560364	0.00841741	0.00299341	-0.00594637	-0.000866793	0.00295525	0.0042306	0.0025678	7.69158e-05	-0.00330313	-0.00721195	0.00551946	0	0	-0.00121737	0.00084188	6.71265e-05
0.00505584	2010-11-14 08:00:06	0.0528066	0.05139	-0.00141656	0.00505584	0.0184818	-0.00385384	0.00904018	0.00841833	0.00567432	0.00858072	0.00304164	-0.00609108	-0.000863321	0.00286793	0.00407798	0.00258794	7.6936e-05	-0.0033718	-0.00729717	0.00563199	0	0	-0.00166961	0.00100129	0.00141656
0.00505584	2010-11-14 08:30:06	0.0499902	0.050461	0.000470808	0.00505584	0.0178939	-0.00396539	0.00907941	0.00840882	0.00580138	0.00873575	0.00309078	-0.00623184	-0.0008424	0.00278214	0.0040136	0.00260495	7.69373e-05	-0.00344899	-0.00738792	0.00574189	0	0	-0.00205841	0.00111054	-0.000470808
0.00505584	2010-11-14 09:00:06	0.0471739	0.0496165	0.00244264	0.00505584	0.0171808	-0.00398617	0.00909199	0.00855361	0.00597644	0.00887998	0.00313828	-0.0063739	-0.000828515	0.00271026	0.00394566	0.00255419	7.73067e-05	-0.00352551	-0.00748159	0.00584809	0	0	-0.00236741	0.00116715	-0.00244264
0.00505584	2010-11-14 09:30:06	0.0492862	0.0507992	0.00151297	0.00505584	0.0181666	-0.00397088	0.00926618	0.0087396	0.00616232	0.00900095	0.00318248	-0.0065225	-0.000873425	0.00274709	0.00393183	0.00248975	7.7211e-05	-0.00361385	-0.00757445	0.00594729	0	0	-0.00258398	0.00117109	-0.00151297
0.00505584	2010-11-14 10:00:06	0.0528066	0.0521084	-0.000698175	0.00505584	0.0185444	-0.00391751	0.00966023	0.00901208	0.00637072	0.00912001	0.00322607	-0.00667834	-0.00077595	0.00281948	0.00404194	0.00245343	7.76478e-05	-0.00370543	-0.00766372	0.00604283	0	0	-0.00269998	0.00112471	0.000698175
0.00505584	2010-11-14 10:30:06	0.0542148	0.0545118	0.000297026	0.00505584	0.0196352	-0.00390221	0.0101532	0.00949053	0.00659796	0.00926006	0.00326847	-0.00684142	-0.000748491	0.00291478	0.00419914	0.00241565	7.88126e-05	-0.00378045	-0.00774389	0.00613834	0	0	-0.00271246	0.00103269	-0.000297026
0.00505584	2010-11-14 11:00:06	0.055623	0.0572761	0.0016531	0.00505584	0.0205584	-0.00388991	0.0108363	0.0100789	0.00682992	0.00939727	0.00331189	-0.00699736	-0.000784318	0.00309295	0.00443879	0.00240523	8.04627e-05	-0.00383905	-0.00781081	0.00623356	0	0	-0.00262386	0.000901868	-0.0016531
0.00505584	2010-11-14 11:30:06	0.0598475	0.0610038	0.00115625	0.00505584	0.0221321	-0.00387827	0.0116119	0.0106487	0.0070521	0.00955293	0.00335921	-0.00715	-0.000781869	0.00332667	0.00473991	0.00241125	8.2156e-05	-0.00390017	-0.00788382	0.00632621	0	0	-0.00244203	0.00074094	-0.00115625
0.00505584	2010-11-14 12:00:06	0.0654802	0.0651516	-0.000328645	0.00505584	0.0241037	-0.003855	0.012339	0.0111896	0.00728127	0.0096981	0.00340627	-0.00730128	-0.000806572	0.00356873	0.00505475	0.0024426	8.44735e-05	-0.00396064	-0.00794862	0.00641899	0	0	-0.00217979	0.000560151	0.000328645
0.00505584	2010-11-14 12:30:06	0.0682965	0.0688147	0.000518242	0.00505584	0.025845	-0.00384153	0.0129233	0.0117108	0.00748861	0.00983116	0.00345346	-0.00745256	-0.000857402	0.00373334	0.00530432	0.00255065	8.69527e-05	-0.0040251	-0.00801506	0.00650634	0	0	-0.00185416	0.000370814	-0.000518242
0.00505584	2010-11-14 13:00:06	0.0704088	0.0706809	0.000272056	0.00505584	0.0261177	-0.00394644	0.013352	0.0122033	0.0076731	0.00996838	0.00349855	-0.00760123	-0.000936403	0.00386532	0.00551462	0.00268863	8.96058e-05	-0.00407667	-0.0080724	0.00658756	0	0	-0.00148533	0.000184744	-0.000272056
0.00505584	2010-11-14 13:30:06	0.0725211	0.0722217	-0.000299424	0.00505584	0.0264954	-0.00411503	0.0136662	0.0124426	0.00783926	0.0100951	0.0035426	-0.00774597	-0.00100877	0.00398397	0.00571053	0.00282624	9.25596e-05	-0.00411883	-0.00812165	0.00666335	0	0	-0.00109527	1.36012e-05	0.000299424
0.00505584	2010-11-14 13:51:06	0.0788579	0.0734367	-0.00542123	0.00505584	0.0272126	-0.00425289	0.0137328	0.0125584	0.00793675	0.010189	0.0035744	-0.00784167	-0.00106808	0.00406592	0.0057577	0.00292587	9.43872e-05	-0.00415223	-0.00815616	0.00671717	0	0	-0.000821624	-9.14863e-05	0.00542123
0.00505584	2010-11-14 14:30:06	0.0774497	0.0749044	-0.00254531	0.00505584	0.0282145	-0.00462029	0.0137903	0.0126314	0.00804102	0.0103593	0.00363606	-0.00801245	-0.0010989	0.00408549	0.00582979	0.0031204	9.78942e-05	-0.00423074	-0.00822119	0.00680823	0	0	-0.000339942	-0.000242405	0.00254531
0.00505584	2010-11-14 15:00:06	0.0725211	0.0732176	0.000696548	0.00505584	0.0265581	-0.00496793	0.0137275	0.0126321	0.00809268	0.0104653	0.00368413	-0.00814137	-0.00113442	0.00403973	0.00582778	0.00327316	0.000100444	-0.00429192	-0.00826146	0.00688403	0	0	-1.47327e-05	-0.000311287	-0.000696548
0.00505584	2010-11-14 15:30:06	0.0746333	0.0731701	-0.00146322	0.00505584	0.0268934	-0.00531856	0.0135155	0.0125944	0.0081159	0.0105554	0.00373104	-0.00826636	-0.00115596	0.00401902	0.00575114	0.00335378	0.000102869	-0.00435958	-0.00829802	0.00696064	0	0	0.000254171	-0.000334591	0.00146322
0.00505584	2010-11-14 16:00:06	0.0746333	0.0729321	-0.00170122	0.00505584	0.0267257	-0.00554716	0.0135029	0.0124686	0.00814086	0.0106194	0.00377287	-0.00838874	-0.00119036	0.00403293	0.00578941	0.00340784	0.000104533	-0.00441806	-0.00832396	0.00703485	0	0	0.000456328	-0.000311803	0.00170122
0.00505584	2010-11-14 16:30:06	0.0739292	0.0724712	-0.00145803	0.00505584	0.0262854	-0.00570776	0.0134229	0.0123773	0.00814138	0.010672	0.00381076	-0.00850977	-0.00114136	0.00407114	0.00582299	0.0034422	0.000105928	-0.00448157	-0.00834169	0.00710508	0	0	0.000586499	-0.000245993	0.00145803
0.00505584	2010-11-14 17:00:06	0.0746333	0.07269	-0.00194325	0.00505584	0.0266833	-0.00583778	0.0132957	0.012377	0.00811695	0.0107197	0.00385001	-0.00862621	-0.0011382	0.00406514	0.0058115	0.00346477	0.000107043	-0.00454661	-0.00837667	0.00716753	0	0	0.000644829	-0.000143761	0.00194325
0.00505584	2010-11-14 17:30:06	0.0732252	0.0723525	-0.000872694	0.00505584	0.0262429	-0.00590328	0.0133396	0.012396	0.00808186	0.0107573	0.00388643	-0.0087348	-0.0011678	0.00409098	0.00588424	0.00347862	0.000108062	-0.0046104	-0.00839933	0.00722453	0	0	0.000636632	-1.48819e-05	0.000872694
0.00505584	2010-11-14 18:00:06	0.071817	0.0720015	0.000184496	0.00505584	0.0256773	-0.00588732	0.0133788	0.0124543	0.00804713	0.0107789	0.00392045	-0.00883744	-0.00114483	0.00413761	0.00594661	0.00346973	0.000108872	-0.00467777	-0.00841066	0.00728378	0	0	0.0005718	0.000128324	-0.000184496
0.00505584	2010-11-14 18:30:06	0.0732252	0.0734447	0.000219497	0.00505584	0.0268308	-0.00581	0.0135107	0.0124559	0.00803509	0.0107882	0.00395088	-0.0089381	-0.00116882	0.0042275	0.00601946	0.003463	0.000109147	-0.00473756	-0.00842204	0.00733896	0	0	0.000463913	0.000271878	-0.000219497
0.00505584	2010-11-14 19:00:06	0.0725211	0.0738813	0.00136018	0.00505584	0.0269358	-0.0057598	0.0136505	0.0124749	0.00804329	0.0108054	0.00397949	-0.0090322	-0.00115872	0.00428341	0.00610313	0.00349299	0.000108969	-0.0047928	-0.00842967	0.00739043	0	0	0.000329102	0.000401219	-0.00136018
0.00505584	2010-11-14 19:30:06	0.0732252	0.0741111	0.000885871	0.00505584	0.0272711	-0.00574816	0.0136348	0.012485	0.00804015	0.0108334	0.00400691	-0.00913279	-0.00116678	0.00425611	0.00608406	0.00352911	0.000108883	-0.00483491	-0.00843542	0.0074365	0	0	0.000184787	0.000502378	-0.000885871
0.00505584	2010-11-14 20:00:06	0.071817	0.0731673	0.0013503	0.00505584	0.0267257	-0.00572056	0.0135172	0.0124077	0.00804329	0.0108547	0.00403419	-0.00923669	-0.0012172	0.00420846	0.00602102	0.00356606	0.000109007	-0.00486727	-0.00843108	0.0074854	0	0	4.8368e-05	0.000563154	-0.0013503
0.00505584	2010-11-14 20:30:06	0.0697047	0.0724327	0.002728	0.00505584	0.0265581	-0.00566536	0.013269	0.0123868	0.00806598	0.0108697	0.00405651	-0.0093367	-0.00122904	0.00409632	0.00588468	0.00358577	0.000109232	-0.004897	-0.00841652	0.00752924	0	0	-6.40252e-05	0.000574192	-0.002728
0.00505584	2010-11-14 21:00:06	0.0690006	0.0714753	0.00247465	0.00505584	0.0258652	-0.00564209	0.013214	0.0123583	0.00810752	0.0108821	0.00407825	-0.00943341	-0.00123843	0.00405226	0.00584418	0.00359153	0.000109337	-0.00492444	-0.0084022	0.00756614	0	0	-0.00013864	0.000529851	-0.00247465
0.00505584	2010-11-14 21:30:06	0.0661843	0.0708046	0.00462033	0.00505584	0.0252995	-0.00567767	0.0132548	0.0123181	0.00815534	0.0109015	0.00409476	-0.00952225	-0.00120016	0.00405277	0.0058366	0.00359599	0.000109302	-0.004945	-0.00839298	0.00760437	0	0	-0.000165002	0.000428787	-0.00462033
0.00505584	2010-11-14 22:00:06	0.0704088	0.0719014	0.00149262	0.00505584	0.0265581	-0.00578441	0.0133034	0.0123177	0.00819217	0.0109187	0.00410942	-0.00960649	-0.00119669	0.00409098	0.00581808	0.00357102	0.000109161	-0.00495513	-0.00837579	0.00763771	0	0	-0.000136566	0.00027419	-0.00149262
0.00505584	2010-11-14 22:30:06	0.071817	0.0724753	0.000658293	0.00505584	0.026956	-0.00583644	0.0134652	0.0123561	0.00822201	0.0109241	0.00412769	-0.00969065	-0.00112983	0.00410283	0.00587007	0.00355505	0.000109445	-0.00496038	-0.00834515	0.00767086	0	0	-5.10857e-05	7.36488e-05	-0.000658293
0.00505584	2010-11-14 23:00:06	0.0704088	0.0719827	0.00157394	0.00505584	0.0263904	-0.00581865	0.0135296	0.0125598	0.00826163	0.010905	0.0041424	-0.009769	-0.00114728	0.00406411	0.00584418	0.00353138	0.000109615	-0.00497969	-0.00832836	0.00770382	0	0	8.92946e-05	-0.000161348	-0.00157394
0.00505584	2010-11-14 23:30:06	0.0697047	0.0724362	0.00273148	0.00505584	0.0265581	-0.00576528	0.0136536	0.0127765	0.00830631	0.0108614	0.00415349	-0.00984398	-0.00118658	0.00408556	0.00586985	0.00350165	0.000109797	-0.00499768	-0.00830647	0.00774208	0	0	0.000278212	-0.000416231	-0.00273148
0.00505584	2010-11-15 00:00:06	0.0704088	0.0735403	0.00313146	0.00505584	0.0269358	-0.00564142	0.0139692	0.0128862	0.00837892	0.0108026	0.00416294	-0.00991178	-0.00116464	0.00416198	0.00598588	0.003488	0.000109726	-0.00500842	-0.00828076	0.0077792	0	0	0.000505496	-0.000674421	-0.00313146
0.00505584	2010-11-15 00:30:06	0.0732252	0.0752481	0.0020229	0.00505584	0.0280267	-0.00559121	0.0142236	0.0130231	0.00843931	0.0107386	0.00417043	-0.00998083	-0.00116606	0.0042731	0.00607513	0.00347555	0.000109805	-0.00501988	-0.00825353	0.00780933	0	0	0.00075778	-0.000918551	-0.0020229
0.00505584	2010-11-15 01:00:06	0.0753374	0.0766953	0.00135787	0.00505584	0.0290125	-0.00562314	0.0144042	0.0131508	0.00845624	0.0106794	0.00417644	-0.0100447	-0.00115351	0.0043266	0.0061549	0.00351666	0.000110203	-0.00502971	-0.008224	0.00783908	0	0	0.00101928	-0.00113174	-0.00135787
0.00505584	2010-11-15 01:30:06	0.0746333	0.0763244	0.00169113	0.00505584	0.028467	-0.00570161	0.0144577	0.013269	0.00847404	0.0106341	0.0041778	-0.0101006	-0.0011678	0.00430522	0.0061751	0.0035591	0.000110936	-0.00503852	-0.00819471	0.00786801	0	0	0.00127267	-0.00129882	-0.00169113
0.00505584	2010-11-15 02:00:06	0.0753374	0.0760975	0.000760097	0.00505584	0.0282569	-0.00574816	0.0143902	0.013339	0.00850075	0.0105673	0.00417513	-0.0101552	-0.00122312	0.00429388	0.0061752	0.00357908	0.000111826	-0.00504797	-0.0081646	0.00789871	0	0	0.00150008	-0.00140738	-0.000760097
0.00505584	2010-11-15 02:30:06	0.0753374	0.0762838	0.000946353	0.00505584	0.028362	-0.0057322	0.0143776	0.0132921	0.00850773	0.0104877	0.00417228	-0.0102046	-0.0012614	0.00432367	0.00619718	0.00360591	0.000112035	-0.00504334	-0.00813649	0.00793227	0	0	0.00168408	-0.00144862	-0.000946353
0.00505584	2010-11-15 03:00:06	0.0760415	0.0763205	0.000279012	0.00505584	0.028362	-0.00580586	0.0143493	0.0131936	0.0084915	0.0104199	0.00417033	-0.0102513	-0.00123078	0.0043703	0.00622507	0.0036332	0.000112291	-0.00502726	-0.00810397	0.00796555	0	0	0.00180868	-0.0014179	-0.000279012
0.00505584	2010-11-15 03:30:06	0.0767456	0.0762763	-0.000469272	0.00505584	0.0285297	-0.00594751	0.014241	0.0131147	0.00843094	0.0103645	0.0041663	-0.010298	-0.00121128	0.00434094	0.00620979	0.00367638	0.000112859	-0.00499713	-0.00805948	0.00800146	0	0	0.00186032	-0.00131494	0.000469272
0.00505584	2010-11-15 04:00:06	0.0795619	0.0754237	-0.00413816	0.00505584	0.0280469	-0.00610013	0.0141138	0.0130659	0.00832656	0.0103171	0.00415717	-0.0103473	-0.00124088	0.00429578	0.00616851	0.00370833	0.000113297	-0.00496048	-0.00802045	0.0080389	0	0	0.00182876	-0.0011438	0.00413816
0.00505584	2010-11-15 04:30:06	0.0760415	0.0744522	-0.00158928	0.00505584	0.0274388	-0.00617611	0.0139992	0.012949	0.00820753	0.0102677	0.00415252	-0.010398	-0.00124782	0.00426856	0.00614742	0.00370817	0.000113564	-0.00492226	-0.00798382	0.00807656	0	0	0.00170781	-0.000912492	0.00158928
0.00505584	2010-11-15 05:00:06	0.0746333	0.0740121	-0.000621218	0.00505584	0.0273762	-0.00615399	0.0138437	0.0128118	0.00807506	0.0102098	0.00414579	-0.0104401	-0.0012513	0.00427997	0.00610994	0.00369126	0.000113277	-0.00488926	-0.00794644	0.00811701	0	0	0.00149594	-0.000632407	0.000621218
0.00505584	2010-11-15 05:30:06	0.0774497	0.073838	-0.00361171	0.00505584	0.0276065	-0.00612091	0.0137338	0.0126068	0.00794067	0.0101582	0.00413636	-0.0104803	-0.00121404	0.00426358	0.00608986	0.0036868	0.000112267	-0.00485158	-0.00792038	0.0081554	0	0	0.00119669	-0.00031756	0.00361171
0.00505584	2010-11-15 06:00:06	0.0746333	0.0723293	-0.00230398	0.00505584	0.0267884	-0.00611908	0.0135297	0.0123808	0.00780174	0.0101175	0.00412722	-0.0105184	-0.00121547	0.00420494	0.00602191	0.00369785	0.000110928	-0.00479925	-0.00788804	0.00819772	0	0	0.000818738	1.62761e-05	0.00230398
0.00505584	2010-11-15 06:30:06	0.0704088	0.0709261	0.000517255	0.00505584	0.0266207	-0.00613072	0.0131451	0.0120969	0.00764099	0.010071	0.00411569	-0.0105585	-0.00122139	0.00408782	0.00584173	0.00368171	0.000109199	-0.00474726	-0.00785546	0.00824447	0	0	0.000375806	0.000352478	-0.000517255
0.00505584	2010-11-15 07:00:06	0.0690006	0.0684472	-0.000553404	0.00505584	0.0255925	-0.00607735	0.0127195	0.0117348	0.00749962	0.0100229	0.00410431	-0.0106026	-0.00122588	0.00392159	0.00561636	0.00365311	0.000107316	-0.00470217	-0.00782846	0.00829517	0	0	-0.000113851	0.000674471	0.000553404
0.00505584	2010-11-15 07:30:06	0.0668884	0.0657078	-0.00118059	0.00505584	0.024439	-0.00599272	0.0122312	0.011429	0.00737674	0.00996756	0.00409129	-0.0106492	-0.00119944	0.00370127	0.00533053	0.00360651	0.000105234	-0.00466164	-0.00780581	0.0083442	0	0	-0.000628212	0.000966563	0.00118059
0.00505584	2010-11-15 08:00:06	0.0647761	0.0631337	-0.00164237	0.00505584	0.0233481	-0.00593819	0.0118652	0.0111349	0.00726713	0.00989817	0.0040784	-0.0106979	-0.00118832	0.00351784	0.00510583	0.00354663	0.000102583	-0.00462699	-0.00779741	0.0083897	0	0	-0.00114257	0.0012147	0.00164237
0.00505584	2010-11-15 08:30:06	0.0633679	0.0611495	-0.00221836	0.00505584	0.0226351	-0.00590876	0.0116234	0.0108104	0.00717882	0.00983163	0.00406345	-0.0107485	-0.0011382	0.00341764	0.00492063	0.00345862	9.99246e-05	-0.00458282	-0.00778163	0.00843777	0	0	-0.00163086	0.00140712	0.00221836
0.00505584	2010-11-15 09:00:06	0.0626638	0.0603119	-0.0023519	0.00505584	0.0229078	-0.00585972	0.0114035	0.0106117	0.00712227	0.00976828	0.00404427	-0.0108012	-0.00106338	0.00331743	0.00472963	0.00333143	9.74386e-05	-0.00454131	-0.0077686	0.00848873	0	0	-0.00206715	0.00153485	0.0023519
0.00505584	2010-11-15 09:30:06	0.0612557	0.0592244	-0.00203132	0.00505584	0.0225926	-0.00576096	0.0113093	0.0105021	0.00708352	0.00969157	0.00402644	-0.010859	-0.00100388	0.00320675	0.00462298	0.00322101	9.50982e-05	-0.00450699	-0.00775997	0.00854316	0	0	-0.0024273	0.00159214	0.00203132
0.00505584	2010-11-15 10:00:06	0.0570311	0.0578001	0.000769046	0.00505584	0.0217119	-0.00559786	0.0112402	0.0105293	0.00709452	0.00960658	0.00400877	-0.0109143	-0.000955185	0.00309813	0.00448865	0.00310031	9.28051e-05	-0.00447593	-0.00776285	0.00859307	0	0	-0.00269047	0.00157667	-0.000769046
0.00505584	2010-11-15 10:30:06	0.0612557	0.0580227	-0.00323298	0.00505584	0.0220896	-0.00540716	0.0112997	0.0106076	0.00713885	0.00953461	0.00399212	-0.0109754	-0.000973254	0.00308489	0.00444994	0.00296094	9.09675e-05	-0.00443896	-0.00777617	0.00863943	0	0	-0.00284063	0.00148975	0.00323298
0.00505584	2010-11-15 11:00:06	0.0605516	0.0587847	-0.00176691	0.00505584	0.0223623	-0.00517174	0.0115509	0.0107153	0.00719697	0.00947667	0.00398013	-0.0110418	-0.000909562	0.00314886	0.00451688	0.00285172	8.9192e-05	-0.00440267	-0.00779349	0.00869058	0	0	-0.00286777	0.00133628	0.00176691
0.00505584	2010-11-15 11:30:06	0.0612557	0.0604307	-0.000824974	0.00505584	0.0232855	-0.00501363	0.0118509	0.0109387	0.00726155	0.00941969	0.0039668	-0.0111148	-0.000862609	0.00324022	0.00461395	0.00277036	8.81849e-05	-0.00435915	-0.00780928	0.00874265	0	0	-0.00276871	0.00112457	0.000824974
0.00505584	2010-11-15 12:00:06	0.064072	0.0617636	-0.00230838	0.00505584	0.023831	-0.00493766	0.0121774	0.0112232	0.00731653	0.00937924	0.00395227	-0.0111865	-0.000877919	0.00330565	0.00473176	0.00274303	8.78412e-05	-0.00431372	-0.00783516	0.00879232	0	0	-0.00254755	0.000866021	0.00230838
0.00505584	2010-11-15 12:30:06	0.0668884	0.0632955	-0.00359293	0.00505584	0.024439	-0.00487082	0.0125009	0.0114983	0.00736627	0.00935122	0.00394042	-0.0112536	-0.000878632	0.00339949	0.00487189	0.00272808	8.79423e-05	-0.00427416	-0.00787038	0.00884461	0	0	-0.00221559	0.000574663	0.00359293
0.00505584	2010-11-15 13:00:06	0.0675924	0.0646908	-0.00290157	0.00505584	0.0250269	-0.00480216	0.0127836	0.0116773	0.00741112	0.00932512	0.003932	-0.0113239	-0.000928035	0.00349172	0.00500052	0.00272056	8.83049e-05	-0.00423295	-0.00790618	0.00889538	0	0	-0.00179073	0.000266458	0.00290157
0.00505584	2010-11-15 13:30:06	0.071817	0.0660974	-0.00571956	0.00505584	0.0257399	-0.00475128	0.0129187	0.0118148	0.00744464	0.00930156	0.00392826	-0.0113969	-0.000955898	0.00359339	0.00508308	0.00275887	8.87013e-05	-0.00418979	-0.00794181	0.00894326	0	0	-0.00129646	-4.15029e-05	0.00571956
0.00505584	2010-11-15 14:00:06	0.0697047	0.0668216	-0.00288311	0.00505584	0.0260126	-0.00479734	0.0129831	0.0118659	0.00745319	0.00929995	0.00392257	-0.01147	-0.000934977	0.00359133	0.00514455	0.00283204	8.91556e-05	-0.00414403	-0.00798524	0.00899515	0	0	-0.000760343	-0.000331951	0.00288311
0.00505584	2010-11-15 14:30:06	0.0697047	0.066075	-0.00362968	0.00505584	0.0252571	-0.00492303	0.012911	0.0118282	0.00742404	0.00931109	0.00391793	-0.0115397	-0.000997645	0.00359185	0.00514288	0.00290733	8.98782e-05	-0.00411562	-0.0080305	0.00904516	0	0	-0.000212285	-0.000588475	0.00362968
0.00505584	2010-11-15 15:00:06	0.0697047	0.065929	-0.00377573	0.00505584	0.0254672	-0.00506651	0.0126834	0.0116916	0.00737395	0.00931842	0.00391566	-0.0116055	-0.00103521	0.00354866	0.00508062	0.00296019	9.06075e-05	-0.00408649	-0.00807781	0.00909345	0	0	0.000317435	-0.000796579	0.00377573
0.00505584	2010-11-15 15:30:06	0.0725211	0.06509	-0.00743107	0.00505584	0.0249844	-0.00519769	0.0124509	0.0115063	0.0073345	0.00933274	0.00391802	-0.0116752	-0.00104531	0.00350994	0.00501424	0.00300586	9.13288e-05	-0.00406204	-0.00813222	0.00914295	0	0	0.000800144	-0.00094469	0.00743107
0.00505584	2010-11-15 16:00:06	0.0675924	0.0637485	-0.00384387	0.00505584	0.0240612	-0.00533319	0.012206	0.0112994	0.00724549	0.00936296	0.00392475	-0.0117456	-0.0010004	0.00344348	0.00496839	0.00303263	9.17724e-05	-0.00405031	-0.00819525	0.00919572	0	0	0.00121064	-0.00102505	0.00384387
0.00505584	2010-11-15 16:30:06	0.0654802	0.0626437	-0.00283653	0.00505584	0.0235582	-0.00545456	0.011928	0.0110557	0.00714112	0.00938939	0.00393315	-0.0118114	-0.00104184	0.00341325	0.0049077	0.00304731	9.17993e-05	-0.00404737	-0.00826381	0.00924666	0	0	0.00152881	-0.00103436	0.00283653
0.00505584	2010-11-15 17:00:06	0.0668884	0.0620773	-0.00481114	0.00505584	0.0234108	-0.00554832	0.0116642	0.0108469	0.00702994	0.00943076	0.00394212	-0.0118817	-0.00100214	0.00342716	0.00488293	0.00302764	9.24046e-05	-0.00404051	-0.00832491	0.00929755	0	0	0.00174086	-0.000974202	0.00481114
0.00505584	2010-11-15 17:30:06	0.0675924	0.0613189	-0.00627351	0.00505584	0.0229078	-0.00553419	0.011482	0.0107093	0.00693045	0.00946929	0.00395453	-0.0119501	-0.000975703	0.00338646	0.00488639	0.00300164	9.23548e-05	-0.00404187	-0.00838936	0.00934505	0	0	0.00184011	-0.000851045	0.00627351
0.00505584	2010-11-15 18:00:06	0.0654802	0.0602567	-0.00522345	0.00505584	0.0219422	-0.00549861	0.0113956	0.0105522	0.00683237	0.00951639	0.0039698	-0.0120159	-0.000976416	0.00344853	0.00494407	0.00297767	9.17387e-05	-0.00405695	-0.00846478	0.00939179	0	0	0.00182722	-0.000675932	0.00522345
0.00505584	2010-11-15 18:30:06	0.0682965	0.0603595	-0.00793698	0.00505584	0.0223422	-0.00541215	0.0112245	0.0103953	0.00676395	0.00958386	0.00398659	-0.0120849	-0.000969783	0.00344794	0.00491551	0.00295281	9.11576e-05	-0.00407362	-0.00854578	0.00943996	0	0	0.00171002	-0.000463781	0.00793698
0.00505584	2010-11-15 19:00:06	0.0647761	0.0605525	-0.00422359	0.00505584	0.0226977	-0.00529993	0.0111522	0.0102768	0.00673044	0.00967617	0.00400275	-0.0121547	-0.000991727	0.00345292	0.00490179	0.0029343	9.06278e-05	-0.00409161	-0.0086367	0.00948533	0	0	0.00150272	-0.000232354	0.00422359
0.00505584	2010-11-15 19:30:06	0.0598475	0.059021	-0.000826509	0.00505584	0.0213765	-0.00517856	0.0110471	0.0101681	0.00670565	0.00976784	0.00402192	-0.0122218	-0.000924873	0.00337547	0.00488304	0.00294405	9.00103e-05	-0.00411224	-0.0087282	0.00952725	0	0	0.00122481	-9.56104e-07	0.000826509
0.00505584	2010-11-15 20:00:06	0.0598475	0.0586993	-0.0011482	0.00505584	0.0215442	-0.00506085	0.0108382	0.0101668	0.00671159	0.00988434	0.004042	-0.0122895	-0.00103316	0.00332841	0.00477159	0.0029331	8.95318e-05	-0.00414	-0.00882957	0.00957618	0	0	0.000899593	0.000211026	0.0011482
0.00505584	2010-11-15 20:30:06	0.0591434	0.0583155	-0.000827912	0.00505584	0.0212715	-0.00499036	0.010824	0.0100987	0.00676883	0.0100212	0.00406295	-0.0123606	-0.00100214	0.00332146	0.00476088	0.00292298	8.94347e-05	-0.0041659	-0.00892941	0.00962793	0	0	0.000552511	0.000385639	0.000827912
0.00505584	2010-11-15 21:00:06	0.0591434	0.0583267	-0.000816657	0.00505584	0.0211038	-0.0048389	0.0108805	0.0101456	0.00686814	0.0101638	0.00408751	-0.0124303	-0.000945794	0.00331055	0.00476088	0.00291463	8.94913e-05	-0.00419824	-0.00903588	0.00967785	0	0	0.000209412	0.000507795	0.000816657
0.00505584	2010-11-15 21:30:06	0.0591434	0.0588118	-0.000331588	0.00505584	0.0214816	-0.00483591	0.0110234	0.0102245	0.00696745	0.0103173	0.0041155	-0.0124994	-0.000962841	0.00333691	0.00478096	0.00289299	8.9521e-05	-0.00422737	-0.00913619	0.00972627	0	0	-0.000105159	0.00056651	0.000331588
0.00505584	2010-11-15 22:00:06	0.0605516	0.0597603	-0.000791318	0.00505584	0.022027	-0.00478437	0.0112134	0.0103895	0.0070994	0.0104825	0.00414561	-0.0125632	-0.000951001	0.00337907	0.00483183	0.00289475	9.00117e-05	-0.00426401	-0.0092382	0.00976586	0	0	-0.000369532	0.000555825	0.000791318
0.00505584	2010-11-15 22:30:06	0.0612557	0.0607788	-0.000476858	0.00505584	0.0224674	-0.00477888	0.0114709	0.0107111	0.00727324	0.0106639	0.00417542	-0.0126263	-0.000944059	0.00341281	0.00489498	0.00286133	9.10983e-05	-0.00431544	-0.00934261	0.00979904	0	0	-0.000566231	0.000475332	0.000476858
0.00505584	2010-11-15 23:00:06	0.0633679	0.0619512	-0.00141672	0.00505584	0.0226351	-0.00467031	0.0118885	0.0110356	0.00747675	0.0108193	0.00420642	-0.0126927	-0.00095345	0.0034997	0.00504448	0.00286057	9.19584e-05	-0.00437228	-0.00945361	0.00983215	0	0	-0.000683002	0.000330258	0.00141672
0.00505584	2010-11-15 23:30:06	0.064072	0.0641372	6.51553e-05	0.00505584	0.0236633	-0.00461213	0.0123093	0.0114273	0.00771028	0.0109854	0.0042407	-0.0127559	-0.000967025	0.00364009	0.00519711	0.00287302	9.30517e-05	-0.00443187	-0.00956718	0.00985825	0	0	-0.000713479	0.0001311	-6.51553e-05
0.00505584	2010-11-16 00:00:06	0.0647761	0.0674042	0.00262815	0.00505584	0.0255723	-0.00459251	0.0128588	0.0118202	0.00794729	0.0111593	0.00427873	-0.0128171	-0.000978152	0.00378898	0.00539358	0.00289528	9.4989e-05	-0.00450712	-0.00968339	0.00988194	0	0	-0.000657488	-0.000107164	-0.00262815
0.00505584	2010-11-16 00:30:06	0.0675924	0.0690621	0.00146973	0.00505584	0.0257399	-0.00461645	0.0133959	0.0122711	0.00819095	0.0113331	0.00432022	-0.0128835	-0.000973968	0.0039298	0.00561436	0.00296285	9.71986e-05	-0.00458723	-0.00980084	0.00990003	0	0	-0.000520968	-0.000366212	-0.00146973
0.00505584	2010-11-16 01:00:06	0.071817	0.0718826	6.5613e-05	0.00505584	0.0272085	-0.00469925	0.0138294	0.0127816	0.00843163	0.0115062	0.0043635	-0.0129532	-0.00103072	0.00405044	0.00580347	0.00303176	9.9992e-05	-0.00466736	-0.00990244	0.00991454	0	0	-0.000315539	-0.000625774	-6.5613e-05
0.00505584	2010-11-16 01:30:06	0.0732252	0.0739701	0.000744919	0.00505584	0.027754	-0.00479734	0.0143569	0.013235	0.0086704	0.0116845	0.00440993	-0.0130197	-0.001109	0.00421959	0.00603062	0.00312153	0.000103027	-0.00475304	-0.00999512	0.00992582	0	0	-5.77546e-05	-0.000865155	-0.000744919
0.00505584	2010-11-16 02:00:06	0.0760415	0.0767252	0.000683698	0.00505584	0.0288448	-0.0048838	0.0148485	0.0136178	0.0089027	0.0118551	0.00445606	-0.0130841	-0.00109717	0.0044072	0.00630128	0.0032181	0.000106229	-0.00484398	-0.0100807	0.00993413	0	0	0.000231928	-0.00106477	-0.000683698
0.00505584	2010-11-16 02:30:06	0.0781538	0.0794492	0.0012954	0.00505584	0.0301033	-0.00504141	0.015263	0.0140114	0.00911215	0.0120293	0.0045043	-0.0131381	-0.00116433	0.00458221	0.00652006	0.00333574	0.000109719	-0.00493087	-0.0101669	0.00994105	0	0	0.0005304	-0.00120758	-0.0012954
0.00505584	2010-11-16 03:00:06	0.0844906	0.0817238	-0.00276684	0.00505584	0.0309841	-0.00526702	0.0156493	0.0143365	0.00928301	0.012225	0.00455195	-0.0131836	-0.00119321	0.00472362	0.00673784	0.00347714	0.000113166	-0.00500807	-0.0102388	0.00994391	0	0	0.000813311	-0.00128027	0.00276684
0.00505584	2010-11-16 03:30:06	0.0823783	0.0829638	0.000585533	0.00505584	0.0310265	-0.0055086	0.0159226	0.0146321	0.00943783	0.012431	0.00459928	-0.0132276	-0.00124435	0.00484462	0.00693665	0.00361931	0.000116663	-0.00509408	-0.0103138	0.00994741	0	0	0.00105657	-0.00127418	-0.000585533
0.00505584	2010-11-16 04:00:06	0.0858987	0.0847194	-0.00117927	0.00505584	0.0318446	-0.00572373	0.016119	0.0148397	0.00955581	0.0126433	0.00464885	-0.0132626	-0.00130804	0.00494688	0.00705379	0.00373612	0.000120194	-0.00517775	-0.0103807	0.00995611	0	0	0.00123788	-0.00118584	0.00117927
0.00505584	2010-11-16 04:30:06	0.088011	0.0858834	-0.00212763	0.00505584	0.0320749	-0.00590462	0.016298	0.0149978	0.0096539	0.0128461	0.00470022	-0.0132935	-0.00135847	0.00503413	0.00719191	0.00387243	0.000123169	-0.00525457	-0.0104368	0.00996192	0	0	0.00133817	-0.00101715	0.00212763
0.00505584	2010-11-16 05:00:06	0.088011	0.0871028	-0.000908205	0.00505584	0.0325153	-0.00613023	0.0164315	0.015135	0.00972407	0.013054	0.00475295	-0.0133173	-0.00136755	0.00509912	0.00731196	0.00399733	0.0001261	-0.00533044	-0.0104897	0.00996703	0	0	0.001343	-0.000775174	0.000908205
0.00505584	2010-11-16 05:30:06	0.0887151	0.0875083	-0.00120681	0.00505584	0.0324527	-0.00635218	0.0165116	0.0151956	0.00975758	0.013259	0.00480568	-0.013335	-0.00142461	0.00516258	0.00737912	0.00410691	0.000128517	-0.00540367	-0.0105292	0.00996598	0	0	0.00124359	-0.000471623	0.00120681
0.00505584	2010-11-16 06:00:06	0.0901233	0.0882379	-0.00188541	0.00505584	0.0328931	-0.00653789	0.0165132	0.0151965	0.00978725	0.0134541	0.00485828	-0.0133495	-0.00143329	0.00520921	0.0074291	0.00420265	0.000130546	-0.0054756	-0.010568	0.00995683	0	0	0.00103771	-0.000122076	0.00188541
0.00505584	2010-11-16 06:30:06	0.0901233	0.0881545	-0.0019688	0.00505584	0.0327254	-0.00667887	0.0164912	0.015187	0.00980906	0.0136372	0.00490414	-0.0133601	-0.00144268	0.00520071	0.00744271	0.00427964	0.000132086	-0.0055525	-0.0106076	0.00994613	0	0	0.000730116	0.000255021	0.0019688
0.00505584	2010-11-16 07:00:06	0.0901233	0.0875622	-0.00256112	0.00505584	0.0323476	-0.00679043	0.0164048	0.0151674	0.00982704	0.013804	0.00494581	-0.01337	-0.00147401	0.00515606	0.00738804	0.00434435	0.000132902	-0.00563588	-0.0106503	0.00993676	0	0	0.000332614	0.000639473	0.00256112
0.00505584	2010-11-16 07:30:06	0.088011	0.0871337	-0.000877329	0.00505584	0.0322426	-0.00689284	0.0163248	0.0150993	0.0098815	0.0139743	0.00498609	-0.0133752	-0.00149627	0.00510592	0.00731619	0.00439053	0.000133092	-0.00572616	-0.0106891	0.00992902	0	0	-0.000136328	0.0010105	0.000877329
0.00505584	2010-11-16 08:00:06	0.0894192	0.0866603	-0.00275894	0.00505584	0.03218	-0.00695901	0.0162431	0.0150593	0.00995393	0.0141259	0.00502464	-0.0133805	-0.00149106	0.00502401	0.00719436	0.00440661	0.00013326	-0.00581375	-0.0107122	0.00992044	0	0	-0.000652429	0.00134791	0.00275894
0.00505584	2010-11-16 08:30:06	0.0887151	0.0862054	-0.00250966	0.00505584	0.0320749	-0.00699825	0.0162305	0.0150295	0.0100663	0.0142532	0.00505863	-0.0133929	-0.0014733	0.00493823	0.00708592	0.00441237	0.000133024	-0.00590404	-0.0107255	0.0099147	0	0	-0.00118687	0.00163314	0.00250966
0.00505584	2010-11-16 09:00:06	0.0866028	0.0855745	-0.00102834	0.00505584	0.0317396	-0.00703316	0.0162368	0.0150869	0.0101955	0.014351	0.00509235	-0.0134041	-0.00145381	0.00485639	0.00698997	0.00440105	0.000133028	-0.00599263	-0.0107266	0.00990406	0	0	-0.00170794	0.00185027	0.00102834
0.00505584	2010-11-16 09:30:06	0.0873069	0.0859597	-0.00134721	0.00505584	0.03218	-0.00705278	0.0163372	0.0152814	0.0103459	0.0144105	0.00512188	-0.013414	-0.00145452	0.0048247	0.00693408	0.00435278	0.000133177	-0.00607927	-0.010718	0.00989698	0	0	-0.00218298	0.00198684	0.00134721
0.00505584	2010-11-16 10:00:06	0.088011	0.0865303	-0.00148074	0.00505584	0.03218	-0.00702701	0.0166857	0.0155352	0.0105315	0.0144472	0.00514855	-0.0134193	-0.00141798	0.00487638	0.00701831	0.00430116	0.00013376	-0.00615968	-0.0107014	0.00988815	0	0	-0.00258049	0.00203443	0.00148074
0.00505584	2010-11-16 10:30:06	0.0873069	0.0883266	0.00101969	0.00505584	0.0330405	-0.00697796	0.0171097	0.015955	0.0107252	0.0144647	0.00517239	-0.0134161	-0.00138215	0.00498157	0.00713993	0.00424953	0.000134468	-0.00623387	-0.0106792	0.00987008	0	0	-0.00287228	0.00198921	-0.00101969
0.00505584	2010-11-16 11:00:06	0.0943478	0.0914308	-0.00291695	0.00505584	0.0347394	-0.0069467	0.0177628	0.0163974	0.0109291	0.0144752	0.00519158	-0.0134102	-0.00137378	0.00516179	0.00738348	0.00421274	0.000135503	-0.00630091	-0.0106484	0.00984931	0	0	-0.00303546	0.00185211	0.00291695
0.00505584	2010-11-16 11:30:06	0.0971641	0.0938812	-0.00328294	0.00505584	0.0356	-0.00691112	0.0184271	0.0168971	0.0111427	0.0144774	0.00520911	-0.0134049	-0.00137797	0.00535568	0.00765313	0.00421607	0.000136844	-0.00637315	-0.0106241	0.00982671	0	0	-0.00305418	0.00162887	0.00328294
0.00505584	2010-11-16 12:00:06	0.0985723	0.0973964	-0.00117594	0.00505584	0.0375716	-0.00690564	0.0189861	0.0174472	0.0113699	0.0144577	0.00522857	-0.0134016	-0.00141348	0.00554029	0.00788631	0.00423824	0.000138473	-0.0064313	-0.0105825	0.00980181	0	0	-0.002921	0.00132983	0.00117594
0.00505584	2010-11-16 12:22:16	0.107726	0.0991207	-0.00860475	0.00505584	0.0381423	-0.00690564	0.0194405	0.0177831	0.0115285	0.0144307	0.00524384	-0.0134	-0.00146791	0.00565906	0.00807192	0.0042945	0.000139819	-0.00646931	-0.0105469	0.00977751	0	0	-0.00272564	0.00106857	0.00860475
0.00505584	2010-11-16 13:00:06	0.10843	0.101633	-0.00679647	0.00505584	0.0391028	-0.00694737	0.0199112	0.0182939	0.0117653	0.014368	0.00526798	-0.0134009	-0.00151719	0.00579223	0.00827801	0.00442438	0.000142453	-0.00651163	-0.0104828	0.00974015	0	0	-0.00221505	0.000565992	0.00679647
0.00505584	2010-11-16 13:30:06	0.111246	0.10361	-0.00763576	0.00505584	0.0401512	-0.00708537	0.0202221	0.018581	0.0118843	0.0142938	0.00528015	-0.0133964	-0.00159058	0.00587999	0.00840565	0.00454907	0.000145203	-0.00652988	-0.0104168	0.00971414	0	0	-0.00167322	0.000139873	0.00763576
0.00505584	2010-11-16 14:00:06	0.111246	0.104407	-0.00683912	0.00505584	0.0401937	-0.00728771	0.0204482	0.0188174	0.0119166	0.0142107	0.00528916	-0.0133937	-0.00161773	0.00594645	0.00850929	0.00468528	0.000148091	-0.00653607	-0.0103358	0.00968353	0	0	-0.00103978	-0.000286615	0.00683912
0.00505584	2010-11-16 14:30:06	0.113358	0.105368	-0.00799008	0.00505584	0.040634	-0.00759063	0.02061	0.0189571	0.011886	0.0141375	0.00529308	-0.0133904	-0.00165182	0.00602141	0.00863112	0.00480592	0.000150779	-0.00653965	-0.0102488	0.009646	0	0	-0.000348461	-0.000690939	0.00799008
0.00505584	2010-11-16 15:00:06	0.109838	0.105762	-0.00407564	0.00505584	0.0407391	-0.00788241	0.0206823	0.0189594	0.0117921	0.0140566	0.00529264	-0.0133748	-0.00167653	0.00610573	0.00871669	0.00491743	0.000153139	-0.0065426	-0.0101538	0.00960964	0	0	0.000363041	-0.00105156	0.00407564
0.00505584	2010-11-16 15:30:06	0.113358	0.106301	-0.0070569	0.00505584	0.0413471	-0.00813562	0.0205976	0.0188143	0.011668	0.0139576	0.00528906	-0.013355	-0.00169949	0.00613793	0.00875897	0.00500242	0.000154294	-0.00653733	-0.0100369	0.00957628	0	0	0.0010555	-0.00134929	0.0070569
0.00505584	2010-11-16 16:00:06	0.113358	0.104906	-0.0084521	0.00505584	0.0405916	-0.00835691	0.0202915	0.0184734	0.0115033	0.0138326	0.00528188	-0.0133327	-0.00171725	0.00610704	0.00871044	0.0050844	0.000154798	-0.00652453	-0.0099209	0.00954945	0	0	0.00169073	-0.0015685	0.0084521
0.00505584	2010-11-16 16:30:06	0.111246	0.102795	-0.00845057	0.00505584	0.0398785	-0.00850155	0.0196336	0.0180519	0.0112848	0.0136801	0.00527318	-0.0133064	-0.00173848	0.00593729	0.00849767	0.00514246	0.000154419	-0.00650557	-0.00980122	0.009523	0	0	0.00223404	-0.00169829	0.00845057
0.00505584	2010-11-16 17:00:06	0.109134	0.0991666	-0.00996704	0.00505584	0.0380321	-0.0086407	0.0189019	0.0175139	0.0110299	0.0135095	0.00526542	-0.0132716	-0.00177605	0.00573087	0.00823092	0.00517784	0.000153674	-0.0064856	-0.00968154	0.00949693	0	0	0.00265651	-0.00173331	0.00996704
0.00505584	2010-11-16 17:30:06	0.0992764	0.095081	-0.00419537	0.00505584	0.0357879	-0.0087087	0.0181372	0.0169534	0.0107451	0.0133134	0.00525121	-0.0132387	-0.00174297	0.00551114	0.00796138	0.00516859	0.000152582	-0.0064532	-0.0095466	0.00947096	0	0	0.00293682	-0.00167421	0.00419537
0.00505584	2010-11-16 18:00:06	0.0950519	0.0923	-0.00275191	0.00505584	0.034802	-0.00878967	0.0174995	0.0163849	0.0104191	0.0131078	0.00523414	-0.0132078	-0.00173777	0.00537477	0.00773557	0.00511717	0.000150766	-0.00642542	-0.00940451	0.00944886	0	0	0.00306254	-0.00152782	0.00275191
0.00505584	2010-11-16 18:30:06	0.0943478	0.0896985	-0.00464935	0.00505584	0.0337112	-0.00883622	0.0170504	0.0157854	0.0100756	0.0128973	0.00521424	-0.0131749	-0.00163509	0.00529792	0.00758886	0.00503704	0.000148349	-0.00639992	-0.00926569	0.00942399	0	0	0.00303088	-0.00130674	0.00464935
0.00505584	2010-11-16 19:00:06	0.0936437	0.0876183	-0.00602544	0.00505584	0.0332082	-0.00880247	0.0165448	0.015273	0.0097698	0.0126888	0.00518716	-0.0131329	-0.00157456	0.00518475	0.00741526	0.00492926	0.00014543	-0.00636488	-0.00912782	0.00939853	0	0	0.0028486	-0.00102856	0.00602544
0.00505584	2010-11-16 19:30:06	0.0908274	0.0850999	-0.00572746	0.00505584	0.0323052	-0.00866197	0.0160266	0.0148015	0.00951219	0.0124867	0.00515438	-0.0130914	-0.00153873	0.00502943	0.00719759	0.0048066	0.000141972	-0.00632331	-0.00899306	0.0093737	0	0	0.00253151	-0.000714724	0.00572746
0.00505584	2010-11-16 20:00:06	0.088011	0.081888	-0.00612303	0.00505584	0.030774	-0.00836087	0.0154645	0.0143005	0.00930746	0.0122658	0.00511844	-0.0130539	-0.00151576	0.00481657	0.00694155	0.00467977	0.00013763	-0.00626046	-0.00884785	0.00935061	0	0	0.00210318	-0.000388968	0.00612303
0.00505584	2010-11-16 20:30:06	0.0830824	0.0790303	-0.00405205	0.00505584	0.0296831	-0.00800957	0.0148238	0.0138572	0.0091481	0.0120506	0.00507803	-0.013021	-0.00151056	0.00462011	0.00663262	0.00453464	0.000133662	-0.00618716	-0.00870246	0.00932575	0	0	0.00159329	-7.56187e-05	0.00405205
0.00505584	2010-11-16 21:00:06	0.0816742	0.0766069	-0.00506731	0.00505584	0.02876	-0.0076626	0.0143369	0.0134918	0.00900341	0.0118452	0.00502905	-0.0129907	-0.00144197	0.00440381	0.00635694	0.00440492	0.000130026	-0.00609916	-0.00855749	0.00930315	0	0	0.00103557	0.000202222	0.00506731
0.00505584	2010-11-16 21:30:06	0.0767456	0.0741814	-0.00256423	0.00505584	0.0273338	-0.0074064	0.0140902	0.0133127	0.00887234	0.0116453	0.00497918	-0.0129611	-0.00138491	0.00428333	0.0062003	0.00428095	0.000126951	-0.00600366	-0.00841298	0.00927949	0	0	0.000465523	0.000424428	0.00256423
0.00505584	2010-11-16 22:00:06	0.0767456	0.0733181	-0.00342747	0.00505584	0.0271035	-0.00725378	0.0140933	0.0132231	0.00873812	0.011447	0.00492736	-0.0129328	-0.00131775	0.0042537	0.00614352	0.00413695	0.000124384	-0.00590458	-0.00826548	0.00925225	0	0	-8.18202e-05	0.000575397	0.00342747
0.00505584	2010-11-16 22:30:06	0.0781538	0.0739772	-0.00417656	0.00505584	0.0279641	-0.00705144	0.0142754	0.0131933	0.00863148	0.0112458	0.0048745	-0.0129084	-0.00127355	0.00432367	0.00615479	0.00399468	0.00012185	-0.00580517	-0.00811687	0.0092263	0	0	-0.000574163	0.000645253	0.00417656
0.00505584	2010-11-16 23:00:06	0.0781538	0.0749567	-0.00319708	0.00505584	0.0289074	-0.00682766	0.0145016	0.01325	0.00856149	0.0110427	0.00481475	-0.0128821	-0.00118689	0.0043539	0.00620689	0.00386932	0.000119265	-0.00570875	-0.00796526	0.0091976	0	0	-0.000983884	0.000630623	0.00319708
0.00505584	2010-11-16 23:30:06	0.0774497	0.0747133	-0.00273641	0.00505584	0.0289074	-0.00654685	0.0145958	0.0133187	0.00852292	0.0107957	0.00475288	-0.0128558	-0.00121618	0.00431064	0.00616572	0.00379009	0.000116454	-0.00560632	-0.00780773	0.00916877	0	0	-0.00128966	0.000534892	0.00273641
0.00505584	2010-11-17 00:00:06	0.0781538	0.0741512	-0.00400258	0.00505584	0.028865	-0.00629181	0.0144938	0.0133298	0.00853217	0.0105579	0.00469221	-0.0128289	-0.00123496	0.00422082	0.00603641	0.00373037	0.000113839	-0.00549713	-0.0076469	0.00913244	0	0	-0.00147767	0.000367939	0.00400258
0.00505584	2010-11-17 00:30:06	0.0774497	0.0732423	-0.00420743	0.00505584	0.0286347	-0.00606255	0.0143337	0.0132332	0.00854735	0.0103338	0.00463064	-0.0128039	-0.00125722	0.00408834	0.005881	0.0036885	0.00011174	-0.00539151	-0.00748526	0.00910082	0	0	-0.00154227	0.00014536	0.00420743
0.00505584	2010-11-17 01:00:06	0.0732252	0.0718725	-0.00135267	0.00505584	0.0279216	-0.00592589	0.0141484	0.013135	0.00854264	0.010117	0.00456923	-0.0127763	-0.00124435	0.00398023	0.00572927	0.00365524	0.000110172	-0.00529215	-0.00732473	0.00907031	0	0	-0.00148619	-0.000112748	0.00135267
0.00505584	2010-11-17 01:30:06	0.0725211	0.0709008	-0.0016203	0.00505584	0.0275439	-0.00597444	0.0140165	0.0130561	0.0085018	0.00989541	0.00450498	-0.0127493	-0.00120884	0.00391084	0.00563901	0.00363454	0.000109271	-0.00519175	-0.00717999	0.00904059	0	0	-0.00132022	-0.000383343	0.0016203
0.00505584	2010-11-17 02:00:06	0.0732252	0.0704015	-0.00282366	0.00505584	0.0273762	-0.00610811	0.0139913	0.0130744	0.00840982	0.00967193	0.00444085	-0.0127217	-0.00118658	0.0039074	0.0056138	0.00358794	0.00010884	-0.0050907	-0.00703907	0.00901398	0	0	-0.00106243	-0.000642202	0.00282366
0.00505584	2010-11-17 02:30:06	0.0739292	0.0705904	-0.00333884	0.00505584	0.0275439	-0.00622765	0.0141216	0.0130161	0.00827263	0.00945227	0.00437764	-0.0126869	-0.00112881	0.00396604	0.00569525	0.00352546	0.000108243	-0.00498737	-0.00689779	0.00898658	0	0	-0.000736912	-0.000865753	0.00333884
0.00505584	2010-11-17 03:00:06	0.0746333	0.071015	-0.00361829	0.00505584	0.0279216	-0.00622083	0.014153	0.0129572	0.0081152	0.00923389	0.00431248	-0.012654	-0.00111176	0.00402744	0.00572994	0.00346667	0.000107442	-0.00487314	-0.00675863	0.00895765	0	0	-0.000372236	-0.00103283	0.00361829
0.00505584	2010-11-17 03:30:06	0.0746333	0.0718783	-0.00275505	0.00505584	0.0288024	-0.00617727	0.0140902	0.0128986	0.00793805	0.00902919	0.00424777	-0.0126171	-0.00111003	0.00402246	0.00572994	0.00341893	0.0001062	-0.00474108	-0.00661888	0.00892888	0	0	3.92299e-07	-0.00112621	0.00275505
0.00505584	2010-11-17 04:00:06	0.0725211	0.0702568	-0.00226428	0.00505584	0.0274388	-0.00609264	0.0139427	0.0126762	0.00770854	0.00883786	0.00418067	-0.0125797	-0.00111942	0.00397276	0.00570897	0.00341297	0.000104392	-0.00461814	-0.00649139	0.0089031	0	0	0.000349137	-0.00113383	0.00226428
0.00505584	2010-11-17 04:30:06	0.0704088	0.0689492	-0.00145957	0.00505584	0.0269985	-0.00601234	0.0134655	0.0123438	0.00745476	0.00866912	0.00411237	-0.012533	-0.00114483	0.00388895	0.00555489	0.00339403	0.000102361	-0.00449947	-0.00637524	0.00888011	0	0	0.000643596	-0.00104962	0.00145957
0.00505584	2010-11-17 05:00:06	0.0704088	0.0673796	-0.00302915	0.00505584	0.0266207	-0.00595598	0.0129065	0.0118745	0.00719139	0.00852267	0.00404107	-0.0124896	-0.00117995	0.00375492	0.00535719	0.00339217	0.000100329	-0.00437878	-0.00626947	0.00885325	0	0	0.000856808	-0.000873893	0.00302915
0.00505584	2010-11-17 05:30:06	0.0654802	0.0639436	-0.00153664	0.00505584	0.0245642	-0.00594252	0.0122799	0.0113444	0.00691143	0.00839373	0.00396827	-0.0124462	-0.00111942	0.00356139	0.00512513	0.00339263	9.79253e-05	-0.00425224	-0.00617263	0.00882775	0	0	0.000967102	-0.000613248	0.00153664
0.00505584	2010-11-17 06:00:06	0.0626638	0.0605646	-0.00209924	0.00505584	0.0231381	-0.00601185	0.0115624	0.01066	0.00658418	0.0082788	0.00389458	-0.0124047	-0.0011236	0.00335256	0.0048528	0.00335822	9.48313e-05	-0.00412501	-0.00608424	0.00880219	0	0	0.000959661	-0.000280119	0.00209924
0.00505584	2010-11-17 06:30:06	0.0598475	0.057095	-0.00275253	0.00505584	0.0219846	-0.00606205	0.0107113	0.00995242	0.00621905	0.00815975	0.0038213	-0.0123672	-0.00111003	0.00315104	0.00447972	0.00328868	9.16658e-05	-0.00399982	-0.00599285	0.00877574	0	0	0.000827716	0.000108082	0.00275253
0.00505584	2010-11-17 07:00:06	0.0570311	0.0537396	-0.0032915	0.00505584	0.0208513	-0.0060283	0.00992611	0.00928318	0.00589023	0.00803624	0.00375388	-0.0123291	-0.00100908	0.00285687	0.0041217	0.00317747	8.81607e-05	-0.00388082	-0.00590334	0.00874586	0	0	0.000573261	0.000530107	0.0032915
0.00505584	2010-11-17 07:30:06	0.047878	0.0485807	0.000702696	0.00505584	0.0177464	-0.00591973	0.00922888	0.00873181	0.0056012	0.0078946	0.00368708	-0.0122903	-0.000962128	0.00258845	0.00379068	0.00305128	8.40286e-05	-0.00377032	-0.00582152	0.00871494	0	0	0.000207243	0.000962196	-0.000702696
0.00505584	2010-11-17 08:00:06	0.0464698	0.0458558	-0.000614043	0.00505584	0.0170758	-0.0057548	0.00859914	0.00814339	0.00535999	0.00774466	0.0036201	-0.0122534	-0.000920379	0.00237626	0.00345866	0.00287406	7.87722e-05	-0.00366639	-0.00574522	0.00868061	0	0	-0.000250824	0.00137953	0.000614043
0.00505584	2010-11-17 08:30:06	0.0443575	0.0435899	-0.000767554	0.00505584	0.0165304	-0.00550708	0.00814213	0.00755337	0.00519331	0.0075944	0.0035542	-0.0122205	-0.000861895	0.00224472	0.0031841	0.00267906	7.37423e-05	-0.00357587	-0.00568342	0.00864962	0	0	-0.000773829	0.00175767	0.000767554
0.00505584	2010-11-17 09:00:06	0.0443575	0.0415045	-0.00285304	0.00505584	0.0159849	-0.00519069	0.00768205	0.00717529	0.00508143	0.00742761	0.00348796	-0.0121922	-0.000695212	0.002011	0.00288967	0.0024823	6.91734e-05	-0.00349876	-0.00563071	0.00861936	0	0	-0.00132858	0.00207398	0.00285304
0.00505584	2010-11-17 09:30:06	0.0387248	0.0384985	-0.000226297	0.00505584	0.0143062	-0.00488112	0.00733336	0.00705453	0.00502121	0.00726619	0.00342668	-0.0121613	-0.000692454	0.00177538	0.0026227	0.00230977	6.51276e-05	-0.00343175	-0.00558922	0.00858621	0	0	-0.00187779	0.00230891	0.000226297
0.00505584	2010-11-17 10:00:06	0.0352044	0.0368521	0.00164772	0.00505584	0.0133629	-0.00457637	0.00722019	0.00703328	0.00501842	0.00712453	0.00337047	-0.0121317	-0.000654177	0.00166545	0.00248994	0.00211414	6.18637e-05	-0.00336635	-0.00555077	0.00854989	0	0	-0.00238246	0.00244702	-0.00164772
0.00505584	2010-11-17 10:30:06	0.0359085	0.0376781	0.00176956	0.00505584	0.0139507	-0.00419198	0.00744459	0.00711977	0.0050926	0.0069835	0.00331907	-0.0121047	-0.000605797	0.00175241	0.00253267	0.0019016	5.92834e-05	-0.0033003	-0.00551638	0.00851169	0	0	-0.00280442	0.0024779	-0.00176956
0.00505584	2010-11-17 11:00:06	0.040133	0.0399985	-0.000134512	0.00505584	0.0153143	-0.00384684	0.00793131	0.00734281	0.00517375	0.00684916	0.00327216	-0.0120777	-0.000494437	0.00192509	0.00271576	0.00173905	5.73623e-05	-0.00323161	-0.00548644	0.00847127	0	0	-0.00310902	0.00239672	0.000134512
0.00505584	2010-11-17 11:30:06	0.0443575	0.0423924	-0.00196507	0.00505584	0.0164677	-0.00361458	0.00848405	0.00777246	0.00526486	0.00673867	0.00322886	-0.0120501	-0.000445746	0.00207287	0.00293934	0.00166548	5.60006e-05	-0.00315476	-0.0054544	0.00842888	0	0	-0.00326761	0.00220459	0.00196507
0.00505584	2010-11-17 12:00:06	0.0457657	0.044442	-0.0013237	0.00505584	0.0173909	-0.00348889	0.00901483	0.00824365	0.005364	0.00666257	0.00318678	-0.0120199	-0.000481265	0.00219145	0.00313134	0.00162024	5.59588e-05	-0.00308218	-0.00543626	0.00838408	0	0	-0.00325973	0.00190854	0.0013237
0.00505584	2010-11-17 12:30:06	0.0471739	0.0465544	-0.000619512	0.00505584	0.0183141	-0.00325896	0.00947023	0.0086575	0.0054949	0.00659539	0.00314481	-0.0119877	-0.000553634	0.00231003	0.00329925	0.00160286	5.61921e-05	-0.00300662	-0.00542364	0.00833737	0	0	-0.00307482	0.00152126	0.000619512
0.00505584	2010-11-17 13:00:06	0.0506943	0.0488763	-0.00181802	0.00505584	0.0194676	-0.00305729	0.00986913	0.00895411	0.00560974	0.00654603	0.00310675	-0.0119587	-0.000593647	0.00243205	0.00345187	0.00163152	5.67178e-05	-0.00292815	-0.00540656	0.00829206	0	0	-0.00271331	0.00106054	0.00181802
0.00505584	2010-11-17 13:30:06	0.0521025	0.0503018	-0.00180075	0.00505584	0.020013	-0.00299977	0.0101252	0.00918132	0.00567031	0.00651228	0.00307226	-0.0119311	-0.000616614	0.00250839	0.00356901	0.00172685	5.752e-05	-0.0028602	-0.00539347	0.00824948	0	0	-0.00218692	0.000548385	0.00180075
0.00505584	2010-11-17 14:00:06	0.0535107	0.0511532	-0.00235746	0.00505584	0.0204534	-0.00316787	0.0102194	0.0093103	0.00568078	0.00651226	0.00304349	-0.0119002	-0.000653154	0.00255004	0.00363629	0.00185155	5.90892e-05	-0.00280004	-0.00539664	0.00820703	0	0	-0.0015183	9.95187e-06	0.00235746
0.00505584	2010-11-17 14:30:06	0.0535107	0.0509435	-0.00256715	0.00505584	0.0201806	-0.00340944	0.0101865	0.00930336	0.00564657	0.00653039	0.00302009	-0.0118673	-0.000688983	0.00255648	0.00366228	0.00195547	6.09578e-05	-0.00274415	-0.00540251	0.00816489	0	0	-0.000739727	-0.000527816	0.00256715
0.00505584	2010-11-17 15:00:06	0.0535107	0.0506613	-0.00284935	0.00505584	0.0200756	-0.0036387	0.010028	0.00916776	0.0055593	0.00654822	0.0030015	-0.0118292	-0.000725524	0.00256541	0.00366429	0.0020319	6.24974e-05	-0.00269318	-0.00540868	0.00812527	0	0	0.000108717	-0.00103765	0.00284935
0.00505584	2010-11-17 15:30:06	0.0535107	0.0497524	-0.00375827	0.00505584	0.0196352	-0.00385451	0.00975321	0.00889495	0.00543224	0.00656669	0.00298621	-0.0117897	-0.00072726	0.00253708	0.00362122	0.00209375	6.33507e-05	-0.0026632	-0.00542735	0.00808656	0	0	0.000981678	-0.00149353	0.00375827
0.00505584	2010-11-17 16:00:06	0.0535107	0.048431	-0.0050797	0.00505584	0.0190474	-0.00406233	0.00932929	0.00859044	0.0052701	0.00658833	0.00297271	-0.0117463	-0.00073318	0.00247354	0.00353398	0.00214455	6.38576e-05	-0.00264489	-0.0054598	0.00804837	0	0	0.0018314	-0.00187225	0.0050797
0.00505584	2010-11-17 16:30:06	0.0499902	0.0464976	-0.0034926	0.00505584	0.0179565	-0.00424072	0.00888019	0.00821845	0.00508457	0.00661602	0.00296058	-0.0116984	-0.000728996	0.00237978	0.00343993	0.00217085	6.39399e-05	-0.00263414	-0.0054979	0.00801509	0	0	0.00261082	-0.00215488	0.0034926
0.00505584	2010-11-17 17:00:06	0.047878	0.0442282	-0.00364978	0.00505584	0.016593	-0.00433997	0.00837927	0.00778687	0.00489694	0.00664499	0.00294873	-0.0116477	-0.000734916	0.00231778	0.00333438	0.00216576	6.36622e-05	-0.00263255	-0.00553464	0.00798226	0	0	0.00327662	-0.00232804	0.00364978
0.00505584	2010-11-17 17:30:06	0.0471739	0.0429006	-0.0042733	0.00505584	0.0161526	-0.00437305	0.00786107	0.00734516	0.00472764	0.00667936	0.00294197	-0.0115977	-0.000711236	0.00225725	0.00323074	0.00213457	6.29881e-05	-0.00264537	-0.00558312	0.0079548	0	0	0.00379202	-0.00238487	0.0042733
0.00505584	2010-11-17 18:00:06	0.0443575	0.0410894	-0.00326812	0.00505584	0.0150617	-0.00434113	0.0074449	0.00694177	0.00457004	0.00671724	0.00293747	-0.0115497	-0.000678879	0.0021992	0.00315298	0.00210364	6.19312e-05	-0.00267091	-0.00564933	0.00792892	0	0	0.00412921	-0.00232557	0.00326812
0.00505584	2010-11-17 18:30:06	0.0422453	0.0391099	-0.00313543	0.00505584	0.0138032	-0.00428227	0.00703664	0.00660619	0.00442552	0.00676435	0.00293269	-0.0114991	-0.000648258	0.00212827	0.00306674	0.0020601	6.09052e-05	-0.00270066	-0.00572041	0.0079065	0	0	0.00427107	-0.00215753	0.00313543
0.00505584	2010-11-17 19:00:06	0.0415412	0.0381532	-0.00338803	0.00505584	0.0134255	-0.00416207	0.00670054	0.00635933	0.00432202	0.00682546	0.00292965	-0.0114478	-0.000660096	0.00207323	0.00298407	0.00200328	5.99925e-05	-0.00272615	-0.00579278	0.0078859	0	0	0.00421217	-0.00189493	0.00338803
0.00505584	2010-11-17 19:30:06	0.040133	0.0374404	-0.00269262	0.00505584	0.0128801	-0.00398118	0.00654185	0.00620024	0.00427141	0.00690407	0.00293309	-0.0113984	-0.000631212	0.00205339	0.00296187	0.0019407	5.91796e-05	-0.0027497	-0.00586885	0.00786688	0	0	0.00395907	-0.00155791	0.00269262
0.00505584	2010-11-17 20:00:06	0.0394289	0.0372338	-0.00219507	0.00505584	0.0125447	-0.00374759	0.00651667	0.0061302	0.00428415	0.00700402	0.00293744	-0.0113498	-0.000604774	0.00206533	0.00297425	0.00188508	5.82655e-05	-0.00277357	-0.00595519	0.00785027	0	0	0.00352967	-0.0011712	0.00219507
0.00505584	2010-11-17 20:30:06	0.0408371	0.0376932	-0.00314395	0.00505584	0.0127548	-0.00354159	0.00657947	0.00613906	0.00433651	0.00712243	0.00294147	-0.0113017	-0.000592935	0.00211547	0.00301453	0.001843	5.74108e-05	-0.00280104	-0.00605286	0.00783373	0	0	0.00295198	-0.00076242	0.00314395
0.00505584	2010-11-17 21:00:06	0.040133	0.0386339	-0.00149906	0.00505584	0.0133002	-0.0033356	0.00672234	0.00625502	0.00444838	0.00725581	0.00295146	-0.0112583	-0.000573439	0.00214372	0.00305012	0.0018169	5.70387e-05	-0.00282523	-0.00615235	0.00782001	0	0	0.00226213	-0.000360182	0.00149906
0.00505584	2010-11-17 21:30:06	0.040133	0.0391698	-0.000963154	0.00505584	0.0133629	-0.0031474	0.00695157	0.00648853	0.00461367	0.00739079	0.00296718	-0.0112168	-0.000587728	0.0021457	0.003076	0.00179869	5.72477e-05	-0.00284876	-0.00625811	0.00781065	0	0	0.00150192	8.01305e-06	0.000963154
0.00505584	2010-11-17 22:00:06	0.040133	0.0401874	5.44439e-05	0.00505584	0.0137406	-0.00296718	0.00724361	0.00682123	0.00481875	0.00753466	0.00298487	-0.0111813	-0.000607223	0.00216209	0.00312676	0.0017973	5.77088e-05	-0.00287265	-0.00636752	0.00780595	0	0	0.000716122	0.000317767	-5.44439e-05
0.00505584	2010-11-17 22:30:06	0.0422453	0.0419936	-0.000251691	0.00505584	0.0146638	-0.00283417	0.00769577	0.00719386	0.00505716	0.00768778	0.00300178	-0.0111516	-0.000622534	0.00224254	0.0032245	0.00179776	5.85325e-05	-0.0029021	-0.00648156	0.00780713	0	0	-5.04404e-05	0.000549585	0.000251691
0.00505584	2010-11-17 23:00:06	0.0443575	0.0441544	-0.000203141	0.00505584	0.015692	-0.00275387	0.0082532	0.00763462	0.00531565	0.00783677	0.00302332	-0.0111234	-0.000614165	0.00237305	0.0033808	0.00180954	5.9979e-05	-0.00293711	-0.00660195	0.00781535	0	0	-0.000755664	0.000690321	0.000203141
0.00505584	2010-11-17 23:30:06	0.0457657	0.0468453	0.00107957	0.00505584	0.0171182	-0.00274656	0.00886874	0.00816378	0.00558094	0.00798003	0.00305162	-0.011099	-0.000604774	0.00250451	0.00357259	0.00184816	6.16655e-05	-0.00297965	-0.00672943	0.0078272	0	0	-0.00136274	0.000734144	-0.00107957
0.00505584	2010-11-18 00:00:06	0.0485821	0.0492068	0.000624668	0.00505584	0.018209	-0.00280974	0.00950784	0.00872337	0.00585095	0.00812741	0.00308098	-0.0110753	-0.000630189	0.00264242	0.00377129	0.00190145	6.36487e-05	-0.00303201	-0.00686249	0.00784161	0	0	-0.00184229	0.000682944	-0.000624668
0.00505584	2010-11-18 00:30:06	0.0499902	0.051815	0.00182482	0.00505584	0.0195726	-0.00287658	0.0101124	0.00926396	0.00614591	0.00828498	0.00311228	-0.0110562	-0.000674384	0.00276495	0.00394589	0.00196097	6.57868e-05	-0.00308956	-0.00700447	0.00785851	0	0	-0.00217404	0.000546148	-0.00182482
0.00505584	2010-11-18 01:00:06	0.0528066	0.0542124	0.00140582	0.00505584	0.0207685	-0.00295322	0.0106777	0.00974657	0.00643477	0.00842188	0.00314596	-0.0110371	-0.000710213	0.00288697	0.00410041	0.00203356	6.80665e-05	-0.00314744	-0.0071542	0.00788226	0	0	-0.00234784	0.000339949	-0.00140582
0.00505584	2010-11-18 01:30:06	0.0542148	0.0564188	0.00220396	0.00505584	0.0218594	-0.00306728	0.011163	0.0101991	0.00669378	0.00855113	0.00318384	-0.0110193	-0.000736651	0.00296734	0.00424444	0.00212697	7.04878e-05	-0.00320499	-0.007302	0.00791179	0	0	-0.00236404	8.60269e-05	-0.00220396
0.00505584	2010-11-18 02:00:06	0.056327	0.0581038	0.00177679	0.00505584	0.0225724	-0.00328375	0.0115792	0.0106218	0.00690026	0.00868801	0.00322667	-0.0110088	-0.00079687	0.00305912	0.00437966	0.00223625	7.32299e-05	-0.00326681	-0.00745572	0.00794669	0	0	-0.00223323	-0.000190155	-0.00177679
0.00505584	2010-11-18 02:30:06	0.0584393	0.0598222	0.00138292	0.00505584	0.0232855	-0.00353696	0.0119419	0.0110248	0.0070713	0.00882299	0.003271	-0.0110015	-0.000817388	0.00316036	0.00452547	0.00233691	7.64237e-05	-0.00332827	-0.0076173	0.00798778	0	0	-0.00197539	-0.000461316	-0.00138292
0.00505584	2010-11-18 03:00:06	0.0605516	0.0616225	0.00107089	0.00505584	0.0239986	-0.00380796	0.0123329	0.0113408	0.00720308	0.00896686	0.00331803	-0.0110015	-0.00085393	0.00329482	0.00471625	0.00243005	7.94219e-05	-0.00338646	-0.007782	0.00803652	0	0	-0.00161841	-0.00070045	-0.00107089
0.00505584	2010-11-18 03:30:06	0.0633679	0.0634466	7.86874e-05	0.00505584	0.0247541	-0.00406665	0.0126627	0.011568	0.00727673	0.00911998	0.00336641	-0.0110099	-0.000861586	0.00344861	0.00491306	0.00252356	8.19174e-05	-0.00344041	-0.00795127	0.00808459	0	0	-0.00119618	-0.000882862	-7.86874e-05
0.00505584	2010-11-18 04:00:06	0.0647761	0.0651651	0.000389044	0.00505584	0.0257399	-0.0043315	0.0128716	0.0116685	0.0072989	0.00928965	0.00341732	-0.0110231	-0.000893941	0.00355371	0.00503511	0.00262142	8.40825e-05	-0.00349698	-0.0081243	0.0081333	0	0	-0.00074636	-0.000988004	-0.000389044
0.00505584	2010-11-18 04:30:06	0.0654802	0.0656342	0.00015397	0.00505584	0.0258026	-0.00458038	0.0128701	0.011728	0.00728581	0.00947809	0.00347243	-0.0110388	-0.000932219	0.00357347	0.0050842	0.00272059	8.60629e-05	-0.00355154	-0.00829675	0.00818557	0	0	-0.000307885	-0.00100098	-0.00015397
0.00505584	2010-11-18 05:00:06	0.0654802	0.0655192	3.90327e-05	0.00505584	0.0255298	-0.0047882	0.0127273	0.0116907	0.0072694	0.009678	0.0035301	-0.0110566	-0.00097468	0.00352831	0.00507761	0.00281819	8.74313e-05	-0.00359697	-0.00846819	0.00824323	0	0	8.16104e-05	-0.000913614	-3.90327e-05
0.00505584	2010-11-18 05:30:06	0.064072	0.0642894	0.000217449	0.00505584	0.024439	-0.00495678	0.0124871	0.0114968	0.00722018	0.00988173	0.00358984	-0.0110835	-0.00103419	0.00350006	0.00502015	0.00289109	8.83494e-05	-0.00364113	-0.00863982	0.00831153	0	0	0.00038828	-0.000725002	-0.000217449
0.00505584	2010-11-18 06:00:06	0.0654802	0.0640562	-0.00142403	0.00505584	0.024544	-0.00509594	0.0121432	0.0112034	0.00715229	0.0100867	0.00365454	-0.011117	-0.00103521	0.00346383	0.00494529	0.00294681	8.87498e-05	-0.00369151	-0.00881784	0.00838618	0	0	0.000584361	-0.000441569	0.00142403
0.00505584	2010-11-18 06:30:06	0.0633679	0.0628696	-0.000498349	0.00505584	0.0237885	-0.00526087	0.0118087	0.0109179	0.00707113	0.0102924	0.00372194	-0.0111571	-0.00100459	0.00339978	0.00485905	0.00299232	8.91825e-05	-0.00374417	-0.00900049	0.00846652	0	0	0.000650116	-7.66067e-05	0.000498349
0.00505584	2010-11-18 07:00:06	0.0598475	0.0611796	0.00133208	0.00505584	0.0226977	-0.00542147	0.011446	0.0107198	0.00698491	0.0105028	0.00378935	-0.0112044	-0.000993463	0.00328068	0.00472952	0.00301286	8.93349e-05	-0.00380436	-0.00918362	0.00855219	0	0	0.000575308	0.000350638	-0.00133208
0.00505584	2010-11-18 07:30:06	0.0605516	0.0598877	-0.000663947	0.00505584	0.0218796	-0.00552505	0.0112245	0.0104948	0.00693272	0.0107158	0.00386064	-0.0112602	-0.00100877	0.00321378	0.00463915	0.00299635	8.8979e-05	-0.00387013	-0.00936446	0.00863782	0	0	0.000360098	0.000816232	0.000663947
0.00505584	2010-11-18 08:00:06	0.0570311	0.0593369	0.00230575	0.00505584	0.0216493	-0.00551024	0.0110455	0.0102876	0.00694005	0.0109138	0.00393553	-0.0113187	-0.000971519	0.00318201	0.0045615	0.00294103	8.83615e-05	-0.00394768	-0.00954917	0.00872536	0	0	1.53002e-05	0.0012931	-0.00230575
0.00505584	2010-11-18 08:30:06	0.0612557	0.0598686	-0.0013871	0.00505584	0.0222573	-0.00540417	0.0109685	0.0101969	0.00702069	0.0111093	0.00401161	-0.0113766	-0.000945081	0.00315376	0.00450093	0.00288354	8.75176e-05	-0.00403465	-0.00974227	0.0088109	0	0	-0.00043806	0.00175273	0.0013871
0.00505584	2010-11-18 09:00:06	0.0577352	0.0589981	0.00126291	0.00505584	0.0212715	-0.00530791	0.0109904	0.0102055	0.0071556	0.0113038	0.0040901	-0.0114404	-0.00090262	0.00311504	0.00448553	0.00284945	8.67276e-05	-0.00412461	-0.00993426	0.00890143	0	0	-0.000969864	0.0021669	-0.00126291
0.00505584	2010-11-18 09:30:06	0.0570311	0.0593267	0.00229561	0.00505584	0.0213765	-0.00518039	0.0110077	0.0103889	0.00736539	0.0114954	0.00417054	-0.0115114	-0.000907517	0.00310172	0.00446924	0.00279849	8.67896e-05	-0.00422141	-0.010127	0.00899106	0	0	-0.00154268	0.0025094	-0.00229561
0.00505584	2010-11-18 10:00:06	0.0577352	0.0605366	0.00280135	0.00505584	0.0218594	-0.00502893	0.0113012	0.0106725	0.00763488	0.0116985	0.00425129	-0.0115955	-0.000926299	0.00315736	0.00454656	0.0027398	8.7558e-05	-0.00432246	-0.0103246	0.00908601	0	0	-0.00211406	0.00275752	-0.00280135
0.00505584	2010-11-18 10:30:06	0.0598475	0.0624904	0.00264294	0.00505584	0.0222997	-0.00483274	0.0118507	0.0111405	0.00795113	0.0119051	0.00433159	-0.0116882	-0.000880368	0.00330975	0.00475553	0.00270561	8.90059e-05	-0.00442383	-0.0105197	0.00918663	0	0	-0.00263934	0.00289345	-0.00264294
0.00505584	2010-11-18 11:00:06	0.064072	0.0661273	0.00205527	0.00505584	0.0239784	-0.00474148	0.0126201	0.0118151	0.00828118	0.0121216	0.00441157	-0.0117887	-0.000878632	0.00352613	0.00505754	0.0026927	9.12546e-05	-0.00452881	-0.0107143	0.00929729	0	0	-0.00307458	0.0029052	-0.00205527
0.00505584	2010-11-18 11:30:06	0.0690006	0.0705304	0.00152975	0.00505584	0.0258874	-0.00470407	0.0136171	0.0125996	0.00863025	0.0123581	0.00449441	-0.0118992	-0.000904046	0.00383378	0.00546409	0.00272582	9.41747e-05	-0.00463311	-0.0109081	0.00941058	0	0	-0.00337972	0.00278742	-0.00152975
0.00505584	2010-11-18 12:00:06	0.0739292	0.0755716	0.00164238	0.00505584	0.0281317	-0.00468079	0.0146896	0.0134431	0.00901824	0.012608	0.00457814	-0.0120116	-0.000915172	0.00415226	0.00590366	0.00279053	9.78525e-05	-0.00473477	-0.011098	0.00952273	0	0	-0.0035214	0.00254165	-0.00164238
0.00505584	2010-11-18 12:22:36	0.0795619	0.0793488	-0.000213105	0.00505584	0.0298417	-0.00465992	0.015456	0.0140872	0.00930675	0.0127942	0.00464157	-0.0120988	-0.000971565	0.00437499	0.00621019	0.00286412	0.000100897	-0.00480968	-0.0112309	0.00961361	0	0	-0.00350553	0.0022782	0.000213105
0.00505584	2010-11-18 13:00:06	0.0844906	0.0851331	0.000642519	0.00505584	0.03239	-0.00467348	0.0165694	0.0150563	0.00978428	0.013109	0.00474696	-0.0122425	-0.00107246	0.00470138	0.00668965	0.00307106	0.000106036	-0.0049431	-0.0114658	0.00977345	0	0	-0.00322961	0.00170673	-0.000642519
0.00505584	2010-11-18 13:30:06	0.0887151	0.088732	1.68691e-05	0.00505584	0.0338587	-0.00479186	0.0172416	0.0157354	0.010148	0.0133764	0.00483309	-0.0123622	-0.00117443	0.00489432	0.00697481	0.00327162	0.000110911	-0.00505002	-0.0116645	0.00990414	0	0	-0.00278332	0.00115349	-1.68691e-05
0.00505584	2010-11-18 14:00:06	0.0908274	0.0914942	0.000666794	0.00505584	0.0348445	-0.00503593	0.017777	0.0163077	0.0104491	0.0136524	0.0049225	-0.0124819	-0.00127569	0.00505601	0.00721367	0.00349241	0.000116043	-0.00516219	-0.0118669	0.0100369	0	0	-0.0021497	0.000542383	-0.000666794
0.00505584	2010-11-18 14:30:06	0.0936437	0.0937595	0.000115804	0.00505584	0.0355576	-0.00538607	0.0182294	0.0167127	0.010695	0.0139341	0.00501224	-0.0126068	-0.00132683	0.00520636	0.00744796	0.00372446	0.000121344	-0.00527798	-0.012067	0.010179	0	0	-0.00135432	-9.74587e-05	-0.000115804
0.00505584	2010-11-18 15:00:06	0.0950519	0.0960436	0.000991659	0.00505584	0.0365858	-0.00583181	0.0185529	0.0170575	0.0108964	0.0142245	0.00510256	-0.0127403	-0.00140164	0.00534675	0.00764365	0.00393108	0.000126724	-0.0054026	-0.0122663	0.0103316	0	0	-0.000434074	-0.000734966	-0.000991659
0.00505584	2010-11-18 15:30:06	0.0985723	0.0978272	-0.000745138	0.00505584	0.0372564	-0.00631063	0.0188465	0.0172755	0.0110282	0.0145049	0.00519439	-0.0128849	-0.00144339	0.00549607	0.00783844	0.00412125	0.000131638	-0.00553506	-0.0124699	0.0104957	0	0	0.000564998	-0.00133885	0.000745138
0.00505584	2010-11-18 16:00:06	0.0992764	0.0988054	-0.000470979	0.00505584	0.0373615	-0.00673973	0.0189942	0.017376	0.0111265	0.0147758	0.00528651	-0.0130322	-0.00147401	0.00560865	0.00802186	0.00428739	0.000135804	-0.00567271	-0.0126765	0.0106595	0	0	0.00159049	-0.00187936	0.000470979
0.00505584	2010-11-18 16:30:06	0.100685	0.0999114	-0.000773174	0.00505584	0.0379069	-0.00711979	0.0189503	0.0174447	0.0111914	0.0150464	0.00537909	-0.0131789	-0.00152831	0.00569194	0.00811122	0.0044277	0.00013963	-0.00580841	-0.0128807	0.0108255	0	0	0.00258693	-0.00233006	0.000773174
0.00505584	2010-11-18 17:00:06	0.0999805	0.100002	2.18074e-05	0.00505584	0.0375292	-0.00738397	0.0188859	0.0174267	0.011238	0.0153059	0.00547107	-0.0133354	-0.00155751	0.0057068	0.00817068	0.004554	0.000142719	-0.005952	-0.0130862	0.0110007	0	0	0.00349936	-0.00266939	-2.18074e-05
0.00505584	2010-11-18 17:30:06	0.101389	0.0996465	-0.00174221	0.00505584	0.0367736	-0.00759362	0.0187839	0.0173779	0.0112762	0.0155599	0.00556097	-0.0134998	-0.00160415	0.00573806	0.00823695	0.00466088	0.000145478	-0.00610046	-0.0133004	0.0111804	0	0	0.00427684	-0.00288208	0.00174221
0.00505584	2010-11-18 18:00:06	0.101389	0.100068	-0.00132074	0.00505584	0.0369211	-0.0077898	0.0186567	0.0173196	0.0112931	0.0158178	0.0056471	-0.0136649	-0.00162712	0.00577231	0.00827243	0.00474048	0.000147804	-0.00625151	-0.0135186	0.0113599	0	0	0.00487583	-0.00296015	0.00132074
0.00505584	2010-11-18 18:30:06	0.101389	0.100582	-0.00080634	0.00505584	0.0369837	-0.00793262	0.0186488	0.01726	0.0113176	0.0160712	0.00573726	-0.0138319	-0.00164172	0.00584925	0.00835388	0.00481447	0.000149813	-0.00640555	-0.0137518	0.0115448	0	0	0.00526295	-0.00290355	0.00080634
0.00505584	2010-11-18 19:00:06	0.102093	0.100605	-0.00148785	0.00505584	0.0365434	-0.00805215	0.0186613	0.0172492	0.0113605	0.0163303	0.00583192	-0.0140062	-0.00161283	0.00589287	0.00844135	0.00487206	0.000151673	-0.00655724	-0.0139892	0.0117352	0	0	0.00541714	-0.00272022	0.00148785
0.00505584	2010-11-18 19:30:06	0.102093	0.101306	-0.000786387	0.00505584	0.0368787	-0.00810053	0.018666	0.017317	0.0114247	0.0165773	0.00592765	-0.0141922	-0.00166019	0.00593554	0.00849311	0.00492016	0.000153349	-0.00669978	-0.0142255	0.0119298	0	0	0.005331	-0.0024257	0.000786387
0.00505584	2010-11-18 20:00:06	0.103501	0.101815	-0.00168558	0.00505584	0.0369837	-0.00810419	0.0187681	0.0173566	0.0115337	0.0168323	0.00602203	-0.0143888	-0.00166887	0.00597273	0.00855548	0.00495991	0.000154736	-0.00683905	-0.0144711	0.0121232	0	0	0.00501114	-0.00204216	0.00168558
0.00505584	2010-11-18 20:30:06	0.103501	0.102376	-0.0011251	0.00505584	0.0370888	-0.0080312	0.0188717	0.0174919	0.0116954	0.0170701	0.00611729	-0.0145901	-0.00168071	0.00601342	0.00861304	0.00499	0.000156072	-0.0069744	-0.014713	0.0123208	0	0	0.00447768	-0.00159696	0.0011251
0.00505584	2010-11-18 21:00:06	0.104205	0.103256	-0.000948622	0.00505584	0.0374665	-0.0079785	0.0190538	0.0176877	0.0118953	0.0173114	0.00621436	-0.0147913	-0.00169357	0.00606056	0.008683	0.00502472	0.000157524	-0.00710355	-0.0149491	0.0125197	0	0	0.00376281	-0.00112084	0.000948622
0.00505584	2010-11-18 21:30:06	0.102797	0.104102	0.00130503	0.00505584	0.0376342	-0.00793926	0.0193458	0.0179713	0.0121485	0.0175747	0.00631159	-0.0150043	-0.00170123	0.00612556	0.00877694	0.00507319	0.000159076	-0.00722779	-0.0151908	0.0127257	0	0	0.00290864	-0.000645797	-0.00130503
0.00505584	2010-11-18 22:00:06	0.105613	0.10575	0.000136464	0.00505584	0.0384948	-0.0079534	0.0197478	0.0183433	0.0124318	0.0178526	0.00640701	-0.0152247	-0.0017148	0.00621787	0.00891026	0.00510857	0.000161025	-0.00734906	-0.0154362	0.0129354	0	0	0.00196434	-0.000202844	-0.000136464
0.00505584	2010-11-18 22:30:06	0.106317	0.107714	0.00139636	0.00505584	0.0394179	-0.00793561	0.0202926	0.0188129	0.0127514	0.0181136	0.00650376	-0.0154444	-0.00172838	0.00633945	0.00906757	0.00515211	0.000163362	-0.00746876	-0.0156843	0.0131413	0	0	0.000983	0.000180191	-0.00139636
0.00505584	2010-11-18 23:00:06	0.109838	0.110187	0.000349439	0.00505584	0.0406765	-0.00795157	0.0209364	0.0194092	0.0130827	0.0183639	0.00660308	-0.0156706	-0.0017395	0.00646747	0.00925456	0.00520058	0.000166104	-0.00758546	-0.0159262	0.0133454	0	0	1.82366e-05	0.000480658	-0.000349439
0.00505584	2010-11-18 23:30:06	0.109838	0.113118	0.00328003	0.00505584	0.0421026	-0.00798282	0.0217105	0.0200965	0.0134357	0.0186087	0.00670418	-0.015904	-0.00177257	0.00662924	0.00950581	0.00526269	0.000169013	-0.00769895	-0.0161652	0.013557	0	0	-0.000879161	0.000682708	-0.00328003
0.00505584	2010-11-19 00:00:06	0.114766	0.116349	0.00158237	0.00505584	0.0436763	-0.00803985	0.0225632	0.0207933	0.0137906	0.0188433	0.0068111	-0.0161454	-0.00181156	0.0068421	0.00978695	0.00533762	0.00017208	-0.00780842	-0.0164036	0.0137711	0	0	-0.0016643	0.000778422	-0.00158237
0.00505584	2010-11-19 00:30:06	0.118287	0.120125	0.00183781	0.00505584	0.0457327	-0.00810486	0.023386	0.0215202	0.0141553	0.0190728	0.00692048	-0.0163848	-0.00184566	0.0070559	0.0100527	0.00543046	0.000175299	-0.00790881	-0.0166443	0.0139877	0	0	-0.00230081	0.000768347	-0.00183781
0.00505584	2010-11-19 01:00:06	0.121103	0.123435	0.00233152	0.00505584	0.0473892	-0.00822872	0.0242277	0.0221888	0.0144826	0.0192982	0.00702877	-0.0166314	-0.00187383	0.00723399	0.0103301	0.00555329	0.000178685	-0.00801642	-0.0168826	0.014202	0	0	-0.00276288	0.000661381	-0.00233152
0.00505584	2010-11-19 01:30:06	0.12392	0.125952	0.00203294	0.00505584	0.0485851	-0.00840778	0.0248873	0.0228381	0.0147877	0.019522	0.00714095	-0.0168839	-0.0019417	0.00735842	0.0105241	0.00569573	0.000182089	-0.00813091	-0.0171132	0.0144153	0	0	-0.00303657	0.000474036	-0.00203294
0.00505584	2010-11-19 02:00:06	0.12744	0.128755	0.00131535	0.00505584	0.050284	-0.00866531	0.0254463	0.0233898	0.0150849	0.0197525	0.00725288	-0.0171417	-0.0020301	0.00747356	0.0106834	0.0058377	0.0001857	-0.00824792	-0.0173413	0.0146264	0	0	-0.00312036	0.000229113	-0.00131535
0.00505584	2010-11-19 02:30:06	0.12744	0.130218	0.00277803	0.00505584	0.0507042	-0.00893631	0.0259206	0.0238141	0.0153556	0.0199976	0.00736133	-0.0174055	-0.00206348	0.00756776	0.0108311	0.00598543	0.000189087	-0.00835481	-0.017571	0.0148374	0	0	-0.00302491	-4.60948e-05	-0.00277803
0.00505584	2010-11-19 03:00:06	0.130256	0.132127	0.00187061	0.00505584	0.0517526	-0.00924838	0.0262677	0.0241015	0.0155736	0.0202621	0.00747247	-0.017664	-0.00209236	0.00766607	0.0109684	0.00611914	0.000192158	-0.00845585	-0.0178032	0.0150531	0	0	-0.00277206	-0.000321927	-0.00187061
0.00505584	2010-11-19 03:30:06	0.13096	0.133119	0.00215862	0.00505584	0.052193	-0.00963709	0.0264562	0.0243281	0.0157122	0.0205266	0.00758571	-0.0179212	-0.00214769	0.00773838	0.011054	0.00625509	0.000195472	-0.00855064	-0.018035	0.0152718	0	0	-0.00239318	-0.000568646	-0.00215862
0.00505584	2010-11-19 04:00:06	0.133777	0.1344	0.000622892	0.00505584	0.0529061	-0.0100117	0.0265583	0.0245537	0.0158105	0.0208195	0.00770077	-0.0181868	-0.00216198	0.00776371	0.011118	0.0063681	0.000198664	-0.00864383	-0.0182586	0.0154951	0	0	-0.00192695	-0.000758708	-0.000622892
0.00505584	2010-11-19 04:29:56	0.138001	0.134188	-0.00381353	0.00505584	0.0519859	-0.0103707	0.026713	0.0247019	0.0158608	0.0211275	0.00781103	-0.0184537	-0.00218178	0.00782395	0.0112358	0.00645957	0.000201604	-0.00873585	-0.0184804	0.0157214	0	0	-0.00141955	-0.000868493	0.00381353
0.00505584	2010-11-19 05:00:06	0.134481	0.135552	0.00107072	0.00505584	0.0526758	-0.0106228	0.0268127	0.0247632	0.0158775	0.0214192	0.00792337	-0.0187275	-0.00221903	0.00790718	0.0113282	0.00652199	0.000203729	-0.0088263	-0.0187016	0.0159493	0	0	-0.000907408	-0.00088183	-0.00107072
0.00505584	2010-11-19 05:30:06	0.135889	0.137081	0.00119175	0.00505584	0.0534515	-0.010876	0.0269273	0.024716	0.0158749	0.0217213	0.00803766	-0.0189959	-0.0022371	0.00804011	0.0114616	0.00658541	0.000205286	-0.00891719	-0.0189207	0.0161815	0	0	-0.000442925	-0.000787703	-0.00119175
0.00505584	2010-11-19 06:00:06	0.137297	0.137772	0.000475115	0.00505584	0.0536191	-0.0110617	0.026874	0.0246564	0.0158565	0.0220346	0.00815046	-0.0192629	-0.00219709	0.00806081	0.0115138	0.00665504	0.000206465	-0.00901368	-0.0191442	0.0164162	0	0	-6.28121e-05	-0.00058455	-0.000475115
0.00505584	2010-11-19 06:30:06	0.139409	0.137226	-0.002183	0.00505584	0.0529687	-0.011223	0.0266621	0.0245883	0.0158415	0.0223583	0.00826179	-0.0195254	-0.00227507	0.0080226	0.011486	0.00672218	0.000207291	-0.00912686	-0.0193694	0.01665	0	0	0.000200192	-0.000278625	0.002183
0.00505584	2010-11-19 07:00:06	0.136593	0.13613	-0.000463429	0.00505584	0.0519829	-0.0113063	0.0263574	0.0244226	0.015862	0.022662	0.00836905	-0.0197885	-0.00228896	0.00793821	0.0113958	0.00678051	0.000208097	-0.00924165	-0.0196014	0.0168836	0	0	0.000322444	0.000116071	0.000463429
0.00505584	2010-11-19 07:30:06	0.135889	0.135792	-9.67787e-05	0.00505584	0.0517102	-0.0113081	0.0260967	0.0242274	0.0159593	0.0229664	0.00847542	-0.0200542	-0.00231958	0.0078847	0.0113152	0.00679715	0.000208636	-0.00936629	-0.019843	0.0171167	0	0	0.000291083	0.00057875	9.67787e-05
0.00505584	2010-11-19 08:00:06	0.133777	0.135274	0.00149685	0.00505584	0.0511021	-0.0113553	0.0259585	0.0240883	0.0160635	0.0232812	0.00858178	-0.0203245	-0.00230182	0.00787079	0.0112854	0.00681646	0.000209137	-0.00950857	-0.0200832	0.0173456	0	0	0.000105046	0.00108322	-0.00149685
0.00505584	2010-11-19 08:30:06	0.134481	0.135357	0.000875858	0.00505584	0.0509345	-0.0114265	0.0258988	0.0240661	0.0162232	0.023597	0.00868992	-0.0206007	-0.00225415	0.00787387	0.0112824	0.00683151	0.000209855	-0.0096475	-0.0203261	0.0175738	0	0	-0.000224658	0.0015996	-0.000875858
0.00505584	2010-11-19 09:00:06	0.133777	0.135902	0.00212533	0.00505584	0.0509546	-0.0115203	0.0259882	0.0242394	0.016458	0.023922	0.00879705	-0.0208802	-0.00224752	0.00790213	0.0113369	0.00681759	0.000211794	-0.00978388	-0.0205699	0.0177994	0	0	-0.000675463	0.00209627	-0.00212533
0.00505584	2010-11-19 09:30:06	0.134481	0.1375	0.00301919	0.00505584	0.0514374	-0.0114662	0.0263398	0.0246098	0.0167425	0.024198	0.00889997	-0.0211604	-0.00224721	0.00798755	0.0114948	0.00679133	0.000213724	-0.00993502	-0.0208119	0.0180227	0	0	-0.00121452	0.00254182	-0.00301919
0.00505584	2010-11-19 10:00:06	0.137297	0.13988	0.00258321	0.00505584	0.0520253	-0.0113424	0.0269914	0.0250983	0.0170865	0.0244495	0.00900184	-0.0214465	-0.00225068	0.00822427	0.0117863	0.00676829	0.000216093	-0.0100887	-0.0210496	0.0182482	0	0	-0.00180073	0.00290704	-0.00258321
0.00505584	2010-11-19 10:30:06	0.145042	0.144194	-0.000847947	0.00505584	0.0540818	-0.0111971	0.027778	0.0258018	0.017497	0.0247099	0.00910132	-0.0217366	-0.00222873	0.00849423	0.0121267	0.00677012	0.000219389	-0.0102482	-0.0212875	0.0184768	0	0	-0.0023873	0.00316666	0.000847947
0.00505584	2010-11-19 11:00:06	0.151379	0.149393	-0.00198601	0.00505584	0.0563887	-0.0110935	0.0288551	0.0267039	0.0179557	0.0249831	0.00920168	-0.022026	-0.00226109	0.00881176	0.0125946	0.00683277	0.000223072	-0.0104	-0.0215167	0.018708	0	0	-0.00292489	0.00330087	0.00198601
0.00505584	2010-11-19 11:30:06	0.154195	0.153697	-0.000498076	0.00505584	0.057627	-0.0110488	0.0300549	0.0276459	0.0184154	0.0252734	0.00930279	-0.0223167	-0.00230671	0.00915461	0.0131064	0.00694454	0.000227479	-0.0105576	-0.0217482	0.0189353	0	0	-0.0033649	0.00329651	0.000498076
0.00505584	2010-11-19 12:00:06	0.155603	0.15966	0.00405623	0.00505584	0.0607743	-0.0110218	0.0311038	0.0286371	0.0188891	0.025551	0.00940644	-0.0226074	-0.00244594	0.00950684	0.0135343	0.00708538	0.00023278	-0.0107123	-0.0219756	0.0191609	0	0	-0.00366294	0.00314786	-0.00405623
0.00505584	2010-11-19 12:30:06	0.164757	0.165226	0.000469322	0.00505584	0.0634165	-0.0110574	0.032214	0.0295817	0.0193815	0.0258267	0.00951337	-0.0228955	-0.00248799	0.00980445	0.0139794	0.00728377	0.000238649	-0.0108797	-0.0222083	0.019384	0	0	-0.003782	0.00285696	-0.000469322
0.00505584	2010-11-19 13:00:06	0.166869	0.169107	0.00223801	0.00505584	0.0645074	-0.0111678	0.033238	0.0305532	0.0198564	0.026095	0.00962169	-0.0231862	-0.00258302	0.0100609	0.0144192	0.00753123	0.000244757	-0.0110418	-0.0224417	0.0196056	0	0	-0.00369536	0.00243365	-0.00223801
0.00505584	2010-11-19 13:30:06	0.174614	0.173216	-0.00139759	0.00505584	0.0664588	-0.0114849	0.0341016	0.0313236	0.0202719	0.0263717	0.00973088	-0.0234737	-0.00273755	0.0103244	0.0147549	0.00778907	0.000250867	-0.0111853	-0.0226658	0.0198237	0	0	-0.00338879	0.00189499	0.00139759
0.00505584	2010-11-19 14:00:06	0.183767	0.177301	-0.00646644	0.00505584	0.0686607	-0.0118638	0.0348021	0.0319146	0.0206027	0.0266489	0.00984188	-0.0237585	-0.00279421	0.0105838	0.0150688	0.00805537	0.00025718	-0.0113226	-0.0228929	0.0200382	0	0	-0.00286198	0.00126447	0.00646644
0.00505584	2010-11-19 14:30:06	0.181655	0.180432	-0.00122313	0.00505584	0.070297	-0.0123077	0.0353502	0.0324751	0.0208591	0.0269313	0.00995168	-0.0240466	-0.00283841	0.0107022	0.0153136	0.00830962	0.000263522	-0.0114692	-0.0231111	0.0202537	0	0	-0.00212912	0.000570774	0.00122313
0.00505584	2010-11-19 15:00:06	0.183063	0.181038	-0.00202527	0.00505584	0.0698142	-0.0128141	0.0357663	0.0329394	0.021039	0.0272073	0.0100615	-0.0243353	-0.00294701	0.0108069	0.0154653	0.00856627	0.000269327	-0.0116278	-0.0233258	0.0204685	0	0	-0.00121838	-0.000153734	0.00202527
0.00505584	2010-11-19 15:30:06	0.180247	0.182725	0.00247893	0.00505584	0.0707172	-0.0133321	0.0360067	0.0332182	0.0211703	0.0274951	0.0101697	-0.024628	-0.00301376	0.0108868	0.0156084	0.00877885	0.000274441	-0.0117854	-0.0235331	0.0206817	0	0	-0.000170585	-0.00087473	-0.00247893
0.00505584	2010-11-19 16:00:06	0.180951	0.184493	0.00354224	0.00505584	0.0717656	-0.0137907	0.0362595	0.0332417	0.0212837	0.0277682	0.0102781	-0.0249181	-0.00307572	0.0110257	0.0157618	0.00893607	0.000278646	-0.0119427	-0.0237372	0.0208969	0	0	0.000963194	-0.0015578	-0.00354224
0.00505584	2010-11-19 16:30:06	0.183767	0.184913	0.00114643	0.00505584	0.0718908	-0.0141769	0.0362032	0.0331438	0.0213132	0.0280248	0.0103836	-0.0252075	-0.0030597	0.0110986	0.0158505	0.00908307	0.000281853	-0.0120986	-0.0239363	0.021109	0	0	0.00212465	-0.00217036	-0.00114643
0.00505584	2010-11-19 17:00:06	0.187287	0.184838	-0.00244926	0.00505584	0.0720161	-0.0145656	0.0358483	0.0331042	0.0212839	0.0282893	0.0104907	-0.0254936	-0.00312655	0.0110796	0.0158352	0.00922867	0.000284691	-0.0122537	-0.0241255	0.0213182	0	0	0.00325189	-0.00268351	0.00244926
0.00505584	2010-11-19 17:30:06	0.185175	0.182348	-0.00282661	0.00505584	0.0698768	-0.0149217	0.0355122	0.0329385	0.0212211	0.0285513	0.0105971	-0.0257758	-0.00313349	0.0109973	0.0158015	0.00932963	0.000287473	-0.0124086	-0.0243118	0.0215217	0	0	0.00428334	-0.00307374	0.00282661
0.00505584	2010-11-19 18:00:06	0.183063	0.181091	-0.00197238	0.00505584	0.0688284	-0.0150755	0.0351652	0.0327531	0.0211694	0.0287923	0.010705	-0.0260528	-0.0031829	0.0109844	0.0157804	0.00938156	0.000289432	-0.0125672	-0.0244955	0.0217219	0	0	0.00516174	-0.00332434	0.00197238
0.00505584	2010-11-19 18:30:06	0.182359	0.181741	-0.000618081	0.00505584	0.0693738	-0.0152245	0.0351054	0.0324705	0.0210999	0.0290187	0.0108135	-0.0263245	-0.00319994	0.0110684	0.0158494	0.00939754	0.000290513	-0.0127176	-0.0246679	0.0219202	0	0	0.00583779	-0.00342649	0.000618081
0.00505584	2010-11-19 19:00:06	0.183063	0.181712	-0.00135119	0.00505584	0.0691435	-0.0153563	0.0350379	0.0322712	0.0210448	0.0292348	0.0109172	-0.0265961	-0.0031387	0.0111497	0.0159117	0.00943699	0.000291247	-0.0128684	-0.0248301	0.0221129	0	0	0.00627342	-0.00337981	0.00135119
0.00505584	2010-11-19 19:30:06	0.185175	0.182088	-0.00308673	0.00505584	0.0696041	-0.0155114	0.0348605	0.0321527	0.0210427	0.0294713	0.0110209	-0.0268651	-0.00311226	0.0111357	0.0159388	0.00946308	0.000291878	-0.013021	-0.0249941	0.0223032	0	0	0.00644418	-0.00319254	0.00308673
0.00505584	2010-11-19 20:00:06	0.183767	0.180609	-0.0031575	0.00505584	0.0682405	-0.0154684	0.0346612	0.0320734	0.0211127	0.0296923	0.011123	-0.0271335	-0.00318432	0.0110935	0.0159169	0.00949068	0.000292434	-0.0131603	-0.0251481	0.0224917	0	0	0.00634086	-0.00288098	0.0031575
0.00505584	2010-11-19 20:30:06	0.183063	0.18022	-0.00284277	0.00505584	0.0679052	-0.0152654	0.0344334	0.0320325	0.0212525	0.0299037	0.0112242	-0.0274019	-0.00319545	0.0110559	0.0158496	0.0094776	0.000293094	-0.0132947	-0.0252847	0.0226775	0	0	0.00596998	-0.00246859	0.00284277
0.00505584	2010-11-19 21:00:06	0.181655	0.180227	-0.00142805	0.00505584	0.06759	-0.0150496	0.0344348	0.032061	0.0214642	0.0301211	0.0113214	-0.0276657	-0.00319923	0.0110723	0.0158829	0.00947034	0.000293846	-0.0134353	-0.0254223	0.0228619	0	0	0.00535333	-0.00198442	0.00142805
0.00505584	2010-11-19 21:30:06	0.182359	0.181401	-0.000957752	0.00505584	0.0680102	-0.0149289	0.0346844	0.0323126	0.0217239	0.0303477	0.0114159	-0.0279255	-0.00316411	0.0111308	0.0159663	0.00948529	0.00029521	-0.013563	-0.0255567	0.0230458	0	0	0.00452644	-0.00146126	0.000957752
0.00505584	2010-11-19 22:00:06	0.183767	0.183093	-0.000673969	0.00505584	0.068493	-0.0149615	0.0352433	0.0327914	0.0220058	0.030604	0.0115093	-0.0281801	-0.00316585	0.0112634	0.0161464	0.00950516	0.000297343	-0.0136778	-0.0256709	0.0232315	0	0	0.00353627	-0.000933387	0.000673969
0.00505584	2010-11-19 22:30:06	0.185879	0.186416	0.000536516	0.00505584	0.0700667	-0.0149546	0.0360598	0.0333585	0.0223215	0.0308574	0.0115976	-0.0284287	-0.00314983	0.0114903	0.0164667	0.00951741	0.000300158	-0.0137847	-0.0257795	0.0234174	0	0	0.00243805	-0.000434282	-0.000536516
0.00505584	2010-11-19 22:59:06	0.195032	0.190561	-0.0044718	0.00505584	0.0722565	-0.0148683	0.0369116	0.0341058	0.0226727	0.0310805	0.0116817	-0.0286679	-0.00316708	0.0117396	0.0167708	0.00953045	0.000303227	-0.0138853	-0.0258808	0.023599	0	0	0.00133011	-7.69884e-06	0.0044718
0.00505584	2010-11-19 23:30:06	0.195032	0.195254	0.000221665	0.00505584	0.0746179	-0.0147363	0.0379566	0.035005	0.0230656	0.0312862	0.0117691	-0.0289181	-0.00321597	0.0119982	0.0171497	0.00959547	0.000306834	-0.013993	-0.0259949	0.023786	0	0	0.000158355	0.0003616	-0.000221665
0.00505584	2010-11-20 00:00:06	0.197145	0.198566	0.00142138	0.00505584	0.075626	-0.0146291	0.0389711	0.0358795	0.0234731	0.031469	0.0118503	-0.0291595	-0.00325669	0.0122398	0.0175335	0.00971829	0.00031004	-0.0140953	-0.0260979	0.023967	0	0	-0.000904133	0.000615276	-0.00142138
0.00505584	2010-11-20 00:30:06	0.206298	0.202973	-0.00332489	0.00505584	0.078143	-0.0146432	0.0398473	0.036686	0.023881	0.0316577	0.0119258	-0.0293983	-0.00334264	0.0124894	0.0178369	0.00985005	0.000313936	-0.0141911	-0.0262005	0.0241488	0	0	-0.00184398	0.000756997	0.00332489
0.00505584	2010-11-20 01:00:06	0.207706	0.206833	-0.000872782	0.00505584	0.0803449	-0.0147322	0.0407236	0.0373755	0.0242728	0.0318271	0.0120011	-0.0296351	-0.00343308	0.0126798	0.0180979	0.0100275	0.000317757	-0.0142836	-0.026306	0.0243325	0	0	-0.00261888	0.00078592	0.000872782
0.00505584	2010-11-20 01:30:06	0.20841	0.209128	0.000718094	0.00505584	0.0814357	-0.0150002	0.0413879	0.0380048	0.0246268	0.0319933	0.012072	-0.0298732	-0.00346686	0.0128038	0.0183112	0.0102341	0.000321688	-0.0143877	-0.0264146	0.0245117	0	0	-0.00319828	0.000710108	-0.000718094
0.00505584	2010-11-20 02:00:06	0.209818	0.210748	0.000929313	0.00505584	0.082569	-0.0153859	0.0418229	0.0385372	0.0249146	0.0321432	0.0121353	-0.0301087	-0.00356464	0.0128414	0.0183892	0.0104358	0.000325665	-0.0145008	-0.0265319	0.0246885	0	0	-0.00356492	0.000545841	-0.000929313
0.00505584	2010-11-20 02:30:06	0.216859	0.211715	-0.00514438	0.00505584	0.0831568	-0.0157856	0.0422202	0.0389232	0.0251649	0.0322849	0.0121991	-0.0303449	-0.00364885	0.0128861	0.018438	0.0106128	0.000329585	-0.0146014	-0.0266427	0.024866	0	0	-0.00371555	0.000316307	0.00514438
0.00505584	2010-11-20 03:00:06	0.209818	0.212321	0.00250299	0.00505584	0.0833871	-0.0161958	0.0425453	0.0392195	0.0253651	0.0324068	0.0122601	-0.0305829	-0.00364743	0.0129069	0.0185091	0.0107558	0.000333228	-0.0146848	-0.0267463	0.0250445	0	0	-0.00366069	4.9776e-05	-0.00250299
0.00505584	2010-11-20 03:30:06	0.218971	0.21367	-0.00530102	0.00505584	0.084478	-0.0166176	0.0427841	0.0394758	0.0254757	0.0325081	0.0123146	-0.0308204	-0.00368366	0.0129606	0.0185619	0.0108652	0.00033631	-0.0147521	-0.0268488	0.025223	0	0	-0.00342354	-0.000222616	0.00530102
0.00505584	2010-11-20 04:00:06	0.216155	0.214364	-0.00179106	0.00505584	0.0849184	-0.0170535	0.0430196	0.0396238	0.0255098	0.0326109	0.012366	-0.0310533	-0.00368989	0.0130146	0.0186366	0.0109603	0.000338843	-0.0148207	-0.0269632	0.0253974	0	0	-0.00303813	-0.000469278	0.00179106
0.00505584	2010-11-20 04:30:06	0.218267	0.21461	-0.00365681	0.00505584	0.084981	-0.0173998	0.0430856	0.0397319	0.0254806	0.0326956	0.0124174	-0.0312815	-0.00367702	0.0130587	0.0186932	0.01102	0.000341196	-0.0148848	-0.0270716	0.0255717	0	0	-0.00254686	-0.000660606	0.00365681
0.00505584	2010-11-20 05:00:06	0.217563	0.215333	-0.00222998	0.00505584	0.085484	-0.0176418	0.0430966	0.0397639	0.0254045	0.0327577	0.0124703	-0.0315104	-0.00369336	0.0131019	0.0187872	0.0110568	0.000342591	-0.0149407	-0.0271769	0.0257439	0	0	-0.00199747	-0.000771255	0.00222998
0.00505584	2010-11-20 05:30:06	0.217563	0.214767	-0.00279583	0.00505584	0.0848759	-0.0178417	0.0430464	0.0396479	0.0252843	0.0328175	0.0125196	-0.03174	-0.00371877	0.0131539	0.0188132	0.0110998	0.000342832	-0.014994	-0.0272876	0.025914	0	0	-0.0014398	-0.000782072	0.00279583
0.00505584	2010-11-20 06:00:06	0.222492	0.214657	-0.00783463	0.00505584	0.085086	-0.0179968	0.0427952	0.0393948	0.0251389	0.0328643	0.0125672	-0.0319656	-0.00372153	0.0131484	0.0187819	0.0111264	0.000342405	-0.0150404	-0.027398	0.0260822	0	0	-0.000922453	-0.000681558	0.00783463
0.00505584	2010-11-20 06:30:06	0.218971	0.213306	-0.00566496	0.00505584	0.0844982	-0.0181421	0.0424121	0.0390142	0.02496	0.032906	0.0126154	-0.032184	-0.00373755	0.0130327	0.0186574	0.0111761	0.000341694	-0.0150845	-0.0275067	0.0262479	0	0	-0.000489488	-0.000466752	0.00566496
0.00505584	2010-11-20 07:00:06	0.216859	0.210864	-0.00599501	0.00505584	0.0832396	-0.0182518	0.0418171	0.0386207	0.0247807	0.0329385	0.0126684	-0.0324024	-0.00375358	0.0128332	0.0184023	0.0112041	0.000340496	-0.015125	-0.0276038	0.0264206	0	0	-0.000177516	-0.000143488	0.00599501
0.00505584	2010-11-20 07:30:06	0.21193	0.207878	-0.00405263	0.00505584	0.0816034	-0.0183518	0.0411764	0.0381318	0.0246182	0.0329777	0.0127234	-0.0326208	-0.00378522	0.0126378	0.0181567	0.0112009	0.00033913	-0.0151568	-0.0276897	0.0266001	0	0	-1.32081e-05	0.000273983	0.00405263
0.00505584	2010-11-20 08:00:06	0.207706	0.205028	-0.00267794	0.00505584	0.0800722	-0.0183707	0.0405389	0.0376017	0.0244783	0.0330066	0.0127757	-0.0328391	-0.00374347	0.012486	0.0179062	0.0111553	0.000337452	-0.0151904	-0.0277718	0.026777	0	0	-1.14649e-05	0.000763949	0.00267794
0.00505584	2010-11-20 08:30:06	0.207706	0.203327	-0.00437885	0.00505584	0.0794641	-0.0183529	0.0400128	0.0371384	0.0243817	0.0330309	0.0128247	-0.0330516	-0.00366968	0.0123502	0.0177075	0.0110831	0.000335602	-0.0152156	-0.0278507	0.0269585	0	0	-0.000174317	0.0012987	0.00437885
0.00505584	2010-11-20 09:00:06	0.203481	0.201058	-0.00242304	0.00505584	0.0780581	-0.0183308	0.0396358	0.0368113	0.0243051	0.0330544	0.0128728	-0.0332648	-0.00361435	0.0122405	0.0175702	0.0109993	0.000333849	-0.0152345	-0.027924	0.0271337	0	0	-0.000490656	0.00184638	0.00242304
0.00505584	2010-11-20 09:30:06	0.204185	0.200118	-0.00406726	0.00505584	0.0776804	-0.0182462	0.0394034	0.0366611	0.0242742	0.0330792	0.0129245	-0.0334752	-0.0035674	0.0121592	0.0174539	0.0108732	0.000332492	-0.0152495	-0.0279871	0.0273101	0	0	-0.000936816	0.00237306	0.00406726
0.00505584	2010-11-20 10:00:06	0.202073	0.199775	-0.00229799	0.00505584	0.0773451	-0.0180806	0.0394268	0.0366684	0.0243117	0.0330968	0.0129759	-0.0336824	-0.00354791	0.0121632	0.0174622	0.010739	0.000331517	-0.0152659	-0.0280728	0.0274816	0	0	-0.00147799	0.00284494	0.00229799
0.00505584	2010-11-20 10:30:06	0.202073	0.200862	-0.00121166	0.00505584	0.0778279	-0.0177856	0.0396591	0.036823	0.0243922	0.0331041	0.0130245	-0.033887	-0.00348074	0.0122526	0.0175723	0.0106198	0.000330485	-0.0152757	-0.0281659	0.0276348	0	0	-0.00207043	0.00323051	0.00121166
0.00505584	2010-11-20 11:00:06	0.204185	0.202723	-0.00146237	0.00505584	0.078646	-0.0174877	0.0401176	0.0371262	0.0245228	0.0331079	0.0130746	-0.0340903	-0.00346298	0.0124164	0.017768	0.010533	0.000329956	-0.0152924	-0.0282635	0.0277835	0	0	-0.00266422	0.00350247	0.00146237
0.00505584	2010-11-20 11:30:06	0.207706	0.204985	-0.00272131	0.00505584	0.0796742	-0.0172388	0.040653	0.0375555	0.024675	0.0331346	0.0131245	-0.0343	-0.00346543	0.0125945	0.0180097	0.0104999	0.000330274	-0.0153094	-0.0283681	0.0279265	0	0	-0.00320665	0.00363945	0.00272131
0.00505584	2010-11-20 12:00:06	0.211226	0.207712	-0.00351447	0.00505584	0.0811004	-0.0170237	0.0412151	0.0380565	0.0248753	0.0331909	0.0131724	-0.034519	-0.0034839	0.0127428	0.0182304	0.0105068	0.000331075	-0.0153261	-0.028467	0.0280724	0	0	-0.00364577	0.00362727	0.00351447
0.00505584	2010-11-20 12:30:06	0.213339	0.209981	-0.00335785	0.00505584	0.0820862	-0.0168551	0.0418276	0.0385182	0.0250938	0.0332578	0.0132148	-0.0347361	-0.00354341	0.0128857	0.0184512	0.0105528	0.000332408	-0.0153438	-0.0285598	0.0282169	0	0	-0.00393407	0.00345981	0.00335785
0.00505584	2010-11-20 13:00:06	0.212635	0.212072	-0.000562961	0.00505584	0.0831568	-0.0167381	0.042283	0.0389704	0.0253179	0.0333157	0.0132538	-0.034961	-0.003597	0.0130017	0.0185932	0.0106352	0.000333839	-0.0153686	-0.028645	0.0283563	0	0	-0.00403187	0.0031394	0.000562961
0.00505584	2010-11-20 13:30:06	0.219675	0.214208	-0.00546744	0.00505584	0.0844355	-0.0167602	0.0427039	0.0393259	0.025527	0.0333963	0.0132917	-0.0351807	-0.00363038	0.013089	0.0187114	0.0107417	0.000335918	-0.0153918	-0.0287061	0.0284968	0	0	-0.00391042	0.00267672	0.00546744
0.00505584	2010-11-20 14:00:06	0.216155	0.21502	-0.00113521	0.00505584	0.084583	-0.0168786	0.0430243	0.0396605	0.0257147	0.0334889	0.0133259	-0.0353997	-0.00366866	0.0131132	0.0187882	0.0108734	0.000338269	-0.0154078	-0.0287551	0.0286275	0	0	-0.00355428	0.0020902	0.00113521
0.00505584	2010-11-20 14:30:06	0.219675	0.216247	-0.0034287	0.00505584	0.0852961	-0.017095	0.0432598	0.039965	0.0258564	0.0335997	0.0133578	-0.0356155	-0.00371948	0.0131471	0.0188381	0.0109869	0.00034079	-0.0154242	-0.0287983	0.0287535	0	0	-0.00296284	0.0014051	0.0034287
0.00505584	2010-11-20 15:00:06	0.218971	0.216909	-0.00206224	0.00505584	0.0854638	-0.0173384	0.0435079	0.0401251	0.0259564	0.0336977	0.0133885	-0.035813	-0.00374694	0.0132001	0.0189111	0.0110788	0.000343529	-0.0154511	-0.028847	0.0288756	0	0	-0.00215094	0.000652148	0.00206224
0.00505584	2010-11-20 15:30:06	0.219675	0.218348	-0.00132727	0.00505584	0.0863445	-0.0175757	0.0436713	0.0403013	0.0260067	0.0338069	0.0134271	-0.0360038	-0.00375184	0.0132686	0.0189954	0.0111451	0.000346138	-0.0154943	-0.0289025	0.02899	0	0	-0.00114847	-0.000134148	0.00132727
0.00505584	2010-11-20 16:00:06	0.223196	0.219162	-0.00403352	0.00505584	0.0865546	-0.0178387	0.0438205	0.0404103	0.0260171	0.0339046	0.0134704	-0.0361893	-0.00375113	0.0133465	0.0191315	0.0112113	0.000348351	-0.0155509	-0.0289534	0.0290908	0	0	1.15223e-06	-0.000917302	0.00403352
0.00505584	2010-11-20 16:30:06	0.222492	0.219682	-0.00280982	0.00505584	0.0865122	-0.0180342	0.0438676	0.0404312	0.0260187	0.0339998	0.0135145	-0.0363767	-0.00376715	0.0134442	0.0192439	0.011267	0.000350154	-0.0156028	-0.029012	0.0291873	0	0	0.00124336	-0.00166086	0.00280982
0.00505584	2010-11-20 17:00:06	0.2239	0.220382	-0.0035181	0.00505584	0.0867849	-0.0182286	0.0437954	0.040384	0.025996	0.0341131	0.0135618	-0.0365622	-0.00379533	0.0135261	0.0193513	0.0113086	0.000351497	-0.0156627	-0.0290595	0.0292764	0	0	0.00251566	-0.00233037	0.0035181
0.00505584	2010-11-20 17:30:06	0.224604	0.220502	-0.00410203	0.00505584	0.0866172	-0.0183278	0.0436573	0.0402183	0.0259318	0.0342115	0.0136054	-0.0367399	-0.00379706	0.0135706	0.0194033	0.0113696	0.000352706	-0.0157301	-0.0291046	0.0293518	0	0	0.0037515	-0.00289534	0.00410203
0.00505584	2010-11-20 18:00:06	0.224604	0.219629	-0.00497496	0.00505584	0.0857991	-0.0184462	0.0433433	0.0400415	0.025859	0.0343448	0.0136473	-0.0369194	-0.0038235	0.0135349	0.0193881	0.0114261	0.00035379	-0.0158063	-0.0291468	0.0294241	0	0	0.00488439	-0.0033309	0.00497496
0.00505584	2010-11-20 18:30:06	0.222492	0.219268	-0.00322355	0.00505584	0.0854213	-0.01854	0.0430433	0.0398847	0.0257775	0.034518	0.0136838	-0.0370872	-0.00388545	0.0135156	0.0193861	0.0114887	0.000354991	-0.0158844	-0.0291885	0.0294911	0	0	0.00585217	-0.00361929	0.00322355
0.00505584	2010-11-20 19:00:06	0.218971	0.218006	-0.00096575	0.00505584	0.0839952	-0.0186282	0.0428517	0.039679	0.0257161	0.0347004	0.0137137	-0.0372484	-0.0038778	0.0135335	0.0194158	0.0115256	0.000355776	-0.0159557	-0.0292172	0.0295403	0	0	0.00660099	-0.00375091	0.00096575
0.00505584	2010-11-20 19:30:06	0.221084	0.218372	-0.00271154	0.00505584	0.0842679	-0.018673	0.0426507	0.0394141	0.0256562	0.0349058	0.01374	-0.0374017	-0.00388719	0.013602	0.0194485	0.0115503	0.000356519	-0.016023	-0.0292357	0.029581	0	0	0.00708882	-0.00372488	0.00271154
0.00505584	2010-11-20 20:00:06	0.221788	0.218584	-0.00320397	0.00505584	0.0844355	-0.0186944	0.0424607	0.0392167	0.0256293	0.035099	0.013763	-0.0375472	-0.00385065	0.0136019	0.0194543	0.0115812	0.00035714	-0.0160832	-0.0292483	0.0296139	0	0	0.00728813	-0.00354913	0.00320397
0.00505584	2010-11-20 20:30:06	0.22038	0.217901	-0.00247853	0.00505584	0.0837851	-0.0186625	0.0422817	0.0391156	0.0256255	0.0352823	0.0137879	-0.0376768	-0.00385483	0.0135587	0.0194437	0.0116134	0.000358077	-0.016147	-0.0292539	0.0296406	0	0	0.00718768	-0.00323998	0.00247853
0.00505584	2010-11-20 21:00:06	0.218971	0.216539	-0.00243227	0.00505584	0.0825266	-0.0185975	0.0421074	0.0391251	0.0256614	0.0354533	0.0138137	-0.0377986	-0.00388127	0.0135215	0.0194158	0.0116132	0.000358797	-0.016212	-0.0292547	0.0296585	0	0	0.00679323	-0.00282109	0.00243227
0.00505584	2010-11-20 21:30:06	0.218267	0.217093	-0.00117469	0.00505584	0.0829043	-0.0184595	0.042145	0.0391146	0.0257599	0.0355839	0.0138387	-0.0379118	-0.00391363	0.0135871	0.0194694	0.0116004	0.000359298	-0.0162683	-0.0292451	0.0296674	0	0	0.00612711	-0.00232201	0.00117469
0.00505584	2010-11-20 22:00:06	0.218971	0.217684	-0.00128773	0.00505584	0.0830518	-0.018305	0.0423255	0.0392309	0.0259023	0.0356975	0.013866	-0.0380072	-0.00385933	0.0136684	0.0195547	0.0115998	0.000360008	-0.0163541	-0.029223	0.0296692	0	0	0.00522673	-0.00177624	0.00128773
0.00505584	2010-11-20 22:30:06	0.222492	0.219439	-0.003053	0.00505584	0.0842679	-0.0182131	0.0426819	0.0394739	0.0260866	0.0357997	0.0138893	-0.0380974	-0.00384646	0.0137394	0.0196631	0.0116208	0.000360745	-0.0164489	-0.0291891	0.0296715	0	0	0.0041421	-0.00121908	0.003053
0.00505584	2010-11-20 23:00:06	0.219675	0.219801	0.000125967	0.00505584	0.08408	-0.0181764	0.0430964	0.0398262	0.026358	0.0359076	0.0139107	-0.0381823	-0.00387953	0.0137984	0.0197727	0.0116513	0.00036213	-0.0165474	-0.0291467	0.029667	0	0	0.00293255	-0.000685237	-0.000125967
0.00505584	2010-11-20 23:30:06	0.221084	0.222066	0.00098202	0.00505584	0.0857365	-0.0181089	0.0434921	0.0403053	0.0266811	0.0360111	0.0139302	-0.0382475	-0.00391924	0.013863	0.0198598	0.0116638	0.000363785	-0.0166461	-0.0290874	0.0296557	0	0	0.00166298	-0.000206506	-0.00098202
0.00505584	2010-11-21 00:00:06	0.22742	0.223728	-0.00369263	0.00505584	0.0863869	-0.0179813	0.0441296	0.0407483	0.0270619	0.036077	0.0139479	-0.0383009	-0.00393312	0.0139796	0.0200343	0.0116883	0.000365279	-0.0167399	-0.0290179	0.0296358	0	0	0.000399697	0.000190431	0.00369263
0.00505584	2010-11-21 00:30:06	0.226716	0.225874	-0.000842105	0.00505584	0.0874152	-0.0178814	0.0446824	0.0414099	0.0274331	0.0361419	0.013961	-0.038347	-0.00393383	0.0141036	0.0201832	0.0117398	0.000367905	-0.0168262	-0.0289336	0.0296103	0	0	-0.000793694	0.000485821	0.000842105
0.00505584	2010-11-21 01:00:06	0.236574	0.22914	-0.00743369	0.00505584	0.0893868	-0.01793	0.0454406	0.0421577	0.0277819	0.0361929	0.0139704	-0.0383878	-0.00396793	0.0142172	0.0203773	0.0118111	0.00037113	-0.0168937	-0.028836	0.0295845	0	0	-0.00186013	0.000668194	0.00743369
0.00505584	2010-11-21 01:30:06	0.231645	0.231745	9.96012e-05	0.00505584	0.0900373	-0.0180256	0.0464833	0.0429154	0.0281004	0.0362257	0.0139764	-0.0384142	-0.00396721	0.0144629	0.0207449	0.0119009	0.000374751	-0.0169366	-0.0287314	0.0295592	0	0	-0.00275245	0.000735122	-9.96012e-05
0.00505584	2010-11-21 02:00:06	0.234461	0.23619	0.00172831	0.00505584	0.0926614	-0.0181955	0.0474319	0.0437687	0.0283474	0.0362372	0.013979	-0.0384307	-0.00402325	0.0147368	0.0210617	0.0119686	0.000378342	-0.0169702	-0.0286059	0.0295311	0	0	-0.00343602	0.000693308	-0.00172831
0.00505584	2010-11-21 02:30:06	0.242206	0.241091	-0.00111542	0.00505584	0.0955965	-0.0183499	0.0484949	0.0444585	0.0285285	0.0362254	0.0139795	-0.038438	-0.00407857	0.0150336	0.0214271	0.0120794	0.00038168	-0.0170016	-0.0284716	0.0295022	0	0	-0.00389051	0.000558012	0.00111542
0.00505584	2010-11-21 03:00:06	0.251359	0.243682	-0.00767707	0.00505584	0.0967278	-0.0185548	0.0492347	0.0450486	0.0286601	0.0362025	0.0139746	-0.0384479	-0.00407092	0.0151702	0.0217079	0.0122436	0.000384544	-0.0170336	-0.0283321	0.0294702	0	0	-0.00411071	0.000351814	0.00767707
0.00505584	2010-11-21 03:30:06	0.249951	0.246388	-0.00356363	0.00505584	0.0989721	-0.0187902	0.0495363	0.045484	0.0287441	0.0361541	0.013965	-0.0384538	-0.00424361	0.0152133	0.0217713	0.0123998	0.000386923	-0.0170538	-0.0281842	0.029434	0	0	-0.00410634	0.000102842	0.00356363
0.00505584	2010-11-21 04:00:06	0.248543	0.245497	-0.00304634	0.00505584	0.0982388	-0.019055	0.0495897	0.0454232	0.0287678	0.0360984	0.0139493	-0.0384532	-0.00430058	0.0152057	0.0217579	0.0125789	0.000388123	-0.0170558	-0.028024	0.02939	0	0	-0.00390091	-0.000157428	0.00304634
0.00505584	2010-11-21 04:30:06	0.250655	0.244076	-0.00657908	0.00505584	0.0979035	-0.0193358	0.0491267	0.0451615	0.0287242	0.036029	0.0139298	-0.038446	-0.0042915	0.0150806	0.0215456	0.0127207	0.000388848	-0.0170619	-0.0278644	0.0293361	0	0	-0.00352981	-0.000396632	0.00657908
0.00505584	2010-11-21 05:00:06	0.246431	0.241221	-0.00521	0.00505584	0.0968752	-0.0197939	0.0485128	0.0447335	0.0285795	0.0359383	0.0139036	-0.038429	-0.00435376	0.0148226	0.0212444	0.0128455	0.000389094	-0.017055	-0.0277068	0.0292806	0	0	-0.00303759	-0.000584025	0.00521
0.00505584	2010-11-21 05:30:06	0.23939	0.236602	-0.00278824	0.00505584	0.0943158	-0.020293	0.0477607	0.044242	0.0283454	0.0358298	0.0138718	-0.0384086	-0.0043357	0.0145338	0.020877	0.0129449	0.000388836	-0.0170386	-0.0275452	0.0292245	0	0	-0.00247478	-0.000692875	0.00278824
0.00505584	2010-11-21 06:00:06	0.234461	0.233302	-0.00115968	0.00505584	0.0931623	-0.0207859	0.0470462	0.0436926	0.0280449	0.0356853	0.0138343	-0.0383902	-0.00433396	0.0142859	0.0205517	0.0128977	0.000388196	-0.0170144	-0.0273799	0.029158	0	0	-0.00189433	-0.000702538	0.00115968
0.00505584	2010-11-21 06:30:06	0.230237	0.230235	-1.47096e-06	0.00505584	0.0917361	-0.0210285	0.0465075	0.0430164	0.0276867	0.0354603	0.0137909	-0.0383685	-0.00428874	0.0141823	0.020343	0.0128026	0.000386389	-0.0169791	-0.0272041	0.0290843	0	0	-0.00134808	-0.000600075	1.47096e-06
0.00505584	2010-11-21 07:00:06	0.229533	0.228471	-0.00106152	0.00505584	0.091316	-0.0211253	0.0458999	0.0424827	0.0273218	0.0351881	0.0137439	-0.0383448	-0.0041189	0.0140821	0.0201428	0.0126672	0.000383503	-0.0169391	-0.0270266	0.0290066	0	0	-0.000883178	-0.000381281	0.00106152
0.00505584	2010-11-21 07:30:06	0.230237	0.226234	-0.00400313	0.00505584	0.0903928	-0.0211276	0.0454193	0.0419434	0.0269553	0.0348813	0.0136912	-0.0383146	-0.00409072	0.0139372	0.0199957	0.0125202	0.000379757	-0.0168937	-0.0268433	0.0289217	0	0	-0.000539018	-5.10717e-05	0.00400313
0.00505584	2010-11-21 08:00:06	0.224604	0.222618	-0.00198567	0.00505584	0.0882111	-0.0209583	0.0447881	0.0413734	0.0266113	0.0345381	0.0136362	-0.0382765	-0.00404622	0.0137997	0.0197773	0.0123703	0.000375279	-0.0168476	-0.0266583	0.0288367	0	0	-0.000344553	0.000376796	0.00198567
0.00505584	2010-11-21 08:30:06	0.224604	0.221035	-0.00356905	0.00505584	0.0883161	-0.0206499	0.0440516	0.0407659	0.0263337	0.034174	0.0135802	-0.0382234	-0.00403611	0.0135878	0.0194788	0.0121914	0.000370821	-0.0167939	-0.0264805	0.0287483	0	0	-0.000316377	0.000880638	0.00356905
0.00505584	2010-11-21 09:00:06	0.218971	0.217453	-0.00151829	0.00505584	0.0861344	-0.0202826	0.0434282	0.0402051	0.0260845	0.0337872	0.0135203	-0.0381583	-0.00400478	0.0134141	0.0192339	0.0120519	0.00036619	-0.0167301	-0.0262878	0.0286604	0	0	-0.000457577	0.0014323	0.00151829
0.00505584	2010-11-21 09:30:06	0.214747	0.214293	-0.000453431	0.00505584	0.0844355	-0.0199915	0.0427781	0.0397218	0.0258656	0.033409	0.0134544	-0.0380912	-0.00389689	0.0132129	0.0189943	0.011926	0.000361675	-0.0166604	-0.0260882	0.0285649	0	0	-0.000757456	0.00199906	0.000453431
0.00505584	2010-11-21 10:00:06	0.212635	0.211816	-0.000818442	0.00505584	0.0834073	-0.0197917	0.0422912	0.0392896	0.0256696	0.0330327	0.0133889	-0.0380163	-0.0039418	0.0131112	0.0187897	0.0117948	0.000358209	-0.0165657	-0.0258753	0.0284643	0	0	-0.00119215	0.00254579	0.000818442
0.00505584	2010-11-21 10:30:06	0.213339	0.21048	-0.00285879	0.00505584	0.083072	-0.0195697	0.0419661	0.0389622	0.0254804	0.0326498	0.0133241	-0.0379309	-0.00382105	0.0130135	0.0186563	0.0116582	0.000355201	-0.0164336	-0.0256267	0.0283572	0	0	-0.00172614	0.0030373	0.00285879
0.00505584	2010-11-21 11:00:06	0.209818	0.209193	-0.000625233	0.00505584	0.0825266	-0.0193049	0.0418357	0.0387734	0.0253085	0.0322598	0.0132576	-0.0378434	-0.00378594	0.012947	0.0185851	0.0115215	0.00035257	-0.0162877	-0.0253709	0.0282362	0	0	-0.00231448	0.0034406	0.000625233
0.00505584	2010-11-21 11:30:06	0.21193	0.208041	-0.00388922	0.00505584	0.0820236	-0.0190492	0.0417666	0.038684	0.025119	0.0318593	0.0131882	-0.0377507	-0.00374766	0.0129212	0.0185246	0.0113899	0.000349995	-0.0161199	-0.0251063	0.0281116	0	0	-0.00290579	0.00372697	0.00388922
0.00505584	2010-11-21 12:00:06	0.21193	0.208162	-0.00376869	0.00505584	0.082569	-0.0187531	0.0417885	0.038683	0.0249547	0.031457	0.0131128	-0.0376534	-0.00373163	0.0129242	0.0185034	0.0112797	0.000347268	-0.0159443	-0.0248444	0.0279849	0	0	-0.00344563	0.00387383	0.00376869
0.00505584	2010-11-21 12:30:06	0.210522	0.207619	-0.00290341	0.00505584	0.0824013	-0.0184643	0.0419031	0.0385959	0.0247891	0.0310641	0.0130347	-0.0375534	-0.00369162	0.0129262	0.018514	0.0111849	0.000344681	-0.0157592	-0.0245743	0.0278619	0	0	-0.00388023	0.00386607	0.00290341
0.00505584	2010-11-21 13:00:06	0.210522	0.207209	-0.00331327	0.00505584	0.0827367	-0.0181591	0.0418153	0.0384888	0.0246102	0.0306751	0.0129518	-0.0374548	-0.00368642	0.012879	0.0184184	0.0111335	0.000341498	-0.0155728	-0.0242997	0.0277389	0	0	-0.00416027	0.00369698	0.00331327
0.00505584	2010-11-21 13:30:06	0.213339	0.206258	-0.00708106	0.00505584	0.0830094	-0.0179832	0.0416113	0.0383035	0.0243985	0.0303036	0.0128688	-0.0373548	-0.00370938	0.0127549	0.0182497	0.0110963	0.000338563	-0.0154005	-0.0240276	0.0276184	0	0	-0.00424437	0.00336865	0.00708106
0.00505584	2010-11-21 14:00:06	0.20841	0.203243	-0.00516741	0.00505584	0.0815408	-0.0178458	0.0412439	0.0380104	0.0241697	0.0299432	0.012785	-0.0372509	-0.00369407	0.0125559	0.0180062	0.0110695	0.000335539	-0.0152173	-0.0237527	0.027498	0	0	-0.00410232	0.00289187	0.00516741
0.00505584	2010-11-21 14:30:06	0.20489	0.200438	-0.00445125	0.00505584	0.0807428	-0.0177895	0.0407006	0.0376001	0.0238971	0.0295896	0.0126964	-0.0371411	-0.00368815	0.0123178	0.0176725	0.0110176	0.000332287	-0.0150359	-0.0234771	0.0273795	0	0	-0.00371747	0.00228548	0.00445125
0.00505584	2010-11-21 15:00:06	0.201369	0.197457	-0.00391192	0.00505584	0.0798621	-0.017768	0.0401243	0.0370712	0.0235722	0.0292247	0.0126072	-0.0370286	-0.00367978	0.0120826	0.0173451	0.0109538	0.000328727	-0.0148455	-0.0231929	0.0272573	0	0	-0.00308844	0.00157538	0.00391192
0.00505584	2010-11-21 15:30:06	0.197849	0.193997	-0.00385187	0.00505584	0.0785611	-0.0178079	0.0394726	0.0364435	0.0232199	0.0288656	0.0125116	-0.0369064	-0.00358792	0.0118489	0.0170006	0.0108584	0.000325089	-0.0146526	-0.0229068	0.027132	0	0	-0.00222974	0.000793034	0.00385187
0.00505584	2010-11-21 16:00:06	0.194328	0.190461	-0.00386721	0.00505584	0.0771976	-0.017849	0.0387331	0.0358155	0.022824	0.0285129	0.0124036	-0.0367775	-0.00352004	0.0116202	0.0166802	0.010725	0.000321242	-0.0144656	-0.0226208	0.0270025	0	0	-0.00117146	-2.61894e-05	0.00386721
0.00505584	2010-11-21 16:30:06	0.190808	0.186821	-0.00398653	0.00505584	0.0756037	-0.0178465	0.0379887	0.0351196	0.0223947	0.0281701	0.0122924	-0.0366466	-0.0034588	0.0114184	0.0164017	0.0105703	0.000316196	-0.0142819	-0.0223423	0.0268685	0	0	4.22158e-05	-0.000844971	0.00398653
0.00505584	2010-11-21 17:00:06	0.187992	0.183026	-0.00496528	0.00505584	0.0737574	-0.0177539	0.0371675	0.0343826	0.02197	0.0278298	0.0121788	-0.0365151	-0.00337806	0.0112467	0.0160979	0.0103787	0.000310965	-0.014103	-0.0220631	0.026734	0	0	0.00135538	-0.00162604	0.00496528
0.00505584	2010-11-21 17:30:06	0.184471	0.180128	-0.00434323	0.00505584	0.0727716	-0.017557	0.0363321	0.0336563	0.0215689	0.027498	0.0120666	-0.0363776	-0.00333458	0.0109822	0.0157409	0.0101819	0.000305308	-0.013936	-0.0217972	0.0266011	0	0	0.00270364	-0.00233419	0.00434323
0.00505584	2010-11-21 18:00:06	0.178838	0.176178	-0.00266002	0.00505584	0.0704848	-0.0173296	0.0355658	0.0329481	0.0211591	0.0271736	0.0119527	-0.0362376	-0.00326884	0.0107232	0.0153984	0.0100071	0.000299396	-0.0137728	-0.0215264	0.0264656	0	0	0.00401803	-0.00293819	0.00266002
0.00505584	2010-11-21 18:30:06	0.175318	0.173005	-0.00231284	0.00505584	0.0689961	-0.0170721	0.0347603	0.0322212	0.0207727	0.0268648	0.0118383	-0.0360909	-0.0032027	0.010437	0.0150367	0.00981209	0.000293772	-0.013608	-0.0212512	0.0263245	0	0	0.00522921	-0.00341245	0.00231284
0.00505584	2010-11-21 19:00:06	0.17391	0.170368	-0.0035418	0.00505584	0.0677577	-0.0167931	0.0340159	0.0315713	0.0204076	0.0265802	0.0117265	-0.0359462	-0.00319158	0.0102744	0.0147293	0.00960287	0.00028873	-0.0134465	-0.0209803	0.0261818	0	0	0.00627191	-0.00373848	0.0035418
0.00505584	2010-11-21 19:30:06	0.170389	0.16797	-0.0024195	0.00505584	0.0663315	-0.016473	0.0333689	0.0309813	0.0200541	0.0263201	0.011614	-0.0357976	-0.0030447	0.0101131	0.0145363	0.00940668	0.00028374	-0.0132883	-0.0207142	0.0260387	0	0	0.00708902	-0.00390584	0.0024195
0.00505584	2010-11-21 19:57:26	0.167573	0.16575	-0.00182247	0.00505584	0.0647922	-0.0161673	0.0328732	0.0305284	0.0197614	0.0261116	0.0115116	-0.0356576	-0.00299471	0.0100444	0.0144062	0.00923795	0.000279683	-0.0131443	-0.0204773	0.0259091	0	0	0.00759861	-0.00391853	0.00182247
0.00505584	2010-11-21 20:30:06	0.165461	0.164059	-0.00140129	0.00505584	0.063962	-0.0158158	0.0323419	0.0300072	0.0194525	0.0258846	0.0113854	-0.0354846	-0.00292711	0.00994351	0.0142561	0.00904211	0.000275211	-0.0129832	-0.0202022	0.025752	0	0	0.00788029	-0.00376624	0.00140129
0.00505584	2010-11-21 21:00:06	0.168277	0.163064	-0.00521298	0.00505584	0.0634994	-0.0154351	0.0319838	0.0296133	0.0192478	0.0256844	0.0112667	-0.0353228	-0.00290485	0.00989842	0.0141735	0.0088783	0.000271488	-0.0128292	-0.0199504	0.0256048	0	0	0.00781025	-0.00348154	0.00521298
0.00505584	2010-11-21 21:30:06	0.161236	0.161488	0.000251887	0.00505584	0.062556	-0.0151096	0.0316635	0.0292489	0.0190783	0.0254985	0.0111452	-0.0351577	-0.00285719	0.00982398	0.0141075	0.00872871	0.000268016	-0.0126712	-0.0196975	0.0254591	0	0	0.00742908	-0.00308131	-0.000251887
0.00505584	2010-11-21 22:00:06	0.163348	0.16011	-0.00323887	0.00505584	0.0619682	-0.0147626	0.0312646	0.0289817	0.0189614	0.0252995	0.0110201	-0.0349932	-0.00287219	0.00977984	0.0139998	0.00862857	0.00026474	-0.0125137	-0.0194493	0.0253123	0	0	0.00675804	-0.00259416	0.00323887
0.00505584	2010-11-21 22:30:06	0.16194	0.158841	-0.0030988	0.00505584	0.0614853	-0.0144763	0.0309584	0.0287355	0.0188865	0.0251155	0.0108935	-0.0348282	-0.0028182	0.00971828	0.0139355	0.00854436	0.000262484	-0.0123613	-0.0192128	0.0251655	0	0	0.0058343	-0.00205286	0.0030988
0.00505584	2010-11-21 23:00:06	0.157716	0.15723	-0.00048613	0.00505584	0.0604995	-0.0141464	0.0307761	0.0286547	0.0188428	0.0249213	0.0107711	-0.0346546	-0.00281197	0.00966968	0.0138779	0.00848297	0.000261253	-0.0122171	-0.0189873	0.0250174	0	0	0.00470855	-0.00149223	0.00048613
0.00505584	2010-11-21 23:30:06	0.157012	0.156446	-0.000566009	0.00505584	0.0602692	-0.0139473	0.0307792	0.0286148	0.0188079	0.0247303	0.0106477	-0.0344803	-0.00279176	0.00967276	0.0138948	0.00842548	0.000260002	-0.0120818	-0.0187736	0.0248674	0	0	0.00344172	-0.00094688	0.000566009
0.00505584	2010-11-22 00:00:06	0.157012	0.156667	-0.000344339	0.00505584	0.0607521	-0.0137493	0.030944	0.0286819	0.0188156	0.0245167	0.0105238	-0.0343034	-0.002774	0.00975811	0.0139583	0.00838257	0.000258905	-0.0119586	-0.0185675	0.0247199	0	0	0.00210103	-0.000448926	0.000344339
0.00505584	2010-11-22 00:30:06	0.157012	0.157214	0.000202762	0.00505584	0.0616328	-0.013634	0.0312361	0.0288093	0.0188484	0.024299	0.0104007	-0.0341271	-0.0027594	0.00979178	0.0139852	0.00833587	0.000257588	-0.0118363	-0.0183786	0.0245673	0	0	0.000755787	-2.58432e-05	-0.000202762
0.00505584	2010-11-22 01:00:06	0.157012	0.157108	9.68936e-05	0.00505584	0.0619055	-0.0134611	0.0314984	0.0289852	0.018895	0.0240472	0.0102805	-0.0339482	-0.0027542	0.00977582	0.0139586	0.00834159	0.000256169	-0.0117127	-0.0181993	0.0244097	0	0	-0.000526965	0.000301381	-9.68936e-05
0.00505584	2010-11-22 01:30:06	0.157012	0.157035	2.30355e-05	0.00505584	0.062661	-0.013322	0.0316256	0.0291617	0.0189364	0.0238017	0.0101622	-0.0337667	-0.00276359	0.00961551	0.0137949	0.0083392	0.00025475	-0.0115782	-0.0180313	0.0242544	0	0	-0.00168649	0.000519662	-2.30355e-05
0.00505584	2010-11-22 02:00:06	0.157716	0.156184	-0.00153177	0.00505584	0.0626812	-0.0131571	0.0317402	0.0293195	0.0189799	0.0235449	0.0100477	-0.0335838	-0.00284085	0.00947314	0.0135904	0.00832732	0.000253433	-0.0114419	-0.0178709	0.0241124	0	0	-0.00267196	0.00062468	0.00153177
0.00505584	2010-11-22 02:30:06	0.153491	0.155373	0.00188201	0.00505584	0.0626186	-0.0130553	0.0318564	0.0294858	0.0189706	0.023281	0.00993355	-0.033403	-0.00279176	0.00933524	0.0134216	0.00830458	0.000252187	-0.0113127	-0.0177261	0.0239708	0	0	-0.00344528	0.000621114	-0.00188201
0.00505584	2010-11-22 03:00:06	0.154195	0.154824	0.000628558	0.00505584	0.0628287	-0.0130799	0.0320087	0.0295856	0.01891	0.0230244	0.00981926	-0.0332214	-0.00277543	0.0092589	0.0132878	0.00826707	0.000250457	-0.0111807	-0.0175868	0.0238322	0	0	-0.00398308	0.000522213	-0.000628558
0.00505584	2010-11-22 03:30:06	0.154899	0.154836	-6.36173e-05	0.00505584	0.0635418	-0.0131921	0.0321548	0.0295578	0.0187962	0.022784	0.00970733	-0.0330398	-0.00269326	0.00922765	0.0132084	0.00821777	0.000248552	-0.0110505	-0.0174511	0.0236915	0	0	-0.00427763	0.000348743	6.36173e-05
0.00505584	2010-11-22 04:00:06	0.155603	0.154379	-0.00122411	0.00505584	0.0640246	-0.0133178	0.0321517	0.0295004	0.0186395	0.0225526	0.00959989	-0.0328557	-0.00266754	0.00913131	0.0130597	0.0081488	0.000245913	-0.0109197	-0.0173166	0.0235558	0	0	-0.00433681	0.000127348	0.00122411
0.00505584	2010-11-22 04:30:06	0.155603	0.152604	-0.00299989	0.00505584	0.0635418	-0.0134392	0.0319602	0.0292767	0.0183985	0.0223269	0.00949757	-0.0326741	-0.00264876	0.00899436	0.0128652	0.00806132	0.000242534	-0.0107918	-0.0171914	0.0234224	0	0	-0.00418299	-0.000111526	0.00299989
0.00505584	2010-11-22 05:00:06	0.152083	0.149804	-0.00227884	0.00505584	0.062556	-0.0134919	0.0314359	0.0289159	0.0181187	0.0221047	0.00939853	-0.0324933	-0.00262334	0.00873129	0.0125173	0.0079772	0.000238174	-0.0106575	-0.0170808	0.0232886	0	0	-0.0038511	-0.000336008	0.00227884
0.00505584	2010-11-22 05:30:06	0.150675	0.14687	-0.00380457	0.00505584	0.0617581	-0.013525	0.0307748	0.0284073	0.0177876	0.021878	0.00930353	-0.0323072	-0.0026512	0.00843564	0.0121066	0.00786792	0.000233583	-0.0105289	-0.0169813	0.023156	0	0	-0.00338583	-0.00051529	0.00380457
0.00505584	2010-11-22 06:00:06	0.145042	0.142506	-0.00253652	0.00505584	0.0595137	-0.0135428	0.0300337	0.0277707	0.0174199	0.021637	0.00921467	-0.0321197	-0.00257915	0.00812155	0.0117017	0.00776616	0.000228915	-0.0103883	-0.0168884	0.0230204	0	0	-0.0028384	-0.000622051	0.00253652
0.00505584	2010-11-22 06:30:06	0.141522	0.139008	-0.00251338	0.00505584	0.0583179	-0.0136274	0.0292109	0.0269966	0.017016	0.0214056	0.00913121	-0.031942	-0.00251862	0.00786025	0.0113177	0.00761734	0.000224369	-0.0102441	-0.0168021	0.0228864	0	0	-0.0022629	-0.000634602	0.00251338
0.00505584	2010-11-22 07:00:06	0.138705	0.135107	-0.00359879	0.00505584	0.0566816	-0.0137273	0.0283143	0.0261436	0.0165718	0.0211821	0.00905181	-0.0317645	-0.00243472	0.00767169	0.0110221	0.00744511	0.000220071	-0.0101039	-0.0167281	0.0227561	0	0	-0.00171254	-0.000538626	0.00359879
0.00505584	2010-11-22 07:30:06	0.136593	0.131604	-0.00498899	0.00505584	0.0552756	-0.0137205	0.0273533	0.0252881	0.0161337	0.0209494	0.00897673	-0.0315901	-0.00231713	0.00751403	0.0108031	0.00724901	0.00021569	-0.00996753	-0.0166649	0.0226143	0	0	-0.00123609	-0.000328352	0.00498899
0.00505584	2010-11-22 08:00:06	0.128848	0.126745	-0.00210344	0.00505584	0.0523808	-0.0136359	0.0263342	0.0244914	0.015719	0.0207056	0.00890438	-0.0314113	-0.00224752	0.00741031	0.0106361	0.00703684	0.000211358	-0.00983938	-0.0166034	0.0224779	0	0	-0.00087457	-7.09177e-06	0.00210344
0.00505584	2010-11-22 08:30:06	0.125328	0.123388	-0.00193989	0.00505584	0.0507446	-0.0133955	0.0253809	0.0237059	0.0153548	0.020457	0.0088338	-0.0312382	-0.0021828	0.00730717	0.0104853	0.00683079	0.000206435	-0.00971018	-0.0165419	0.0223395	0	0	-0.000658584	0.000412893	0.00193989
0.00505584	2010-11-22 09:00:06	0.119695	0.119888	0.000193109	0.00505584	0.0486053	-0.0131012	0.0246366	0.0229492	0.0150638	0.0202277	0.00876758	-0.0310646	-0.00215984	0.00724312	0.0103674	0.0066485	0.000201618	-0.0095791	-0.0164793	0.0222006	0	0	-0.000606285	0.00091118	-0.000193109
0.00505584	2010-11-22 09:30:06	0.117583	0.117915	0.000332443	0.00505584	0.0478296	-0.0127474	0.0239786	0.0223465	0.0148278	0.0200065	0.0087033	-0.0308922	-0.00209512	0.00710669	0.0101804	0.0064986	0.000197324	-0.00945386	-0.0164306	0.0220649	0	0	-0.000722196	0.00146055	-0.000332443
0.00505584	2010-11-22 10:00:06	0.117583	0.115729	-0.00185415	0.00505584	0.0465913	-0.0124244	0.0235262	0.0219219	0.0146301	0.0198075	0.00864217	-0.0307232	-0.00210451	0.00697522	0.0100124	0.00638419	0.000193579	-0.00933097	-0.0163952	0.0219345	0	0	-0.000996907	0.00202886	0.00185415
0.00505584	2010-11-22 10:30:06	0.114766	0.114177	-0.000589604	0.00505584	0.0456055	-0.0120546	0.02322	0.0217016	0.01448	0.019621	0.00858343	-0.0305515	-0.00206276	0.00685123	0.00987139	0.00628104	0.000191229	-0.00922113	-0.0163805	0.0218115	0	0	-0.00140768	0.00258115	0.000589604
0.00505584	2010-11-22 11:00:06	0.113358	0.113788	0.000429566	0.00505584	0.0452701	-0.011623	0.0231335	0.0216693	0.0143931	0.0194462	0.00852814	-0.0303818	-0.00206348	0.00682108	0.00981048	0.00617565	0.000189648	-0.0091152	-0.0163831	0.0216992	0	0	-0.00191991	0.00308206	-0.000429566
0.00505584	2010-11-22 11:30:06	0.114766	0.11471	-5.65649e-05	0.00505584	0.0455428	-0.0111515	0.0233422	0.0217174	0.0143657	0.0192905	0.00847674	-0.0302173	-0.0019855	0.00689706	0.00990331	0.00608454	0.000188496	-0.00901286	-0.0163896	0.0215932	0	0	-0.00248941	0.00349812	5.65649e-05
0.00505584	2010-11-22 12:00:06	0.116174	0.11637	0.000195984	0.00505584	0.0462983	-0.0107365	0.023705	0.0218828	0.0143802	0.019159	0.00842877	-0.0300405	-0.00194793	0.00702706	0.0100415	0.00600961	0.000187499	-0.0089092	-0.0163971	0.0214915	0	0	-0.00306529	0.00379994	-0.000195984
0.00505584	2010-11-22 12:30:06	0.118287	0.118265	-2.18122e-05	0.00505584	0.0474942	-0.0104466	0.0240504	0.0220888	0.0144065	0.0190555	0.00838769	-0.0298688	-0.00194446	0.00713268	0.0101663	0.00596157	0.0001868	-0.00881707	-0.0164099	0.0213947	0	0	-0.00359339	0.00396408	2.18122e-05
0.00505584	2010-11-22 13:00:06	0.120399	0.119435	-0.000963661	0.00505584	0.0481649	-0.0101922	0.0243064	0.0223045	0.0144674	0.0189966	0.00835248	-0.0296972	-0.00194446	0.00716386	0.0102309	0.00595514	0.000186227	-0.00874094	-0.0164396	0.0213107	0	0	-0.0040199	0.00397453	0.000963661
0.00505584	2010-11-22 13:30:06	0.119695	0.119673	-2.16872e-05	0.00505584	0.0482699	-0.00999236	0.024429	0.0225308	0.0145585	0.018959	0.00831966	-0.0295281	-0.00200642	0.00711621	0.0102108	0.00595644	0.000185939	-0.00867691	-0.0164763	0.0212327	0	0	-0.00429517	0.00382365	2.16872e-05
0.00505584	2010-11-22 14:00:06	0.119695	0.119625	-6.95185e-05	0.00505584	0.0481649	-0.00983791	0.0245263	0.0226791	0.0146465	0.0189412	0.00828835	-0.0293629	-0.00206001	0.00710135	0.0101858	0.005988	0.000185768	-0.00863282	-0.0165359	0.0211564	0	0	-0.00437716	0.00351265	6.95185e-05
0.00505584	2010-11-22 14:30:06	0.119695	0.119808	0.000113345	0.00505584	0.048375	-0.00981713	0.0246127	0.02272	0.0147181	0.0189536	0.00826046	-0.0292063	-0.00204572	0.00709293	0.0101771	0.00602292	0.000185943	-0.00859461	-0.0166097	0.0210905	0	0	-0.00423466	0.00305146	-0.000113345
0.00505584	2010-11-22 15:00:06	0.120399	0.120352	-4.69567e-05	0.00505584	0.048983	-0.00992387	0.0246818	0.0227688	0.014747	0.0189943	0.00823573	-0.0290602	-0.00204398	0.00711921	0.0101761	0.00605986	0.000186817	-0.00857012	-0.0167014	0.0210348	0	0	-0.00384975	0.00245813	4.69567e-05
0.00505584	2010-11-22 15:30:06	0.120399	0.120274	-0.000125441	0.00505584	0.0489204	-0.0101146	0.0247399	0.0228281	0.0147259	0.0190564	0.00821637	-0.0289253	-0.00201091	0.00711526	0.0102087	0.00609442	0.000187894	-0.00854428	-0.0168065	0.0209877	0	0	-0.0032195	0.00175779	0.000125441
0.00505584	2010-11-22 16:00:06	0.120399	0.120104	-0.000295497	0.00505584	0.0486477	-0.010285	0.0247698	0.022887	0.0146912	0.0191286	0.00820479	-0.0287983	-0.00203286	0.00715896	0.0102633	0.00610511	0.000189046	-0.00852503	-0.0169331	0.020952	0	0	-0.00235678	0.00098119	0.000295497
0.00505584	2010-11-22 16:30:06	0.121103	0.120458	-0.000645229	0.00505584	0.0487528	-0.0103904	0.0247761	0.0228686	0.0146385	0.0192082	0.00820074	-0.0286773	-0.00203041	0.00721657	0.010342	0.00608979	0.000189779	-0.00851365	-0.0170675	0.0209252	0	0	-0.00128997	0.000163005	0.000645229
0.00505584	2010-11-22 17:00:06	0.121807	0.121254	-0.000552833	0.00505584	0.0491507	-0.0103977	0.0247588	0.0227717	0.0145706	0.0192871	0.00819714	-0.0285628	-0.00204817	0.00730184	0.0104292	0.00609359	0.000189861	-0.00852613	-0.0172028	0.0209074	0	0	-6.16937e-05	-0.000660086	0.000552833
0.00505584	2010-11-22 17:30:06	0.122511	0.121384	-0.0011271	0.00505584	0.048983	-0.0104413	0.0246238	0.0226342	0.0145076	0.0193893	0.00819475	-0.028462	-0.0020252	0.00732657	0.0104669	0.00611206	0.000189946	-0.00854414	-0.0173472	0.0208979	0	0	0.00127344	-0.00145136	0.0011271
0.00505584	2010-11-22 18:00:06	0.121103	0.121042	-6.06856e-05	0.00505584	0.0485427	-0.0104823	0.0243474	0.0224871	0.0144346	0.0195217	0.00819516	-0.028364	-0.00206766	0.0072918	0.0104457	0.00615384	0.000189774	-0.00857659	-0.0175081	0.0208995	0	0	0.0026519	-0.00217604	6.06856e-05
0.00505584	2010-11-22 18:30:06	0.120399	0.120046	-0.000352742	0.00505584	0.0475144	-0.0105332	0.0240601	0.0222438	0.0143728	0.0196866	0.00820248	-0.0282686	-0.00207634	0.00724715	0.0103817	0.006183	0.000189649	-0.00862536	-0.0176941	0.0209044	0	0	0.00400502	-0.00280306	0.000352742
0.00505584	2010-11-22 19:00:06	0.118287	0.119394	0.00110717	0.00505584	0.0469064	-0.0105289	0.0237335	0.0219786	0.014328	0.0198855	0.00821294	-0.0281837	-0.00210696	0.00716876	0.0102734	0.00619861	0.000189878	-0.00868557	-0.017899	0.0209102	0	0	0.00526315	-0.00330677	-0.00110717
0.00505584	2010-11-22 19:30:06	0.118991	0.119235	0.000244363	0.00505584	0.0466337	-0.010551	0.023432	0.0218002	0.0142964	0.020102	0.00823118	-0.0281113	-0.00210175	0.00710676	0.0101935	0.00621299	0.000190772	-0.00875426	-0.0181159	0.0209224	0	0	0.00635998	-0.00366819	-0.000244363
0.00505584	2010-11-22 20:00:06	0.117583	0.118966	0.00138299	0.00505584	0.0458782	-0.0105608	0.0233204	0.0216325	0.0142959	0.0203306	0.00825586	-0.0280526	-0.00205511	0.00708606	0.0102363	0.00621635	0.000191714	-0.00881962	-0.0183479	0.0209413	0	0	0.0072367	-0.00387602	-0.00138299
0.00505584	2010-11-22 20:30:06	0.117583	0.119088	0.00150556	0.00505584	0.0452701	-0.0105645	0.0232168	0.0216008	0.0143252	0.0205738	0.00828744	-0.0280039	-0.00207705	0.00723348	0.0103706	0.00618526	0.000193118	-0.00888074	-0.0185863	0.0209697	0	0	0.00784577	-0.00392715	-0.00150556
0.00505584	2010-11-22 21:00:06	0.121103	0.121163	5.95127e-05	0.00505584	0.0462559	-0.0104969	0.0232701	0.02161	0.0144007	0.0208316	0.00832515	-0.0279656	-0.00203041	0.00742006	0.01059	0.00615174	0.000194583	-0.00894488	-0.0188394	0.021007	0	0	0.00815392	-0.00382682	-5.95127e-05
0.00505584	2010-11-22 21:30:06	0.119695	0.122075	0.0023796	0.00505584	0.0458156	-0.0103633	0.0234647	0.021726	0.014531	0.0210977	0.00837515	-0.027938	-0.00199979	0.00761198	0.0108539	0.00616089	0.000196256	-0.00901785	-0.0191013	0.0210497	0	0	0.00814435	-0.0035882	-0.0023796
0.00505584	2010-11-22 22:00:06	0.123215	0.124062	0.000846229	0.00505584	0.0465711	-0.0102241	0.023683	0.0220083	0.0147112	0.0213721	0.00842995	-0.0279214	-0.0020252	0.00772412	0.0110691	0.00619042	0.000198068	-0.00910389	-0.0193576	0.0210945	0	0	0.00781778	-0.0032316	-0.000846229
0.00505584	2010-11-22 22:30:06	0.12392	0.125595	0.00167543	0.00505584	0.0468438	-0.0100948	0.0240943	0.0223324	0.0149441	0.0216609	0.00849014	-0.0279181	-0.0021585	0.0078809	0.011278	0.00625503	0.000200058	-0.00920401	-0.0196188	0.0211444	0	0	0.00719241	-0.00278319	-0.00167543
0.00505584	2010-11-22 23:00:06	0.125328	0.12813	0.00280202	0.00505584	0.0479346	-0.00997706	0.0245607	0.0227526	0.015245	0.0219792	0.00855514	-0.02792	-0.00215534	0.00803967	0.0114902	0.00633115	0.000202517	-0.0093139	-0.0198787	0.0211989	0	0	0.00630272	-0.00227341	-0.00280202
0.00505584	2010-11-22 23:30:06	0.12744	0.130948	0.00350815	0.00505584	0.0492982	-0.00989926	0.0251574	0.0232523	0.015611	0.0223093	0.00862803	-0.0279226	-0.00221311	0.00817706	0.0116859	0.00644822	0.000205243	-0.00942373	-0.0201463	0.0212625	0	0	0.00519726	-0.00173508	-0.00350815
0.00505584	2010-11-23 00:00:06	0.128848	0.133268	0.00441976	0.00505584	0.0502214	-0.00986983	0.0257839	0.0238112	0.0159986	0.0226623	0.00871202	-0.0279311	-0.002242	0.00829161	0.0118596	0.00659892	0.000208504	-0.00953559	-0.0204201	0.0213284	0	0	0.00393547	-0.00120129	-0.00441976
0.00505584	2010-11-23 00:30:06	0.133777	0.13611	0.00233312	0.00505584	0.0517526	-0.00990974	0.0264465	0.0244776	0.0164063	0.0230284	0.00880279	-0.0279495	-0.00228967	0.00838838	0.0120152	0.00673813	0.000212414	-0.00965003	-0.0206912	0.0213952	0	0	0.00258393	-0.000703283	-0.00233312
0.00505584	2010-11-23 01:00:06	0.135889	0.138606	0.00271654	0.00505584	0.0528859	-0.00998389	0.0272269	0.0251842	0.016814	0.023385	0.00889893	-0.0279751	-0.00234499	0.00851494	0.0121982	0.00684528	0.000216891	-0.00976218	-0.0209538	0.0214557	0	0	0.00121212	-0.00026846	-0.00271654
0.00505584	2010-11-23 01:30:06	0.138001	0.141792	0.00379117	0.00505584	0.0544797	-0.0100808	0.0280607	0.0260074	0.0172418	0.0237351	0.00900107	-0.0280151	-0.00235785	0.00867173	0.0124169	0.00695736	0.000221019	-0.00987172	-0.0212158	0.0215155	0	0	-0.000111921	8.14605e-05	-0.00379117
0.00505584	2010-11-23 02:00:06	0.142226	0.145689	0.00346344	0.00505584	0.0565988	-0.0102617	0.0290782	0.0268043	0.0176534	0.0241063	0.00910801	-0.0280624	-0.00239858	0.00888166	0.0127238	0.00706674	0.000224904	-0.00998519	-0.0214767	0.0215657	0	0	-0.00132573	0.00033186	-0.00346344
0.00505584	2010-11-23 02:30:06	0.144338	0.149213	0.0048751	0.00505584	0.0583401	-0.0104739	0.0300581	0.02758	0.0180416	0.0244962	0.00922064	-0.0281144	-0.00242573	0.00912123	0.0130223	0.00718754	0.000228505	-0.0101076	-0.0217355	0.0216179	0	0	-0.00237611	0.000476184	-0.0048751
0.00505584	2010-11-23 03:00:06	0.152083	0.153438	0.00135462	0.00505584	0.0611298	-0.010735	0.0308841	0.0282788	0.01841	0.0249085	0.00933629	-0.0281742	-0.00245564	0.0092958	0.0132403	0.00730834	0.000232172	-0.010238	-0.0219985	0.0216649	0	0	-0.00322217	0.000516339	-0.00135462
0.00505584	2010-11-23 03:30:06	0.152787	0.155734	0.00294732	0.00505584	0.0621782	-0.0109937	0.0315657	0.0289673	0.018765	0.0253233	0.00945088	-0.0282392	-0.00252454	0.00937953	0.0134179	0.00745244	0.00023556	-0.01038	-0.0222537	0.0217089	0	0	-0.00383742	0.000462485	-0.00294732
0.00505584	2010-11-23 04:00:06	0.153491	0.157442	0.00395089	0.00505584	0.0629338	-0.0112905	0.0320808	0.0295288	0.0190921	0.0257591	0.00956652	-0.0283115	-0.00259067	0.00942718	0.0135197	0.00759981	0.000238616	-0.0105439	-0.0224981	0.0217532	0	0	-0.00421093	0.000332222	-0.00395089
0.00505584	2010-11-23 04:30:06	0.156307	0.158891	0.00258301	0.00505584	0.0635842	-0.0116026	0.0324844	0.0299348	0.0194038	0.0262133	0.00968173	-0.0283859	-0.00267172	0.00949021	0.0135821	0.00772776	0.000241617	-0.0107103	-0.0227365	0.0217958	0	0	-0.0043474	0.000149217	-0.00258301
0.00505584	2010-11-23 05:00:06	0.157716	0.161209	0.0034932	0.00505584	0.0650104	-0.0119796	0.0328315	0.0302304	0.01967	0.0266962	0.00980078	-0.0284615	-0.00268285	0.00956165	0.0136789	0.00785043	0.00024464	-0.010858	-0.0229503	0.0218353	0	0	-0.00426625	-5.86371e-05	-0.0034932
0.00505584	2010-11-23 05:30:06	0.159124	0.162421	0.00329729	0.00505584	0.0652831	-0.0124039	0.0331314	0.0305353	0.0198735	0.0271772	0.00992347	-0.0285306	-0.00267764	0.00961172	0.0137711	0.00796837	0.000247747	-0.0110046	-0.0231456	0.021866	0	0	-0.00399978	-0.000261393	-0.00329729
0.00505584	2010-11-23 06:00:06	0.159828	0.163526	0.00369797	0.00505584	0.0655558	-0.0128686	0.0333576	0.0308103	0.0200164	0.0276309	0.0100457	-0.028601	-0.00271245	0.00967628	0.013866	0.00806151	0.000250948	-0.0111605	-0.0233298	0.0218908	0	0	-0.00359048	-0.0004294	-0.00369797
0.00505584	2010-11-23 06:30:06	0.160532	0.165039	0.00450671	0.00505584	0.0659336	-0.0132291	0.0335759	0.031085	0.0201669	0.0280537	0.0101655	-0.0286589	-0.0027347	0.00977502	0.014007	0.00812403	0.000254374	-0.011328	-0.0234999	0.0219162	0	0	-0.00308785	-0.000535644	-0.00450671
0.00505584	2010-11-23 07:00:06	0.164052	0.167283	0.00323078	0.00505584	0.0667093	-0.0134809	0.0338835	0.0312733	0.0203421	0.0284494	0.0102856	-0.0287162	-0.00273889	0.00991051	0.0142091	0.00816637	0.000257492	-0.0115033	-0.0236594	0.0219423	0	0	-0.0025448	-0.000557907	-0.00323078
0.00505584	2010-11-23 07:23:46	0.168277	0.168999	0.000722193	0.00505584	0.0670669	-0.0136241	0.0341021	0.0313872	0.0205054	0.0287387	0.0103803	-0.0287563	-0.00275862	0.0100813	0.0144269	0.00821423	0.000259252	-0.0116441	-0.0237749	0.0219675	0	0	-0.0021225	-0.000505698	-0.000722193
0.00505584	2010-11-23 08:00:06	0.167573	0.171956	0.00438269	0.00505584	0.0681577	-0.0138635	0.0342574	0.0315398	0.0207512	0.0292048	0.0105255	-0.0288149	-0.00278135	0.0103074	0.0146978	0.00830767	0.000262241	-0.0118791	-0.0239405	0.0220075	0	0	-0.00154399	-0.000295907	-0.00438269
0.00505584	2010-11-23 08:30:06	0.166165	0.173013	0.00684781	0.00505584	0.0677375	-0.0140223	0.0343155	0.0317156	0.0210109	0.029576	0.0106467	-0.0288616	-0.00281717	0.010413	0.0148638	0.00840533	0.000265465	-0.0120894	-0.0240621	0.0220407	0	0	-0.00117647	-4.83801e-06	-0.00684781
0.00505584	2010-11-23 09:00:06	0.168277	0.174317	0.00603986	0.00505584	0.0674224	-0.0141197	0.0344019	0.0320081	0.0213202	0.0299236	0.010763	-0.0289083	-0.00286729	0.0104646	0.0150375	0.00852131	0.000269298	-0.0123141	-0.024173	0.0220715	0	0	-0.00094306	0.000383044	-0.00603986
0.00505584	2010-11-23 09:30:06	0.170389	0.176386	0.0059971	0.00505584	0.0675274	-0.0142123	0.0347236	0.0323905	0.021686	0.030257	0.0108733	-0.0289537	-0.00297416	0.0106006	0.015232	0.00862607	0.000273519	-0.0125347	-0.0242707	0.0220996	0	0	-0.000863475	0.000850027	-0.0059971
0.00505584	2010-11-23 10:00:06	0.172502	0.180418	0.00791683	0.00505584	0.0689334	-0.0143104	0.0353532	0.0328104	0.022082	0.0305785	0.0109813	-0.0289919	-0.00298978	0.0108791	0.0155712	0.00872959	0.000278429	-0.0127407	-0.0243593	0.0221304	0	0	-0.000944287	0.00137146	-0.00791683
0.00505584	2010-11-23 10:30:06	0.180951	0.185341	0.00439043	0.00505584	0.0707798	-0.0144263	0.0361555	0.0334463	0.0224671	0.0308863	0.0110801	-0.0290274	-0.00295599	0.0112095	0.0160106	0.00885688	0.00028398	-0.0129398	-0.0244397	0.0221594	0	0	-0.00117853	0.00191745	-0.00439043
0.00505584	2010-11-23 11:00:06	0.182359	0.190542	0.00818328	0.00505584	0.072709	-0.0145611	0.0371165	0.0342879	0.0228285	0.0311754	0.0111739	-0.0290597	-0.00299325	0.0115394	0.0164941	0.00900794	0.000290327	-0.0131232	-0.0245032	0.0221951	0	0	-0.0015462	0.00245485	-0.00818328
0.00505584	2010-11-23 11:30:06	0.190104	0.195298	0.0051942	0.00505584	0.0740523	-0.0146316	0.0381403	0.0352974	0.0232164	0.0314361	0.0112612	-0.0290893	-0.00309348	0.0118797	0.0169949	0.00918426	0.000297117	-0.0133132	-0.0245584	0.0222344	0	0	-0.00201565	0.00294959	-0.0051942
0.00505584	2010-11-23 11:52:46	0.196441	0.200006	0.00356587	0.00505584	0.0761896	-0.0146353	0.0389757	0.0360352	0.0235185	0.031598	0.0113233	-0.0291158	-0.00315829	0.01215	0.0173893	0.00930917	0.000302093	-0.0134605	-0.0245962	0.0222638	0	0	-0.00241302	0.00327505	-0.00356587
0.00505584	2010-11-23 12:30:06	0.202777	0.206913	0.00413539	0.00505584	0.0789611	-0.0146083	0.0404706	0.0370501	0.0240667	0.0318169	0.0114174	-0.0291609	-0.00328486	0.0126438	0.0180418	0.00957022	0.000309337	-0.0136971	-0.0246503	0.022315	0	0	-0.00308818	0.00368364	-0.00413539
0.00505584	2010-11-23 13:00:06	0.20841	0.212289	0.00387896	0.00505584	0.081961	-0.0147445	0.0413281	0.0377779	0.0244685	0.0319602	0.0114863	-0.0291952	-0.00336142	0.0129224	0.0183905	0.00984245	0.00031481	-0.0138785	-0.0246784	0.0223606	0	0	-0.00359156	0.0038699	-0.00387896
0.00505584	2010-11-23 13:30:06	0.214043	0.214899	0.000856063	0.00505584	0.0832195	-0.0150714	0.0419093	0.0383797	0.0248109	0.0320815	0.0115513	-0.0292255	-0.0034839	0.0130344	0.0186115	0.0101506	0.000320388	-0.0140606	-0.0246961	0.0224045	0	0	-0.00400403	0.00391084	-0.000856063
0.00505584	2010-11-23 14:00:06	0.209114	0.215094	0.00597994	0.00505584	0.0828417	-0.0154361	0.0421905	0.0388715	0.0251197	0.0321688	0.0116104	-0.0292544	-0.00359179	0.0130329	0.0186857	0.0104458	0.000326463	-0.0142378	-0.024704	0.0224486	0	0	-0.00427723	0.00379755	-0.00597994
0.00505584	2010-11-23 14:30:06	0.210522	0.21548	0.00495816	0.00505584	0.083177	-0.0158408	0.0423334	0.0392676	0.0253693	0.032207	0.0116652	-0.0292853	-0.00371356	0.013021	0.0186836	0.0106726	0.000331986	-0.0144095	-0.024705	0.0224901	0	0	-0.00436965	0.00352959	-0.00495816
0.00505584	2010-11-23 15:00:06	0.21193	0.216567	0.00463648	0.00505584	0.0838901	-0.0162448	0.0427118	0.0394952	0.0255509	0.0321879	0.0117136	-0.0293149	-0.00375286	0.0131238	0.0188111	0.0108625	0.000336694	-0.0145726	-0.0246874	0.0225348	0	0	-0.00424961	0.00311497	-0.00463648
0.00505584	2010-11-23 15:30:06	0.214043	0.217255	0.00321178	0.00505584	0.0843527	-0.0167697	0.0430572	0.0396621	0.0256565	0.0321376	0.0117576	-0.029351	-0.00370938	0.0132349	0.018935	0.0110159	0.000340627	-0.0147167	-0.0246636	0.022587	0	0	-0.00389778	0.00256962	-0.00321178
0.00505584	2010-11-23 16:00:06	0.216859	0.219014	0.00215484	0.00505584	0.0861344	-0.0172987	0.0432834	0.0398301	0.0256691	0.0320505	0.0117968	-0.0293931	-0.00371459	0.0133192	0.0190127	0.0111332	0.000343992	-0.014834	-0.0246302	0.0226477	0	0	-0.00330888	0.00191638	-0.00215484
0.00505584	2010-11-23 16:30:06	0.216155	0.218751	0.00259583	0.00505584	0.0859668	-0.0177075	0.0434484	0.0399391	0.0256002	0.0319181	0.0118295	-0.0294358	-0.00372571	0.0133147	0.0190859	0.0112202	0.000346398	-0.0149287	-0.0245771	0.0227097	0	0	-0.00249262	0.00118366	-0.00259583
0.00505584	2010-11-23 17:00:06	0.214747	0.217942	0.00319545	0.00505584	0.0855264	-0.0179104	0.0433337	0.0399889	0.0255014	0.0317385	0.0118567	-0.0294825	-0.0037992	0.0132938	0.0190609	0.0112575	0.000347986	-0.0150105	-0.0245202	0.0227731	0	0	-0.00147355	0.00040379	-0.00319545
0.00505584	2010-11-23 17:30:06	0.214043	0.217616	0.00357292	0.00505584	0.085589	-0.0179729	0.0431626	0.0398552	0.0253415	0.0315157	0.0118808	-0.0295384	-0.00381411	0.0132824	0.0190129	0.0112842	0.000348489	-0.0150863	-0.0244563	0.0228337	0	0	-0.000290134	-0.000388755	-0.00357292
0.00505584	2010-11-23 18:00:06	0.214043	0.216779	0.002736	0.00505584	0.085086	-0.0180121	0.0429789	0.0396112	0.0251263	0.0312843	0.0119022	-0.0295976	-0.00379808	0.0132576	0.0189937	0.0113258	0.00034793	-0.0151395	-0.0243859	0.022894	0	0	0.00100728	-0.00115925	-0.002736
0.00505584	2010-11-23 18:30:06	0.214747	0.215303	0.00055582	0.00505584	0.0844355	-0.0181937	0.0426304	0.0391911	0.0248409	0.0310637	0.0119175	-0.0296613	-0.00378522	0.0132144	0.018921	0.0113602	0.000347166	-0.0151685	-0.0243047	0.0229536	0	0	0.00235915	-0.00187454	-0.00055582
0.00505584	2010-11-23 19:00:06	0.214043	0.21356	-0.000482303	0.00505584	0.0840578	-0.0183677	0.0420134	0.0386825	0.024503	0.0308459	0.011928	-0.0297219	-0.00379635	0.0130972	0.0187217	0.0113818	0.00034576	-0.0151746	-0.0242185	0.0230109	0	0	0.00370024	-0.00250472	0.000482303
0.00505584	2010-11-23 19:30:06	0.212635	0.210416	-0.00221857	0.00505584	0.0825892	-0.0185069	0.0412895	0.0380456	0.0241367	0.0306276	0.011936	-0.0297823	-0.0037988	0.0129022	0.0184878	0.0113667	0.000343669	-0.0151638	-0.0241224	0.0230707	0	0	0.00496343	-0.00302469	0.00221857
0.00505584	2010-11-23 20:00:06	0.20489	0.205556	0.000666223	0.00505584	0.0797995	-0.0185037	0.0403427	0.0373098	0.0237573	0.0303732	0.0119413	-0.0298487	-0.00377236	0.0126387	0.0181378	0.0113281	0.000341151	-0.0151237	-0.0240167	0.0231272	0	0	0.00608383	-0.0034153	-0.000666223
0.00505584	2010-11-23 20:30:06	0.203481	0.202114	-0.00136739	0.00505584	0.0786662	-0.0184485	0.0393346	0.0364965	0.0233806	0.0301119	0.0119398	-0.0299198	-0.00376991	0.0123644	0.0177539	0.0112476	0.000337809	-0.0150575	-0.0238994	0.0231815	0	0	0.00700282	-0.0036643	0.00136739
0.00505584	2010-11-23 21:00:06	0.198553	0.197676	-0.00087709	0.00505584	0.0763168	-0.0183897	0.0384584	0.0356615	0.0230008	0.0298473	0.0119357	-0.0299908	-0.00371979	0.0121516	0.0174574	0.0111461	0.000334099	-0.0149616	-0.0237662	0.0232335	0	0	0.00767167	-0.00376688	0.00087709
0.00505584	2010-11-23 21:30:06	0.194328	0.193911	-0.000417438	0.00505584	0.0746179	-0.0182952	0.0375884	0.0349026	0.0226327	0.029572	0.011927	-0.0300638	-0.0036116	0.0119552	0.0171541	0.0110003	0.000330367	-0.0148472	-0.023616	0.0232793	0	0	0.00805469	-0.00372575	0.000417438
0.00505584	2010-11-23 22:00:06	0.191512	0.19033	-0.0011819	0.00505584	0.0730443	-0.0181714	0.0368314	0.0342146	0.022276	0.0292899	0.0119114	-0.0301348	-0.00355066	0.0117925	0.0169111	0.0108384	0.000326447	-0.0147363	-0.0234632	0.0233139	0	0	0.00813151	-0.00355094	0.0011819
0.00505584	2010-11-23 22:30:06	0.188696	0.187444	-0.00125158	0.00505584	0.0718484	-0.0179132	0.036208	0.0336715	0.0219648	0.0290092	0.0118939	-0.030202	-0.00346125	0.0116357	0.0167058	0.0106605	0.000321975	-0.0146248	-0.0233128	0.0233432	0	0	0.00789836	-0.00325915	0.00125158
0.00505584	2010-11-23 23:00:06	0.185175	0.184659	-0.000516447	0.00505584	0.0705273	-0.0175637	0.0357666	0.0332374	0.0217206	0.0287176	0.0118705	-0.0302691	-0.00343552	0.0115216	0.0165302	0.0104661	0.000317417	-0.0145101	-0.0231576	0.0233677	0	0	0.00736839	-0.00287268	0.000516447
0.00505584	2010-11-23 23:30:06	0.182359	0.182622	0.000263645	0.00505584	0.0698142	-0.0171394	0.0354305	0.0328923	0.021529	0.0284276	0.011843	-0.0303335	-0.00336938	0.0113965	0.0163124	0.0102936	0.000312496	-0.0143873	-0.0229981	0.0233903	0	0	0.00657075	-0.00241814	-0.000263645
0.00505584	2010-11-24 00:00:06	0.183063	0.181459	-0.00160391	0.00505584	0.0698142	-0.0167201	0.0352452	0.0326362	0.0213991	0.0281639	0.0118087	-0.0303999	-0.00331335	0.0112433	0.016112	0.010138	0.000307621	-0.0142457	-0.02282	0.02341	0	0	0.00554878	-0.00192482	0.00160391
0.00505584	2010-11-24 00:30:06	0.180951	0.179662	-0.00128829	0.00505584	0.0692061	-0.0163314	0.0351243	0.032506	0.0212942	0.0279102	0.0117683	-0.0304625	-0.0033012	0.0110601	0.0158875	0.0100104	0.000303499	-0.0140996	-0.0226317	0.0234278	0	-4.34811e-30	0.00435721	-0.00142292	0.00128829
0.00505584	2010-11-24 01:00:06	0.180247	0.178434	-0.00181203	0.00505584	0.0691011	-0.0159691	0.0350254	0.0324749	0.0212275	0.0276651	0.0117247	-0.0305223	-0.0032671	0.0109074	0.0156484	0.00988149	0.000299701	-0.0139468	-0.0224327	0.0234439	0	-1.40413e-16	0.00305867	-0.00094165	0.00181203
0.00505584	2010-11-24 01:30:06	0.179542	0.177359	-0.0021835	0.00505584	0.068891	-0.0156534	0.0350583	0.0325037	0.0211858	0.0274257	0.0116759	-0.0305796	-0.00321904	0.0107983	0.0155092	0.0097488	0.000296584	-0.013782	-0.0222253	0.0234568	0	-5.40557e-12	0.00171969	-0.000507451	0.0021835
0.00505584	2010-11-24 02:00:06	0.17743	0.176853	-0.000576561	0.00505584	0.0691011	-0.0153751	0.0351776	0.0325718	0.0211511	0.0271946	0.0116217	-0.0306348	-0.00316759	0.0107393	0.0154035	0.00962048	0.000293539	-0.0136109	-0.0220099	0.0234565	-3.64758e-37	-1.15225e-09	0.000406614	-0.000142268	0.000576559
0.00505584	2010-11-24 02:30:06	0.178836	0.176761	-0.00207572	0.00505584	0.0696465	-0.0151814	0.0353613	0.032621	0.0211064	0.0269861	0.011559	-0.0306823	-0.00312094	0.010718	0.0153546	0.00951006	0.000290539	-0.0134366	-0.0217913	0.0234447	-2.0719e-30	-3.01398e-08	-0.000818527	0.000137851	0.00207569
0.00505584	2010-11-24 03:00:06	0.178832	0.176573	-0.00225878	0.00505584	0.0701919	-0.015068	0.0354775	0.0326799	0.0210615	0.0268033	0.0114898	-0.030729	-0.00307501	0.0106763	0.0152769	0.009408	0.000287709	-0.0132496	-0.0215641	0.0234284	-6.83559e-26	-2.73706e-07	-0.00190169	0.000323799	0.00225851
0.00505584	2010-11-24 03:30:06	0.179529	0.175892	-0.00363737	0.00505584	0.0704222	-0.0150037	0.0355247	0.0327202	0.0209973	0.0266387	0.0114192	-0.030773	-0.00306562	0.0105879	0.0151638	0.00930801	0.000284634	-0.0130691	-0.0213369	0.0234049	-1.18275e-22	-1.3513e-06	-0.00279989	0.00041399	0.00363602
0.00505584	2010-11-24 04:00:06	0.175993	0.174293	-0.00169961	0.00505584	0.0699192	-0.0149546	0.0354525	0.0326631	0.0209162	0.0264913	0.0113491	-0.0308151	-0.00306807	0.0104703	0.0150114	0.00924066	0.000281399	-0.012905	-0.0211154	0.0233744	-3.23075e-20	-4.5446e-06	-0.00348354	0.000414417	0.00169507
0.00505584	2010-11-24 04:30:06	0.174563	0.173014	-0.00154915	0.00505584	0.0699192	-0.0149099	0.0352468	0.0325168	0.0208319	0.0263611	0.0112766	-0.0308572	-0.00305449	0.0103135	0.0147754	0.00917056	0.000278039	-0.0127419	-0.0208947	0.0233375	-2.57202e-18	-1.18099e-05	-0.00393772	0.000338166	0.00153734
0.00505584	2010-11-24 05:00:06	0.173826	0.171197	-0.00262897	0.00505584	0.0694364	-0.0149161	0.034994	0.0323117	0.0207083	0.0262424	0.0112013	-0.0308967	-0.00303428	0.0101369	0.0145317	0.00910565	0.000274909	-0.0125908	-0.020674	0.0232931	-8.62521e-17	-2.55868e-05	-0.00416259	0.000204404	0.00260338
0.00505584	2010-11-24 05:30:06	0.17097	0.169099	-0.00187096	0.00505584	0.0686809	-0.0149713	0.034713	0.0320472	0.0205362	0.0261265	0.0111177	-0.0309316	-0.00299672	0.00994987	0.0142977	0.00903658	0.000271526	-0.0124394	-0.0204556	0.0232448	-1.54072e-15	-4.85208e-05	-0.00417268	3.6902e-05	0.00182244
0.00505584	2010-11-24 06:00:06	0.169498	0.166828	-0.00266967	0.00505584	0.0679052	-0.0150853	0.0343283	0.031743	0.0203133	0.026009	0.0110324	-0.0309626	-0.00296855	0.00978467	0.0140233	0.00894188	0.000268563	-0.0123002	-0.0202358	0.0231918	-1.71463e-14	-8.32028e-05	-0.00399531	-0.000137815	0.00258647
0.00505584	2010-11-24 06:30:06	0.168026	0.165298	-0.0027286	0.00505584	0.0676951	-0.0151337	0.0339467	0.0314096	0.0200643	0.0258871	0.0109444	-0.0309824	-0.00290833	0.00960212	0.0137832	0.00882424	0.000265604	-0.0121751	-0.0200175	0.0231293	-1.32516e-13	-0.000131976	-0.00366827	-0.000292542	0.00259662
0.00505584	2010-11-24 07:00:06	0.165124	0.162872	-0.0022519	0.00505584	0.0663315	-0.0151373	0.0336138	0.0310183	0.019819	0.0257553	0.0108555	-0.030993	-0.00284953	0.00947117	0.0136181	0.00869519	0.00026236	-0.0120688	-0.0198012	0.0230613	-7.68683e-13	-0.00019682	-0.00323676	-0.000401558	0.00205508
0.00505584	2010-11-24 07:30:06	0.164313	0.1612	-0.00311278	0.00505584	0.0657235	-0.0150938	0.0331443	0.0306247	0.0195768	0.0256063	0.0107649	-0.030997	-0.00280186	0.00937697	0.013456	0.00854709	0.000259011	-0.0119705	-0.0195853	0.0229847	-3.54295e-12	-0.000279301	-0.0027501	-0.000442691	0.00283348
0.00505584	2010-11-24 08:00:06	0.163501	0.159666	-0.00383469	0.00505584	0.0652407	-0.0150331	0.0326591	0.0300972	0.0193544	0.0254542	0.0106727	-0.0309924	-0.00276879	0.00931892	0.013333	0.00840705	0.000255296	-0.0118816	-0.0193624	0.0228938	-1.35429e-11	-0.00038057	-0.00225816	-0.000399139	0.00345412
0.00505584	2010-11-24 08:30:06	0.160569	0.15726	-0.00330988	0.00505584	0.0638347	-0.0149031	0.0320531	0.0295943	0.019168	0.025295	0.0105785	-0.0309793	-0.0026804	0.00922808	0.0132153	0.00828085	0.000252213	-0.0118123	-0.0191493	0.0227983	-4.43634e-11	-0.000501387	-0.00180792	-0.000260889	0.00280849
0.00505584	2010-11-24 09:00:06	0.15829	0.154876	-0.00341452	0.00505584	0.0626186	-0.0147639	0.0313715	0.0291519	0.019012	0.0251215	0.0104853	-0.030957	-0.00268948	0.0090852	0.0130567	0.00817007	0.000249655	-0.0117505	-0.0189363	0.0227028	-1.27757e-10	-0.000642165	-0.00144029	-2.56311e-05	0.00277235
0.00505584	2010-11-24 09:30:06	0.153899	0.152146	-0.00175341	0.00505584	0.0606672	-0.0146125	0.0308391	0.0287486	0.0188821	0.0249487	0.0103953	-0.0309235	-0.00267938	0.0090317	0.0129741	0.008072	0.000247876	-0.0116927	-0.0187197	0.0226006	-3.30028e-10	-0.000803019	-0.00118747	0.00030092	0.000950388
0.00505584	2010-11-24 10:00:06	0.150212	0.151076	0.00086465	0.00505584	0.0599339	-0.0144537	0.030492	0.0284231	0.018784	0.0247822	0.0103045	-0.0308789	-0.00263273	0.00904027	0.0130112	0.00796682	0.000246704	-0.0116338	-0.0185049	0.0224892	-7.7721e-10	-0.00098382	-0.00107087	0.000705308	-0.00184847
0.00505584	2010-11-24 10:30:06	0.151453	0.151081	-0.000371877	0.00505584	0.0597238	-0.0142888	0.0303835	0.0282824	0.0186879	0.024603	0.0102143	-0.0308276	-0.00261814	0.00919362	0.0131443	0.00788433	0.000246233	-0.0115769	-0.0182834	0.0223735	-1.69057e-09	-0.00118424	-0.00109984	0.00116721	-0.000812362
0.00505584	2010-11-24 11:00:06	0.150517	0.151965	0.00144739	0.00505584	0.0599966	-0.0141202	0.0304856	0.02827	0.0186128	0.0244202	0.0101249	-0.030762	-0.00254434	0.00932508	0.0133391	0.00784495	0.000246188	-0.0115177	-0.0180508	0.0222528	-3.43315e-09	-0.00140378	-0.00127117	0.0016608	-0.00285118
0.00505584	2010-11-24 11:30:06	0.151687	0.152912	0.00122482	0.00505584	0.0601642	-0.0139099	0.0307022	0.0284252	0.0185776	0.0242413	0.0100363	-0.0306857	-0.00258649	0.00947089	0.0135396	0.00783499	0.000246728	-0.0114543	-0.0178164	0.0221242	-6.56701e-09	-0.00164185	-0.00156944	0.00215659	-0.00286667
0.00505584	2010-11-24 12:00:06	0.154264	0.154355	9.03859e-05	0.00505584	0.0609197	-0.0136443	0.0309613	0.0285726	0.0185573	0.0240484	0.00994885	-0.030597	-0.00259343	0.00957212	0.0137048	0.00784371	0.000247235	-0.0113928	-0.0175879	0.0219808	-1.19198e-08	-0.00189775	-0.00196812	0.00262341	-0.00198815
0.00505584	2010-11-24 12:30:06	0.154729	0.155576	0.000846813	0.00505584	0.0616328	-0.0133029	0.0312031	0.0287009	0.018572	0.0238402	0.00986257	-0.0304939	-0.00267764	0.00966632	0.0138047	0.00788752	0.000247583	-0.0113247	-0.0173549	0.0218283	-2.06586e-08	-0.00217072	-0.0024314	0.0030306	-0.00301756
0.00505584	2010-11-24 13:00:06	0.153786	0.156113	0.00232652	0.00505584	0.0620732	-0.0130859	0.031321	0.0288286	0.0185788	0.0236298	0.00977644	-0.0303795	-0.00268877	0.00968161	0.0138347	0.00795659	0.000248179	-0.0112469	-0.0171156	0.0216713	-3.43677e-08	-0.00245998	-0.00291659	0.00335011	-0.00478653
0.00505584	2010-11-24 13:30:06	0.152092	0.155774	0.00368116	0.00505584	0.0620732	-0.0129358	0.0313618	0.0289278	0.0185694	0.023407	0.00968673	-0.0302644	-0.00273541	0.00963345	0.0138107	0.0080654	0.000248843	-0.0111753	-0.0168799	0.0215077	-5.51277e-08	-0.00276469	-0.00337701	0.00355834	-0.00644591
0.00505584	2010-11-24 14:00:06	0.151778	0.154525	0.00274672	0.00505584	0.0616328	-0.0129444	0.0313399	0.0289196	0.0185346	0.0231947	0.0095961	-0.0301421	-0.00275593	0.00957789	0.013736	0.00814759	0.000249674	-0.0111008	-0.0166455	0.0213403	-8.5592e-08	-0.00308405	-0.0037651	0.00363769	-0.00583086
0.00505584	2010-11-24 14:30:06	0.150759	0.153738	0.00297893	0.00505584	0.0619055	-0.0129702	0.0312488	0.0288325	0.0184838	0.0229655	0.00950443	-0.030008	-0.00277818	0.00952929	0.0136506	0.00819739	0.000250221	-0.0110259	-0.0164035	0.0211755	-1.29058e-07	-0.00341722	-0.00403565	0.00357767	-0.00639628
0.00505584	2010-11-24 15:00:06	0.149741	0.152378	0.00263677	0.00505584	0.0618005	-0.0130744	0.0311342	0.0286956	0.0183831	0.0227213	0.00940946	-0.0298679	-0.0027594	0.00947666	0.0135661	0.00822079	0.000250012	-0.0109537	-0.0161493	0.0210057	-1.89531e-07	-0.0037634	-0.00414892	0.0033755	-0.00640035
0.00505584	2010-11-24 15:30:06	0.15013	0.150298	0.000167919	0.00505584	0.0612551	-0.0132001	0.0309285	0.0285001	0.0182461	0.0224603	0.00931285	-0.0297226	-0.00272113	0.00937989	0.0134263	0.00823018	0.000248547	-0.010882	-0.015893	0.0208327	-2.71775e-07	-0.00412178	-0.00407345	0.00303624	-0.00428997
0.00505584	2010-11-24 16:00:06	0.147704	0.147856	0.000152683	0.00505584	0.0607096	-0.0133215	0.0306082	0.0282745	0.0180772	0.0221773	0.00921236	-0.0295707	-0.0027347	0.0092171	0.0131877	0.00820791	0.000246727	-0.0107996	-0.0156349	0.0206513	-3.81359e-07	-0.00449162	-0.00378846	0.00257232	-0.00464468
0.00505584	2010-11-24 16:30:06	0.146683	0.145317	-0.00136592	0.00505584	0.0601642	-0.0133601	0.0302675	0.0279814	0.0178852	0.0218618	0.00910826	-0.0294011	-0.00271765	0.00897642	0.0128797	0.00815789	0.000244095	-0.0107126	-0.0153816	0.0204636	-5.24679e-07	-0.00487215	-0.00328557	0.00200277	-0.00350675
0.00505584	2010-11-24 17:00:06	0.144889	0.142368	-0.00252038	0.00505584	0.059136	-0.0133521	0.0299236	0.0276474	0.0176553	0.0215324	0.00900234	-0.0292216	-0.00268877	0.0087408	0.0125719	0.00808	0.000241035	-0.0106161	-0.0151283	0.0202696	-7.08978e-07	-0.00526266	-0.00256982	0.00135203	-0.00274299
0.00505584	2010-11-24 17:30:06	0.138165	0.139847	0.00168152	0.00505584	0.058633	-0.0133423	0.0295091	0.0272751	0.0173775	0.0211813	0.00889883	-0.0290355	-0.00265815	0.00851111	0.0122425	0.00797128	0.00023736	-0.0105193	-0.0148816	0.0200656	-9.42347e-07	-0.00566248	-0.00165988	0.000648454	-0.00734494
0.00505584	2010-11-24 18:00:06	0.138483	0.137362	-0.00112033	0.00505584	0.0579401	-0.0133227	0.0290945	0.0268822	0.0170594	0.0208203	0.00879235	-0.0288415	-0.00258262	0.00835835	0.0119767	0.00784389	0.00023355	-0.0104189	-0.0146426	0.0198502	-1.23372e-06	-0.00607093	-0.000587359	-7.72837e-05	-0.00495184
0.00505584	2010-11-24 18:30:06	0.133167	0.134593	0.0014251	0.00505584	0.0568917	-0.0132693	0.0286407	0.0264411	0.0167214	0.0204529	0.00868329	-0.028641	-0.00248065	0.00817726	0.0117589	0.00769636	0.000229593	-0.0103047	-0.0144045	0.0196219	-1.59284e-06	-0.00648741	0.000604685	-0.000793865	-0.0079141
0.00505584	2010-11-24 19:00:06	0.134189	0.1318	-0.00238905	0.00505584	0.0558634	-0.013165	0.0281115	0.0259509	0.01637	0.0200725	0.00857482	-0.0284384	-0.00244972	0.00803936	0.011517	0.00753442	0.000225151	-0.0101732	-0.0141615	0.0193931	-2.03023e-06	-0.00691132	0.00186398	-0.00147098	-0.0045243
0.00505584	2010-11-24 19:30:06	0.130282	0.129065	-0.00121694	0.00505584	0.0549827	-0.0130393	0.0274976	0.0253343	0.016007	0.0196902	0.00846667	-0.0282267	-0.00237521	0.00786969	0.0112945	0.00736255	0.000220166	-0.0100326	-0.0139112	0.0191623	-2.55719e-06	-0.00734209	0.00313199	-0.00208083	-0.00612771
0.00505584	2010-11-24 20:00:06	0.128487	0.12577	-0.00271715	0.00505584	0.0536818	-0.0128744	0.0267738	0.0246863	0.0156504	0.0193234	0.00835436	-0.0280077	-0.00235785	0.00769797	0.011025	0.00719355	0.000215091	-0.00987749	-0.0136623	0.0189271	-3.18567e-06	-0.0077792	0.00434722	-0.00259951	-0.00506523
0.00505584	2010-11-24 20:30:06	0.12458	0.121742	-0.00283777	0.00505584	0.0518778	-0.0127353	0.0259353	0.023999	0.015276	0.018957	0.00823678	-0.0277789	-0.00228824	0.00746081	0.0107094	0.00703514	0.000209945	-0.00971167	-0.0134039	0.0186924	-3.92828e-06	-0.00822214	0.00544898	-0.00300803	-0.00538829
0.00505584	2010-11-24 21:00:06	0.121331	0.11766	-0.0036712	0.00505584	0.0500314	-0.0125525	0.0250763	0.0233212	0.0148994	0.0185804	0.00811665	-0.0275448	-0.00226528	0.00724056	0.0104157	0.00689872	0.000204851	-0.00953572	-0.0131399	0.0184447	-4.79822e-06	-0.00867043	0.00638094	-0.00329324	-0.00500402
0.00505584	2010-11-24 21:30:06	0.115957	0.113658	-0.00229898	0.00505584	0.0482275	-0.0123956	0.0243037	0.0226238	0.0145362	0.0182121	0.00799589	-0.0273008	-0.00220403	0.00704117	0.0101308	0.00673448	0.000200175	-0.0093503	-0.0128667	0.0181967	-5.80919e-06	-0.00912363	0.0070947	-0.00344823	-0.00683046
0.00505584	2010-11-24 22:00:06	0.111287	0.110382	-0.000904413	0.00505584	0.046969	-0.0121657	0.0236221	0.0220033	0.0141765	0.0178352	0.00787516	-0.0270463	-0.0021581	0.0068879	0.00987921	0.00657514	0.000195822	-0.00916819	-0.012594	0.0179474	-6.97534e-06	-0.00958131	0.00755281	-0.00347265	-0.00868387
0.00505584	2010-11-24 22:30:06	0.108729	0.107389	-0.00134007	0.00505584	0.0458782	-0.0119677	0.0230788	0.0214136	0.0138148	0.0174608	0.00775427	-0.0267755	-0.00206205	0.00674004	0.0096853	0.00641283	0.000191344	-0.00897421	-0.0123187	0.0176935	-8.3112e-06	-0.0100431	0.00773114	-0.0033725	-0.00871131
0.00505584	2010-11-24 23:00:06	0.104762	0.104394	-0.000368073	0.00505584	0.0447873	-0.0117003	0.0225669	0.0209012	0.0134796	0.0170553	0.00763472	-0.0264894	-0.0020151	0.00661553	0.00949542	0.00625414	0.000187046	-0.00877212	-0.0120378	0.0174337	-9.83162e-06	-0.0105085	0.00762044	-0.00315977	-0.0101503
0.00505584	2010-11-24 23:30:06	0.102204	0.101687	-0.000517204	0.00505584	0.0440742	-0.0113999	0.0220533	0.0204779	0.0131691	0.0166377	0.00751668	-0.0261994	-0.00197437	0.00648158	0.00929571	0.00609173	0.000182914	-0.00857335	-0.0117611	0.0171721	-1.15517e-05	-0.0109774	0.00722698	-0.00285168	-0.0104717
0.00505584	2010-11-25 00:00:06	0.0989422	0.0985886	-0.000353566	0.00505584	0.0428784	-0.011013	0.0216435	0.020046	0.0128949	0.0162168	0.00739997	-0.0259074	-0.00192426	0.00636103	0.0091268	0.00594297	0.000178482	-0.0083765	-0.0114789	0.0169042	-1.34866e-05	-0.0114492	0.00657219	-0.00246968	-0.0111092
0.00505584	2010-11-25 00:30:06	0.0956801	0.0954747	-0.000205372	0.00505584	0.0418299	-0.0106366	0.021196	0.0196426	0.0126706	0.015815	0.00728388	-0.0256095	-0.00188843	0.00622854	0.00893613	0.00580313	0.000174394	-0.00817506	-0.0112024	0.016637	-1.56519e-05	-0.0119238	0.00569127	-0.00203825	-0.0117341
0.00505584	2010-11-25 01:00:06	0.0959384	0.0930303	-0.00290813	0.00505584	0.0416198	-0.0102994	0.0207798	0.0192693	0.012465	0.0154088	0.00716688	-0.0253115	-0.00187383	0.00608171	0.00872003	0.00568602	0.000170052	-0.00797858	-0.0109324	0.0163739	-1.80628e-05	-0.0124008	0.00463101	-0.00158345	-0.00951071
0.00505584	2010-11-25 01:30:06	0.0926763	0.0896268	-0.00304951	0.00505584	0.0404239	-0.0100291	0.0204406	0.0189148	0.0122543	0.0150214	0.00704945	-0.0249985	-0.00180943	0.00595076	0.00853795	0.00557441	0.000165972	-0.00778763	-0.0106693	0.0161166	-2.07349e-05	-0.0128799	0.00344678	-0.00113144	-0.00985113
0.00505584	2010-11-25 02:00:06	0.0901002	0.0864401	-0.00366012	0.00505584	0.0397109	-0.00979983	0.0200543	0.0186283	0.0120536	0.0146391	0.00692873	-0.0246828	-0.00179136	0.00576813	0.008279	0.00545288	0.000162386	-0.00759309	-0.0103977	0.0158641	-2.36834e-05	-0.0133609	0.00219905	-0.000706868	-0.00972447
0.00505584	2010-11-25 02:30:06	0.088912	0.0836092	-0.00530284	0.00505584	0.039228	-0.00959384	0.0197465	0.0183925	0.0118546	0.0142758	0.00680471	-0.0243645	-0.00177084	0.00560095	0.00803981	0.00534023	0.000158847	-0.00739255	-0.0101322	0.0156174	-2.69236e-05	-0.0138436	0.000949638	-0.000331414	-0.00856764
0.00505584	2010-11-25 03:00:06	0.0856116	0.0810277	-0.00458395	0.00505584	0.03862	-0.00937006	0.0195957	0.0181666	0.0116623	0.0139368	0.00667724	-0.0240429	-0.00168347	0.0054457	0.00786621	0.00522659	0.000155009	-0.00717738	-0.00985884	0.0153749	-3.04706e-05	-0.0143276	-0.000242157	-2.24116e-05	-0.00977413
0.00505584	2010-11-25 03:30:06	0.0844234	0.0784295	-0.00599387	0.00505584	0.038117	-0.00918801	0.0194465	0.0179309	0.0114244	0.0136124	0.0065496	-0.0237199	-0.00167479	0.0053515	0.00766472	0.00508379	0.000151094	-0.00695764	-0.00958996	0.0151341	-3.43393e-05	-0.0148129	-0.00132306	0.000208251	-0.00885333
0.00505584	2010-11-25 04:00:06	0.0832352	0.0768355	-0.00639972	0.00505584	0.03862	-0.00901144	0.0192173	0.0176856	0.0111493	0.0133061	0.00642004	-0.0233963	-0.0016062	0.00523087	0.00746513	0.00495879	0.000147108	-0.00675141	-0.0093205	0.0148969	-3.85441e-05	-0.0152991	-0.00224896	0.000354896	-0.00893793
0.00505584	2010-11-25 04:30:06	0.0785266	0.0741467	-0.00437993	0.00505584	0.0380321	-0.00885084	0.0189708	0.0174403	0.0108739	0.0130222	0.00628792	-0.0230681	-0.0015422	0.00504326	0.00724266	0.00484494	0.000142968	-0.00654897	-0.00906183	0.0146598	-4.30995e-05	-0.0157862	-0.00298725	0.000418417	-0.0114493
0.00505584	2010-11-25 05:00:06	0.0731138	0.0705288	-0.00258497	0.00505584	0.036711	-0.00868591	0.0185814	0.0171561	0.0106041	0.0127376	0.00615759	-0.0227418	-0.00153526	0.00483443	0.00697223	0.00471849	0.000138333	-0.00635712	-0.00880822	0.0144242	-4.80194e-05	-0.0162738	-0.00351848	0.000406183	-0.0137369
0.00505584	2010-11-25 05:30:06	0.0705175	0.0674766	-0.00304088	0.00505584	0.0361656	-0.00851733	0.0181214	0.0166397	0.0103025	0.0124508	0.00602577	-0.0224208	-0.00152097	0.00465239	0.00666999	0.0045884	0.000132993	-0.00617827	-0.00856775	0.0141973	-5.33174e-05	-0.016762	-0.00383695	0.000331476	-0.0137744
0.00505584	2010-11-25 05:57:16	0.0665586	0.064394	-0.00216457	0.00505584	0.0355646	-0.00840278	0.0175603	0.0160658	0.0100226	0.0121993	0.00590657	-0.0221366	-0.00145701	0.00445136	0.00635608	0.00445397	0.000128188	-0.00602374	-0.0083578	0.0139932	-5.84525e-05	-0.0172043	-0.00394807	0.000225039	-0.0150982
0.00505584	2010-11-25 06:30:06	0.0632125	0.059952	-0.00326048	0.00505584	0.0343819	-0.00831384	0.0166878	0.015402	0.00965147	0.0118975	0.00576226	-0.0217992	-0.00138736	0.00409755	0.00589985	0.00431141	0.000122956	-0.0058537	-0.00810495	0.0137531	-6.51006e-05	-0.0177391	-0.00387925	7.08684e-05	-0.0145437
0.00505584	2010-11-25 07:00:06	0.0563916	0.0540815	-0.00231014	0.00505584	0.0314871	-0.00829056	0.0158398	0.014804	0.00930292	0.0116212	0.00563105	-0.0214998	-0.00133969	0.0037637	0.00548795	0.00417177	0.000118129	-0.00570854	-0.00788032	0.0135399	-7.1611e-05	-0.0182277	-0.00365383	-6.9855e-05	-0.0159892
0.00505584	2010-11-25 07:30:06	0.0509789	0.0497428	-0.0012361	0.00505584	0.0296831	-0.00821757	0.0150688	0.0141076	0.00899068	0.0113528	0.00549875	-0.0212071	-0.00128294	0.0035794	0.00521918	0.00396939	0.000113893	-0.00557059	-0.00765723	0.0133325	-7.85501e-05	-0.0187163	-0.00331268	-0.000186256	-0.0175587
0.00505584	2010-11-25 08:00:06	0.0490866	0.0467338	-0.00235277	0.00505584	0.0287398	-0.00806977	0.014381	0.0134203	0.00870042	0.0110704	0.00536829	-0.0209177	-0.0012022	0.00350547	0.00502785	0.00373921	0.000109786	-0.00543983	-0.007439	0.0131305	-8.59294e-05	-0.0192046	-0.00289915	-0.00025684	-0.0169377
0.00505584	2010-11-25 08:30:06	0.0500017	0.0448156	-0.00518606	0.00505584	0.0282771	-0.00788522	0.0138329	0.0127989	0.00842989	0.0107763	0.00523586	-0.0206335	-0.00106267	0.00348769	0.00498256	0.00354074	0.000105904	-0.00531526	-0.00723187	0.0129289	-9.37599e-05	-0.0196926	-0.00245832	-0.000263828	-0.0146003
0.00505584	2010-11-25 09:00:06	0.0424615	0.0415165	-0.000944995	0.00505584	0.0262429	-0.00772279	0.0132582	0.0123634	0.00818257	0.0104898	0.00510539	-0.0203519	-0.000994485	0.00343696	0.00496817	0.00338149	0.000102773	-0.00519229	-0.00702726	0.0127283	-0.000102052	-0.0201801	-0.00203381	-0.000194654	-0.0193372
0.00505584	2010-11-25 09:30:06	0.0426663	0.039779	-0.00288731	0.00505584	0.0254874	-0.0074744	0.0127352	0.0120573	0.00796283	0.0102046	0.00497444	-0.0200724	-0.00100949	0.00344853	0.00495445	0.00321296	0.000100241	-0.00506644	-0.0068317	0.0125255	-0.000110817	-0.0206671	-0.00166484	-4.30735e-05	-0.0178906
0.00505584	2010-11-25 10:00:06	0.0386465	0.038182	-0.000464529	0.00505584	0.0241663	-0.00709117	0.0125137	0.0117436	0.00779022	0.00991551	0.0048486	-0.0197961	-0.00099306	0.0035289	0.00505999	0.00308127	9.82286e-05	-0.00494479	-0.00665245	0.0123244	-0.000120063	-0.0211535	-0.00138365	0.000190211	-0.020809
0.00505584	2010-11-25 10:30:06	0.0374431	0.0384012	0.000958116	0.00505584	0.0243138	-0.00666322	0.0123912	0.0116029	0.00764064	0.00963473	0.00472589	-0.0195199	-0.000970496	0.00361476	0.00514444	0.00299645	9.64963e-05	-0.00482153	-0.00648394	0.0121282	-0.000129799	-0.0216392	-0.00121351	0.00049747	-0.0227271
0.00505584	2010-11-25 11:00:06	0.0362396	0.0389517	0.00271211	0.00505584	0.0246491	-0.00636663	0.0124696	0.0115335	0.00749333	0.00936126	0.00460916	-0.0192449	-0.000983359	0.00369316	0.00527308	0.00298935	9.52614e-05	-0.00470812	-0.00633908	0.0119381	-0.000140035	-0.022124	-0.00116731	0.000864412	-0.0249762
0.00505584	2010-11-25 11:30:06	0.0385566	0.0389486	0.000392028	0.00505584	0.024544	-0.00611525	0.0125576	0.0115221	0.00736016	0.00911612	0.00449651	-0.0189746	-0.00100009	0.00372682	0.00532987	0.00301878	9.4869e-05	-0.00459788	-0.00620103	0.0117494	-0.000150779	-0.022608	-0.00124697	0.00127116	-0.0231509
0.00505584	2010-11-25 12:00:06	0.0401696	0.0391581	-0.00101149	0.00505584	0.0249844	-0.00589396	0.0125294	0.0114841	0.00725701	0.00888055	0.0043849	-0.0187068	-0.00105195	0.00374022	0.00534236	0.0030292	9.46008e-05	-0.00447788	-0.00605676	0.0115659	-0.000162038	-0.0230911	-0.00144343	0.00169365	-0.0222417
0.00505584	2010-11-25 12:30:06	0.0396702	0.0387378	-0.000932424	0.00505584	0.0249844	-0.00559287	0.0124164	0.0113672	0.00716904	0.00864275	0.00427582	-0.018443	-0.00105889	0.00371679	0.00530041	0.0030756	9.43298e-05	-0.00436577	-0.00590821	0.0113872	-0.000173819	-0.0235732	-0.0017375	0.00210535	-0.0228146
0.00505584	2010-11-25 13:00:06	0.0405791	0.0371873	-0.00339182	0.00505584	0.0243764	-0.00537225	0.0121871	0.0112204	0.00708282	0.00842054	0.00416856	-0.0181812	-0.00105889	0.00360465	0.00515749	0.00311498	9.35222e-05	-0.00425984	-0.00577227	0.0112117	-0.000186129	-0.0240542	-0.00210118	0.00247915	-0.0208485
0.00505584	2010-11-25 13:30:06	0.0365593	0.0350043	-0.00155495	0.00505584	0.0235158	-0.00527665	0.0119061	0.0110059	0.0069706	0.00821202	0.00406517	-0.0179221	-0.00107696	0.00348358	0.00501078	0.00315416	9.29992e-05	-0.00415189	-0.00564197	0.0110443	-0.000198975	-0.024534	-0.00249968	0.00278928	-0.023178
0.00505584	2010-11-25 14:00:06	0.0325395	0.03294	0.000400472	0.00505584	0.0230754	-0.00527549	0.0115905	0.0107892	0.00683481	0.00802386	0.0039666	-0.017661	-0.0010641	0.00333573	0.0048084	0.00315373	9.21889e-05	-0.00404109	-0.00551971	0.0108808	-0.000212362	-0.0250127	-0.00289371	0.00301307	-0.0256255
0.00505584	2010-11-25 14:30:06	0.0313361	0.0309011	-0.000434953	0.00505584	0.0226977	-0.00532886	0.0113564	0.0105344	0.00668105	0.00783573	0.00386847	-0.0174018	-0.00105818	0.00323955	0.00466035	0.00311549	9.10403e-05	-0.00393253	-0.00540596	0.0107186	-0.000226296	-0.0254902	-0.00324214	0.00313249	-0.0252815
0.00505584	2010-11-25 15:00:06	0.0294286	0.0284324	-0.000996245	0.00505584	0.0218796	-0.00535214	0.0111225	0.0102689	0.00651052	0.00763041	0.00377436	-0.0171466	-0.000976726	0.00315068	0.00452044	0.00306489	8.95156e-05	-0.00383416	-0.00531071	0.0105616	-0.000240781	-0.0259664	-0.00350475	0.00313533	-0.0252109
0.00505584	2010-11-25 15:30:06	0.0282251	0.0266229	-0.0016022	0.00505584	0.021922	-0.00534781	0.0108398	0.0100141	0.00631173	0.00742	0.00368566	-0.0169005	-0.000960392	0.00304506	0.00436872	0.00298357	8.74758e-05	-0.00374982	-0.00523217	0.0104058	-0.000255822	-0.0264412	-0.00364495	0.00301591	-0.0250949
0.00505584	2010-11-25 16:00:06	0.0242053	0.0240254	-0.000179945	0.00505584	0.0210614	-0.00530608	0.0105697	0.00972959	0.00610264	0.0072083	0.00360219	-0.0166552	-0.000927322	0.00296367	0.00425369	0.00290538	8.49089e-05	-0.00366316	-0.00516873	0.0102516	-0.000271423	-0.0269148	-0.00363227	0.00277537	-0.0270062
0.00505584	2010-11-25 16:30:06	0.0215975	0.0216182	2.06725e-05	0.00505584	0.0204534	-0.00518222	0.0102149	0.0094349	0.00589738	0.00699819	0.00352577	-0.0164157	-0.000889757	0.00284216	0.0040802	0.00280372	8.18298e-05	-0.00357194	-0.00510863	0.0100958	-0.000287588	-0.0273869	-0.00344461	0.00242149	-0.0276952
0.00505584	2010-11-25 17:00:06	0.0196979	0.019026	-0.000671876	0.00505584	0.0196979	-0.00506085	0.00983958	0.00915068	0.00568672	0.0067919	0.00345356	-0.0161782	-0.000899148	0.0027096	0.00386332	0.00270519	7.83435e-05	-0.00348494	-0.00505985	0.00994027	-0.000304319	-0.0278576	-0.00306991	0.00196808	-0.0274901
0.00505584	2010-11-25 17:30:06	0.0170942	0.016577	-0.00051719	0.00505584	0.0189848	-0.00492535	0.00950671	0.00875872	0.00547448	0.00659389	0.00337956	-0.0159414	-0.000830251	0.00252258	0.00364286	0.00262366	7.44204e-05	-0.00339833	-0.00500697	0.00978363	-0.00032162	-0.0283269	-0.00250734	0.00143409	-0.0281313
0.00505584	2010-11-25 18:00:06	0.0166028	0.0139029	-0.00269986	0.00505584	0.0181666	-0.00481562	0.00908118	0.00840413	0.00526713	0.00642197	0.00330554	-0.0157086	-0.000832699	0.00231711	0.00334252	0.00252896	7.08559e-05	-0.00331326	-0.00495831	0.00962907	-0.000339494	-0.0287947	-0.00176775	0.00084237	-0.0264343
0.00505584	2010-11-25 18:30:06	0.0139991	0.0118478	-0.00215131	0.00505584	0.0178515	-0.00472917	0.00865403	0.00799284	0.00505979	0.00627106	0.00323692	-0.0154855	-0.00077595	0.00210682	0.00304777	0.00241735	6.73035e-05	-0.00321545	-0.00491218	0.00947888	-0.000357942	-0.0292609	-0.000873508	0.000218353	-0.0274676
0.00505584	2010-11-25 19:00:06	0.0106914	0.00890551	-0.00178589	0.00505584	0.0163203	-0.00461146	0.00820654	0.00763825	0.00486082	0.00615166	0.00317128	-0.0152691	-0.00072757	0.00194059	0.00282329	0.00229898	6.39776e-05	-0.00311114	-0.00487021	0.00933501	-0.000376965	-0.0297257	0.000142462	-0.000411382	-0.0283167
0.00505584	2010-11-25 19:30:06	0.0087918	0.00696507	-0.00182673	0.00505584	0.0156496	-0.00450539	0.00775582	0.0072748	0.0046601	0.0060606	0.0031097	-0.0150631	-0.000661832	0.0018013	0.00262248	0.00215208	6.07219e-05	-0.00300257	-0.00483288	0.00919547	-0.000396566	-0.0301888	0.00123827	-0.0010205	-0.0287587
0.00505584	2010-11-25 20:00:06	0.0075963	0.00501285	-0.00258345	0.00505584	0.0145163	-0.00433065	0.00739777	0.00692117	0.00447596	0.00597083	0.00305185	-0.0148612	-0.000608555	0.00175321	0.00251114	0.00201437	5.76454e-05	-0.00289238	-0.00479467	0.00906033	-0.000416746	-0.0306504	0.00236526	-0.00158422	-0.0284837
0.00505584	2010-11-25 20:30:06	0.0056967	0.00419237	-0.00150433	0.00505584	0.0143487	-0.00418351	0.00708685	0.00665435	0.00430475	0.00589155	0.00300223	-0.0146664	-0.000538635	0.00167731	0.00242188	0.00186062	5.49356e-05	-0.00278611	-0.00476298	0.00892878	-0.000437505	-0.0311105	0.00347071	-0.00208045	-0.0300436
0.00505584	2010-11-25 21:00:06	0.003093	0.00303249	-6.05068e-05	0.00505584	0.0135305	-0.00403272	0.00689991	0.00641827	0.00415709	0.00582214	0.00295757	-0.0144718	-0.000538324	0.0016724	0.00241017	0.00173163	5.21247e-05	-0.00267986	-0.00474038	0.00880543	-0.000458843	-0.0315688	0.00450088	-0.00249077	-0.0319672
0.00505584	2010-11-25 21:30:06	0.0011934	0.00237367	0.00118027	0.00505584	0.0131952	-0.00387145	0.00667697	0.00618188	0.00402898	0.0057712	0.00291667	-0.0142777	-0.000478104	0.00165601	0.00237581	0.00162381	4.94945e-05	-0.00258676	-0.00472923	0.00868846	-0.000480761	-0.0320256	0.00540415	-0.00280115	-0.0336866
0.00505584	2010-11-25 22:00:06	0.0035183	0.0021244	-0.0013939	0.00505584	0.0132578	-0.00366729	0.00647438	0.00599556	0.00393403	0.00574349	0.00287635	-0.0140824	-0.000503519	0.00164759	0.00233252	0.0015289	4.69977e-05	-0.0025093	-0.0047354	0.00858111	-0.000503259	-0.0324807	0.0061342	-0.00300251	-0.0315901
0.00505584	2010-11-25 22:30:06	0.0002105	0.00107819	0.000867694	0.00505584	0.0124397	-0.00346678	0.00629696	0.00584662	0.00386561	0.00572502	0.00284352	-0.013889	-0.000462793	0.00160286	0.00230295	0.00148227	4.52667e-05	-0.00244561	-0.0047496	0.00848404	-0.000526336	-0.0329342	0.00665285	-0.00309098	-0.0343282
0.00505584	2010-11-25 23:00:06	-0.0016891	0.00024419	0.00193329	0.00505584	0.0119993	-0.00327126	0.00610534	0.00576707	0.00384519	0.00572787	0.00281444	-0.0136982	-0.00047361	0.00152798	0.00221169	0.00144911	4.38188e-05	-0.0024002	-0.00477871	0.00839003	-0.000549991	-0.033386	0.00693247	-0.00306795	-0.0358693
0.00505584	2010-11-25 23:30:06	-6.82e-05	-0.000286892	-0.000218692	0.00505584	0.0117892	-0.00314191	0.00604562	0.00566948	0.00386264	0.00574283	0.00279104	-0.013514	-0.000487495	0.00151115	0.0021828	0.00141419	4.29587e-05	-0.00235343	-0.00481229	0.00830697	-0.000574224	-0.0338362	0.00695782	-0.00293993	-0.0341917
0.00505584	2010-11-26 00:00:06	-0.0012637	-0.00046079	0.00080291	0.00505584	0.0118316	-0.00299295	0.00604562	0.00561909	0.00392862	0.00576096	0.00277216	-0.0133331	-0.000453402	0.00151364	0.0021761	0.001387	4.25421e-05	-0.00230699	-0.00486159	0.00822877	-0.000599034	-0.0342846	0.00672704	-0.00271812	-0.0356866
0.00505584	2010-11-26 00:30:06	-0.0017552	-0.000467039	0.00128816	0.00505584	0.0121044	-0.00292063	0.00607855	0.00566692	0.00400175	0.00579375	0.00275522	-0.0131568	-0.000444011	0.00154145	0.00219797	0.0013568	4.27524e-05	-0.00225564	-0.00492228	0.00815875	-0.000624418	-0.0347314	0.00625186	-0.00241787	-0.036644
0.00505584	2010-11-26 01:00:06	-0.0015425	-0.000709517	0.000832983	0.00505584	0.0119993	-0.00284216	0.00619946	0.00580284	0.00407121	0.00583576	0.00273948	-0.0129844	-0.000412677	0.00158018	0.00228142	0.00135094	4.33766e-05	-0.00220695	-0.00498885	0.00809348	-0.000650376	-0.0351764	0.0055569	-0.00205783	-0.0366598
0.00505584	2010-11-26 01:30:06	-0.0013298	-0.000656665	0.000673135	0.00505584	0.0121044	-0.00276368	0.00639883	0.00606582	0.0041604	0.005894	0.0027242	-0.0128206	-0.000438804	0.00166209	0.00240214	0.00132914	4.46047e-05	-0.00216548	-0.00506797	0.00803598	-0.000676905	-0.0356198	0.00467818	-0.001659	-0.0369699
0.00505584	2010-11-26 02:00:06	-0.0004131	0.000291504	0.000704604	0.00505584	0.0128175	-0.00266742	0.00676932	0.00637001	0.0042632	0.00595576	0.0027113	-0.0126627	-0.000448195	0.0018199	0.00260531	0.00131918	4.58275e-05	-0.00213968	-0.00516211	0.00798667	-0.000704004	-0.0360615	0.00366088	-0.00124359	-0.0374701
0.00505584	2010-11-26 02:30:06	0.0005128	0.00174585	0.00123305	0.00505584	0.0138457	-0.00257548	0.00728122	0.00666502	0.00439061	0.00603819	0.00270275	-0.01251	-0.000436355	0.0020119	0.00284149	0.00134015	4.63829e-05	-0.0021175	-0.00526853	0.00794498	-0.00073167	-0.0365014	0.00255646	-0.000833821	-0.0384661
0.00505584	2010-11-26 03:00:06	0.0021602	0.00310962	0.000949425	0.00505584	0.0151466	-0.00256019	0.00773193	0.00694039	0.00451331	0.00615468	0.00269882	-0.0123666	-0.000463506	0.0021438	0.00300103	0.00139018	4.68791e-05	-0.00210936	-0.00539267	0.00790917	-0.0007599	-0.0369396	0.00141951	-0.000450622	-0.038649
0.00505584	2010-11-26 03:30:06	0.0045116	0.0037314	-0.000780197	0.00505584	0.016195	-0.00257	0.00801153	0.00719611	0.00463933	0.00628106	0.0027006	-0.0122245	-0.000507703	0.00214562	0.00301386	0.00148209	4.74237e-05	-0.00210872	-0.00553295	0.00787973	-0.000788693	-0.0373762	0.000304337	-0.00011241	-0.0373847
0.00505584	2010-11-26 04:00:06	0.0040467	0.0029021	-0.0011446	0.00505584	0.0162576	-0.0025976	0.00814035	0.00741317	0.00475731	0.00642017	0.00270597	-0.0120949	-0.000571394	0.00202104	0.00291523	0.00157263	4.81275e-05	-0.00212453	-0.00567705	0.00786129	-0.000818045	-0.037811	-0.000738297	0.000166059	-0.0374844
0.00505584	2010-11-26 04:30:06	0.0014696	0.00136494	-0.000104659	0.00505584	0.0158173	-0.00263318	0.00815294	0.00760045	0.00485872	0.00656309	0.00271689	-0.0119705	-0.000638556	0.00189602	0.00275881	0.00164776	4.88541e-05	-0.00215066	-0.00583135	0.00785412	-0.000847954	-0.038244	-0.00166419	0.000374636	-0.0389873
0.00505584	2010-11-26 05:00:06	-0.0011076	0.000617056	0.00172466	0.00505584	0.0160274	-0.00270617	0.0082377	0.00768032	0.00494022	0.00671939	0.00273095	-0.011858	-0.000629476	0.00182619	0.00264926	0.00169254	4.94204e-05	-0.00217979	-0.00599042	0.00785523	-0.000878416	-0.0386754	-0.00243817	0.00050845	-0.0412785
0.00505584	2010-11-26 05:30:06	-0.0008684	2.7893e-05	0.000896293	0.00505584	0.016195	-0.00287542	0.00838056	0.0077494	0.00499852	0.00688905	0.00274935	-0.01175	-0.000590486	0.00182619	0.00261557	0.00171604	5.00082e-05	-0.00221084	-0.00615587	0.00786714	-0.000909429	-0.0391051	-0.00303591	0.000568245	-0.0409108
0.00505584	2010-11-26 06:00:06	0.0014831	0.000217144	-0.00126596	0.00505584	0.0170758	-0.00311699	0.00854861	0.00779883	0.00502872	0.00706955	0.00277316	-0.0116539	-0.000529956	0.00182473	0.00261077	0.00171271	5.05461e-05	-0.00223997	-0.00632116	0.00788852	-0.000940988	-0.039533	-0.00344496	0.000560323	-0.039208
0.00505584	2010-11-26 06:30:06	0.0010181	-0.000590365	-0.00160847	0.00505584	0.0170132	-0.00334626	0.00861932	0.00784795	0.00504687	0.00725005	0.00280039	-0.0115697	-0.000526485	0.00182568	0.00261456	0.00168905	5.13482e-05	-0.0022855	-0.00649548	0.00791999	-0.000973091	-0.0399592	-0.00366496	0.000496079	-0.0393238
0.00505584	2010-11-26 07:00:06	0.0012573	-0.00092291	-0.00218021	0.00505584	0.0173485	-0.00346513	0.00856282	0.00785809	0.00508945	0.00742832	0.00283244	-0.0114946	-0.000511174	0.00182275	0.00263744	0.00163409	5.206e-05	-0.00234373	-0.00668542	0.00796076	-0.00100573	-0.0403837	-0.00370708	0.000391147	-0.0392092
0.00505584	2010-11-26 07:30:06	-0.0013198	-0.00185667	-0.00053687	0.00505584	0.016698	-0.00346446	0.00848275	0.00784923	0.00517201	0.00759068	0.00286821	-0.0114301	-0.000529956	0.00191067	0.00277154	0.00158552	5.22973e-05	-0.0024095	-0.00689249	0.00800693	-0.00103891	-0.0408065	-0.00359261	0.000264187	-0.0413086
0.00505584	2010-11-26 08:00:06	-0.0031929	-0.00202367	0.00116923	0.00505584	0.0165304	-0.00345465	0.00839009	0.00784859	0.00525823	0.00776321	0.00290894	-0.0113728	-0.000514646	0.0020605	0.00293175	0.00156099	5.23337e-05	-0.00247912	-0.00711553	0.00806818	-0.00107262	-0.0412276	-0.0033511	0.000135424	-0.0434695
0.00505584	2010-11-26 08:30:06	-0.0043619	-0.00201769	0.00234421	0.00505584	0.0163627	-0.00350253	0.00839945	0.00783877	0.00534637	0.00795101	0.00295564	-0.0113267	-0.000516382	0.00220433	0.00309106	0.00157527	5.27975e-05	-0.00255306	-0.0073452	0.00813969	-0.00110686	-0.041647	-0.00301788	2.50209e-05	-0.0450981
0.00505584	2010-11-26 09:00:06	-0.0048268	-0.00145232	0.00337448	0.00505584	0.0166354	-0.00358284	0.00847323	0.00791543	0.00543381	0.00815093	0.00300912	-0.0112937	-0.000514646	0.00225681	0.00321591	0.00163059	5.42899e-05	-0.00263549	-0.00758838	0.00821771	-0.00114163	-0.0420647	-0.00263141	-4.85703e-05	-0.0465808
0.00505584	2010-11-26 09:30:06	-0.0031794	-0.000680217	0.00249918	0.00505584	0.0169081	-0.00365948	0.00867259	0.00812993	0.0055415	0.00835753	0.00306585	-0.0112726	-0.000574865	0.00227818	0.00328976	0.00169021	5.62662e-05	-0.00272445	-0.00784452	0.00830821	-0.00117691	-0.0424807	-0.00223053	-7.01412e-05	-0.0461568
0.00505584	2010-11-26 10:00:06	-0.0029403	0.000430723	0.00337102	0.00505584	0.0171182	-0.00369007	0.00901644	0.00837487	0.00566542	0.00855936	0.00312681	-0.0112639	-0.000644787	0.00237503	0.00343067	0.00174313	5.85473e-05	-0.00281404	-0.00810266	0.00841042	-0.00121271	-0.042895	-0.00185177	-2.90222e-05	-0.0474788
0.00505584	2010-11-26 10:30:06	-0.0012929	0.00262803	0.00392093	0.00505584	0.0180414	-0.00366064	0.00937918	0.00864009	0.00583088	0.00877454	0.00319211	-0.0112652	-0.000650705	0.00254821	0.00362725	0.00180348	6.0769e-05	-0.00290231	-0.00836173	0.0085186	-0.00124903	-0.0433077	-0.00152703	7.99808e-05	-0.0484776
0.00505584	2010-11-26 11:00:06	0.0031708	0.00549533	0.00232453	0.00505584	0.0194676	-0.00359746	0.00976549	0.00893382	0.00601623	0.00899356	0.00325876	-0.0112776	-0.000637132	0.00272432	0.00385373	0.00188703	6.34694e-05	-0.00298631	-0.00862486	0.00862878	-0.00128585	-0.0437186	-0.00128154	0.000256085	-0.047329
0.00505584	2010-11-26 11:30:06	0.0048182	0.00710666	0.00228846	0.00505584	0.0197403	-0.00355274	0.010111	0.00928649	0.00622655	0.00923198	0.00332751	-0.0113012	-0.00066081	0.00283983	0.00404663	0.00199854	6.64717e-05	-0.00307206	-0.00889339	0.00874684	-0.00132318	-0.0441279	-0.00113247	0.000492515	-0.0477395
0.00505584	2010-11-26 12:00:06	0.0057615	0.00863376	0.00287226	0.00505584	0.0201806	-0.0035687	0.0104109	0.00964012	0.00644367	0.00948473	0.00339984	-0.0113327	-0.000722766	0.00294355	0.00422224	0.00209142	6.99e-05	-0.00317052	-0.00917806	0.00887125	-0.001361	-0.0445355	-0.00108802	0.000776964	-0.0487687
0.00505584	2010-11-26 12:30:06	0.0074088	0.0102291	0.00282031	0.00505584	0.0207685	-0.00360611	0.0107438	0.00997506	0.00668383	0.00975086	0.00347875	-0.0113787	-0.000783295	0.00306857	0.00439773	0.00217517	7.33027e-05	-0.00328764	-0.00949008	0.00899895	-0.00139932	-0.0449414	-0.00114716	0.00109251	-0.0491611
0.00505584	2010-11-26 13:00:06	0.0097603	0.012297	0.00253672	0.00505584	0.0217543	-0.00368093	0.011163	0.0103084	0.00692748	0.0100275	0.0035641	-0.0114365	-0.000809733	0.00323583	0.00460971	0.00226847	7.6452e-05	-0.00341356	-0.00981484	0.00912644	-0.00143813	-0.0453457	-0.00129997	0.00141886	-0.0493206
0.00505584	2010-11-26 13:30:06	0.0107035	0.0139718	0.00326828	0.00505584	0.0224048	-0.00382873	0.0116011	0.0106909	0.00715839	0.0103013	0.00365503	-0.0115016	-0.000828515	0.00339752	0.00484768	0.0023927	7.9786e-05	-0.003546	-0.0101443	0.00925628	-0.00147742	-0.0457484	-0.00152846	0.0017339	-0.0504941
0.00505584	2010-11-26 14:00:06	0.0144632	0.0160052	0.00154196	0.00505584	0.0235582	-0.00402309	0.0120439	0.0110835	0.00738215	0.0105795	0.00374938	-0.0115791	-0.000869954	0.00355679	0.00507316	0.00252232	8.35635e-05	-0.00368042	-0.0104712	0.00939977	-0.0015172	-0.0461494	-0.00180796	0.00201532	-0.0492085
0.00505584	2010-11-26 14:30:06	0.0168146	0.0173936	0.000579032	0.00505584	0.0242087	-0.00420148	0.0124648	0.0114865	0.00760102	0.0108571	0.00384926	-0.0116737	-0.000921092	0.0037026	0.00528145	0.00264332	8.75472e-05	-0.00382432	-0.0108021	0.00955101	-0.00155745	-0.0465488	-0.00210879	0.00224221	-0.0486852
0.00505584	2010-11-26 15:00:06	0.0184691	0.0192787	0.0008096	0.00505584	0.0252995	-0.00430871	0.0128966	0.0118886	0.00783786	0.0111312	0.00395411	-0.0117756	-0.000969473	0.00385002	0.00550403	0.00275753	9.15094e-05	-0.00397444	-0.0111273	0.00971376	-0.00159818	-0.0469465	-0.00239828	0.00239656	-0.0493543
0.00505584	2010-11-26 15:30:06	0.0180437	0.0203545	0.00231084	0.00505584	0.0256773	-0.00443075	0.0133222	0.0122435	0.0080686	0.0114199	0.00406076	-0.0118808	-0.00101296	0.00400029	0.0057189	0.00288186	9.5175e-05	-0.00413271	-0.0114421	0.00987005	-0.00163937	-0.0473426	-0.00264294	0.00246447	-0.0512928
0.00505584	2010-11-26 16:00:06	0.0218428	0.0223122	0.0004694	0.00505584	0.0269985	-0.00457789	0.0136865	0.012607	0.00830212	0.0117299	0.00416951	-0.0119945	-0.00105542	0.00415511	0.0059243	0.00301102	9.87557e-05	-0.00428867	-0.0117468	0.0100287	-0.00168103	-0.0477371	-0.00281066	0.00243705	-0.0498876
0.00505584	2010-11-26 16:30:06	0.0228256	0.0234739	0.00064833	0.00505584	0.0275863	-0.00477657	0.0140838	0.0129121	0.00852466	0.0120543	0.0042811	-0.0121181	-0.00110309	0.00429593	0.00613728	0.00314826	0.000102402	-0.00443676	-0.0120511	0.0101927	-0.00172314	-0.04813	-0.00287282	0.00231086	-0.0505015
0.00505584	2010-11-26 17:00:06	0.0224002	0.0243795	0.00197935	0.00505584	0.0280267	-0.00495679	0.0143492	0.013255	0.00874195	0.0123917	0.00439478	-0.0122483	-0.00112432	0.00441202	0.0062899	0.00328048	0.000106216	-0.00458752	-0.0123656	0.0103636	-0.00176571	-0.0485213	-0.00280629	0.00208806	-0.0522664
0.00505584	2010-11-26 17:30:06	0.0240871	0.0257427	0.00165556	0.00505584	0.0289074	-0.00514931	0.0146774	0.0135513	0.00895419	0.0127419	0.00451383	-0.0123818	-0.0011824	0.00451077	0.00646071	0.00340454	0.00010989	-0.00473991	-0.012697	0.010544	-0.00180872	-0.0489111	-0.00259505	0.00177614	-0.0523753
0.00505584	2010-11-26 18:00:06	0.0236617	0.0264007	0.00273896	0.00505584	0.0289499	-0.00532338	0.0150056	0.0138938	0.00915176	0.0130969	0.00464262	-0.0125232	-0.00123149	0.00462883	0.00662571	0.00352628	0.000113548	-0.00489949	-0.0130489	0.010732	-0.00185218	-0.0492992	-0.0022315	0.00138728	-0.0538903
0.00505584	2010-11-26 18:30:06	0.0253486	0.0283774	0.00302878	0.00505584	0.0302084	-0.00551225	0.0153667	0.0141888	0.00933764	0.0134575	0.00477758	-0.0126842	-0.00125793	0.00475986	0.00680891	0.003634	0.000116995	-0.00505741	-0.0133893	0.0109279	-0.00189608	-0.0496858	-0.0017173	0.000937556	-0.0546106
0.00505584	2010-11-26 19:00:06	0.0270355	0.0297165	0.00268104	0.00505584	0.0306487	-0.00568449	0.015753	0.0144845	0.00951672	0.0138382	0.0049139	-0.0128604	-0.00129029	0.00490815	0.00700181	0.0037481	0.000120412	-0.00521898	-0.0137286	0.0111387	-0.00194041	-0.0500707	-0.0010636	0.0004459	-0.0546922
0.00505584	2010-11-26 19:30:06	0.0294264	0.0318492	0.00242278	0.00505584	0.0318446	-0.00585923	0.0160828	0.0148267	0.00969876	0.0142377	0.00504872	-0.0130575	-0.00130978	0.00502476	0.00718031	0.00385463	0.00012371	-0.00539102	-0.0140708	0.0113562	-0.00198517	-0.0504542	-0.00029086	-6.69864e-05	-0.0548621
0.00505584	2010-11-26 20:00:06	0.0304092	0.0329453	0.0025361	0.00505584	0.0319497	-0.00601002	0.0164266	0.0150941	0.00991082	0.0146545	0.00518564	-0.0132529	-0.00136337	0.00513982	0.00735012	0.0039665	0.000126859	-0.00557055	-0.014426	0.0115818	-0.00203036	-0.0508361	0.000572048	-0.000579739	-0.0554025
0.00505584	2010-11-26 20:30:06	0.0320961	0.0346984	0.00260226	0.00505584	0.0327254	-0.00613139	0.0166607	0.0153489	0.0101524	0.0150966	0.00532048	-0.0134522	-0.00139399	0.00524303	0.00749136	0.0040654	0.00012986	-0.00576122	-0.0147955	0.0118173	-0.00207597	-0.0512164	0.00148917	-0.00107138	-0.0558946
0.00505584	2010-11-26 21:00:06	0.033783	0.0364573	0.00267434	0.00505584	0.0334809	-0.00625342	0.0169009	0.0155856	0.0104093	0.0155642	0.0054535	-0.0136567	-0.00144758	0.00532684	0.00761977	0.00416773	0.000132875	-0.00595645	-0.015169	0.0120631	-0.00212199	-0.0515952	0.00241935	-0.00152226	-0.0563916
0.00505584	2010-11-26 21:30:06	0.0340617	0.0375357	0.00347398	0.00505584	0.0334385	-0.0063944	0.0171255	0.0158587	0.0106842	0.0160373	0.00558635	-0.0138698	-0.00145697	0.00542361	0.0077647	0.00427348	0.000136389	-0.00615886	-0.0155463	0.0123148	-0.00216842	-0.0519725	0.00331847	-0.0019149	-0.0576149
0.00505584	2010-11-26 22:00:06	0.0343404	0.0393433	0.00500291	0.00505584	0.0340263	-0.00656183	0.0173893	0.0162117	0.0109842	0.0165091	0.00572548	-0.0140914	-0.00149698	0.00552235	0.00793528	0.00437118	0.000140377	-0.0063593	-0.0159328	0.0125707	-0.00221526	-0.0523483	0.00414199	-0.00223464	-0.0595665
0.00505584	2010-11-26 22:30:06	0.0353232	0.0414754	0.00615221	0.00505584	0.0344667	-0.00672791	0.0178571	0.0166528	0.0112923	0.0169799	0.00587047	-0.0143241	-0.00153179	0.00572884	0.0082113	0.00446106	0.000144695	-0.006565	-0.0163242	0.0128352	-0.0022625	-0.0527226	0.00484758	-0.00247021	-0.0611373
0.00505584	2010-11-26 23:00:06	0.0391223	0.044666	0.0055437	0.00505584	0.0356	-0.0068714	0.0184899	0.0171325	0.0116171	0.0174364	0.00602262	-0.0145661	-0.00152689	0.00599631	0.00858259	0.00455114	0.000149319	-0.00677757	-0.0167153	0.0131113	-0.00231013	-0.0530953	0.00539771	-0.00261406	-0.0609491
0.00505584	2010-11-26 23:30:06	0.0443296	0.0486671	0.00433752	0.00505584	0.0374039	-0.00700257	0.0192012	0.0177498	0.011978	0.0178694	0.00618188	-0.0148219	-0.00157772	0.00630191	0.00896906	0.00465316	0.000154311	-0.0070003	-0.0171194	0.013396	-0.00235816	-0.0534666	0.00576203	-0.00266269	-0.0601623
0.00505584	2010-11-27 00:00:06	0.0474247	0.0527022	0.00527745	0.00505584	0.0391028	-0.00712826	0.020013	0.0184168	0.0123688	0.0182746	0.00633662	-0.0150869	-0.00160589	0.00659411	0.00941243	0.00479327	0.000159514	-0.00722661	-0.0175278	0.0136901	-0.00240658	-0.0538364	0.00591937	-0.0026167	-0.0615204
0.00505584	2010-11-27 00:30:06	0.0505197	0.0560829	0.0055632	0.00505584	0.0402361	-0.00720241	0.0207966	0.0191335	0.0128111	0.0186916	0.00649181	-0.0153591	-0.00169918	0.00687043	0.009825	0.00495807	0.000164873	-0.00746564	-0.0179368	0.0139929	-0.00245537	-0.0542047	0.00585915	-0.0024808	-0.0622233
0.00505584	2010-11-27 00:51:16	0.0551482	0.0588466	0.00369842	0.00505584	0.0415582	-0.0072774	0.0213148	0.0196092	0.013141	0.0190042	0.00660216	-0.0155588	-0.0017692	0.00707674	0.0100967	0.00507788	0.000168809	-0.00763452	-0.0182245	0.0142088	-0.00249003	-0.0544637	0.00568576	-0.00233534	-0.0606521
0.00505584	2010-11-27 01:30:06	0.058118	0.0634796	0.00536161	0.00505584	0.0435712	-0.00738513	0.0222538	0.0205186	0.0138133	0.0195985	0.006811	-0.0159391	-0.00187209	0.00740666	0.0105649	0.00535639	0.000176577	-0.00794204	-0.0187571	0.0146157	-0.0025541	-0.0549369	0.00510093	-0.00197736	-0.0628527
0.00505584	2010-11-27 02:00:06	0.0619172	0.0666013	0.00468414	0.00505584	0.0448298	-0.00759977	0.0230185	0.0212835	0.0143276	0.0201142	0.00697831	-0.0162436	-0.00195181	0.00763043	0.0109122	0.00559352	0.000183164	-0.00817484	-0.0191755	0.0149236	-0.00260402	-0.0553009	0.00443839	-0.00163733	-0.0625891
0.00505584	2010-11-27 02:30:06	0.0621959	0.069454	0.00725807	0.00505584	0.045963	-0.00788491	0.0238351	0.0220598	0.0148074	0.0206105	0.00714788	-0.016552	-0.00203531	0.00786363	0.0112634	0.00584099	0.000190202	-0.00840302	-0.0195992	0.0152423	-0.0026543	-0.0556634	0.00362721	-0.00126122	-0.0655758
0.00505584	2010-11-27 03:00:06	0.0666991	0.0733969	0.00669782	0.00505584	0.0481447	-0.00821842	0.024738	0.0228935	0.0152666	0.0211167	0.00732088	-0.016871	-0.00212543	0.00814698	0.0116375	0.00606255	0.000197692	-0.00861614	-0.0200213	0.0155585	-0.00270494	-0.0560245	0.00270743	-0.000868262	-0.0654272
0.00505584	2010-11-27 03:30:06	0.0712023	0.0773179	0.00611561	0.00505584	0.0500537	-0.00855193	0.0257837	0.0237871	0.0156951	0.0216162	0.00749628	-0.0171998	-0.00216892	0.00845309	0.0120873	0.00628048	0.000204957	-0.00880997	-0.0204444	0.0158734	-0.00275593	-0.0563841	0.00172405	-0.000478215	-0.0652557
0.00505584	2010-11-27 04:00:06	0.0757056	0.0812399	0.00553429	0.00505584	0.0520253	-0.00887746	0.0268672	0.0246711	0.0160641	0.022114	0.0076741	-0.0175378	-0.00222914	0.00877604	0.0125269	0.00650927	0.000211571	-0.00899574	-0.0208693	0.0161895	-0.00280728	-0.0567424	0.000724281	-0.000110294	-0.065084
0.00505584	2010-11-27 04:22:46	0.0810169	0.0842044	0.00318746	0.00505584	0.0538272	-0.0091308	0.0276141	0.0252572	0.0163066	0.0224976	0.00780818	-0.0178018	-0.00229436	0.00899157	0.0128111	0.00668171	0.000216032	-0.00914047	-0.0211962	0.0164306	-0.0028463	-0.0570121	-1.35153e-05	0.000142254	-0.0630459
0.00505584	2010-11-27 05:00:06	0.0833038	0.0884538	0.00514999	0.00505584	0.056724	-0.0095089	0.0285712	0.026099	0.0166845	0.0231394	0.00803463	-0.01825	-0.00239684	0.00923922	0.0131606	0.0069728	0.000223051	-0.00939538	-0.0217139	0.0168301	-0.002911	-0.0574547	-0.00114177	0.000491919	-0.0655156
0.00505584	2010-11-27 05:30:06	0.0849907	0.0897261	0.00473539	0.00505584	0.0575421	-0.00980933	0.0291098	0.0266127	0.0170046	0.0236513	0.00822039	-0.0186196	-0.00247687	0.00929968	0.0133095	0.00720355	0.000227489	-0.00961917	-0.0221368	0.0171502	-0.00296337	-0.0578087	-0.00192794	0.000700567	-0.0655075
0.00505584	2010-11-27 06:00:06	0.0866776	0.0896722	0.00299461	0.00505584	0.0577098	-0.0101588	0.0293612	0.026921	0.0173211	0.0241727	0.00840674	-0.0190017	-0.00259588	0.00933386	0.0133491	0.00742807	0.000230838	-0.00985254	-0.0225605	0.017466	-0.00301608	-0.0581614	-0.00257478	0.00083755	-0.0641721
0.00505584	2010-11-27 06:30:06	0.0862523	0.0896398	0.00338753	0.00505584	0.0584653	-0.0105813	0.029388	0.0269743	0.0176625	0.024704	0.00859263	-0.0193779	-0.0026411	0.00928415	0.0132688	0.00761725	0.000233698	-0.0100769	-0.0229703	0.0177837	-0.00306911	-0.0585127	-0.00306266	0.000901515	-0.0649693
0.00505584	2010-11-27 07:00:06	0.0844502	0.0884911	0.00404089	0.00505584	0.0583603	-0.0110129	0.0292687	0.0270516	0.0179586	0.0252213	0.00877958	-0.0197659	-0.00266407	0.0091685	0.0131106	0.00777353	0.000236899	-0.0103028	-0.0233729	0.0180951	-0.00312246	-0.0588626	-0.00338218	0.00089626	-0.066026
0.00505584	2010-11-27 07:30:06	0.0812522	0.0866985	0.00544634	0.00505584	0.0574371	-0.011488	0.0292153	0.0272363	0.018211	0.0257326	0.0089713	-0.020154	-0.00264804	0.00900637	0.0129877	0.00787943	0.000240055	-0.0105232	-0.0237638	0.0183937	-0.00317614	-0.0592112	-0.00353421	0.000830477	-0.0678337
0.00505584	2010-11-27 08:00:06	0.0780542	0.0857185	0.00766426	0.00505584	0.056619	-0.011919	0.0294067	0.0275579	0.0184531	0.0262524	0.00916424	-0.0205414	-0.0026853	0.00901004	0.0129949	0.00791132	0.000243669	-0.0107469	-0.0241391	0.0186816	-0.00323013	-0.0595584	-0.00352928	0.000717109	-0.0704528
0.00505584	2010-11-27 08:30:06	0.081193	0.0882477	0.00705465	0.00505584	0.0581926	-0.0122555	0.0299577	0.0280557	0.0187144	0.0267541	0.00935882	-0.0209308	-0.00263865	0.00919026	0.0131997	0.00787161	0.000246975	-0.0109777	-0.0245082	0.0189636	-0.00328443	-0.0599043	-0.00338636	0.000572349	-0.0702434
0.00505584	2010-11-27 09:00:06	0.0885563	0.0925284	0.00397215	0.00505584	0.0602692	-0.0124172	0.0309986	0.0285275	0.0190207	0.0272218	0.00955507	-0.0213228	-0.00256802	0.00955354	0.0136665	0.00784272	0.000249542	-0.0112066	-0.0248548	0.0192415	-0.00333904	-0.0602489	-0.00313117	0.000414366	-0.0675601
0.00505584	2010-11-27 09:30:06	0.0938074	0.0969156	0.00310818	0.00505584	0.0623257	-0.0125208	0.0318624	0.029173	0.0193584	0.0276831	0.00975368	-0.0217148	-0.00251025	0.00989368	0.0140765	0.00784994	0.000252105	-0.0114332	-0.0251928	0.0195215	-0.00339395	-0.0605922	-0.00279413	0.000261848	-0.0670943
0.00505584	2010-11-27 09:50:36	0.105516	0.100678	-0.00483832	0.00505584	0.0646367	-0.0125539	0.0323535	0.0296756	0.0196087	0.0280008	0.00989095	-0.0219827	-0.00260175	0.0100588	0.0143124	0.00788429	0.000254048	-0.0115926	-0.0254141	0.0197125	-0.00343165	-0.060826	-0.00253362	0.000169957	-0.0594193
0.00505584	2010-11-27 10:30:06	0.0965645	0.10354	0.00697556	0.00505584	0.064465	-0.0124882	0.0332255	0.030578	0.0201925	0.0286467	0.010148	-0.0224962	-0.0026905	0.0102755	0.0147301	0.00802156	0.000258887	-0.0119051	-0.0258115	0.0200779	-0.00350467	-0.0612747	-0.00200614	4.15458e-05	-0.071755
0.00505584	2010-11-27 11:00:06	0.105336	0.107202	0.00186614	0.00505584	0.0659336	-0.0123908	0.0336809	0.0312849	0.0206933	0.02915	0.0103462	-0.0228856	-0.00281268	0.0104335	0.014969	0.00815015	0.000263292	-0.0121365	-0.0260871	0.0203476	-0.00356047	-0.0616141	-0.00161937	5.96768e-07	-0.0670407
0.00505584	2010-11-27 11:30:06	0.104954	0.110952	0.00599795	0.00505584	0.0670871	-0.0124688	0.0344235	0.0319155	0.0211711	0.0296812	0.0105441	-0.0232691	-0.00293129	0.0107248	0.0153543	0.00833369	0.000268499	-0.0123753	-0.0263458	0.0206101	-0.00361655	-0.0619521	-0.00127504	1.66042e-05	-0.0715666
0.00505584	2010-11-27 12:00:06	0.112318	0.115631	0.00331304	0.00505584	0.0688708	-0.0127466	0.0352872	0.0325803	0.0216401	0.0302472	0.0107372	-0.0236415	-0.0029021	0.0110587	0.0158043	0.00855069	0.000274793	-0.0126113	-0.0265811	0.0208717	-0.00367291	-0.0622889	-0.000995065	9.13702e-05	-0.0692748
0.00505584	2010-11-27 12:30:06	0.116865	0.12036	0.00349526	0.00505584	0.0707798	-0.0132242	0.0361775	0.0333759	0.0221098	0.03084	0.0109274	-0.024002	-0.002971	0.0114015	0.0162687	0.00877382	0.000282259	-0.0128359	-0.0267956	0.0211235	-0.00372956	-0.0626244	-0.000794827	0.000221424	-0.0698492
0.00505584	2010-11-27 13:00:06	0.122116	0.125127	0.00301142	0.00505584	0.0727514	-0.0136563	0.0371182	0.0341814	0.0225519	0.0313821	0.0111129	-0.0243546	-0.00303642	0.0117011	0.0167312	0.00900613	0.000289667	-0.0130557	-0.0269906	0.0213682	-0.00378648	-0.0629586	-0.000682551	0.000398347	-0.0697565
0.00505584	2010-11-27 13:30:06	0.12455	0.129268	0.00471756	0.00505584	0.0741574	-0.0139524	0.0380117	0.0349676	0.0230216	0.0319134	0.0112918	-0.024698	-0.00314952	0.0120087	0.0171708	0.00921332	0.000296793	-0.0132787	-0.0271743	0.0215969	-0.00384366	-0.0632916	-0.000659089	0.000609498	-0.0718528
0.00505584	2010-11-27 14:00:06	0.133322	0.133782	0.000459784	0.00505584	0.0761916	-0.0141516	0.038767	0.0357331	0.0234794	0.0324069	0.0114677	-0.0250407	-0.00325496	0.0122865	0.0175518	0.00942992	0.00030421	-0.0135135	-0.0273444	0.0218165	-0.00390112	-0.0636233	-0.000718156	0.000839063	-0.0679842
0.00505584	2010-11-27 14:30:06	0.133644	0.13798	0.00433527	0.00505584	0.0778905	-0.0143332	0.039549	0.0365291	0.0239351	0.0328666	0.0116368	-0.0253821	-0.0033409	0.0125439	0.0179429	0.00969305	0.000310953	-0.0137581	-0.0275017	0.0220321	-0.00395884	-0.0639538	-0.000846968	0.00106933	-0.0722479
0.00505584	2010-11-27 15:00:06	0.137487	0.141116	0.00362832	0.00505584	0.078646	-0.0146728	0.0404001	0.0372757	0.0243847	0.0333215	0.0117999	-0.0257176	-0.00339378	0.0128273	0.018372	0.00996252	0.000318224	-0.01401	-0.0276559	0.0222469	-0.00401682	-0.0642831	-0.00102723	0.00128207	-0.0719282
0.00505584	2010-11-27 15:30:06	0.14133	0.144764	0.00343355	0.00505584	0.0804297	-0.0150499	0.0411491	0.0378974	0.0248161	0.033758	0.0119557	-0.0260452	-0.00351453	0.0131195	0.0187386	0.0102163	0.000325415	-0.0142827	-0.0278014	0.0224584	-0.00407505	-0.0646111	-0.0012364	0.0014599	-0.0721197
0.00505584	2010-11-27 16:00:06	0.145877	0.149029	0.00315221	0.00505584	0.0830094	-0.0154539	0.0418652	0.0384881	0.0252371	0.0341725	0.0121028	-0.0263669	-0.00357924	0.0133913	0.0190975	0.0104653	0.000332449	-0.0145732	-0.0279454	0.0226635	-0.00413354	-0.0649379	-0.00144919	0.00158755	-0.0722237
0.00505584	2010-11-27 16:30:06	0.147608	0.151076	0.00346802	0.00505584	0.0835972	-0.0158524	0.0425075	0.039105	0.0256438	0.0345574	0.0122398	-0.0266852	-0.00362936	0.0135654	0.0194212	0.0107182	0.000339299	-0.0148638	-0.0280709	0.0228689	-0.00419227	-0.0652635	-0.00163916	0.00165285	-0.0729238
0.00505584	2010-11-27 17:00:06	0.147226	0.152656	0.00542989	0.00505584	0.0841002	-0.016227	0.0429676	0.0397438	0.0260452	0.0349041	0.0123694	-0.0269958	-0.00376337	0.0137147	0.0196417	0.0109486	0.000345836	-0.015127	-0.0281693	0.0230734	-0.00425125	-0.0655879	-0.00178039	0.00164749	-0.0752691
0.00505584	2010-11-27 17:30:06	0.150365	0.155167	0.00480255	0.00505584	0.0854213	-0.016574	0.0435376	0.0402765	0.0263959	0.0352243	0.0124878	-0.0273023	-0.00383605	0.0139077	0.0199199	0.0111636	0.000351907	-0.0153891	-0.0282473	0.0232772	-0.00431047	-0.0659111	-0.00184921	0.00156745	-0.0750242
0.00505584	2010-11-27 18:00:06	0.151391	0.157755	0.00636334	0.00505584	0.086597	-0.016856	0.0441861	0.040825	0.0267388	0.0355016	0.0125975	-0.0275971	-0.00386667	0.0141235	0.0202039	0.011356	0.000357902	-0.0156261	-0.0282988	0.0234717	-0.00436993	-0.0662332	-0.0018257	0.00141307	-0.0769664
0.00505584	2010-11-27 18:22:46	0.156032	0.160097	0.00406539	0.00505584	0.088001	-0.0171155	0.0446724	0.0412405	0.0269781	0.0356782	0.0126737	-0.0278148	-0.00389876	0.0142725	0.0203967	0.0114977	0.000362079	-0.0158026	-0.0283359	0.0236143	-0.004415	-0.0664757	-0.00173749	0.00124975	-0.0749561
0.00505584	2010-11-27 19:00:06	0.156965	0.163167	0.00620234	0.00505584	0.0894494	-0.0175665	0.0455397	0.0420038	0.027294	0.0359104	0.0127908	-0.0281596	-0.00395364	0.0144936	0.0207394	0.011748	0.000368645	-0.0160835	-0.0283938	0.0238396	-0.00448954	-0.0668737	-0.00144905	0.000903282	-0.0775656
0.00505584	2010-11-27 19:30:06	0.160104	0.165481	0.00537779	0.00505584	0.0907503	-0.0179135	0.0462071	0.0424585	0.0275098	0.0360712	0.0128791	-0.0284299	-0.00402988	0.0146464	0.0209879	0.0119036	0.000373133	-0.0163032	-0.0284368	0.0240124	-0.00454968	-0.0671922	-0.00108626	0.000567682	-0.0771197
0.00505584	2010-11-27 20:00:06	0.163947	0.167341	0.00339475	0.00505584	0.0918412	-0.0181286	0.0465872	0.0428904	0.027719	0.0361719	0.0129624	-0.0286963	-0.00410225	0.0148125	0.0211341	0.0120535	0.000377473	-0.0165052	-0.0284684	0.0241733	-0.00461006	-0.0675096	-0.000613094	0.000196027	-0.0755144
0.00505584	2010-11-27 20:30:06	0.168493	0.169689	0.00119516	0.00505584	0.0935401	-0.0183034	0.0469374	0.0432456	0.0279018	0.0362362	0.013044	-0.0289568	-0.00412451	0.0148443	0.0212616	0.0122066	0.000381016	-0.0166889	-0.0284836	0.0243275	-0.00467065	-0.0678258	-4.35146e-05	-0.00019609	-0.0736916
0.00505584	2010-11-27 21:00:06	0.161071	0.168539	0.00746775	0.00505584	0.0919664	-0.0185511	0.0472044	0.0434741	0.0280482	0.0362788	0.013121	-0.0292166	-0.00418054	0.0149181	0.0213854	0.0123715	0.000383943	-0.0168513	-0.0284762	0.0244698	-0.00473145	-0.0681408	0.00060136	-0.000592179	-0.08034
0.00505584	2010-11-27 21:30:06	0.168434	0.170066	0.0016312	0.00505584	0.0936451	-0.0188374	0.0472092	0.0435831	0.0281548	0.036298	0.0131961	-0.0294745	-0.00421637	0.0149489	0.0214069	0.0124849	0.000386689	-0.0170053	-0.0284509	0.0246089	-0.00479248	-0.0684547	0.00129418	-0.000975591	-0.0748784
0.00505584	2010-11-27 22:00:06	0.165236	0.170017	0.00478048	0.00505584	0.0938128	-0.0191476	0.0472798	0.0436142	0.0282316	0.0362869	0.0132609	-0.0297317	-0.00429884	0.0149964	0.0214257	0.0125915	0.000389214	-0.0171304	-0.0284056	0.0247348	-0.00485371	-0.0687676	0.00200273	-0.0013302	-0.0784017
0.00505584	2010-11-27 22:30:06	0.164855	0.169212	0.00435706	0.00505584	0.0932249	-0.019418	0.0472657	0.0436132	0.0282604	0.0362264	0.0133135	-0.0299784	-0.00418259	0.0149568	0.0214557	0.0126821	0.000391341	-0.0172251	-0.028338	0.0248516	-0.00491514	-0.0690792	0.00269169	-0.00164102	-0.0783514
0.00505584	2010-11-27 23:00:06	0.163065	0.1682	0.00513564	0.00505584	0.092827	-0.0196988	0.0471574	0.0436636	0.0282234	0.036137	0.0133534	-0.0302179	-0.00429884	0.0149464	0.0214385	0.0127463	0.000392786	-0.0173022	-0.0282486	0.0249618	-0.00497679	-0.0693898	0.00332465	-0.00189475	-0.0795022
0.00505584	2010-11-27 23:30:06	0.164091	0.168058	0.00396669	0.00505584	0.0932048	-0.0199212	0.0471432	0.0435955	0.0281322	0.0360068	0.0133812	-0.0304462	-0.00430823	0.0149866	0.0214527	0.0127747	0.00039382	-0.0173583	-0.0281412	0.0250579	-0.00503863	-0.0696993	0.00386635	-0.00208034	-0.0787046
0.00505584	2010-11-28 00:00:06	0.163006	0.167342	0.00433671	0.00505584	0.092827	-0.0200077	0.0471558	0.0435271	0.0280529	0.035827	0.0134074	-0.0306653	-0.00425741	0.0150104	0.0214692	0.0127946	0.00039466	-0.0173848	-0.0279997	0.0251481	-0.00510067	-0.0700076	0.00428489	-0.00218934	-0.079445
0.00505584	2010-11-28 00:30:06	0.16544	0.16709	0.00165001	0.00505584	0.0932674	-0.0200873	0.0471119	0.043478	0.0279143	0.035586	0.0134324	-0.03087	-0.00426475	0.0149687	0.0214558	0.0128024	0.000394519	-0.0173961	-0.0278502	0.0252318	-0.0051629	-0.0703149	0.00455388	-0.00221644	-0.0771278
0.00505584	2010-11-28 01:00:06	0.162946	0.165701	0.00275413	0.00505584	0.092827	-0.0201389	0.0470146	0.0432936	0.0277536	0.0353104	0.0134543	-0.0310621	-0.00430129	0.0149548	0.0214233	0.0128392	0.000393203	-0.0173961	-0.0276774	0.0253085	-0.00522532	-0.0706211	0.00465422	-0.0021597	-0.0786005
0.00505584	2010-11-28 01:30:06	0.165381	0.164119	-0.0012625	0.00505584	0.0927846	-0.0201633	0.0466959	0.0430097	0.0276009	0.0350128	0.0134723	-0.0312405	-0.00428527	0.014861	0.0212481	0.0128182	0.000392061	-0.0173777	-0.0274847	0.0253783	-0.00528794	-0.0709262	0.00457554	-0.00202086	-0.0749516
0.00505584	2010-11-28 02:00:06	0.159367	0.161594	0.00222759	0.00505584	0.0921341	-0.0201044	0.0462484	0.0427153	0.0274321	0.0346731	0.0134827	-0.0314141	-0.00430231	0.0146927	0.0210265	0.0128053	0.000390077	-0.017337	-0.027277	0.0254425	-0.00535073	-0.0712302	0.00431707	-0.00180545	-0.0788086
0.00505584	2010-11-28 02:30:06	0.156186	0.157784	0.00159754	0.00505584	0.0904978	-0.0200652	0.0457631	0.042324	0.0272335	0.0343322	0.0134832	-0.0315793	-0.00425291	0.0144371	0.0207531	0.0128054	0.000387577	-0.0172696	-0.027036	0.0254959	-0.00541371	-0.0715332	0.00388782	-0.00152277	-0.0785445
0.00505584	2010-11-28 03:00:06	0.153032	0.153945	0.000912779	0.00505584	0.0892393	-0.0200855	0.0452183	0.0418927	0.0270101	0.0340065	0.0134763	-0.0317339	-0.00427761	0.0142219	0.0204086	0.0127476	0.000384866	-0.0171911	-0.0267821	0.0255448	-0.00547687	-0.0718351	0.00330626	-0.00118561	-0.0782248
0.00505584	2010-11-28 03:30:06	0.152695	0.151347	-0.00134808	0.00505584	0.089009	-0.020091	0.0447613	0.04147	0.0267676	0.0336872	0.0134583	-0.0318819	-0.00422015	0.0140537	0.0201524	0.0126464	0.000382182	-0.0170854	-0.0265182	0.0255863	-0.0055402	-0.072136	0.00259921	-0.000809815	-0.0763281
0.00505584	2010-11-28 04:00:06	0.151653	0.147727	-0.00392606	0.00505584	0.087603	-0.0200775	0.0444142	0.0410761	0.0265085	0.033365	0.0134303	-0.0320162	-0.00411961	0.013887	0.0199181	0.0125341	0.000378816	-0.0169581	-0.0262378	0.0256183	-0.00560371	-0.0724358	0.00180027	-0.000413589	-0.0741134
0.00505584	2010-11-28 04:30:06	0.147795	0.144903	-0.00289265	0.00505584	0.0870576	-0.0200358	0.0440248	0.0407127	0.0262102	0.0330489	0.0133927	-0.0321439	-0.00405245	0.0137377	0.0196985	0.012396	0.000374785	-0.016802	-0.0259404	0.0256381	-0.00566739	-0.0727346	0.000947733	-1.65474e-05	-0.0755093
0.00505584	2010-11-28 05:00:06	0.143937	0.1421	-0.00183693	0.00505584	0.0866172	-0.0199156	0.0436495	0.0403299	0.0258822	0.0327153	0.0133444	-0.0322663	-0.0040354	0.0135844	0.0194702	0.0122499	0.00037016	-0.0166395	-0.0256379	0.0256458	-0.00573123	-0.0730323	8.22854e-05	0.000361377	-0.0769266
0.00505584	2010-11-28 05:30:06	0.138671	0.138873	0.000202251	0.00505584	0.0857991	-0.0196911	0.043224	0.0399547	0.025549	0.0323702	0.0132817	-0.0323807	-0.00397313	0.0133934	0.019169	0.0120744	0.000365686	-0.0164651	-0.0253228	0.025648	-0.00579524	-0.073329	-0.000755537	0.000701157	-0.0793265
0.00505584	2010-11-28 06:00:06	0.136925	0.135385	-0.00154078	0.00505584	0.0847709	-0.0194361	0.0427905	0.0395355	0.025193	0.032014	0.0132148	-0.032488	-0.00392231	0.0131448	0.0188869	0.0119224	0.00036019	-0.0162817	-0.0249898	0.0256397	-0.00585942	-0.0736247	-0.00152775	0.000985922	-0.0779434
0.00505584	2010-11-28 06:30:06	0.131659	0.131543	-0.000116241	0.00505584	0.0836174	-0.0192362	0.0422945	0.0390548	0.0248097	0.031654	0.0131417	-0.0325907	-0.00390077	0.0129344	0.0185504	0.0117774	0.00035425	-0.0161012	-0.0246523	0.0256219	-0.00592375	-0.0739194	-0.00220113	0.00120213	-0.0797269
0.00505584	2010-11-28 07:00:06	0.129913	0.128134	-0.00177954	0.00505584	0.0831568	-0.0190542	0.0417009	0.0384284	0.0244564	0.0312876	0.0130605	-0.0326815	-0.00384402	0.0126834	0.0181771	0.0116131	0.000348404	-0.0159273	-0.0243106	0.0255928	-0.00598823	-0.0742131	-0.00274907	0.00134058	-0.0784218
0.00505584	2010-11-28 07:30:06	0.131688	0.123452	-0.00823592	0.00505584	0.081561	-0.0188972	0.0409676	0.0377516	0.0241163	0.0309053	0.012972	-0.0327684	-0.00376501	0.0124263	0.0178001	0.0114584	0.000342422	-0.0157556	-0.0239589	0.0255549	-0.00605288	-0.0745058	-0.00315286	0.00139711	-0.0723227
0.00505584	2010-11-28 08:00:06	0.119381	0.118646	-0.000734764	0.00505584	0.0801348	-0.0187287	0.0400853	0.0370253	0.0237991	0.0305	0.0128719	-0.0328493	-0.00368152	0.0120781	0.0173629	0.0112789	0.000336449	-0.0155856	-0.0235965	0.0255041	-0.00611767	-0.0747975	-0.00340255	0.00137295	-0.0801804
0.00505584	2010-11-28 08:30:06	0.115523	0.112623	-0.00289985	0.00505584	0.0775753	-0.0185932	0.0391038	0.0362974	0.0235037	0.0301037	0.0127658	-0.0329198	-0.00368468	0.0117714	0.0169163	0.0110897	0.000330909	-0.0154116	-0.0232319	0.0254437	-0.00618261	-0.0750882	-0.00349706	0.0012747	-0.0783709
0.00505584	2010-11-28 09:00:06	0.110257	0.108191	-0.00206626	0.00505584	0.0761067	-0.0184025	0.0381867	0.0355604	0.0232464	0.0297045	0.0126543	-0.0329764	-0.00353709	0.011518	0.0165726	0.0108606	0.000325618	-0.0152357	-0.0228672	0.0253733	-0.0062477	-0.0753779	-0.00344382	0.00111385	-0.0795593
0.00505584	2010-11-28 09:30:06	0.104287	0.103839	-0.000447387	0.00505584	0.0740301	-0.0181787	0.0375427	0.0350081	0.0229893	0.0292897	0.0125358	-0.0330212	-0.00347411	0.0113688	0.016343	0.0106203	0.000320736	-0.0150519	-0.022498	0.0252902	-0.00631293	-0.0756666	-0.00325787	0.000905896	-0.0815322
0.00505584	2010-11-28 10:00:06	0.101133	0.101105	-2.79887e-05	0.00505584	0.0729191	-0.0180101	0.0371186	0.0346214	0.0227158	0.028867	0.0124091	-0.0330575	-0.0033652	0.0113138	0.0162181	0.0103924	0.000316415	-0.0148616	-0.0221175	0.0251931	-0.0063783	-0.0759544	-0.00296054	0.000669154	-0.0823047
0.00505584	2010-11-28 10:30:06	0.0986829	0.100171	0.00148848	0.00505584	0.072814	-0.0177667	0.0370102	0.0343838	0.0224704	0.0284359	0.0122822	-0.0330825	-0.00328273	0.0113045	0.0162227	0.0101881	0.000312754	-0.0146795	-0.0217423	0.0250843	-0.00644381	-0.0762412	-0.00257782	0.000423346	-0.0841735
0.00505584	2010-11-28 11:00:06	0.101162	0.0999619	-0.00119981	0.00505584	0.0729191	-0.0174717	0.0370667	0.0342934	0.0222295	0.028009	0.0121482	-0.0330984	-0.00325006	0.0113586	0.016283	0.0099934	0.000309613	-0.0144954	-0.0213679	0.0249661	-0.00650946	-0.0765271	-0.0021386	0.000188054	-0.0818367
0.00505584	2010-11-28 11:30:06	0.0994159	0.100601	0.00118547	0.00505584	0.0734645	-0.017026	0.0371766	0.0342532	0.0220009	0.0275761	0.0120087	-0.0331005	-0.00323475	0.0114375	0.0163675	0.00985206	0.000306269	-0.014307	-0.0209957	0.0248449	-0.00657524	-0.0768119	-0.00167275	-1.87812e-05	-0.0845727
0.00505584	2010-11-28 12:00:06	0.0997825	0.100451	0.000668836	0.00505584	0.0734018	-0.0166177	0.03715	0.0341657	0.021767	0.0271664	0.0118684	-0.03309	-0.00322883	0.0114905	0.0164089	0.00976724	0.000303408	-0.0141174	-0.0206266	0.0247154	-0.00664115	-0.0770959	-0.00120943	-0.000182211	-0.0844059
0.00505584	2010-11-28 12:30:06	0.105782	0.100332	-0.00544971	0.00505584	0.0736948	-0.0162002	0.0369569	0.0340007	0.0215384	0.0267716	0.0117249	-0.0330632	-0.00322291	0.0114348	0.0163573	0.00973694	0.000300762	-0.0139293	-0.0202537	0.0245813	-0.00670719	-0.0773789	-0.000775387	-0.000291353	-0.0786364
0.00505584	2010-11-28 13:00:06	0.0991073	0.0982477	-0.000859576	0.00505584	0.0725413	-0.0159164	0.0366209	0.0337177	0.0212979	0.0264008	0.0115773	-0.0330218	-0.00327894	0.0113167	0.0162203	0.00974992	0.000298405	-0.0137321	-0.0198785	0.0244465	-0.00677336	-0.077661	-0.000393627	-0.000340107	-0.0835748
0.00505584	2010-11-28 13:30:06	0.101586	0.0959497	-0.00563643	0.00505584	0.0717232	-0.0157547	0.0360808	0.0332776	0.0210479	0.0260353	0.0114278	-0.032966	-0.00329426	0.0111604	0.0160064	0.00975402	0.000296107	-0.0135264	-0.0194884	0.0243055	-0.00683965	-0.0779421	-8.22924e-05	-0.000327463	-0.0791453
0.00505584	2010-11-28 14:00:06	0.0935036	0.0927895	-0.000714081	0.00505584	0.0705899	-0.0157498	0.0354323	0.032662	0.0207568	0.0256807	0.0112752	-0.0328951	-0.00328762	0.0109912	0.0157379	0.00974354	0.000293811	-0.0133198	-0.0190931	0.0241556	-0.00690606	-0.0782223	0.000146099	-0.00025738	-0.0844143
0.00505584	2010-11-28 14:30:06	0.0945742	0.0891457	-0.00542846	0.00505584	0.0693314	-0.0157811	0.0346457	0.0319851	0.0204238	0.0253254	0.0111223	-0.0328038	-0.00323577	0.0107699	0.0154492	0.00971504	0.000291156	-0.0131099	-0.0187064	0.0239954	-0.0069726	-0.0785016	0.000285099	-0.000138283	-0.0800458
0.00505584	2010-11-28 15:00:06	0.0836753	0.084361	0.000685732	0.00505584	0.0672547	-0.0158541	0.0337773	0.0313355	0.0200433	0.0249488	0.0109675	-0.032696	-0.00320168	0.0105367	0.0151183	0.00966019	0.000288265	-0.0129012	-0.0183132	0.0238079	-0.00703925	-0.07878	0.00033445	1.77722e-05	-0.086505
0.00505584	2010-11-28 15:30:06	0.0798173	0.0797477	-6.96312e-05	0.00505584	0.0653457	-0.0158473	0.0329685	0.030678	0.0196501	0.0245458	0.0108098	-0.0325738	-0.00315156	0.0102937	0.0148005	0.00954498	0.000284645	-0.0126986	-0.0179076	0.0236162	-0.00710601	-0.0790575	0.000299881	0.000196172	-0.0860939
0.00505584	2010-11-28 16:00:06	0.0787757	0.0755559	-0.00321976	0.00505584	0.063667	-0.0157626	0.0323168	0.0300202	0.0192685	0.0241282	0.0106515	-0.0324456	-0.00310563	0.0101111	0.0144955	0.00939616	0.000280166	-0.0125037	-0.0175093	0.0234253	-0.00717289	-0.0793341	0.000192632	0.000380942	-0.0832872
0.00505584	2010-11-28 16:30:06	0.0728054	0.0724924	-0.000313012	0.00505584	0.0631014	-0.0155872	0.0317233	0.0293902	0.0188872	0.0236937	0.0104925	-0.0323069	-0.00301203	0.00987441	0.0141521	0.00922077	0.000274915	-0.0123161	-0.0171153	0.0232286	-0.00723988	-0.0796098	2.86919e-05	0.000555974	-0.0865367
0.00505584	2010-11-28 17:00:06	0.0710597	0.0691445	-0.00191521	0.00505584	0.0622408	-0.0153616	0.0311799	0.0287616	0.0185224	0.0232581	0.010333	-0.0321583	-0.00296018	0.00962978	0.0138162	0.00905872	0.000268855	-0.0121356	-0.0167333	0.0230258	-0.00730698	-0.0798846	-0.000172176	0.000706164	-0.0852764
0.00505584	2010-11-28 17:30:06	0.0707221	0.0650296	-0.00569248	0.00505584	0.0607723	-0.0150863	0.030522	0.0282105	0.0181702	0.0228348	0.0101725	-0.032005	-0.00287179	0.0093296	0.0133915	0.00886978	0.000262947	-0.0119504	-0.0163579	0.022811	-0.00737419	-0.0801585	-0.000387625	0.000818396	-0.0818402
0.00505584	2010-11-28 18:00:06	0.0654559	0.0611677	-0.00428823	0.00505584	0.0595137	-0.0147307	0.0298468	0.0277479	0.017837	0.0224015	0.0100111	-0.0318433	-0.0028725	0.00902254	0.0129719	0.00866393	0.000257	-0.0117611	-0.0159588	0.0225896	-0.0074415	-0.0804315	-0.000594057	0.000882305	-0.0835848
0.00505584	2010-11-28 18:30:06	0.0615979	0.0569975	-0.00460045	0.00505584	0.0576048	-0.0143579	0.0292971	0.0272276	0.0175134	0.0219654	0.00984617	-0.0316691	-0.00275522	0.00877352	0.0126331	0.00846001	0.000251063	-0.0115649	-0.015554	0.0223605	-0.00750891	-0.0807037	-0.000768075	0.000890793	-0.0836121
0.00505584	2010-11-28 19:00:06	0.0535154	0.0543312	0.000815799	0.00505584	0.0570593	-0.0139779	0.0288072	0.0267463	0.0172214	0.0215302	0.00967573	-0.0314837	-0.00267274	0.00856374	0.0123136	0.00823449	0.000245032	-0.0113566	-0.0151559	0.0221242	-0.00757642	-0.080975	-0.000887963	0.000840296	-0.0893672
0.00505584	2010-11-28 19:30:06	0.0510656	0.0520162	0.000950601	0.00505584	0.056619	-0.0137235	0.0284491	0.0263321	0.0169052	0.0211074	0.00950105	-0.0312636	-0.00261742	0.00843031	0.0120745	0.00801552	0.000239307	-0.0111364	-0.0147536	0.0218752	-0.00764404	-0.0812454	-0.000935153	0.000730822	-0.08984
0.00505584	2010-11-28 20:00:06	0.0472076	0.0492515	0.00204385	0.00505584	0.0556332	-0.0134979	0.028091	0.0259002	0.0165816	0.0206996	0.00932744	-0.0310295	-0.00248136	0.00826012	0.0118567	0.0078118	0.000233268	-0.0109056	-0.0143483	0.0216197	-0.00771174	-0.081515	-0.000895564	0.000565794	-0.0912706
0.00505584	2010-11-28 20:30:06	0.0447577	0.0465678	0.00181009	0.00505584	0.0549403	-0.0132839	0.0276169	0.0254876	0.0162796	0.0202992	0.00914997	-0.030796	-0.00245911	0.00808745	0.0115835	0.00760036	0.000227574	-0.0106678	-0.0139346	0.0213532	-0.00777955	-0.0817837	-0.000760749	0.000351746	-0.0913733
0.00505584	2010-11-28 21:00:06	0.0408997	0.0439309	0.00303123	0.00505584	0.0542696	-0.0129792	0.0270924	0.0250849	0.0159958	0.0198777	0.00896615	-0.030552	-0.00242257	0.00785373	0.0112755	0.00741335	0.000221639	-0.0104347	-0.0135289	0.0210715	-0.00784744	-0.0820515	-0.000528753	9.79137e-05	-0.0929302
0.00505584	2010-11-28 21:30:06	0.0384499	0.0403969	0.00194698	0.00505584	0.0525909	-0.0126696	0.0266072	0.0246143	0.0157304	0.0194435	0.00878384	-0.0303041	-0.00237316	0.00764241	0.0109856	0.00724165	0.000215867	-0.0102016	-0.0131281	0.0207847	-0.00791543	-0.0823185	-0.0002046	-0.000184239	-0.092181
0.00505584	2010-11-28 22:00:06	0.0331837	0.0373691	0.00418539	0.00505584	0.0515425	-0.0124287	0.0260467	0.0241039	0.0154768	0.0189931	0.00860286	-0.0300424	-0.00230702	0.0074286	0.0106778	0.00706782	0.00021046	-0.00996317	-0.0127326	0.0204869	-0.0079835	-0.0825847	0.00019966	-0.000481538	-0.0947536
0.00505584	2010-11-28 22:30:06	0.0300298	0.0350699	0.00504012	0.00505584	0.0511647	-0.0122466	0.0254907	0.023632	0.0152033	0.0185471	0.00842727	-0.0297721	-0.00227885	0.00724159	0.0103858	0.00691164	0.000205304	-0.00972284	-0.012336	0.0201771	-0.00805167	-0.0828501	0.00066537	-0.000779647	-0.0959419
0.00505584	2010-11-28 23:00:06	0.02758	0.0317539	0.00417393	0.00505584	0.0495911	-0.0121173	0.0250134	0.0231602	0.0149102	0.0181008	0.00825369	-0.029492	-0.00217096	0.00705749	0.0101403	0.00675203	0.00020077	-0.00948417	-0.0119463	0.0198589	-0.00811992	-0.0831146	0.00116817	-0.00106363	-0.0954084
0.00505584	2010-11-28 23:30:06	0.0258343	0.0288333	0.00299895	0.00505584	0.048375	-0.0119444	0.0245077	0.0227755	0.0146071	0.0176217	0.00807246	-0.0292	-0.00212993	0.00688841	0.00991379	0.00658053	0.000196538	-0.00925203	-0.0115569	0.0195276	-0.00818825	-0.0833783	0.00167935	-0.00131854	-0.0945655
0.00505584	2010-11-29 00:00:06	0.0233844	0.0266241	0.0032397	0.00505584	0.0477245	-0.0117696	0.0240837	0.0224029	0.014285	0.0171187	0.00788684	-0.0288923	-0.0020892	0.00676983	0.00971587	0.0064067	0.000192163	-0.00902579	-0.0111711	0.0191904	-0.00825666	-0.0836411	0.00216759	-0.00153008	-0.0951375
0.00505584	2010-11-29 00:30:06	0.0223428	0.0248333	0.00249055	0.00505584	0.0471367	-0.0115121	0.0238136	0.0219903	0.0139899	0.016604	0.00770141	-0.028576	-0.00200846	0.0066801	0.00957976	0.0062378	0.000187617	-0.00879357	-0.0107902	0.0188494	-0.00832515	-0.0839032	0.00260097	-0.00168524	-0.0947189
0.00505584	2010-11-29 01:00:06	0.0191889	0.0227382	0.00354931	0.00505584	0.046466	-0.0113006	0.0234462	0.0215876	0.0136818	0.0160921	0.00751311	-0.0282466	-0.00198274	0.00657733	0.00942245	0.00608634	0.000183054	-0.00856077	-0.0104035	0.0185027	-0.00839372	-0.0841644	0.0029491	-0.00177302	-0.0961075
0.00505584	2010-11-29 01:30:06	0.0195554	0.0208876	0.00133224	0.00505584	0.0463185	-0.011075	0.0229578	0.0211177	0.0133535	0.0155862	0.00732482	-0.0278975	-0.00192915	0.00642698	0.00918649	0.00596301	0.000178218	-0.00832401	-0.0100173	0.0181484	-0.00846237	-0.0844249	0.00318529	-0.00178507	-0.0942195
[truncated: 4,380 more rows]

## Sheet: DATA
DATE-TIME	WL_ER-20-5-1-CHZ-x0	DATE-TIME	Q_ER-20-7	DATE-TIME	WL_UE-20n1-m	DATE-TIME	B_UE-20n1-m
2010-11-01 00:20:06	0	2010-11-23 23:59:59	0	2010-11-01	0	2010-11-01	0
2010-11-01 00:30:06	-0.000704088	2010-11-24	1500	2010-11-01 00:15:00	-0.00070805	2010-11-01 00:15:00	0.00163517
[truncated: 17,374 more rows]
