# Supplementary material for: Detecting Drawdowns Masked by Environmental Stresses with Water-Level Models
Source: Ground Water. 2013 Mar 7;51(3):322–32. doi: 10.1111/gwat.12042 (PMC3675638; doi:10.1111/gwat.12042)
Supplement: Supplementary file 2 [file gwat0051-0322-SD2.zip › HypotheticalModel/WLM/AdditionalExamples/WL_ER-20-5-1-TSA-20-5-1_WLM.xlsx]

## Sheet: CONTROL
	Transform	TIDEcomponent	Unique Selected Series	Altitudes			RETURNdataFROMactivePAGE
	SLOPE+OFFSET	GRAVITY	Q_ER-20-7	0
	SERIES	DRY	WL_UE-20n1-m	1000		ThisIsAnArchiveWLMbook
	THEIS	TILT	B_UE-20n1-m	2000
	TIDE			3000
	STEP			4000
	AIR-LAG			6000
	GAMMA			8000
				10000
				12000

## Sheet: WLmodel
	RMS =	0.0029938						VIEW:	Slope+Offset
RMS Expected:	0.003		Maximum:	0.00504417					SeriesSEEfileNAME:	SeriesSee.V1.00.xlam
Max Iter:	30		Minimum:	0.00504417					SourceBOOK:	rerun_test.xlsm
Time Begin:	2010-11-01		Average:	0.00504417					PESTmodule:	SSmodule_WLmodel.SerSee
Time End:	2011-03-02		Std. Dev.:	3.57384e-16
Interval:	0:30:00		Count:	5727
Measured:	WL_ER-20-5-1-TSA-20-5-1
Transform	Time Series	Coeff.1	Est	Coeff.2	Est	Coeff.3	Coeff.4	Coeff.5
Slope+Offset		0	fixed	0.00504417	none
SERIES	WL_UE-20n1-m	0.0713871	none	-0.00748807	none	0
SERIES	WL_UE-20n1-m	0.367876	none	0.0177871	none	0.04167
SERIES	WL_UE-20n1-m	0.295026	none	0.0156688	none	0.08333
SERIES	WL_UE-20n1-m	0.184107	none	0.0141241	none	0.125
SERIES	WL_UE-20n1-m	-0.136755	none	-0.174282	none	0.25
SERIES	WL_UE-20n1-m	0.0287876	none	-0.0139607	none	0.5
SERIES	WL_UE-20n1-m	-0.0223803	none	-0.0573427	none	1
SERIES	WL_UE-20n1-m	-0.00911428	none	-0.0599274	none	2
SERIES	B_UE-20n1-m	0.0348432	none	-0.0906887	none	0
SERIES	B_UE-20n1-m	0.103953	none	0.0551672	none	0.04167
SERIES	B_UE-20n1-m	-0.16258	none	0.0116739	none	0.08333
SERIES	B_UE-20n1-m	-0.0602872	none	-0.0466529	none	0.125
SERIES	B_UE-20n1-m	-0.00517438	none	-0.0424423	none	0.25
SERIES	B_UE-20n1-m	-0.0203271	none	-0.0393731	none	0.5
SERIES	B_UE-20n1-m	-0.18497	none	-0.120576	none	1
SERIES	B_UE-20n1-m	0.105385	none	-0.310836	none	2
THEIS	Q_ER-20-7	1259.51	log	0.0132362	log	3000	-1
THEIS	Q_ER-20-7	2214.9	log	0.00513889	log	3000	-1
TIDE	GRAVITY	3.15644e-05	none	0.137134	none	36	-114	5000
TIDE	DRY	-1.18046e-05	none	0.0654476	none	36	-114	5000

## Sheet: Series
1
Slope+Offset	DATE-TIME	MEASURED	SYNTHETIC	DIFFERENCES	Slope+Offset	WL_UE-20N1-M-Avg0.000	WL_UE-20N1-M-Avg0.042	WL_UE-20N1-M-Avg0.083	WL_UE-20N1-M-Avg0.125	WL_UE-20N1-M-Avg0.250	WL_UE-20N1-M-Avg0.500	WL_UE-20N1-M-Avg1.000	WL_UE-20N1-M-Avg2.000	B_UE-20N1-M-Avg0.000	B_UE-20N1-M-Avg0.042	B_UE-20N1-M-Avg0.083	B_UE-20N1-M-Avg0.125	B_UE-20N1-M-Avg0.250	B_UE-20N1-M-Avg0.500	B_UE-20N1-M-Avg1.000	B_UE-20N1-M-Avg2.000	THEIS:Q_ER-20-7_022	THEIS:Q_ER-20-7_023	GRAVITYTIDE024	DRYTIDE025	DD-WL_ER-20-5-1-TSA-20-5-1
0.00504417	2010-11-01 00:20:06	0	0.00175008	0.00175008	0.00504417	-3.14362e-05	-0.000525142	-0.000426799	-0.000132161	-0.00229954	-0.000205916	5.23312e-05	0.000173796	0.000414444	0.00010624	-0.000267134	-5.47166e-05	2.18251e-05	-5.17722e-05	0.000158733	0.00137446	0	0	-0.00108961	-0.000511687	-0.00175008
0.00504417	2010-11-01 00:50:06	-0.0007041	0.00158157	0.00228567	0.00504417	-0.000101091	-0.00065119	-0.000479018	-0.000252491	-0.00206715	-0.000229211	7.35685e-05	0.000176604	0.000328981	0.000101094	-0.000200671	-5.85082e-05	1.60716e-05	-7.00872e-05	-4.96773e-06	0.00140616	0	0	-0.00115284	-0.000297851	-0.00228567
0.00504417	2010-11-01 01:30:06	0	0.00167588	0.00167588	0.00504417	-0.000130257	-0.000713266	-0.000575668	-0.000412931	-0.0017573	-0.000260271	0.000101885	0.000180349	0.00021503	0.000137476	-0.000164029	-6.35637e-05	8.40022e-06	-9.45071e-05	-0.000223236	0.00144842	0	0	-0.00109856	3.3744e-05	-0.00167588
0.00504417	2010-11-01 02:00:06	0.0007041	0.0015803	0.000876204	0.00504417	-0.000137057	-0.000896245	-0.000784259	-0.000540546	-0.00152491	-0.000283566	0.000123122	0.000183158	0.000129566	0.000211207	-0.000201516	-6.73553e-05	2.64673e-06	-0.000112822	-0.000386937	0.00148012	0	0	-0.000960045	0.000301577	-0.000876204
0.00504417	2010-11-01 02:30:06	0.0007041	0.00139225	0.000688149	0.00504417	-0.000115675	-0.00127154	-0.000994662	-0.000749283	-0.00129252	-0.000306861	0.00014436	0.000185967	4.41029e-05	0.00034868	-0.000221222	-7.11469e-05	-3.10677e-06	-0.000131137	-0.000550638	0.00151181	0	0	-0.000749489	0.000570434	-0.000688149
0.00504417	2010-11-01 03:00:06	-0.0007041	0.000605666	0.00130977	0.00504417	-0.000231348	-0.00186389	-0.00149199	-0.0010346	-0.00106013	-0.000330156	0.000165597	0.000188776	4.83938e-05	0.00057417	-0.000341987	-7.49385e-05	-8.86027e-06	-0.000149452	-0.000714339	0.00154351	0	0	-0.000482777	0.000825515	-0.00130977
0.00504417	2010-11-01 03:30:06	-0.0014082	-0.000713664	0.000694536	0.00504417	-0.000317858	-0.00267331	-0.0021715	-0.0014375	-0.000827735	-0.000353451	0.000186834	0.000191584	4.70225e-05	0.000877326	-0.000578858	-8.74241e-05	-1.46138e-05	-0.000167767	-0.00087804	0.00157521	0	0	-0.0001797	0.00105195	-0.000694536
0.00504417	2010-11-01 04:00:06	-0.0028164	-0.00276555	5.08508e-05	0.00504417	-0.000433531	-0.00378661	-0.00298217	-0.00189512	-0.000595345	-0.000376746	0.000208072	0.000194393	4.83938e-05	0.00110524	-0.000904022	-0.000123878	-2.03673e-05	-0.000186082	-0.00104174	0.0016069	0	0	0.000137247	0.00123565	-5.08508e-05
0.00504417	2010-11-01 04:30:06	-0.0057031	-0.00547949	0.000223609	0.00504417	-0.000686263	-0.00507032	-0.00392159	-0.00234726	-0.000362954	-0.000400041	0.000229309	0.000197202	8.58176e-06	0.00129925	-0.00129661	-0.000184084	-2.61208e-05	-0.000204397	-0.00120544	0.0016386	0	0	0.000444292	0.00136418	-0.000223609
0.00504417	2010-11-01 05:00:06	-0.0093644	-0.00784959	0.00151481	0.00504417	-0.000938987	-0.00608423	-0.00473104	-0.00285592	-0.000130564	-0.000423336	0.000250546	0.00020001	4.56513e-05	0.00152033	-0.00165789	-0.000279307	-3.3098e-05	-0.000222712	-0.00136914	0.0016703	0	0	0.00071796	0.00142768	-0.00151481
0.00504417	2010-11-01 05:30:06	-0.0125328	-0.0101772	0.00235557	0.00504417	-0.00119172	-0.00698656	-0.00551409	-0.00338009	0.000101827	-0.00044663	0.000271784	0.000202819	7.12194e-05	0.00182221	-0.00203078	-0.000384468	-4.13387e-05	-0.000241026	-0.00153284	0.00170199	0	0	0.000936698	0.0014196	-0.00235557
0.00504417	2010-11-01 06:00:06	-0.0129552	-0.0123649	0.000590318	0.00504417	-0.00131419	-0.00782072	-0.00624461	-0.00387418	0.000334217	-0.000469925	0.000293021	0.000205628	8.4091e-05	0.00213524	-0.0023911	-0.000493747	-5.03579e-05	-0.000259341	-0.00169655	0.00173369	0	0	0.00108242	0.00133737	-0.000590318
0.00504417	2010-11-01 06:30:06	-0.0164757	-0.0148151	0.00166057	0.00504417	-0.00145903	-0.00879446	-0.00695023	-0.00431084	0.000566608	-0.00049322	0.000314258	0.000208437	0.000193749	0.00240565	-0.00279722	-0.000634468	-6.07308e-05	-0.000277656	-0.00186025	0.00176539	0	0	0.00114187	0.00118284	-0.00166057
0.00504417	2010-11-01 07:00:06	-0.0184471	-0.0175605	0.000886577	0.00504417	-0.00166121	-0.00973087	-0.00770626	-0.00466454	0.000798998	-0.000515683	0.000335496	0.000211245	0.000296374	0.00262938	-0.00328332	-0.000789922	-7.17131e-05	-0.000295971	-0.00202395	0.00179708	0	0	0.00110774	0.000962434	-0.000886577
0.00504417	2010-11-01 07:30:06	-0.0217563	-0.0199944	0.0017619	0.00504417	-0.00184881	-0.0104316	-0.0082537	-0.00499819	0.00103139	-0.000536482	0.000356733	0.000214054	0.00039316	0.00277231	-0.00370585	-0.000942585	-8.21315e-05	-0.000314286	-0.00218765	0.00182878	0	0	0.000979295	0.00068696	-0.0017619
0.00504417	2010-11-01 08:00:06	-0.0235869	-0.0220547	0.00153217	0.00504417	-0.00203641	-0.0108811	-0.00864447	-0.00525437	0.00126699	-0.000556448	0.00037797	0.000216863	0.000417356	0.00290978	-0.00404626	-0.00108634	-9.35255e-05	-0.000331884	-0.00235135	0.00186048	0	0	0.000762669	0.00037116	-0.00153217
0.00504417	2010-11-01 08:30:06	-0.0245023	-0.0234501	0.0010522	0.00504417	-0.00212292	-0.0110795	-0.00885246	-0.00544399	0.0015297	-0.000576693	0.000399208	0.000219671	0.000491495	0.00305143	-0.00430902	-0.00122774	-0.000104796	-0.000349235	-0.00251505	0.00189217	0	0	0.000470589	3.28711e-05	-0.0010522
0.00504417	2010-11-01 09:00:06	-0.0275298	-0.0244682	0.00306159	0.00504417	-0.0021375	-0.0111757	-0.0089569	-0.00553517	0.00181071	-0.000599156	0.000420445	0.00022248	0.000615396	0.00314756	-0.00453738	-0.00136502	-0.000114346	-0.000366518	-0.00267875	0.00192387	0	0	0.000121641	-0.00030806	-0.00306159
0.00504417	2010-11-01 09:30:06	-0.0275298	-0.0254336	0.00209618	0.00504417	-0.00217347	-0.0112779	-0.00900762	-0.00548688	0.00211496	-0.000620926	0.000441683	0.000225289	0.000719393	0.0031176	-0.00475221	-0.00149182	-0.000121775	-0.00038521	-0.00284245	0.00195556	0	0	-0.000260917	-0.000631077	-0.00209618
0.00504417	2010-11-01 10:00:06	-0.0288676	-0.0256874	0.00318017	0.00504417	-0.00217347	-0.0110669	-0.00879781	-0.00534195	0.00241987	-0.000642973	0.00046292	0.000228098	0.000799192	0.00294598	-0.00484147	-0.00160545	-0.000127732	-0.000403918	-0.00300616	0.00198726	0	0	-0.000650717	-0.000916335	-0.00318017
0.00504417	2010-11-01 10:30:06	-0.028586	-0.0252146	0.00337137	0.00504417	-0.00222401	-0.0105427	-0.00840493	-0.00511316	0.00271209	-0.000666962	0.000484157	0.000230906	0.000887398	0.00275336	-0.00481517	-0.00168821	-0.000132527	-0.000421879	-0.00316986	0.00201896	0	0	-0.0010201	-0.00114611	-0.00337137
0.00504417	2010-11-01 11:00:06	-0.0269666	-0.0236231	0.00334346	0.00504417	-0.00209375	-0.00962176	-0.00780285	-0.00480505	0.00299269	-0.000691089	0.000505395	0.000233715	0.000948664	0.00254088	-0.00463742	-0.00172927	-0.000135054	-0.000441327	-0.00333356	0.00205065	0	0	-0.00134204	-0.00130613	-0.00334346
0.00504417	2010-11-01 11:30:06	-0.0245727	-0.0214342	0.00313845	0.00504417	-0.00190615	-0.00866669	-0.00702011	-0.00448053	0.00325566	-0.000715493	0.000526632	0.000236524	0.000943002	0.00239505	-0.00432056	-0.00173452	-0.0001362	-0.000461376	-0.00349726	0.00208235	0	0	-0.00159214	-0.0013866	-0.00313845
0.00504417	2010-11-01 12:00:06	-0.0216155	-0.0191684	0.00244706	0.00504417	-0.00170397	-0.00779236	-0.00639434	-0.00413685	0.00347067	-0.00074073	0.000547869	0.000239332	0.00102417	0.00231309	-0.00402883	-0.00171245	-0.000136301	-0.000481649	-0.00366096	0.00211405	0	0	-0.00175032	-0.00138303	-0.00244706
0.00504417	2010-11-01 12:30:06	-0.0199257	-0.0173647	0.00256098	0.00504417	-0.00153775	-0.00724666	-0.00592554	-0.00389161	0.00361704	-0.000768462	0.000569107	0.000242141	0.00108544	0.00232737	-0.0038026	-0.00166261	-0.00013541	-0.000501529	-0.00382466	0.00214574	0	0	-0.00180234	-0.00129656	-0.00256098
0.00504417	2010-11-01 13:00:06	-0.0185879	-0.0162092	0.00237873	0.00504417	-0.00136474	-0.00699875	-0.00569265	-0.00374938	0.00369863	-0.000797026	0.000590344	0.00024495	0.00104545	0.00237277	-0.00367084	-0.00158935	-0.000134237	-0.000522827	-0.00398836	0.00217744	0	0	-0.00174088	-0.00113388	-0.00237873
0.00504417	2010-11-01 13:30:06	-0.017743	-0.0160368	0.00170617	0.00504417	-0.00136474	-0.00718172	-0.00577189	-0.00371382	0.00373869	-0.000824619	0.000611581	0.000247759	0.000998427	0.00242514	-0.00364921	-0.00150326	-0.000132793	-0.000544719	-0.00415206	0.00220914	0	0	-0.00156607	-0.000906823	-0.00170617
0.00504417	2010-11-01 14:00:06	-0.0170389	-0.0162171	0.000821751	0.00504417	-0.00132877	-0.00747019	-0.00598108	-0.00381679	0.00372065	-0.000850964	0.000632655	0.000250567	0.000911594	0.00250456	-0.00370427	-0.00144092	-0.000131445	-0.00056493	-0.00431576	0.00224083	0	0	-0.00128563	-0.000631412	-0.000821751
0.00504417	2010-11-01 14:30:06	-0.0185879	-0.0168641	0.00172381	0.00504417	-0.00144444	-0.00792297	-0.00634816	-0.00405561	0.00366601	-0.000876062	0.000652993	0.000253376	0.00085599	0.0026648	-0.0037916	-0.00140065	-0.00013057	-0.000583391	-0.00447947	0.00227253	0	0	-0.000914309	-0.000326724	-0.00172381
0.00504417	2010-11-01 15:00:06	-0.0190808	-0.0178682	0.00121264	0.00504417	-0.00149499	-0.00855875	-0.00689711	-0.00439835	0.0035804	-0.000901298	0.000672595	0.000256185	0.000779109	0.00292419	-0.00393709	-0.0013809	-0.00013061	-0.000600272	-0.00464317	0.00230423	0	0	-0.000473017	-1.34753e-05	-0.00121264
0.00504417	2010-11-01 15:30:06	-0.0202777	-0.019486	0.000791743	0.00504417	-0.0015815	-0.00949839	-0.00760333	-0.00485413	0.00348077	-0.000927782	0.000691873	0.000258994	0.000774819	0.00324012	-0.00419792	-0.00139193	-0.000132753	-0.000616367	-0.00480855	0.00233592	0	0	1.25765e-05	0.000287468	-0.000791743
0.00504417	2010-11-01 16:00:06	-0.0218971	-0.0219727	-7.55839e-05	0.00504417	-0.00179827	-0.0107326	-0.00851874	-0.00538374	0.00338501	-0.000954128	0.000711149	0.000261802	0.000773447	0.00354606	-0.00455845	-0.00144076	-0.000136898	-0.000633133	-0.00497548	0.00236762	0	0	0.000513701	0.000556571	7.55839e-05
0.00504417	2010-11-01 16:30:06	-0.023939	-0.0250267	-0.00108768	0.00504417	-0.00201503	-0.012097	-0.00961573	-0.00599268	0.00329592	-0.000978947	0.000729935	0.000264611	0.000797643	0.00382785	-0.00500919	-0.00152271	-0.000142617	-0.000649621	-0.00513983	0.00239932	0	0	0.00100034	0.000776958	0.00108768
0.00504417	2010-11-01 17:00:06	-0.028586	-0.0285123	7.36513e-05	0.00504417	-0.00226776	-0.0135731	-0.0107643	-0.00663079	0.00322768	-0.00100238	0.00074815	0.00026742	0.000816178	0.00405867	-0.00550148	-0.0016282	-0.000150006	-0.000664366	-0.00530187	0.00243101	0	0	0.00144312	0.000935519	-7.36513e-05
0.00504417	2010-11-01 17:30:06	-0.0322472	-0.0319991	0.000248092	0.00504417	-0.00257103	-0.0149777	-0.0118343	-0.00723518	0.00319323	-0.00102692	0.000766611	0.000270228	0.000826131	0.00422713	-0.00592922	-0.00175276	-0.000158106	-0.000677308	-0.00546568	0.00246271	0	0	0.00181521	0.00102369	-0.000248092
0.00504417	2010-11-01 18:00:06	-0.0360493	-0.0351315	0.000917769	0.00504417	-0.00287431	-0.0161218	-0.0127731	-0.0077858	0.00319298	-0.00105299	0.000784171	0.000273037	0.000877445	0.00433755	-0.00627794	-0.00189694	-0.000166646	-0.000690336	-0.00562714	0.00249441	0	0	0.00209389	0.0010379	-0.000917769
0.00504417	2010-11-01 18:30:06	-0.038584	-0.0376371	0.000946916	0.00504417	-0.00311245	-0.0169621	-0.013503	-0.0082726	0.00326178	-0.0010817	0.000800505	0.000275846	0.00097578	0.00445087	-0.00656658	-0.0020515	-0.000175604	-0.000704658	-0.00578349	0.0025261	0	0	0.00226198	0.000979615	-0.000946916
0.00504417	2010-11-01 19:00:06	-0.040133	-0.0395528	0.000580232	0.00504417	-0.00326409	-0.0176039	-0.0140508	-0.00867918	0.00340417	-0.00111109	0.000815615	0.000278655	0.00108544	0.00461807	-0.00676693	-0.00219547	-0.00018539	-0.000720962	-0.00594275	0.0025578	0	0	0.00230883	0.000855081	-0.000580232
0.00504417	2010-11-01 19:30:06	-0.04133	-0.0413142	1.58167e-05	0.00504417	-0.00340114	-0.018159	-0.0145205	-0.00900555	0.00361694	-0.00114174	0.000830237	0.000281463	0.0011951	0.00477249	-0.00697675	-0.00231826	-0.000195035	-0.000737696	-0.00609406	0.0025895	0	0	0.00223091	0.000674719	-1.58167e-05
0.00504417	2010-11-01 20:00:06	-0.0431606	-0.0430498	0.000110806	0.00504417	-0.00350224	-0.0186799	-0.014938	-0.00923802	0.00388393	-0.00117113	0.000845184	0.000284272	0.00127919	0.00486723	-0.00720937	-0.0024261	-0.000204377	-0.000755958	-0.00623413	0.00262119	0	0	0.00203197	0.000452299	-0.000110806
0.00504417	2010-11-01 20:30:06	-0.0457657	-0.0446588	0.00110691	0.00504417	-0.00360333	-0.0191295	-0.0152501	-0.00937386	0.00419205	-0.00120067	0.000860378	0.000287081	0.00137168	0.00485294	-0.00741184	-0.00252948	-0.000212528	-0.000774365	-0.00636107	0.00265289	0	0	0.0017228	0.00020394	-0.00110691
0.00504417	2010-11-01 21:00:06	-0.0473851	-0.045705	0.00168012	0.00504417	-0.00370442	-0.0192658	-0.0153536	-0.00945318	0.00451674	-0.00122784	0.000875653	0.000289889	0.00142865	0.00484017	-0.00753935	-0.00261156	-0.000219427	-0.000792603	-0.00648457	0.00268459	0	0	0.00132054	-5.2977e-05	-0.00168012
0.00504417	2010-11-01 21:30:06	-0.0474555	-0.0462555	0.00119996	0.00504417	-0.00379093	-0.0191169	-0.0153266	-0.00946869	0.00485758	-0.00125447	0.000890354	0.000292698	0.00144582	0.00482462	-0.00759325	-0.00267848	-0.000224983	-0.000809785	-0.00660974	0.00271628	0	0	0.000847721	-0.000300921	-0.00119996
0.00504417	2010-11-01 22:00:06	-0.0468219	-0.0461767	0.00064515	0.00504417	-0.0037258	-0.018813	-0.0151429	-0.00941127	0.00519562	-0.00127998	0.000904239	0.000295507	0.00147568	0.00483031	-0.00759016	-0.00272498	-0.000229484	-0.000826573	-0.00673368	0.00274798	0	0	0.000330903	-0.00052326	-0.00064515
0.00504417	2010-11-01 22:30:06	-0.0459065	-0.0458237	8.27743e-05	0.00504417	-0.00363929	-0.0185091	-0.0148563	-0.00929278	0.00553926	-0.00130494	0.000918125	0.000298316	0.00154261	0.00480186	-0.00754437	-0.00276558	-0.00023235	-0.000842776	-0.00685417	0.00277968	0	0	-0.000200804	-0.000705221	-8.27743e-05
0.00504417	2010-11-01 23:00:06	-0.0467514	-0.0455747	0.00117673	0.00504417	-0.00362471	-0.0182393	-0.0146468	-0.00909861	0.00586593	-0.00132726	0.000931275	0.000301124	0.00162807	0.00474949	-0.00755384	-0.00279838	-0.000234319	-0.000858755	-0.00697197	0.00281137	0	0	-0.000717409	-0.000834696	-0.00117673
0.00504417	2010-11-01 23:30:06	-0.0456249	-0.0449431	0.00068181	0.00504417	-0.00355958	-0.01783	-0.0143071	-0.00890809	0.00614332	-0.00134653	0.000943198	0.000303933	0.00163236	0.00468993	-0.00750283	-0.00280953	-0.000235763	-0.000873424	-0.00707765	0.00284307	0	0	-0.00118974	-0.000902888	-0.00068181
0.00504417	2010-11-02 00:00:06	-0.0452729	-0.0440634	0.0012095	0.00504417	-0.00348765	-0.0173617	-0.0139415	-0.00870754	0.00638091	-0.00136206	0.000953734	0.000306742	0.00163939	0.0046263	-0.00742593	-0.00280263	-0.000236372	-0.000885194	-0.00718288	0.00287477	0	0	-0.00159113	-0.000904762	-0.0012095
0.00504417	2010-11-02 00:30:06	-0.0439351	-0.0430117	0.000923379	0.00504417	-0.00340794	-0.0168315	-0.0135759	-0.00851702	0.00656988	-0.00137385	0.000962963	0.00030955	0.00160387	0.00457951	-0.00734594	-0.00278166	-0.000236412	-0.000894213	-0.00728542	0.00290646	0	0	-0.00189894	-0.000839317	-0.000923379
0.00504417	2010-11-02 01:00:06	-0.0431606	-0.0418635	0.00129711	0.00504417	-0.00327089	-0.0164253	-0.0132371	-0.00834745	0.00669902	-0.00138466	0.000971293	0.000312359	0.00162378	0.00453423	-0.00724103	-0.00276571	-0.00023551	-0.000901104	-0.00737215	0.00293816	0	0	-0.00209592	-0.000709652	-0.00129711
0.00504417	2010-11-02 01:30:06	-0.0394993	-0.0409459	-0.00144663	0.00504417	-0.00320576	-0.0161649	-0.013003	-0.00821071	0.00677567	-0.00139714	0.000978725	0.000315168	0.00162515	0.00451576	-0.00716317	-0.00274286	-0.000234083	-0.000907024	-0.00744774	0.00296986	0	0	-0.00217126	-0.000522837	0.00144663
0.00504417	2010-11-02 02:00:06	-0.0392177	-0.0402659	-0.0010482	0.00504417	-0.00313383	-0.0160626	-0.0128992	-0.00813229	0.00679743	-0.00141059	0.000985177	0.00031796	0.00161383	0.0045088	-0.00711236	-0.0027152	-0.00023247	-0.000914301	-0.00751109	0.00300155	0	0	-0.0021213	-0.000289603	0.0010482
0.00504417	2010-11-02 02:30:06	-0.0397106	-0.0397901	-7.94697e-05	0.00504417	-0.00311925	-0.0160626	-0.0129001	-0.00816966	0.00678433	-0.00142349	0.000990975	0.000320576	0.00160232	0.00455977	-0.00706773	-0.00268788	-0.000231939	-0.000922726	-0.00756642	0.00303325	0	0	-0.00194988	-2.3829e-05	7.94697e-05
0.00504417	2010-11-02 03:00:06	-0.0394993	-0.039779	-0.000279703	0.00504417	-0.00309787	-0.0162922	-0.0131096	-0.00825442	0.00673958	-0.0014343	0.000995466	0.000323024	0.00157246	0.00459809	-0.00708242	-0.00266022	-0.000231099	-0.000931976	-0.00761263	0.00306495	0	0	-0.00166814	0.000258138	0.000279703
0.00504417	2010-11-02 03:30:06	-0.038584	-0.0400895	-0.00150547	0.00504417	-0.00313383	-0.016717	-0.0133971	-0.0083784	0.00667827	-0.00144401	0.000998978	0.000325206	0.00155822	0.00463199	-0.00713227	-0.00264159	-0.000230095	-0.000939661	-0.00765327	0.00309664	0	0	-0.00129404	0.000538329	0.00150547
0.00504417	2010-11-02 04:00:06	-0.0402738	-0.0405835	-0.000309745	0.00504417	-0.00317758	-0.0172039	-0.0137107	-0.00854612	0.00659587	-0.0014508	0.00100175	0.00032722	0.00152836	0.00461074	-0.00717168	-0.0026407	-0.000229322	-0.000946575	-0.00768944	0.00312834	0	0	-0.000851286	0.000798145	0.000309745
0.00504417	2010-11-02 04:30:06	-0.0404147	-0.0411827	-0.000768015	0.00504417	-0.00337198	-0.01761	-0.0141018	-0.00874757	0.00650464	-0.0014551	0.00100404	0.000328941	0.00151978	0.00464628	-0.00721844	-0.00264281	-0.000228955	-0.00095288	-0.00771247	0.00316004	0	0	-0.000367992	0.00101944	0.000768015
0.00504417	2010-11-02 05:00:06	-0.0409779	-0.0413828	-0.000404929	0.00504417	-0.00340114	-0.0179326	-0.0143638	-0.0090265	0.00640822	-0.00145815	0.00100576	0.00033053	0.00150416	0.00478956	-0.00722249	-0.0026475	-0.0002305	-0.000956834	-0.00772817	0.00319173	0	0	0.000125075	0.00118565	0.000404929
0.00504417	2010-11-02 05:30:06	-0.0421045	-0.0420354	6.9085e-05	0.00504417	-0.00345169	-0.0184381	-0.0148086	-0.00936015	0.00635334	-0.00145649	0.00100682	0.000332445	0.00151549	0.00502619	-0.00731099	-0.00265519	-0.0002331	-0.000960789	-0.00774153	0.00322343	0	0	0.000596419	0.00128294	-6.9085e-05
0.00504417	2010-11-02 06:00:06	-0.0426677	-0.0434932	-0.00082554	0.00504417	-0.0035382	-0.0192569	-0.015462	-0.00971839	0.00631287	-0.00145052	0.00100739	0.000334283	0.00150846	0.00530241	-0.00752719	-0.00267057	-0.000237111	-0.000961721	-0.00775244	0.00325512	0	0	0.00101586	0.00130122	0.00082554
0.00504417	2010-11-02 06:30:06	-0.0458361	-0.0456416	0.000194502	0.00504417	-0.00366845	-0.0203174	-0.0162196	-0.0100557	0.0062879	-0.0014404	0.00100763	0.000335863	0.00156817	0.00545799	-0.00784309	-0.00271662	-0.000240845	-0.000959339	-0.00776034	0.00328682	0	0	0.00135657	0.00123503	-0.000194502
0.00504417	2010-11-02 07:00:06	-0.0488637	-0.0480804	0.00078329	0.00504417	-0.00388522	-0.0213127	-0.0169234	-0.0103629	0.00628724	-0.00142598	0.00100722	0.000337233	0.00155256	0.00555575	-0.00821268	-0.00277807	-0.000245295	-0.000953526	-0.00776445	0.00331852	0	0	0.00159689	0.00108414	-0.00078329
0.00504417	2010-11-02 07:30:06	-0.0519617	-0.0499667	0.00199502	0.00504417	-0.00414474	-0.0218551	-0.0173922	-0.0106492	0.00630808	-0.00140934	0.00100583	0.00033837	0.00154827	0.00560091	-0.00847214	-0.00285812	-0.000249881	-0.000944931	-0.00776277	0.00335021	0	0	0.00172194	0.000853906	-0.00199502
0.00504417	2010-11-02 08:00:06	-0.0545668	-0.0511885	0.00337832	0.00504417	-0.00431776	-0.0220442	-0.0176257	-0.0108142	0.00637861	-0.0013902	0.0010033	0.000339523	0.00153831	0.00558384	-0.00866418	-0.00293764	-0.00025379	-0.000934709	-0.00775575	0.00338202	0	0	0.00172465	0.000555159	-0.00337832
0.00504417	2010-11-02 08:30:06	-0.0535107	-0.051432	0.00207865	0.00504417	-0.0042818	-0.0219387	-0.0175458	-0.0107914	0.00650683	-0.00136954	0.000999949	0.000340719	0.00158397	0.00548456	-0.00874067	-0.00302417	-0.000256368	-0.000921343	-0.00774695	0.00341431	0	0	0.00160643	0.000203789	-0.00207865
0.00504417	2010-11-02 09:00:06	-0.0545668	-0.0510454	0.00352141	0.00504417	-0.00426042	-0.0215882	-0.0172055	-0.010621	0.00667379	-0.00134874	0.000995701	0.000342073	0.00168796	0.00527185	-0.00866164	-0.00312163	-0.000258027	-0.000906589	-0.00773212	0.00344583	0	0	0.00137716	-0.000180117	-0.00352141
0.00504417	2010-11-02 09:30:06	-0.0517505	-0.050126	0.0016245	0.00504417	-0.00426722	-0.0208656	-0.0167591	-0.0102719	0.00684808	-0.00132836	0.000991208	0.000343385	0.00178046	0.0049998	-0.00856291	-0.00317975	-0.000257988	-0.000892043	-0.00770403	0.00347469	0	0	0.00105458	-0.000573466	-0.0016245
0.00504417	2010-11-02 10:00:06	-0.0490749	-0.0480328	0.00104214	0.00504417	-0.00411558	-0.0197864	-0.0158963	-0.00979877	0.00702452	-0.00130715	0.000986225	0.000344581	0.00187587	0.00461989	-0.00824682	-0.00319158	-0.00025611	-0.000877837	-0.00766571	0.00350267	0	0	0.00066314	-0.000951645	-0.00104214
0.00504417	2010-11-02 10:30:06	-0.0486525	-0.04521	0.00344253	0.00504417	-0.00385605	-0.0184312	-0.0148245	-0.00919807	0.00720334	-0.00128648	0.000980915	0.000345709	0.00184739	0.00420353	-0.00780225	-0.00316786	-0.000252776	-0.000863083	-0.00762316	0.00352826	0	0	0.000232336	-0.00129018	-0.00344253
0.00504417	2010-11-02 11:00:06	-0.0450616	-0.0417899	0.00327174	0.00504417	-0.00368205	-0.0168404	-0.0136744	-0.00848886	0.00735893	-0.00126569	0.000975361	0.000346728	0.0018745	0.00381399	-0.00726843	-0.0030898	-0.000247024	-0.000848761	-0.00757895	0.0035526	0	0	-0.000205342	-0.00156646	-0.00327174
0.00504417	2010-11-02 11:30:06	-0.040133	-0.0376115	0.00252152	0.00504417	-0.00334281	-0.0151473	-0.012291	-0.00775411	0.00746269	-0.00124752	0.000970052	0.000347656	0.00191997	0.0034486	-0.00664728	-0.0029753	-0.000238242	-0.000833823	-0.00753083	0.00358176	0	0	-0.000616711	-0.0017614	-0.00252152
0.00504417	2010-11-02 12:00:06	-0.0346411	-0.0335499	0.00109119	0.00504417	-0.00298899	-0.0135163	-0.0110122	-0.00700479	0.00752492	-0.00123144	0.000964578	0.000348366	0.00182885	0.00309169	-0.00603772	-0.0028135	-0.000227395	-0.000820657	-0.00747837	0.00360996	0	0	-0.000970258	-0.00186082	-0.00109119
0.00504417	2010-11-02 12:30:06	-0.030487	-0.0296563	0.000830698	0.00504417	-0.0027071	-0.0120837	-0.00983805	-0.00632837	0.00752517	-0.0012166	0.000957388	0.000348767	0.00176484	0.00284543	-0.00542508	-0.00262672	-0.00021621	-0.000809658	-0.00742973	0.00363418	0	0	-0.00123841	-0.00185662	-0.000830698
0.00504417	2010-11-02 13:00:06	-0.0264033	-0.0260428	0.000360518	0.00504417	-0.00238244	-0.0108373	-0.00884793	-0.00577227	0.00746519	-0.00120079	0.000949383	0.000349109	0.00169774	0.00272667	-0.00492682	-0.00242555	-0.000204968	-0.00079986	-0.00738474	0.0036546	0	0	-0.00139953	-0.00174741	-0.000360518
0.00504417	2010-11-02 13:30:06	-0.0231645	-0.0233668	-0.000202251	0.00504417	-0.0021443	-0.0100498	-0.00819665	-0.00535566	0.00734711	-0.00118194	0.000941214	0.000349218	0.00155393	0.00271541	-0.00455627	-0.00220263	-0.000192993	-0.00078913	-0.00734174	0.00367149	0	0	-0.00143947	-0.00153869	0.000202251
0.00504417	2010-11-02 14:00:06	-0.0216859	-0.0215197	0.000166226	0.00504417	-0.00190615	-0.00962825	-0.00783199	-0.00506757	0.00715156	-0.00115906	0.000933128	0.000349176	0.00138867	0.00269416	-0.00432811	-0.00200991	-0.000181525	-0.000775046	-0.00728516	0.00368745	0	0	-0.00135268	-0.00124254	-0.000166226
0.00504417	2010-11-02 14:30:06	-0.0216155	-0.0205399	0.00107556	0.00504417	-0.00187019	-0.00955075	-0.00767713	-0.00493627	0.00688136	-0.00113465	0.000925205	0.000348966	0.00127901	0.00270984	-0.00424002	-0.00185121	-0.000171321	-0.000758234	-0.00722279	0.00370341	0	0	-0.00114256	-0.000876751	-0.00107556
0.00504417	2010-11-02 15:00:06	-0.0212635	-0.0200883	0.00117517	0.00504417	-0.00183423	-0.00962215	-0.00775637	-0.00496906	0.00654358	-0.0011108	0.000917119	0.000348464	0.00116506	0.00277939	-0.00422862	-0.0017359	-0.000162064	-0.000739973	-0.00716243	0.00372045	0	0	-0.000821303	-0.000463655	-0.00117517
0.00504417	2010-11-02 15:30:06	-0.020489	-0.0202376	0.000251394	0.00504417	-0.00185561	-0.00995403	-0.00804481	-0.00515774	0.00617282	-0.00108792	0.000908377	0.000347828	0.00102262	0.00295518	-0.00426302	-0.00164444	-0.000155785	-0.000721735	-0.00710331	0.00373738	0	0	-0.000409083	-2.84904e-05	-0.000251394
0.00504417	2010-11-02 16:00:06	-0.0201369	-0.0210295	-0.000892632	0.00504417	-0.00188477	-0.0106425	-0.00851633	-0.00542299	0.00580207	-0.00106588	0.000898656	0.000347042	0.000911594	0.00315488	-0.00438049	-0.00159112	-0.00015165	-0.00070423	-0.00704841	0.00375081	0	0	6.7328e-05	0.000402341	0.000892632
0.00504417	2010-11-02 16:30:06	-0.0218267	-0.0225202	-0.00069354	0.00504417	-0.00200045	-0.0115635	-0.00919554	-0.00574387	0.00543198	-0.00104605	0.000888199	0.000345988	0.000915885	0.00329781	-0.00461949	-0.00158898	-0.000149247	-0.000686732	-0.00699161	0.00376178	0	0	0.000576361	0.000803103	0.00069354
0.00504417	2010-11-02 17:00:06	-0.0240798	-0.0244753	-0.000395471	0.00504417	-0.00220263	-0.0125093	-0.00992606	-0.00608845	0.00506938	-0.00102788	0.000877992	0.000344776	0.000901641	0.00329757	-0.00488534	-0.00162823	-0.000147527	-0.000672002	-0.00692957	0.00377194	0	0	0.00108377	0.00115046	0.000395471
0.00504417	2010-11-02 17:30:06	-0.0259808	-0.0261144	-0.000133647	0.00504417	-0.00240482	-0.0132627	-0.0105257	-0.00641207	0.00474979	-0.00100806	0.000869579	0.000343413	0.000912966	0.00323661	-0.0050679	-0.00168242	-0.000147216	-0.000658659	-0.00686107	0.00377975	0	0	0.00155491	0.00142501	0.000133647
0.00504417	2010-11-02 18:00:06	-0.0287268	-0.0272094	0.00151735	0.00504417	-0.00255645	-0.0137557	-0.0109423	-0.00668555	0.00448896	-0.000990724	0.00086092	0.000341858	0.000897351	0.00318007	-0.00512586	-0.00173907	-0.000148586	-0.000643759	-0.00678845	0.00378414	0	0	0.001957	0.00161249	-0.00151735
0.00504417	2010-11-02 18:30:06	-0.0283747	-0.0276764	0.00069828	0.00504417	-0.00267892	-0.0139881	-0.011177	-0.00690161	0.00429933	-0.000977691	0.000852425	0.000340236	0.000920176	0.00319714	-0.00506962	-0.00178736	-0.000150701	-0.000631102	-0.006718	0.0037844	0	0	0.0022613	0.00170456	-0.00069828
0.00504417	2010-11-02 19:00:06	-0.0276002	-0.0279653	-0.000365119	0.00504417	-0.00272947	-0.0141618	-0.0113334	-0.00705477	0.00418609	-0.000968679	0.000844094	0.000338447	0.000977151	0.00324823	-0.0050136	-0.00182996	-0.000153127	-0.000621806	-0.00666478	0.00378377	0	0	0.00244488	0.00169918	0.000365119
0.00504417	2010-11-02 19:30:06	-0.0272482	-0.0282105	-0.000962323	0.00504417	-0.00272947	-0.0143014	-0.0114639	-0.00716781	0.00414603	-0.000962995	0.000835272	0.000336482	0.00107686	0.00334599	-0.00500124	-0.00186119	-0.000156077	-0.000616141	-0.0066092	0.00378138	0	0	0.00249213	0.00160055	0.000962323
0.00504417	2010-11-02 20:00:06	-0.0302758	-0.028851	0.00142479	0.00504417	-0.00275863	-0.0145278	-0.0116209	-0.00726444	0.00416234	-0.000959667	0.000826532	0.00033435	0.00112525	0.00348486	-0.00508026	-0.00188261	-0.000160115	-0.000613019	-0.00655229	0.00377692	0	0	0.00239569	0.00141856	-0.00142479
0.00504417	2010-11-02 20:30:06	-0.0309095	-0.0298185	0.00109104	0.00504417	-0.0027946	-0.0147448	-0.0118292	-0.00732735	0.00422579	-0.000956894	0.000818201	0.000332076	0.00112662	0.00359806	-0.00525184	-0.0018845	-0.000163934	-0.000612442	-0.00649404	0.00377126	0	0	0.00215694	0.00116801	-0.00109104
0.00504417	2010-11-02 21:00:06	-0.0337258	-0.0309382	0.00278765	0.00504417	-0.00284514	-0.0149432	-0.011933	-0.00731188	0.00432624	-0.000952595	0.000810197	0.00032976	0.00107394	0.00357505	-0.00542726	-0.0018913	-0.000166044	-0.000613251	-0.00642978	0.00376267	0	0	0.00178589	0.000867434	-0.00278765
0.00504417	2010-11-02 21:30:06	-0.033937	-0.031682	0.00225496	0.00504417	-0.00289569	-0.0148966	-0.0118523	-0.00716695	0.00446674	-0.000946355	0.000801865	0.000327428	0.00106398	0.00341204	-0.00556424	-0.00192386	-0.000166439	-0.000613058	-0.00636474	0.00375352	0	0	0.00130057	0.000537817	-0.00225496
0.00504417	2010-11-02 22:00:06	-0.0336554	-0.03133	0.00232537	0.00504417	-0.00293165	-0.0142762	-0.0114072	-0.00694545	0.00461606	-0.000941919	0.000793696	0.000325188	0.00105695	0.00323927	-0.00552558	-0.00196746	-0.00016578	-0.000611585	-0.00630339	0.00374362	0	0	0.000726012	0.000201208	-0.00232537
0.00504417	2010-11-02 22:30:06	-0.0317544	-0.0300037	0.0017507	0.00504417	-0.00286652	-0.0132932	-0.0107277	-0.00668747	0.00477486	-0.000942058	0.000785446	0.000322906	0.00108681	0.00316729	-0.00535401	-0.00199546	-0.000165018	-0.000610222	-0.0062465	0.00373082	0	0	9.27512e-05	-0.000120676	-0.0017507
0.00504417	2010-11-02 23:00:06	-0.0296421	-0.028216	0.00142608	0.00504417	-0.00262059	-0.0122452	-0.0100229	-0.00637572	0.00494141	-0.000942335	0.000776788	0.000320389	0.00110397	0.0031702	-0.00515153	-0.00199324	-0.000164742	-0.000612997	-0.00618836	0.00371736	0	0	-0.000564934	-0.000407741	-0.00142608
0.00504417	2010-11-02 23:30:06	-0.0276707	-0.0268601	0.000810593	0.00504417	-0.00239703	-0.011622	-0.00939778	-0.00601109	0.00509206	-0.000940532	0.00076862	0.000317705	0.00115099	0.00316729	-0.00498964	-0.00198287	-0.000164578	-0.000616496	-0.006128	0.0037027	0	0	-0.001211	-0.000642676	-0.000810593
0.00504417	2010-11-03 00:00:06	-0.0271778	-0.0259817	0.0011961	0.00504417	-0.00222401	-0.0111538	-0.00895418	-0.0056501	0.00519261	-0.000936788	0.000760859	0.000314913	0.00122924	0.00309205	-0.00494926	-0.0019657	-0.000163839	-0.000618076	-0.00606351	0.00368529	0	0	-0.00180971	-0.000811887	-0.0011961
0.00504417	2010-11-03 00:30:06	-0.0277411	-0.0254849	0.00225625	0.00504417	-0.00220943	-0.0107103	-0.00861413	-0.00531645	0.00521997	-0.000930409	0.000752447	0.000311954	0.00122495	0.0029418	-0.00492743	-0.00193214	-0.000161764	-0.000617613	-0.00599301	0.00366646	0	0	-0.0023277	-0.000906219	-0.00225625
0.00504417	2010-11-03 01:00:06	-0.0275298	-0.024428	0.00310181	0.00504417	-0.00210834	-0.0100746	-0.0080913	-0.00500924	0.00519138	-0.000924308	0.000744606	0.00030886	0.00114224	0.00275336	-0.00480783	-0.00188464	-0.000158994	-0.000613767	-0.0059281	0.00364578	0	0	-0.00273591	-0.000921401	-0.00310181
0.00504417	2010-11-03 01:30:06	-0.0279523	-0.0228338	0.00511853	0.00504417	-0.00197128	-0.00930246	-0.00751654	-0.00470203	0.00513288	-0.00092223	0.000736601	0.000305616	0.00106964	0.00260057	-0.00460419	-0.00182955	-0.000155446	-0.000609967	-0.00586382	0.00362383	0	0	-0.00301131	-0.000858242	-0.00511853
0.00504417	2010-11-03 02:00:06	-0.0233757	-0.0208329	0.00254284	0.00504417	-0.00187699	-0.00850237	-0.00691687	-0.00451421	0.00504833	-0.000924865	0.00072876	0.000302164	0.00105403	0.00266467	-0.00433931	-0.00178226	-0.000152801	-0.000610168	-0.00579301	0.00359868	0	0	-0.00313825	-0.000722546	-0.00254284
0.00504417	2010-11-03 02:30:06	-0.0219675	-0.0191458	0.00282174	0.00504417	-0.00165343	-0.00796315	-0.00660686	-0.00446588	0.00493774	-0.00092847	0.000720918	0.000298619	0.00106827	0.00286171	-0.00417143	-0.00173287	-0.000150759	-0.000614284	-0.00572719	0.00357137	0	0	-0.00310946	-0.000524788	-0.00282174
0.00504417	2010-11-03 03:00:06	-0.0216155	-0.0191423	0.00247319	0.00504417	-0.00153775	-0.00832302	-0.00681756	-0.00449322	0.00481339	-0.000931798	0.000713077	0.000294799	0.00106827	0.00305143	-0.00425588	-0.0016732	-0.000148717	-0.000620613	-0.0056634	0.0035438	0	0	-0.00292656	-0.000279529	-0.00247319
0.00504417	2010-11-03 03:30:06	-0.0214747	-0.0201501	0.00132458	0.00504417	-0.00144444	-0.00918517	-0.00726267	-0.00461899	0.00464644	-0.000934016	0.000706054	0.000290886	0.00104974	0.00310216	-0.00443555	-0.00164442	-0.00014809	-0.000625754	-0.00560137	0.0035156	0	0	-0.00260006	-4.61605e-06	-0.00132458
0.00504417	2010-11-03 04:00:06	-0.0226012	-0.0221549	0.000446287	0.00504417	-0.00179827	-0.010137	-0.00794187	-0.00483321	0.00445624	-0.000934432	0.000699109	0.000286723	0.000994136	0.00300706	-0.00466103	-0.00164174	-0.000147013	-0.000630009	-0.00553688	0.00348811	0	0	-0.00214881	0.000279814	-0.000446287
0.00504417	2010-11-03 04:30:06	-0.0237982	-0.0233685	0.000429722	0.00504417	-0.00198587	-0.0106734	-0.0084878	-0.00511578	0.00423935	-0.000933322	0.000691676	0.000282417	0.000917257	0.00293775	-0.00480185	-0.00164084	-0.000145823	-0.000633	-0.00547576	0.00345883	0	0	-0.00159898	0.000552492	-0.000429722
0.00504417	2010-11-03 05:00:06	-0.023939	-0.023558	0.000380997	0.00504417	-0.00203641	-0.0109339	-0.00874891	-0.00545308	0.00405211	-0.000930132	0.000683916	0.000278029	0.000860281	0.00296493	-0.00471027	-0.00166013	-0.000145845	-0.000633732	-0.00542589	0.00342706	0	0	-0.00098254	0.000792292	-0.000380997
0.00504417	2010-11-03 05:30:06	-0.024291	-0.0237153	0.000575698	0.00504417	-0.0021375	-0.0112905	-0.00906377	-0.00579127	0.00390146	-0.000926389	0.000676402	0.000273522	0.000829051	0.0032061	-0.0046357	-0.00168087	-0.00014765	-0.000633084	-0.00537642	0.00339294	0	0	-0.000335357	0.000979549	-0.000575698
0.00504417	2010-11-03 06:00:06	-0.0225308	-0.0242928	-0.00176199	0.00504417	-0.00215888	-0.0119108	-0.00963943	-0.00616593	0.003779	-0.000922229	0.000668723	0.000268774	0.000985733	0.00355744	-0.00474603	-0.00171153	-0.000151079	-0.000630864	-0.00532064	0.00335846	0	0	0.000304986	0.00109737	0.00176199
0.00504417	2010-11-03 06:30:06	-0.0249247	-0.0261176	-0.00119291	0.00504417	-0.00223859	-0.0130769	-0.0104237	-0.0065333	0.0037129	-0.000914601	0.000661127	0.000264118	0.00106398	0.00380787	-0.0050403	-0.00175324	-0.00015545	-0.000628767	-0.00526373	0.00332237	0	0	0.000901547	0.00113285	0.00119291
0.00504417	2010-11-03 07:00:06	-0.028586	-0.0286989	-0.000112874	0.00504417	-0.00243398	-0.0143078	-0.0112587	-0.00686695	0.00368513	-0.000903092	0.000653285	0.000259379	0.00102554	0.00387985	-0.00546921	-0.00179695	-0.000160093	-0.00062418	-0.00520838	0.00328465	0	0	0.00142038	0.0010781	0.000112874
0.00504417	2010-11-03 07:30:06	-0.0333738	-0.0310847	0.00228906	0.00504417	-0.00277322	-0.0151542	-0.0119616	-0.00719057	0.00368059	-0.000887561	0.000645444	0.000254756	0.0010355	0.00384292	-0.00583454	-0.00186463	-0.0001654	-0.000616449	-0.0051507	0.00324696	0	0	0.00183274	0.000931006	-0.00228906
0.00504417	2010-11-03 08:00:06	-0.0346411	-0.032414	0.00222714	0.00504417	-0.0029822	-0.0154114	-0.0122989	-0.00743672	0.00370852	-0.000870367	0.000637602	0.000250309	0.000959988	0.00378626	-0.00600976	-0.00194035	-0.000169445	-0.000605641	-0.00509569	0.003207	0	0	0.00211702	0.000695678	-0.00222714
0.00504417	2010-11-03 08:30:06	-0.0347115	-0.0326235	0.00208796	0.00504417	-0.00299678	-0.0153494	-0.0122719	-0.0075507	0.00380336	-0.00085359	0.000629925	0.000245862	0.000958617	0.00373239	-0.00601361	-0.00201161	-0.000171538	-0.000592336	-0.00503588	0.00316679	0	0	0.00226016	0.000382468	-0.00208796
0.00504417	2010-11-03 09:00:06	-0.0346411	-0.0324068	0.0022343	0.00504417	-0.0029822	-0.015123	-0.0121401	-0.00744044	0.00395375	-0.00083903	0.000622819	0.00024139	0.00105558	0.00356646	-0.00593362	-0.00209792	-0.000172244	-0.000579418	-0.00497362	0.00312438	0	0	0.00225863	7.5823e-06	-0.0022343
0.00504417	2010-11-03 09:30:06	-0.0341483	-0.0317032	0.0024451	0.00504417	-0.00296761	-0.0147197	-0.0117469	-0.00718156	0.00413447	-0.000825026	0.000616203	0.000236876	0.00120368	0.00332693	-0.00579432	-0.00217153	-0.000171951	-0.000568448	-0.00491081	0.00308144	0	0	0.00211865	-0.000407752	-0.0024451
0.00504417	2010-11-03 10:00:06	-0.0337962	-0.0302215	0.00357468	0.00504417	-0.00288111	-0.0138762	-0.011119	-0.00679143	0.00434469	-0.000811853	0.000610323	0.00023242	0.00132037	0.00298824	-0.00555532	-0.00220199	-0.000170456	-0.000557071	-0.00485169	0.00303714	0	0	0.0018558	-0.000838519	-0.00357468
0.00504417	2010-11-03 10:30:06	-0.0309799	-0.0281393	0.00284063	0.00504417	-0.00280139	-0.0127442	-0.0102813	-0.00627184	0.00457147	-0.000794658	0.000604605	0.000227931	0.00131608	0.00264258	-0.0052031	-0.00216689	-0.000168132	-0.000546742	-0.00479668	0.00299242	0	0	0.00149395	-0.00125747	-0.00284063
0.00504417	2010-11-03 11:00:06	-0.0285156	-0.0249284	0.00358716	0.00504417	-0.00249812	-0.0112155	-0.00910572	-0.00566201	0.00478368	-0.000775523	0.000597823	0.000223401	0.00127764	0.00227847	-0.00471796	-0.00208973	-0.000163902	-0.000533637	-0.00474557	0.00294733	0	0	0.00106363	-0.00163695	-0.00358716
0.00504417	2010-11-03 11:30:06	-0.024291	-0.0215929	0.00269815	0.00504417	-0.00228135	-0.00968669	-0.00790428	-0.00494916	0.00493499	-0.000758607	0.000589899	0.000219029	0.00127764	0.00191169	-0.00418531	-0.00198413	-0.000156299	-0.000517735	-0.00469747	0.00290168	0	0	0.000599839	-0.00195075	-0.00269815
0.00504417	2010-11-03 12:00:06	-0.0202777	-0.017746	0.0025317	0.00504417	-0.00194891	-0.00802769	-0.006599	-0.00422169	0.00502433	-0.000742939	0.000581159	0.000214732	0.00125344	0.00162433	-0.003614	-0.00185189	-0.000146632	-0.00050393	-0.00464902	0.00285399	0	0	0.000139607	-0.00217604	-0.0025317
0.00504417	2010-11-03 12:30:06	-0.0171093	-0.0140078	0.0031015	0.00504417	-0.00162426	-0.00653624	-0.00537357	-0.00359086	0.00506719	-0.000729489	0.000572829	0.000210251	0.00122633	0.00146167	-0.00305855	-0.00169221	-0.000136732	-0.000491327	-0.00458919	0.00280793	0	0	-0.000280681	-0.00229505	-0.0031015
0.00504417	2010-11-03 13:00:06	-0.0118991	-0.0109948	0.000904324	0.00504417	-0.00134237	-0.00532394	-0.00448698	-0.00301381	0.00504981	-0.000716871	0.000565068	0.000205762	0.00110242	0.00135404	-0.0026455	-0.00149952	-0.000126167	-0.000480875	-0.00451612	0.00276039	0	0	-0.00062788	-0.0022964	-0.000904324
0.00504417	2010-11-03 13:30:06	-0.0090123	-0.00855443	0.000457873	0.00504417	-0.0010323	-0.00457983	-0.00375737	-0.00255435	0.00497754	-0.000702311	0.000557063	0.000201206	0.00101267	0.00128182	-0.0023329	-0.00131037	-0.00011576	-0.000471432	-0.00443627	0.00271455	0	0	-0.000874472	-0.00217608	-0.000457873
0.00504417	2010-11-03 14:00:06	-0.0078858	-0.00691997	0.000965834	0.00504417	-0.00085928	-0.00408687	-0.00331437	-0.00220519	0.00484677	-0.000683868	0.000547995	0.000196559	0.000880187	0.00118266	-0.00212135	-0.00115335	-0.000105342	-0.000460062	-0.00435956	0.00266935	0	0	-0.00100055	-0.00193786	-0.000965834
0.00504417	2010-11-03 14:30:06	-0.0063368	-0.00580345	0.000533354	0.00504417	-0.000844696	-0.00373957	-0.00305416	-0.00201373	0.00462585	-0.000663763	0.000538028	0.00019186	0.000761946	0.00115724	-0.00200717	-0.0010057	-9.50251e-05	-0.000445508	-0.00428818	0.00262333	0	0	-0.000995237	-0.00159312	-0.000533354
0.00504417	2010-11-03 15:00:06	-0.0047174	-0.00479979	-8.23913e-05	0.00504417	-0.000707639	-0.00352575	-0.00292421	-0.00197632	0.00432787	-0.000645737	0.000527164	0.00018707	0.000659322	0.00119707	-0.00190226	-0.000888596	-8.65578e-05	-0.000428549	-0.00421668	0.00257754	0	0	-0.00085752	-0.00116018	8.23913e-05
0.00504417	2010-11-03 15:30:06	-0.0040133	-0.00441716	-0.000403859	0.00504417	-0.000657097	-0.0036499	-0.00300466	-0.00205744	0.00400145	-0.000628821	0.000515892	0.000182306	0.000514144	0.00130761	-0.00182982	-0.000797925	-7.99128e-05	-0.000412593	-0.0041367	0.00253148	0	0	-0.000596289	-0.000663046	0.000403859
0.00504417	2010-11-03 16:00:06	-0.0037317	-0.00481489	-0.00108319	0.00504417	-0.000671679	-0.00419883	-0.00337143	-0.00222971	0.0036546	-0.000610101	0.000504783	0.000177574	0.000470041	0.00146924	-0.00191406	-0.000743492	-7.51854e-05	-0.000397709	-0.00404938	0.00248587	0	0	-0.000229737	-0.00012984	0.00108319
0.00504417	2010-11-03 16:30:06	-0.0035908	-0.00579922	-0.00220842	0.00504417	-0.000758188	-0.00495551	-0.00394649	-0.002505	0.00330107	-0.000590411	0.000493593	0.000172742	0.000489947	0.00158383	-0.00205646	-0.00072608	-7.20884e-05	-0.000382007	-0.00395617	0.00243877	0	0	0.000215909	0.000409162	0.00220842
0.00504417	2010-11-03 17:00:06	-0.0059143	-0.00738459	-0.00147029	0.00504417	-0.000938987	-0.00586717	-0.00459988	-0.00282952	0.00295182	-0.000569196	0.000482973	0.00016776	0.000398822	0.00162481	-0.00224232	-0.000729871	-7.00351e-05	-0.000365349	-0.00386319	0.00238881	0	0	0.000708218	0.000923557	0.00147029
0.00504417	2010-11-03 17:30:06	-0.0078858	-0.00884347	-0.000957672	0.00504417	-0.00109063	-0.00667335	-0.00525147	-0.00318048	0.00262474	-0.000550061	0.000470146	0.000162811	0.000398822	0.00163607	-0.00242915	-0.000750375	-7.00458e-05	-0.000347789	-0.00377321	0.00234067	0	0	0.0012108	0.00138485	0.000957672
0.00504417	2010-11-03 18:00:06	-0.0094348	-0.0100686	-0.000633828	0.00504417	-0.00127823	-0.0073152	-0.00579951	-0.0035278	0.00233828	-0.000532036	0.000455933	0.000157804	0.000378916	0.00165592	-0.00251318	-0.000791189	-7.11963e-05	-0.000331833	-0.00368614	0.00229252	0	0	0.0016858	0.00176833	0.000633828
0.00504417	2010-11-03 18:30:06	-0.009998	-0.0110083	-0.00101033	0.00504417	-0.00142986	-0.0078609	-0.0062431	-0.00385232	0.002125	-0.000516091	0.000441883	0.000152604	0.000380287	0.00175241	-0.00256921	-0.000831	-7.30407e-05	-0.000317103	-0.00360372	0.00224059	0	0	0.00209647	0.00205459	0.00101033
0.00504417	2010-11-03 19:00:06	-0.0098572	-0.011778	-0.00192082	0.00504417	-0.00148041	-0.00831368	-0.00666119	-0.00416227	0.00197583	-0.000502225	0.000427344	0.000147271	0.000440182	0.00186005	-0.00262331	-0.000874603	-7.57085e-05	-0.000304654	-0.00350413	0.00218895	0	0	0.00240966	0.00223071	0.00192082
0.00504417	2010-11-03 19:30:06	-0.0112654	-0.0130891	-0.00182373	0.00504417	-0.00161746	-0.00895554	-0.0071312	-0.00441116	0.0019052	-0.000489191	0.000413705	0.000141896	0.000498529	0.00191798	-0.00274387	-0.00092289	-7.84387e-05	-0.000293786	-0.00339344	0.00213746	0	0	0.00259802	0.00229087	0.00182373
0.00504417	2010-11-03 20:00:06	-0.012744	-0.0144298	-0.00168581	0.00504417	-0.00168259	-0.0095199	-0.00754748	-0.00454061	0.00189225	-0.000476989	0.000401208	0.000136596	0.00054555	0.00184982	-0.00287776	-0.000964597	-8.05539e-05	-0.000284066	-0.00328854	0.00208531	0	0	0.00264181	0.00223657	0.00168581
0.00504417	2010-11-03 20:30:06	-0.0153491	-0.0154652	-0.000116147	0.00504417	-0.00184881	-0.00980189	-0.00770294	-0.0045853	0.00194449	-0.000464786	0.000388874	0.000131388	0.000549841	0.00170236	-0.00291909	-0.00100519	-8.19475e-05	-0.000276119	-0.00317907	0.00203237	0	0	0.0025302	0.00207621	0.000116147
0.00504417	2010-11-03 21:00:06	-0.0157716	-0.0156308	0.000140815	0.00504417	-0.00193532	-0.00953818	-0.00759608	-0.0045206	0.00204774	-0.000450088	0.000375967	0.000126349	0.000531308	0.00155084	-0.00287117	-0.00102962	-8.29066e-05	-0.000268618	-0.0030811	0.0019801	0	0	0.00226204	0.00182438	-0.000140815
0.00504417	2010-11-03 21:30:06	-0.0151379	-0.0148069	0.000331046	0.00504417	-0.00192754	-0.00884967	-0.00715097	-0.00435836	0.00219146	-0.000435113	0.000362408	0.000121609	0.000555501	0.00141766	-0.00268724	-0.0010343	-8.22751e-05	-0.000259777	-0.00299023	0.00192928	0	0	0.00184589	0.00150064	-0.000331046
0.00504417	2010-11-03 22:00:06	-0.0140818	-0.0134168	0.000665037	0.00504417	-0.00175452	-0.00803416	-0.00649818	-0.00405573	0.00236228	-0.000420969	0.000348848	0.000116987	0.000574036	0.00131154	-0.00245558	-0.00103008	-8.0944e-05	-0.000251452	-0.00289923	0.0018785	0	0	0.00129962	0.00112811	-0.000665037
0.00504417	2010-11-03 22:30:06	-0.0122511	-0.0119945	0.000256558	0.00504417	-0.0015883	-0.00719999	-0.00584478	-0.00364644	0.0025538	-0.000405716	0.000335044	0.000112464	0.000635302	0.00118824	-0.00224906	-0.00101001	-7.86033e-05	-0.000243913	-0.00280457	0.00182664	0	0	0.000649282	0.000731914	-0.000256558
0.00504417	2010-11-03 23:00:06	-0.0107725	-0.0105453	0.000227168	0.00504417	-0.00143666	-0.00632241	-0.00511366	-0.0031952	0.00272595	-0.000389493	0.000321403	0.000107791	0.000665161	0.00105367	-0.00206107	-0.000968871	-7.55687e-05	-0.000235773	-0.00270324	0.00177332	0	0	-7.23573e-05	0.000337505	-0.000227168
0.00504417	2010-11-03 23:30:06	-0.0094348	-0.00904558	0.000389224	0.00504417	-0.00128502	-0.005358	-0.00435611	-0.00269293	0.00287059	-0.00037216	0.000308089	0.000102976	0.000638045	0.000860926	-0.00186265	-0.000904197	-7.15472e-05	-0.000227449	-0.00260245	0.00172083	0	0	-0.000827778	-3.09021e-05	-0.000389224
0.00504417	2010-11-04 00:00:06	-0.0081674	-0.00726304	0.000904361	0.00504417	-0.00108284	-0.00429744	-0.00349352	-0.00218153	0.00297649	-0.000352331	0.000294039	9.81106e-05	0.000559792	0.000676779	-0.00163099	-0.000826253	-6.68431e-05	-0.000219509	-0.00250033	0.00166782	0	0	-0.00157688	-0.00035176	-0.000904361
0.00504417	2010-11-04 00:30:06	-0.0061256	-0.00513705	0.00098855	0.00504417	-0.000880656	-0.00309123	-0.00257992	-0.00165646	0.00302816	-0.000332641	0.000279744	9.32628e-05	0.000514144	0.000508188	-0.00137867	-0.000746849	-6.1135e-05	-0.000208709	-0.00239587	0.00161413	0	0	-0.00227931	-0.00060741	-0.00098855
0.00504417	2010-11-04 01:00:06	-0.0045766	-0.00291861	0.00165799	0.00504417	-0.000678474	-0.00196251	-0.00169213	-0.00112864	0.00302735	-0.0003142	0.000264713	8.85816e-05	0.000485656	0.000375134	-0.00110143	-0.000658532	-5.42197e-05	-0.000198025	-0.0022923	0.00155807	0	0	-0.0028968	-0.00078502	-0.00165799
0.00504417	2010-11-04 01:30:06	-0.0021123	-0.00054346	0.00156884	0.00504417	-0.0003752	-0.000861776	-0.000830743	-0.000645482	0.0029695	-0.000298255	0.000249194	8.37661e-05	0.000432972	0.000287482	-0.000835582	-0.000574007	-4.74339e-05	-0.000187758	-0.00218159	0.00149992	0	0	-0.00339542	-0.000877221	-0.00156884
0.00504417	2010-11-04 02:00:06	0	0.00141253	0.00141253	0.00504417	-0.000223566	-2.85735e-06	-0.000101732	-0.000231612	0.00285958	-0.00028425	0.00023351	7.86746e-05	0.000408775	0.000209575	-0.000617658	-0.000486801	-4.10711e-05	-0.000179287	-0.00206588	0.00144289	0	0	-0.0037475	-0.000882416	-0.00141253
0.00504417	2010-11-04 02:30:06	0.0028164	0.00301583	0.000199429	0.00504417	-2.13817e-05	0.000620348	0.000394093	0.000107522	0.00269889	-0.000270939	0.000217174	7.3341e-05	0.000357462	0.000167079	-0.000471211	-0.000396807	-3.49735e-05	-0.000173452	-0.00194482	0.00138742	0	0	-0.00393332	-0.000804764	-0.000199429
0.00504417	2010-11-04 03:00:06	0.0035204	0.00429319	0.000772794	0.00504417	0.000130257	0.00102649	0.000758455	0.000316299	0.00248933	-0.000255408	0.000200918	6.78987e-05	0.000294827	0.000157211	-0.000340417	-0.000312718	-3.00321e-05	-0.000168781	-0.0018221	0.00133288	0	0	-0.00394223	-0.000653851	-0.000772794
0.00504417	2010-11-04 03:30:06	0.0042245	0.00501774	0.000793237	0.00504417	0.000187601	0.00117215	0.000913312	0.00043573	0.00223783	-0.00023766	0.000184582	6.22393e-05	0.000203702	0.000151521	-0.000277249	-0.000239785	-2.51304e-05	-0.000163685	-0.00169514	0.00128102	0	0	-0.0037734	-0.000444069	-0.000793237
0.00504417	2010-11-04 04:00:06	0.0056327	0.00537983	-0.000252866	0.00504417	0.000252732	0.00111008	0.000835583	0.000450341	0.00193424	-0.000220189	0.000168	5.64961e-05	0.000172294	0.000177187	-0.000277249	-0.000179447	-2.10237e-05	-0.000156316	-0.00156608	0.0012286	0	0	-0.00343585	-0.000193737	0.000252866
0.00504417	2010-11-04 04:30:06	0.0056327	0.00555284	-7.98635e-05	0.00504417	0.000252732	0.000917765	0.000729325	0.000324566	0.00160502	-0.000204798	0.0001515	5.06111e-05	0.000135226	0.000215384	-0.000224312	-0.000142751	-1.77801e-05	-0.0001485	-0.00144169	0.00117842	0	0	-0.00294806	7.6008e-05	7.98635e-05
0.00504417	2010-11-04 05:00:06	0.0042245	0.00510461	0.000880112	0.00504417	0.000173017	0.000455642	0.000362244	0.000105801	0.00128569	-0.000188713	0.000134837	4.47092e-05	8.11724e-05	0.000341718	-0.000278414	-0.0001151	-1.61101e-05	-0.000142356	-0.00131473	0.00112544	0	0	-0.00233688	0.000342476	-0.000880112
0.00504417	2010-11-04 05:30:06	0.0056327	0.00433665	-0.00129605	0.00504417	0.000151641	-0.000223539	-0.000212518	-0.000233294	0.000982919	-0.000170132	0.000118419	3.83714e-05	7.98012e-05	0.000557099	-0.000375015	-0.00010148	-1.66115e-05	-0.000135211	-0.00118387	0.00106912	0	0	-0.00163603	0.00058282	0.00129605
0.00504417	2010-11-04 06:00:06	0.0042245	0.00285471	-0.00136979	0.00504417	2.13816e-05	-0.00125002	-0.000919346	-0.000648066	0.000714345	-0.000148223	0.000101837	3.15831e-05	4.27316e-05	0.000804987	-0.000533063	-0.000110174	-1.85405e-05	-0.000125613	-0.00105593	0.0010113	0	0	-0.000884125	0.000775476	0.00136979
0.00504417	2010-11-04 06:30:06	0.0014082	0.000736845	-0.000671355	0.00504417	-0.000195388	-0.00242216	-0.00183265	-0.00105919	0.000480221	-0.000122986	8.46011e-05	2.46111e-05	3.84408e-05	0.0010372	-0.000879098	-0.000131462	-2.15637e-05	-0.000113642	-0.000926187	0.000952709	0	0	-0.000122341	0.000901576	0.000671355
0.00504417	2010-11-04 07:00:06	-0.0007041	-0.00131729	-0.000613189	0.00504417	-0.00039757	-0.0034454	-0.00264091	-0.00145939	0.000279631	-9.51143e-05	6.68757e-05	1.7472e-05	7.55103e-05	0.00111765	-0.00121971	-0.000189772	-2.47675e-05	-9.91808e-05	-0.000798345	0.00089724	0	0	0.000608065	0.000946264	0.000613189
0.00504417	2010-11-04 07:30:06	-0.0035204	-0.00312466	0.00039574	0.00504417	-0.000650297	-0.00421425	-0.00321385	-0.00178576	0.000142083	-6.43311e-05	4.89876e-05	1.03085e-05	4.41029e-05	0.00108212	-0.0015238	-0.000273185	-2.77402e-05	-8.16518e-05	-0.000670396	0.000840728	0	0	0.0012683	0.000899811	-0.00039574
0.00504417	2010-11-04 08:00:06	-0.0043653	-0.00399151	0.000373793	0.00504417	-0.000823314	-0.00448082	-0.00352568	-0.00202187	6.93085e-05	-3.34101e-05	3.13443e-05	3.29524e-06	5.98952e-05	0.000999914	-0.00168454	-0.000359605	-3.06903e-05	-6.25966e-05	-0.000542092	0.000782245	0	0	0.00182447	0.000758477	-0.000373793
0.00504417	2010-11-04 08:30:06	-0.0047174	-0.00413858	0.000578823	0.00504417	-0.000909822	-0.00450558	-0.00360342	-0.0021395	6.55886e-05	-2.48893e-06	1.39463e-05	-3.63476e-06	0.000108288	0.000904937	-0.00167603	-0.000448597	-3.32626e-05	-4.27554e-05	-0.000406559	0.000721419	0	0	0.00224971	0.000525016	-0.000578823
0.00504417	2010-11-04 09:00:06	-0.0035204	-0.00383436	-0.000313964	0.00504417	-0.00085928	-0.00440943	-0.00352357	-0.00206297	0.000136784	2.64907e-05	-3.12406e-06	-1.06985e-05	0.00016389	0.000696515	-0.00158966	-0.000513621	-3.39287e-05	-2.19738e-05	-0.00026814	0.000659513	0	0	0.00252588	0.000208786	0.000313964
0.00504417	2010-11-04 09:30:06	-0.0028164	-0.00308257	-0.000266169	0.00504417	-0.00085928	-0.0041023	-0.00320872	-0.00179955	0.000246711	5.44999e-05	-1.92151e-05	-1.77787e-05	0.000272178	0.000350619	-0.00137868	-0.000565592	-3.26317e-05	-1.70103e-06	-0.000132502	0.000597013	0	0	0.00264477	-0.000174575	0.000266169
0.00504417	2010-11-04 10:00:06	-0.0035204	-0.00147614	0.00204426	0.00504417	-0.00085928	-0.00329897	-0.00257993	-0.00137295	0.000384413	8.29256e-05	-3.53069e-05	-2.4809e-05	0.000360381	-7.72405e-05	-0.00104307	-0.000584791	-3.02234e-05	1.80478e-05	1.68336e-06	0.000534215	0	0	0.00260853	-0.000603925	-0.00204426
0.00504417	2010-11-04 10:30:06	-0.0007041	0.00137298	0.00207708	0.00504417	-0.000729023	-0.00190653	-0.00158527	-0.000805965	0.000541481	0.000109686	-5.15621e-05	-3.17633e-05	0.000408775	-0.000514967	-0.000567202	-0.000535416	-2.50684e-05	3.85136e-05	0.000135531	0.000471864	0	0	0.00242954	-0.00105381	-0.00207708
0.00504417	2010-11-04 11:00:06	0.0028164	0.00522464	0.00240824	0.00504417	-0.000461709	-0.000142038	-0.000226553	-9.49514e-05	0.000701352	0.000135477	-6.83065e-05	-3.86094e-05	0.00035609	-0.00095118	5.6081e-05	-0.000433177	-1.78544e-05	5.87092e-05	0.000263711	0.000409958	0	0	0.00212947	-0.00149599	-0.00240824
0.00504417	2010-11-04 11:30:06	0.007745	0.00967636	0.00193136	0.00504417	-0.000107891	0.00176812	0.00126242	0.000751903	0.000859746	0.000161545	-8.43154e-05	-4.53133e-05	0.000323315	-0.00136475	0.000753928	-0.000289775	-8.20371e-06	7.83422e-05	0.000393998	0.000342694	0	0	0.00173775	-0.00190131	-0.00193136
0.00504417	2010-11-04 12:00:06	0.0119695	0.0143458	0.00237635	0.00504417	0.000260514	0.00372168	0.00280271	0.00163068	0.000980069	0.000186504	-9.99984e-05	-5.19253e-05	0.000323315	-0.00170459	0.00142685	-0.000116716	3.89497e-06	9.76209e-05	0.000522178	0.000271004	0	0	0.00128949	-0.0022416	-0.00237635
0.00504417	2010-11-04 12:30:06	0.0168981	0.0188023	0.0019042	0.00504417	0.000650297	0.00556043	0.00426376	0.00244111	0.00103348	0.00021063	-0.000115681	-5.8496e-05	0.000267711	-0.00194098	0.00204046	8.84629e-05	1.68965e-05	0.00011693	0.000653139	0.000198756	0	0	0.000822925	-0.00249168	-0.0019042
0.00504417	2010-11-04 12:51:26	0.0211226	0.0215776	0.000454957	0.00504417	0.000901886	0.00670588	0.00514687	0.00295302	0.00103918	0.000227862	-0.000126834	-6.32742e-05	0.000155764	-0.00205027	0.00244585	0.000253857	2.63729e-05	0.000130085	0.000742494	0.000146507	0	0	0.000501352	-0.00260321	-0.000454957
0.00504417	2010-11-04 13:30:06	0.0253472	0.0254288	8.15612e-05	0.00504417	0.00135794	0.0081587	0.00637518	0.00373469	0.000941287	0.000261658	-0.000147702	-7.19542e-05	-2.57453e-05	-0.00220709	0.00295699	0.000552927	4.35487e-05	0.000154315	0.000905369	5.33324e-05	0	0	-1.26954e-05	-0.00264615	-8.15612e-05
0.00504417	2010-11-04 14:00:06	0.0274594	0.0274141	-4.52803e-05	0.00504417	0.00159608	0.00882531	0.00700065	0.0041969	0.000761896	0.000289113	-0.000164366	-7.85583e-05	-0.00016389	-0.00228779	0.00323307	0.000757235	5.6669e-05	0.000174049	0.00103365	-1.60131e-05	0	0	-0.000314037	-0.00253002	4.52803e-05
0.00504417	2010-11-04 14:30:06	0.0288676	0.0287174	-0.000150221	0.00504417	0.00168259	0.00929351	0.00741692	0.00447861	0.000494494	0.000315874	-0.000181356	-8.52457e-05	-0.000324862	-0.00233445	0.0034365	0.000930318	6.95467e-05	0.000195949	0.00115737	-8.50247e-05	0	0	-0.000503098	-0.00228443	0.000150221
0.00504417	2010-11-04 15:00:06	0.0309799	0.0296421	-0.00133784	0.00504417	0.00178368	0.00960349	0.0075991	0.00462722	0.000148964	0.000341526	-0.000197937	-9.18827e-05	-0.00046867	-0.00231587	0.00354546	0.00107775	8.07158e-05	0.000218711	0.00128612	-0.000156677	0	0	-0.000564641	-0.00191916	0.00133784
0.00504417	2010-11-04 15:30:06	0.0330921	0.030228	-0.00286405	0.00504417	0.00188477	0.00962824	0.00767652	0.00466278	-0.000237691	0.000365376	-0.000214927	-9.84954e-05	-0.00058828	-0.00227907	0.00362641	0.00118516	9.0074e-05	0.000241921	0.00141552	-0.000229334	0	0	-0.00049346	-0.00145164	0.00286405
0.00504417	2010-11-04 16:00:06	0.031684	0.0303494	-0.00133457	0.00504417	0.00190615	0.0094266	0.00757087	0.00462451	-0.000645445	0.000390473	-0.000232572	-0.000105292	-0.000668081	-0.00224366	0.00362215	0.00125766	9.76611e-05	0.000262872	0.00154492	-0.000302958	0	0	-0.000294745	-0.000905855	0.00133457
0.00504417	2010-11-04 16:30:06	0.0309799	0.0300724	-0.00090751	0.00504417	0.00181964	0.0090793	0.00728304	0.0044723	-0.00106202	0.000416264	-0.000250542	-0.000112088	-0.000702231	-0.00217852	0.0035754	0.00129982	0.000102902	0.000283939	0.00167087	-0.000375354	0	0	1.6295e-05	-0.000310791	0.00090751
0.00504417	2010-11-04 17:00:06	0.0309799	0.0295898	-0.00139012	0.00504417	0.00180506	0.00860785	0.00689046	0.00422071	-0.001487	0.000442055	-0.000268839	-0.000119001	-0.000735009	-0.00211478	0.00350777	0.00131577	0.000106095	0.000305306	0.00179905	-0.000446894	0	0	0.000415521	0.000301479	0.00139012
0.00504417	2010-11-04 17:30:06	0.0302758	0.0285496	-0.00172617	0.00504417	0.00170397	0.00786051	0.00634181	0.0039363	-0.00189822	0.000466182	-0.000287545	-0.000126099	-0.000777737	-0.00205104	0.00339456	0.00132514	0.000107838	0.000326882	0.00193224	-0.000518844	0	0	0.000871584	0.000897926	0.00172617
0.00504417	2010-11-04 18:00:06	0.0288676	0.0274299	-0.00143773	0.00504417	0.0015883	0.00707908	0.00576705	0.00358718	-0.00227911	0.000487119	-0.000306577	-0.000133305	-0.0007834	-0.00197161	0.0033167	0.00131155	0.000107652	0.000347016	0.00206286	-0.000589678	0	0	0.00134814	0.00144675	0.00143773
0.00504417	2010-11-04 18:30:06	0.0274594	0.0259997	-0.00145973	0.00504417	0.00138611	0.00628834	0.00508755	0.00318244	-0.00260257	0.000506947	-0.000326346	-0.000140594	-0.0007834	-0.00188093	0.00322106	0.001284	0.000106406	0.000363889	0.00219808	-0.000661293	0	0	0.00180641	0.00191942	0.00145973
0.00504417	2010-11-04 19:00:06	0.0267553	0.0244738	-0.00228146	0.00504417	0.00124906	0.00542009	0.00438284	0.00276128	-0.00285525	0.000524556	-0.000346684	-0.00014785	-0.000766237	-0.00171083	0.00307578	0.00125746	0.000103907	0.000378866	0.00233806	-0.000735773	0	0	0.00220786	0.00229254	0.00228146
0.00504417	2010-11-04 19:30:06	0.0260513	0.0227529	-0.00329843	0.00504417	0.00113339	0.0044991	0.00370393	0.00239207	-0.00302057	0.000540085	-0.000367269	-0.00015519	-0.000756284	-0.00163177	0.00292816	0.00121632	0.000101279	0.000391484	0.0024777	-0.000809843	0	0	0.00251692	0.00254919	0.00329843
0.00504417	2010-11-04 20:00:06	0.0232349	0.0208274	-0.00240752	0.00504417	0.000880656	0.00363408	0.00307876	0.0021359	-0.00310389	0.000553535	-0.000388262	-0.000162646	-0.000756284	-0.00161482	0.00272569	0.00117462	9.87405e-05	0.000401975	0.0026245	-0.000882649	0	0	0.0027034	0.00267992	0.00240752
0.00504417	2010-11-04 20:30:06	0.0211226	0.0197189	-0.00140367	0.00504417	0.000729023	0.00329003	0.00276724	0.00193989	-0.00311256	0.000567124	-0.00040909	-0.000170061	-0.000693649	-0.00170145	0.00260127	0.00111463	9.66026e-05	0.000410677	0.00277371	-0.000956273	0	0	0.00274455	0.00268311	0.00140367
0.00504417	2010-11-04 21:00:06	0.0197145	0.0191568	-0.00055771	0.00504417	0.000591966	0.00331801	0.00269041	0.00186876	-0.00303988	0.000583903	-0.000430001	-0.000177408	-0.000683696	-0.0018431	0.00257326	0.00106109	9.53954e-05	0.000418779	0.00292161	-0.00102796	0	0	0.00262666	0.00256483	0.00055771
0.00504417	2010-11-04 21:30:06	0.0204186	0.0194925	-0.000926077	0.00504417	0.000621132	0.00365922	0.00292692	0.00195078	-0.00290672	0.000602484	-0.000450666	-0.000184639	-0.000683696	-0.00195781	0.00266292	0.00103086	9.47128e-05	0.00042762	0.0030706	-0.00109961	0	0	0.00234602	0.00233822	0.000926077
0.00504417	2010-11-04 22:00:06	0.0211226	0.0203743	-0.00074833	0.00504417	0.000707639	0.0041895	0.00337112	0.0021677	-0.00273976	0.000621341	-0.000471496	-0.000191778	-0.000613848	-0.00209389	0.00287062	0.00100644	9.46674e-05	0.000436832	0.00321705	-0.00117357	0	0	0.00190921	0.00202234	0.00074833
0.00504417	2010-11-04 22:30:06	0.0225308	0.0213141	-0.00121668	0.00504417	0.000736805	0.00486868	0.00386906	0.00254326	-0.00255385	0.000641586	-0.000491588	-0.000198916	-0.000599604	-0.00221139	0.00302421	0.00100687	9.56486e-05	0.000445935	0.00336594	-0.00124623	0	0	0.00133276	0.00164079	0.00121668
0.00504417	2010-11-04 23:00:06	0.023939	0.0231163	-0.000822706	0.00504417	0.000924406	0.00588583	0.00467912	0.0029954	-0.00236794	0.000664188	-0.000511355	-0.000205937	-0.000508482	-0.00238149	0.0032549	0.00103062	9.78144e-05	0.000456095	0.00351673	-0.00131993	0	0	0.000642205	0.00121996	0.000822706
0.00504417	2010-11-04 23:30:06	0.023939	0.0249794	0.0010404	0.00504417	0.00107604	0.00704254	0.00559364	0.00351134	-0.00219018	0.000688038	-0.000530877	-0.000212767	-0.000535597	-0.00255135	0.00346877	0.0010722	0.000100505	0.00046691	0.00367331	-0.00139519	0	0	-0.000129411	0.00078732	-0.0010404
0.00504417	2010-11-05 00:00:06	0.0274594	0.0272075	-0.000251858	0.00504417	0.00128601	0.00839766	0.00658618	0.00408655	-0.00204621	0.000713968	-0.000549826	-0.000219647	-0.000579698	-0.00271716	0.00369521	0.00114803	0.000104182	0.000478658	0.00382519	-0.00147183	0	0	-0.000943524	0.00036964	0.000251858
0.00504417	2010-11-05 00:30:06	0.0302758	0.0295777	-0.000698055	0.00504417	0.00156012	0.00964728	0.00765615	0.00469913	-0.00193149	0.000740868	-0.000568777	-0.000226426	-0.000596861	-0.0029056	0.00397362	0.00122676	0.000109637	0.000492016	0.00397252	-0.00154839	0	0	-0.00175829	-8.67841e-06	0.000698055
0.00504417	2010-11-05 01:00:06	0.032388	0.031904	-0.000484029	0.00504417	0.00184881	0.0108969	0.008649	0.00536459	-0.00185979	0.000768323	-0.000587891	-0.000233256	-0.000683696	-0.0031067	0.00423116	0.00131318	0.00011636	0.000505336	0.0041204	-0.00162488	0	0	-0.00253105	-0.000326998	0.000484029
0.00504417	2010-11-05 01:30:06	0.0345003	0.0344256	-7.47272e-05	0.00504417	0.00205099	0.0121745	0.00969316	0.00598539	-0.00185673	0.000794113	-0.00060635	-0.000240077	-0.000693649	-0.00327668	0.00454376	0.00139927	0.000123789	0.000518525	0.00426383	-0.00170207	0	0	-0.00322083	-0.000569586	7.47272e-05
0.00504417	2010-11-05 02:00:06	0.0373167	0.037018	-0.000298712	0.00504417	0.00230372	0.0135017	0.0106851	0.00654239	-0.00192339	0.000818101	-0.000624156	-0.000246898	-0.000727975	-0.00342959	0.00481057	0.00149249	0.000131404	0.000530581	0.00440716	-0.00178027	0	0	-0.00379068	-0.000726408	0.000298712
0.00504417	2010-11-05 02:30:06	0.040133	0.0394595	-0.000673452	0.00504417	0.00257103	0.0146365	0.0115459	0.00704286	-0.00204213	0.000842367	-0.000641718	-0.000253669	-0.000791981	-0.00355708	0.00508685	0.00160345	0.000139267	0.000540917	0.00455527	-0.001859	0	0	-0.00420987	-0.000793557	0.000673452
0.00504417	2010-11-05 03:00:06	0.0422453	0.0415468	-0.000698486	0.00504417	0.00284514	0.0154333	0.0122755	0.00747953	-0.00221938	0.000868574	-0.000658706	-0.000260281	-0.000863201	-0.00367748	0.00535366	0.00169813	0.000146476	0.000549967	0.00469746	-0.00193712	0	0	-0.00445563	-0.000773306	0.000698486
0.00504417	2010-11-05 03:30:06	0.0436535	0.0430627	-0.000590777	0.00504417	0.00299678	0.015979	0.0127446	0.00783597	-0.00247303	0.000895336	-0.000675288	-0.000266901	-0.000905932	-0.00378081	0.00552482	0.0017995	0.000153837	0.00056035	0.00483399	-0.00201536	0	0	-0.00451452	-0.000673818	0.000590777
0.00504417	2010-11-05 04:00:06	0.0450616	0.0443293	-0.000732279	0.00504417	0.00306191	0.0163697	0.0130834	0.00808122	-0.00279424	0.000921403	-0.000692196	-0.000273513	-0.000962908	-0.00385164	0.00573059	0.00189418	0.000161192	0.000571997	0.0049684	-0.00209274	0	0	-0.00438316	-0.000508511	0.000732279
0.00504417	2010-11-05 04:30:06	0.0471739	0.0455237	-0.0016502	0.00504417	0.00318438	0.0166891	0.0133437	0.00819974	-0.00315766	0.000945391	-0.000709268	-0.000280067	-0.00105266	-0.00386986	0.00589345	0.00197949	0.000166918	0.00058366	0.00509812	-0.00217116	0	0	-0.00406851	-0.000295151	0.0016502
0.00504417	2010-11-05 05:00:06	0.047878	0.0463499	-0.00152815	0.00504417	0.00323492	0.0167913	0.0133947	0.00818792	-0.00352561	0.000969102	-0.000726749	-0.000286671	-0.00111667	-0.00376628	0.00598367	0.00206358	0.000171295	0.000594698	0.00522674	-0.0022481	0	0	-0.00358743	-5.4696e-05	0.00152815
0.00504417	2010-11-05 05:30:06	0.0485821	0.0466353	-0.00194676	0.00504417	0.00328547	0.016571	0.0132101	0.00804209	-0.00390238	0.000994617	-0.000744801	-0.0002934	-0.00113383	-0.00359758	0.00600125	0.00212302	0.000174217	0.00060512	0.0053557	-0.00232366	0	0	-0.00296578	0.000190028	0.00194676
0.00504417	2010-11-05 06:00:06	0.0485821	0.0458809	-0.00270122	0.00504417	0.00327089	0.0158732	0.0127124	0.00776954	-0.00427487	0.0010236	-0.000763426	-0.000300222	-0.00121071	-0.00335955	0.00587431	0.0021683	0.000175289	0.00061666	0.00548321	-0.00240081	0	0	-0.00223687	0.000415772	0.00270122
0.00504417	2010-11-05 06:30:06	0.0471739	0.0442288	-0.00294512	0.00504417	0.00315521	0.0148467	0.011954	0.00741129	-0.00462906	0.00105313	-0.000781557	-0.000307294	-0.00124486	-0.00318552	0.00562487	0.00218282	0.000175566	0.000632007	0.00561396	-0.00247741	0	0	-0.00143956	0.000600341	0.00294512
0.00504417	2010-11-05 07:00:06	0.0436535	0.0419823	-0.00167122	0.00504417	0.00293845	0.0136405	0.0110668	0.00702296	-0.00496175	0.00108308	-0.000798955	-0.000314358	-0.00125207	-0.00307371	0.00529778	0.00216342	0.000174675	0.000649451	0.00574871	-0.00255494	0	0	-0.000615958	0.000724049	0.00167122
0.00504417	2010-11-05 07:30:06	0.0408371	0.0399708	-0.00086628	0.00504417	0.0027003	0.0126886	0.0103366	0.0066091	-0.00523873	0.001114	-0.000816436	-0.000321271	-0.00131608	-0.0030455	0.0050445	0.00211291	0.000173411	0.000666926	0.00588881	-0.00263266	0	0	0.000191103	0.00077105	0.00086628
0.00504417	2010-11-05 08:00:06	0.0387248	0.0384073	-0.000317476	0.00504417	0.00244758	0.0120127	0.00973723	0.00624901	-0.00544773	0.00114548	-0.000834652	-0.000328209	-0.00131042	-0.00305258	0.00485555	0.00204445	0.000171742	0.000686413	0.00602578	-0.00271027	0	0	0.000940616	0.000730486	0.000317476
0.00504417	2010-11-05 08:30:06	0.0394289	0.0376341	-0.00179479	0.00504417	0.0023251	0.01165	0.00937287	0.0059664	-0.0055786	0.00117626	-0.000853112	-0.000335248	-0.00127335	-0.00303841	0.00476862	0.00197051	0.000169142	0.000706686	0.00615695	-0.00278709	0	0	0.00159589	0.000597361	0.00179479
0.00504417	2010-11-05 09:00:06	0.0394289	0.0371838	-0.0022451	0.00504417	0.00229593	0.0113802	0.00916428	0.0058123	-0.00564149	0.0012051	-0.000871245	-0.000342387	-0.00120779	-0.0031435	0.0047748	0.00189189	0.00016781	0.000727321	0.00628747	-0.0028609	0	0	0.00212677	0.000373097	0.0022451
0.00504417	2010-11-05 09:30:06	0.0387248	0.0367669	-0.00195791	0.00504417	0.00218805	0.0112098	0.00903584	0.00588884	-0.00563894	0.00123145	-0.000889706	-0.000349668	-0.00114653	-0.00340301	0.00478118	0.00183345	0.000167934	0.000747648	0.00642368	-0.00293441	0	0	0.00251148	6.56891e-05	0.00195791
0.00504417	2010-11-05 10:00:06	0.0380208	0.0374704	-0.000550441	0.00504417	0.00217347	0.0115015	0.0093774	0.00612766	-0.00558777	0.00125793	-0.000908084	-0.000356798	-0.0010312	-0.00381253	0.00497576	0.00178906	0.000169423	0.00076634	0.00656399	-0.00300729	0	0	0.00273793	-0.00031055	0.000550441
0.00504417	2010-11-05 10:30:06	0.0380208	0.0393483	0.00132752	0.00504417	0.0021375	0.0124878	0.0100842	0.00649135	-0.00548386	0.00128483	-0.000926463	-0.000363811	-0.00102983	-0.00419777	0.00538304	0.00178725	0.000171904	0.000786297	0.00670163	-0.00307861	0	0	0.00280437	-0.000735673	-0.00132752
0.00504417	2010-11-05 11:00:06	0.0415412	0.0424066	0.000865364	0.00504417	0.00228234	0.0139824	0.0110783	0.00700455	-0.00535778	0.00131021	-0.000944186	-0.000370657	-0.00102554	-0.00453053	0.00587127	0.00185347	0.000176653	0.000806023	0.00684262	-0.003151	0	0	0.00271942	-0.00118519	-0.000865364
0.00504417	2010-11-05 11:30:06	0.0492862	0.0463192	-0.00296697	0.00504417	0.00267212	0.0155794	0.0123581	0.00766178	-0.00521126	0.00133267	-0.000961667	-0.000377202	-0.00100135	-0.00484217	0.00647368	0.00195517	0.000183456	0.000825641	0.0069806	-0.0032237	0	0	0.00250136	-0.00163151	0.00296697
0.00504417	2010-11-05 12:00:06	0.0513984	0.0500505	-0.00134788	0.00504417	0.00299678	0.0170988	0.0136372	0.00839105	-0.00506449	0.00135111	-0.000980046	-0.00038368	-0.00103979	-0.00513394	0.00705927	0.00207894	0.00019208	0.000844549	0.00712359	-0.00329621	0	0	0.00217678	-0.00204568	0.00134788
0.00504417	2010-11-05 12:30:06	0.0535107	0.0535114	7.34018e-07	0.00504417	0.00322813	0.018643	0.0147597	0.00911487	-0.00496246	0.00136816	-0.000997934	-0.000390049	-0.00100564	-0.00536894	0.00750556	0.00223851	0.00020221	0.000859957	0.00726401	-0.00337124	0	0	0.00177868	-0.00239927	-7.34018e-07
0.00504417	2010-11-05 13:00:06	0.0570311	0.056794	-0.000237075	0.00504417	0.00356736	0.0200135	0.0158816	0.00973841	-0.00490584	0.00138564	-0.00101615	-0.000396009	-0.00110826	-0.00551755	0.00795843	0.00242473	0.000212363	0.00087505	0.00740333	-0.00344453	0	0	0.00134405	-0.00266631	0.000237075
0.00504417	2010-11-05 13:30:06	0.0619597	0.0595088	-0.00245089	0.00504417	0.0039066	0.021139	0.0167943	0.0103063	-0.00489116	0.00140477	-0.0010342	-0.000401759	-0.00129772	-0.0056606	0.00834038	0.00262289	0.000223402	0.000890675	0.00754989	-0.00351432	0	0	0.000911272	-0.00282515	0.00245089
0.00504417	2010-11-05 14:00:06	0.0626638	0.06143	-0.00123383	0.00504417	0.00403686	0.0219298	0.0174984	0.0108332	-0.00494834	0.00142502	-0.00105168	-0.00040741	-0.00142865	-0.00580225	0.00858632	0.00280624	0.000235163	0.000908204	0.00769142	-0.00358382	0	0	0.00051733	-0.00286004	0.00123383
0.00504417	2010-11-05 14:30:06	0.0633679	0.063442	7.41141e-05	0.00504417	0.00426042	0.0227019	0.018177	0.011249	-0.0050918	0.00144623	-0.00106842	-0.000413036	-0.00149284	-0.00595958	0.00885024	0.00294687	0.000247392	0.000926843	0.00783888	-0.00365398	0	0	0.000195172	-0.0027624	-7.41141e-05
0.00504417	2010-11-05 15:00:06	0.0647761	0.0650919	0.000315754	0.00504417	0.00436151	0.0234212	0.0186984	0.0115553	-0.00529897	0.00146675	-0.00108484	-0.000418393	-0.00163099	-0.00607405	0.00906816	0.003075	0.000259215	0.000947571	0.00798731	-0.00372523	0	0	-2.86553e-05	-0.00253157	-0.000315754
0.00504417	2010-11-05 15:30:06	0.0690006	0.0667048	-0.0022958	0.00504417	0.00451315	0.0239669	0.0191149	0.011713	-0.00557651	0.00148561	-0.00110101	-0.00042361	-0.00174202	-0.00602853	0.00928629	0.0031969	0.000268116	0.000967466	0.00813064	-0.00379974	0	0	-0.000135909	-0.00217508	0.0022958
0.00504417	2010-11-05 16:00:06	0.0711129	0.0677647	-0.00334815	0.00504417	0.00470075	0.0241434	0.0192173	0.0117385	-0.00588463	0.00150447	-0.00111661	-0.000428884	-0.00178201	-0.00591938	0.0094221	0.00329236	0.000274604	0.000986683	0.00827171	-0.00387355	0	0	-0.000117954	-0.00170831	0.00334815
0.00504417	2010-11-05 16:30:06	0.0711129	0.0675048	-0.00360815	0.00504417	0.00470075	0.0236813	0.0189546	0.0116939	-0.00622415	0.00152471	-0.00113124	-0.000434134	-0.00186455	-0.00581326	0.00938132	0.00337545	0.000280459	0.00100562	0.00840579	-0.00394606	0	0	2.3627e-05	-0.0011536	0.00360815
0.00504417	2010-11-05 17:00:06	0.0690006	0.066784	-0.00221661	0.00504417	0.00470754	0.0230115	0.0185366	0.0115417	-0.00659918	0.00154842	-0.00114561	-0.000439593	-0.00188445	-0.0058106	0.00928994	0.00341461	0.000285073	0.0010249	0.0085373	-0.00401652	0	0	0.000277163	-0.000538859	0.00221661
0.00504417	2010-11-05 17:30:06	0.0682965	0.0655677	-0.00272877	0.00504417	0.0044694	0.0223355	0.0179882	0.0112864	-0.00698757	0.0015713	-0.00116023	-0.000445077	-0.0019301	-0.00582325	0.00914967	0.00342877	0.000287933	0.00104646	0.00866312	-0.004083	0	0	0.000621742	0.000104223	0.00272877
0.00504417	2010-11-05 18:00:06	0.0661843	0.0647372	-0.00144706	0.00504417	0.00433235	0.0218239	0.0175182	0.010961	-0.00737835	0.00159169	-0.00117485	-0.000450678	-0.00201265	-0.00581617	0.00909481	0.00344193	0.000290139	0.00106756	0.00878262	-0.00414937	0	0	0.00102872	0.000742219	0.00144706
0.00504417	2010-11-05 18:30:06	0.0661843	0.0640997	-0.00208458	0.00504417	0.0042818	0.0212409	0.0170479	0.0105836	-0.00770635	0.00160971	-0.00118988	-0.000456295	-0.00203976	-0.00572107	0.00909385	0.00343882	0.000290297	0.00108637	0.00890444	-0.0042147	0	0	0.0014638	0.00134215	0.00208458
0.00504417	2010-11-05 19:00:06	0.0668884	0.0630669	-0.00382155	0.00504417	0.00414474	0.0204842	0.0164464	0.0102327	-0.00795235	0.00162704	-0.00120401	-0.000461921	-0.00205812	-0.00561913	0.00906254	0.00342154	0.000289807	0.0011022	0.0090207	-0.00427668	0	0	0.00188944	0.00187363	0.00382155
0.00504417	2010-11-05 19:30:06	0.0647761	0.0617733	-0.00300284	0.00504417	0.00401449	0.0195725	0.0157933	0.00986803	-0.00814453	0.00164132	-0.00121692	-0.000467513	-0.001967	-0.00548735	0.00895241	0.0033872	0.000288645	0.00111727	0.00913541	-0.00433654	0	0	0.00226755	0.00231075	0.00300284
0.00504417	2010-11-05 20:00:06	0.0626638	0.0601166	-0.00254716	0.00504417	0.00386285	0.0187043	0.0150889	0.00951158	-0.0082782	0.00165311	-0.00122933	-0.000473013	-0.00193147	-0.00544788	0.00879031	0.00335028	0.000286727	0.00113024	0.00925466	-0.00439654	0	0	0.00256222	0.00263373	0.00254716
0.00504417	2010-11-05 20:30:06	0.0598475	0.0583451	-0.0015024	0.00504417	0.00362471	0.0179168	0.0144895	0.00925267	-0.00834389	0.00166531	-0.00124216	-0.000478312	-0.00194143	-0.00550757	0.00863981	0.00332485	0.000285424	0.00113983	0.00935943	-0.00445629	0	0	0.00274219	0.00283003	0.0015024
0.00504417	2010-11-05 21:00:06	0.0584393	0.0573005	-0.00113876	0.00504417	0.00350903	0.0175293	0.0142047	0.00911683	-0.00833854	0.00167696	-0.00125547	-0.000483144	-0.00195996	-0.00565212	0.00856738	0.00328962	0.000283918	0.0011491	0.00945462	-0.00451392	0	0	0.00278309	0.00289495	0.00113876
0.00504417	2010-11-05 21:30:06	0.0577352	0.0571469	-0.000588255	0.00504417	0.00337198	0.0176721	0.0142582	0.00909309	-0.00827469	0.00168888	-0.00126969	-0.000488084	-0.00194709	-0.00583639	0.00865993	0.0032565	0.000284177	0.00115682	0.00954562	-0.0045695	0	0	0.00266919	0.00283174	0.000588255
0.00504417	2010-11-05 22:00:06	0.0591434	0.0577533	-0.00139011	0.00504417	0.0033506	0.0181776	0.0145475	0.00923163	-0.00816089	0.00170039	-0.00128349	-0.000493159	-0.00193714	-0.00599348	0.00882106	0.00323697	0.000285756	0.0011641	0.00964061	-0.00462463	0	0	0.0023945	0.00265112	0.00139011
0.00504417	2010-11-05 22:30:06	0.0612557	0.0592709	-0.00198477	0.00504417	0.00351682	0.0189684	0.0151487	0.00949779	-0.00800835	0.00171121	-0.00129721	-0.00049814	-0.00186163	-0.00613374	0.00909426	0.00323898	0.000287527	0.00117184	0.00973673	-0.00467999	0	0	0.00196329	0.00237031	0.00198477
0.00504417	2010-11-05 23:00:06	0.0619597	0.0607235	-0.0012362	0.00504417	0.00363929	0.0197591	0.0158276	0.00988338	-0.0078231	0.00172355	-0.00131069	-0.00050272	-0.00184739	-0.00625832	0.00935276	0.00326048	0.000289795	0.0011779	0.00984297	-0.00473691	0	0	0.00138992	0.00201169	0.0012362
0.00504417	2010-11-05 23:30:06	0.0633679	0.0623577	-0.00101018	0.00504417	0.00378413	0.0207329	0.0165332	0.0103045	-0.00763373	0.00173755	-0.00132294	-0.000507092	-0.00179899	-0.00631207	0.00955523	0.00331557	0.000291583	0.00118374	0.00994463	-0.00479383	0	0	0.00069799	0.00160116	0.00101018
0.00504417	2010-11-06 00:00:06	0.0647761	0.063858	-0.000918145	0.00504417	0.00397173	0.0216693	0.0172898	0.0107394	-0.00746718	0.0017535	-0.00133577	-0.000511548	-0.00182748	-0.00636873	0.00975345	0.00338414	0.000294104	0.0011901	0.0100446	-0.00485101	0	0	-8.09997e-05	0.00116635	0.000918145
0.00504417	2010-11-06 00:30:06	0.0668884	0.0651303	-0.00175814	0.00504417	0.00417391	0.0225469	0.0180213	0.0112079	-0.00732683	0.00176848	-0.00134875	-0.000516003	-0.00190728	-0.00640553	0.00985101	0.00346956	0.000297359	0.00119688	0.0101411	-0.00490901	0	0	-0.00090957	0.000734774	0.00175814
0.00504417	2010-11-06 01:00:06	0.0682965	0.066329	-0.00196747	0.00504417	0.00436151	0.0234492	0.0187524	0.0116619	-0.00725191	0.00178165	-0.00135978	-0.000520467	-0.00195138	-0.00647358	0.00994549	0.00354217	0.00030133	0.00120298	0.010225	-0.00496723	0	0	-0.00174647	0.000332068	0.00196747
0.00504417	2010-11-06 01:30:06	0.0675924	0.0674262	-0.00016624	0.00504417	0.00447718	0.0243702	0.0194571	0.0120995	-0.0072224	0.00179454	-0.00136999	-0.000524788	-0.00201128	-0.00655718	0.0100347	0.00359893	0.000306282	0.00120705	0.0103153	-0.00502456	0	0	-0.00254912	-1.95224e-05	0.00016624
0.00504417	2010-11-06 02:00:06	0.0682965	0.0686911	0.000394619	0.00504417	0.00471533	0.0252632	0.0201621	0.0124969	-0.0072327	0.00180688	-0.00138085	-0.000528909	-0.00206533	-0.0066294	0.0101159	0.00365391	0.000311443	0.00121038	0.0104073	-0.0050807	0	0	-0.00327611	-0.000302427	-0.000394619
0.00504417	2010-11-06 02:30:06	0.0704088	0.0698298	-0.000579027	0.00504417	0.00488155	0.026026	0.0207624	0.0128843	-0.00728066	0.0018202	-0.00139171	-0.000533022	-0.00209382	-0.0067073	0.0102415	0.0036925	0.00031621	0.00121211	0.0104839	-0.00513423	0	0	-0.00388961	-0.000504661	0.000579027
0.00504417	2010-11-06 03:00:06	0.0725211	0.0709278	-0.00159334	0.00504417	0.00501861	0.0266771	0.0213359	0.0132681	-0.00738498	0.00183351	-0.00140143	-0.000536917	-0.00214084	-0.00681076	0.010363	0.00373331	0.000320942	0.0012142	0.0105542	-0.00518252	0	0	-0.00435757	-0.000620354	0.00159334
0.00504417	2010-11-06 03:30:06	0.0746333	0.0722266	-0.0024067	0.00504417	0.00517024	0.0272943	0.0218585	0.0135708	-0.00754179	0.00184848	-0.00141107	-0.000540695	-0.00211235	-0.00685022	0.0104888	0.00377023	0.000324631	0.0012158	0.0106339	-0.00523163	0	0	-0.00465553	-0.000649892	0.0024067
0.00504417	2010-11-06 04:00:06	0.0753374	0.0735216	-0.0018158	0.00504417	0.00524995	0.0279268	0.0223009	0.0137559	-0.00775522	0.00186304	-0.0014203	-0.000544507	-0.00215079	-0.00679483	0.010635	0.00380446	0.000326386	0.00121795	0.0107148	-0.00528431	0	0	-0.00476803	-0.000599671	0.0018158
0.00504417	2010-11-06 04:30:06	0.0774497	0.0744582	-0.00299152	0.00504417	0.00537242	0.0282274	0.0225337	0.0138042	-0.00800953	0.00187497	-0.00142945	-0.000548252	-0.00217362	-0.00658072	0.0106588	0.00385765	0.000326843	0.00122015	0.0107878	-0.00533743	0	0	-0.00468948	-0.000481505	0.00299152
0.00504417	2010-11-06 05:00:06	0.0781538	0.0745183	-0.00363553	0.00504417	0.00556002	0.0280566	0.0223759	0.0137395	-0.00829655	0.0018855	-0.00143925	-0.00055214	-0.00218357	-0.00639809	0.0105485	0.00389613	0.000326702	0.0012197	0.0108575	-0.00538613	0	0	-0.00442445	-0.000311727	0.00363553
0.00504417	2010-11-06 05:30:06	0.0767456	0.0733488	-0.00339685	0.00504417	0.0054949	0.0273	0.0219302	0.0135736	-0.00860039	0.00189604	-0.00144824	-0.000556353	-0.00223625	-0.0062338	0.0103427	0.00390618	0.00032562	0.00121855	0.0109231	-0.00543379	0	0	-0.00398734	-0.000110049	0.00339685
0.00504417	2010-11-06 06:00:06	0.0725211	0.071742	-0.000779144	0.00504417	0.00536464	0.0264317	0.0213029	0.0133047	-0.00889862	0.00190533	-0.00145714	-0.000560675	-0.00224484	-0.00614185	0.010055	0.00388679	0.000324362	0.00121795	0.0109908	-0.00548345	0	0	-0.00340158	0.000101756	0.000779144
0.00504417	2010-11-06 06:30:06	0.0739292	0.0700305	-0.00389867	0.00504417	0.00514108	0.0255821	0.0205988	0.0129292	-0.00918483	0.00191476	-0.00146588	-0.000564728	-0.00226474	-0.00601285	0.0097882	0.00385255	0.000322117	0.00121728	0.0110639	-0.00553353	0	0	-0.00269824	0.000301276	0.00389867
0.00504417	2010-11-06 07:00:06	0.0711129	0.0687123	-0.00240056	0.00504417	0.00498944	0.0248875	0.0200237	0.0125153	-0.00942415	0.00192683	-0.00147544	-0.000568607	-0.00234591	-0.00590673	0.0096149	0.00379814	0.000319161	0.00121678	0.0111296	-0.00558505	0	0	-0.00191419	0.000466918	0.00240056
0.00504417	2010-11-06 07:30:06	0.0711129	0.0674365	-0.00367641	0.00504417	0.00485918	0.0240874	0.0193718	0.0121616	-0.00960257	0.00194111	-0.00148491	-0.000572686	-0.00229031	-0.00580745	0.00941957	0.00372868	0.000315738	0.00121933	0.0111925	-0.00563606	0	0	-0.00108992	0.000579314	0.00367641
0.00504417	2010-11-06 08:00:06	0.0711129	0.0665002	-0.00461271	0.00504417	0.00473671	0.0234208	0.0188499	0.0117933	-0.00972677	0.00195567	-0.00149316	-0.000576632	-0.0022148	-0.00564456	0.0092598	0.00363657	0.000310611	0.0012245	0.0112545	-0.00568584	0	0	-0.000267242	0.000622622	0.00461271
0.00504417	2010-11-06 08:30:06	0.0675924	0.0653918	-0.00220057	0.00504417	0.00455591	0.022751	0.0183003	0.0114432	-0.00980556	0.00196939	-0.00150002	-0.000580762	-0.00211801	-0.00551998	0.00907992	0.00355058	0.000305274	0.00123076	0.0113229	-0.00573621	0	0	0.000513266	0.00058562	0.00220057
0.00504417	2010-11-06 09:00:06	0.0668884	0.0639887	-0.00289968	0.00504417	0.00441206	0.022041	0.0177016	0.011208	-0.00983787	0.00198243	-0.00150484	-0.000584992	-0.00210943	-0.00549897	0.0088245	0.00348824	0.000300621	0.00123716	0.0113919	-0.00578401	0	0	0.00121459	0.000462566	0.00289968
0.00504417	2010-11-06 09:30:06	0.0647761	0.0631346	-0.00164149	0.00504417	0.00436831	0.0215046	0.0174417	0.0110385	-0.00981769	0.00199519	-0.00150998	-0.000589322	-0.00204817	-0.00563656	0.00871266	0.00341019	0.000296193	0.00124421	0.0114515	-0.00583	0	0	0.00180547	0.000253732	0.00164149
0.00504417	2010-11-06 10:00:06	0.0619597	0.0625854	0.000625693	0.00504417	0.00411558	0.021421	0.0172859	0.0110074	-0.00974089	0.00200933	-0.00151603	-0.000593828	-0.00203255	-0.00583639	0.00869295	0.00333569	0.000293502	0.00125151	0.0114963	-0.00587616	0	0	0.00226225	-3.44059e-05	-0.000625693
0.00504417	2010-11-06 10:30:06	0.0647761	0.0630894	-0.00168673	0.00504417	0.0040942	0.0217715	0.0174453	0.0110967	-0.00964151	0.00202236	-0.00152117	-0.000598367	-0.00197695	-0.0060844	0.00879923	0.0033001	0.000293732	0.00126016	0.0115248	-0.00592144	0	0	0.00257019	-0.000389361	0.00168673
0.00504417	2010-11-06 11:00:06	0.064072	0.0645979	0.000525909	0.00504417	0.00426042	0.0224321	0.0179696	0.0113811	-0.00948791	0.00203401	-0.00152542	-0.000602881	-0.00193714	-0.00644724	0.00911416	0.00328047	0.000296208	0.00126886	0.0115561	-0.00596984	0	0	0.0027243	-0.000793222	-0.000525909
0.00504417	2010-11-06 11:30:06	0.0690006	0.0666567	-0.00234386	0.00504417	0.00426042	0.0233656	0.01878	0.0118533	-0.00929985	0.00204247	-0.00152959	-0.000607488	-0.00193988	-0.00681542	0.0095452	0.00329339	0.000299897	0.00127704	0.0116004	-0.0060188	0	0	0.00272946	-0.00122361	0.00234386
0.00504417	2010-11-06 12:00:06	0.0697047	0.069936	0.000231348	0.00504417	0.0044626	0.024851	0.019799	0.0123647	-0.00911394	0.00205023	-0.00153359	-0.000612311	-0.00180465	-0.00706306	0.0100427	0.00334412	0.000304449	0.00128452	0.0116386	-0.0060675	0	0	0.00259996	-0.00165494	-0.000231348
0.00504417	2010-11-06 12:30:06	0.0753374	0.0732068	-0.00213057	0.00504417	0.00472312	0.0262743	0.0208431	0.0128907	-0.00891748	0.00205717	-0.00153776	-0.000617219	-0.00180757	-0.00719751	0.0105443	0.00345337	0.000309728	0.00129149	0.011667	-0.00611236	0	0	0.00235835	-0.00206003	0.00213057
0.00504417	2010-11-06 13:00:06	0.0788579	0.0761098	-0.00274811	0.00504417	0.00507694	0.0274184	0.0218603	0.0134313	-0.00875348	0.0020634	-0.001542	-0.000622226	-0.00191294	-0.00728958	0.0109459	0.00360804	0.000316125	0.00129959	0.0116973	-0.00615351	0	0	0.00203383	-0.00241177	0.00274811
0.00504417	2010-11-06 13:30:06	0.0809701	0.0781376	-0.00283248	0.00504417	0.00528591	0.0282834	0.0225896	0.0139764	-0.0086512	0.00206659	-0.00154551	-0.000627292	-0.00195138	-0.007454	0.011226	0.00375648	0.000323553	0.00130816	0.0117293	-0.00619778	0	0	0.00166009	-0.00268494	0.00283248
0.00504417	2010-11-06 14:00:06	0.0816742	0.0796152	-0.00205903	0.00504417	0.00543755	0.0289626	0.0231911	0.0144559	-0.00863479	0.00206507	-0.00154886	-0.000632366	-0.00201128	-0.00760969	0.0114162	0.00389219	0.000332538	0.00131469	0.0117645	-0.00623926	0	0	0.0012729	-0.00285793	0.00205903
0.00504417	2010-11-06 14:30:06	0.0858987	0.0813193	-0.00457944	0.00504417	0.00563974	0.0298215	0.0238694	0.0148023	-0.00868168	0.00206396	-0.00155246	-0.000637314	-0.002158	-0.00773857	0.0116457	0.00402768	0.000342173	0.00131846	0.0118016	-0.00628253	0	0	0.000907512	-0.00291435	0.00457944
0.00504417	2010-11-06 15:00:06	0.0851946	0.0826157	-0.00257891	0.00504417	0.00565432	0.0305068	0.0243646	0.0150986	-0.00877331	0.00206451	-0.00155564	-0.000642062	-0.00231468	-0.00779232	0.0118679	0.00416106	0.000351175	0.00132303	0.0118318	-0.00632609	0	0	0.000596176	-0.00284422	0.00257891
0.00504417	2010-11-06 15:30:06	0.0873069	0.0841907	-0.00311617	0.00504417	0.00594301	0.0311113	0.0248079	0.0153074	-0.00890861	0.00206215	-0.0015585	-0.000646986	-0.00238298	-0.00779929	0.0120423	0.00426478	0.000359168	0.00132973	0.0118654	-0.00637111	0	0	0.000365786	-0.00264489	0.00311617
0.00504417	2010-11-06 16:00:06	0.088011	0.0849594	-0.00305158	0.00504417	0.00606548	0.0312476	0.0250147	0.0154168	-0.00908826	0.00205661	-0.0015621	-0.000652178	-0.00240718	-0.00778222	0.012175	0.00433181	0.000366473	0.00133653	0.0118997	-0.00641809	0	0	0.000235962	-0.00232139	0.00305158
0.00504417	2010-11-06 16:30:06	0.088011	0.0850372	-0.00297385	0.00504417	0.0060441	0.0311174	0.0249351	0.0154004	-0.00931051	0.00205425	-0.00156618	-0.000657443	-0.00244288	-0.00767017	0.0121874	0.00439248	0.00037146	0.00133953	0.0119316	-0.00646497	0	0	0.000217643	-0.0018863	0.00297385
0.00504417	2010-11-06 17:00:06	0.0873069	0.0846636	-0.00264326	0.00504417	0.00606548	0.0307482	0.0246203	0.0151771	-0.00957643	0.00205481	-0.00157133	-0.0006624	-0.00246141	-0.00747743	0.0121312	0.00444813	0.000373429	0.00134568	0.0119619	-0.00651092	0	0	0.000312298	-0.00135912	0.00264326
0.00504417	2010-11-06 17:30:06	0.0851946	0.0833685	-0.00182607	0.00504417	0.00600035	0.0299635	0.0239921	0.0147697	-0.00987681	0.00205564	-0.00157795	-0.000667358	-0.00257244	-0.00713722	0.0119783	0.00448304	0.000371839	0.00135448	0.0119988	-0.00655842	0	0	0.000511841	-0.000765057	0.00182607
0.00504417	2010-11-06 18:00:06	0.0844906	0.0811595	-0.00333107	0.00504417	0.00592064	0.0287695	0.0230493	0.0142309	-0.0101785	0.002058	-0.00158472	-0.000672767	-0.00260659	-0.00683279	0.0116478	0.00448518	0.000369561	0.00136347	0.0120398	-0.00660909	0	0	0.000799214	-0.000133541	0.00333107
0.00504417	2010-11-06 18:30:06	0.0816742	0.0776465	-0.00402767	0.00504417	0.00564653	0.0269989	0.0217705	0.0136657	-0.0104475	0.00205924	-0.00158954	-0.000678469	-0.00260093	-0.00668152	0.0111918	0.00444382	0.000367851	0.00137285	0.0120894	-0.00665962	0	0	0.00114964	0.00050369	0.00402767
0.00504417	2010-11-06 19:00:06	0.0753374	0.0743227	-0.00101471	0.00504417	0.00534326	0.02543	0.0206483	0.013096	-0.0106995	0.00205883	-0.00159404	-0.000684371	-0.00261946	-0.00669719	0.0108141	0.00435507	0.000365364	0.00138109	0.0121461	-0.00671196	0	0	0.0015324	0.0011146	0.00101471
0.00504417	2010-11-06 19:30:06	0.0739292	0.0716495	-0.00227969	0.00504417	0.00489514	0.0242457	0.0197344	0.0124278	-0.0108846	0.00205591	-0.00160033	-0.000690532	-0.00261225	-0.00657516	0.0105973	0.00424701	0.000359876	0.00138754	0.0122012	-0.00676564	0	0	0.00191308	0.00166892	0.00227969
0.00504417	2010-11-06 20:00:06	0.0732252	0.0697076	-0.00351758	0.00504417	0.00470075	0.0235044	0.0187701	0.0118043	-0.0109791	0.00205051	-0.0016067	-0.000696844	-0.00259372	-0.0063924	0.0103937	0.00414764	0.000353784	0.00139175	0.0122386	-0.00681929	0	0	0.00225604	0.00214004	0.00351758
0.00504417	2010-11-06 20:30:06	0.0739292	0.0678572	-0.00607197	0.00504417	0.00459966	0.0224191	0.0180389	0.0113129	-0.010962	0.00204565	-0.00161372	-0.000703767	-0.00250688	-0.00628083	0.0102266	0.00406101	0.000348499	0.00139279	0.0122736	-0.00687208	0	0	0.00252698	0.00250671	0.00607197
0.00504417	2010-11-06 21:00:06	0.0675924	0.065957	-0.00163537	0.00504417	0.00451216	0.0213772	0.0173615	0.0110613	-0.0108686	0.00204246	-0.00162058	-0.000711098	-0.00241284	-0.00643841	0.0100801	0.00393867	0.000344155	0.00139307	0.0123268	-0.00692271	0	0	0.00269542	0.00275427	0.00163537
0.00504417	2010-11-06 21:30:06	0.0633679	0.0643754	0.00100753	0.00504417	0.00407962	0.0208473	0.0168942	0.0109291	-0.0107383	0.00204205	-0.00162728	-0.000718279	-0.00223196	-0.00668212	0.00995765	0.00383016	0.000340573	0.00139477	0.0123787	-0.00697722	0	0	0.00273687	0.00287542	-0.00100753
0.00504417	2010-11-06 22:00:06	0.064072	0.0646405	0.000568505	0.00504417	0.00399311	0.0211638	0.0170272	0.0108625	-0.0105692	0.00204288	-0.00163488	-0.000726013	-0.00219644	-0.00685476	0.0100777	0.00377147	0.000337274	0.00139679	0.0124336	-0.00703384	0	0	0.00263465	0.00287054	-0.000568505
0.00504417	2010-11-06 22:30:06	0.0675924	0.0658563	-0.00173607	0.00504417	0.00403686	0.0218677	0.0174456	0.0109463	-0.0103289	0.00204677	-0.00164329	-0.000734198	-0.00226337	-0.00698074	0.010385	0.00377581	0.000335276	0.00139948	0.0124869	-0.00709165	0	0	0.00238112	0.0027474	0.00173607
0.00504417	2010-11-06 23:00:06	0.0690006	0.0673668	-0.00163383	0.00504417	0.00418849	0.0225282	0.0180198	0.0112362	-0.0100264	0.00205259	-0.00165122	-0.000742842	-0.00227881	-0.00709684	0.0106644	0.00379956	0.00033505	0.00140307	0.0125382	-0.00714544	0	0	0.00197827	0.00252038	0.00163383
0.00504417	2010-11-06 23:30:06	0.0704088	0.069001	-0.00140781	0.00504417	0.00437609	0.0231887	0.0186212	0.0116008	-0.00971306	0.00205564	-0.0016611	-0.000751795	-0.00207528	-0.007196	0.0109136	0.00380871	0.000336251	0.00140739	0.0125972	-0.00719879	0	0	0.00143778	0.00220935	0.00140781
0.00504417	2010-11-07 00:00:06	0.071817	0.0702833	-0.00153367	0.00504417	0.00442664	0.0240136	0.0192212	0.0119618	-0.00942084	0.00205897	-0.00167221	-0.000760647	-0.0020782	-0.0072342	0.0110993	0.00385619	0.000338682	0.0014086	0.0126603	-0.00725851	0	0	0.000780343	0.00183813	0.00153367
0.00504417	2010-11-07 00:30:06	0.0732252	0.0714215	-0.00180374	0.00504417	0.00459966	0.0248197	0.0197963	0.0123501	-0.00915787	0.00206618	-0.00168365	-0.000769357	-0.00214376	-0.00726543	0.0111938	0.00395409	0.000341548	0.00140836	0.0127199	-0.00731952	0	0	3.44246e-05	0.00143277	0.00180374
0.00504417	2010-11-07 01:00:06	0.0739292	0.0725679	-0.00136134	0.00504417	0.00486697	0.0256012	0.0204503	0.0127923	-0.00891988	0.00207394	-0.00169737	-0.000777833	-0.00223917	-0.00738166	0.0112882	0.00404008	0.000344357	0.0014112	0.0127999	-0.00738317	0	0	-0.000765401	0.00101978	0.00136134
0.00504417	2010-11-07 01:30:06	0.0739292	0.0736069	-0.00032226	0.00504417	0.00491751	0.0264292	0.021233	0.0132909	-0.00872316	0.00208559	-0.00171265	-0.000786217	-0.00232463	-0.00760993	0.011416	0.00409942	0.000350386	0.0014132	0.0128906	-0.00745025	0	0	-0.00158054	0.000624405	0.00032226
0.00504417	2010-11-07 02:00:06	0.0753374	0.0752244	-0.000113012	0.00504417	0.00503319	0.0275766	0.022044	0.0138661	-0.00859657	0.00210182	-0.00172776	-0.000794627	-0.00231039	-0.00786908	0.0115709	0.00414971	0.000358396	0.00141703	0.0129803	-0.00751777	0	0	-0.00237068	0.000269015	0.000113012
0.00504417	2010-11-07 02:30:06	0.0788579	0.0776964	-0.00116147	0.00504417	0.0053005	0.0289504	0.0231416	0.0144586	-0.00854036	0.00211915	-0.00174189	-0.000803028	-0.00236874	-0.00812405	0.0118942	0.0042039	0.000366529	0.0014231	0.0130878	-0.00759106	0	0	-0.00309617	-2.81939e-05	0.00116147
0.00504417	2010-11-07 03:00:06	0.0795619	0.0807267	0.00116481	0.00504417	0.00557461	0.0304264	0.0243421	0.0150184	-0.00856828	0.00213815	-0.00175578	-0.000811512	-0.00245557	-0.00816897	0.0122951	0.00427805	0.000372114	0.00143011	0.0132121	-0.0076699	0	0	-0.00372034	-0.000254184	-0.00116481
0.00504417	2010-11-07 03:30:06	0.0830824	0.0836064	0.000523982	0.00504417	0.00580595	0.0318465	0.0252797	0.0154641	-0.00865044	0.00215811	-0.00177097	-0.000819889	-0.00242142	-0.00805541	0.0125771	0.00436604	0.00037599	0.00143659	0.0133287	-0.00774519	0	0	-0.00421162	-0.000401686	-0.000523982
0.00504417	2010-11-07 04:00:06	0.0866028	0.0854009	-0.00120187	0.00504417	0.00618115	0.0325346	0.0258517	0.0158151	-0.00879028	0.0021828	-0.00178764	-0.000828591	-0.00240152	-0.00796358	0.0126849	0.00446016	0.00038057	0.00144206	0.0134373	-0.00782726	0	0	-0.00454532	-0.00046941	0.00120187
0.00504417	2010-11-07 04:30:06	0.0873069	0.0857284	-0.00157845	0.00504417	0.00645527	0.032488	0.0260345	0.0160795	-0.00899719	0.00221067	-0.00180454	-0.000837276	-0.00247136	-0.00791818	0.0126121	0.00453566	0.000383791	0.00145066	0.0135436	-0.00791398	0	0	-0.00470504	-0.000461871	0.00157845
0.00504417	2010-11-07 05:00:06	0.0830824	0.085323	0.00224059	0.00504417	0.00632501	0.032367	0.0260315	0.0161643	-0.00930786	0.00223965	-0.00181949	-0.000846029	-0.00253966	-0.00790425	0.0125402	0.00459199	0.000386093	0.00146201	0.0136665	-0.0080058	0	0	-0.00468351	-0.00038886	-0.00224059
0.00504417	2010-11-07 05:30:06	0.0809701	0.0845907	0.0036206	0.00504417	0.00622391	0.0321841	0.0257458	0.0160777	-0.00967234	0.00226974	-0.00183493	-0.000854739	-0.002638	-0.00776781	0.0123586	0.00463782	0.000387638	0.00147412	0.0138037	-0.00810119	0	0	-0.00448294	-0.000264614	-0.0036206
0.00504417	2010-11-07 06:00:06	0.0858987	0.0844114	-0.00148727	0.00504417	0.00634738	0.0320599	0.0255624	0.0158599	-0.0100212	0.00230343	-0.0018529	-0.000863257	-0.00274473	-0.00763766	0.0122973	0.00466248	0.000388749	0.00148526	0.0139393	-0.00819754	0	0	-0.00411485	-0.000106734	0.00148727
0.00504417	2010-11-07 06:30:06	0.0816742	0.083394	0.00171976	0.00504417	0.00622391	0.031356	0.025246	0.0156466	-0.0103246	0.00234254	-0.00187193	-0.000871582	-0.00281303	-0.0075385	0.0121943	0.00464041	0.00038968	0.0014997	0.0140561	-0.00829156	0	0	-0.00359931	6.50546e-05	-0.00171976
0.00504417	2010-11-07 07:00:06	0.0851946	0.0822975	-0.00289711	0.00504417	0.00613061	0.0307048	0.0246212	0.0154788	-0.0106088	0.00238289	-0.00189121	-0.000879832	-0.00267918	-0.00751029	0.011942	0.00459136	0.00038981	0.00151853	0.0141793	-0.00838318	0	0	-0.00296372	0.000230251	0.00289711
0.00504417	2010-11-07 07:30:06	0.0823783	0.0814715	-0.000906825	0.00504417	0.00596439	0.0300568	0.0242811	0.0152008	-0.0108886	0.00242254	-0.00191114	-0.000888016	-0.00263353	-0.00747918	0.0118696	0.00452534	0.000388502	0.00153801	0.0143276	-0.00847463	0	0	-0.00224119	0.00036894	0.000906825
0.00504417	2010-11-07 08:00:06	0.0781538	0.0808405	0.00268673	0.00504417	0.00583413	0.0297002	0.0238897	0.0149884	-0.0111167	0.00246428	-0.0019332	-0.000896167	-0.00271488	-0.00749903	0.0117469	0.00448206	0.000386409	0.0015582	0.0144802	-0.00856864	0	0	-0.00146863	0.000463104	-0.00268673
0.00504417	2010-11-07 08:30:06	0.0823783	0.0805975	-0.00178082	0.00504417	0.00572625	0.0293809	0.0235782	0.0148398	-0.0112934	0.00251004	-0.00195935	-0.000904434	-0.00263782	-0.00758566	0.0116889	0.00445999	0.000384627	0.00157982	0.0146347	-0.00866258	0	0	-0.000684537	0.000497818	0.00178082
0.00504417	2010-11-07 09:00:06	0.0823783	0.0810206	-0.00135771	0.00504417	0.00578359	0.0292507	0.023553	0.0147978	-0.0114381	0.00255843	-0.00198908	-0.000912441	-0.00260522	-0.00776145	0.0117774	0.00439843	0.000383701	0.00160597	0.0147961	-0.00875793	0	0	7.31942e-05	0.000462259	0.00135771
0.00504417	2010-11-07 09:30:06	0.080266	0.0815221	0.00125615	0.00504417	0.00563195	0.0293314	0.0235803	0.0149518	-0.0115373	0.00260322	-0.0020189	-0.000920265	-0.00256523	-0.00810166	0.0118874	0.00437622	0.000386397	0.00163503	0.0149704	-0.00885279	0	0	0.000769461	0.000350481	-0.00125615
0.00504417	2010-11-07 10:00:06	0.0837865	0.0832141	-0.000572378	0.00504417	0.00566111	0.0298836	0.0240017	0.0152681	-0.0115995	0.00264315	-0.00205084	-0.000928065	-0.00250825	-0.0085524	0.012159	0.00437666	0.00039189	0.00166349	0.0151765	-0.00895216	0	0	0.00137397	0.000161913	0.000572378
0.00504417	2010-11-07 10:30:06	0.0858987	0.0862854	0.000386678	0.00504417	0.00577679	0.0310496	0.0248916	0.0157312	-0.0116075	0.00268156	-0.00208466	-0.000936023	-0.00250551	-0.00906083	0.0126857	0.00440363	0.000397373	0.0016879	0.0154168	-0.00905105	0	0	0.00186294	-9.84551e-05	-0.000386678
0.00504417	2010-11-07 11:00:06	0.0894192	0.0903497	0.000930506	0.00504417	0.0058565	0.0326685	0.0260928	0.016331	-0.0115662	0.00272191	-0.00212232	-0.000943788	-0.00254669	-0.00945582	0.0133556	0.0044965	0.000405518	0.00171139	0.015651	-0.00915049	0	0	0.0022204	-0.00042022	-0.000930506
0.00504417	2010-11-07 11:30:06	0.0943478	0.095275	0.000927192	0.00504417	0.00627545	0.0344638	0.027399	0.01697	-0.0114894	0.00276628	-0.00216177	-0.000951663	-0.00246844	-0.00968639	0.0140277	0.00463186	0.000413939	0.00173878	0.0159002	-0.00924949	0	0	0.00243904	-0.000788043	-0.000927192
0.00504417	2010-11-07 11:59:26	0.105613	0.0993378	-0.00627535	0.00504417	0.00660675	0.0359189	0.0285751	0.0176527	-0.0113993	0.00281125	-0.00220059	-0.00095943	-0.00252844	-0.00997914	0.0146459	0.00480141	0.000424909	0.00176913	0.0161512	-0.00934317	0	0	0.00252004	-0.00117356	0.00627535
0.00504417	2010-11-07 12:30:06	0.104909	0.102754	-0.00215523	0.00504417	0.00691796	0.0370653	0.0296683	0.0184623	-0.0113787	0.00285655	-0.00224035	-0.000967353	-0.00262941	-0.0103511	0.0151498	0.00501056	0.000438909	0.0018026	0.0164486	-0.00943799	0	0	0.00247472	-0.00158094	0.00215523
0.00504417	2010-11-07 13:00:06	0.107021	0.105982	-0.00103906	0.00504417	0.00717069	0.0383182	0.0307143	0.0192299	-0.0114299	0.00290397	-0.00227759	-0.00097527	-0.00263662	-0.010783	0.0156214	0.00520672	0.000453146	0.00183631	0.0167545	-0.0095291	0	0	0.00231987	-0.00195927	0.00103906
0.00504417	2010-11-07 13:30:06	0.109134	0.109528	0.000394716	0.00504417	0.00730095	0.0398936	0.0319667	0.0198124	-0.0115116	0.00295902	-0.00231558	-0.000983094	-0.00288014	-0.0109498	0.016202	0.0054217	0.000466673	0.00187015	0.0170637	-0.00961972	0	0	0.00208017	-0.00229297	-0.000394716
0.00504417	2010-11-07 14:00:06	0.110542	0.113015	0.00247315	0.00504417	0.00760422	0.0414934	0.0329836	0.0203138	-0.0116558	0.00301795	-0.0023538	-0.000990666	-0.00307114	-0.0109866	0.0166877	0.00565913	0.000480695	0.00191081	0.0173604	-0.00970853	0	0	0.00178452	-0.00255891	-0.00247315
0.00504417	2010-11-07 14:30:06	0.114062	0.115496	0.00143343	0.00504417	0.00804455	0.0423645	0.0337144	0.0208671	-0.0118337	0.00307522	-0.00239187	-0.000997829	-0.00315077	-0.0111329	0.0169928	0.0058747	0.000496455	0.0019556	0.0176438	-0.00979796	0	0	0.00146432	-0.00273683	-0.00143343
0.00504417	2010-11-07 15:00:06	0.114766	0.117053	0.00228688	0.00504417	0.00836142	0.0427986	0.0343933	0.0214815	-0.0120785	0.00313859	-0.00243034	-0.00100456	-0.00327604	-0.0115197	0.0172306	0.00600954	0.000513021	0.0019989	0.0179363	-0.00988397	0	0	0.0011512	-0.00281077	-0.00228688
0.00504417	2010-11-07 15:30:06	0.113358	0.118655	0.00529676	0.00504417	0.00820299	0.0435958	0.0350467	0.0219829	-0.0124079	0.00320446	-0.00246914	-0.00101112	-0.00330179	-0.0118553	0.0175463	0.00613076	0.000527671	0.00204713	0.0182344	-0.0099676	0	0	0.00087473	-0.00277023	-0.00529676
0.00504417	2010-11-07 16:00:06	0.116879	0.121311	0.00443263	0.00504417	0.0082759	0.044985	0.0358558	0.0223248	-0.0127991	0.00327587	-0.00250908	-0.00101748	-0.00345709	-0.0120348	0.0179172	0.0062853	0.000540842	0.00209652	0.0185287	-0.0100508	0	0	0.000660336	-0.00261107	-0.00443263
0.00504417	2010-11-07 16:30:06	0.121807	0.124354	0.00254655	0.00504417	0.00868027	0.0460144	0.0366899	0.0226037	-0.0131808	0.00334936	-0.00254821	-0.00102379	-0.00363505	-0.0120957	0.0184076	0.00646117	0.000551864	0.00215048	0.0188288	-0.0101359	0	0	0.000527427	-0.00233597	-0.00254655
0.00504417	2010-11-07 17:00:06	0.124624	0.126319	0.00169565	0.00504417	0.00899033	0.0464173	0.0371578	0.0230139	-0.0135851	0.00342215	-0.00258692	-0.0010298	-0.00376873	-0.0123355	0.0187758	0.00658653	0.000564178	0.00220658	0.0191324	-0.0102194	0	0	0.00048801	-0.00195445	-0.00169565
0.00504417	2010-11-07 17:30:06	0.126032	0.127508	0.00147616	0.00504417	0.00896117	0.0464732	0.0374201	0.0234706	-0.014033	0.00349342	-0.00262376	-0.00103559	-0.00362784	-0.0127225	0.0189543	0.00668636	0.000578403	0.00226263	0.0194479	-0.0103051	0	0	0.00054582	-0.00148244	-0.00147616
0.00504417	2010-11-07 18:00:06	0.125328	0.129794	0.00446644	0.00504417	0.0090331	0.0472052	0.0379442	0.0237332	-0.0145165	0.00355721	-0.00265872	-0.00104138	-0.00366217	-0.013001	0.0193442	0.00678581	0.000589815	0.00231761	0.0197564	-0.0103916	0	0	0.000696051	-0.000941403	-0.00446644
0.00504417	2010-11-07 18:30:06	0.129552	0.132338	0.00278622	0.00504417	0.00901172	0.0482284	0.0384898	0.0238791	-0.0149861	0.00361835	-0.00269392	-0.00104689	-0.00388869	-0.0132221	0.0198404	0.00694313	0.00060069	0.00236749	0.0200605	-0.0104762	0	0	0.000925707	-0.000357068	-0.00278622
0.00504417	2010-11-07 19:00:06	0.134481	0.134741	0.000259733	0.00504417	0.00934416	0.0486934	0.038831	0.0241434	-0.0153941	0.00367715	-0.00272962	-0.00105216	-0.00402666	-0.0133607	0.0201686	0.00712881	0.000611058	0.00241466	0.0203527	-0.010562	0	0	0.00121454	0.000242159	-0.000259733
0.00504417	2010-11-07 19:30:06	0.135185	0.137124	0.00193905	0.00504417	0.00961826	0.0489011	0.0392995	0.0244725	-0.0157401	0.00373552	-0.00276368	-0.00105726	-0.0040011	-0.0137127	0.0206557	0.00724372	0.00062363	0.00246039	0.0206286	-0.0106479	0	0	0.00153655	0.000826976	-0.00193905
0.00504417	2010-11-07 20:00:06	0.135889	0.138554	0.00266498	0.00504417	0.00937913	0.0490966	0.0395868	0.0248563	-0.0160842	0.00379404	-0.00279652	-0.00106242	-0.00408501	-0.0140877	0.0210044	0.00735497	0.000638234	0.00250505	0.0209087	-0.0107295	0	0	0.00186185	0.00136903	-0.00266498
0.00504417	2010-11-07 20:30:06	0.142226	0.141316	-0.00091002	0.00504417	0.00948121	0.0501325	0.0400607	0.0251288	-0.0164427	0.00385061	-0.00282959	-0.00106768	-0.00408227	-0.0144164	0.0213682	0.00750173	0.00065198	0.00254989	0.0211905	-0.0108075	0	0	0.00215885	0.00184273	0.00091002
0.00504417	2010-11-07 21:00:06	0.14293	0.144535	0.00160531	0.00504417	0.00970477	0.0511277	0.0408684	0.0253704	-0.0167636	0.00390718	-0.00286129	-0.00107319	-0.00424479	-0.0146541	0.0219851	0.00767011	0.000663245	0.00259175	0.0214568	-0.0108809	0	0	0.00239661	0.0022268	-0.00160531
0.00504417	2010-11-07 21:30:06	0.14645	0.147229	0.000778568	0.00504417	0.00990696	0.0518564	0.041468	0.0257041	-0.0170171	0.00396126	-0.00289208	-0.0010789	-0.00445981	-0.0147148	0.0224741	0.00786047	0.000673985	0.00263311	0.0217095	-0.0109532	0	0	0.00254703	0.00250563	-0.000778568
0.00504417	2010-11-07 22:00:06	0.145042	0.149336	0.00429368	0.00504417	0.0101091	0.0523307	0.0418579	0.0259447	-0.017248	0.0040195	-0.00292295	-0.00108461	-0.00436267	-0.0147332	0.0228103	0.00801549	0.000684635	0.00267129	0.0219667	-0.0110243	0	0	0.00258698	0.00267011	-0.00429368
0.00504417	2010-11-07 22:30:06	0.149267	0.149773	0.000506093	0.00504417	0.0101237	0.0523648	0.0419626	0.0262118	-0.0174812	0.00407746	-0.00295293	-0.00109021	-0.00447269	-0.0148482	0.0229449	0.00814619	0.000696694	0.00271269	0.0222084	-0.0110935	0	0	0.00249998	0.00271806	-0.000506093
0.00504417	2010-11-07 23:00:06	0.148563	0.150281	0.0017186	0.00504417	0.0102316	0.0525664	0.0422505	0.0264561	-0.0177605	0.0041289	-0.00298275	-0.00109587	-0.00459367	-0.015048	0.0231061	0.00829763	0.000708156	0.00275457	0.0224452	-0.011159	0	0	0.00227747	0.00265421	-0.0017186
0.00504417	2010-11-07 23:30:06	0.148563	0.150623	0.00206	0.00504417	0.0101665	0.0530285	0.0425653	0.0267214	-0.0180241	0.00417493	-0.00301174	-0.00110146	-0.00471191	-0.0152604	0.0232535	0.0084019	0.000717526	0.00279031	0.0226818	-0.0112228	0	0	0.00191954	0.0024896	-0.00206
0.00504417	2010-11-08 00:00:06	0.153491	0.151822	-0.00166909	0.00504417	0.0102034	0.0539434	0.0431416	0.0270186	-0.0182412	0.00422	-0.00303967	-0.00110697	-0.00485709	-0.0153466	0.0234811	0.00851453	0.000725727	0.00282022	0.0229119	-0.0112866	0	0	0.00143501	0.00224068	0.00166909
0.00504417	2010-11-08 00:30:06	0.153491	0.153562	7.05344e-05	0.00504417	0.010463	0.054948	0.0439501	0.0274132	-0.0184173	0.00426146	-0.00306696	-0.00111218	-0.00493122	-0.0155396	0.0237937	0.00860309	0.000737239	0.00284916	0.023145	-0.0113482	0	0	0.000841029	0.00192801	-7.05344e-05
0.00504417	2010-11-08 01:00:06	0.156307	0.154927	-0.00138053	0.00504417	0.0106078	0.0558102	0.0446837	0.027962	-0.0185948	0.00429986	-0.00309326	-0.00111706	-0.00496383	-0.0157136	0.0240023	0.00867803	0.000746367	0.00287427	0.0233695	-0.0114053	0	0	0.000162027	0.00157472	0.00138053
0.00504417	2010-11-08 01:30:06	0.155603	0.157006	0.00140303	0.00504417	0.01081	0.0570784	0.0457008	0.0285126	-0.0188082	0.00433134	-0.00311735	-0.00112175	-0.00491543	-0.0159432	0.0242983	0.00873078	0.000755031	0.00289586	0.023583	-0.0114612	0	0	-0.000571716	0.00120486	-0.00140303
0.00504417	2010-11-08 02:00:06	0.155603	0.158847	0.00324377	0.00504417	0.0109111	0.0582786	0.0466405	0.0290304	-0.0190356	0.00435269	-0.00313965	-0.00112609	-0.00493844	-0.0160349	0.0245715	0.00882097	0.000762031	0.00291449	0.0237965	-0.011517	0	0	-0.00132591	0.000841825	-0.00324377
0.00504417	2010-11-08 02:30:06	0.162644	0.161024	-0.00162065	0.00504417	0.0112873	0.059587	0.0475541	0.0294835	-0.0192427	0.00437252	-0.0031608	-0.00113022	-0.00506937	-0.0160362	0.0248343	0.0089394	0.000767351	0.00292398	0.0240001	-0.0115732	0	0	-0.00206432	0.000506767	0.00162065
0.00504417	2010-11-08 03:00:06	0.162644	0.162405	-0.000239125	0.00504417	0.0114817	0.0602877	0.0483078	0.0298572	-0.0194417	0.00439013	-0.00318048	-0.00113443	-0.00510781	-0.0159284	0.0250698	0.00904034	0.000770944	0.00293	0.0241847	-0.0116329	0	0	-0.0027509	0.000217358	0.000239125
0.00504417	2010-11-08 03:30:06	0.164052	0.162825	-0.0012274	0.00504417	0.0117052	0.0607186	0.0486208	0.0301663	-0.0197246	0.00440191	-0.00319845	-0.0011387	-0.00515912	-0.0157626	0.0250228	0.00912175	0.000774571	0.00293643	0.0243549	-0.0116937	0	0	-0.00335193	-1.32256e-05	0.0012274
0.00504417	2010-11-08 04:00:06	0.163348	0.162529	-0.000819806	0.00504417	0.0117917	0.0608209	0.0487504	0.0302675	-0.0200263	0.00440815	-0.00321405	-0.0011428	-0.00514488	-0.0155757	0.024899	0.00918365	0.000777561	0.00293812	0.0245196	-0.0117535	0	0	-0.00383798	-0.000176944	0.000819806
0.00504417	2010-11-08 04:30:06	0.162644	0.161635	-0.00100933	0.00504417	0.0118131	0.0607401	0.0486709	0.0302174	-0.0203234	0.0044087	-0.00322777	-0.00114661	-0.00529315	-0.0152851	0.0246818	0.00921488	0.000776845	0.00293651	0.0246745	-0.0118112	0	0	-0.0041855	-0.000271165	0.00100933
0.00504417	2010-11-08 05:00:06	0.162644	0.160213	-0.00243173	0.00504417	0.0118131	0.0603896	0.0483299	0.0300561	-0.0206068	0.00440773	-0.0032419	-0.00115029	-0.00532009	-0.0150344	0.0243253	0.00922761	0.000775424	0.00293043	0.024814	-0.0118705	0	0	-0.0043782	-0.000298565	0.00243173
0.00504417	2010-11-08 05:30:06	0.16194	0.158236	-0.0037045	0.00504417	0.0117771	0.0596175	0.0478596	0.0297762	-0.0208691	0.00440565	-0.00325579	-0.00115336	-0.00538839	-0.0147226	0.0239412	0.00918056	0.000771786	0.00292232	0.0249319	-0.0119286	0	0	-0.00440782	-0.000266691	0.0037045
0.00504417	2010-11-08 06:00:06	0.157012	0.156025	-0.000986257	0.00504417	0.0116255	0.0588081	0.0472308	0.0293733	-0.0211216	0.00440787	-0.00326722	-0.00115598	-0.00539268	-0.0144479	0.0235662	0.00908859	0.000766326	0.00291304	0.0250334	-0.0119849	0	0	-0.00427456	-0.000187228	0.000986257
0.00504417	2010-11-08 06:30:06	0.154195	0.153246	-0.000949421	0.00504417	0.0113582	0.0577134	0.0463421	0.0288783	-0.0213628	0.00440981	-0.00327522	-0.00115898	-0.00534411	-0.0141221	0.0230718	0.00897863	0.000759688	0.00290742	0.0251419	-0.0120345	0	0	-0.00398689	-7.50369e-05	0.000949421
0.00504417	2010-11-08 07:00:06	0.155603	0.150552	-0.00505133	0.00504417	0.0113436	0.0565381	0.0453772	0.0283806	-0.0216008	0.0044087	-0.00328167	-0.00116234	-0.00528577	-0.0139453	0.0225828	0.0088368	0.00075143	0.00290288	0.0252499	-0.0120803	0	0	-0.003561	5.2969e-05	0.00505133
0.00504417	2010-11-08 07:30:06	0.149971	0.147679	-0.00229148	0.00504417	0.0110258	0.0552049	0.0445152	0.0278865	-0.0217816	0.00440565	-0.00328649	-0.0011658	-0.00522742	-0.013852	0.0222194	0.00868213	0.000742422	0.00289484	0.0253366	-0.0121244	0	0	-0.00301977	0.000179029	0.00229148
0.00504417	2010-11-08 08:00:06	0.14645	0.145434	-0.00101662	0.00504417	0.0107225	0.0543119	0.0436809	0.0274344	-0.0219139	0.00439802	-0.00329025	-0.00116886	-0.00514762	-0.0137796	0.0218769	0.00852031	0.000732715	0.00288653	0.0253962	-0.0121648	0	0	-0.00239138	0.000285758	0.00101662
0.00504417	2010-11-08 08:30:06	0.147859	0.14405	-0.00380852	0.00504417	0.0105135	0.0536452	0.0430551	0.0269649	-0.0219835	0.00438873	-0.00329106	-0.00117174	-0.0049767	-0.0136777	0.0216725	0.00837545	0.00072281	0.00287634	0.0254447	-0.0122024	0	0	-0.00170765	0.000357306	0.00380852
0.00504417	2010-11-08 09:00:06	0.145042	0.14302	-0.00202232	0.00504417	0.0104843	0.0530095	0.0425596	0.0266121	-0.0219749	0.00437431	-0.00328852	-0.00117418	-0.00498665	-0.0136296	0.021549	0.00824898	0.000714224	0.00286549	0.0254771	-0.0122433	0	0	-0.00100218	0.000380409	0.00202232
0.00504417	2010-11-08 09:30:06	0.144338	0.142057	-0.00228113	0.00504417	0.0102967	0.0523863	0.0420899	0.0264179	-0.0219083	0.00435656	-0.00328591	-0.00117654	-0.00483563	-0.0137121	0.0214254	0.00814539	0.000707382	0.00285242	0.0255025	-0.012286	0	0	-0.000308464	0.000345266	0.00228113
0.00504417	2010-11-08 10:00:06	0.142226	0.141639	-0.000587201	0.00504417	0.0101811	0.0519988	0.0418312	0.0263377	-0.0217691	0.00433535	-0.0032828	-0.00117891	-0.00471173	-0.0138736	0.0213779	0.00804356	0.000701763	0.0028363	0.025507	-0.0123282	0	0	0.000342039	0.000246209	0.000587201
0.00504417	2010-11-08 10:30:06	0.14293	0.142233	-0.000696976	0.00504417	0.0100732	0.052185	0.0419104	0.0262957	-0.0215824	0.00431288	-0.00327692	-0.00118134	-0.00464206	-0.0140109	0.0214861	0.00798444	0.000697549	0.00281859	0.0254808	-0.0123661	0	0	0.000921633	8.21257e-05	0.000696976
0.00504417	2010-11-08 11:00:06	0.14293	0.143321	0.000391528	0.00504417	0.0100226	0.0525851	0.0421457	0.0263468	-0.0213485	0.00428973	-0.00326752	-0.00118385	-0.00466334	-0.0140958	0.0216605	0.00797673	0.00069483	0.00280058	0.0254521	-0.0124029	0	0	0.00140789	-0.000143371	-0.000391528
0.00504417	2010-11-08 11:30:06	0.145746	0.14497	-0.000776166	0.00504417	0.0102034	0.0530967	0.0424858	0.0264507	-0.021084	0.0042631	-0.00325576	-0.0011863	-0.00461494	-0.0141055	0.0218506	0.00799178	0.000692608	0.00278295	0.0254233	-0.0124313	0	0	0.00178486	-0.000422054	0.000776166
0.00504417	2010-11-08 12:00:06	0.14645	0.146113	-0.000337094	0.00504417	0.0103113	0.0533726	0.042797	0.0265582	-0.0208157	0.00423357	-0.0032431	-0.00118835	-0.00457788	-0.0141028	0.0220375	0.00800906	0.000691953	0.00276598	0.0253731	-0.0124558	0	0	0.00204381	-0.000741469	0.000337094
0.00504417	2010-11-08 12:30:06	0.147154	0.146371	-0.000783654	0.00504417	0.0103259	0.0534501	0.0428234	0.0266813	-0.0205626	0.00420223	-0.00322937	-0.0011902	-0.00455797	-0.0140517	0.0220434	0.00804441	0.000692427	0.00274729	0.0252962	-0.0124863	0	0	0.00218357	-0.00108556	0.000783654
0.00504417	2010-11-08 13:00:06	0.147154	0.146404	-0.000750639	0.00504417	0.0104124	0.0534748	0.0428756	0.0267442	-0.0203412	0.00417228	-0.00321557	-0.00119183	-0.00456655	-0.0140008	0.022032	0.00809158	0.000692528	0.00272813	0.0251973	-0.0125203	0	0	0.00221043	-0.00143557	0.000750639
0.00504417	2010-11-08 13:30:06	0.145746	0.145983	0.000236534	0.00504417	0.0103832	0.0534407	0.0429017	0.0267907	-0.0201462	0.00414025	-0.00320127	-0.00119302	-0.0046606	-0.013937	0.0219893	0.00812961	0.000692607	0.0027108	0.0250868	-0.0125556	0	0	0.00213746	-0.00177108	-0.000236534
0.00504417	2010-11-08 14:00:06	0.148563	0.145564	-0.00299818	0.00504417	0.0103619	0.0535803	0.0429282	0.0268135	-0.0200001	0.00410919	-0.00318444	-0.00119406	-0.0047246	-0.0138789	0.0218802	0.00815672	0.000693019	0.00269342	0.0249582	-0.0125845	0	0	0.00198354	-0.00207121	0.00299818
0.00504417	2010-11-08 14:30:06	0.147154	0.145232	-0.00192278	0.00504417	0.0103764	0.0536671	0.0430062	0.0268235	-0.019865	0.00408104	-0.00316737	-0.00119494	-0.0047047	-0.0138364	0.0218014	0.0081526	0.000693938	0.00267709	0.0248315	-0.0126109	0	0	0.00177189	-0.00231595	0.00192278
0.00504417	2010-11-08 15:00:06	0.148563	0.144806	-0.00375708	0.00504417	0.010427	0.0537106	0.0430842	0.0268226	-0.0197718	0.00405456	-0.00314997	-0.00119581	-0.00474743	-0.0137981	0.0217235	0.00813453	0.000694395	0.00266276	0.0247008	-0.0126316	0	0	0.0015284	-0.00248739	0.00375708
0.00504417	2010-11-08 15:30:06	0.145746	0.144241	-0.0015048	0.00504417	0.0104124	0.0536919	0.0430566	0.0267178	-0.0197278	0.00402586	-0.00313266	-0.0011965	-0.00474159	-0.0136322	0.0216675	0.00811257	0.000692613	0.00265098	0.0245445	-0.0126535	0	0	0.00127975	-0.00257096	0.0015048
0.00504417	2010-11-08 16:00:06	0.145746	0.143145	-0.00260107	0.00504417	0.0104124	0.0534188	0.0427424	0.0265255	-0.0197134	0.00399396	-0.00311378	-0.00119675	-0.00471036	-0.013394	0.021526	0.00808023	0.000688795	0.00263832	0.0243856	-0.0126778	0	0	0.00105145	-0.00255647	0.00260107
0.00504417	2010-11-08 16:30:06	0.14645	0.141488	-0.00496251	0.00504417	0.0104484	0.0527303	0.0422708	0.0262238	-0.0197127	0.00396193	-0.00309377	-0.00119663	-0.00469612	-0.0131136	0.0213027	0.00805548	0.000684147	0.00262356	0.0242304	-0.0127022	0	0	0.000866093	-0.00243889	0.00496251
0.00504417	2010-11-08 17:00:06	0.143634	0.138881	-0.00475305	0.00504417	0.0103181	0.0516605	0.0415127	0.0258683	-0.0197342	0.00393018	-0.00307319	-0.00119685	-0.00467621	-0.0129041	0.0209754	0.00799728	0.000678524	0.00260758	0.0240786	-0.0127285	0	0	0.000741617	-0.0022189	0.00475305
0.00504417	2010-11-08 17:30:06	0.140114	0.135954	-0.00415909	0.00504417	0.010044	0.0505597	0.040651	0.0254289	-0.0197801	0.00389787	-0.00305113	-0.00119716	-0.00463348	-0.0127285	0.0205807	0.00792402	0.000672037	0.00259227	0.0239164	-0.0127534	0	0	0.000690073	-0.00190301	0.00415909
0.00504417	2010-11-08 18:00:06	0.136593	0.133318	-0.00327541	0.00504417	0.00986321	0.0495519	0.0398416	0.0249038	-0.0198233	0.0038621	-0.00302892	-0.00119717	-0.00463348	-0.01255	0.0202289	0.00783302	0.000665426	0.00257407	0.0237417	-0.0127726	0	0	0.000716721	-0.00150333	0.00327541
0.00504417	2010-11-08 18:30:06	0.133777	0.130756	-0.0030211	0.00504417	0.00963964	0.0485534	0.0389805	0.024417	-0.0198313	0.00382327	-0.00300858	-0.00119674	-0.00463348	-0.012451	0.0199151	0.00773512	0.00065899	0.00255337	0.0235631	-0.0127895	0	0	0.000819648	-0.001037	0.0030211
0.00504417	2010-11-08 19:00:06	0.130256	0.128679	-0.00157753	0.00504417	0.00947343	0.0475736	0.0382758	0.0239658	-0.0197802	0.00378181	-0.0029893	-0.00119625	-0.00460773	-0.012376	0.0196765	0.00762595	0.000652633	0.00252998	0.0233678	-0.0128039	0	0	0.000989894	-0.000525158	0.00157753
0.00504417	2010-11-08 19:30:06	0.13096	0.127054	-0.00390688	0.00504417	0.00927124	0.0467581	0.0375972	0.0235036	-0.019684	0.00374174	-0.00297109	-0.00119576	-0.00446393	-0.0122766	0.0195042	0.00749503	0.000645154	0.00250467	0.0231729	-0.0128133	0	0	0.00121211	8.22826e-06	0.00390688
0.00504417	2010-11-08 20:00:06	0.129552	0.125614	-0.00393773	0.00504417	0.00904768	0.0460201	0.036917	0.0229822	-0.0195575	0.0037043	-0.00295279	-0.00119528	-0.00440403	-0.0120414	0.0193639	0.00739041	0.000636631	0.00247847	0.0229988	-0.0128218	0	0	0.00146569	0.000537877	0.00393773
0.00504417	2010-11-08 20:30:06	0.12744	0.123917	-0.00352274	0.00504417	0.00898255	0.045009	0.0360815	0.0225081	-0.0193906	0.00366964	-0.00293277	-0.00119467	-0.00432149	-0.0118317	0.0191291	0.00731001	0.000628266	0.00245411	0.0228358	-0.012829	0	0	0.00172624	0.00103874	0.00352274
0.00504417	2010-11-08 21:00:06	0.124624	0.121929	-0.00269422	0.00504417	0.00883091	0.043778	0.035272	0.0220815	-0.0191986	0.00363566	-0.00291187	-0.0011937	-0.00426022	-0.0116066	0.0188768	0.00723106	0.000618412	0.00243206	0.0226812	-0.0128366	0	0	0.00196743	0.00148759	0.00269422
0.00504417	2010-11-08 21:30:06	0.119695	0.119763	6.75755e-05	0.00504417	0.00853444	0.0427207	0.0344893	0.0216904	-0.0189912	0.0036028	-0.00289169	-0.0011928	-0.00422745	-0.011448	0.0185692	0.00713248	0.000609392	0.00241037	0.0225251	-0.0128421	0	0	0.00216293	0.00186444	-6.75755e-05
0.00504417	2010-11-08 22:00:06	0.117583	0.118085	0.000502108	0.00504417	0.00823895	0.0421162	0.0338386	0.0213167	-0.0187584	0.00357119	-0.00287233	-0.00119196	-0.00412929	-0.0112567	0.0181757	0.00705096	0.000601095	0.00238805	0.0223522	-0.0128424	0	0	0.00228833	0.00215379	-0.000502108
0.00504417	2010-11-08 22:30:06	0.117583	0.117091	-0.000492089	0.00504417	0.00820978	0.0417596	0.0335258	0.020973	-0.0184826	0.00353749	-0.00285371	-0.00119072	-0.00415915	-0.0111151	0.0179205	0.00695717	0.000593062	0.00236692	0.0221749	-0.0128391	0	0	0.00232302	0.00234556	0.000492089
0.00504417	2010-11-08 23:00:06	0.11547	0.116054	0.000583758	0.00504417	0.00812327	0.0414123	0.0332122	0.020725	-0.0181579	0.00350394	-0.0028359	-0.00118941	-0.00413924	-0.0109594	0.0176763	0.00685548	0.000584985	0.00234274	0.0220096	-0.0128412	0	0	0.00225172	0.00243555	-0.000583758
0.00504417	2010-11-08 23:30:06	0.116174	0.114726	-0.00144853	0.00504417	0.00803676	0.0409688	0.0328476	0.0206521	-0.0178216	0.00347676	-0.0028181	-0.00118783	-0.00403799	-0.0109453	0.0173606	0.00674742	0.000578949	0.0023174	0.0218595	-0.0128445	0	0	0.0020657	0.00242563	0.00144853
0.00504417	2010-11-09 00:00:06	0.114766	0.113943	-0.000822915	0.00504417	0.00798622	0.0407055	0.0328223	0.0206439	-0.0174702	0.0034561	-0.00279988	-0.00118631	-0.00391134	-0.0110335	0.0172302	0.00663067	0.000574301	0.00229516	0.0217129	-0.0128436	0	0	0.00176347	0.00232335	0.000822915
0.00504417	2010-11-09 00:30:06	0.11195	0.113449	0.00149897	0.00504417	0.00787055	0.0409071	0.0329283	0.0207186	-0.0171347	0.00343891	-0.00278183	-0.00118472	-0.00394257	-0.011219	0.0172022	0.00652906	0.000569991	0.00227691	0.0215708	-0.0128371	0	0	0.00135108	0.00214132	-0.00149897
0.00504417	2010-11-09 01:00:06	0.114062	0.114012	-5.07079e-05	0.00504417	0.00779182	0.0415615	0.0332693	0.0208398	-0.016827	0.00342116	-0.00276378	-0.0011833	-0.00380872	-0.0112288	0.0172615	0.00647308	0.000565095	0.00226136	0.021428	-0.0128315	0	0	0.000841783	0.00189609	5.07079e-05
0.00504417	2010-11-09 01:30:06	0.116174	0.115253	-0.000921085	0.00504417	0.00810869	0.0423117	0.0338176	0.0210449	-0.0165387	0.00339994	-0.00274532	-0.00118221	-0.00376033	-0.0112485	0.0174454	0.00643503	0.000561169	0.00224404	0.021279	-0.0128256	0	0	0.000255316	0.00160696	0.000921085
0.00504417	2010-11-09 02:00:06	0.118287	0.115963	-0.00232388	0.00504417	0.00820299	0.0428173	0.0342615	0.0212956	-0.0162613	0.00337596	-0.00272833	-0.00118115	-0.00374179	-0.0111037	0.0175449	0.00643536	0.000557446	0.0022237	0.0211286	-0.0128195	0	0	-0.000383293	0.00129452	0.00232388
0.00504417	2010-11-09 02:30:06	0.118991	0.116408	-0.00258315	0.00504417	0.00830408	0.0433102	0.0346511	0.0214634	-0.0160508	0.00335211	-0.00271142	-0.00118019	-0.0036776	-0.0109323	0.0175509	0.00643235	0.000552917	0.00220043	0.0209778	-0.0128132	0	0	-0.00104524	0.000979228	0.00258315
0.00504417	2010-11-09 03:00:06	0.118991	0.115864	-0.00312668	0.00504417	0.00833324	0.0434559	0.0347285	0.0216256	-0.0158861	0.00332854	-0.00269574	-0.00117917	-0.00359095	-0.0108263	0.0173461	0.00644584	0.000550767	0.00217842	0.0208234	-0.0127983	0	0	-0.00169969	0.000680016	0.00312668
0.00504417	2010-11-09 03:30:06	0.118991	0.114943	-0.00404806	0.00504417	0.00850626	0.0433784	0.0348606	0.0218161	-0.0157693	0.00330801	-0.00268104	-0.00117824	-0.00374316	-0.0108989	0.0171345	0.00645811	0.000550135	0.00215719	0.0206848	-0.0127823	0	0	-0.00231562	0.000413116	0.00404806
0.00504417	2010-11-09 04:00:06	0.116174	0.114373	-0.00180177	0.00504417	0.00842655	0.0435894	0.0350956	0.022034	-0.0156739	0.00329179	-0.00266658	-0.00117741	-0.00376462	-0.0111186	0.0170638	0.00643348	0.000550541	0.00213769	0.0205465	-0.0127671	0	0	-0.00286363	0.000191101	0.00180177
0.00504417	2010-11-09 04:30:06	0.113358	0.114683	0.00132509	0.00504417	0.00830408	0.044219	0.0354626	0.022168	-0.0156272	0.00327793	-0.00265245	-0.00117674	-0.0037931	-0.0110826	0.0170861	0.00641228	0.000549419	0.00211941	0.0204141	-0.0127464	0	0	-0.00331766	2.22415e-05	-0.00132509
0.00504417	2010-11-09 05:00:06	0.118991	0.116223	-0.00276826	0.00504417	0.00858597	0.0451336	0.0359311	0.0221562	-0.0156315	0.00326226	-0.00263938	-0.00117623	-0.00372618	-0.0108385	0.0172532	0.00639622	0.00054784	0.00210412	0.0202918	-0.0127258	0	0	-0.00365648	-8.98019e-05	0.00276826
0.00504417	2010-11-09 05:30:06	0.120399	0.116336	-0.00406291	0.00504417	0.00872303	0.0451117	0.0360314	0.0220177	-0.0156459	0.00324825	-0.00262697	-0.00117588	-0.00379018	-0.0103297	0.0172414	0.00639755	0.00054264	0.00208654	0.0201727	-0.0127015	0	0	-0.00386475	-0.000145963	0.00406291
0.00504417	2010-11-09 06:00:06	0.118287	0.114804	-0.00348261	0.00504417	0.00889604	0.0443298	0.0354278	0.0217779	-0.0156943	0.0032373	-0.00261512	-0.00117561	-0.00364346	-0.00992206	0.0168629	0.00637371	0.000536638	0.00207058	0.02006	-0.0126769	0	0	-0.00393389	-0.000151431	0.00348261
0.00504417	2010-11-09 06:30:06	0.114062	0.11091	-0.00315274	0.00504417	0.0086647	0.0426274	0.0343296	0.021345	-0.0157876	0.0032287	-0.0026041	-0.00117531	-0.00356091	-0.0096959	0.0162655	0.00630993	0.00053036	0.00205844	0.0199586	-0.0126515	0	0	-0.00386238	-0.000115058	0.00315274
0.00504417	2010-11-09 07:00:06	0.10843	0.106527	-0.00190239	0.00504417	0.00841876	0.0410118	0.0330771	0.0208764	-0.0159148	0.00322579	-0.00259479	-0.00117524	-0.00367778	-0.00974433	0.0156561	0.00622641	0.000525159	0.00204764	0.0198603	-0.0126314	0	0	-0.00365573	-4.85383e-05	0.00190239
0.00504417	2010-11-09 07:30:06	0.102797	0.102845	4.82204e-05	0.00504417	0.00794247	0.0396571	0.0320876	0.0203659	-0.0160344	0.00322538	-0.00258679	-0.00117544	-0.00371056	-0.0098364	0.0153159	0.00613119	0.000519784	0.00204119	0.0197677	-0.0126182	0	0	-0.00332605	3.45378e-05	-4.82204e-05
0.00504417	2010-11-09 08:00:06	0.100685	0.101225	0.000540476	0.00504417	0.00771891	0.0392076	0.0315414	0.0199484	-0.0161347	0.00322385	-0.00258017	-0.00117573	-0.00378881	-0.0099042	0.0152603	0.00600907	0.000515006	0.00203826	0.0196792	-0.0126058	0	0	-0.00289121	0.000119715	-0.000540476
0.00504417	2010-11-09 08:30:06	0.0999805	0.100965	0.00098496	0.00504417	0.00749535	0.0390031	0.0313325	0.0195828	-0.0161602	0.00322219	-0.00257544	-0.0011758	-0.00362921	-0.00980062	0.0153581	0.00589411	0.000510595	0.0020338	0.0196066	-0.0125954	0	0	-0.00237376	0.000192708	-0.00098496
0.00504417	2010-11-09 09:00:06	0.101389	0.10142	3.15126e-05	0.00504417	0.0076324	0.0389284	0.0311236	0.0193267	-0.0161095	0.00321969	-0.00257233	-0.00117607	-0.00348523	-0.0096462	0.015416	0.0057799	0.000505316	0.00203005	0.0195484	-0.0125859	0	0	-0.00179959	0.000240378	-3.15126e-05
0.00504417	2010-11-09 09:30:06	0.100685	0.101019	0.000333914	0.00504417	0.00754589	0.0383547	0.0307571	0.0191954	-0.0160073	0.00321817	-0.00257062	-0.00117652	-0.00326746	-0.00958548	0.0152983	0.00570908	0.000500053	0.00202572	0.0194993	-0.0125772	0	0	-0.00119641	0.000251602	-0.000333914
0.00504417	2010-11-09 10:00:06	0.0999805	0.100532	0.000551066	0.00504417	0.00753811	0.0377749	0.0304711	0.0191379	-0.0158971	0.00321664	-0.00256882	-0.00117713	-0.00322336	-0.00964517	0.0151542	0.00566713	0.000494237	0.00202296	0.019466	-0.0125701	0	0	-0.000592214	0.000218004	-0.000551066
0.00504417	2010-11-09 10:30:06	0.0985723	0.100143	0.00157119	0.00504417	0.00731454	0.0376045	0.0302634	0.0191169	-0.0157717	0.00321761	-0.00256801	-0.00117783	-0.00323486	-0.00988773	0.0150773	0.00564639	0.000490643	0.00202169	0.0194327	-0.0125671	0	0	-1.3749e-05	0.000134487	-0.00157119
0.00504417	2010-11-09 11:00:06	0.0985723	0.100745	0.00217267	0.00504417	0.00719207	0.0378435	0.0303967	0.0191871	-0.0156262	0.00322233	-0.00256965	-0.00117871	-0.00332306	-0.0100987	0.0151328	0.0056524	0.000489492	0.00202279	0.0194093	-0.0125659	0	0	0.000514949	-4.11483e-07	-0.00217267
0.00504417	2010-11-09 11:30:06	0.101389	0.102859	0.00147066	0.00504417	0.00737967	0.0386156	0.0309195	0.0193402	-0.0154674	0.00322357	-0.00257341	-0.00117974	-0.00331877	-0.0103296	0.0154342	0.00564929	0.000491646	0.00202768	0.0193801	-0.0125667	0	0	0.000973797	-0.000184392	-0.00147066
0.00504417	2010-11-09 12:00:06	0.102797	0.104823	0.00202661	0.00504417	0.00739426	0.0392854	0.0314421	0.0196392	-0.0152945	0.00322219	-0.00257823	-0.00118091	-0.00332581	-0.010498	0.0157549	0.00566511	0.000495752	0.00203191	0.0193567	-0.0125671	0	0	0.00134768	-0.000411465	-0.00202661
0.00504417	2010-11-09 12:30:06	0.107726	0.107479	-0.000246896	0.00504417	0.0076256	0.0401537	0.0320951	0.0199793	-0.0150931	0.00321858	-0.00258403	-0.00118211	-0.00321477	-0.0106241	0.0160853	0.00570202	0.00050022	0.00203472	0.0193513	-0.0125682	0	0	0.00162716	-0.000672236	0.000246896
0.00504417	2010-11-09 13:00:06	0.109134	0.109624	0.000490419	0.00504417	0.00774807	0.0408296	0.0326942	0.0202938	-0.0148807	0.00321775	-0.00259089	-0.0011832	-0.00315643	-0.0107373	0.0163925	0.00576155	0.000503988	0.00203713	0.0193648	-0.0125694	0	0	0.00180882	-0.000954379	-0.000490419
0.00504417	2010-11-09 13:30:06	0.11195	0.111226	-0.000724298	0.00504417	0.00787833	0.0414374	0.0331381	0.0206447	-0.0146784	0.00322358	-0.00259971	-0.00118421	-0.00326746	-0.0108747	0.0165866	0.00586246	0.000508692	0.00204139	0.0193834	-0.0125707	0	0	0.00189529	-0.00124329	0.000724298
0.00504417	2010-11-09 14:00:06	0.112654	0.112743	8.86544e-05	0.00504417	0.00805135	0.0419149	0.0336342	0.0209419	-0.0145443	0.00323744	-0.00261091	-0.00118528	-0.00328033	-0.011015	0.0168007	0.00596729	0.000513509	0.00205173	0.0194211	-0.0125718	0	0	0.00189488	-0.00152287	-8.86544e-05
0.00504417	2010-11-09 14:30:06	0.113358	0.113936	0.000578058	0.00504417	0.00810189	0.0424793	0.034052	0.0212464	-0.0144741	0.00325533	-0.00262406	-0.00118632	-0.00341144	-0.0111568	0.0170051	0.00606398	0.000519691	0.00206632	0.0194789	-0.0125685	0	0	0.00182081	-0.00177646	-0.000578058
0.00504417	2010-11-09 15:00:06	0.114062	0.115235	0.00117287	0.00504417	0.0081884	0.0430871	0.0344965	0.0215126	-0.0144971	0.00327474	-0.00263672	-0.0011873	-0.0034655	-0.0112444	0.0171879	0.00616814	0.000527114	0.00208307	0.0195632	-0.0125692	0	0	0.00169025	-0.00198779	-0.00117287
0.00504417	2010-11-09 15:30:06	0.116174	0.116703	0.000528312	0.00504417	0.00839059	0.0437537	0.0349662	0.0217396	-0.0145616	0.00329333	-0.00265003	-0.00118807	-0.00350686	-0.0113322	0.0174008	0.00624386	0.000534266	0.00209885	0.01967	-0.0125748	0	0	0.00152303	-0.00214197	-0.000528312
0.00504417	2010-11-09 16:00:06	0.117583	0.117589	6.79016e-06	0.00504417	0.00845571	0.0441444	0.0353306	0.0219428	-0.0146601	0.0033144	-0.00266507	-0.00118872	-0.00357945	-0.01143	0.0175772	0.00631891	0.000541509	0.00211329	0.0197989	-0.0125827	0	0	0.00134017	-0.0022265	-6.79016e-06
0.00504417	2010-11-09 16:30:06	0.118991	0.11837	-0.000620472	0.00504417	0.00857139	0.0444296	0.035565	0.0221152	-0.0147673	0.00333645	-0.00268247	-0.00118917	-0.00358803	-0.0114979	0.0177039	0.00638962	0.000547838	0.00212986	0.0199223	-0.0125904	0	0	0.0011624	-0.00223206	0.000620472
0.00504417	2010-11-09 17:00:06	0.118991	0.118762	-0.000229189	0.00504417	0.00860735	0.0445164	0.0357204	0.0222264	-0.0149	0.00336321	-0.00270068	-0.00118944	-0.00362784	-0.0116327	0.0178774	0.00645318	0.000553896	0.00214699	0.0200473	-0.0125997	0	0	0.00100865	-0.00215327	0.000229189
0.00504417	2010-11-09 17:30:06	0.118287	0.119034	0.000747255	0.00504417	0.00864331	0.0445505	0.0357478	0.0223531	-0.0150635	0.00339316	-0.0027207	-0.00118953	-0.00373321	-0.0116976	0.0179802	0.00651774	0.000559182	0.00216771	0.020185	-0.0126088	0	0	0.000894703	-0.00198916	-0.000747255
0.00504417	2010-11-09 18:00:06	0.118991	0.119814	0.000823435	0.00504417	0.00864331	0.0447428	0.0359047	0.0224397	-0.0152681	0.00342228	-0.00274185	-0.00118943	-0.00373613	-0.0117601	0.0181587	0.00657776	0.000563689	0.00219136	0.0203516	-0.0126188	0	0	0.000832018	-0.00174342	-0.000823435
0.00504417	2010-11-09 18:30:06	0.118991	0.12089	0.0018995	0.00504417	0.0086647	0.0450374	0.0360875	0.0225053	-0.0154846	0.00345515	-0.00276162	-0.00118905	-0.00375758	-0.0116974	0.0182698	0.00663528	0.000567355	0.00221632	0.020524	-0.012629	0	0	0.000826921	-0.00142436	-0.0018995
0.00504417	2010-11-09 19:00:06	0.122511	0.121978	-0.000532989	0.00504417	0.00872303	0.0453413	0.0362436	0.0225254	-0.0156783	0.0034887	-0.00278131	-0.00118866	-0.00380306	-0.0116734	0.0183185	0.00668904	0.000570751	0.00224552	0.0207154	-0.0126378	0	0	0.000880125	-0.00104452	0.000532989
0.00504417	2010-11-09 19:30:06	0.12392	0.122671	-0.001248	0.00504417	0.00880953	0.045304	0.0362946	0.0225828	-0.0158666	0.00352337	-0.00280034	-0.0011882	-0.00382725	-0.011743	0.0183278	0.00672584	0.000574728	0.00227639	0.0209126	-0.0126454	0	0	0.000986672	-0.00062009	0.001248
0.00504417	2010-11-09 20:00:06	0.123215	0.123029	-0.000186561	0.00504417	0.00880953	0.0451149	0.0362691	0.0226594	-0.0160187	0.003559	-0.0028192	-0.00118779	-0.00386295	-0.0118834	0.0183	0.00675106	0.000578524	0.00230754	0.021096	-0.0126547	0	0	0.0011363	-0.000169962	0.000186561
0.00504417	2010-11-09 20:30:06	0.121807	0.12374	0.0019331	0.00504417	0.00876579	0.0451583	0.0362949	0.0227232	-0.0161764	0.00359505	-0.00283816	-0.00118725	-0.00387564	-0.0120789	0.0184184	0.00677101	0.000582901	0.00233963	0.0212673	-0.0126635	0	0	0.00131417	0.000285358	-0.0019331
0.00504417	2010-11-09 21:00:06	0.12392	0.124642	0.000722352	0.00504417	0.00869386	0.0453352	0.036375	0.0227806	-0.0163116	0.00363721	-0.00285948	-0.00118677	-0.00396266	-0.0122163	0.0185764	0.00679878	0.000586956	0.0023711	0.0214231	-0.0126708	0	0	0.00150203	0.00072499	-0.000722352
0.00504417	2010-11-09 21:30:06	0.126032	0.126384	0.000352434	0.00504417	0.00884549	0.0457754	0.0366368	0.0228745	-0.0164235	0.00368449	-0.00288129	-0.0011863	-0.0039213	-0.0124345	0.0188288	0.00683937	0.000592258	0.00240511	0.021573	-0.0126766	0	0	0.00167949	0.00112897	-0.000352434
0.00504417	2010-11-09 22:00:06	0.126032	0.127734	0.00170208	0.00504417	0.00883091	0.0460545	0.0369234	0.0230604	-0.0165104	0.00373344	-0.00290367	-0.00118553	-0.00392988	-0.0127692	0.0191217	0.00687382	0.000599692	0.00244404	0.0217221	-0.0126808	0	0	0.00182564	0.0014795	-0.00170208
0.00504417	2010-11-09 22:30:06	0.128144	0.129428	0.00128356	0.00504417	0.00898255	0.0464887	0.0372385	0.0233686	-0.0165985	0.00378474	-0.00292589	-0.00118463	-0.00388852	-0.0132551	0.0194542	0.00692913	0.000608548	0.00248339	0.0218993	-0.0126842	0	0	0.00192059	0.00176202	-0.00128356
0.00504417	2010-11-09 23:00:06	0.128848	0.131493	0.00264518	0.00504417	0.00897575	0.0470843	0.0378136	0.0237177	-0.016666	0.00383452	-0.00294802	-0.00118382	-0.00390705	-0.0137481	0.02001	0.00701208	0.000618842	0.00252379	0.0220845	-0.0126861	0	0	0.00194701	0.00196614	-0.00264518
0.00504417	2010-11-09 23:30:06	0.130256	0.134351	0.00409472	0.00504417	0.00906226	0.0481014	0.0385717	0.0241388	-0.0167329	0.00388347	-0.00297032	-0.00118312	-0.00401105	-0.0141274	0.0206748	0.00714855	0.000629125	0.00256289	0.0222669	-0.0126859	0	0	0.00189146	0.00208616	-0.00409472
0.00504417	2010-11-09 23:58:56	0.135185	0.137662	0.00247691	0.00504417	0.00923127	0.0493131	0.0393992	0.0245788	-0.0167855	0.00393323	-0.00299284	-0.0011821	-0.00403414	-0.0143677	0.021338	0.00732287	0.000640088	0.0025976	0.0224359	-0.0126845	0	0	0.00175292	0.00212155	-0.00247691
0.00504417	2010-11-10 00:30:06	0.138705	0.141208	0.00250309	0.00504417	0.00956772	0.0505138	0.0403999	0.0251215	-0.0168541	0.00398733	-0.00301794	-0.00118066	-0.00411212	-0.0145849	0.0219987	0.00751866	0.000652979	0.0026337	0.0226172	-0.0126798	0	0	0.00150635	0.00207593	-0.00250309
0.00504417	2010-11-10 01:00:06	0.141522	0.143884	0.00236251	0.00504417	0.00978448	0.0515464	0.0412363	0.0258115	-0.0169369	0.004036	-0.00304147	-0.00117896	-0.00413787	-0.0149874	0.0224053	0.00771861	0.000668969	0.00266649	0.0227879	-0.0126751	0	0	0.0011773	0.00195843	-0.00236251
0.00504417	2010-11-10 01:30:06	0.142226	0.146735	0.00450906	0.00504417	0.00993612	0.0527591	0.04236	0.0265299	-0.0170651	0.00407995	-0.00306532	-0.00117711	-0.00425748	-0.0154294	0.0228688	0.00792346	0.00068531	0.00269461	0.022968	-0.0126689	0	0	0.00076751	0.00178115	-0.00450906
0.00504417	2010-11-10 02:00:06	0.14293	0.150232	0.00730172	0.00504417	0.0101743	0.0544956	0.0436143	0.0272455	-0.0172293	0.00412085	-0.00308827	-0.00117506	-0.00443424	-0.0158712	0.0234494	0.00812363	0.000701708	0.00271749	0.0231555	-0.0126634	0	0	0.000291601	0.00155905	-0.00730172
0.00504417	2010-11-10 02:30:06	0.149971	0.154072	0.00410129	0.00504417	0.0103988	0.0563376	0.0449463	0.0279501	-0.0174046	0.00415843	-0.00311049	-0.00117277	-0.00463777	-0.0160563	0.0240393	0.00836093	0.000717508	0.00274045	0.0233393	-0.0126564	0	0	-0.000231273	0.0013087	-0.00410129
0.00504417	2010-11-10 03:00:06	0.154899	0.158294	0.00339445	0.00504417	0.010947	0.0580429	0.0463281	0.0285737	-0.0176026	0.00419518	-0.00313156	-0.00116989	-0.00475601	-0.0160575	0.0246697	0.00857071	0.000731982	0.00276421	0.0235242	-0.0126488	0	0	-0.000778559	0.001047	-0.00339445
0.00504417	2010-11-10 03:30:06	0.15842	0.160815	0.00239492	0.00504417	0.0112143	0.0591063	0.0471613	0.0291352	-0.0178319	0.004234	-0.0031501	-0.00116676	-0.00481728	-0.0159369	0.0250012	0.00876297	0.000744668	0.00278773	0.0237025	-0.012641	0	0	-0.00132568	0.000790051	-0.00239492
0.00504417	2010-11-10 04:00:06	0.160532	0.162097	0.00156487	0.00504417	0.0114671	0.0596333	0.0476826	0.029643	-0.0181525	0.00426964	-0.0031679	-0.00116324	-0.00488557	-0.0157683	0.0250456	0.00893404	0.00075542	0.00281196	0.0238721	-0.012629	0	0	-0.00184752	0.000552093	-0.00156487
0.00504417	2010-11-10 04:30:06	0.16194	0.162739	0.000798905	0.00504417	0.0116255	0.0599652	0.0481772	0.0299384	-0.0185236	0.00430527	-0.00318448	-0.00115937	-0.00494702	-0.0155528	0.0249478	0.00906163	0.000761659	0.00283456	0.0240344	-0.0126141	0	0	-0.0023199	0.000344646	-0.000798905
0.00504417	2010-11-10 05:00:06	0.159124	0.16248	0.00335621	0.00504417	0.0115536	0.0603466	0.0483591	0.0300187	-0.0189163	0.00433855	-0.00319918	-0.00115499	-0.00523463	-0.0151616	0.0246671	0.00916936	0.000763815	0.00285483	0.0241763	-0.0126001	0	0	-0.00272097	0.000175888	-0.00335621
0.00504417	2010-11-10 05:30:06	0.159828	0.161876	0.00204778	0.00504417	0.0116333	0.0605324	0.0483311	0.0299503	-0.0193402	0.00437099	-0.00321225	-0.00115025	-0.00532576	-0.014829	0.0242681	0.00922092	0.000765253	0.00287367	0.0243122	-0.0125871	0	0	-0.00303244	5.03161e-05	-0.00204778
0.00504417	2010-11-10 06:00:06	0.16194	0.160243	-0.00169697	0.00504417	0.011885	0.0599802	0.0480949	0.0298026	-0.0197402	0.00440275	-0.00322377	-0.00114527	-0.00540693	-0.0146451	0.0237573	0.00918213	0.000765959	0.00289189	0.024439	-0.0125697	0	0	-0.00324056	-3.13064e-05	0.00169697
0.00504417	2010-11-10 06:30:06	0.159124	0.157488	-0.00163572	0.00504417	0.011748	0.059112	0.0474932	0.0295912	-0.0201402	0.00443325	-0.00323299	-0.00113992	-0.00542528	-0.0146624	0.0233388	0.0090654	0.000766139	0.00290817	0.0245481	-0.0125508	0	0	-0.00333678	-7.17378e-05	0.00163572
0.00504417	2010-11-10 07:00:06	0.153491	0.154597	0.0011057	0.00504417	0.0114087	0.0581849	0.046762	0.0292986	-0.0205631	0.0044596	-0.00324034	-0.00113412	-0.00532147	-0.0146581	0.0230233	0.00892512	0.000763545	0.00292226	0.0246467	-0.01253	0	0	-0.00331813	-7.68123e-05	-0.0011057
0.00504417	2010-11-10 07:30:06	0.152083	0.152713	0.000629601	0.00504417	0.0113582	0.0575337	0.0461897	0.0289913	-0.0209369	0.00448303	-0.00324622	-0.00112796	-0.00528011	-0.0146637	0.0228825	0.00880723	0.000759202	0.00293187	0.0247368	-0.0125083	0	0	-0.00318721	-5.48099e-05	-0.000629601
0.00504417	2010-11-10 08:00:06	0.149971	0.151543	0.00157184	0.00504417	0.011192	0.057016	0.0458761	0.0287197	-0.0212283	0.0045023	-0.00325063	-0.00112158	-0.00525436	-0.0146438	0.0229449	0.00869828	0.00075341	0.00293898	0.024809	-0.0124859	0	0	-0.00295197	-1.57026e-05	-0.00157184
0.00504417	2010-11-10 08:30:06	0.149971	0.150939	0.000968304	0.00504417	0.011019	0.0567742	0.0455642	0.0285592	-0.0214641	0.0045145	-0.00325324	-0.00111514	-0.00511622	-0.0146183	0.0229354	0.00859791	0.000746748	0.00294348	0.0248653	-0.0124627	0	0	-0.00262506	2.96618e-05	-0.000968304
0.00504417	2010-11-10 09:00:06	0.151379	0.151169	-0.000209882	0.00504417	0.0109976	0.0567401	0.0454862	0.0284197	-0.0216559	0.00452199	-0.00325414	-0.00110847	-0.00487699	-0.0145702	0.0228908	0.0085291	0.000741355	0.00294351	0.0249057	-0.0124328	0	0	-0.00222309	7.03804e-05	0.000209882
0.00504417	2010-11-10 09:30:06	0.151379	0.151312	-6.73646e-05	0.00504417	0.0110403	0.0566346	0.0454598	0.0283441	-0.0217861	0.00451921	-0.0032534	-0.00110154	-0.00491406	-0.0145774	0.022868	0.00849205	0.000736419	0.00294161	0.0249343	-0.0124011	0	0	-0.00176561	9.62669e-05	6.73646e-05
0.00504417	2010-11-10 10:00:06	0.151379	0.151366	-1.31113e-05	0.00504417	0.010983	0.0565571	0.0453298	0.028355	-0.0218557	0.00450937	-0.00325087	-0.00109476	-0.0049283	-0.0146539	0.0228066	0.00849194	0.000732606	0.00293274	0.0249476	-0.0123651	0	0	-0.001274	9.85322e-05	1.31113e-05
0.00504417	2010-11-10 10:30:06	0.151379	0.151791	0.000412565	0.00504417	0.0109684	0.0564983	0.0453823	0.0283814	-0.0218637	0.00449287	-0.00324752	-0.00108781	-0.00490411	-0.0147617	0.0228307	0.00848246	0.000730575	0.0029185	0.0249519	-0.0123254	0	0	-0.000770309	7.03439e-05	-0.000412565
0.00504417	2010-11-10 11:00:06	0.152083	0.152612	0.000529246	0.00504417	0.0109684	0.0566813	0.0454874	0.0284425	-0.0218168	0.00447151	-0.00324237	-0.00108088	-0.00489278	-0.0148792	0.0229243	0.0084742	0.000730981	0.00290055	0.0249466	-0.0122787	0	0	-0.00027606	7.24287e-06	-0.000529246
0.00504417	2010-11-10 11:30:06	0.157012	0.153639	-0.00337291	0.00504417	0.0109325	0.0569604	0.0456705	0.0285191	-0.021734	0.004446	-0.00323518	-0.0010736	-0.00493963	-0.0149259	0.0230759	0.00848858	0.000732357	0.00288037	0.0249301	-0.0122292	0	0	0.00018882	-9.25906e-05	0.00337291
0.00504417	2010-11-10 12:00:06	0.157716	0.155112	-0.00260364	0.00504417	0.0110695	0.0573324	0.0459313	0.028541	-0.0216354	0.0044148	-0.00322513	-0.0010662	-0.00489124	-0.0148334	0.0232307	0.00850275	0.000731996	0.00286005	0.0249042	-0.0121782	0	0	0.000607015	-0.000228225	0.00260364
0.00504417	2010-11-10 12:30:06	0.157716	0.155827	-0.00188871	0.00504417	0.0111201	0.0574594	0.0459814	0.0285045	-0.0215375	0.00437666	-0.00321263	-0.00105884	-0.00488128	-0.0146577	0.0232792	0.00852951	0.00073106	0.00283731	0.0248663	-0.0121232	0	0	0.000964635	-0.000396012	0.00188871
0.00504417	2010-11-10 13:00:06	0.15842	0.155509	-0.00291046	0.00504417	0.0111706	0.0571182	0.0457461	0.0284425	-0.0214315	0.00433673	-0.00319768	-0.00105122	-0.00488557	-0.0144551	0.0231596	0.00856263	0.000729887	0.00281255	0.0248082	-0.0120628	0	0	0.00125184	-0.000589765	0.00291046
0.00504417	2010-11-10 13:30:06	0.156307	0.154546	-0.00176131	0.00504417	0.011192	0.0565786	0.0454315	0.0282912	-0.0213195	0.00429777	-0.00318068	-0.00104348	-0.00488849	-0.0142881	0.0229476	0.00857346	0.000727253	0.00278888	0.0247293	-0.0119975	0	0	0.00146324	-0.000801066	0.00176131
0.00504417	2010-11-10 14:00:06	0.153491	0.152688	-0.000803516	0.00504417	0.0109752	0.0559027	0.0449351	0.0280561	-0.021239	0.00425797	-0.00316001	-0.00103554	-0.00496245	-0.0140939	0.0226744	0.00856208	0.000724122	0.00276769	0.0246308	-0.01193	0	0	0.00159799	-0.00101968	0.000803516
0.00504417	2010-11-10 14:30:06	0.151379	0.150858	-0.000521004	0.00504417	0.0108673	0.0554158	0.0444135	0.0277543	-0.021208	0.00421637	-0.00313608	-0.00102741	-0.00499386	-0.0138942	0.02234	0.0085302	0.000720749	0.00274619	0.0245063	-0.011863	0	0	0.00165969	-0.00123408	0.000521004
0.00504417	2010-11-10 15:00:06	0.147859	0.148909	0.00105097	0.00504417	0.0107876	0.0547553	0.043969	0.0273924	-0.0211633	0.00417242	-0.00310985	-0.00101913	-0.00501377	-0.0136704	0.0220649	0.0084729	0.000716232	0.00272172	0.02436	-0.0117947	0	0	0.001656	-0.00143207	-0.00105097
0.00504417	2010-11-10 15:30:06	0.149267	0.146717	-0.00254961	0.00504417	0.0106865	0.0540855	0.0433933	0.0270041	-0.0211211	0.00412555	-0.00308151	-0.00101054	-0.00500518	-0.0134082	0.0217667	0.00837778	0.000710185	0.00269458	0.0241802	-0.0117216	0	0	0.00159798	-0.00160142	0.00254961
0.00504417	2010-11-10 16:00:06	0.145042	0.143915	-0.00112737	0.00504417	0.0104989	0.0531211	0.0426352	0.0265319	-0.0210918	0.00407549	-0.00305071	-0.00100152	-0.00490256	-0.013061	0.0213865	0.00826861	0.000701809	0.00266539	0.0239737	-0.0116491	0	0	0.00149928	-0.00173057	0.00112737
0.00504417	2010-11-10 16:30:06	0.141522	0.140796	-0.000726181	0.00504417	0.0103978	0.0519984	0.0417471	0.0260232	-0.0210411	0.00402127	-0.00301517	-0.000992252	-0.00483855	-0.0127283	0.0209607	0.00814807	0.000692361	0.00263445	0.0237485	-0.011571	0	0	0.00137514	-0.00180937	0.000726181
0.00504417	2010-11-10 17:00:06	0.138001	0.137116	-0.00088514	0.00504417	0.0101519	0.0506526	0.0407804	0.0254681	-0.0209703	0.00396165	-0.00297621	-0.000982571	-0.00480148	-0.012428	0.0204798	0.00802373	0.000681159	0.00260167	0.0235123	-0.0114944	0	0	0.00124131	-0.0018297	0.00088514
0.00504417	2010-11-10 17:30:06	0.133073	0.133446	0.00037379	0.00504417	0.00989917	0.0494371	0.0397365	0.0248929	-0.0208829	0.00389648	-0.00293364	-0.000972639	-0.00474159	-0.012183	0.0199709	0.00787364	0.000669088	0.00256609	0.0232599	-0.0114125	0	0	0.00111289	-0.00178607	-0.00037379
0.00504417	2010-11-10 18:00:06	0.129552	0.129966	0.000414027	0.00504417	0.00962506	0.0482402	0.038771	0.0243076	-0.0207709	0.00382715	-0.0028879	-0.000962298	-0.0046448	-0.0119336	0.0194933	0.00771339	0.000656662	0.00252713	0.0229615	-0.0113286	0	0	0.0010033	-0.0016761	-0.000414027
0.00504417	2010-11-10 18:30:06	0.128144	0.126978	-0.00116551	0.00504417	0.00942288	0.0471735	0.0379612	0.0237124	-0.0206155	0.00375338	-0.00284175	-0.000951497	-0.00460207	-0.0116588	0.0190926	0.00755326	0.000644151	0.0024848	0.0226279	-0.0112446	0	0	0.000923275	-0.00150085	0.00116551
0.00504417	2010-11-10 19:00:06	0.12392	0.124027	0.00010732	0.00504417	0.00917015	0.046113	0.0370467	0.023108	-0.0204183	0.00367392	-0.00279437	-0.000940378	-0.00451369	-0.0113415	0.0186948	0.00739011	0.000630552	0.00243975	0.022267	-0.0111585	0	0	0.00088011	-0.00126486	-0.00010732
0.00504417	2010-11-10 19:30:06	0.122511	0.120999	-0.00151216	0.00504417	0.00898255	0.0449222	0.0360548	0.02253	-0.0201728	0.00358934	-0.00274479	-0.000928875	-0.0043855	-0.0110754	0.0182389	0.00722028	0.000617251	0.00239246	0.0218846	-0.0110711	0	0	0.000877122	-0.000976123	0.00151216
0.00504417	2010-11-10 20:00:06	0.118287	0.118062	-0.00022437	0.00504417	0.00883771	0.0436105	0.0351147	0.0219548	-0.0198836	0.00350171	-0.00269398	-0.000917214	-0.00425164	-0.0108317	0.0177924	0.00704876	0.000603899	0.00234097	0.0215051	-0.0109819	0	0	0.000913412	-0.000645729	0.00022437
0.00504417	2010-11-10 20:30:06	0.113358	0.115036	0.00167762	0.00504417	0.00849847	0.0423795	0.0341222	0.0213423	-0.019554	0.00341532	-0.00264293	-0.000905452	-0.00417476	-0.0105582	0.0173884	0.00688026	0.000589459	0.00228731	0.0211186	-0.0108913	0	0	0.000983934	-0.0002873	-0.00167762
0.00504417	2010-11-10 21:00:06	0.110542	0.112226	0.00168459	0.00504417	0.00822436	0.0412415	0.0331035	0.0206622	-0.0192082	0.00332838	-0.00258844	-0.00089349	-0.00407506	-0.010184	0.0169407	0.00673082	0.000574094	0.00223459	0.0207269	-0.0107993	0	0	0.00107988	8.374e-05	-0.00168459
0.00504417	2010-11-10 21:30:06	0.110542	0.109319	-0.00122247	0.00504417	0.00807273	0.0399111	0.0320582	0.0199339	-0.0188487	0.00323881	-0.00253208	-0.000881544	-0.00400384	-0.00975765	0.0164942	0.00658083	0.000558447	0.00218199	0.0203318	-0.0107034	0	0	0.00118936	0.000451062	0.00122247
0.00504417	2010-11-10 21:56:16	0.106317	0.106204	-0.00011337	0.00504417	0.00788013	0.0384987	0.0309908	0.0193274	-0.0185057	0.00315909	-0.00248355	-0.000871045	-0.00395518	-0.00946124	0.0160471	0.00643611	0.000545629	0.0021338	0.0199935	-0.0106164	0	0	0.00128493	0.000755685	0.00011337
0.00504417	2010-11-10 22:30:06	0.102797	0.101667	-0.00113009	0.00504417	0.00748756	0.0365683	0.0295253	0.0185738	-0.0180504	0.00305369	-0.0024205	-0.000857293	-0.0038058	-0.00915587	0.0153445	0.00623336	0.00052964	0.00206742	0.0195268	-0.0105002	0	0	0.00139154	0.00111062	0.00113009
0.00504417	2010-11-10 23:00:06	0.0978682	0.0980697	0.000201468	0.00504417	0.0071697	0.0351637	0.0284031	0.0178381	-0.0176338	0.00295677	-0.00236398	-0.000844737	-0.00368052	-0.00890519	0.01484	0.00603899	0.000514754	0.00200678	0.0190854	-0.0103923	0	0	0.00145406	0.00137453	-0.000201468
0.00504417	2010-11-10 23:30:06	0.0943478	0.0945708	0.000222987	0.00504417	0.00683047	0.0339388	0.0272809	0.0171271	-0.0171908	0.00286234	-0.00230606	-0.000831922	-0.00365067	-0.0086133	0.0143622	0.00585833	0.000499705	0.00194338	0.0186464	-0.0102823	0	0	0.00147208	0.00157984	-0.000222987
0.00504417	2010-11-11 00:00:06	0.0908274	0.0914581	0.000630684	0.00504417	0.00664287	0.0327233	0.0262893	0.0164999	-0.0167151	0.00277013	-0.00224635	-0.000818881	-0.0035537	-0.00833581	0.0139179	0.00568849	0.000485045	0.00187968	0.0182025	-0.0101693	0	0	0.00143425	0.00171969	-0.000630684
0.00504417	2010-11-11 00:30:06	0.0894192	0.0883937	-0.00102552	0.00504417	0.00646206	0.0314736	0.0254018	0.0159529	-0.0162298	0.00268014	-0.00218607	-0.000805664	-0.00339994	-0.00811625	0.0135108	0.00549022	0.00047074	0.00181684	0.0177552	-0.0100507	0	0	0.00133253	0.00179106	0.00102552
0.00504417	2010-11-11 01:00:06	0.0866028	0.0853099	-0.00129288	0.00504417	0.00610145	0.030435	0.0245407	0.0154579	-0.0157489	0.00258849	-0.00212546	-0.000792273	-0.00327312	-0.00786963	0.013113	0.00530186	0.000456373	0.00175515	0.0172957	-0.00992827	0	0	0.00116289	0.00179485	0.00129288
0.00504417	2010-11-11 01:30:06	0.0844906	0.0828661	-0.00162452	0.00504417	0.00589926	0.0296629	0.0238618	0.0149328	-0.0152792	0.00249545	-0.00206395	-0.000778788	-0.00312073	-0.00745569	0.0127206	0.00513358	0.000440354	0.00169214	0.0168218	-0.00980197	0	0	0.000925741	0.0017357	0.00162452
0.00504417	2010-11-11 02:00:06	0.0830824	0.0802887	-0.00279368	0.00504417	0.00579817	0.0288535	0.0231568	0.0144087	-0.0147912	0.00239464	-0.00200212	-0.00076497	-0.00306805	-0.00695271	0.0122583	0.00498682	0.000422716	0.00162769	0.0163417	-0.00967284	0	0	0.000625973	0.00162152	0.00279368
0.00504417	2010-11-11 02:30:06	0.0809701	0.0771718	-0.00379833	0.00504417	0.00564653	0.0278363	0.0223722	0.0138763	-0.014307	0.00229009	-0.00194037	-0.000750749	-0.0030224	-0.00641304	0.0116817	0.0048413	0.000405033	0.00155873	0.0158597	-0.00954244	0	0	0.000272758	0.00146287	0.00379833
0.00504417	2010-11-11 03:00:06	0.0753374	0.073313	-0.0020244	0.00504417	0.00546573	0.0265928	0.0214049	0.0133184	-0.0138267	0.0021897	-0.00187829	-0.000736145	-0.00286864	-0.00597277	0.0109443	0.00465207	0.000387569	0.00148596	0.0153698	-0.00941085	0	0	-0.000120996	0.00127204	0.0020244
0.00504417	2010-11-11 03:30:06	0.0704088	0.0687737	-0.00163514	0.00504417	0.00522758	0.0251602	0.0202833	0.0127769	-0.0133585	0.00209305	-0.00181686	-0.00072129	-0.00276893	-0.00562724	0.010129	0.00444254	0.000370974	0.00141634	0.0148811	-0.0092815	0	0	-0.000539422	0.00106222	0.00163514
0.00504417	2010-11-11 04:00:06	0.0668884	0.0645538	-0.00233465	0.00504417	0.00496028	0.0238951	0.0193697	0.0122391	-0.0129141	0.00199738	-0.00175478	-0.00070631	-0.00272912	-0.00535544	0.00945741	0.00422141	0.000354565	0.00134777	0.0143957	-0.00915084	0	0	-0.000964656	0.00084644	0.00233465
0.00504417	2010-11-11 04:30:06	0.0626638	0.0608508	-0.00181305	0.00504417	0.00464242	0.0229246	0.0185353	0.0117204	-0.0124677	0.00190087	-0.0016923	-0.000690626	-0.00264503	-0.00505913	0.00888012	0.00399023	0.000336944	0.0012816	0.0139074	-0.00901751	0	0	-0.00137793	0.000636788	0.00181305
0.00504417	2010-11-11 05:00:06	0.0619597	0.058013	-0.00394673	0.00504417	0.00444802	0.0222921	0.0178826	0.0111689	-0.0120085	0.00180561	-0.00162957	-0.00067455	-0.00252953	-0.00469652	0.00840253	0.00375115	0.000319153	0.00121279	0.0134223	-0.0088806	0	0	-0.00176065	0.000443591	0.00394673
0.00504417	2010-11-11 05:30:06	0.0584393	0.055302	-0.00313733	0.00504417	0.00436831	0.0214206	0.0172024	0.0105582	-0.0115437	0.00171424	-0.00156741	-0.000658006	-0.0023145	-0.00418053	0.00792899	0.00351139	0.000299603	0.00114424	0.0129349	-0.00874024	0	0	-0.00209555	0.000274858	0.00313733
0.00504417	2010-11-11 06:00:06	0.055623	0.0518355	-0.00378749	0.00504417	0.00423125	0.0202359	0.0162069	0.00981523	-0.011092	0.0016273	-0.00150451	-0.000641112	-0.00214924	-0.00353172	0.00733778	0.0032869	0.000277921	0.00107687	0.0124425	-0.00859701	0	0	-0.00236755	0.000135918	0.00378749
0.00504417	2010-11-11 06:30:06	0.0506943	0.0465887	-0.00410561	0.00504417	0.00402129	0.0182231	0.0146384	0.0090267	-0.0106819	0.00154299	-0.00144137	-0.00062431	-0.00198827	-0.00300936	0.00653365	0.00307189	0.000256706	0.00101298	0.0119496	-0.00845221	0	0	-0.00256463	2.92812e-05	0.00410561
0.00504417	2010-11-11 07:00:06	0.0415412	0.0404809	-0.00106031	0.00504417	0.0037326	0.0158107	0.012891	0.00825458	-0.0102967	0.00146202	-0.00137856	-0.000607524	-0.00187021	-0.00264561	0.00561884	0.00284386	0.000235486	0.000951029	0.0114634	-0.00830448	0	0	-0.00267839	-4.52843e-05	0.00106031
0.00504417	2010-11-11 07:30:06	0.0309799	0.0347336	0.00375368	0.00504417	0.00320477	0.0137488	0.0114294	0.00753989	-0.00991283	0.00138756	-0.00131566	-0.000590405	-0.00180173	-0.00261486	0.00489724	0.00258582	0.000217615	0.000890835	0.0109722	-0.00815429	0	0	-0.00270443	-9.04747e-05	-0.00375368
0.00504417	2010-11-11 08:00:06	0.031684	0.0306034	-0.00108061	0.00504417	0.00258463	0.0125616	0.0103366	0.00685164	-0.00951711	0.00131615	-0.00125358	-0.000573595	-0.00171061	-0.0024459	0.00431844	0.00232943	0.000199842	0.000835297	0.0104776	-0.00799771	0	0	-0.00264244	-0.000111026	0.00108061
0.00504417	2010-11-11 08:30:06	0.0302758	0.0289108	-0.00136503	0.00504417	0.00244078	0.0122391	0.00978915	0.00617067	-0.00910359	0.00124501	-0.00119249	-0.00055696	-0.00158516	-0.00221497	0.00404757	0.00208477	0.000182327	0.000781694	0.00998447	-0.00783647	0	0	-0.0024961	-0.000113182	0.00136503
0.00504417	2010-11-11 09:00:06	0.031684	0.0275334	-0.00415055	0.00504417	0.0023251	0.011594	0.00926511	0.00565649	-0.0086169	0.00117249	-0.00113278	-0.000540342	-0.00144135	-0.00181822	0.00380858	0.00187577	0.000165698	0.000728552	0.00949515	-0.00767114	0	0	-0.0022728	-0.000104108	0.00415055
0.00504417	2010-11-11 09:30:06	0.0274594	0.0258673	-0.00159214	0.00504417	0.00241841	0.010617	0.00853459	0.00529275	-0.00810885	0.00110081	-0.00107413	-0.000523858	-0.001192	-0.00156628	0.00339415	0.00167393	0.000149448	0.000673931	0.00901207	-0.00750447	0	0	-0.00198313	-9.12988e-05	0.00159214
0.00504417	2010-11-11 10:00:06	0.0211226	0.0234821	0.00235951	0.00504417	0.00212972	0.00943879	0.00772483	0.00494544	-0.00761308	0.00103065	-0.00101679	-0.000507658	-0.000918628	-0.0014532	0.00297335	0.0014742	0.000134437	0.000620289	0.00853591	-0.00733803	0	0	-0.00164024	-8.20188e-05	-0.00235951
0.00504417	2010-11-11 10:30:06	0.0197145	0.0212549	0.00154039	0.00504417	0.00182644	0.00858311	0.00704713	0.00461727	-0.00715258	0.000963535	-0.000959778	-0.000491491	-0.000904561	-0.00145762	0.00256455	0.00131972	0.000120753	0.000569708	0.00807044	-0.00716395	0	0	-0.00125914	-8.28135e-05	-0.00154039
0.00504417	2010-11-11 11:00:06	0.0218267	0.0201452	-0.00168155	0.00504417	0.00166801	0.00817698	0.00660535	0.00431551	-0.00669555	0.000897672	-0.000902763	-0.000475224	-0.000806225	-0.00153147	0.00232596	0.00121367	0.000109826	0.000522348	0.00761677	-0.00698482	0	0	-0.000855935	-9.91063e-05	0.00168155
0.00504417	2010-11-11 11:30:06	0.0232349	0.0197101	-0.00352484	0.00504417	0.00156692	0.00797857	0.00644958	0.00413956	-0.00623852	0.000831114	-0.000846241	-0.000459074	-0.000914337	-0.00161495	0.00230549	0.00110304	0.000100795	0.000477147	0.00716966	-0.006801	0	0	-0.000446976	-0.000134895	0.00352484
0.00504417	2010-11-11 12:00:06	0.0225308	0.0203259	-0.00220485	0.00504417	0.00155234	0.00803131	0.00644958	0.00407026	-0.00579738	0.000762061	-0.000791353	-0.000443041	-0.00073209	-0.00163177	0.00240731	0.00100792	9.47702e-05	0.000432824	0.00672455	-0.00661484	0	0	-4.81219e-05	-0.000192549	0.00220485
0.00504417	2010-11-11 12:30:06	0.023939	0.0209851	-0.00295392	0.00504417	0.00153095	0.00809339	0.00647569	0.00396544	-0.00536252	0.000690789	-0.000737934	-0.00042736	-0.00058536	-0.00148407	0.00247474	0.000929387	8.91354e-05	0.000386905	0.006281	-0.00643259	0	0	0.000326013	-0.000272701	0.00295392
0.00504417	2010-11-11 13:00:06	0.0253472	0.0214324	-0.00391479	0.00504417	0.00156012	0.00809015	0.00639525	0.0038278	-0.00493861	0.000622015	-0.000686723	-0.000412021	-0.000482914	-0.0012702	0.00248497	0.000898378	8.27783e-05	0.000341118	0.00583902	-0.00625137	0	0	0.000662714	-0.000374226	0.00391479
0.00504417	2010-11-11 13:30:06	0.023939	0.0207615	-0.0031775	0.00504417	0.00156692	0.00754121	0.0060807	0.00364002	-0.00452846	0.000556429	-0.000637143	-0.000396807	-0.000484285	-0.00100815	0.00232383	0.000893018	7.53218e-05	0.000296811	0.00541064	-0.00607012	0	0	0.00095171	-0.000494297	0.0031775
0.00504417	2010-11-11 14:00:06	0.0183063	0.0193277	0.00102136	0.00504417	0.0015883	0.00684336	0.00553205	0.00340575	-0.0041652	0.00049972	-0.000589034	-0.000381677	-0.000479994	-0.000815645	0.00199015	0.000876305	6.8327e-05	0.000255834	0.00499283	-0.00589468	0	0	0.0011856	-0.000628512	-0.00102136
0.00504417	2010-11-11 14:30:06	0.0154899	0.0170554	0.00156553	0.00504417	0.00132099	0.00591629	0.00487926	0.00310312	-0.00385509	0.000452993	-0.000542394	-0.000366723	-0.000497158	-0.000629986	0.00164335	0.000841964	6.23083e-05	0.00021966	0.00459588	-0.00572224	0	0	0.00136013	-0.000771087	-0.00156553
0.00504417	2010-11-11 15:00:06	0.0133777	0.0151004	0.00172265	0.00504417	0.0012199	0.00530851	0.00430511	0.00270022	-0.00363661	0.000406957	-0.000496654	-0.000351902	-0.000552761	-0.000421687	0.00132052	0.00078398	5.66224e-05	0.000191371	0.00421214	-0.00554873	0	0	0.00147431	-0.0009151	-0.00172265
0.00504417	2010-11-11 15:30:06	0.0140818	0.01278	-0.00130181	0.00504417	0.0010323	0.00455184	0.00365141	0.00223257	-0.00346405	0.000358842	-0.000451976	-0.000337459	-0.000561164	-0.000136872	0.000998445	0.00070682	4.98201e-05	0.000164245	0.00383653	-0.00537298	0	0	0.00153032	-0.00105281	0.00130181
0.00504417	2010-11-11 16:00:06	0.0119695	0.0103238	-0.00164572	0.00504417	0.000945787	0.00362152	0.00291998	0.00175674	-0.00327814	0.000307537	-0.000408767	-0.000323348	-0.000518435	0.000197401	0.000651648	0.000599111	4.19064e-05	0.000135192	0.00347116	-0.00519698	0	0	0.00153331	-0.00117601	0.00164572
0.00504417	2010-11-11 16:30:06	0.0084491	0.00730359	-0.00114551	0.00504417	0.000800949	0.00245547	0.00205679	0.00124623	-0.00308193	0.000258036	-0.000366539	-0.000309297	-0.000415808	0.000466418	0.00023297	0.000469088	3.35357e-05	0.00010459	0.00311371	-0.00501933	0	0	0.001491	-0.00127646	0.00114551
0.00504417	2010-11-11 17:00:06	0.0042245	0.00365472	-0.000569776	0.00504417	0.000512257	0.00112834	0.00101353	0.000784966	-0.00287038	0.000212001	-0.000325944	-0.000295429	-0.000358834	0.000644754	-0.000253132	0.0003249	2.43416e-05	7.53143e-05	0.00276661	-0.0048395	0	0	0.00141309	-0.00134633	0.000569776
0.00504417	2010-11-11 17:30:06	-0.0007041	0.000665688	0.00136979	0.00504417	0.000310074	8.03453e-05	0.000231076	0.000314574	-0.00268554	0.000166936	-0.000286412	-0.000281729	-0.000246433	0.000721029	-0.000646482	0.000179711	1.43633e-05	4.86054e-05	0.0024301	-0.00466063	0	0	0.00131062	-0.00137869	-0.00136979
0.00504417	2010-11-11 18:00:06	-0.0035204	-0.00200145	0.00151895	0.00504417	6.79991e-06	-0.000716509	-0.00044632	-4.4615e-05	-0.00250243	0.000123814	-0.000248596	-0.000268229	-0.000219317	0.000698268	-0.000947485	3.89655e-05	5.61433e-06	2.4486e-05	0.00210596	-0.00448321	0	0	0.00119515	-0.00136797	-0.00151895
0.00504417	2010-11-11 18:30:06	-0.0014082	-0.0033543	-0.0019461	0.00504417	-0.000151641	-0.00105124	-0.000783961	-0.0003181	-0.00230276	8.16613e-05	-0.000212575	-0.000254829	-0.000175038	0.000687009	-0.00108426	-9.09494e-05	-2.85237e-06	1.13026e-06	0.00180264	-0.00431029	0	0	0.00107801	-0.00131043	0.0019461
0.00504417	2010-11-11 19:00:06	-0.0021123	-0.00367182	-0.00155952	0.00504417	-0.000180806	-0.00114739	-0.000888709	-0.000575174	-0.00207557	4.06176e-05	-0.000177289	-0.000241521	-4.97651e-05	0.000772241	-0.00108	-0.000214959	-1.13753e-05	-2.06688e-05	0.00151023	-0.00414083	0	0	0.000969492	-0.00120451	0.00155952
0.00504417	2010-11-11 19:30:06	-0.0028164	-0.00400826	-0.00119186	0.00504417	-0.000274108	-0.00128696	-0.00112462	-0.000802164	-0.00181994	-3.06159e-06	-0.000142985	-0.000228473	6.4185e-05	0.000964982	-0.00112793	-0.00030051	-1.93797e-05	-4.17205e-05	0.00123476	-0.00397149	0	0	0.000878089	-0.00105111	0.00119186
0.00504417	2010-11-11 20:00:06	-0.0028164	-0.00464136	-0.00182496	0.00504417	-0.000202183	-0.00177707	-0.00146528	-0.00105375	-0.00155829	-4.78485e-05	-0.000110641	-0.000215592	0.000173843	0.0011619	-0.0012651	-0.00036196	-2.74739e-05	-6.48691e-05	0.00097652	-0.00380393	0	0	0.000809943	-0.000853743	0.00182496
0.00504417	2010-11-11 20:30:06	-0.0045062	-0.00608731	-0.00158111	0.00504417	-0.000267314	-0.00262057	-0.00204064	-0.00132085	-0.00127168	-9.16644e-05	-7.93572e-05	-0.000203037	0.000227899	0.00130482	-0.00146043	-0.000418833	-3.56754e-05	-9.0075e-05	0.000724078	-0.00363808	0	0	0.000768391	-0.000618462	0.00158111
0.00504417	2010-11-11 21:00:06	-0.0101389	-0.00803248	0.00210642	0.00504417	-0.00048408	-0.00355698	-0.00271954	-0.00161619	-0.000999484	-0.000130349	-5.03652e-05	-0.000190783	0.000246433	0.00140259	-0.00175855	-0.000469802	-4.25743e-05	-0.000113207	0.000480672	-0.0034745	0	0	0.000753753	-0.00035368	-0.00210642
0.00504417	2010-11-11 21:30:06	-0.0097868	-0.00961925	0.000167547	0.00504417	-0.000671679	-0.004267	-0.00331921	-0.00196351	-0.000727699	-0.000167233	-2.53737e-05	-0.000178687	0.000257758	0.00147317	-0.00200449	-0.000520311	-4.83113e-05	-0.000133603	0.000254858	-0.00331568	0	0	0.000763341	-6.97636e-05	-0.000167547
0.00504417	2010-11-11 22:00:06	-0.0117583	-0.0109368	0.000821486	0.00504417	-0.000823314	-0.00483136	-0.00381442	-0.00223974	-0.000468858	-0.000201204	-1.8492e-06	-0.00016696	0.000205073	0.00142777	-0.00216852	-0.00057908	-5.1916e-05	-0.000151802	3.32412e-05	-0.00316126	0	0	0.000791701	0.00022151	-0.000821486
0.00504417	2010-11-11 22:30:06	-0.0119695	-0.0115388	0.000430746	0.00504417	-0.000924406	-0.00521884	-0.00407463	-0.00241843	-0.000194932	-0.000235176	2.13478e-05	-0.0001555	0.00023648	0.00133697	-0.00224308	-0.000647654	-5.40824e-05	-0.000167951	-0.000174624	-0.00300713	0	0	0.00083108	0.000507638	-0.000430746
0.00504417	2010-11-11 23:00:06	-0.0133073	-0.0114495	0.00185783	0.00504417	-0.000989537	-0.00533975	-0.00420399	-0.00252509	7.72614e-05	-0.000267483	4.47902e-05	-0.000144115	0.000340477	0.0012564	-0.00220869	-0.000729849	-5.63555e-05	-0.000185079	-0.000355436	-0.00285541	0	0	0.000872069	0.000776153	-0.00185783
0.00504417	2010-11-11 23:30:06	-0.010843	-0.0108874	-4.43891e-05	0.00504417	-0.00109742	-0.00522493	-0.00420399	-0.00263175	0.000356131	-0.000294243	6.66786e-05	-0.000132914	0.000404484	0.00129472	-0.00211421	-0.000774912	-5.88938e-05	-0.00020169	-0.000531081	-0.00270731	0	0	0.000904382	0.0010154	4.43891e-05
0.00504417	2010-11-12 00:00:06	-0.0097868	-0.0102453	-0.000458462	0.00504417	-0.000989537	-0.00516001	-0.0042304	-0.00270833	0.000615227	-0.000317122	8.58695e-05	-0.000122123	0.000430229	0.0013429	-0.00203635	-0.000785743	-6.15957e-05	-0.000214779	-0.000709131	-0.00256155	0	0	0.000917718	0.0012153	0.000458462
0.00504417	2010-11-12 00:30:06	-0.0098572	-0.0102175	-0.000360329	0.00504417	-0.000960371	-0.00537707	-0.00436096	-0.00271017	0.000851083	-0.00033473	0.000102286	-0.000111851	0.000478623	0.00132862	-0.00204795	-0.000790646	-6.39818e-05	-0.000225308	-0.000893331	-0.0024165	0	0	0.000902613	0.00136795	0.000360329
0.00504417	2010-11-12 01:00:06	-0.0119695	-0.0104197	0.00154981	0.00504417	-0.000989537	-0.00565296	-0.00441318	-0.00269466	0.00104219	-0.000348041	0.000116577	-0.000101979	0.000487205	0.0012521	-0.00204891	-0.000794328	-6.5285e-05	-0.000233964	-0.00106546	-0.00227301	0	0	0.000851238	0.00146815	-0.00154981
0.00504417	2010-11-12 01:30:06	-0.0121807	-0.010522	0.00165872	0.00504417	-0.00114797	-0.00561563	-0.0044651	-0.00270104	0.00118683	-0.000363155	0.000129564	-9.21902e-05	0.000509853	0.00120543	-0.00204157	-0.00078753	-6.54883e-05	-0.000239298	-0.00121764	-0.00213294	0	0	0.000758069	0.00151367	-0.00165872
0.00504417	2010-11-12 02:00:06	-0.0123215	-0.0102575	0.00206404	0.00504417	-0.00114797	-0.00544198	-0.00438615	-0.00273841	0.00131291	-0.000378686	0.000141488	-8.25189e-05	0.000425938	0.00126511	-0.00198747	-0.000760663	-6.63849e-05	-0.000246768	-0.00134066	-0.00199511	0	0	0.00062038	0.00150532	-0.00206404
0.00504417	2010-11-12 02:30:06	-0.010843	-0.00980348	0.00103952	0.00504417	-0.00101091	-0.00526224	-0.00428231	-0.00277762	0.0014502	-0.000395325	0.000152433	-7.31826e-05	0.000398822	0.00137275	-0.00193048	-0.000741246	-6.68307e-05	-0.000255987	-0.00145033	-0.00186069	0	0	0.000438522	0.00144678	-0.00103952
0.00504417	2010-11-12 03:00:06	-0.0119695	-0.0101828	0.00178666	0.00504417	-0.0010255	-0.00541114	-0.00436155	-0.002784	0.00158791	-0.000410577	0.000162723	-6.43643e-05	0.000421647	0.00145344	-0.00200545	-0.000734665	-6.6842e-05	-0.000267165	-0.00155188	-0.00172982	0	0	0.000215974	0.00134426	-0.00178666
0.00504417	2010-11-12 03:30:06	-0.011547	-0.0108414	0.000705619	0.00504417	-0.00101091	-0.00562821	-0.00451762	-0.00277123	0.00171638	-0.000423194	0.000172033	-5.58384e-05	0.000479994	0.00145471	-0.00212698	-0.000749155	-6.61879e-05	-0.000278827	-0.00164519	-0.00160043	0	0	-4.08328e-05	0.00120594	-0.000705619
0.00504417	2010-11-12 04:00:06	-0.0122511	-0.0116005	0.000650602	0.00504417	-0.00107604	-0.00581728	-0.00456985	-0.00280496	0.00182549	-0.000432761	0.000179546	-4.75715e-05	0.000457169	0.0014647	-0.00221102	-0.000764998	-6.70561e-05	-0.000289996	-0.00173406	-0.00147442	0	0	-0.000322895	0.00104134	-0.000650602
0.00504417	2010-11-12 04:30:06	-0.0143634	-0.0121953	0.00216813	0.00504417	-0.00116255	-0.00576454	-0.00462177	-0.002784	0.00190148	-0.000439555	0.00018608	-3.95478e-05	0.000408775	0.00142638	-0.00228579	-0.000769683	-6.72481e-05	-0.000299493	-0.00181878	-0.00135057	0	0	-0.000619192	0.000860574	-0.00216813
0.00504417	2010-11-12 05:00:06	-0.0128144	-0.0122636	0.000550808	0.00504417	-0.00114797	-0.00564039	-0.00449	-0.00277123	0.00195463	-0.000442188	0.00019147	-3.20001e-05	0.00039316	0.0014762	-0.00228346	-0.000779379	-6.872e-05	-0.00030902	-0.00188858	-0.00122662	0	0	-0.000917356	0.000673686	-0.000550808
0.00504417	2010-11-12 05:30:06	-0.0136593	-0.011871	0.00178833	0.00504417	-0.00106146	-0.00532108	-0.00428232	-0.00279129	0.00200004	-0.000439691	0.000196288	-2.48627e-05	0.000403113	0.00159521	-0.00222956	-0.000809036	-7.08409e-05	-0.000316304	-0.00194601	-0.00110288	0	0	-0.00120441	0.000489958	-0.00178833
0.00504417	2010-11-12 06:00:06	-0.014645	-0.0121462	0.00249885	0.00504417	-0.001112	-0.00530566	-0.00433545	-0.00281134	0.00203276	-0.000431648	0.000200207	-1.84609e-05	0.00046867	0.00182627	-0.00235554	-0.000823876	-7.33621e-05	-0.00031978	-0.00199645	-0.000984503	0	0	-0.00146754	0.000317387	-0.00249885
0.00504417	2010-11-12 06:30:06	-0.0130256	-0.0125879	0.000437719	0.00504417	-0.000924406	-0.00548255	-0.0044657	-0.00284507	0.0020401	-0.000422357	0.00020323	-1.26519e-05	0.000508482	0.0020017	-0.00255493	-0.000845056	-7.66336e-05	-0.000319795	-0.0020333	-0.000870626	0	0	-0.00169478	0.000162292	-0.000437719
0.00504417	2010-11-12 07:00:06	-0.016194	-0.01377	0.00242396	0.00504417	-0.00100412	-0.00595075	-0.0046752	-0.0028952	0.00204438	-0.000411264	0.000206087	-7.03509e-06	0.000489947	0.0021264	-0.00278253	-0.000881075	-8.10725e-05	-0.000320057	-0.00206457	-0.000761549	0	0	-0.00187568	2.90753e-05	-0.00242396
0.00504417	2010-11-12 07:30:06	-0.0180247	-0.0148649	0.00315979	0.00504417	-0.00117714	-0.0061739	-0.0049096	-0.00295991	0.00204117	-0.000396704	0.000207637	-1.59334e-06	0.000470041	0.00223542	-0.00308682	-0.000927685	-8.56471e-05	-0.000318924	-0.00208939	-0.000654406	0	0	-0.00200179	-7.98358e-05	-0.00315979
0.00504417	2010-11-12 08:00:06	-0.0180951	-0.015323	0.00277206	0.00504417	-0.0012131	-0.00621731	-0.00501344	-0.0030766	0.00204438	-0.000377984	0.000208454	3.53839e-06	0.000522726	0.00234735	-0.00331923	-0.000985669	-9.01428e-05	-0.000315694	-0.00210643	-0.00054704	0	0	-0.00206709	-0.000163911	-0.00277206
0.00504417	2010-11-12 08:30:06	-0.0175318	-0.0156295	0.00190226	0.00504417	-0.00119851	-0.00626073	-0.00503955	-0.00312493	0.0020616	-0.000356768	0.000208861	8.45307e-06	0.000441553	0.00237834	-0.00347804	-0.00105592	-9.35555e-05	-0.000309488	-0.00211922	-0.000443283	0	0	-0.0020682	-0.000224307	-0.00190226
0.00504417	2010-11-12 09:00:06	-0.0183063	-0.0157404	0.0025659	0.00504417	-0.0012131	-0.00633822	-0.00503925	-0.00304291	0.00207322	-0.000336524	0.000208699	1.2831e-05	0.00051432	0.00225479	-0.00361192	-0.00113397	-9.54005e-05	-0.000301271	-0.00212199	-0.000345813	0	0	-0.00200449	-0.000263571	-0.0025659
0.00504417	2010-11-12 09:30:06	-0.0172502	-0.0153334	0.00191678	0.00504417	-0.00124906	-0.00619542	-0.00488077	-0.00286426	0.00208698	-0.00031628	0.000209026	1.619e-05	0.000640964	0.00199111	-0.00366253	-0.00122776	-9.61903e-05	-0.000293378	-0.00212043	-0.000252472	0	0	-0.00187803	-0.00028529	-0.00191678
0.00504417	2010-11-12 10:00:06	-0.0172502	-0.0138271	0.0034231	0.00504417	-0.00124906	-0.00559374	-0.00443536	-0.00260265	0.00211516	-0.000296035	0.00020927	1.90905e-05	0.000689358	0.00166101	-0.00345868	-0.00128587	-9.57224e-05	-0.000286425	-0.00211295	-0.000161475	0	0	-0.00169346	-0.000293733	-0.0034231
0.00504417	2010-11-12 10:30:06	-0.0162644	-0.01126	0.0050044	0.00504417	-0.00118393	-0.00460134	-0.00372944	-0.00227722	0.00214615	-0.000274958	0.000208943	2.1689e-05	0.000703602	0.0013906	-0.00311265	-0.00129538	-9.46281e-05	-0.000278585	-0.00210149	-7.43117e-05	0	0	-0.00145773	-0.000293492	-0.0050044
0.00504417	2010-11-12 11:00:06	-0.0116175	-0.00795067	0.00366683	0.00504417	-0.000931206	-0.0034572	-0.00291968	-0.00188161	0.00217994	-0.000252495	0.000207962	2.41979e-05	0.000769156	0.00114271	-0.00269205	-0.00126082	-9.25697e-05	-0.000269512	-0.00209704	4.2962e-06	0	0	-0.00117974	-0.000289179	-0.00366683
0.00504417	2010-11-12 11:30:06	-0.0067592	-0.00476969	0.00198951	0.00504417	-0.000714439	-0.00251145	-0.00213663	-0.0014167	0.00219502	-0.000232807	0.000206409	2.69142e-05	0.000799015	0.0009033	-0.00221851	-0.00119503	-8.79167e-05	-0.000258435	-0.00209392	7.64669e-05	0	0	-0.000869986	-0.000285153	-0.00198951
0.00504417	2010-11-12 12:00:06	-0.0051398	-0.00178921	0.00335059	0.00504417	-0.000490875	-0.00165253	-0.0013803	-0.000952693	0.00217031	-0.000217139	0.000204121	2.92701e-05	0.000817549	0.000648328	-0.00181047	-0.00109591	-8.15487e-05	-0.000248646	-0.00208668	0.000139189	0	0	-0.000540044	-0.000285308	-0.00335059
0.00504417	2010-11-12 12:30:06	-0.0021123	0.000755185	0.00286749	0.00504417	-0.0003752	-0.000871106	-0.000779728	-0.000532438	0.00211674	-0.000202163	0.000201016	3.10581e-05	0.000793353	0.000441663	-0.00145228	-0.000966563	-7.43682e-05	-0.000241262	-0.00207688	0.00019421	0	0	-0.000202134	-0.000292907	-0.00286749
0.00504417	2010-11-12 13:00:06	0.0007041	0.00328019	0.00257609	0.00504417	-0.000208983	-8.96762e-05	-0.000153649	-0.000199689	0.002035	-0.000190794	0.000197668	3.23021e-05	0.000667904	0.000319988	-0.00105969	-0.000812898	-6.69339e-05	-0.000233646	-0.00206896	0.000247112	0	0	0.000131415	-0.000310449	-0.00257609
0.00504417	2010-11-12 13:30:06	0.0021123	0.00540924	0.00329694	0.00504417	-3.59654e-05	0.000524192	0.000341265	6.74112e-05	0.00193149	-0.000178036	0.000195872	3.29866e-05	0.000548291	0.000266234	-0.00074729	-0.000649861	-5.85127e-05	-0.000227433	-0.0020528	0.000298116	0	0	0.000448678	-0.000339571	-0.00329694
0.00504417	2010-11-12 14:00:06	0.0049286	0.00684123	0.00191263	0.00504417	7.97147e-05	0.000896245	0.000628193	0.000273446	0.00182544	-0.000162784	0.00019473	3.32536e-05	0.000455797	0.000250676	-0.000567813	-0.00051001	-4.98881e-05	-0.000220279	-0.00203264	0.000345288	0	0	0.00073865	-0.000380962	-0.00191263
0.00504417	2010-11-12 14:30:06	0.0063368	0.00774487	0.00140807	0.00504417	0.000202183	0.00107598	0.000809768	0.000419316	0.00167184	-0.000146976	0.000193911	3.34122e-05	0.000395902	0.000189719	-0.000430839	-0.000400599	-4.08235e-05	-0.000209141	-0.00201049	0.000390116	0	0	0.00099173	-0.000434303	-0.00140807
0.00504417	2010-11-12 15:00:06	0.0049286	0.00792866	0.00300006	0.00504417	0.000202183	0.00105124	0.000861689	0.000494993	0.00148164	-0.00013214	0.000191133	3.31436e-05	0.000296198	0.000174282	-0.000364377	-0.000306704	-3.28191e-05	-0.000197193	-0.00200015	0.000429437	0	0	0.00120016	-0.000498223	-0.00300006
0.00504417	2010-11-12 15:30:06	0.0063368	0.00796372	0.00162692	0.00504417	0.000216766	0.00108532	0.000861085	0.000429382	0.00126755	-0.000118968	0.000187702	3.26414e-05	0.000219317	0.000253701	-0.000321876	-0.000230306	-2.76687e-05	-0.000185137	-0.00199682	0.000458751	0	0	0.00135839	-0.000570283	-0.00162692
0.00504417	2010-11-12 16:00:06	0.0070409	0.00737804	0.000337142	0.00504417	0.000166222	0.000908428	0.000650682	0.000291739	0.00105452	-0.000106766	0.000184599	3.17545e-05	0.000139517	0.000399649	-0.00032517	-0.000169968	-2.41429e-05	-0.000173397	-0.00199412	0.000483975	0	0	0.00146337	-0.000647011	-0.000337142
0.00504417	2010-11-12 16:30:06	0.0056327	0.00625959	0.00062689	0.00504417	0.000238148	0.000402896	0.000310923	0.000124013	0.000835485	-9.56735e-05	0.00018133	3.06256e-05	8.54633e-05	0.000531432	-0.000432206	-0.000135277	-2.13956e-05	-0.000161773	-0.00197596	0.000506741	0	0	0.00151464	-0.000723984	-0.00062689
0.00504417	2010-11-12 17:00:06	0.0035204	0.00452097	0.00100057	0.00504417	0.000173017	-0.000291708	-0.00013358	-6.92525e-05	0.000615784	-8.5274e-05	0.000177409	2.91282e-05	9.4044e-05	0.000570901	-0.000585998	-0.000144297	-1.96018e-05	-0.000150881	-0.00195112	0.000529809	0	0	0.00151442	-0.000795991	-0.00100057
0.00504417	2010-11-12 17:30:06	0.0007041	0.00241417	0.00171007	0.00504417	-0.000101091	-0.000939656	-0.000628797	-0.000236979	0.000392209	-7.79259e-05	0.000172669	2.73476e-05	8.68346e-05	0.000539665	-0.000774947	-0.00016905	-1.84734e-05	-0.00013982	-0.00192919	0.000557078	0	0	0.0014674	-0.000857271	-0.00171007
0.00504417	2010-11-12 18:00:06	0	0.00126598	0.00126598	0.00504417	-0.000166222	-0.00118147	-0.000862596	-0.000423861	0.00019055	-7.55703e-05	0.000165806	2.54745e-05	7.68815e-05	0.000507036	-0.000845255	-0.000192911	-1.83491e-05	-0.000129977	-0.00190589	0.00057951	0	0	0.00138049	-0.000901834	-0.00126598
0.00504417	2010-11-12 18:30:06	-0.0014082	0.000524729	0.00193293	0.00504417	-0.000231348	-0.0012683	-0.000992552	-0.000566088	5.96767e-05	-7.94538e-05	0.000157719	2.29905e-05	2.71165e-05	0.000492992	-0.00083173	-0.000225923	-1.93303e-05	-0.00012371	-0.00187616	0.000596175	0	0	0.00126234	-0.000923846	-0.00193293
0.00504417	2010-11-12 19:00:06	0.0007041	0.000302687	-0.000401413	0.00504417	-0.000252732	-0.00125898	-0.00104448	-0.00064995	-1.80413e-05	-8.66651e-05	0.000149714	2.02487e-05	6.55573e-05	0.000572414	-0.000820332	-0.000252681	-2.10901e-05	-0.00012055	-0.00183525	0.000606627	0	0	0.00112278	-0.00091807	0.000401413
0.00504417	2010-11-12 19:30:06	0	0.000238505	0.000238505	0.00504417	-0.000216766	-0.00132105	-0.00107149	-0.000753868	-5.63655e-05	-9.72037e-05	0.000141709	1.73804e-05	0.000162341	0.000697117	-0.000807972	-0.000283906	-2.33575e-05	-0.000119633	-0.00177477	0.000610309	0	0	0.000972176	-0.000880315	-0.000238505
0.00504417	2010-11-12 20:00:06	0	-0.000325956	-0.000325956	0.00504417	-0.000252732	-0.00155677	-0.00128099	-0.000854143	-6.58443e-05	-0.000107881	0.000134032	1.42039e-05	0.000190829	0.00085584	-0.000913087	-0.000303431	-2.65443e-05	-0.000121406	-0.00170526	0.000610197	0	0	0.000820729	-0.000807866	0.000325956
0.00504417	2010-11-12 20:30:06	-0.0014082	-0.0011998	0.000208403	0.00504417	-0.000267314	-0.0019568	-0.0015424	-0.000988142	-5.38169e-05	-0.000118974	0.00012717	1.10018e-05	0.00019804	0.000961958	-0.00109277	-0.000319599	-3.00809e-05	-0.000123048	-0.00163768	0.00061057	0	0	0.000677773	-0.000699845	-0.000208403
0.00504417	2010-11-12 21:00:06	-0.0028164	-0.00229745	0.000518946	0.00504417	-0.00033244	-0.00240026	-0.00188155	-0.00110119	-1.68174e-05	-0.000131315	0.000119164	7.51586e-06	0.000190829	0.000977394	-0.00129737	-0.00034736	-3.30706e-05	-0.000124821	-0.00157108	0.000607071	0	0	0.000551146	-0.000557467	-0.000518946
0.00504417	2010-11-12 21:30:06	-0.0035204	-0.00321373	0.000306674	0.00504417	-0.000469496	-0.00274432	-0.00211565	-0.0012051	4.1689e-05	-0.000142962	0.000110178	3.99646e-06	0.000146726	0.000947552	-0.00144362	-0.000378804	-3.52313e-05	-0.000127743	-0.00150673	0.000599108	0	0	0.000446672	-0.000384147	-0.000306674
0.00504417	2010-11-12 22:00:06	-0.0039429	-0.00338934	0.000553558	0.00504417	-0.00052004	-0.0027784	-0.00219368	-0.00134639	0.000121293	-0.000153361	0.000100703	4.10176e-07	0.000165261	0.000941983	-0.00150061	-0.000424411	-3.71774e-05	-0.00013024	-0.00144836	0.000587165	0	0	0.000367794	-0.000185447	-0.000553558
0.00504417	2010-11-12 22:30:06	-0.0037317	-0.00341091	0.000320792	0.00504417	-0.000591966	-0.00278773	-0.00229904	-0.00149954	0.000220263	-0.000161541	8.99994e-05	-3.25999e-06	0.000169552	0.00101153	-0.00150891	-0.000466904	-3.96027e-05	-0.00013098	-0.00137618	0.000572693	0	0	0.000315391	3.1157e-05	-0.000320792
0.00504417	2010-11-12 23:00:06	-0.0028164	-0.00343799	-0.000621588	0.00504417	-0.000505457	-0.00304212	-0.00248212	-0.00164357	0.000332586	-0.000166533	7.91393e-05	-7.13077e-06	0.00023219	0.00110651	-0.00151104	-0.000502924	-4.18758e-05	-0.000131481	-0.00129565	0.000552862	0	0	0.000287801	0.000256673	0.000621588
0.00504417	2010-11-12 23:30:06	-0.0035204	-0.00402426	-0.000503857	0.00504417	-0.00052004	-0.00353832	-0.00279637	-0.0017384	0.000450922	-0.000167363	7.03184e-05	-1.11937e-05	0.000299118	0.0010935	-0.00157963	-0.000537833	-4.3681e-05	-0.000129723	-0.00121113	0.000529239	0	0	0.000281041	0.000481128	0.000503857
0.00504417	2010-11-13 00:00:06	-0.0040133	-0.00492835	-0.00091505	0.00504417	-0.000686263	-0.00409944	-0.00313401	-0.00177851	0.000564977	-0.00016348	6.16593e-05	-1.54238e-05	0.000336187	0.000974247	-0.00166985	-0.000569058	-4.48264e-05	-0.000125136	-0.00111253	0.00050554	0	0	0.000289201	0.000694208	0.00091505
0.00504417	2010-11-13 00:30:06	-0.0056327	-0.00491469	0.000718011	0.00504417	-0.00077277	-0.00407145	-0.00321053	-0.00180495	0.000660329	-0.000158626	5.30009e-05	-1.96958e-05	0.000337556	0.000787196	-0.0016542	-0.000592809	-4.53341e-05	-0.000118314	-0.00101336	0.000474177	0	0	0.000304994	0.000885935	-0.000718011
0.00504417	2010-11-13 01:00:06	-0.0076042	-0.00422863	0.00337557	0.00504417	-0.000873862	-0.00377366	-0.00302714	-0.00180405	0.000741003	-0.000151277	4.35241e-05	-2.43022e-05	0.000309071	0.0006769	-0.00151276	-0.00059037	-4.52835e-05	-0.0001117	-0.000935638	0.00043902	0	0	0.000320392	0.00104734	-0.00337557
0.00504417	2010-11-13 01:30:06	-0.004647	-0.00279496	0.00185204	0.00504417	-0.000729023	-0.00322795	-0.00273931	-0.00169923	0.000830087	-0.000146008	3.32314e-05	-2.90174e-05	0.000309071	0.000550925	-0.00131338	-0.00057588	-4.36367e-05	-0.0001042	-0.000855895	0.000402709	0	0	0.000327316	0.00117107	-0.00185204
0.00504417	2010-11-13 02:00:06	-0.0021123	-0.00152617	0.000586131	0.00504417	-0.000663892	-0.00294881	-0.00237465	-0.00153789	0.00092024	-0.000140878	2.19584e-05	-3.38488e-05	0.000337556	0.000451648	-0.00106511	-0.000551235	-4.12227e-05	-9.82881e-05	-0.000779395	0.000363348	0	0	0.000318308	0.00125183	-0.000586131
0.00504417	2010-11-13 02:30:06	-0.0014082	-0.000382207	0.00102599	0.00504417	-0.000577382	-0.00261084	-0.00208773	-0.00128266	0.00100504	-0.000133667	1.1095e-05	-3.87057e-05	0.000384578	0.000230455	-0.000873066	-0.000523583	-3.68009e-05	-9.38404e-05	-0.000696515	0.000323356	0	0	0.000287139	0.00128675	-0.00102599
0.00504417	2010-11-13 03:00:06	0.0007041	0.000608767	-9.53331e-05	0.00504417	-0.000577382	-0.00226964	-0.00177288	-0.00101102	0.00107155	-0.000124792	-1.15892e-06	-4.3604e-05	0.00039745	-1.18644e-05	-0.000686041	-0.000468279	-3.15834e-05	-8.86371e-05	-0.000603626	0.000281316	0	0	0.000229306	0.00127548	9.53331e-05
0.00504417	2010-11-13 03:30:06	0.0021123	0.00230631	0.000194009	0.00504417	-0.000440331	-0.00153163	-0.00124944	-0.000707448	0.00112083	-0.00011134	-1.35746e-05	-4.85283e-05	0.000309071	-0.000283664	-0.000372272	-0.000398811	-2.60724e-05	-8.26631e-05	-0.000503846	0.000239352	0	0	0.000142386	0.00122012	-0.000194009
0.00504417	2010-11-13 04:00:06	0.0042245	0.00438127	0.00015677	0.00504417	-0.000389784	-0.000678796	-0.000597247	-0.000420294	0.00116236	-9.70597e-05	-2.57449e-05	-5.37371e-05	0.000269082	-0.000381065	4.66372e-06	-0.000297116	-2.09844e-05	-7.40601e-05	-0.000411987	0.000197611	0	0	2.62279e-05	0.00112503	-0.00015677
0.00504417	2010-11-13 04:30:06	0.0098572	0.00655082	-0.00330638	0.00504417	-0.000158435	0.000204883	2.71849e-06	-0.000145908	0.00117638	-8.65216e-05	-3.79159e-05	-5.92373e-05	0.000219317	-0.000396623	0.000331751	-0.000190626	-1.51974e-05	-6.40861e-05	-0.00030829	0.000155088	0	0	-0.000117028	0.000996382	0.00330638
0.00504417	2010-11-13 05:00:06	0.0140818	0.00792827	-0.00615353	0.00504417	7.78374e-06	0.000645103	0.000419904	8.29232e-05	0.00116262	-7.418e-05	-5.09046e-05	-6.46541e-05	0.000215026	-0.000294442	0.000523589	-8.57914e-05	-1.0064e-05	-5.85284e-05	-0.000203833	0.000110928	0	0	-0.000283084	0.000841711	0.00615353
0.00504417	2010-11-13 05:30:06	0.0126736	0.00856054	-0.00411306	0.00504417	0.000151641	0.00090234	0.000678306	0.000238822	0.00111532	-5.93425e-05	-6.45459e-05	-7.01548e-05	0.000122529	-0.000212358	0.000601244	3.09217e-06	-5.29178e-06	-5.20071e-05	-0.000102388	6.55776e-05	0	0	-0.000465758	0.000669348	0.00411306
0.00504417	2010-11-13 06:00:06	0.0084491	0.00804178	-0.00040732	0.00504417	0.000173017	0.00075344	0.000573859	0.000325428	0.00103185	-3.82642e-05	-7.76964e-05	-7.58397e-05	0.000120982	-0.000140019	0.000468119	8.07101e-05	-1.06692e-06	-4.48765e-05	-1.59795e-06	1.90741e-05	0	0	-0.00065737	0.000487868	0.00040732
0.00504417	2010-11-13 06:30:06	0.0091531	0.00728979	-0.00186331	0.00504417	0.000195388	0.000607786	0.000496432	0.000378309	0.000931144	-9.14371e-06	-9.2565e-05	-8.1834e-05	-1.15014e-05	-0.000158724	0.000344671	0.000137148	2.41914e-06	-3.35367e-05	0.000110125	-2.68717e-05	0	0	-0.000849192	0.000305568	0.00186331
0.00504417	2010-11-13 07:00:06	0.0070409	0.00665585	-0.000385047	0.00504417	8.65096e-05	0.000505544	0.000574165	0.000439374	0.000820554	2.62159e-05	-0.000108411	-8.78606e-05	-0.000101254	-0.000246741	0.00030217	0.000165041	6.44069e-06	-1.70405e-05	0.00022537	-7.64629e-05	0	0	-0.00103195	0.000130025	0.000385047
0.00504417	2010-11-13 07:30:06	0.0070409	0.00658741	-0.000453494	0.00504417	5.05492e-05	0.000828093	0.00065522	0.000597072	0.000686317	6.46258e-05	-0.000124014	-9.38124e-05	-0.000162341	-0.000367022	0.000251363	0.000164824	1.03106e-05	3.22523e-06	0.000333388	-0.00012598	0	0	-0.00119634	-3.22436e-05	0.000453494
0.00504417	2010-11-13 08:00:06	0.0091531	0.00780407	-0.00134903	0.00504417	0.000151641	0.00142977	0.00115164	0.000615326	0.000538474	0.000107749	-0.000140106	-9.958e-05	-0.00011532	-0.00023766	0.000403232	0.000144647	1.11572e-05	2.49552e-05	0.00045948	-0.000176017	0	0	-0.00133347	-0.000176014	0.00134903
0.00504417	2010-11-13 08:30:06	0.0119695	0.00875559	-0.00321391	0.00504417	0.000252732	0.00202173	0.00138393	0.000628997	0.000397306	0.000151289	-0.000156442	-0.000105423	-0.00012116	-3.50507e-05	0.00046503	0.000133816	1.07569e-05	5.01306e-05	0.000593222	-0.000226576	0	0	-0.0014354	-0.000297471	0.00321391
0.00504417	2010-11-13 09:00:06	0.0147858	0.00857188	-0.00621392	0.00504417	0.000347023	0.00182009	0.00127888	0.000696447	0.000272293	0.000194689	-0.000173269	-0.000111267	-4.83938e-05	0.000177305	0.000275877	0.000155563	9.51043e-06	7.57377e-05	0.000724308	-0.000277432	0	0	-0.00149541	-0.000394231	0.00621392
0.00504417	2010-11-13 09:30:06	0.0126736	0.00790883	-0.00476477	0.00504417	0.000577382	0.0013239	0.00120054	0.000824962	0.000144477	0.000238229	-0.000190832	-0.000117319	-3.41499e-05	9.08627e-07	0.000113977	0.000116886	9.13226e-06	0.000100797	0.000858512	-0.000328995	0	0	-0.00150846	-0.000465285	0.00476477
0.00504417	2010-11-13 10:00:06	0.0070409	0.00665162	-0.000389277	0.00504417	0.000151641	0.0010204	0.00109791	0.00107745	1.23814e-05	0.000282462	-0.000208475	-0.000123396	-6.26377e-05	-0.000419986	-6.66647e-05	8.11927e-05	1.16643e-05	0.000125556	0.000994025	-0.000383834	0	0	-0.00147135	-0.000510886	0.000389277
0.00504417	2010-11-13 10:30:06	0.0098572	0.00793022	-0.00192698	0.00504417	7.97148e-05	0.00190446	0.00162437	0.00137828	-0.000152025	0.000326694	-0.000225792	-0.000129239	-8.11724e-05	-0.000920185	8.27257e-05	6.03389e-05	1.61708e-05	0.00015057	0.00112989	-0.000443394	0	0	-0.00138295	-0.000532402	0.00192698
0.00504417	2010-11-13 11:00:06	0.0105613	0.0114703	0.00090897	0.00504417	0.000281897	0.00347663	0.00269676	0.001752	-0.000259659	0.000366766	-0.000243599	-0.00013525	-0.000111208	-0.00131644	0.000657324	6.95766e-05	2.09822e-05	0.000177318	0.00127111	-0.000501617	0	0	-0.00124432	-0.000532164	-0.00090897
0.00504417	2010-11-13 11:30:06	0.0140818	0.0158732	0.00179136	0.00504417	0.000563787	0.00516972	0.00394891	0.00233081	-0.000328969	0.000407532	-0.000261733	-0.000141386	-0.00018791	-0.0016311	0.00132098	0.000131895	2.85568e-05	0.000200635	0.00141164	-0.000562332	0	0	-0.00105873	-0.0005133	-0.00179136
0.00504417	2010-11-13 12:00:06	0.0197145	0.020394	0.00067949	0.00504417	0.000989537	0.00650294	0.0050468	0.00304186	-0.000380391	0.000444276	-0.000280356	-0.000147689	6.4185e-05	-0.00193832	0.00192202	0.000207726	3.72717e-05	0.000224284	0.0015505	-0.000623642	0	0	-0.000831598	-0.000479585	-0.00067949
0.00504417	2010-11-13 12:30:06	0.0253472	0.0245542	-0.000792952	0.00504417	0.00125685	0.00781464	0.00616779	0.0037128	-0.0004417	0.000478942	-0.000298326	-0.000153966	9.24942e-05	-0.00225286	0.0025221	0.000319553	4.64885e-05	0.000246214	0.00169351	-0.000688785	0	0	-0.000570381	-0.000435277	0.000792952
0.00504417	2010-11-13 13:00:06	0.0246431	0.0281037	0.00346065	0.00504417	0.00143666	0.0089247	0.00708049	0.00426161	-0.000552697	0.000512913	-0.000317278	-0.00016027	4.41029e-05	-0.00242514	0.00300704	0.000508648	5.53782e-05	0.000267343	0.00184207	-0.000756717	0	0	-0.000284305	-0.000384957	-0.00346065
0.00504417	2010-11-13 13:30:06	0.0337962	0.0312232	-0.00257304	0.00504417	0.00170496	0.0100254	0.00775939	0.0046855	-0.000711243	0.000548272	-0.000338192	-0.000166749	-0.000125451	-0.00252441	0.00338899	0.000730344	6.35967e-05	0.000289535	0.00199028	-0.000823868	0	0	1.59512e-05	-0.000333343	0.00257304
0.00504417	2010-11-13 14:00:06	0.0359085	0.0334085	-0.00250005	0.00504417	0.00193532	0.0104997	0.00838366	0.005062	-0.000894353	0.000586681	-0.000360328	-0.00017347	-0.000350428	-0.00268023	0.003741	0.000950712	7.4821e-05	0.000311928	0.00213249	-0.00088886	0	0	0.000318693	-0.000285083	0.00250005
0.00504417	2010-11-13 14:30:06	0.0366126	0.0350506	-0.00156196	0.00504417	0.00207238	0.0108998	0.00874922	0.00539839	-0.00112409	0.00062509	-0.000383281	-0.000180199	-0.00046867	-0.00280772	0.00398927	0.00111656	8.74898e-05	0.00033688	0.00228307	-0.000954895	0	0	0.000611727	-0.000244517	0.00156196
0.00504417	2010-11-13 15:00:06	0.0352044	0.0361688	0.000964446	0.00504417	0.00207238	0.0112905	0.00903554	0.00559256	-0.00140964	0.000661696	-0.000404842	-0.000186752	-0.000534048	-0.00297225	0.0041842	0.00124258	0.000100621	0.000362526	0.00244479	-0.00102268	0	0	0.000882946	-0.000215412	-0.000964446
0.00504417	2010-11-13 15:30:06	0.0366126	0.0371231	0.000510485	0.00504417	0.00215208	0.0116191	0.00922043	0.00580134	-0.00169625	0.000694557	-0.000425999	-0.000193356	-0.00064406	-0.00307976	0.00431712	0.00137216	0.000113228	0.000387524	0.0026134	-0.00109288	0	0	0.00112096	-0.00020069	-0.000510485
0.00504417	2010-11-13 16:00:06	0.0380208	0.0385522	0.000531389	0.00504417	0.00231052	0.0120532	0.00966252	0.00589707	-0.00197405	0.000723398	-0.00044871	-0.000199977	-0.000762125	-0.00314478	0.00463302	0.0014867	0.000122249	0.000410463	0.00278824	-0.00116334	0	0	0.00131574	-0.000202157	-0.000531389
0.00504417	2010-11-13 16:30:06	0.0373167	0.0390603	0.00174355	0.00504417	0.00229593	0.0122764	0.00973935	0.00597364	-0.00223422	0.00075751	-0.000472479	-0.000206304	-0.000840375	-0.00313872	0.00478311	0.00156185	0.000129655	0.000430235	0.0029518	-0.00123023	0	0	0.0014592	-0.000220279	-0.00174355
0.00504417	2010-11-13 17:00:06	0.0422453	0.0392156	-0.00302971	0.00504417	0.00236205	0.0122517	0.00971354	0.00598915	-0.00250829	0.0007937	-0.000495267	-0.000212615	-0.000826131	-0.00307649	0.00484147	0.00164372	0.000135787	0.000454609	0.00311306	-0.00130025	0	0	0.00154575	-0.000254018	0.00302971
0.00504417	2010-11-13 17:30:06	0.0415412	0.0388645	-0.00267668	0.00504417	0.00246216	0.0119445	0.00971142	0.00599005	-0.00283858	0.000826562	-0.000517893	-0.00021891	-0.00086612	-0.00312213	0.00494329	0.00169647	0.000142194	0.000481211	0.00328594	-0.00137171	0	0	0.00157265	-0.000300766	0.00267668
0.00504417	2010-11-13 18:00:06	0.0366126	0.0376357	0.00102305	0.00504417	0.00225997	0.0116439	0.00945211	0.00605112	-0.00317101	0.000857482	-0.000539701	-0.000225087	-0.00101404	-0.00320434	0.00486618	0.00175045	0.000146476	0.000505669	0.00347233	-0.00144389	0	0	0.00154029	-0.000356408	-0.00102305
0.00504417	2010-11-13 18:30:06	0.0366126	0.0375807	0.000968098	0.00504417	0.00229593	0.0118269	0.00950615	0.0060566	-0.00350329	0.00088452	-0.000561756	-0.000231382	-0.000959988	-0.00329212	0.00488822	0.00177812	0.000150081	0.000529403	0.00364762	-0.00151513	0	0	0.0014522	-0.000415514	-0.000968098
0.00504417	2010-11-13 19:00:06	0.0380208	0.0378456	-0.000175198	0.00504417	0.00225997	0.0121494	0.00971505	0.00606025	-0.00375663	0.000907814	-0.000583156	-0.000237861	-0.00101869	-0.00329188	0.00501284	0.00179863	0.000152805	0.000549822	0.00382523	-0.00158537	0	0	0.00131488	-0.000471672	0.000175198
0.00504417	2010-11-13 19:30:06	0.0380208	0.0383651	0.000344323	0.00504417	0.00233968	0.0125215	0.00992303	0.00608304	-0.00394494	0.000928752	-0.000604067	-0.00024434	-0.0010911	-0.00319121	0.00508953	0.00184144	0.000154938	0.000567581	0.00398489	-0.00165724	0	0	0.00113744	-0.000517941	-0.000344323
0.00504417	2010-11-13 20:00:06	0.0394289	0.0384317	-0.000997169	0.00504417	0.00244078	0.0125275	0.00997405	0.00609671	-0.00408676	0.00094317	-0.000624731	-0.000251136	-0.0010113	-0.00310912	0.00509359	0.00185127	0.000155773	0.00058373	0.00415185	-0.00173146	0	0	0.000931012	-0.000547398	0.000997169
0.00504417	2010-11-13 20:30:06	0.0394289	0.0377827	-0.00164618	0.00504417	0.00247674	0.0122577	0.009869	0.00610674	-0.00421845	0.000954679	-0.000645887	-0.000258091	-0.00104116	-0.00305397	0.00501882	0.00185038	0.000156337	0.000597727	0.00431878	-0.00180516	0	0	0.000708069	-0.000553726	0.00164618
0.00504417	2010-11-13 21:00:06	0.0366126	0.0368455	0.000232904	0.00504417	0.00239703	0.0119539	0.00966041	0.00607212	-0.004311	0.000969933	-0.000666716	-0.00026508	-0.00105111	-0.00302274	0.00489399	0.00184916	0.000156698	0.000607664	0.00448404	-0.00187667	0	0	0.000481571	-0.000531808	-0.000232904
0.00504417	2010-11-13 21:30:06	0.0330921	0.0361628	0.00307065	0.00504417	0.00231052	0.0118423	0.00950404	0.00601285	-0.00438913	0.000986988	-0.000687791	-0.000272018	-0.0010669	-0.00302007	0.00478716	0.00185106	0.000155857	0.000619813	0.00464728	-0.00194921	0	0	0.000264128	-0.000478254	-0.00307065
0.00504417	2010-11-13 22:00:06	0.0345003	0.0357489	0.00124858	0.00504417	0.00231052	0.0117648	0.00945333	0.00601739	-0.00444401	0.00100224	-0.000708046	-0.000278881	-0.0011153	-0.00313212	0.00472921	0.00184448	0.000156641	0.000635823	0.00481578	-0.00202246	0	0	6.7158e-05	-0.000391807	-0.00124858
0.00504417	2010-11-13 22:30:06	0.0352044	0.0359952	0.000790795	0.00504417	0.00228914	0.0119323	0.0096109	0.0061286	-0.0044806	0.00101569	-0.000726667	-0.000285743	-0.00113657	-0.00332348	0.00478427	0.00181839	0.00015835	0.00065033	0.00498138	-0.00209185	0	0	-9.98479e-05	-0.000273604	-0.000790795
0.00504417	2010-11-13 23:00:06	0.0337962	0.037054	0.00325776	0.00504417	0.00225997	0.0123604	0.00997646	0.00627627	-0.00449569	0.00103053	-0.000744638	-0.000292523	-0.00106964	-0.00347639	0.00494136	0.00179118	0.000160274	0.000662462	0.0051491	-0.00216216	0	0	-0.000229924	-0.000127227	-0.00325776
0.00504417	2010-11-13 23:30:06	0.0366126	0.0387201	0.00210749	0.00504417	0.00235427	0.0130456	0.0103432	0.00641939	-0.00449289	0.00104814	-0.000765144	-0.000299621	-0.0010113	-0.00352143	0.00512723	0.00179272	0.000161825	0.000674125	0.00530863	-0.00223132	0	0	-0.000319028	4.14367e-05	-0.00210749
0.00504417	2010-11-14 00:00:06	0.0380208	0.0403709	0.00235011	0.00504417	0.00250591	0.0135727	0.0107589	0.00651329	-0.00449569	0.00106422	-0.00078769	-0.000307002	-0.0010554	-0.00350877	0.00537742	0.00182807	0.000162587	0.000688825	0.00545059	-0.00229951	0	0	-0.000366223	0.000224539	-0.00235011
0.00504417	2010-11-14 00:30:06	0.0380208	0.0412152	0.00319435	0.00504417	0.00266434	0.0136376	0.0108366	0.00670197	-0.00447245	0.00108253	-0.000810397	-0.000314158	-0.00100564	-0.00360666	0.00546029	0.00187078	0.000164572	0.000702561	0.00558937	-0.00236953	0	0	-0.000373626	0.000412785	-0.00319435
0.00504417	2010-11-14 01:00:06	0.040133	0.0415349	0.0014019	0.00504417	0.00269351	0.0135106	0.0108904	0.00697635	-0.00447994	0.00110069	-0.000833105	-0.000321355	-0.000984183	-0.00393711	0.00551749	0.00191148	0.000169558	0.000716583	0.00575222	-0.00244237	0	0	-0.000346135	0.000596076	-0.0014019
0.00504417	2010-11-14 01:30:06	0.0394289	0.0426098	0.00318093	0.00504417	0.00261379	0.013821	0.0113088	0.00717874	-0.00453804	0.00111955	-0.000855567	-0.000328762	-0.00104837	-0.00422169	0.00577447	0.00194961	0.000174533	0.000730149	0.0059285	-0.00251424	0	0	-0.000290968	0.000764218	-0.00318093
0.00504417	2010-11-14 02:00:06	0.0394289	0.0444528	0.00502391	0.00504417	0.00252049	0.014776	0.0117272	0.00735285	-0.00459935	0.00113522	-0.000878194	-0.000336562	-0.00112388	-0.00441836	0.00609827	0.00202588	0.000179959	0.000744201	0.00610436	-0.00259003	0	0	-0.000217046	0.00090765	-0.00502391
0.00504417	2010-11-14 02:30:06	0.0457657	0.0469881	0.00122241	0.00504417	0.0027878	0.015607	0.0123016	0.00752058	-0.00466091	0.00115116	-0.00090033	-0.00034473	-0.0011836	-0.00437829	0.00647231	0.00213426	0.00018521	0.00075618	0.00627952	-0.00266763	0	0	-0.00013428	0.00101811	-0.00122241
0.00504417	2010-11-14 03:00:06	0.0485821	0.0490119	0.000429804	0.00504417	0.0031698	0.0160005	0.012744	0.00779038	-0.00468695	0.00116544	-0.000921482	-0.000352829	-0.0011951	-0.00446515	0.00680751	0.00221345	0.000191629	0.000767226	0.00644733	-0.00274442	0	0	-5.2816e-05	0.00108919	-0.000429804
0.00504417	2010-11-14 03:30:06	0.0471739	0.049529	0.00235507	0.00504417	0.00304732	0.0160131	0.012901	0.00814318	-0.00472716	0.00117862	-0.000941576	-0.000360686	-0.00116935	-0.00467194	0.00686931	0.00229798	0.000200017	0.000777069	0.00661371	-0.0028202	0	0	1.77004e-05	0.00111674	-0.00235507
0.00504417	2010-11-14 04:00:06	0.0485821	0.0508447	0.00226265	0.00504417	0.00309787	0.0165373	0.0133191	0.00834741	-0.0048216	0.00119553	-0.000961914	-0.000368377	-0.00115666	-0.00486039	0.00706003	0.00236969	0.000206667	0.000784608	0.00677842	-0.00289501	0	0	6.88011e-05	0.00109914	-0.00226265
0.00504417	2010-11-14 04:30:06	0.0492862	0.0520393	0.00275314	0.00504417	0.00311245	0.0171698	0.013684	0.00844495	-0.00493112	0.00121398	-0.000980618	-0.000376067	-0.00129343	-0.00492934	0.00731215	0.00246367	0.000211789	0.000794675	0.00693785	-0.00297061	0	0	9.37573e-05	0.00103726	-0.00275314
0.00504417	2010-11-14 05:00:06	0.0549189	0.0530722	-0.00184668	0.00504417	0.00329325	0.01761	0.0139706	0.00858259	-0.00505226	0.00123561	-0.000998996	-0.000383674	-0.00151978	-0.00486003	0.00746574	0.00259594	0.00021734	0.000805112	0.00708874	-0.00304461	0	0	8.80051e-05	0.000934392	0.00184668
0.00504417	2010-11-14 05:30:06	0.055623	0.0537837	-0.00183927	0.00504417	0.00350903	0.0176068	0.0141528	0.00866829	-0.00517834	0.00126057	-0.00101623	-0.00039113	-0.00143158	-0.00476644	0.00765064	0.00267057	0.000221446	0.000816929	0.00724387	-0.00312303	0	0	4.94141e-05	0.000795936	0.00183927
0.00504417	2010-11-14 06:00:06	0.0535107	0.0532491	-0.000261645	0.00504417	0.00342252	0.0175447	0.014021	0.00872481	-0.00532312	0.00128885	-0.00103306	-0.000398192	-0.00148992	-0.00471838	0.0076168	0.00270313	0.00022641	0.00082998	0.00738507	-0.00320316	0	0	-2.1607e-05	0.000628976	0.000261645
0.00504417	2010-11-14 06:30:06	0.0513984	0.0523856	0.000987175	0.00504417	0.00337198	0.0173029	0.0138653	0.00873943	-0.00551184	0.00132047	-0.00104988	-0.000404921	-0.00146418	-0.00466856	0.0074549	0.00274483	0.000230551	0.000845698	0.00752547	-0.0032804	0	0	-0.000122161	0.000441806	-0.000987175
0.00504417	2010-11-14 07:00:06	0.0521025	0.0520902	-1.23024e-05	0.00504417	0.00345169	0.0172875	0.0139175	0.00866559	-0.00567023	0.001355	-0.00106524	-0.0004115	-0.00151721	-0.0045283	0.0074126	0.00276525	0.000230281	0.000862941	0.00765199	-0.00335819	0	0	-0.000247058	0.000243405	1.23024e-05
0.00504417	2010-11-14 07:30:06	0.0513984	0.0511137	-0.000284657	0.00504417	0.00324951	0.0172007	0.0138374	0.00859356	-0.00579657	0.00139049	-0.00108117	-0.000417903	-0.00171061	-0.00440093	0.00730111	0.00279391	0.000229942	0.000881303	0.00778071	-0.00343561	0	0	-0.000389132	4.29261e-05	0.000284657
0.00504417	2010-11-14 08:00:06	0.0528066	0.0504393	-0.00236732	0.00504417	0.00331464	0.0171293	0.013657	0.00859356	-0.0059121	0.00142807	-0.0010984	-0.000424222	-0.00165363	-0.00429911	0.00704261	0.00278312	0.000229959	0.000901537	0.00791008	-0.00351682	0	0	-0.00053966	-0.000150778	0.00236732
0.00504417	2010-11-14 08:30:06	0.0499902	0.0500107	2.04831e-05	0.00504417	0.0034439	0.0170331	0.013735	0.00861267	-0.00600959	0.00146925	-0.00111613	-0.000430374	-0.00160524	-0.00438017	0.00693886	0.00271555	0.000230021	0.000921841	0.00802768	-0.00360149	0	0	-0.00068886	-0.000329558	-2.04831e-05
0.00504417	2010-11-14 09:00:06	0.0471739	0.0493491	0.00217522	0.00504417	0.00325631	0.0170457	0.0137365	0.00877037	-0.00611952	0.00150905	-0.00113385	-0.000436367	-0.0016267	-0.00448628	0.00680573	0.00265833	0.000231183	0.000945637	0.00814676	-0.00368516	0	0	-0.000826436	-0.00048631	-0.00217522
0.00504417	2010-11-14 09:30:06	0.0492862	0.0500568	0.00077062	0.00504417	0.00324271	0.0176226	0.0140778	0.00896453	-0.00624866	0.00153914	-0.00115035	-0.000442034	-0.00154261	-0.00464791	0.00681657	0.00262431	0.000230738	0.00096937	0.0082794	-0.00376559	0	0	-0.000942158	-0.000615219	-0.00077062
0.00504417	2010-11-14 10:00:06	0.0528066	0.0516193	-0.00118725	0.00504417	0.00336518	0.0183699	0.0147309	0.00928902	-0.00630941	0.00157061	-0.0011662	-0.00044735	-0.00155119	-0.00494271	0.0070266	0.00258973	0.00023226	0.000985279	0.00841415	-0.00384323	0	0	-0.00102645	-0.000711948	0.00118725
0.00504417	2010-11-14 10:30:06	0.0542148	0.0538787	-0.000336076	0.00504417	0.00349544	0.0193717	0.0155164	0.0098095	-0.00632077	0.00160112	-0.00118188	-0.000452541	-0.0015994	-0.0053239	0.00731235	0.00258605	0.000235915	0.00100156	0.00855045	-0.00392266	0	0	-0.00107095	-0.000773746	0.000336076
0.00504417	2010-11-14 11:00:06	0.055623	0.0573596	0.00173663	0.00504417	0.00368304	0.0207361	0.0165875	0.0104039	-0.00636725	0.0016301	-0.00119724	-0.000457422	-0.00141149	-0.00569916	0.00774668	0.00259653	0.00024089	0.00101711	0.00867515	-0.00400045	0	0	-0.00106904	-0.000799513	-0.00173663
0.00504417	2010-11-14 11:30:06	0.0598475	0.0613716	0.00152405	0.00504417	0.0038998	0.022327	0.0177881	0.0109818	-0.00642188	0.00165713	-0.0012139	-0.000462413	-0.00142162	-0.00594111	0.00828167	0.00266429	0.000246022	0.00103266	0.00879354	-0.0040775	0	0	-0.00101634	-0.000789803	-0.00152405
0.00504417	2010-11-14 12:00:06	0.0654802	0.0653769	-0.000103268	0.00504417	0.00426821	0.0237904	0.0188574	0.0115333	-0.00649934	0.00167974	-0.00123138	-0.000467646	-0.00147002	-0.0061522	0.00881529	0.00279944	0.000253079	0.00104954	0.00891356	-0.00414885	0	0	-0.000911044	-0.000746796	0.000103268
0.00504417	2010-11-14 12:30:06	0.0682965	0.0685516	0.000255058	0.00504417	0.00457148	0.0247082	0.0196918	0.0120684	-0.00657186	0.00170192	-0.00124829	-0.000472804	-0.00147723	-0.00635783	0.00923782	0.0029482	0.000260575	0.0010613	0.00903129	-0.00421716	0	0	-0.000754217	-0.000674209	-0.000255058
0.00504417	2010-11-14 13:00:06	0.0704088	0.071121	0.000712234	0.00504417	0.0048378	0.0253468	0.0202921	0.0125152	-0.0066794	0.00172799	-0.00126511	-0.000477794	-0.00151567	-0.00647497	0.00958654	0.00309707	0.000268461	0.00107212	0.00915703	-0.00428416	0	0	-0.000549903	-0.000577164	-0.000712234
0.00504417	2010-11-14 13:30:06	0.0725211	0.0730665	0.000545396	0.00504417	0.00488835	0.0259546	0.0207071	0.0127413	-0.00684956	0.00175364	-0.00128121	-0.000482432	-0.00162962	-0.00648054	0.00991033	0.00325665	0.00027739	0.00108698	0.00928742	-0.00435094	0	0	-0.0003051	-0.00046199	-0.000545396
0.00504417	2010-11-14 13:51:06	0.0788579	0.0737506	-0.00510733	0.00504417	0.00495679	0.0261176	0.0207695	0.0128357	-0.00700383	0.00177389	-0.00129241	-0.000485547	-0.0017392	-0.00644056	0.00997895	0.0033673	0.000282793	0.00109803	0.00937429	-0.00439768	0	0	-0.000114759	-0.000374446	0.00510733
0.00504417	2010-11-14 14:30:06	0.0774497	0.0745313	-0.00291836	0.00504417	0.00512748	0.0260288	0.0208365	0.0128917	-0.00728871	0.0018098	-0.0013147	-0.000491017	-0.0019102	-0.0063786	0.0100917	0.00355677	0.000293246	0.00111943	0.00953942	-0.00448226	0	0	0.000264698	-0.000206932	0.00291836
0.00504417	2010-11-14 15:00:06	0.0725211	0.0741328	0.00161167	0.00504417	0.00504678	0.0256288	0.0207299	0.0128953	-0.00754755	0.00183462	-0.00133193	-0.000495221	-0.0020226	-0.00640414	0.010096	0.00363238	0.000300922	0.00113629	0.00965378	-0.00454554	0	0	0.000563761	-8.29772e-05	-0.00161167
0.00504417	2010-11-14 15:30:06	0.0746333	0.0735497	-0.00108362	0.00504417	0.00496806	0.0254738	0.0203938	0.0128443	-0.007812	0.00186027	-0.00134949	-0.000499032	-0.00204251	-0.00646649	0.00995359	0.00367544	0.000308069	0.00115089	0.00977073	-0.00460477	0	0	0.000852741	2.81244e-05	0.00108362
0.00504417	2010-11-14 16:00:06	0.0746333	0.0735439	-0.00108936	0.00504417	0.00495348	0.025421	0.0203926	0.0126957	-0.00808271	0.00188398	-0.00136558	-0.000502626	-0.00214084	-0.00644652	0.0100295	0.00370834	0.000312752	0.00116845	0.00989545	-0.00465919	0	0	0.00111652	0.000119368	0.00108936
0.00504417	2010-11-14 16:30:06	0.0739292	0.0732712	-0.000658014	0.00504417	0.00492431	0.0252815	0.0202611	0.0126346	-0.00834649	0.00190894	-0.00137947	-0.000506087	-0.00220657	-0.00649622	0.0100877	0.00373209	0.000316965	0.00118482	0.0100177	-0.00471366	0	0	0.0013407	0.000185031	0.000658014
0.00504417	2010-11-14 17:00:06	0.0746333	0.0728834	-0.00174995	0.00504417	0.0049321	0.0250397	0.0200805	0.0126346	-0.00860171	0.00193334	-0.00139376	-0.00050948	-0.00214924	-0.00656844	0.0100658	0.00374347	0.000320153	0.00120186	0.0101401	-0.00476343	0	0	0.00151249	0.000221131	0.00174995
0.00504417	2010-11-14 17:30:06	0.0732252	0.0728204	-0.000404785	0.00504417	0.00486697	0.0249902	0.020184	0.012662	-0.00883757	0.00195317	-0.00140748	-0.000512447	-0.00214084	-0.00673019	0.0102073	0.00371538	0.000323199	0.00121919	0.0102503	-0.00481433	0	0	0.00162164	0.000225808	0.000404785
0.00504417	2010-11-14 18:00:06	0.071817	0.073008	0.00119101	0.00504417	0.00477268	0.0251825	0.0202635	0.0127185	-0.00904178	0.00197009	-0.00142022	-0.000515197	-0.00212093	-0.00678927	0.0103153	0.00373421	0.000325461	0.00123394	0.0103433	-0.0048689	0	0	0.00166113	0.000199567	-0.00119101
0.00504417	2010-11-14 18:30:06	0.0732252	0.0738032	0.00057797	0.00504417	0.00488155	0.0256941	0.020473	0.0127185	-0.00922127	0.00198215	-0.00143182	-0.000517954	-0.00215782	-0.00674247	0.0104472	0.00376844	0.00032624	0.00124742	0.0104398	-0.00492132	0	0	0.0016278	0.000145362	-0.00057797
0.00504417	2010-11-14 19:00:06	0.0725211	0.0742191	0.00169798	0.00504417	0.00498944	0.0258211	0.020654	0.0127385	-0.00934893	0.00199199	-0.00144236	-0.000520254	-0.002158	-0.00666166	0.0105748	0.00380525	0.000325664	0.00125695	0.0105299	-0.00497259	0	0	0.00152262	6.849e-05	-0.00169798
0.00504417	2010-11-14 19:30:06	0.0732252	0.0739922	0.000766958	0.00504417	0.00505457	0.0257249	0.0206015	0.0127304	-0.00941758	0.00200087	-0.00145249	-0.000522677	-0.0021822	-0.0064803	0.010532	0.00384495	0.000325349	0.00126522	0.0106145	-0.00501805	0	0	0.00135078	-2.37238e-05	-0.000766958
0.00504417	2010-11-14 20:00:06	0.071817	0.0730015	0.00118452	0.00504417	0.0050254	0.0254178	0.0203647	0.0126574	-0.00946431	0.00200794	-0.00146253	-0.000525011	-0.00212367	-0.00642957	0.0103978	0.00385611	0.000325879	0.00127259	0.0106987	-0.00506083	0	0	0.00112143	-0.000122417	-0.00118452
0.00504417	2010-11-14 20:30:06	0.0697047	0.0713139	0.00160923	0.00504417	0.00493889	0.0248814	0.0200012	0.0126447	-0.00949249	0.0020121	-0.00147135	-0.00052766	-0.00221498	-0.00643387	0.0101694	0.0038628	0.000326493	0.00127905	0.0107651	-0.0051003	0	0	0.000847161	-0.000217844	-0.00160923
0.00504417	2010-11-14 21:00:06	0.0690006	0.0705311	0.00153054	0.00504417	0.00492431	0.0247451	0.0199763	0.0126	-0.00951532	0.0020139	-0.00147944	-0.00052995	-0.00226474	-0.00649622	0.0101167	0.00385556	0.000326764	0.00128334	0.0108301	-0.00514253	0	0	0.000543252	-0.000300143	-0.00153054
0.00504417	2010-11-14 21:30:06	0.0661843	0.0701057	0.00392141	0.00504417	0.00468617	0.0249561	0.0200276	0.0125708	-0.00950156	0.00201695	-0.0014863	-0.000532039	-0.00229323	-0.00650457	0.0100958	0.00382924	0.000326674	0.00128557	0.0108967	-0.00517891	0	0	0.000226672	-0.000360142	-0.00392141
0.00504417	2010-11-14 22:00:06	0.0704088	0.0704768	6.80414e-05	0.00504417	0.00479504	0.0253034	0.0201597	0.0125745	-0.00946069	0.00202222	-0.00149144	-0.000534004	-0.00228173	-0.00643792	0.0100888	0.00381307	0.000326251	0.00128779	0.0109558	-0.00521295	0	0	-8.50176e-05	-0.000390141	-6.80414e-05
0.00504417	2010-11-14 22:30:06	0.071817	0.0709173	-0.000899726	0.00504417	0.00498264	0.0254397	0.0203935	0.0126474	-0.00942476	0.00202624	-0.00149765	-0.000535968	-0.00222338	-0.00649634	0.0101634	0.00377762	0.000327159	0.00129303	0.0110058	-0.00524584	0	0	-0.000374806	-0.000384609	0.000899726
0.00504417	2010-11-14 23:00:06	0.0704088	0.0707111	0.000302292	0.00504417	0.00488835	0.0253809	0.0204721	0.0128689	-0.00938751	0.00202902	-0.00150394	-0.000538134	-0.00221909	-0.00662104	0.0101167	0.0037572	0.000327667	0.00129754	0.0110461	-0.00527969	0	0	-0.00062735	-0.000340708	-0.000302292
0.00504417	2010-11-14 23:30:06	0.0697047	0.0715052	0.00180046	0.00504417	0.00493889	0.0257996	0.0207095	0.0130676	-0.00938685	0.00203137	-0.00150827	-0.000540458	-0.00207957	-0.00679381	0.0101824	0.00374003	0.000328124	0.0012996	0.0110679	-0.00530651	0	0	-0.00082996	-0.000258609	-0.00180046
0.00504417	2010-11-15 00:00:06	0.0704088	0.0728462	0.00243736	0.00504417	0.00495348	0.0264787	0.0212048	0.0131816	-0.00939526	0.00203498	-0.00151202	-0.000542932	-0.00216795	-0.006863	0.0103891	0.0037477	0.000327881	0.00130259	0.0111103	-0.00533293	0	0	-0.000973394	-0.000141566	-0.00243736
0.00504417	2010-11-15 00:30:06	0.0732252	0.0743791	0.00115394	0.00504417	0.00508373	0.0270926	0.02157	0.0133183	-0.00938965	0.00203817	-0.00151496	-0.000545457	-0.00221206	-0.00682038	0.0105417	0.00379888	0.000328191	0.0013054	0.0111485	-0.00535993	0	0	-0.0010524	4.26373e-06	-0.00115394
0.00504417	2010-11-15 01:00:06	0.0753374	0.0755633	0.000225875	0.00504417	0.00528591	0.0273405	0.0218038	0.0134487	-0.00939954	0.00203928	-0.00151749	-0.000548107	-0.0021465	-0.00681633	0.0106683	0.00383447	0.000329438	0.00130766	0.0111664	-0.00538166	0	0	-0.00106597	0.000170244	-0.000225875
0.00504417	2010-11-15 01:30:06	0.0746333	0.0757998	0.00116649	0.00504417	0.00536464	0.0271916	0.0218548	0.0135653	-0.00944148	0.00203581	-0.00151864	-0.00055095	-0.00217928	-0.00686881	0.0106994	0.00385643	0.000331818	0.00130903	0.0111829	-0.00540562	0	0	-0.00101731	0.000345883	-0.00116649
0.00504417	2010-11-15 02:00:06	0.0753374	0.0757305	0.000393081	0.00504417	0.00529271	0.02708	0.0217252	0.0136173	-0.00948903	0.00202777	-0.00151839	-0.000553784	-0.00214084	-0.00694102	0.0106899	0.00388476	0.00033439	0.00130672	0.0111935	-0.00542906	0	0	-0.000913465	0.000519606	-0.000393081
0.00504417	2010-11-15 02:30:06	0.0753374	0.0759019	0.000564534	0.00504417	0.00522079	0.0270987	0.0217249	0.0135453	-0.00954779	0.00201681	-0.001517	-0.000556794	-0.00220502	-0.00687704	0.0107357	0.00392211	0.00033487	0.00130117	0.011203	-0.0054567	0	0	-0.000764801	0.00067961	-0.000564534
0.00504417	2010-11-15 03:00:06	0.0760415	0.0760995	5.80499e-05	0.00504417	0.00525675	0.0271048	0.0216718	0.0134487	-0.00958265	0.00200489	-0.00151627	-0.000560046	-0.00229615	-0.00680192	0.0107782	0.0039685	0.000335693	0.00129258	0.0112002	-0.00548014	0	0	-0.000584164	0.000814725	-5.80499e-05
0.00504417	2010-11-15 03:30:06	0.0767456	0.0757898	-0.000955843	0.00504417	0.00527133	0.026835	0.0214887	0.0133831	-0.00961964	0.00199379	-0.0015152	-0.000563683	-0.00232875	-0.00677093	0.0107459	0.00399081	0.000337447	0.00128246	0.0111872	-0.00550112	0	0	-0.000385969	0.000915213	0.000955843
0.00504417	2010-11-15 04:00:06	0.0795619	0.0752328	-0.00432915	0.00504417	0.00525675	0.0264536	0.0213062	0.0133183	-0.00967	0.00198534	-0.00151267	-0.000567377	-0.00228465	-0.00679078	0.0106764	0.0039741	0.000338728	0.00127321	0.0111646	-0.00552143	0	0	-0.000185196	0.000973443	0.00432915
0.00504417	2010-11-15 04:30:06	0.0760415	0.0746711	-0.00137039	0.00504417	0.00510512	0.0262552	0.0211228	0.0131944	-0.00973064	0.00197299	-0.00151006	-0.000570838	-0.00225479	-0.00675955	0.0106379	0.00396294	0.000339439	0.00126499	0.0111512	-0.00554212	0	0	3.60769e-06	0.000984392	0.00137039
0.00504417	2010-11-15 05:00:06	0.0746333	0.07404	-0.000593252	0.00504417	0.00505457	0.0261063	0.0208884	0.0130431	-0.00982146	0.00195816	-0.00150818	-0.000574341	-0.00232171	-0.00664737	0.0105788	0.00396817	0.000338407	0.00125342	0.0111316	-0.00556522	0	0	0.000167273	0.000945943	0.000593252
0.00504417	2010-11-15 05:30:06	0.0774497	0.0735574	-0.00389229	0.00504417	0.0051197	0.0258799	0.0207311	0.0128252	-0.00986819	0.0019454	-0.00150515	-0.000578002	-0.0023303	-0.00645463	0.0105382	0.00396953	0.000335187	0.00123973	0.0111	-0.00558825	0	0	0.000294823	0.000858971	0.00389229
0.00504417	2010-11-15 06:00:06	0.0746333	0.072325	-0.00230825	0.00504417	0.00503998	0.0253651	0.0203635	0.0125836	-0.00987981	0.001935	-0.00150156	-0.000581764	-0.00232601	-0.00618398	0.0104051	0.00394567	0.000331142	0.0012266	0.0110663	-0.00561329	0	0	0.000378125	0.000727226	0.00230825
0.00504417	2010-11-15 06:30:06	0.0704088	0.0703946	-1.41782e-05	0.00504417	0.00491751	0.024627	0.0197626	0.0122783	-0.00991187	0.00192613	-0.00149796	-0.000585408	-0.00224055	-0.00582404	0.0100757	0.00390843	0.000325857	0.00121552	0.0110428	-0.00563888	0	0	0.000412349	0.000557028	1.41782e-05
0.00504417	2010-11-15 07:00:06	0.0690006	0.0678929	-0.00110775	0.00504417	0.00487377	0.0237215	0.0191092	0.0119145	-0.00993577	0.00191698	-0.00149372	-0.000588727	-0.00226045	-0.00556096	0.00967574	0.00385234	0.000320262	0.00120545	0.0110106	-0.00566504	0	0	0.000396211	0.000356827	0.00110775
0.00504417	2010-11-15 07:30:06	0.0668884	0.0647407	-0.00214765	0.00504417	0.00462104	0.0227076	0.0183532	0.0116146	-0.00993256	0.00190616	-0.00148931	-0.000592221	-0.00229615	-0.00540375	0.00917302	0.00377697	0.00031395	0.00119613	0.0109722	-0.00569286	0	0	0.000331998	0.000136657	0.00214765
0.00504417	2010-11-15 08:00:06	0.0647761	0.0624636	-0.00231246	0.00504417	0.00445482	0.0220937	0.0178586	0.0112992	-0.00989795	0.00189645	-0.00148441	-0.000595774	-0.00226474	-0.00524654	0.00879938	0.00366636	0.000305884	0.00118445	0.0109372	-0.00572002	0	0	0.000225391	-9.24689e-05	0.00231246
0.00504417	2010-11-15 08:30:06	0.0633679	0.060718	-0.00264991	0.00504417	0.00426722	0.0217991	0.017493	0.0109902	-0.00980031	0.00188883	-0.00147959	-0.000599242	-0.00222201	-0.00506227	0.0084806	0.00353219	0.000298055	0.00117425	0.0108969	-0.00574896	0	0	8.50805e-05	-0.000319179	0.00264991
0.00504417	2010-11-15 09:00:06	0.0626638	0.0592725	-0.00339134	0.00504417	0.00420988	0.0214953	0.0171809	0.0108042	-0.00967423	0.00188023	-0.00147297	-0.000602745	-0.0021906	-0.0048952	0.00815563	0.00341354	0.000290553	0.00116571	0.010858	-0.0057797	0	0	-7.77729e-05	-0.000532339	0.00339134
0.00504417	2010-11-15 09:30:06	0.0612557	0.0582998	-0.00295587	0.00504417	0.00424584	0.0212007	0.0170764	0.0107194	-0.00952598	0.00187122	-0.00146627	-0.000606248	-0.00208232	-0.00490555	0.00798447	0.00327182	0.00028366	0.00115747	0.0108179	-0.00581504	0	0	-0.000250225	-0.000721609	0.00295587
0.00504417	2010-11-15 10:00:06	0.0570311	0.0572914	0.000260263	0.00504417	0.00407962	0.021021	0.0169729	0.010764	-0.00936718	0.00186096	-0.0014599	-0.000609591	-0.00195275	-0.0050018	0.00775185	0.00313108	0.000276806	0.00114758	0.0107789	-0.00585001	0	0	-0.000418336	-0.000877927	-0.000260263
0.00504417	2010-11-15 10:30:06	0.0612557	0.0573971	-0.00385856	0.00504417	0.00402228	0.0213374	0.0171314	0.0108515	-0.00921225	0.00184806	-0.00145345	-0.000613027	-0.00182593	-0.00516064	0.00771381	0.00302624	0.00027143	0.00113791	0.0107232	-0.00588304	0	0	-0.000568031	-0.000993921	0.00385856
0.00504417	2010-11-15 11:00:06	0.0605516	0.0584556	-0.00209597	0.00504417	0.00410878	0.0219018	0.0175497	0.0109764	-0.00903755	0.00183558	-0.00144855	-0.000616647	-0.0018062	-0.00525399	0.00784906	0.00295886	0.000266168	0.00112613	0.0106679	-0.00591582	0	0	-0.000685977	-0.00106423	0.00209597
0.00504417	2010-11-15 11:30:06	0.0612557	0.0598498	-0.00140585	0.00504417	0.00418849	0.022553	0.0179936	0.0112253	-0.00885204	0.0018238	-0.00144405	-0.000620082	-0.00179041	-0.00541852	0.00800362	0.00294202	0.000263375	0.00111487	0.0106196	-0.0059506	0	0	-0.000760449	-0.00108575	0.00140585
0.00504417	2010-11-15 12:00:06	0.064072	0.0616489	-0.00242308	0.00504417	0.00436151	0.0231173	0.0185159	0.0115124	-0.00869926	0.00180951	-0.00143883	-0.000623501	-0.00165793	-0.00555436	0.00822504	0.00292897	0.000262478	0.00110462	0.0105684	-0.00598766	0	0	-0.000782131	-0.00105779	0.00242308
0.00504417	2010-11-15 12:30:06	0.0668884	0.0633899	-0.00349854	0.00504417	0.00447718	0.0237251	0.0189856	0.0117823	-0.00856196	0.0017937	-0.00143409	-0.000627063	-0.00161674	-0.00570866	0.00846383	0.00293241	0.000262867	0.00109369	0.0105306	-0.00602612	0	0	-0.000744811	-0.000982085	0.00349854
0.00504417	2010-11-15 13:00:06	0.0675924	0.0650788	-0.00251365	0.00504417	0.00452773	0.0242461	0.0194019	0.0119482	-0.00844123	0.00178012	-0.00143033	-0.000630607	-0.00162378	-0.00569147	0.00868079	0.00299662	0.000264023	0.00108226	0.0104908	-0.00605775	0	0	-0.000645912	-0.000862821	0.00251365
0.00504417	2010-11-15 13:30:06	0.071817	0.0663368	-0.00548022	0.00504417	0.00471533	0.0245621	0.0195582	0.0120776	-0.0083547	0.0017693	-0.00142854	-0.000634168	-0.00166806	-0.00569577	0.0088199	0.00307324	0.000265207	0.00107154	0.0104472	-0.00609257	0	0	-0.000486839	-0.000706431	0.00548022
0.00504417	2010-11-15 14:00:06	0.0697047	0.0670162	-0.00268845	0.00504417	0.00480184	0.0244753	0.0196354	0.0121132	-0.0082938	0.00175863	-0.00142674	-0.000637536	-0.00172348	-0.00562204	0.00892055	0.00315364	0.000266623	0.00106468	0.0104091	-0.0061288	0	0	-0.000273092	-0.000521358	0.00268845
0.00504417	2010-11-15 14:30:06	0.0697047	0.0670034	-0.00270127	0.00504417	0.00480864	0.0242643	0.0194775	0.0120476	-0.00827137	0.001751	-0.00142494	-0.000640671	-0.0017947	-0.00555539	0.00889639	0.00319692	0.000268812	0.00105683	0.0103753	-0.00616511	0	0	-1.41231e-05	-0.000317669	0.00270127
0.00504417	2010-11-15 15:00:06	0.0697047	0.0664165	-0.00328822	0.00504417	0.00466478	0.0238736	0.0190855	0.0119036	-0.00830277	0.00174573	-0.00142348	-0.000644023	-0.00175352	-0.00545345	0.00877891	0.00324599	0.000271006	0.00105192	0.010359	-0.00620102	0	0	0.000277064	-0.000106574	0.00328822
0.00504417	2010-11-15 15:30:06	0.0725211	0.0656357	-0.00688541	0.00504417	0.00472213	0.023334	0.0187725	0.0116985	-0.00836688	0.00174088	-0.00142364	-0.000647283	-0.00188737	-0.00541247	0.00867943	0.00326874	0.000273132	0.00104989	0.0103424	-0.00623714	0	0	0.000584571	0.000100174	0.00688541
0.00504417	2010-11-15 16:00:06	0.0675924	0.0645508	-0.00304162	0.00504417	0.00457049	0.0228131	0.0183541	0.0114952	-0.00843486	0.00173644	-0.0014256	-0.000650492	-0.00192289	-0.00543801	0.00858262	0.00326898	0.000274357	0.00104894	0.0103235	-0.00627062	0	0	0.000890496	0.000290944	0.00304162
0.00504417	2010-11-15 16:30:06	0.0654802	0.063485	-0.00199525	0.00504417	0.00438289	0.0223294	0.0179627	0.0112299	-0.00851019	0.00173603	-0.00142854	-0.000653645	-0.00193422	-0.00536997	0.00849879	0.00324334	0.000274379	0.00104751	0.0103075	-0.00630608	0	0	0.00117601	0.000454943	0.00199525
0.00504417	2010-11-15 17:00:06	0.0668884	0.0626849	-0.0042035	0.00504417	0.00439748	0.0219696	0.0175452	0.0110448	-0.00856828	0.00173811	-0.00143157	-0.000657214	-0.00186455	-0.00548063	0.00844043	0.00321189	0.000276348	0.00104916	0.0103075	-0.00634302	0	0	0.00142253	0.000582932	0.0042035
0.00504417	2010-11-15 17:30:06	0.0675924	0.0617401	-0.00585231	0.00504417	0.00424584	0.0213683	0.0173372	0.0108972	-0.00862531	0.00173949	-0.00143549	-0.000660666	-0.00193851	-0.00546053	0.00847929	0.00319516	0.00027588	0.0010537	0.0103207	-0.00637713	0	0	0.00161299	0.00066789	0.00585231
0.00504417	2010-11-15 18:00:06	0.0654802	0.0616636	-0.00381664	0.00504417	0.00421667	0.0213837	0.0172058	0.0107404	-0.00867459	0.00174213	-0.00144072	-0.000663943	-0.00184739	-0.00547191	0.0085695	0.00315692	0.000274024	0.00105802	0.0103436	-0.00641136	0	0	0.00173304	0.000705566	0.00381664
0.00504417	2010-11-15 18:30:06	0.0682965	0.0608398	-0.00745671	0.00504417	0.00397173	0.0211512	0.0169194	0.0105872	-0.0087013	0.00174768	-0.00144676	-0.000666959	-0.00180465	-0.00533862	0.00850071	0.00315857	0.000272259	0.00106281	0.0103634	-0.00644808	0	0	0.00177206	0.000694876	0.00745671
0.00504417	2010-11-15 19:00:06	0.0647761	0.060842	-0.00393407	0.00504417	0.0042818	0.0210859	0.0168675	0.0104633	-0.00869875	0.00175267	-0.00145256	-0.000669391	-0.00182748	-0.0052779	0.00850208	0.00315903	0.000270719	0.001069	0.0103934	-0.00648361	0	0	0.0017241	0.000638078	0.00393407
0.00504417	2010-11-15 19:30:06	0.0598475	0.0596102	-0.000237256	0.00504417	0.00408641	0.0205836	0.016631	0.0103784	-0.00864412	0.00176029	-0.0014591	-0.000671607	-0.00180328	-0.00526512	0.00843095	0.00314776	0.000268801	0.00107551	0.0104375	-0.0065201	0	0	0.00158836	0.000540718	0.000237256
0.00504417	2010-11-15 20:00:06	0.0598475	0.0585322	-0.00131534	0.00504417	0.00399311	0.0203945	0.0163459	0.0103602	-0.00859697	0.0017675	-0.00146637	-0.000673603	-0.0018388	-0.00524957	0.00825148	0.00313839	0.000267487	0.00108358	0.0104846	-0.00655433	0	0	0.00136946	0.000411314	0.00131534
0.00504417	2010-11-15 20:30:06	0.0591434	0.0580967	-0.00104672	0.00504417	0.00397853	0.0203264	0.0163723	0.0103083	-0.00853205	0.00177624	-0.00147364	-0.000675175	-0.00173361	-0.00530356	0.00824646	0.0031209	0.000267283	0.00109123	0.0105319	-0.00658695	0	0	0.00107728	0.000260798	0.00104672
0.00504417	2010-11-15 21:00:06	0.0591434	0.0577342	-0.00140921	0.00504417	0.00392798	0.0204846	0.0164777	0.010373	-0.00841478	0.00178872	-0.00148213	-0.000676603	-0.00193851	-0.0053687	0.00824646	0.00311118	0.000267453	0.00109947	0.0105864	-0.00662033	0	0	0.000726427	0.000101738	0.00140921
0.00504417	2010-11-15 21:30:06	0.0591434	0.0581903	-0.000953079	0.00504417	0.00394256	0.0208846	0.0167133	0.0104641	-0.0082887	0.00180592	-0.00149169	-0.00067758	-0.00181735	-0.00542397	0.00828704	0.00309603	0.000267599	0.00110973	0.0106451	-0.00665336	0	0	0.00033537	-5.25841e-05	0.000953079
0.00504417	2010-11-15 22:00:06	0.0605516	0.0587779	-0.00177369	0.00504417	0.00404365	0.0213001	0.0170011	0.0106637	-0.0081641	0.00182297	-0.00150248	-0.000678391	-0.0017705	-0.00557573	0.00837321	0.00306814	0.000269167	0.00112485	0.0107066	-0.00668468	0	0	-7.46958e-05	-0.000189201	0.00177369
0.00504417	2010-11-15 22:30:06	0.0612557	0.0596179	-0.00163782	0.00504417	0.00414474	0.0217188	0.0174204	0.0109983	-0.00804683	0.0018446	-0.00151334	-0.000679001	-0.00179041	-0.00579668	0.00849803	0.00308085	0.000272574	0.00113866	0.0107757	-0.00671493	0	0	-0.000481221	-0.000296475	0.00163782
0.00504417	2010-11-15 23:00:06	0.0633679	0.06129	-0.0020779	0.00504417	0.00419529	0.0225128	0.018099	0.0113401	-0.00794373	0.00187012	-0.00152437	-0.000679502	-0.00175334	-0.0060433	0.00877239	0.00309222	0.000274999	0.00115591	0.0108555	-0.0067515	0	0	-0.000861761	-0.000365037	0.0020779
0.00504417	2010-11-15 23:30:06	0.064072	0.0632396	-0.000832362	0.00504417	0.00423904	0.0235113	0.0187269	0.0117412	-0.00788044	0.00189674	-0.00153629	-0.000679869	-0.00176192	-0.00625275	0.00903089	0.00313369	0.000278412	0.00117621	0.0109441	-0.0067877	0	0	-0.00119544	-0.000388563	0.000832362
0.00504417	2010-11-16 00:00:06	0.0647761	0.0660132	0.00123706	0.00504417	0.00452093	0.0246059	0.0196144	0.0121532	-0.00785052	0.0019253	-0.00154953	-0.000680087	-0.00177617	-0.00645978	0.00939045	0.00321331	0.000284418	0.00119699	0.01103	-0.00682129	0	0	-0.0014643	-0.000364306	-0.00123706
0.00504417	2010-11-16 00:30:06	0.0675924	0.0685604	0.000967951	0.00504417	0.00478726	0.0254709	0.0203968	0.0126327	-0.00782596	0.00195609	-0.00156423	-0.000680598	-0.00180895	-0.00672461	0.00976313	0.00329236	0.00029108	0.00121825	0.0111132	-0.00685351	0	0	-0.00165448	-0.000293355	-0.000967951
0.00504417	2010-11-16 01:00:06	0.071817	0.0708332	-0.000983785	0.00504417	0.00486017	0.0263331	0.0210247	0.0131505	-0.00785669	0.00198992	-0.00157959	-0.000681191	-0.00182319	-0.00703788	0.0100829	0.00339384	0.000299631	0.00124075	0.0112081	-0.00687843	0	0	-0.00175704	-0.000180583	0.000983785
0.00504417	2010-11-16 01:30:06	0.0732252	0.0737703	0.000545136	0.00504417	0.00510512	0.0273129	0.02186	0.0135826	-0.00794939	0.00201904	-0.00159609	-0.000681767	-0.00182182	-0.0072911	0.0104975	0.00350613	0.000308628	0.00126496	0.0113132	-0.00690094	0	0	-0.0017685	-3.42897e-05	-0.000545136
0.00504417	2010-11-16 02:00:06	0.0760415	0.0765042	0.000462656	0.00504417	0.00523537	0.0283114	0.0225641	0.0139846	-0.00806732	0.00204996	-0.00161292	-0.00068211	-0.00195859	-0.00752064	0.0109585	0.00364205	0.000318313	0.00128564	0.0114305	-0.00692226	0	0	-0.00169098	0.000134425	-0.000462656
0.00504417	2010-11-16 02:30:06	0.0781538	0.0791146	0.000960815	0.00504417	0.00545214	0.0290742	0.0231905	0.0143712	-0.00819274	0.00208241	-0.00163015	-0.000682092	-0.00205812	-0.00770037	0.0113354	0.00380051	0.000328787	0.00130651	0.0115508	-0.006939	0	0	-0.00153197	0.000312506	-0.000960815
0.00504417	2010-11-16 03:00:06	0.0844906	0.0815319	-0.00295867	0.00504417	0.00565432	0.0296726	0.023764	0.0147021	-0.00837065	0.00211485	-0.00164771	-0.000681791	-0.00207254	-0.00787477	0.0117145	0.00393525	0.000339104	0.00132899	0.0116817	-0.00695436	0	0	-0.00130371	0.000485929	0.00295867
0.00504417	2010-11-16 03:30:06	0.0823783	0.0833146	0.000936348	0.00504417	0.00571166	0.0301222	0.024129	0.0149847	-0.00858515	0.00214716	-0.00166479	-0.000681524	-0.00217499	-0.00799924	0.0120414	0.00407329	0.000349584	0.00134999	0.0118139	-0.006965	0	0	-0.00102232	0.000640758	-0.000936348
0.00504417	2010-11-16 04:00:06	0.0858987	0.0849062	-0.000992468	0.00504417	0.00582734	0.0305904	0.0244162	0.015188	-0.00883839	0.00218044	-0.00168235	-0.000681356	-0.00225342	-0.00810408	0.0122365	0.00421525	0.000360093	0.00136949	0.0119549	-0.00697434	0	0	-0.000706681	0.000764168	0.000992468
0.00504417	2010-11-16 04:30:06	0.088011	0.0861954	-0.00181561	0.00504417	0.00596439	0.0308322	0.024677	0.0153375	-0.00911619	0.00221233	-0.00170089	-0.000681206	-0.00233888	-0.00819603	0.0124795	0.00434595	0.000368797	0.00138918	0.0120904	-0.00698107	0	0	-0.000377128	0.000845374	0.00181561
0.00504417	2010-11-16 05:00:06	0.088011	0.0870288	-0.000982174	0.00504417	0.00595759	0.0310245	0.0248589	0.0154669	-0.00939612	0.00224478	-0.00171984	-0.000681248	-0.00247994	-0.00826825	0.0126778	0.00445469	0.000377585	0.001408	0.0122243	-0.00698714	0	0	-5.41541e-05	0.000876377	0.000982174
0.00504417	2010-11-16 05:30:06	0.0887151	0.0877261	-0.000989027	0.00504417	0.00597897	0.0311454	0.0249885	0.0155162	-0.00968274	0.00228125	-0.00173904	-0.000681114	-0.00250825	-0.00824258	0.0127941	0.00455405	0.000384664	0.0014266	0.01236	-0.00698952	0	0	0.000242914	0.000852503	0.000989027
0.00504417	2010-11-16 06:00:06	0.0901233	0.0880636	-0.00205973	0.00504417	0.0060441	0.0312042	0.0249627	0.0155162	-0.00995881	0.00231966	-0.0017584	-0.00068093	-0.00257673	-0.00817176	0.0128729	0.00462376	0.000390627	0.00144762	0.012506	-0.00699156	0	0	0.0004971	0.00077268	0.00205973
0.00504417	2010-11-16 06:30:06	0.0901233	0.0879213	-0.00220199	0.00504417	0.00606548	0.0310553	0.0249096	0.0155025	-0.0102366	0.00235931	-0.00177612	-0.000680788	-0.00266785	-0.00808526	0.012881	0.00469279	0.000395083	0.00146959	0.0126552	-0.00699633	0	0	0.000694788	0.000639471	0.00220199
0.00504417	2010-11-16 07:00:06	0.0901233	0.0874939	-0.00262944	0.00504417	0.0060509	0.0308476	0.0247793	0.0154715	-0.0105006	0.00239717	-0.0017918	-0.000680285	-0.00267644	-0.00794488	0.0127844	0.00472838	0.000397289	0.00149339	0.0128095	-0.00700109	0	0	0.000826498	0.000458857	0.00262944
0.00504417	2010-11-16 07:30:06	0.088011	0.0869097	-0.00110134	0.00504417	0.00597897	0.0307267	0.0246485	0.015405	-0.0107245	0.00243599	-0.00180642	-0.000679307	-0.00269068	-0.00781751	0.0126503	0.00473864	0.000397814	0.00151559	0.0129649	-0.00700563	0	0	0.000887385	0.000239813	0.00110134
0.00504417	2010-11-16 08:00:06	0.0894192	0.0861264	-0.0032928	0.00504417	0.00592843	0.0305624	0.0245446	0.0153648	-0.0109209	0.00247426	-0.00182112	-0.00067822	-0.00276619	-0.00769293	0.0124374	0.00473932	0.00039826	0.00153952	0.0131085	-0.00700704	0	0	0.000877442	-6.2826e-06	0.0032928
0.00504417	2010-11-16 08:30:06	0.0887151	0.0856462	-0.00306886	0.00504417	0.00596439	0.0305624	0.0245449	0.0153493	-0.0110811	0.00251073	-0.0018337	-0.000676957	-0.00277322	-0.00765485	0.0122515	0.00471212	0.000397454	0.00156207	0.0132351	-0.00700321	0	0	0.000801416	-0.000266364	0.00306886
0.00504417	2010-11-16 09:00:06	0.0866028	0.0850044	-0.00159841	0.00504417	0.00589926	0.0305717	0.0245455	0.0154386	-0.0112095	0.00254498	-0.0018462	-0.000675359	-0.00277322	-0.00775425	0.0120854	0.00465525	0.000397639	0.00158422	0.0133494	-0.00699524	0	0	0.000668434	-0.000526451	0.00159841
0.00504417	2010-11-16 09:30:06	0.0873069	0.0850869	-0.00222001	0.00504417	0.00592843	0.0308354	0.0247572	0.0156428	-0.0113137	0.00257618	-0.00185763	-0.000673588	-0.00273907	-0.00792284	0.0120098	0.00459927	0.000398068	0.00160446	0.0134673	-0.00698836	0	0	0.000491373	-0.000772451	0.00222001
0.00504417	2010-11-16 10:00:06	0.088011	0.086181	-0.00182997	0.00504417	0.00596439	0.0315239	0.0253316	0.0159363	-0.011377	0.00260793	-0.00186768	-0.000671991	-0.00269634	-0.00823484	0.0121731	0.0045473	0.000399957	0.00162277	0.0135651	-0.00698282	0	0	0.000286012	-0.000990928	0.00182997
0.00504417	2010-11-16 10:30:06	0.0873069	0.0879405	0.000633601	0.00504417	0.00599355	0.0324822	0.0260129	0.0163784	-0.011408	0.00263635	-0.0018769	-0.000670394	-0.00268913	-0.00852498	0.012405	0.00452631	0.000402072	0.00164075	0.0136644	-0.00697657	0	0	7.00193e-05	-0.00116982	-0.000633601
0.00504417	2010-11-16 11:00:06	0.0943478	0.0911058	-0.003242	0.00504417	0.00627545	0.0338808	0.0270577	0.016837	-0.0114446	0.0026602	-0.0018845	-0.000668454	-0.00260933	-0.00882825	0.0128403	0.0045329	0.000405254	0.00165852	0.0137585	-0.00697259	0	0	-0.000138185	-0.00129906	0.003242
0.00504417	2010-11-16 11:30:06	0.0971641	0.0942069	-0.00295718	0.00504417	0.00648443	0.0351024	0.0280226	0.0173666	-0.0114629	0.00267864	-0.00189095	-0.000666272	-0.0025781	-0.00904188	0.0133034	0.00458327	0.00040936	0.00167258	0.0138373	-0.00696611	0	0	-0.000320618	-0.00137109	0.00295718
0.00504417	2010-11-16 12:00:06	0.0985723	0.0972739	-0.00129836	0.00504417	0.00678091	0.0362218	0.0288591	0.0179063	-0.0114985	0.00268987	-0.00189757	-0.000664292	-0.0025539	-0.00921047	0.0137052	0.00468597	0.000414318	0.00168396	0.0139092	-0.0069599	0	0	-0.000460912	-0.00138126	0.00129836
0.00504417	2010-11-16 12:22:16	0.107726	0.099452	-0.0082735	0.00504417	0.00700222	0.0369275	0.0295156	0.0182366	-0.0115499	0.0026955	-0.00190312	-0.000662957	-0.00256386	-0.00931334	0.0140235	0.0047702	0.000418325	0.00168923	0.0139556	-0.00695584	0	0	-0.000529365	-0.00134805	0.0082735
0.00504417	2010-11-16 13:00:06	0.10843	0.101907	-0.00652244	0.00504417	0.00712015	0.0377567	0.0301878	0.0187395	-0.0116737	0.00270013	-0.00191235	-0.000660982	-0.00267507	-0.00944117	0.0143623	0.00494534	0.000426298	0.00169412	0.0140172	-0.00694565	0	0	-0.000564181	-0.00121341	0.00652244
0.00504417	2010-11-16 13:30:06	0.111246	0.103796	-0.00744991	0.00504417	0.00733691	0.0383365	0.0306569	0.0190194	-0.0118152	0.00270207	-0.00191798	-0.000659427	-0.00272483	-0.00956878	0.0145814	0.00509021	0.000434691	0.00169531	0.0140698	-0.00693114	0	0	-0.000511693	-0.00104223	0.00744991
0.00504417	2010-11-16 14:00:06	0.111246	0.104926	-0.00631995	0.00504417	0.00739426	0.0385876	0.0309696	0.0192491	-0.0119734	0.00270263	-0.00192142	-0.000657965	-0.00287877	-0.00969904	0.0147589	0.00521032	0.000443321	0.00169598	0.0141263	-0.00691566	0	0	-0.000387413	-0.000822646	0.00631995
0.00504417	2010-11-16 14:30:06	0.113358	0.106284	-0.00707457	0.00504417	0.00749535	0.038969	0.0312043	0.019364	-0.0121668	0.00269902	-0.00192378	-0.000656678	-0.00296697	-0.00974142	0.0149719	0.00532463	0.000451297	0.00169645	0.0141798	-0.00689922	0	0	-0.000195976	-0.000565453	0.00707457
0.00504417	2010-11-16 15:00:06	0.109838	0.107066	-0.0027715	0.00504417	0.00753131	0.039096	0.031255	0.0193348	-0.0123875	0.00269167	-0.00192411	-0.000655365	-0.00303253	-0.00966454	0.0151046	0.00540994	0.000458146	0.00169443	0.0142193	-0.00687842	0	0	5.29167e-05	-0.000283634	0.0027715
0.00504417	2010-11-16 15:30:06	0.113358	0.107357	-0.00600149	0.00504417	0.00761102	0.0388943	0.0310966	0.0191444	-0.012621	0.00268238	-0.00192329	-0.000654028	-0.0030895	-0.0093796	0.015172	0.00549303	0.000461367	0.00169016	0.0142381	-0.00685662	0	0	0.000344953	8.28385e-06	0.00600149
0.00504417	2010-11-16 16:00:06	0.113358	0.106264	-0.00709425	0.00504417	0.00761782	0.0381158	0.0305446	0.0187752	-0.0128622	0.00266865	-0.00192124	-0.000652632	-0.00313223	-0.00904521	0.0150532	0.00554288	0.000462643	0.00168528	0.0142476	-0.0068372	0	0	0.000661981	0.000295005	0.00709425
0.00504417	2010-11-16 16:30:06	0.111246	0.103404	-0.00784217	0.00504417	0.00743022	0.0366986	0.0294734	0.0183258	-0.0131211	0.00265312	-0.00191814	-0.000651386	-0.00316209	-0.00870537	0.0146635	0.00556788	0.000461351	0.00167915	0.0142389	-0.0068186	0	0	0.000983079	0.000561327	0.00784217
0.00504417	2010-11-16 17:00:06	0.109134	0.0999407	-0.00919292	0.00504417	0.00727079	0.0351264	0.0283764	0.0177597	-0.0133812	0.0026394	-0.00191545	-0.000649982	-0.00320053	-0.008503	0.0142034	0.00553489	0.000459022	0.00167064	0.014221	-0.00679393	0	0	0.00128586	0.000793048	0.00919292
0.00504417	2010-11-16 17:30:06	0.0992764	0.0960067	-0.0032697	0.00504417	0.00685185	0.0336443	0.0272023	0.0171991	-0.0136143	0.00262442	-0.00191119	-0.000648636	-0.00326472	-0.0083898	0.0137309	0.0054661	0.000455672	0.00166376	0.0141944	-0.00676734	0	0	0.00154792	0.000977867	0.0032697
0.00504417	2010-11-16 18:00:06	0.0950519	0.092991	-0.00206086	0.00504417	0.00654178	0.0326243	0.0263169	0.0166029	-0.0138117	0.00260598	-0.00190523	-0.000647256	-0.00329595	-0.00819984	0.0133688	0.00537098	0.000450071	0.00165676	0.0141566	-0.00674293	0	0	0.00174841	0.00110622	0.00206086
0.00504417	2010-11-16 18:30:06	0.0943478	0.0908348	-0.00351301	0.00504417	0.00637555	0.0319358	0.0256374	0.0160058	-0.0139051	0.00258282	-0.00189869	-0.000645634	-0.00323331	-0.00794475	0.013107	0.00524264	0.000442688	0.00164689	0.0141219	-0.00672173	0	0	0.00186944	0.00117195	0.00351301
0.00504417	2010-11-16 19:00:06	0.0936437	0.0883295	-0.00531416	0.00504417	0.00618795	0.0310148	0.0248541	0.0154989	-0.0139149	0.00255439	-0.00188995	-0.000643912	-0.00319898	-0.00760189	0.0128006	0.00511484	0.000433849	0.00163455	0.0140744	-0.00670376	0	0	0.00189752	0.00117285	0.00531416
0.00504417	2010-11-16 19:30:06	0.0908274	0.0858176	-0.00500978	0.00504417	0.00617337	0.029979	0.0240707	0.0150067	-0.0138461	0.00252264	-0.00187884	-0.000642089	-0.00300249	-0.00729025	0.0124121	0.00496553	0.000423341	0.00161693	0.0140123	-0.00668471	0	0	0.00182456	0.00111085	0.00500978
0.00504417	2010-11-16 20:00:06	0.088011	0.0824222	-0.00558876	0.00504417	0.00583413	0.028748	0.0231814	0.0145026	-0.0137178	0.00248617	-0.0018661	-0.000640233	-0.00290279	-0.0069489	0.0119571	0.00481709	0.000410204	0.00159654	0.0139462	-0.00666618	0	0	0.00164868	0.000992038	0.00558876
0.00504417	2010-11-16 20:30:06	0.0830824	0.0788318	-0.00425057	0.00504417	0.00559599	0.0276286	0.0222426	0.0140586	-0.0135614	0.00244776	-0.00185229	-0.000638009	-0.0028501	-0.00677347	0.0114202	0.0046807	0.000398477	0.00157291	0.0138668	-0.00665041	0	0	0.00137452	0.000826262	0.00425057
0.00504417	2010-11-16 21:00:06	0.0816742	0.0756866	-0.00598761	0.00504417	0.00540839	0.0266768	0.0215655	0.0137313	-0.013336	0.00240852	-0.00183562	-0.000635702	-0.00280737	-0.00675258	0.0109698	0.00454299	0.000387697	0.0015477	0.0137648	-0.00663356	0	0	0.00101314	0.000626537	0.00598761
0.00504417	2010-11-16 21:30:06	0.0767456	0.0734767	-0.00326892	0.00504417	0.00517704	0.0261964	0.0212807	0.013569	-0.0130662	0.00236956	-0.00181757	-0.00063352	-0.00279879	-0.00686881	0.0107198	0.00437973	0.000378666	0.00152196	0.0136504	-0.00661551	0	0	0.000581494	0.000408134	0.00326892
0.00504417	2010-11-16 22:00:06	0.0767456	0.0729771	-0.00376852	0.00504417	0.00500402	0.0265469	0.0213347	0.013497	-0.012752	0.00233184	-0.00179895	-0.000631339	-0.00265069	-0.00690979	0.010637	0.00423587	0.000371096	0.00149609	0.0135296	-0.00659732	0	0	0.000101407	0.000187495	0.00376852
0.00504417	2010-11-16 22:30:06	0.0781538	0.0735071	-0.00464674	0.00504417	0.00506915	0.0271454	0.021649	0.0134742	-0.0124037	0.00229066	-0.00178	-0.000629358	-0.00254669	-0.00682026	0.0106777	0.00412021	0.000363492	0.00147148	0.0133838	-0.00658144	0	0	-0.000401723	-1.89752e-05	0.00464674
0.00504417	2010-11-16 23:00:06	0.0781538	0.0743679	-0.0037859	0.00504417	0.00532188	0.027601	0.0219611	0.013538	-0.0120054	0.00225045	-0.00175941	-0.000627469	-0.00243567	-0.00667431	0.0107428	0.00404359	0.000355725	0.00144347	0.0132285	-0.0065638	0	0	-0.000900545	-0.000196136	0.0037859
0.00504417	2010-11-16 23:30:06	0.0774497	0.0742588	-0.00319092	0.00504417	0.00535784	0.0275142	0.0220631	0.0136009	-0.0116168	0.00221204	-0.00173694	-0.000625496	-0.00233733	-0.00645893	0.0106638	0.00399195	0.000347281	0.00141564	0.0130699	-0.00654777	0	0	-0.00136751	-0.000331266	0.00319092
0.00504417	2010-11-17 00:00:06	0.0781538	0.0735167	-0.00463715	0.00504417	0.00537242	0.0272784	0.02188	0.0135891	-0.0112834	0.00217474	-0.00171473	-0.000623574	-0.00218786	-0.00629615	0.0104205	0.00394645	0.00033961	0.0013884	0.0129116	-0.00653144	0	0	-0.00177667	-0.000415044	0.00463715
0.00504417	2010-11-17 00:30:06	0.0774497	0.0720995	-0.0053502	0.00504417	0.00527133	0.0268877	0.0216183	0.0134888	-0.0110054	0.00213772	-0.00169251	-0.000621802	-0.0022747	-0.00620002	0.0101495	0.00392024	0.000333467	0.00136315	0.0127406	-0.00651354	0	0	-0.00210535	-0.000442271	0.0053502
0.00504417	2010-11-17 01:00:06	0.0732252	0.0708463	-0.00237893	0.00504417	0.00526355	0.0265311	0.0213581	0.0133922	-0.0107932	0.00210014	-0.00167021	-0.000620339	-0.00232034	-0.00620153	0.00989833	0.00388746	0.000328926	0.00133694	0.0125538	-0.0064949	0	0	-0.00233564	-0.000412278	0.00237893
0.00504417	2010-11-17 01:30:06	0.0725211	0.0699081	-0.002613	0.00504417	0.00517704	0.0263327	0.0211504	0.0133338	-0.0106122	0.00206228	-0.00164734	-0.000618843	-0.00232309	-0.0063137	0.00974783	0.00383138	0.000326466	0.00131041	0.0123664	-0.00647515	0	0	-0.0024555	-0.000328971	0.002613
0.00504417	2010-11-17 02:00:06	0.0732252	0.0697302	-0.00349502	0.00504417	0.00509053	0.0263266	0.0211519	0.013332	-0.0104545	0.00201639	-0.00162373	-0.000617238	-0.00231313	-0.00638846	0.00972736	0.00376123	0.000325191	0.00128339	0.0121845	-0.00645603	0	0	-0.00245955	-0.00020053	0.00349502
0.00504417	2010-11-17 02:30:06	0.0739292	0.0706865	-0.00324267	0.00504417	0.00510512	0.0266926	0.0213857	0.0132718	-0.0103023	0.00197188	-0.00160086	-0.000615867	-0.00222767	-0.00637708	0.00987807	0.00370257	0.00032329	0.00125124	0.0120038	-0.00643184	0	0	-0.0023493	-3.87638e-05	0.00324267
0.00504417	2010-11-17 03:00:06	0.0746333	0.0712608	-0.00337248	0.00504417	0.0051197	0.0268196	0.0213848	0.0132153	-0.01015	0.00193	-0.00157742	-0.000614446	-0.00218202	-0.00627908	0.00992462	0.00366932	0.000320853	0.00121788	0.0118165	-0.00640785	0	0	-0.00213302	0.000141806	0.00337248
0.00504417	2010-11-17 03:30:06	0.0746333	0.0715827	-0.00305056	0.00504417	0.00524995	0.0266179	0.0212798	0.0131333	-0.0100441	0.00188951	-0.00155389	-0.000613092	-0.00208952	-0.00615311	0.00992461	0.0036584	0.000317013	0.00118628	0.0116219	-0.00638642	0	0	-0.00182508	0.000325069	0.00305056
0.00504417	2010-11-17 04:00:06	0.0725211	0.0710935	-0.00142756	0.00504417	0.00524897	0.0260597	0.0210156	0.0128808	-0.00997583	0.00184819	-0.0015298	-0.000611629	-0.00206533	-0.00592483	0.0098767	0.00364456	0.000311479	0.00115585	0.0114302	-0.00636488	0	0	-0.00144498	0.000494551	0.00142756
0.00504417	2010-11-17 04:30:06	0.0704088	0.0692751	-0.00113365	0.00504417	0.00503998	0.025275	0.0201798	0.0125144	-0.00994953	0.00180646	-0.00150521	-0.00061004	-0.00207391	-0.00560739	0.00957508	0.00364557	0.000305393	0.00112374	0.011238	-0.00634501	0	0	-0.00101598	0.000634655	0.00113365
0.00504417	2010-11-17 05:00:06	0.0704088	0.0669914	-0.00341745	0.00504417	0.00498944	0.0241183	0.0193433	0.0120149	-0.00997557	0.00176541	-0.00147972	-0.000608444	-0.00208815	-0.0052831	0.0092366	0.00363855	0.000299307	0.00109109	0.0110437	-0.00632656	0	0	-0.000563573	0.00073181	0.00341745
0.00504417	2010-11-17 05:30:06	0.0654802	0.0638993	-0.00158088	0.00504417	0.00483002	0.0226763	0.0183766	0.0114515	-0.00998398	0.00172465	-0.00145342	-0.00060704	-0.00217087	-0.00494429	0.00882314	0.00358203	0.000291935	0.00105758	0.010846	-0.00630662	0	0	-0.000113864	0.000775454	0.00158088
0.00504417	2010-11-17 06:00:06	0.0626638	0.0604061	-0.00225771	0.00504417	0.00438289	0.0213679	0.0172522	0.0107387	-0.00996594	0.00168638	-0.00142687	-0.000605543	-0.00215353	-0.00448114	0.008338	0.00349328	0.000282645	0.00102599	0.0106462	-0.00628612	0	0	0.000308115	0.000758774	0.00225771
0.00504417	2010-11-17 06:30:06	0.0598475	0.0565373	-0.00331017	0.00504417	0.00416613	0.019904	0.0159473	0.0100167	-0.00989648	0.0016506	-0.00139984	-0.000603946	-0.00207957	-0.00405189	0.00767839	0.00336025	0.000273112	0.000995811	0.0104404	-0.00626689	0	0	0.000679922	0.000679157	0.00331017
0.00504417	2010-11-17 07:00:06	0.0570311	0.0525213	-0.00450985	0.00504417	0.00401449	0.0182389	0.0147993	0.00936395	-0.00976224	0.00161899	-0.00137452	-0.000602081	-0.00208524	-0.00374492	0.00707001	0.00321161	0.000262564	0.000967606	0.0102277	-0.00625044	0	0	0.000983038	0.00053835	0.00450985
0.00504417	2010-11-17 07:30:06	0.047878	0.0485082	0.000630164	0.00504417	0.0036383	0.0167568	0.0137551	0.00879877	-0.00958861	0.00159154	-0.00135034	-0.0006001	-0.0020353	-0.00352233	0.00649677	0.00300465	0.000249969	0.000941915	0.0100138	-0.00623318	0	0	0.00120393	0.000342305	-0.000630164
0.00504417	2010-11-17 08:00:06	0.0464698	0.0452736	-0.00119624	0.00504417	0.00314841	0.0158951	0.012843	0.00818983	-0.00939842	0.00156741	-0.00132584	-0.000597968	-0.00184309	-0.00314114	0.00592567	0.00279311	0.000234058	0.000919577	0.00979765	-0.00621343	0	0	0.00133474	0.000100761	0.00119624
0.00504417	2010-11-17 08:30:06	0.0443575	0.0429384	-0.00141905	0.00504417	0.00311925	0.015256	0.0121899	0.00761368	-0.00917576	0.00154592	-0.0013019	-0.000595602	-0.00176329	-0.00277436	0.00546373	0.0025937	0.000219127	0.000900892	0.00959935	-0.00619669	0	0	0.00137369	-0.000173408	0.00141905
0.00504417	2010-11-17 09:00:06	0.0443575	0.0400202	-0.00433732	0.00504417	0.00301816	0.0142235	0.0114858	0.00729457	-0.00888313	0.00152373	-0.00127764	-0.000593102	-0.00170066	-0.00264179	0.00494227	0.00240179	0.000205617	0.000883803	0.00941093	-0.00617779	0	0	0.00132499	-0.000465024	0.00433732
0.00504417	2010-11-17 09:30:06	0.0387248	0.0375266	-0.00119818	0.00504417	0.00287332	0.0134112	0.0110179	0.00719245	-0.00858663	0.00150071	-0.00125461	-0.000590511	-0.00152098	-0.00280935	0.0045012	0.00218156	0.000193641	0.000866806	0.00922307	-0.00615829	0	0	0.00119848	-0.000757543	0.00119818
0.00504417	2010-11-17 10:00:06	0.0352044	0.0362089	0.00100445	0.00504417	0.0025127	0.0133589	0.0109165	0.00719061	-0.00827076	0.00147437	-0.00123338	-0.000588045	-0.00128056	-0.00308848	0.00430222	0.00196119	0.000184147	0.000849601	0.00903788	-0.00613701	0	0	0.0010089	-0.00103405	-0.00100445
0.00504417	2010-11-17 10:30:06	0.0359085	0.0370454	0.00113688	0.00504417	0.00249132	0.014221	0.0113628	0.00729907	-0.00793018	0.00144636	-0.00121402	-0.000585495	-0.00126906	-0.0033107	0.00441489	0.00183312	0.000176566	0.000831108	0.00885201	-0.00611421	0	0	0.000774837	-0.00127824	-0.00113688
0.00504417	2010-11-17 11:00:06	0.040133	0.0393272	-0.000805807	0.00504417	0.00270809	0.0153063	0.0121468	0.00757706	-0.007516	0.00141835	-0.0011963	-0.000582912	-0.00120213	-0.00350054	0.0047474	0.0017661	0.000170998	0.000811198	0.00867676	-0.00609029	0	0	0.000517505	-0.00147535	0.000805807
0.00504417	2010-11-17 11:30:06	0.0443575	0.0419842	-0.0023733	0.00504417	0.00296081	0.0162955	0.0129823	0.0080292	-0.00710412	0.00138729	-0.00118013	-0.00058033	-0.00107668	-0.00369037	0.00513264	0.00173051	0.000167117	0.000792428	0.00851676	-0.00606927	0	0	0.000259337	-0.00161298	0.0023733
0.00504417	2010-11-17 12:00:06	0.0457657	0.0445796	-0.00118611	0.00504417	0.00311245	0.0172506	0.0137648	0.00850323	-0.00673872	0.00135706	-0.00116477	-0.00057788	-0.000880187	-0.0038787	0.00545548	0.00172637	0.000167325	0.000772302	0.00837257	-0.00604717	0	0	2.2505e-05	-0.00168179	0.00118611
0.00504417	2010-11-17 12:30:06	0.0471739	0.0470244	-0.000149534	0.00504417	0.00330005	0.0181436	0.0144434	0.00890253	-0.00642086	0.00133058	-0.00114925	-0.000575414	-0.000830422	-0.0039876	0.00574625	0.00178823	0.000168007	0.000752468	0.00824007	-0.00602284	0	0	-0.000172545	-0.00167599	0.000149534
0.00504417	2010-11-17 13:00:06	0.0506943	0.0491457	-0.00154859	0.00504417	0.00351682	0.018897	0.0150166	0.00919243	-0.0061714	0.00130423	-0.00113488	-0.000573083	-0.000937339	-0.00404844	0.00600475	0.00190721	0.000169665	0.000736081	0.00812048	-0.00599642	0	0	-0.000308467	-0.00159371	0.00154859
0.00504417	2010-11-17 13:30:06	0.0521025	0.0505285	-0.001574	0.00504417	0.00365387	0.0192504	0.0153546	0.0094012	-0.0060046	0.00127914	-0.00112173	-0.000571001	-0.00105266	-0.00405691	0.00619988	0.00203869	0.000172164	0.000720634	0.00799888	-0.00596882	0	0	-0.000372214	-0.00143713	0.001574
0.00504417	2010-11-17 14:00:06	0.0535107	0.0513122	-0.00219854	0.00504417	0.00375496	0.0193526	0.0154578	0.00951334	-0.00590084	0.00125834	-0.00111054	-0.000569021	-0.0011153	-0.00407108	0.00630672	0.00213583	0.000177071	0.000706597	0.00787961	-0.00593969	0	0	-0.000355983	-0.00121245	0.00219854
0.00504417	2010-11-17 14:30:06	0.0535107	0.051487	-0.00202372	0.00504417	0.00377634	0.0191603	0.0153786	0.00947782	-0.0058513	0.00124406	-0.00110107	-0.000567467	-0.00116232	-0.00401569	0.006344	0.00221145	0.000182655	0.000694742	0.00776693	-0.00590877	0	0	-0.000257856	-0.000929581	0.00202372
0.00504417	2010-11-17 15:00:06	0.0535107	0.0511825	-0.00232823	0.00504417	0.00374038	0.0188719	0.0150904	0.00931193	-0.00588952	0.00123144	-0.00109364	-0.000566004	-0.00124212	-0.00390794	0.00633975	0.0022729	0.000187112	0.000688946	0.00766349	-0.00587689	0	0	-8.20675e-05	-0.000601725	0.00232823
0.00504417	2010-11-17 15:30:06	0.0535107	0.0502875	-0.00322323	0.00504417	0.00367525	0.0182795	0.014645	0.00902023	-0.00598528	0.00122215	-0.00108767	-0.000564667	-0.00129909	-0.0037592	0.0062555	0.00232097	0.000189532	0.000684506	0.00757422	-0.00584404	0	0	0.000161115	-0.000244718	0.00322323
0.00504417	2010-11-17 16:00:06	0.0535107	0.048792	-0.0047187	0.00504417	0.00362471	0.0174173	0.0139661	0.00869845	-0.00608425	0.00121577	-0.00108253	-0.000563463	-0.00135315	-0.00366434	0.00609862	0.0023347	0.000190931	0.000682533	0.00749974	-0.00581301	0	0	0.00045591	0.000123779	0.0047187
0.00504417	2010-11-17 16:30:06	0.0499902	0.0469754	-0.00301483	0.00504417	0.00342252	0.0164034	0.0132863	0.00830284	-0.0061927	0.00121563	-0.00107804	-0.000562369	-0.00135315	-0.00356658	0.00593768	0.0023162	0.000191061	0.000683297	0.00744085	-0.00578292	0	0	0.000781927	0.000485225	0.00301483
0.00504417	2010-11-17 17:00:06	0.047878	0.0450348	-0.00284319	0.00504417	0.00320576	0.0154918	0.0125288	0.00786163	-0.00632414	0.00121896	-0.00107363	-0.000561474	-0.00136739	-0.00347451	0.00575491	0.00228018	0.000190159	0.000688092	0.00738852	-0.0057536	0	0	0.00111542	0.000821235	0.00284319
0.00504417	2010-11-17 17:30:06	0.0471739	0.0430545	-0.00411936	0.00504417	0.00299678	0.0145894	0.0117466	0.00741768	-0.00647585	0.00122229	-0.0010702	-0.000560496	-0.00135744	-0.00336549	0.00557736	0.00224394	0.000188072	0.000695369	0.00734164	-0.00572477	0	0	0.00143078	0.00111465	0.00411936
0.00504417	2010-11-17 18:00:06	0.0443575	0.0413988	-0.00295875	0.00504417	0.00290248	0.0137553	0.011146	0.00701383	-0.00659016	0.00122576	-0.00106848	-0.000559837	-0.00136739	-0.0032834	0.00544656	0.00219064	0.000184812	0.000702807	0.00730011	-0.00569735	0	0	0.00170228	0.00135061	0.00295875
0.00504417	2010-11-17 18:30:06	0.0422453	0.0396617	-0.00258358	0.00504417	0.00268572	0.0129925	0.01052	0.00669111	-0.00663302	0.00122978	-0.00106685	-0.000559369	-0.00130613	-0.00325368	0.00528755	0.00212708	0.00018176	0.000709174	0.00725901	-0.00567034	0	0	0.00190582	0.00151746	0.00258358
0.00504417	2010-11-17 19:00:06	0.0415412	0.0383206	-0.00322059	0.00504417	0.00252728	0.0124655	0.0100515	0.00645135	-0.00662553	0.00123491	-0.00106505	-0.000559245	-0.00124915	-0.00327783	0.00515792	0.00206184	0.000179047	0.000715279	0.00722565	-0.00564523	0	0	0.00202066	0.0016076	0.00322059
0.00504417	2010-11-17 19:30:06	0.040133	0.0375551	-0.00257793	0.00504417	0.00242619	0.0121555	0.00986959	0.00630913	-0.00656167	0.00124032	-0.00106563	-0.000559505	-0.00120934	-0.00336434	0.00513107	0.00200507	0.000176661	0.000721747	0.00720928	-0.0056222	0	0	0.00203099	0.00161805	0.00257793
0.00504417	2010-11-17 20:00:06	0.0394289	0.037345	-0.00208387	0.00504417	0.0023251	0.0121928	0.0098705	0.00625715	-0.00644012	0.0012467	-0.00106718	-0.000560099	-0.00121637	-0.00340393	0.00516025	0.00196838	0.000173886	0.000728676	0.007188	-0.00560074	0	0	0.0019272	0.00155066	0.00208387
0.00504417	2010-11-17 20:30:06	0.0408371	0.037693	-0.00314409	0.00504417	0.0023251	0.0124874	0.00997586	0.00628539	-0.0062721	0.00125377	-0.00106857	-0.000560851	-0.00115511	-0.00340532	0.00523193	0.00194184	0.000171404	0.000734989	0.00716664	-0.00558243	0	0	0.00170678	0.00141217	0.00314409
0.00504417	2010-11-17 21:00:06	0.040133	0.038211	-0.00192199	0.00504417	0.00242619	0.0127913	0.0102118	0.00642394	-0.00607029	0.0012625	-0.00107102	-0.000561729	-0.00112525	-0.00343655	0.00528583	0.00193079	0.000170422	0.000740755	0.00716522	-0.00556547	0	0	0.00137474	0.00121373	0.00192199
0.00504417	2010-11-17 21:30:06	0.040133	0.0388025	-0.00133045	0.00504417	0.0025127	0.0131572	0.0105776	0.00668645	-0.00584844	0.00127387	-0.00107617	-0.000562926	-0.00110105	-0.00357984	0.00533259	0.00193179	0.000171206	0.000747523	0.00717258	-0.00555059	0	0	0.000943537	0.00097029	0.00133045
0.00504417	2010-11-17 22:00:06	0.040133	0.0395671	-0.000565941	0.00504417	0.00249132	0.0137342	0.0110492	0.00703467	-0.00563863	0.00128843	-0.00108246	-0.000564506	-0.00106261	-0.00379383	0.00542823	0.0019348	0.000172627	0.000755648	0.00718037	-0.00553645	0	0	0.000432458	0.000699513	0.000565941
0.00504417	2010-11-17 22:30:06	0.0422453	0.0411862	-0.00105909	0.00504417	0.002607	0.0147513	0.0117812	0.00742665	-0.00544711	0.00130702	-0.00108859	-0.000566421	-0.00109676	-0.00400061	0.00560907	0.00195798	0.000175204	0.000765376	0.00719712	-0.00552351	0	0	-0.000133451	0.000420604	0.00105909
0.00504417	2010-11-17 23:00:06	0.0443575	0.0433087	-0.00104877	0.00504417	0.0027946	0.01588	0.0126435	0.0078961	-0.00526721	0.00132906	-0.00109545	-0.000568679	-0.0011352	-0.00421588	0.00588748	0.00200749	0.000179643	0.000777216	0.00723689	-0.00551302	0	0	-0.000724895	0.000152931	0.00104877
0.00504417	2010-11-17 23:30:06	0.0457657	0.045885	0.00011929	0.00504417	0.00306191	0.0170956	0.0135838	0.00844487	-0.00511203	0.00135388	-0.00110493	-0.000571347	-0.00116369	-0.0044085	0.00622926	0.00206826	0.00018477	0.000791616	0.00728446	-0.00550152	0	0	-0.00131016	-8.5383e-05	-0.00011929
0.00504417	2010-11-18 00:00:06	0.0485821	0.048448	-0.000134101	0.00504417	0.00326409	0.0182336	0.0145493	0.00901279	-0.00501495	0.00137912	-0.00111555	-0.000574273	-0.0011352	-0.00459682	0.00656562	0.00213472	0.000190755	0.000806539	0.00733368	-0.00549371	0	0	-0.00185715	-0.00027878	0.000134101
0.00504417	2010-11-18 00:30:06	0.0499902	0.0510747	0.00108447	0.00504417	0.00348085	0.0194058	0.0154629	0.00955702	-0.00498799	0.00140588	-0.00112658	-0.00057724	-0.00112954	-0.00472431	0.00686992	0.00222326	0.000197174	0.000821593	0.00739107	-0.00548846	0	0	-0.00233541	-0.000415422	-0.00108447
0.00504417	2010-11-18 01:00:06	0.0528066	0.0534844	0.000677755	0.00504417	0.003719	0.0204631	0.0162979	0.0100447	-0.00502045	0.00143445	-0.00113834	-0.000580384	-0.00119081	-0.00487165	0.00713364	0.00233064	0.000204016	0.00083671	0.00747173	-0.00548783	0	0	-0.00271816	-0.000488065	-0.000677755
0.00504417	2010-11-18 01:30:06	0.0542148	0.0556318	0.00141698	0.00504417	0.00395715	0.0213467	0.0170026	0.0104987	-0.00510755	0.00146232	-0.00115157	-0.000583846	-0.00128056	-0.00503745	0.00737339	0.00244707	0.000211281	0.000852951	0.00756561	-0.00549062	0	0	-0.00298402	-0.000494589	-0.00141698
0.00504417	2010-11-18 02:00:06	0.056327	0.0575155	0.00118853	0.00504417	0.00414474	0.0220661	0.0176026	0.0109262	-0.00526716	0.00148908	-0.00116636	-0.000587826	-0.00134182	-0.00525423	0.00761336	0.00255223	0.000219607	0.000868606	0.00766105	-0.00549833	0	0	-0.00311835	-0.000438131	-0.00118853
0.00504417	2010-11-18 02:30:06	0.0584393	0.0592927	0.000853432	0.00504417	0.00426042	0.0226925	0.0181512	0.0113228	-0.00547886	0.00151653	-0.00118237	-0.000592391	-0.00138885	-0.00549643	0.0078678	0.00265181	0.000229224	0.000883337	0.00776028	-0.00550744	0	0	-0.00311423	-0.000326817	-0.000853432
0.00504417	2010-11-18 03:00:06	0.0605516	0.0614065	0.000854919	0.00504417	0.00437609	0.0234399	0.0187512	0.0116255	-0.00573597	0.00154593	-0.00119903	-0.000597358	-0.00149987	-0.00564921	0.00821171	0.00275329	0.000238069	0.000897397	0.00786923	-0.00551849	0	0	-0.00297281	-0.00017311	-0.000854919
0.00504417	2010-11-18 03:30:06	0.0633679	0.0635318	0.00016391	0.00504417	0.00447718	0.0241065	0.01922	0.0118342	-0.0060258	0.00157158	-0.00121643	-0.000602825	-0.00153694	-0.00566314	0.00854286	0.00285745	0.000245396	0.000912189	0.00799464	-0.00553315	0	0	-0.00270324	7.17961e-06	-0.00016391
0.00504417	2010-11-18 04:00:06	0.0647761	0.0652216	0.000445515	0.00504417	0.00467937	0.024494	0.0195054	0.0119272	-0.00633285	0.00159571	-0.00123449	-0.000608468	-0.001591	-0.00558802	0.00873682	0.00296751	0.000251838	0.000925278	0.00812683	-0.00555183	0	0	-0.00232195	0.000196119	-0.000445515
0.00504417	2010-11-18 04:30:06	0.0654802	0.0657593	0.000279069	0.00504417	0.00480184	0.0242984	0.0194259	0.0119728	-0.0066427	0.00162122	-0.00125385	-0.000614362	-0.00162241	-0.00554843	0.00880829	0.00306086	0.000257699	0.000936732	0.00826449	-0.00557485	0	0	-0.00185155	0.00037504	-0.000279069
0.00504417	2010-11-18 05:00:06	0.0654802	0.0654804	2.16503e-07	0.00504417	0.00475129	0.0238395	0.0191899	0.0119036	-0.00696953	0.00164646	-0.0012746	-0.000620255	-0.00168367	-0.00548747	0.0087853	0.00313268	0.000261586	0.000948665	0.00840771	-0.00560157	0	0	-0.00131935	0.000525963	-2.16503e-07
0.00504417	2010-11-18 05:30:06	0.064072	0.0647561	0.000684138	0.00504417	0.004657	0.0233774	0.0187974	0.0116812	-0.00731704	0.00167322	-0.00129583	-0.000626166	-0.0017506	-0.00537542	0.00867613	0.00318755	0.000264243	0.000962062	0.00855717	-0.00563371	0	0	-0.000755504	0.000632942	-0.000684138
0.00504417	2010-11-18 06:00:06	0.0654802	0.0636417	-0.00183853	0.00504417	0.00451315	0.022813	0.0182493	0.0113767	-0.00764091	0.00170178	-0.00131871	-0.000632301	-0.00184035	-0.00518128	0.00854843	0.00322893	0.000265309	0.000976238	0.00871309	-0.00566705	0	0	-0.000191131	0.00068325	0.00183853
0.00504417	2010-11-18 06:30:06	0.0633679	0.062372	-0.00099593	0.00504417	0.00451994	0.0220811	0.0177526	0.0111005	-0.00792564	0.0017334	-0.0013428	-0.000638505	-0.00193714	-0.00509084	0.00838941	0.00323497	0.000266646	0.000992425	0.00888136	-0.00570157	0	0	0.000343655	0.000668299	0.00099593
0.00504417	2010-11-18 07:00:06	0.0598475	0.06076	0.00091248	0.00504417	0.00431776	0.0212595	0.0172058	0.0108999	-0.00814213	0.00176848	-0.00136747	-0.000645118	-0.00191002	-0.00503697	0.00816511	0.00320019	0.000266956	0.00101041	0.00905444	-0.00573688	0	0	0.000821592	0.000584247	-0.00091248
0.00504417	2010-11-18 07:30:06	0.0605516	0.0598643	-0.000687279	0.00504417	0.00413016	0.0209589	0.0169185	0.0106656	-0.00832937	0.00180578	-0.00139255	-0.000652324	-0.00185734	-0.00499738	0.00802408	0.00313273	0.000265806	0.00103178	0.00923876	-0.0057752	0	0	0.00121988	0.000432262	0.000687279
0.00504417	2010-11-18 08:00:06	0.0570311	0.0591165	0.00208536	0.00504417	0.00399311	0.0207852	0.0166583	0.0104733	-0.0084553	0.00184377	-0.00141934	-0.000659764	-0.00185597	-0.00493073	0.00788381	0.00308198	0.000263888	0.00105438	0.00943533	-0.00581962	0	0	0.00152148	0.000218423	-0.00208536
0.00504417	2010-11-18 08:30:06	0.0612557	0.0588617	-0.00239397	0.00504417	0.00407282	0.0206984	0.0165809	0.0104049	-0.00851645	0.00188204	-0.00144679	-0.000667221	-0.00187158	-0.00492528	0.0077905	0.00304284	0.000261294	0.00107852	0.00963354	-0.00587018	0	0	0.00171602	-4.67025e-05	0.00239397
0.00504417	2010-11-18 09:00:06	0.0577352	0.0586161	0.000880907	0.00504417	0.00405045	0.0205434	0.0166328	0.0104441	-0.00852165	0.00192045	-0.00147505	-0.00067493	-0.00179041	-0.00502746	0.00776771	0.00298107	0.000259048	0.00110394	0.00983213	-0.00592513	0	0	0.00180025	-0.000348774	-0.000880907
0.00504417	2010-11-18 09:30:06	0.0570311	0.0585173	0.00148616	0.00504417	0.00394256	0.0207544	0.0166616	0.0106564	-0.00850335	0.00195969	-0.00150405	-0.000683214	-0.00174339	-0.00528837	0.00773757	0.00292552	0.000259465	0.00113036	0.0100443	-0.00598391	0	0	0.00177805	-0.000670616	-0.00148616
0.00504417	2010-11-18 10:00:06	0.0577352	0.0597075	0.00197234	0.00504417	0.00399311	0.0213841	0.0172121	0.0109764	-0.00847369	0.00199949	-0.00153338	-0.000691557	-0.00166651	-0.00564552	0.00790625	0.00289931	0.000261935	0.00115676	0.0102617	-0.00604377	0	0	0.00166002	-0.000993314	-0.00197234
0.00504417	2010-11-18 10:30:06	0.0598475	0.0620296	0.00218211	0.00504417	0.00413016	0.0225501	0.0181023	0.0114978	-0.00840184	0.00203651	-0.00156262	-0.000700075	-0.00170358	-0.00614572	0.00828552	0.00290096	0.000266436	0.00118433	0.0104853	-0.00610537	0	0	0.00146263	-0.0012974	-0.00218211
0.00504417	2010-11-18 11:00:06	0.064072	0.0655856	0.00151359	0.00504417	0.00423904	0.0242124	0.0193053	0.0122152	-0.00831729	0.00207298	-0.00159161	-0.000708736	-0.00169774	-0.00664567	0.00882785	0.00295459	0.000273374	0.00121112	0.0107139	-0.00616616	0	0	0.00120698	-0.00156401	-0.00151359
0.00504417	2010-11-18 11:30:06	0.0690006	0.0705992	0.0015986	0.00504417	0.00462882	0.026228	0.020899	0.0130246	-0.00821939	0.00210931	-0.00162135	-0.000717975	-0.00163373	-0.00710883	0.00955508	0.00303565	0.000282274	0.00123703	0.0109427	-0.00622755	0	0	0.00091744	-0.00177603	-0.0015986
0.00504417	2010-11-18 12:00:06	0.0739292	0.0759079	0.00197867	0.00504417	0.00501181	0.0283365	0.0224912	0.0138979	-0.00812511	0.00214508	-0.00165165	-0.000727748	-0.00163802	-0.00750103	0.0103047	0.00318271	0.000293454	0.00126401	0.0111703	-0.00629124	0	0	0.000619907	-0.00191911	-0.00197867
0.00504417	2010-11-18 12:22:36	0.0795619	0.0796968	0.000134878	0.00504417	0.00527523	0.0297381	0.0236395	0.0145511	-0.00809367	0.00217337	-0.00167452	-0.000735397	-0.00168367	-0.00772755	0.0108375	0.00333012	0.00030258	0.00128487	0.0113414	-0.00633889	0	0	0.000407056	-0.00197451	-0.000134878
0.00504417	2010-11-18 13:00:06	0.0844906	0.0855623	0.00107174	0.00504417	0.0058565	0.0317783	0.0252821	0.0155097	-0.00813597	0.00222149	-0.001713	-0.000748137	-0.00173069	-0.00804615	0.0116503	0.00360623	0.000317968	0.00131983	0.0116314	-0.00642435	0	0	0.000101975	-0.00195941	-0.00107174
0.00504417	2010-11-18 13:30:06	0.0887151	0.0888713	0.000156201	0.00504417	0.00610923	0.0328791	0.0262206	0.0161906	-0.00825191	0.00226184	-0.00174395	-0.000758696	-0.00190162	-0.00828986	0.0121268	0.003853	0.000332768	0.00134921	0.0118717	-0.00649943	0	0	-7.41671e-05	-0.00184803	-0.000156201
0.00504417	2010-11-18 14:00:06	0.0908274	0.0918176	0.000990205	0.00504417	0.00638334	0.0337814	0.0270298	0.0167358	-0.00844679	0.00230593	-0.00177589	-0.000769823	-0.00203839	-0.00851081	0.0125443	0.00409333	0.00034815	0.00138	0.0121153	-0.00657837	0	0	-0.000172771	-0.00165105	-0.000990205
0.00504417	2010-11-18 14:30:06	0.0936437	0.0942089	0.000565178	0.00504417	0.00653498	0.0346216	0.0276553	0.017136	-0.0087198	0.00235252	-0.00180865	-0.000781016	-0.0022378	-0.00874593	0.0129345	0.00430633	0.000363978	0.00141309	0.0123572	-0.0066575	0	0	-0.000184264	-0.00137588	-0.000565178
0.00504417	2010-11-18 15:00:06	0.0950519	0.0962155	0.00116355	0.00504417	0.00665065	0.0352201	0.028125	0.0174615	-0.00906038	0.00239856	-0.00184124	-0.000792343	-0.00240581	-0.00891579	0.0132773	0.00450517	0.000380116	0.00144822	0.0125997	-0.00673946	0	0	-0.000105748	-0.00103421	-0.00116355
0.00504417	2010-11-18 15:30:06	0.0985723	0.0982611	-0.000311239	0.00504417	0.0068888	0.035713	0.0285677	0.0176639	-0.00944209	0.00244598	-0.00187457	-0.000804139	-0.00250414	-0.00903746	0.0136127	0.00466767	0.000394585	0.00148376	0.0128527	-0.00682856	0	0	5.86971e-05	-0.000641531	0.000311239
0.00504417	2010-11-18 16:00:06	0.0992764	0.0994596	0.000183246	0.00504417	0.0068888	0.035868	0.0287225	0.0177532	-0.00982768	0.0024959	-0.00190781	-0.000816236	-0.00263371	-0.0090558	0.0139168	0.00481442	0.000406904	0.00151917	0.0131085	-0.00691937	0	0	0.00029816	-0.000216251	-0.000183246
0.00504417	2010-11-18 16:30:06	0.100685	0.100102	-0.00058259	0.00504417	0.00695392	0.0358214	0.0286178	0.0178088	-0.0102612	0.00254734	-0.00194155	-0.000828482	-0.00270063	-0.00910538	0.0140599	0.00494212	0.000418209	0.00155723	0.0133641	-0.00701245	0	0	0.000595495	0.000221196	0.00058259
0.00504417	2010-11-18 17:00:06	0.0999805	0.100335	0.000354337	0.00504417	0.00701127	0.0354834	0.0285391	0.0177815	-0.0107133	0.00259989	-0.00197512	-0.000840796	-0.00275761	-0.00916495	0.0141648	0.00504595	0.000427251	0.00159605	0.0136242	-0.00710885	0	0	0.000928352	0.000649472	-0.000354337
0.00504417	2010-11-18 17:30:06	0.101389	0.100235	-0.00115335	0.00504417	0.00691018	0.0352757	0.028356	0.017735	-0.0111615	0.00265411	-0.00200828	-0.000853561	-0.00288014	-0.00929395	0.0142738	0.00512346	0.00043547	0.00163517	0.0138839	-0.00721224	0	0	0.00127058	0.00104751	0.00115335
0.00504417	2010-11-18 18:00:06	0.101389	0.100161	-0.00122739	0.00504417	0.00675174	0.03513	0.0281745	0.0176675	-0.0116048	0.00270652	-0.00203989	-0.000866619	-0.00291292	-0.00935618	0.0143372	0.00520197	0.00044229	0.00167542	0.0141445	-0.0073237	0	0	0.00159391	0.00139573	0.00122739
0.00504417	2010-11-18 18:30:06	0.101389	0.100717	-0.000671977	0.00504417	0.00687422	0.0351889	0.0282009	0.0176147	-0.0120047	0.00275713	-0.00207191	-0.000879952	-0.00299546	-0.00942561	0.0144879	0.00525684	0.000448235	0.0017139	0.0144008	-0.00744036	0	0	0.00186989	0.00167718	0.000671977
0.00504417	2010-11-18 19:00:06	0.102093	0.100942	-0.00115114	0.00504417	0.00680909	0.0351207	0.0282006	0.0176228	-0.0123253	0.00280761	-0.00210565	-0.000893193	-0.00304677	-0.00947936	0.0146258	0.00530502	0.000453752	0.0017505	0.0146568	-0.0075554	0	0	0.00207184	0.00187861	0.00115114
0.00504417	2010-11-18 19:30:06	0.102093	0.101309	-0.000784039	0.00504417	0.00680229	0.0352262	0.0282276	0.0176858	-0.0125939	0.00285614	-0.00214061	-0.000906217	-0.00304385	-0.0095474	0.0147193	0.00534472	0.000458687	0.0017862	0.0148962	-0.00767463	0	0	0.00217675	0.00199131	0.000784039
0.00504417	2010-11-18 20:00:06	0.103501	0.101756	-0.00174467	0.00504417	0.00680229	0.0353751	0.0284101	0.0177368	-0.0127979	0.00290356	-0.002175	-0.000919551	-0.00300404	-0.00962392	0.0148273	0.00537505	0.000462833	0.00182073	0.0151409	-0.00780097	0	0	0.00216706	0.00201174	0.00174467
0.00504417	2010-11-18 20:30:06	0.103501	0.10213	-0.00137112	0.00504417	0.00683825	0.0356262	0.0285674	0.0178917	-0.0129303	0.00295167	-0.00220938	-0.000933143	-0.00310512	-0.00972877	0.014927	0.00541988	0.000466754	0.00185378	0.0154031	-0.00792728	0	0	0.00203205	0.00194179	0.00137112
0.00504417	2010-11-18 21:00:06	0.104205	0.102741	-0.00146422	0.00504417	0.0068888	0.0359674	0.0288816	0.0181105	-0.0130285	0.00299896	-0.00224451	-0.000946986	-0.00310512	-0.00988041	0.0150559	0.00546795	0.000471137	0.00188583	0.0156711	-0.00805473	0	0	0.00176882	0.00178875	0.00146422
0.00504417	2010-11-18 21:30:06	0.102797	0.103654	0.000857682	0.00504417	0.00697531	0.0365505	0.0293528	0.0184195	-0.013095	0.00304735	-0.00227988	-0.000960703	-0.00314219	-0.0100802	0.0152263	0.00550597	0.000475846	0.00191665	0.0159378	-0.00818751	0	0	0.00138283	0.00156489	-0.000857682
0.00504417	2010-11-18 22:00:06	0.105613	0.104973	-0.000640179	0.00504417	0.00700447	0.0374126	0.029981	0.0188151	-0.0131442	0.00309352	-0.00231475	-0.000974279	-0.00315643	-0.0102885	0.015461	0.00555526	0.000481803	0.00194791	0.0162025	-0.00832267	0	0	0.000887776	0.00128667	0.000640179
0.00504417	2010-11-18 22:30:06	0.106317	0.107009	0.000691702	0.00504417	0.00722803	0.0385754	0.0308436	0.019311	-0.0131826	0.00314108	-0.00234963	-0.000987745	-0.00317067	-0.0105521	0.0157373	0.00561335	0.000488814	0.00197743	0.0164722	-0.00845935	0	0	0.00030497	0.000973691	-0.000691702
0.00504417	2010-11-18 23:00:06	0.109838	0.109328	-0.000509261	0.00504417	0.0074448	0.039819	0.0318368	0.0199518	-0.0131963	0.00318559	-0.00238549	-0.00100105	-0.00319487	-0.010895	0.0160708	0.00568661	0.000497139	0.0020072	0.0167439	-0.00859614	0	0	-0.000337824	0.000647355	0.000509261
0.00504417	2010-11-18 23:30:06	0.109838	0.112229	0.00239176	0.00504417	0.00767615	0.0412641	0.0330649	0.0206501	-0.0132372	0.00323052	-0.00242184	-0.0010145	-0.00322765	-0.0112306	0.0165175	0.00577114	0.000505848	0.0020342	0.0170169	-0.00873565	0	0	-0.00100805	0.000329378	-0.00239176
0.00504417	2010-11-19 00:00:06	0.114766	0.115628	0.0008616	0.00504417	0.00789291	0.0429913	0.0343438	0.021373	-0.0132946	0.0032796	-0.00245958	-0.00102815	-0.00324618	-0.0115096	0.0170024	0.00588342	0.000515116	0.00206058	0.0172881	-0.00887825	0	0	-0.00167035	4.02703e-05	-0.0008616
0.00504417	2010-11-19 00:30:06	0.118287	0.119167	0.000880275	0.00504417	0.00823215	0.0446223	0.0355977	0.0221005	-0.0133884	0.00333146	-0.00249953	-0.00104209	-0.00330453	-0.0116879	0.0174646	0.00602794	0.000524694	0.00208919	0.0175704	-0.00902468	0	0	-0.00228882	-0.000202128	-0.000880275
0.00504417	2010-11-19 01:00:06	0.121103	0.122794	0.00169073	0.00504417	0.00870844	0.0461819	0.0368493	0.022786	-0.0135375	0.00338027	-0.00253873	-0.0010563	-0.00338999	-0.0118792	0.0179391	0.00617949	0.000534897	0.0021197	0.0178565	-0.00917104	0	0	-0.00282926	-0.000383924	-0.00169073
0.00504417	2010-11-19 01:30:06	0.12392	0.125302	0.00138278	0.00504417	0.00887466	0.0472332	0.0377884	0.0234296	-0.013746	0.003427	-0.00257884	-0.00107045	-0.00345555	-0.0120164	0.0182577	0.00633505	0.000545056	0.00214907	0.0181577	-0.00931434	0	0	-0.00326145	-0.000496174	-0.00138278
0.00504417	2010-11-19 02:00:06	0.12744	0.127858	0.00041773	0.00504417	0.00915656	0.0483339	0.0386234	0.0239656	-0.0140074	0.00347276	-0.00262001	-0.00108492	-0.00350686	-0.012188	0.0185297	0.00648828	0.000555937	0.00217597	0.0184752	-0.00946003	0	0	-0.00356104	-0.000535505	-0.00041773
0.00504417	2010-11-19 02:30:06	0.12744	0.1298	0.00236032	0.00504417	0.00933637	0.049078	0.0393011	0.0243749	-0.0143187	0.00351657	-0.0026597	-0.00109964	-0.00364929	-0.0122784	0.0187893	0.00663548	0.000565899	0.00220202	0.0187877	-0.00961007	0	0	-0.00371119	-0.000504332	-0.00236032
0.00504417	2010-11-19 03:00:06	0.130256	0.131612	0.00135584	0.00504417	0.00955313	0.0497973	0.0397963	0.0246512	-0.0146631	0.00355942	-0.00269957	-0.00111435	-0.00380735	-0.0123238	0.0190156	0.00677053	0.000575048	0.00222597	0.0191086	-0.00976271	0	0	-0.00370361	-0.000410627	-0.00135584
0.00504417	2010-11-19 03:30:06	0.13096	0.132624	0.00166381	0.00504417	0.00965423	0.0500452	0.040004	0.0248782	-0.0150455	0.00360157	-0.00274049	-0.00112905	-0.00385008	-0.0124215	0.0191483	0.00688496	0.000585009	0.00225019	0.019435	-0.00991357	0	0	-0.00353907	-0.000267266	-0.00166381
0.00504417	2010-11-19 04:00:06	0.133777	0.133411	-0.000365877	0.00504417	0.00973394	0.0500826	0.0401873	0.0250979	-0.0154449	0.00364331	-0.00278223	-0.00114381	-0.00392422	-0.0125705	0.0192805	0.00697072	0.000594565	0.0022739	0.0197497	-0.0100638	0	0	-0.00322735	-9.10055e-05	0.000365877
0.00504417	2010-11-19 04:29:56	0.138001	0.134407	-0.00359391	0.00504417	0.0097638	0.0502893	0.0404209	0.0252333	-0.015857	0.00368605	-0.00282301	-0.00115847	-0.00398594	-0.0127734	0.0194727	0.00703293	0.000603206	0.00229739	0.0200652	-0.0102123	0	0	-0.00278926	9.77766e-05	0.00359391
0.00504417	2010-11-19 05:00:06	0.134481	0.135514	0.00103299	0.00504417	0.00963285	0.0506749	0.0405526	0.0252757	-0.0162769	0.00373191	-0.00286334	-0.00117328	-0.00404949	-0.0127811	0.0196387	0.00710443	0.000609282	0.00232115	0.0203933	-0.0103611	0	0	-0.00224167	0.000281854	-0.00103299
0.00504417	2010-11-19 05:30:06	0.135889	0.137107	0.00121788	0.00504417	0.00987099	0.050991	0.0407339	0.0252146	-0.0166944	0.00378128	-0.00290467	-0.00118797	-0.00406373	-0.0127188	0.0198734	0.00718126	0.000613936	0.00234745	0.0207208	-0.010511	0	0	-0.00162345	0.000438176	-0.00121788
0.00504417	2010-11-19 06:00:06	0.137297	0.137386	8.91545e-05	0.00504417	0.00992154	0.0506498	0.0405757	0.0251581	-0.0170592	0.00383064	-0.002946	-0.0012025	-0.00415349	-0.0125727	0.019929	0.0072504	0.000617298	0.00237735	0.0210459	-0.0106637	0	0	-0.000965867	0.000549927	-8.91545e-05
0.00504417	2010-11-19 06:30:06	0.139409	0.136982	-0.00242705	0.00504417	0.00989237	0.0500761	0.040235	0.025066	-0.0174155	0.00388514	-0.00298692	-0.00121712	-0.00413769	-0.0125035	0.019877	0.00729804	0.000619695	0.00240768	0.0213627	-0.0108193	0	0	-0.000304207	0.0006026	0.00242705
0.00504417	2010-11-19 07:00:06	0.136593	0.135938	-0.000654868	0.00504417	0.00972615	0.0494436	0.0397653	0.0248992	-0.0177492	0.00394296	-0.00302629	-0.00123172	-0.00410509	-0.012478	0.0197171	0.00731142	0.000622076	0.00244157	0.0216805	-0.0109788	0	0	0.000327172	0.000586134	0.000654868
0.00504417	2010-11-19 07:30:06	0.135889	0.134938	-0.000950768	0.00504417	0.00960368	0.0490374	0.0394016	0.0247023	-0.0180456	0.00399717	-0.00306509	-0.00124655	-0.00425885	-0.0125037	0.0195832	0.00733216	0.000623745	0.00247899	0.0219988	-0.0111377	0	0	0.000896951	0.000495657	0.000950768
0.00504417	2010-11-19 08:00:06	0.133777	0.134526	0.000749425	0.00504417	0.00952397	0.0488451	0.0391933	0.0245765	-0.0182669	0.00405347	-0.00310373	-0.00126135	-0.00427602	-0.0125433	0.0195355	0.00733731	0.000625139	0.00251431	0.0223174	-0.0112992	0	0	0.00137871	0.000331841	-0.000749425
0.00504417	2010-11-19 08:30:06	0.134481	0.134378	-0.000103168	0.00504417	0.00947343	0.0487956	0.0391423	0.0245892	-0.018402	0.00411198	-0.00314253	-0.00127606	-0.00431583	-0.012698	0.0195419	0.00731935	0.000627446	0.0025506	0.0226259	-0.0114631	0	0	0.00175241	0.000100861	0.000103168
0.00504417	2010-11-19 09:00:06	0.133777	0.134828	0.00105174	0.00504417	0.00950259	0.0490066	0.0393272	0.0248098	-0.018498	0.0041723	-0.00318206	-0.00129068	-0.00425593	-0.0130892	0.0196479	0.00728813	0.000633514	0.00259088	0.0229305	-0.0116287	0	0	0.00200549	-0.000186026	-0.00105174
0.00504417	2010-11-19 09:30:06	0.134481	0.136252	0.00177123	0.00504417	0.00940928	0.0496488	0.0399563	0.0252054	-0.0185342	0.00422915	-0.00322004	-0.0013051	-0.00420909	-0.0135313	0.01996	0.00726738	0.000639211	0.00263099	0.0232326	-0.0117916	0	0	0.00213338	-0.000513244	-0.00177123
0.00504417	2010-11-19 10:00:06	0.137297	0.139412	0.0021151	0.00504417	0.00953176	0.0511529	0.0410275	0.0257432	-0.0185515	0.00428586	-0.00325712	-0.00131928	-0.00415915	-0.0140385	0.0204783	0.0072949	0.000646493	0.00267177	0.0235401	-0.0119568	0	0	0.00213961	-0.000861934	-0.0021151
0.00504417	2010-11-19 10:30:06	0.145042	0.143265	-0.00177694	0.00504417	0.00976311	0.0528739	0.0422574	0.0265198	-0.018531	0.00434466	-0.00329372	-0.00133316	-0.00418764	-0.014591	0.0210871	0.00738677	0.000656561	0.0027115	0.0238515	-0.0121189	0	0	0.00203526	-0.00121118	0.00177694
0.00504417	2010-11-19 11:00:06	0.151379	0.148556	-0.00282249	0.00504417	0.0102686	0.0549082	0.0439826	0.027446	-0.0185116	0.00440359	-0.0033299	-0.00134702	-0.00419193	-0.0151463	0.0219245	0.0075169	0.000667684	0.00275193	0.0241502	-0.0122799	0	0	0.0018381	-0.00153936	0.00282249
0.00504417	2010-11-19 11:30:06	0.154195	0.154061	-0.000134308	0.00504417	0.0105281	0.0571657	0.0457564	0.0284159	-0.0185004	0.00446432	-0.00336658	-0.00136072	-0.00417357	-0.0156079	0.0227798	0.00768828	0.000681058	0.00279309	0.0244469	-0.0124392	0	0	0.00157123	-0.00182547	0.000134308
0.00504417	2010-11-19 12:00:06	0.155603	0.159462	0.00385858	0.00504417	0.0109257	0.0594385	0.047324	0.0294287	-0.0185658	0.00451604	-0.00340366	-0.00137434	-0.00420909	-0.016013	0.0235265	0.00793503	0.000697189	0.00283711	0.024741	-0.012597	0	0	0.00126144	-0.00205044	-0.00385858
0.00504417	2010-11-19 12:30:06	0.164757	0.164835	7.83656e-05	0.00504417	0.0116041	0.0613888	0.0490212	0.0303913	-0.0186876	0.00456304	-0.00344206	-0.00138803	-0.0043402	-0.0164309	0.0243013	0.00820144	0.000714771	0.00287685	0.0250318	-0.0127542	0	0	0.000937381	-0.00219828	-7.83656e-05
0.00504417	2010-11-19 13:00:06	0.166869	0.169249	0.00238054	0.00504417	0.0118782	0.0630726	0.0504817	0.0313549	-0.018825	0.00461158	-0.00348159	-0.00140149	-0.00459933	-0.0168302	0.0250319	0.00848202	0.000733041	0.00291338	0.0253265	-0.0129136	0	0	0.000627586	-0.00225704	-0.00238054
0.00504417	2010-11-19 13:30:06	0.174614	0.173663	-0.000950355	0.00504417	0.0121096	0.0648278	0.0517857	0.0320897	-0.0190509	0.00466246	-0.00352088	-0.00141482	-0.00465922	-0.0169884	0.0256229	0.00876817	0.000751373	0.00294942	0.0256233	-0.0130761	0	0	0.0003586	-0.00221949	0.000950355
0.00504417	2010-11-19 14:00:06	0.183767	0.177398	-0.00636857	0.00504417	0.0125791	0.0662353	0.0527765	0.0326877	-0.0193489	0.00471668	-0.00356107	-0.00142789	-0.00485863	-0.0171527	0.0261492	0.00903937	0.000770241	0.00298822	0.0259283	-0.0132367	0	0	0.000153184	-0.0020836	0.00636857
0.00504417	2010-11-19 14:30:06	0.181655	0.179871	-0.00178363	0.00504417	0.0128464	0.0668617	0.0535844	0.033252	-0.0197071	0.00476854	-0.00360117	-0.00144055	-0.00515912	-0.0172917	0.0265634	0.00930313	0.000789194	0.00303042	0.0262477	-0.0133965	0	0	2.87881e-05	-0.00185265	0.00178363
0.00504417	2010-11-19 15:00:06	0.183063	0.181964	-0.00109849	0.00504417	0.0130476	0.0674756	0.0541838	0.0336978	-0.020141	0.00481998	-0.0036412	-0.00145322	-0.00522039	-0.0175155	0.0268146	0.00950199	0.000806297	0.00307077	0.026566	-0.013554	0	0	-3.64174e-06	-0.00153514	0.00109849
0.00504417	2010-11-19 15:30:06	0.180247	0.183394	0.00314795	0.00504417	0.0129543	0.0680927	0.0544719	0.0339275	-0.0206443	0.00487018	-0.00368081	-0.00146555	-0.00531443	-0.0176101	0.0270565	0.00966692	0.00082142	0.00311139	0.0268874	-0.01371	0	0	5.95578e-05	-0.0011443	-0.00314795
0.00504417	2010-11-19 16:00:06	0.180951	0.185221	0.00427007	0.00504417	0.0132789	0.0687033	0.0548606	0.0339075	-0.0211932	0.00492176	-0.00372002	-0.00147785	-0.00555091	-0.0175574	0.0273318	0.00982438	0.000833712	0.00315177	0.0272101	-0.0138649	0	0	0.00021445	-0.000697484	-0.00427007
0.00504417	2010-11-19 16:30:06	0.183767	0.185366	0.0015992	0.00504417	0.01338	0.0683248	0.0546487	0.0338255	-0.0217242	0.00497348	-0.00375874	-0.00149006	-0.00563208	-0.0174285	0.0274487	0.0099668	0.000843037	0.00319222	0.0275342	-0.0140161	0	0	0.000449671	-0.00021523	-0.0015992
0.00504417	2010-11-19 17:00:06	0.187287	0.184122	-0.00316501	0.00504417	0.0133373	0.0673697	0.0540742	0.0337526	-0.0222919	0.00502617	-0.00379746	-0.00150215	-0.00572595	-0.0174274	0.0274164	0.0100532	0.000851503	0.00323272	0.0278504	-0.014168	0	0	0.000747097	0.000279819	0.00316501
0.00504417	2010-11-19 17:30:06	0.185175	0.182681	-0.00249385	0.00504417	0.0131341	0.0664519	0.053603	0.0335894	-0.0228668	0.00507775	-0.00383634	-0.0015142	-0.00570038	-0.017585	0.0273677	0.0100885	0.000859863	0.00327319	0.0281664	-0.0143191	0	0	0.00108296	0.000764127	0.00249385
0.00504417	2010-11-19 18:00:06	0.183063	0.181511	-0.0015516	0.00504417	0.0128454	0.0660397	0.0531108	0.0333879	-0.0233966	0.00513141	-0.00387505	-0.00152627	-0.00582703	-0.0176894	0.0273293	0.0101107	0.000865341	0.0033114	0.0284744	-0.0144687	0	0	0.00142938	0.00121456	0.0015516
0.00504417	2010-11-19 18:30:06	0.182359	0.181981	-0.000378027	0.00504417	0.0128026	0.0662568	0.0530586	0.0330971	-0.0238415	0.00518244	-0.003915	-0.00153823	-0.00586135	-0.0176639	0.0274603	0.0101501	0.0008685	0.00335188	0.0287823	-0.0146199	0	0	0.00175618	0.00160969	0.000378027
0.00504417	2010-11-19 19:00:06	0.183063	0.182147	-0.000916248	0.00504417	0.0128454	0.0661046	0.0529268	0.0329184	-0.0241966	0.00523042	-0.00395314	-0.00155028	-0.00593394	-0.017583	0.0275683	0.0101856	0.000870576	0.00338989	0.0290853	-0.0147699	0	0	0.00203295	0.001931	0.000916248
0.00504417	2010-11-19 19:30:06	0.185175	0.181895	-0.00327962	0.00504417	0.0129397	0.0657046	0.0526402	0.0328054	-0.0244588	0.00527978	-0.0039908	-0.0015624	-0.00591952	-0.0175407	0.0275939	0.0101942	0.000872505	0.00342493	0.0293918	-0.0149187	0	0	0.00223113	0.00216404	0.00327962
0.00504417	2010-11-19 20:00:06	0.183767	0.180967	-0.00279969	0.00504417	0.0127949	0.0650875	0.0522995	0.0327215	-0.02464	0.00532873	-0.00402821	-0.00157431	-0.00581844	-0.0175719	0.0275482	0.0101762	0.000874068	0.00346061	0.0297033	-0.0150637	0	0	0.00232609	0.00229927	0.00279969
0.00504417	2010-11-19 20:30:06	0.183063	0.179964	-0.0030989	0.00504417	0.0125859	0.0647373	0.0520141	0.032696	-0.0247872	0.00537379	-0.00406513	-0.00158597	-0.00580575	-0.0176683	0.0274413	0.0101814	0.000876081	0.00349668	0.0300025	-0.0152045	0	0	0.00229896	0.00233268	0.0030989
0.00504417	2010-11-19 21:00:06	0.181655	0.179834	-0.00182032	0.00504417	0.0125859	0.0648521	0.0520946	0.0327661	-0.0248884	0.00541608	-0.00410115	-0.00159763	-0.0059281	-0.0178995	0.0275184	0.0102015	0.000878416	0.0035278	0.0303054	-0.0153456	0	0	0.00213813	0.0022661	0.00182032
0.00504417	2010-11-19 21:30:06	0.182359	0.180484	-0.00187525	0.00504417	0.012478	0.0653796	0.0525412	0.0330815	-0.0248848	0.00545643	-0.00413578	-0.0016093	-0.00597667	-0.0182837	0.0276743	0.0102153	0.000882725	0.00355742	0.0305976	-0.015482	0	0	0.00184038	0.00210714	0.00187525
0.00504417	2010-11-19 22:00:06	0.183767	0.182953	-0.000814233	0.00504417	0.0126364	0.0666665	0.0534842	0.0335765	-0.0248319	0.00550053	-0.00416992	-0.00162084	-0.00591386	-0.0186859	0.0280132	0.0102325	0.0008892	0.00358396	0.0308847	-0.0156168	0	0	0.00141136	0.00186872	0.000814233
0.00504417	2010-11-19 22:30:06	0.185879	0.186458	0.000578431	0.00504417	0.0128172	0.0684744	0.0547376	0.0342054	-0.0247576	0.00554185	-0.00420267	-0.00163207	-0.00588829	-0.0190825	0.0285815	0.0102598	0.00089783	0.00361178	0.0311651	-0.0157496	0	0	0.000865528	0.00156829	-0.000578431
0.00504417	2010-11-19 22:59:06	0.195032	0.190162	-0.00487037	0.00504417	0.0131867	0.0701595	0.0560737	0.0349894	-0.0247003	0.00558006	-0.00423375	-0.00164277	-0.00589353	-0.0194431	0.0291063	0.0103559	0.000907002	0.003637	0.0314264	-0.0158772	0	0	0.000248114	0.00123848	0.00487037
0.00504417	2010-11-19 23:30:06	0.195032	0.19457	-0.000462413	0.00504417	0.0135978	0.0720529	0.0576639	0.0359156	-0.024615	0.00562199	-0.00426573	-0.00165422	-0.00586272	-0.0198616	0.0297758	0.0104959	0.000917854	0.00366451	0.0317027	-0.0160117	0	0	-0.000478921	0.000866727	0.000462413
0.00504417	2010-11-20 00:00:06	0.197145	0.198663	0.00151881	0.00504417	0.0138281	0.0739103	0.0591766	0.0367934	-0.0245725	0.00566414	-0.00429587	-0.00166534	-0.00590975	-0.0201375	0.0304405	0.0106551	0.000927421	0.00368876	0.0319581	-0.016141	0	0	-0.00121307	0.000511794	-0.00151881
0.00504417	2010-11-20 00:30:06	0.206298	0.202647	-0.00365074	0.00504417	0.0142617	0.0758266	0.0604827	0.0375938	-0.0245931	0.00571184	-0.00432405	-0.00167619	-0.00599229	-0.0203272	0.0309428	0.0108602	0.00093921	0.00371292	0.0322096	-0.0162708	0	0	-0.00193891	0.000184069	0.00365074
0.00504417	2010-11-20 01:00:06	0.207706	0.206136	-0.00156957	0.00504417	0.0146952	0.0772839	0.0617856	0.0382812	-0.0247129	0.00575926	-0.00435133	-0.0016871	-0.00610349	-0.0203694	0.0313966	0.0110848	0.00095057	0.00374155	0.0324535	-0.016401	0	0	-0.0026177	-9.69186e-05	0.00156957
0.00504417	2010-11-20 01:30:06	0.20841	0.20836	-4.96316e-05	0.00504417	0.0149333	0.0782731	0.0627493	0.0389084	-0.0249155	0.00580239	-0.00437812	-0.00169785	-0.00629021	-0.0204561	0.0317389	0.01129	0.000962449	0.00377021	0.032687	-0.016533	0	0	-0.00321243	-0.000315679	4.96316e-05
0.00504417	2010-11-20 02:00:06	0.209818	0.209903	8.486e-05	0.00504417	0.0151209	0.0790947	0.0633499	0.039428	-0.0251836	0.00583955	-0.00440205	-0.00170841	-0.00638545	-0.0204786	0.0318508	0.0114737	0.000974306	0.00379442	0.0329048	-0.0166621	0	0	-0.00369013	-0.000461847	-8.486e-05
0.00504417	2010-11-20 02:30:06	0.216859	0.211195	-0.00566424	0.00504417	0.0153513	0.0797706	0.0639502	0.0398045	-0.0255044	0.00587366	-0.00442484	-0.00171886	-0.00649665	-0.0205794	0.0319412	0.0116037	0.000985993	0.00381467	0.033123	-0.0167891	0	0	-0.00402404	-0.000530897	0.00566424
0.00504417	2010-11-20 03:00:06	0.209818	0.21233	0.00251158	0.00504417	0.0155243	0.0803938	0.0643941	0.0401017	-0.025839	0.00590888	-0.00444795	-0.00172922	-0.00667324	-0.0206529	0.0320585	0.0117213	0.000996779	0.00383165	0.0333337	-0.016917	0	0	-0.00419536	-0.000524427	-0.00251158
0.00504417	2010-11-20 03:30:06	0.218971	0.21311	-0.00586122	0.00504417	0.0155467	0.0808713	0.0647077	0.0403296	-0.0262366	0.00594063	-0.00446845	-0.00173963	-0.00680847	-0.0207194	0.0321499	0.0118059	0.00100582	0.00384947	0.0335215	-0.0170457	0	0	-0.0041944	-0.00044998	0.00586122
0.00504417	2010-11-20 04:00:06	0.216155	0.21427	-0.00188483	0.00504417	0.0157197	0.0812681	0.0650711	0.0404655	-0.0266764	0.00597169	-0.00448773	-0.00175067	-0.00677569	-0.0207931	0.032287	0.0118606	0.00101336	0.00386502	0.0337026	-0.0171735	0	0	-0.00402127	-0.000320425	0.00188483
0.00504417	2010-11-20 04:30:06	0.218267	0.214606	-0.00366085	0.00504417	0.0157703	0.0812929	0.0651228	0.0405758	-0.0271254	0.0059997	-0.00450594	-0.00176188	-0.0068754	-0.0208652	0.0323889	0.0118976	0.0010202	0.00387966	0.0338853	-0.0172982	0	0	-0.00368579	-0.000152928	0.00366085
0.00504417	2010-11-20 05:00:06	0.217563	0.215053	-0.00251021	0.00504417	0.015778	0.0812341	0.0651483	0.0405731	-0.0276075	0.00602618	-0.00452547	-0.00177319	-0.00684828	-0.0208495	0.0325498	0.0119389	0.00102411	0.00389294	0.0340444	-0.0174226	0	0	-0.00320684	3.23936e-05	0.00251021
0.00504417	2010-11-20 05:30:06	0.217563	0.215189	-0.00237438	0.00504417	0.0157343	0.0810665	0.0650414	0.0404272	-0.0280817	0.00604906	-0.00454368	-0.00178441	-0.00686407	-0.0206381	0.0325871	0.0119744	0.00102456	0.00390417	0.0341921	-0.0175471	0	0	-0.00261115	0.000214044	0.00237438
0.00504417	2010-11-20 06:00:06	0.222492	0.214721	-0.00777081	0.00504417	0.0156983	0.0806478	0.0646227	0.0401483	-0.0285228	0.00606805	-0.00456116	-0.00179546	-0.00687831	-0.0203165	0.0325057	0.0120253	0.00102316	0.00391555	0.03433	-0.0176731	0	0	-0.00193147	0.00037081	0.00777081
0.00504417	2010-11-20 06:30:06	0.218971	0.213393	-0.00557807	0.00504417	0.0157557	0.0797917	0.0639942	0.0397463	-0.0289072	0.00608719	-0.00457872	-0.00180658	-0.00693958	-0.0200134	0.0322708	0.0120439	0.00102092	0.0039253	0.0344764	-0.0177966	0	0	-0.00120454	0.000483399	0.00557807
0.00504417	2010-11-20 07:00:06	0.216859	0.210707	-0.00615186	0.00504417	0.0155389	0.0784366	0.0630275	0.0393343	-0.0292145	0.00610314	-0.0045971	-0.00181696	-0.00692533	-0.0197726	0.0318137	0.0120224	0.00101724	0.0039336	0.0346146	-0.0179195	0	0	-0.000468683	0.000535912	0.00615186
0.00504417	2010-11-20 07:30:06	0.21193	0.207843	-0.00408772	0.00504417	0.0153076	0.0771622	0.0620878	0.038822	-0.0294992	0.00611478	-0.00461687	-0.00182676	-0.0069509	-0.0195746	0.0313921	0.0119584	0.00101317	0.00394197	0.0347532	-0.0180418	0	0	0.000238542	0.000517061	0.00408772
0.00504417	2010-11-20 08:00:06	0.207706	0.204875	-0.00283129	0.00504417	0.0150043	0.0760676	0.061097	0.0382878	-0.0296906	0.00612601	-0.00463663	-0.00183624	-0.00701509	-0.0193989	0.0309622	0.0118748	0.00100811	0.00394745	0.0348909	-0.0181619	0	0	0.000882666	0.000421029	0.00283129
0.00504417	2010-11-20 08:30:06	0.207706	0.202532	-0.00517405	0.00504417	0.0147807	0.0751839	0.060341	0.0378347	-0.0297795	0.00613475	-0.0046546	-0.00184577	-0.00701491	-0.0192786	0.0306259	0.0117728	0.00100248	0.00395205	0.0350312	-0.0182805	0	0	0.00143434	0.00024792	0.00517405
0.00504417	2010-11-20 09:00:06	0.203481	0.200769	-0.00271288	0.00504417	0.0146864	0.0744552	0.05982	0.0375366	-0.0297882	0.00614251	-0.00467216	-0.00185527	-0.00694369	-0.0192972	0.0303996	0.0116257	0.000997363	0.00395597	0.0351845	-0.0183978	0	0	0.00187103	3.7832e-06	0.00271288
0.00504417	2010-11-20 09:30:06	0.204185	0.199422	-0.00476393	0.00504417	0.0144201	0.074071	0.0595088	0.0374153	-0.0297282	0.00614861	-0.00469038	-0.00186442	-0.00679989	-0.0194546	0.0302118	0.0114865	0.000993363	0.00395956	0.0353366	-0.0185151	0	0	0.00217817	-0.000299788	0.00476393
0.00504417	2010-11-20 10:00:06	0.202073	0.199345	-0.00272827	0.00504417	0.014319	0.0742479	0.0596405	0.0374508	-0.0296267	0.00615596	-0.00470941	-0.0018735	-0.00668731	-0.0197354	0.030259	0.0113694	0.000990537	0.00396238	0.0354746	-0.0186404	0	0	0.00234986	-0.000646441	0.00272827
0.00504417	2010-11-20 10:30:06	0.202073	0.200324	-0.00174921	0.00504417	0.0143336	0.0748589	0.0600607	0.0376513	-0.0294679	0.00616137	-0.00472722	-0.00188228	-0.00663325	-0.0200144	0.030469	0.0112962	0.00098748	0.00396718	0.0356129	-0.0187666	0	0	0.00238891	-0.00101616	0.00174921
0.00504417	2010-11-20 11:00:06	0.204185	0.202442	-0.00174323	0.00504417	0.0144852	0.0758667	0.0607928	0.0379768	-0.0292794	0.00616595	-0.00474552	-0.00189062	-0.00656907	-0.0202409	0.0308118	0.0112817	0.000986002	0.00397155	0.0357587	-0.0188934	0	0	0.00230642	-0.00138659	0.00174323
0.00504417	2010-11-20 11:30:06	0.207706	0.204949	-0.00275678	0.00504417	0.0146369	0.076952	0.0616019	0.0384435	-0.0290664	0.00617038	-0.00476332	-0.00189856	-0.00647949	-0.0204676	0.0312324	0.0113051	0.000987242	0.00397588	0.0359069	-0.0190181	0	0	0.00212073	-0.00173449	0.00275678
0.00504417	2010-11-20 12:00:06	0.211226	0.207622	-0.0036045	0.00504417	0.0149042	0.0780126	0.0624909	0.0389403	-0.0288654	0.00617496	-0.00478154	-0.0019061	-0.00644105	-0.0206359	0.0316145	0.0113741	0.000989679	0.00398136	0.0360474	-0.0191411	0	0	0.00185605	-0.00203726	0.0036045
0.00504417	2010-11-20 12:30:06	0.213339	0.210304	-0.00303494	0.00504417	0.0151064	0.0791567	0.0633766	0.0394116	-0.0286788	0.00617829	-0.00479738	-0.00191299	-0.00643813	-0.0207762	0.0319872	0.0114701	0.000993779	0.00398746	0.0361925	-0.019264	0	0	0.00154068	-0.0022743	0.00303494
0.00504417	2010-11-20 13:00:06	0.212635	0.212343	-0.000291447	0.00504417	0.0152434	0.0799816	0.0640552	0.0398583	-0.0285392	0.00617967	-0.00481233	-0.00191925	-0.00650798	-0.0207972	0.0322312	0.0115976	0.000998083	0.00399313	0.0363377	-0.0193777	0	0	0.00120502	-0.00242834	0.000291447
0.00504417	2010-11-20 13:30:06	0.219675	0.214404	-0.00527147	0.00504417	0.0155972	0.0808032	0.0646816	0.0402193	-0.0284367	0.00618037	-0.00482621	-0.0019252	-0.00661764	-0.0208682	0.0324242	0.0117337	0.00100451	0.00399676	0.036484	-0.0194839	0	0	0.000879472	-0.00248648	0.00527147
0.00504417	2010-11-20 14:00:06	0.216155	0.215468	-0.000687196	0.00504417	0.0156186	0.0811846	0.0650985	0.0405493	-0.0283618	0.00618522	-0.00483903	-0.00193034	-0.00672592	-0.0209489	0.0325477	0.0118481	0.0010116	0.00400158	0.0366183	-0.0195851	0	0	0.000592409	-0.00244097	0.000687196
0.00504417	2010-11-20 14:30:06	0.219675	0.21679	-0.00288531	0.00504417	0.0157703	0.0817396	0.0654643	0.0408383	-0.028362	0.00619562	-0.00485112	-0.00193503	-0.00677724	-0.0210681	0.032636	0.0119349	0.00101919	0.00401031	0.0367391	-0.0196866	0	0	0.000368269	-0.00228966	0.00288531
0.00504417	2010-11-20 15:00:06	0.218971	0.217878	-0.00109362	0.00504417	0.0158568	0.0821303	0.0658293	0.0409987	-0.0284254	0.0062081	-0.00486231	-0.00193946	-0.00683558	-0.0211899	0.0327585	0.0120061	0.00102739	0.00402306	0.0368482	-0.0197899	0	0	0.000225922	-0.00203616	0.00109362
0.00504417	2010-11-20 15:30:06	0.219675	0.218835	-0.000840898	0.00504417	0.0159151	0.0825023	0.0660382	0.0411646	-0.0285463	0.00621892	-0.00487473	-0.00194317	-0.00695382	-0.0213414	0.0329122	0.0120722	0.00103506	0.00403754	0.0369552	-0.0198894	0	0	0.000177414	-0.00168967	0.000840898
0.00504417	2010-11-20 16:00:06	0.223196	0.219901	-0.00329491	0.00504417	0.015987	0.0826667	0.0662717	0.0412567	-0.0287111	0.00623389	-0.00489001	-0.00194618	-0.00695656	-0.021466	0.0331596	0.012128	0.0010416	0.00405121	0.0370552	-0.0199876	0	0	0.00022714	-0.00126449	0.00329491
0.00504417	2010-11-20 16:30:06	0.222492	0.220711	-0.00178043	0.00504417	0.0160735	0.0827348	0.066323	0.0412731	-0.0289088	0.00625109	-0.00490585	-0.00194855	-0.00698934	-0.021521	0.0333464	0.0121727	0.00104689	0.00406785	0.0371417	-0.0200827	0	0	0.000371523	-0.000779233	0.00178043
0.00504417	2010-11-20 17:00:06	0.2239	0.221102	-0.00279768	0.00504417	0.0160162	0.0825519	0.0661657	0.0411939	-0.0291511	0.00627175	-0.00492325	-0.00195079	-0.0069751	-0.0214643	0.0335344	0.0122418	0.00105081	0.00408584	0.0372403	-0.020173	0	0	0.000599198	-0.00025586	0.00279768
0.00504417	2010-11-20 17:30:06	0.224604	0.221142	-0.00346244	0.00504417	0.0160376	0.08222	0.0659547	0.0410197	-0.0294155	0.00629005	-0.00493934	-0.00195238	-0.0070307	-0.0214389	0.0336089	0.0123035	0.00105438	0.0041063	0.0373656	-0.0202597	0	0	0.000891716	0.000281504	0.00346244
0.00504417	2010-11-20 18:00:06	0.224604	0.220336	-0.00426776	0.00504417	0.0159938	0.0815315	0.0654331	0.0408502	-0.029669	0.00631043	-0.00495478	-0.00195337	-0.00706485	-0.021483	0.0335672	0.0123648	0.00105767	0.00412574	0.0374938	-0.0203435	0	0	0.00122471	0.000807876	0.00426776
0.00504417	2010-11-20 18:30:06	0.222492	0.219585	-0.00290686	0.00504417	0.0158713	0.0809176	0.0649904	0.0406788	-0.0299049	0.00632874	-0.00496915	-0.00195398	-0.00708631	-0.0215864	0.0335714	0.0123949	0.00106117	0.00414394	0.0376329	-0.020418	0	0	0.00156949	0.00129877	0.00290686
0.00504417	2010-11-20 19:00:06	0.218971	0.219258	0.000286839	0.00504417	0.0157119	0.0805456	0.064729	0.04045	-0.0301093	0.00634648	-0.00498083	-0.00195434	-0.00713762	-0.0215706	0.0336286	0.0124264	0.00106347	0.00416068	0.0377655	-0.0204874	0	0	0.00189493	0.00173154	-0.000286839
0.00504417	2010-11-20 19:30:06	0.221084	0.21909	-0.00199382	0.00504417	0.0155827	0.0804246	0.0644159	0.0401939	-0.0302511	0.00636756	-0.00499104	-0.00195474	-0.0072229	-0.0214968	0.0336794	0.0124607	0.00106568	0.00417657	0.0378917	-0.0205526	0	0	0.00216957	0.00208666	0.00199382
0.00504417	2010-11-20 20:00:06	0.221788	0.218794	-0.00299356	0.00504417	0.0156332	0.0800307	0.0641287	0.0399969	-0.0303461	0.006386	-0.00499945	-0.00195483	-0.00722153	-0.0214431	0.0336856	0.0124818	0.00106747	0.00419355	0.038008	-0.0206097	0	0	0.0023638	0.00234882	0.00299356
0.00504417	2010-11-20 20:30:06	0.22038	0.218036	-0.00234315	0.00504417	0.015604	0.079485	0.063867	0.0399331	-0.0303861	0.00641055	-0.00500836	-0.00195458	-0.00721432	-0.021568	0.0336711	0.012475	0.00107039	0.00420928	0.0381001	-0.0206617	0	0	0.00245198	0.00250782	0.00234315
0.00504417	2010-11-20 21:00:06	0.218971	0.217194	-0.00177707	0.00504417	0.0154232	0.0791068	0.0636344	0.0399286	-0.0303861	0.00644286	-0.00501767	-0.00195391	-0.00716027	-0.0216883	0.0336286	0.0124608	0.00107246	0.00422527	0.0381712	-0.0207113	0	0	0.00241433	0.0025592	0.00177707
0.00504417	2010-11-20 21:30:06	0.218267	0.217347	-0.000920492	0.00504417	0.015294	0.0794667	0.0637394	0.0399477	-0.0303847	0.00647697	-0.00502665	-0.0019529	-0.00719167	-0.0218131	0.0337368	0.0124686	0.00107391	0.00424948	0.0382268	-0.0207517	0	0	0.00223851	0.00250449	0.000920492
0.00504417	2010-11-20 22:00:06	0.218971	0.217996	-0.0009756	0.00504417	0.0153513	0.0798668	0.064081	0.0400862	-0.0303384	0.00651524	-0.00503662	-0.00195189	-0.00724299	-0.021898	0.0338885	0.0125021	0.00107609	0.0042745	0.0382894	-0.0207835	0	0	0.00192075	0.00235117	0.0009756
0.00504417	2010-11-20 22:30:06	0.222492	0.219408	-0.0030837	0.00504417	0.0155467	0.0806916	0.0646303	0.0403624	-0.0302543	0.00655129	-0.00504544	-0.00195094	-0.00726564	-0.0220143	0.0340744	0.0125265	0.00107835	0.00430082	0.0383621	-0.0208084	0	0	0.00146641	0.00211222	0.0030837
0.00504417	2010-11-20 23:00:06	0.219675	0.220514	0.000838921	0.00504417	0.0155749	0.0813521	0.065256	0.0407452	-0.030162	0.00658554	-0.00505361	-0.00194976	-0.00716885	-0.0222028	0.0342486	0.0125398	0.00108268	0.0043255	0.0384314	-0.0208298	0	0	0.000889992	0.00180528	-0.000838921
0.00504417	2010-11-20 23:30:06	0.221084	0.222021	0.000937345	0.00504417	0.0157994	0.0823258	0.065886	0.041233	-0.0300772	0.00661757	-0.00506104	-0.00194835	-0.00716748	-0.0223925	0.034415	0.0125812	0.00108759	0.00434956	0.0385066	-0.0208444	0	0	0.000214487	0.00145159	-0.000937345
0.00504417	2010-11-21 00:00:06	0.22742	0.223885	-0.00353534	0.00504417	0.0159365	0.0833957	0.0668765	0.0416951	-0.0300064	0.00664211	-0.00506782	-0.00194661	-0.00721295	-0.022571	0.0347287	0.0126441	0.00109207	0.00437054	0.0385732	-0.0208537	0	0	-0.000529821	0.00107457	0.00353534
0.00504417	2010-11-21 00:30:06	0.226716	0.22558	-0.00113659	0.00504417	0.0160881	0.0845679	0.0677129	0.0424207	-0.0299481	0.00666332	-0.00507329	-0.0019442	-0.00731695	-0.0229921	0.0349768	0.0127267	0.00110024	0.00438509	0.0386346	-0.0208575	0	0	-0.00130708	0.000698279	0.00113659
0.00504417	2010-11-21 01:00:06	0.236574	0.228357	-0.00821706	0.00504417	0.0163846	0.0859388	0.068996	0.043201	-0.029927	0.00668246	-0.00507713	-0.00194111	-0.00730408	-0.023437	0.035369	0.0128192	0.00111007	0.00439558	0.038692	-0.0208579	0	0	-0.00207801	0.00034583	0.00821706
0.00504417	2010-11-21 01:30:06	0.231645	0.232253	0.000608178	0.00504417	0.0166295	0.0880039	0.0705627	0.043995	-0.0299411	0.00670257	-0.0050799	-0.00193765	-0.00733977	-0.0239217	0.035994	0.0128914	0.00112108	0.00440321	0.0387482	-0.020858	0	0	-0.00280232	3.77899e-05	-0.000608178
0.00504417	2010-11-21 02:00:06	0.234461	0.236458	0.00199706	0.00504417	0.0168103	0.0902147	0.0719227	0.0448309	-0.0300061	0.00672198	-0.00508121	-0.00193404	-0.00739246	-0.0240809	0.0365234	0.0130511	0.00113164	0.00441182	0.0387925	-0.0208517	0	0	-0.00344122	-0.000209218	-0.00199706
0.00504417	2010-11-21 02:30:06	0.242206	0.241712	-0.000494222	0.00504417	0.0176404	0.0923355	0.0735647	0.0455037	-0.0301519	0.00673445	-0.00508186	-0.00192992	-0.00740396	-0.0241389	0.0371716	0.0132265	0.0011415	0.00441957	0.0388205	-0.0208405	0	0	-0.00395987	-0.000383656	0.000494222
0.00504417	2010-11-21 03:00:06	0.251359	0.244364	-0.0069953	0.00504417	0.017901	0.0932191	0.0745257	0.0460835	-0.0303266	0.00674652	-0.00508088	-0.00192547	-0.00751791	-0.0240902	0.0376018	0.0134045	0.00114992	0.00442287	0.0388403	-0.0208247	0	0	-0.00432966	-0.000479859	0.0069953
0.00504417	2010-11-21 03:30:06	0.249951	0.245555	-0.00439638	0.00504417	0.0179603	0.0935851	0.0749401	0.04643	-0.0305906	0.00675609	-0.00507802	-0.0019209	-0.00758329	-0.0238761	0.0377077	0.0135828	0.00115679	0.00442364	0.0388512	-0.0208059	0	0	-0.00452999	-0.000498389	0.00439638
0.00504417	2010-11-21 04:00:06	0.248543	0.245735	-0.00280793	0.00504417	0.0181391	0.0933863	0.0749869	0.046327	-0.0309316	0.00676232	-0.00507336	-0.00191595	-0.0075905	-0.0234581	0.0376807	0.0137226	0.00116023	0.00442419	0.0388541	-0.0207874	0	0	-0.00454966	-0.000445941	0.00280793
0.00504417	2010-11-21 04:30:06	0.250655	0.243383	-0.00727251	0.00504417	0.0181459	0.0925022	0.0741252	0.0460417	-0.0313289	0.00676454	-0.00506674	-0.00191087	-0.00798074	-0.0229948	0.0372531	0.0138492	0.00116224	0.00442145	0.0388473	-0.0207698	0	0	-0.00438756	-0.000334781	0.00727251
0.00504417	2010-11-21 05:00:06	0.246431	0.240383	-0.00604786	0.00504417	0.0181022	0.0910851	0.0731579	0.045575	-0.0317785	0.00676246	-0.0050584	-0.00190591	-0.0080221	-0.0226312	0.0367276	0.0139075	0.00116287	0.00441621	0.038822	-0.0207493	0	0	-0.00405273	-0.000181773	0.00604786
0.00504417	2010-11-21 05:30:06	0.23939	0.236365	-0.00302521	0.00504417	0.0177911	0.0894447	0.0719838	0.0450591	-0.0322108	0.00675816	-0.0050477	-0.0019008	-0.00804373	-0.0224755	0.0360836	0.0138237	0.00116199	0.004409	0.0387833	-0.0207285	0	0	-0.00356377	-7.05189e-06	0.00302521
0.00504417	2010-11-21 06:00:06	0.234461	0.232928	-0.00153295	0.00504417	0.0173585	0.0882851	0.070915	0.0444684	-0.0326005	0.00674929	-0.00503471	-0.00189562	-0.00808336	-0.0223183	0.035526	0.0137085	0.00115993	0.00439926	0.038731	-0.0207044	0	0	-0.0029476	0.000167545	0.00153295
0.00504417	2010-11-21 06:30:06	0.230237	0.23064	0.000403173	0.00504417	0.0171632	0.0874076	0.0701569	0.0437947	-0.0329556	0.00673889	-0.00501992	-0.00189018	-0.00806912	-0.0220903	0.0352015	0.0135489	0.00115415	0.00438835	0.0386606	-0.0206762	0	0	-0.00223775	0.000320182	-0.000403173
0.00504417	2010-11-21 07:00:06	0.229533	0.228285	-0.00124789	0.00504417	0.0170193	0.0863718	0.0691926	0.0432605	-0.0331988	0.00672599	-0.00500342	-0.00188454	-0.0080305	-0.0218477	0.0348315	0.0133934	0.00114528	0.00437647	0.0385721	-0.0206419	0	0	-0.00147215	0.00043072	0.00124789
0.00504417	2010-11-21 07:30:06	0.230237	0.226328	-0.00390864	0.00504417	0.0168317	0.0852463	0.0685112	0.0426944	-0.0333906	0.00670921	-0.00498496	-0.00187849	-0.00791209	-0.0215134	0.0345981	0.0132194	0.00113398	0.00436416	0.0384659	-0.0206024	0	0	-0.00069075	0.000482281	0.00390864
0.00504417	2010-11-21 08:00:06	0.224604	0.223744	-0.00086029	0.00504417	0.0165712	0.0840368	0.0675178	0.0421165	-0.0335246	0.00668897	-0.00496519	-0.00187204	-0.00764747	-0.0212257	0.0341927	0.0130311	0.00112043	0.00434923	0.0383439	-0.0205636	0	0	6.697e-05	0.000462561	0.00086029
0.00504417	2010-11-21 08:30:06	0.224604	0.220587	-0.00401721	0.00504417	0.0162835	0.0827624	0.0663965	0.0415021	-0.0335886	0.0066622	-0.00494502	-0.00186541	-0.00756612	-0.0209343	0.0336798	0.0129018	0.00110713	0.00433224	0.0382059	-0.0205207	0	0	0.00076445	0.000364797	0.00401721
0.00504417	2010-11-21 09:00:06	0.218971	0.21758	-0.00139111	0.00504417	0.0162028	0.0814041	0.065482	0.0409378	-0.0335923	0.0066206	-0.00492402	-0.00185875	-0.0075306	-0.02078	0.033275	0.0127545	0.00109321	0.00431263	0.0380509	-0.0204702	0	0	0.00137021	0.000188318	0.00139111
0.00504417	2010-11-21 09:30:06	0.214747	0.214249	-0.000497617	0.00504417	0.015813	0.0801764	0.0644916	0.0404646	-0.0334967	0.00656999	-0.0049009	-0.00185186	-0.00750641	-0.0206285	0.0328407	0.012617	0.00107974	0.00428393	0.0378719	-0.0204178	0	0	0.00185965	-6.13547e-05	0.000497617
0.00504417	2010-11-21 10:00:06	0.212635	0.211981	-0.000653249	0.00504417	0.0155895	0.0794663	0.0638139	0.0400271	-0.0332863	0.006513	-0.00487665	-0.00184481	-0.00740944	-0.0205265	0.0325076	0.0124702	0.00106977	0.00424833	0.0376916	-0.0203599	0	0	0.00221636	-0.000372856	0.000653249
0.00504417	2010-11-21 10:30:06	0.213339	0.210221	-0.00311759	0.00504417	0.0153805	0.0789052	0.0633715	0.0397217	-0.032975	0.00644894	-0.0048532	-0.0018374	-0.00726873	-0.0204926	0.0322824	0.0123213	0.0010608	0.00420911	0.037499	-0.0202997	0	0	0.00243288	-0.000729736	0.00311759
0.00504417	2010-11-21 11:00:06	0.209818	0.209299	-0.000519204	0.00504417	0.0153513	0.0787068	0.0632412	0.0395566	-0.0325847	0.00638099	-0.00482935	-0.00183005	-0.00727404	-0.0205026	0.0321746	0.012195	0.00105299	0.00416442	0.0372919	-0.0202395	0	0	0.00251083	-0.00111157	0.000519204
0.00504417	2010-11-21 11:30:06	0.21193	0.208657	-0.00327344	0.00504417	0.0152356	0.0786386	0.063138	0.0394882	-0.0321632	0.00630889	-0.0048046	-0.00182262	-0.00707189	-0.020504	0.0320718	0.0120715	0.00104535	0.00411755	0.0370755	-0.0201771	0	0	0.0024605	-0.00149532	0.00327344
0.00504417	2010-11-21 12:00:06	0.21193	0.208641	-0.00328959	0.00504417	0.0152648	0.0788557	0.0631914	0.03947	-0.0317389	0.00623817	-0.00477821	-0.00181489	-0.00702057	-0.0204117	0.0320428	0.0119927	0.0010371	0.00406919	0.0368693	-0.0201131	0	0	0.00229984	-0.00185689	0.00328959
0.00504417	2010-11-21 12:30:06	0.210522	0.208802	-0.00172076	0.00504417	0.0153221	0.07902	0.0633721	0.0393834	-0.0313149	0.00616801	-0.00475011	-0.00180688	-0.0069751	-0.0202062	0.0320573	0.0119445	0.00102952	0.0040216	0.0366553	-0.0200437	0	0	0.00205305	-0.00217267	0.00172076
0.00504417	2010-11-21 13:00:06	0.210522	0.208146	-0.00237675	0.00504417	0.0153513	0.0789206	0.0631632	0.0392586	-0.0309443	0.00609646	-0.00472062	-0.0017987	-0.0069195	-0.019873	0.0318627	0.0119136	0.00101979	0.00397727	0.0364376	-0.0199712	0	0	0.00174872	-0.00242108	0.00237675
0.00504417	2010-11-21 13:30:06	0.213339	0.206754	-0.00658478	0.00504417	0.0153659	0.0784305	0.0627958	0.0390462	-0.0306366	0.0060238	-0.00469032	-0.00179036	-0.00685686	-0.0195006	0.0315552	0.0118742	0.00101112	0.00392895	0.0362094	-0.0198904	0	0	0.00141782	-0.00258393	0.00658478
0.00504417	2010-11-21 14:00:06	0.20841	0.204394	-0.00401592	0.00504417	0.0153289	0.0774909	0.0622198	0.0387271	-0.0303642	0.00594906	-0.00466018	-0.00178197	-0.00686973	-0.0191223	0.0311199	0.0118155	0.00100201	0.00388151	0.0359731	-0.0198035	0	0	0.00109152	-0.00264755	0.00401592
0.00504417	2010-11-21 14:30:06	0.20489	0.20127	-0.00361922	0.00504417	0.0150986	0.0764924	0.061332	0.0382805	-0.0301139	0.00587391	-0.00462873	-0.00177363	-0.00689101	-0.0187411	0.0305246	0.0117354	0.000992158	0.00383178	0.0357325	-0.0197148	0	0	0.00079909	-0.00260362	0.00361922
0.00504417	2010-11-21 15:00:06	0.201369	0.197995	-0.00337408	0.00504417	0.0148245	0.0753296	0.0604685	0.0377135	-0.0298921	0.00580056	-0.00459622	-0.00176495	-0.0068711	-0.0183871	0.0299713	0.0116153	0.000981503	0.00378178	0.0354871	-0.0196274	0	0	0.00056591	-0.00244969	0.00337408
0.00504417	2010-11-21 15:30:06	0.197849	0.19463	-0.00321892	0.00504417	0.0146942	0.074052	0.0595018	0.037079	-0.0296827	0.0057279	-0.00456305	-0.00175609	-0.00686973	-0.0180756	0.0293805	0.0114614	0.000970661	0.0037342	0.035249	-0.0195405	0	0	0.000411809	-0.00218929	0.00321892
0.00504417	2010-11-21 16:00:06	0.194328	0.190936	-0.00339223	0.00504417	0.0144055	0.0726007	0.0583268	0.03643	-0.0294643	0.00565843	-0.00452515	-0.00174712	-0.00679834	-0.0178051	0.0288217	0.0112797	0.000958974	0.00368641	0.0350012	-0.0194555	0	0	0.000349751	-0.00183178	0.00339223
0.00504417	2010-11-21 16:30:06	0.190808	0.187699	-0.00310916	0.00504417	0.0141236	0.0711433	0.0572292	0.0356998	-0.0292594	0.00559118	-0.00448496	-0.00173816	-0.00665745	-0.0173628	0.0283588	0.0110673	0.000943604	0.00364121	0.0347362	-0.0193701	0	0	0.000384989	-0.00139178	0.00310916
0.00504417	2010-11-21 17:00:06	0.187992	0.184313	-0.00367887	0.00504417	0.0138923	0.0696641	0.0559497	0.0349587	-0.0290696	0.00552518	-0.00444452	-0.00172914	-0.00652359	-0.016952	0.0278018	0.0108658	0.000927957	0.00359835	0.0344638	-0.0192867	0	0	0.000514719	-0.000888375	0.00367887
0.00504417	2010-11-21 17:30:06	0.184471	0.18073	-0.0037409	0.00504417	0.0135462	0.0680176	0.0546973	0.034213	-0.02887	0.0054571	-0.00440319	-0.00171994	-0.00640536	-0.0165102	0.0271913	0.010677	0.000910978	0.0035563	0.0341465	-0.0192028	0	0	0.000728258	-0.000344079	0.0037409
0.00504417	2010-11-21 18:00:06	0.178838	0.177454	-0.00138407	0.00504417	0.0133217	0.0665477	0.0535478	0.0334837	-0.0286505	0.00538999	-0.00436211	-0.00171064	-0.00626155	-0.0162697	0.0265962	0.0104519	0.000893239	0.00351359	0.0338097	-0.0191151	0	0	0.00100773	0.000216415	0.00138407
0.00504417	2010-11-21 18:30:06	0.175318	0.173932	-0.0013859	0.00504417	0.0128959	0.0650749	0.0523211	0.0327526	-0.0283889	0.00532412	-0.00432029	-0.0017015	-0.00615171	-0.0160104	0.0259679	0.0102381	0.000876531	0.00347199	0.033466	-0.0190255	0	0	0.00132924	0.000767554	0.0013859
0.00504417	2010-11-21 19:00:06	0.17391	0.171023	-0.00288683	0.00504417	0.0127443	0.063788	0.051225	0.0321054	-0.0281131	0.00526006	-0.00427936	-0.00169224	-0.00606488	-0.0159058	0.0254646	0.0100248	0.00086165	0.00343104	0.033113	-0.0189326	0	0	0.00166443	0.00128431	0.00288683
0.00504417	2010-11-21 19:30:06	0.170389	0.168306	-0.00208357	0.00504417	0.0124051	0.0623866	0.0502862	0.0315183	-0.0277626	0.00519656	-0.00423869	-0.00168296	-0.00595248	-0.0157571	0.0251439	0.00983332	0.000846753	0.00339102	0.0327596	-0.018838	0	0	0.00198237	0.00174354	0.00208357
0.00504417	2010-11-21 19:57:26	0.167573	0.166508	-0.00106492	0.00504417	0.0122097	0.061628	0.0495467	0.0310688	-0.0274131	0.00513997	-0.00420136	-0.00167454	-0.00590953	-0.0157002	0.0249206	0.00965925	0.000834817	0.00335608	0.0324261	-0.0187526	0	0	0.00223047	0.00209486	0.00106492
0.00504417	2010-11-21 20:30:06	0.165461	0.164625	-0.000835716	0.00504417	0.011885	0.0607215	0.0487735	0.0305547	-0.0269396	0.00507398	-0.0041561	-0.00166435	-0.00560479	-0.0155744	0.0246663	0.00947456	0.000821522	0.00331207	0.0320309	-0.0186501	0	0	0.00244252	0.00241351	0.000835716
0.00504417	2010-11-21 21:00:06	0.168277	0.163483	-0.00479417	0.00504417	0.0119356	0.0601973	0.0482525	0.0301536	-0.0264596	0.0050163	-0.00411363	-0.0016552	-0.00556206	-0.0155079	0.0245272	0.00932935	0.000810426	0.003271	0.0316696	-0.0185527	0	0	0.00252903	0.00259774	0.00479417
0.00504417	2010-11-21 21:30:06	0.161236	0.161803	0.000566891	0.00504417	0.0116469	0.0594438	0.0477288	0.0297972	-0.0259571	0.00496305	-0.00406952	-0.00164586	-0.00542683	-0.0154015	0.0243993	0.00923578	0.000800149	0.00323058	0.0313031	-0.0184527	0	0	0.00249087	0.00267285	-0.000566891
0.00504417	2010-11-21 22:00:06	0.163348	0.160116	-0.00323222	0.00504417	0.0115963	0.0588174	0.0471552	0.0295264	-0.0254727	0.00491439	-0.00402508	-0.00163631	-0.00537689	-0.0153279	0.0242303	0.00915581	0.000790402	0.00319181	0.0309298	-0.0183518	0	0	0.00231503	0.00263976	0.00323222
0.00504417	2010-11-21 22:30:06	0.16194	0.158198	-0.00374234	0.00504417	0.0114379	0.058126	0.0467119	0.0293122	-0.024997	0.00487168	-0.00397869	-0.00162708	-0.00529572	-0.0153537	0.0241171	0.00908835	0.000784066	0.0031552	0.0305511	-0.0182518	0	0	0.00199689	0.00250526	0.00374234
0.00504417	2010-11-21 23:00:06	0.157716	0.156519	-0.00119641	0.00504417	0.0112717	0.0577479	0.0465045	0.0292393	-0.0245298	0.00483286	-0.0039336	-0.0016181	-0.0053484	-0.0154926	0.0240269	0.00903258	0.000780417	0.00312145	0.0301686	-0.018151	0	0	0.00154088	0.00228163	0.00119641
0.00504417	2010-11-21 23:30:06	0.157012	0.156023	-0.000988551	0.00504417	0.0111346	0.0579682	0.0465583	0.029221	-0.0240848	0.00479542	-0.003889	-0.00160912	-0.00521884	-0.015532	0.0240833	0.00898698	0.00077675	0.00308968	0.0298003	-0.0180482	0	0	0.000960488	0.00198585	0.000988551
0.00504417	2010-11-22 00:00:06	0.157012	0.156156	-0.000855407	0.00504417	0.0111852	0.0584892	0.0468467	0.0293094	-0.0236665	0.00476075	-0.00384416	-0.00160015	-0.00523737	-0.0154893	0.0241797	0.00895283	0.000773456	0.00305752	0.029424	-0.0179456	0	0	0.000277786	0.00163854	0.000855407
0.00504417	2010-11-22 00:30:06	0.157012	0.156862	-0.000149412	0.00504417	0.0113514	0.0590629	0.047317	0.029447	-0.0232662	0.00472359	-0.00379907	-0.00159118	-0.00519756	-0.0152228	0.0242243	0.00896599	0.000769491	0.00302559	0.029066	-0.0178434	0	0	-0.000477754	0.00126267	0.000149412
0.00504417	2010-11-22 01:00:06	0.157012	0.15704	2.86962e-05	0.00504417	0.0114379	0.0595371	0.047655	0.0296239	-0.0229064	0.0046892	-0.00375496	-0.00158243	-0.00514625	-0.0150005	0.0241513	0.0089564	0.000765136	0.00298909	0.0287098	-0.0177393	0	0	-0.00127087	0.000882071	-2.86962e-05
0.00504417	2010-11-22 01:30:06	0.157012	0.156458	-0.000553668	0.00504417	0.011503	0.0597542	0.0478374	0.0298044	-0.0226144	0.00465301	-0.00371167	-0.00157362	-0.00512343	-0.0147852	0.0238425	0.00894313	0.000761024	0.00295527	0.0283464	-0.0176357	0	0	-0.00206258	0.000519886	0.000553668
0.00504417	2010-11-22 02:00:06	0.157716	0.155668	-0.00204799	0.00504417	0.0116761	0.0598658	0.0480205	0.0299612	-0.0223979	0.00461738	-0.00366936	-0.00156497	-0.00513201	-0.0146763	0.0235	0.00890768	0.000757059	0.00292099	0.0279836	-0.0175306	0	0	-0.00281252	0.000197015	0.00204799
0.00504417	2010-11-22 02:30:06	0.153491	0.154633	0.00114197	0.00504417	0.0115536	0.0599993	0.0481769	0.0301244	-0.0222177	0.00457758	-0.00362803	-0.0015563	-0.005172	-0.0146268	0.0232018	0.00886386	0.000753336	0.00288753	0.0276284	-0.0174261	0	0	-0.00348144	-6.9271e-05	-0.00114197
0.00504417	2010-11-22 03:00:06	0.154195	0.154335	0.000139813	0.00504417	0.0115895	0.0604086	0.0484641	0.0301955	-0.0221079	0.00453695	-0.00358653	-0.00154762	-0.00527719	-0.0144565	0.023005	0.00880688	0.000748051	0.00285307	0.0272804	-0.0173212	0	0	-0.00403365	-0.000266498	-0.000139813
0.00504417	2010-11-22 03:30:06	0.154899	0.154361	-0.000538094	0.00504417	0.0117052	0.0607961	0.0486457	0.0301727	-0.022032	0.00449009	-0.0035452	-0.00153916	-0.00517182	-0.0142341	0.02285	0.00871523	0.000742314	0.00282006	0.0269412	-0.0172122	0	0	-0.0044393	-0.000387825	0.000538094
0.00504417	2010-11-22 04:00:06	0.155603	0.153775	-0.00182882	0.00504417	0.0117917	0.0606626	0.0485923	0.0300761	-0.0219922	0.00444419	-0.00350543	-0.00153037	-0.00514899	-0.0137889	0.022583	0.00862824	0.000734136	0.00278567	0.0266081	-0.0171011	0	0	-0.00467628	-0.000432482	0.00182882
0.00504417	2010-11-22 04:30:06	0.155603	0.152663	-0.0029405	0.00504417	0.011885	0.0601879	0.0482237	0.0298236	-0.0219631	0.00439635	-0.00346777	-0.00152161	-0.00498528	-0.0133286	0.0222287	0.00852533	0.000723938	0.00275172	0.026273	-0.0169968	0	0	-0.00473164	-0.000405775	0.0029405
0.00504417	2010-11-22 05:00:06	0.152083	0.149742	-0.0023405	0.00504417	0.0117188	0.0590219	0.047335	0.0294235	-0.0219884	0.00434713	-0.0034311	-0.00151306	-0.00494821	-0.01282	0.0215895	0.00841491	0.000710604	0.00271743	0.0259394	-0.016898	0	0	-0.00460242	-0.000318639	0.0023405
0.00504417	2010-11-22 05:30:06	0.150675	0.146417	-0.00425759	0.00504417	0.0115963	0.0577009	0.046316	0.0288765	-0.0220381	0.00429915	-0.00339598	-0.00150424	-0.00492401	-0.0124351	0.0208803	0.00828502	0.000696953	0.00268048	0.0256205	-0.016799	0	0	-0.00429588	-0.000186769	0.00425759
0.00504417	2010-11-22 06:00:06	0.145042	0.142427	-0.0026149	0.00504417	0.0112493	0.0560946	0.0451662	0.0281956	-0.0220874	0.00425422	-0.00336265	-0.00149573	-0.00487991	-0.012129	0.0201772	0.00811608	0.000682875	0.00264336	0.0253173	-0.0167006	0	0	-0.00382897	-2.93939e-05	0.0026149
0.00504417	2010-11-22 06:30:06	0.141522	0.138491	-0.00303086	0.00504417	0.0109392	0.0547054	0.0439122	0.0273925	-0.0221399	0.00421096	-0.00333154	-0.00148759	-0.00491251	-0.0118998	0.0195316	0.00792049	0.000669506	0.00260719	0.0250274	-0.0166034	0	0	-0.00322727	0.000132227	0.00303086
0.00504417	2010-11-22 07:00:06	0.138705	0.134402	-0.00430297	0.00504417	0.0106719	0.0529657	0.0425277	0.0265092	-0.0221718	0.00416881	-0.0033023	-0.00147992	-0.00475583	-0.0117284	0.0190312	0.00769825	0.000656589	0.00257252	0.0247508	-0.0165095	0	0	-0.0025233	0.000276459	0.00430297
0.00504417	2010-11-22 07:30:06	0.136593	0.130238	-0.00635487	0.00504417	0.0103978	0.0510555	0.0410646	0.0256477	-0.0221372	0.00412735	-0.00327412	-0.00147292	-0.004669	-0.011577	0.0186732	0.00747176	0.00064348	0.00253979	0.0244902	-0.0164157	0	0	-0.00175446	0.000382989	0.00635487
0.00504417	2010-11-22 08:00:06	0.128848	0.125934	-0.00291388	0.00504417	0.00998568	0.0489376	0.039524	0.0248428	-0.0220395	0.00408506	-0.00324765	-0.00146626	-0.00445379	-0.0114649	0.0183898	0.00726087	0.000630535	0.00250546	0.0242491	-0.0163224	0	0	-0.000960649	0.000434421	0.00291388
0.00504417	2010-11-22 08:30:06	0.125328	0.12228	-0.00304786	0.00504417	0.00953855	0.0472417	0.0381425	0.0240479	-0.021887	0.00404013	-0.00322152	-0.00146009	-0.00428871	-0.0112467	0.0181365	0.00707352	0.000615632	0.00247229	0.024023	-0.0162278	0	0	-0.000181764	0.00041765	0.00304786
0.00504417	2010-11-22 09:00:06	0.119695	0.119476	-0.00021906	0.00504417	0.00919153	0.0459734	0.0370464	0.023294	-0.0216696	0.00399687	-0.00319693	-0.00145414	-0.00414627	-0.0110399	0.0179245	0.00693098	0.000601367	0.00243965	0.0238029	-0.0161327	0	0	0.000544767	0.000324918	0.00021906
0.00504417	2010-11-22 09:30:06	0.117583	0.117064	-0.000518968	0.00504417	0.00891742	0.0449161	0.0360824	0.0227224	-0.0213604	0.00395514	-0.00317324	-0.00144865	-0.00405378	-0.0108502	0.0175911	0.00681756	0.000588635	0.00240925	0.0236059	-0.0160407	0	0	0.00118621	0.000154465	0.000518968
0.00504417	2010-11-22 10:00:06	0.117583	0.11529	-0.00229223	0.00504417	0.00883771	0.0440572	0.0354572	0.0223203	-0.0210127	0.00391173	-0.00315054	-0.00144377	-0.00398101	-0.010825	0.0173098	0.00670571	0.000577703	0.00238121	0.0234173	-0.0159436	0	0	0.00171641	-8.92629e-05	0.00229223
0.00504417	2010-11-22 10:30:06	0.114766	0.113717	-0.00104906	0.00504417	0.00852764	0.0434806	0.0350148	0.0221362	-0.0206073	0.00386625	-0.00312881	-0.0014388	-0.00390997	-0.0109613	0.0170636	0.00659297	0.000570984	0.00235406	0.0232377	-0.0158469	0	0	0.00211722	-0.000395871	0.00104906
0.00504417	2010-11-22 11:00:06	0.113358	0.11344	8.22246e-05	0.00504417	0.00839059	0.0435025	0.0349911	0.0221243	-0.0201643	0.0038198	-0.00310823	-0.00143429	-0.00388989	-0.0111709	0.0169987	0.00650809	0.000566432	0.00232753	0.0230571	-0.0157519	0	0	0.00237931	-0.000749696	-8.22246e-05
0.00504417	2010-11-22 11:30:06	0.114766	0.114618	-0.000148237	0.00504417	0.00840517	0.0440701	0.0353846	0.0221999	-0.0196688	0.00377696	-0.00308887	-0.00143036	-0.00382725	-0.011328	0.0171807	0.00643058	0.000563092	0.00230095	0.0228863	-0.0156528	0	0	0.00250246	-0.00113086	0.000148237
0.00504417	2010-11-22 12:00:06	0.116174	0.116472	0.000297497	0.00504417	0.00847029	0.044929	0.0359327	0.0223813	-0.019147	0.00373564	-0.0030709	-0.00142713	-0.00382004	-0.0113618	0.0174143	0.00639901	0.000560125	0.00227882	0.0227311	-0.0155561	0	0	0.00249521	-0.00151663	-0.000297497
0.00504417	2010-11-22 12:30:06	0.118287	0.118498	0.000210811	0.00504417	0.00867248	0.0456391	0.0364543	0.0225919	-0.0186478	0.00369834	-0.0030549	-0.00142451	-0.00366628	-0.011281	0.0176303	0.00639812	0.00055814	0.00226031	0.0225963	-0.0154624	0	0	0.00237392	-0.00188294	-0.000210811
0.00504417	2010-11-22 13:00:06	0.120399	0.119708	-0.000690537	0.00504417	0.00891063	0.0460172	0.0367925	0.0228198	-0.0181761	0.00366353	-0.00304142	-0.0014223	-0.00361789	-0.0112627	0.0177151	0.00641104	0.000556442	0.00224531	0.0224697	-0.0153721	0	0	0.00216141	-0.00220597	0.000690537
0.00504417	2010-11-22 13:30:06	0.119695	0.119892	0.000196641	0.00504417	0.00891063	0.0460359	0.0369489	0.0230322	-0.0177889	0.00363081	-0.00302909	-0.00142074	-0.00361789	-0.0112528	0.0176745	0.00645096	0.000555652	0.00223476	0.0223526	-0.0152914	0	0	0.0018852	-0.00246378	-0.000196641
0.00504417	2010-11-22 14:00:06	0.119695	0.120142	0.000446801	0.00504417	0.00894659	0.0462529	0.0371053	0.0231608	-0.0174771	0.00360169	-0.00301757	-0.00141963	-0.00363934	-0.011291	0.0176351	0.00648597	0.000555082	0.00222614	0.0222487	-0.0152139	0	0	0.00157547	-0.00263766	-0.000446801
0.00504417	2010-11-22 14:30:06	0.119695	0.12022	0.000524702	0.00504417	0.00891063	0.0464452	0.0372355	0.0232009	-0.0172201	0.00357701	-0.00300671	-0.00141924	-0.00375895	-0.0112882	0.0176259	0.00652969	0.000555838	0.00222005	0.0221601	-0.0151417	0	0	0.00126293	-0.00271333	-0.000524702
0.00504417	2010-11-22 15:00:06	0.120399	0.12049	9.12464e-05	0.00504417	0.0090263	0.0466343	0.03734	0.0232583	-0.0170068	0.0035576	-0.0029974	-0.00141926	-0.0038372	-0.0113662	0.017628	0.00655479	0.000558579	0.0022135	0.0220787	-0.0150719	0	0	0.000976712	-0.00268187	-9.12464e-05
0.00504417	2010-11-22 15:30:06	0.120399	0.120629	0.000229503	0.00504417	0.00904768	0.0465909	0.0374183	0.0233185	-0.0168626	0.00354637	-0.00298932	-0.00141932	-0.00380306	-0.0114698	0.0176883	0.00655425	0.000561856	0.00220934	0.0219981	-0.0150073	0	0	0.000742388	-0.00254019	-0.000229503
0.00504417	2010-11-22 16:00:06	0.120399	0.120934	0.000534973	0.00504417	0.00906906	0.0467025	0.0374444	0.023364	-0.016787	0.0035393	-0.00298393	-0.00141973	-0.00379448	-0.0115929	0.0177849	0.00654231	0.000565257	0.0022083	0.0219117	-0.0149529	0	0	0.000580297	-0.00229123	-0.000534973
0.00504417	2010-11-22 16:30:06	0.121103	0.121363	0.000260301	0.00504417	0.0090331	0.0467552	0.0374441	0.0233294	-0.0167807	0.00353584	-0.00298156	-0.00142052	-0.00374042	-0.0116182	0.017923	0.0065549	0.000567271	0.00221241	0.0218422	-0.0148973	0	0	0.000504219	-0.00194379	-0.000260301
0.00504417	2010-11-22 17:00:06	0.121807	0.12191	0.000102694	0.00504417	0.00911281	0.0467366	0.0374171	0.0232146	-0.0168079	0.00353806	-0.00298034	-0.00142157	-0.00378881	-0.0115543	0.0180799	0.00658477	0.000567401	0.00221796	0.0217886	-0.0148476	0	0	0.000520502	-0.00151194	-0.000102694
0.00504417	2010-11-22 17:30:06	0.122511	0.121826	-0.000684998	0.00504417	0.00906226	0.0463519	0.0371542	0.0230742	-0.0168502	0.00354555	-0.00297928	-0.00142346	-0.00377886	-0.0114835	0.0181201	0.00662515	0.000567655	0.00222809	0.0217595	-0.0148046	0	0	0.000627684	-0.00101427	0.000684998
0.00504417	2010-11-22 18:00:06	0.121103	0.121409	0.000305409	0.00504417	0.0090331	0.0457348	0.0367364	0.0229129	-0.016938	0.00355706	-0.00297863	-0.0014257	-0.00379585	-0.0113574	0.0180911	0.00665348	0.000567086	0.00224197	0.0217569	-0.0147687	0	0	0.000816619	-0.000472802	-0.000305409
0.00504417	2010-11-22 18:30:06	0.120399	0.120774	0.00037463	0.00504417	0.00895339	0.0451271	0.0362925	0.0226549	-0.0170453	0.00357051	-0.00298043	-0.00142821	-0.00378315	-0.0112625	0.0179589	0.00666274	0.000566798	0.00225852	0.0217646	-0.0147401	0	0	0.0010711	8.82255e-05	-0.00037463
0.00504417	2010-11-22 19:00:06	0.118287	0.11978	0.00149352	0.00504417	0.00872982	0.044572	0.0357702	0.0223987	-0.0171428	0.00358534	-0.00298369	-0.00143118	-0.00386432	-0.0112558	0.0177636	0.0066817	0.000567598	0.00227651	0.0217743	-0.0147185	0	0	0.00136896	0.000643681	-0.00149352
0.00504417	2010-11-22 19:30:06	0.118991	0.119035	4.43462e-05	0.00504417	0.00867928	0.0440511	0.0353546	0.0222146	-0.0172128	0.00360004	-0.00298909	-0.00143429	-0.00388148	-0.0115053	0.0176465	0.00666978	0.000570356	0.00229292	0.0217859	-0.0147033	0	0	0.00168352	0.00116888	-4.43462e-05
0.00504417	2010-11-22 20:00:06	0.117583	0.118999	0.00141596	0.00504417	0.00861415	0.0437845	0.0352237	0.0220696	-0.0172197	0.00361904	-0.0029971	-0.00143787	-0.00390842	-0.01181	0.0177497	0.00663287	0.000573216	0.00230843	0.0218191	-0.014693	0	0	0.00198538	0.00164092	-0.00141596
0.00504417	2010-11-22 20:30:06	0.117583	0.119242	0.00165932	0.00504417	0.00842655	0.0436823	0.0350683	0.0220468	-0.0171838	0.00364358	-0.00300764	-0.00144163	-0.00389555	-0.0120988	0.0179918	0.00660486	0.000577497	0.00232605	0.0218644	-0.0146911	0	0	0.0022444	0.00203983	-0.00165932
0.00504417	2010-11-22 21:00:06	0.121103	0.120682	-0.00042107	0.00504417	0.00844892	0.043946	0.0352261	0.022075	-0.017138	0.00367423	-0.00302038	-0.00144547	-0.00382159	-0.0122801	0.018395	0.00663073	0.000581891	0.00234615	0.0219322	-0.0146943	0	0	0.00243175	0.00234966	0.00042107
0.00504417	2010-11-22 21:30:06	0.119695	0.122243	0.00254817	0.00504417	0.00852764	0.0442312	0.0355395	0.0222282	-0.0170661	0.00371125	-0.00303656	-0.00144906	-0.00384853	-0.0125323	0.018852	0.00667599	0.000587007	0.00236963	0.0220249	-0.0146968	0	0	0.00252191	0.00255928	-0.00254817
0.00504417	2010-11-22 22:00:06	0.123215	0.123974	0.000758564	0.00504417	0.00852084	0.0447554	0.035881	0.0225335	-0.0169869	0.0037516	-0.003056	-0.00145266	-0.0037617	-0.0127859	0.0191995	0.00674892	0.000592422	0.00239687	0.0221395	-0.0147041	0	0	0.00249451	0.00266296	-0.000758564
0.00504417	2010-11-22 22:30:06	0.12392	0.126383	0.00246311	0.00504417	0.00867928	0.0455896	0.0365602	0.0228754	-0.0169101	0.00379417	-0.00307708	-0.00145583	-0.00372618	-0.0129969	0.0195788	0.00684826	0.000598412	0.00242574	0.0222739	-0.0147156	0	0	0.00233591	0.00266059	-0.00246311
0.00504417	2010-11-22 23:00:06	0.125328	0.128727	0.00339942	0.00504417	0.00877357	0.0465726	0.0372668	0.0233211	-0.016826	0.00383951	-0.00310003	-0.00145874	-0.00381748	-0.0131681	0.0199327	0.0069911	0.000605892	0.00245383	0.0224292	-0.014731	0	0	0.00204029	0.00255769	-0.00339942
0.00504417	2010-11-22 23:30:06	0.12744	0.131376	0.00393587	0.00504417	0.00899033	0.0477541	0.0382065	0.0238434	-0.0167662	0.00388763	-0.00312503	-0.00146146	-0.00402804	-0.0133268	0.0202755	0.00715603	0.000614082	0.00248338	0.0226086	-0.0147558	0	0	0.00161039	0.00236503	-0.00393587
0.00504417	2010-11-23 00:00:06	0.128848	0.133941	0.0050934	0.00504417	0.0092139	0.0488922	0.0391732	0.0244369	-0.016719	0.00393727	-0.00315395	-0.001464	-0.00403387	-0.013538	0.0205724	0.00728407	0.000624059	0.00251294	0.0227874	-0.0147837	0	0	0.00105762	0.00209795	-0.0050934
0.00504417	2010-11-23 00:30:06	0.133777	0.136501	0.00272454	0.00504417	0.00944525	0.0502379	0.0401667	0.025126	-0.0166906	0.00398844	-0.0031863	-0.00146635	-0.00412637	-0.0137902	0.020834	0.00740372	0.000635859	0.00254182	0.0229744	-0.0148143	0	0	0.000401683	0.00177544	-0.00272454
0.00504417	2010-11-23 01:00:06	0.135889	0.139281	0.00339179	0.00504417	0.00966881	0.0516645	0.0413939	0.0258699	-0.0167054	0.00404224	-0.0032202	-0.00146872	-0.00419622	-0.0141389	0.0211665	0.00752215	0.000649414	0.00257037	0.0231785	-0.0148487	0	0	-0.000330422	0.00141895	-0.00339179
0.00504417	2010-11-23 01:30:06	0.138001	0.14254	0.00453869	0.00504417	0.00998666	0.0533669	0.0426758	0.0267158	-0.0167594	0.00410158	-0.00325663	-0.00147106	-0.00429026	-0.0145085	0.0215529	0.0076447	0.000661519	0.00260011	0.0234143	-0.014884	0	0	-0.00110581	0.00105105	-0.00453869
0.00504417	2010-11-23 02:00:06	0.142226	0.146466	0.00424023	0.00504417	0.0102326	0.0553237	0.0442419	0.0275171	-0.0168725	0.00416315	-0.0032947	-0.00147312	-0.00437709	-0.0147732	0.0220941	0.00777351	0.000673116	0.00263321	0.0236798	-0.014926	0	0	-0.00188761	0.000693974	-0.00424023
0.00504417	2010-11-23 02:30:06	0.144338	0.150662	0.00632354	0.00504417	0.0106438	0.0572988	0.0457026	0.0282947	-0.0170515	0.00422888	-0.00333481	-0.00147497	-0.00439992	-0.0148834	0.022607	0.00791333	0.000683806	0.00266751	0.0239622	-0.0149719	0	0	-0.0026371	0.000368231	-0.00632354
0.00504417	2010-11-23 03:00:06	0.152083	0.154043	0.00195983	0.00504417	0.0110559	0.0588336	0.0469026	0.0290139	-0.0172808	0.00429724	-0.00337663	-0.00147671	-0.00446822	-0.0149642	0.0229672	0.00807269	0.000694794	0.00270627	0.0242653	-0.0150194	0	0	-0.00331608	9.12275e-05	-0.00195983
0.00504417	2010-11-23 03:30:06	0.152787	0.156614	0.00382714	0.00504417	0.0114525	0.0598195	0.0478933	0.0296867	-0.0175859	0.00436393	-0.00341829	-0.00147822	-0.00453806	-0.0150676	0.0232651	0.00822102	0.000704817	0.00274981	0.0245775	-0.0150629	0	0	-0.00388921	-0.000123865	-0.00382714
0.00504417	2010-11-23 04:00:06	0.153491	0.158347	0.00485603	0.00504417	0.0115536	0.060663	0.0486232	0.0302364	-0.0179706	0.00442924	-0.00346027	-0.00147991	-0.00460654	-0.0151809	0.0234279	0.00835651	0.000713893	0.00279202	0.0249069	-0.0151062	0	0	-0.00432622	-0.000268982	-0.00485603
0.00504417	2010-11-23 04:30:06	0.156307	0.159996	0.00368899	0.00504417	0.0117266	0.0615033	0.0492235	0.0306184	-0.0184104	0.00449843	-0.00350234	-0.00148174	-0.00471328	-0.0152517	0.0235359	0.00849032	0.000722862	0.00282886	0.0252531	-0.0151441	0	0	-0.00460381	-0.00034169	-0.00368899
0.00504417	2010-11-23 05:00:06	0.157716	0.161485	0.00376934	0.00504417	0.011922	0.0621792	0.0497193	0.0309265	-0.0188745	0.00457109	-0.00354457	-0.00148358	-0.00488146	-0.015368	0.0237094	0.00860353	0.00073191	0.00286817	0.0255943	-0.01518	0	0	-0.00470719	-0.000345312	-0.00376934
0.00504417	2010-11-23 05:30:06	0.159124	0.162791	0.00366671	0.00504417	0.0120804	0.0625513	0.0501626	0.0312265	-0.0193526	0.00464805	-0.00358901	-0.00148514	-0.00498391	-0.0155281	0.0238652	0.00869509	0.000741211	0.00290913	0.0259408	-0.0152153	0	0	-0.00463097	-0.00028864	-0.00366671
0.00504417	2010-11-23 06:00:06	0.159828	0.164132	0.00430421	0.00504417	0.012131	0.0629854	0.0504759	0.0315036	-0.0198383	0.00472542	-0.00363361	-0.00148659	-0.00498099	-0.0157535	0.0240334	0.00874774	0.000750834	0.00295371	0.0262866	-0.0152478	0	0	-0.00437956	-0.000185242	-0.00430421
0.00504417	2010-11-23 06:30:06	0.160532	0.165649	0.0051169	0.00504417	0.0121815	0.0634288	0.0508157	0.0317698	-0.0203347	0.00480668	-0.00367739	-0.00148813	-0.00499386	-0.0160907	0.0242891	0.00879925	0.000761072	0.00299958	0.0266355	-0.0152781	0	0	-0.00396685	-5.2404e-05	-0.0051169
0.00504417	2010-11-23 07:00:06	0.164052	0.167796	0.00374396	0.00504417	0.0123118	0.0639965	0.0513376	0.0319567	-0.0208029	0.0048914	-0.00372117	-0.00148971	-0.00506937	-0.0163795	0.0246643	0.0088744	0.000770261	0.00304769	0.0269979	-0.0153082	0	0	-0.00341537	9.02144e-05	-0.00374396
0.00504417	2010-11-23 07:23:46	0.168277	0.169559	0.00128234	0.00504417	0.0123399	0.0644405	0.0516106	0.0320644	-0.0211574	0.0049619	-0.00375538	-0.00149096	-0.00508671	-0.0165037	0.0250358	0.0089436	0.000775405	0.00308825	0.0272868	-0.0153323	0	0	-0.00290167	0.000196165	-0.00128234
0.00504417	2010-11-23 08:00:06	0.167573	0.171848	0.00427504	0.00504417	0.0124634	0.0647714	0.0518061	0.032231	-0.0216701	0.00507124	-0.00380808	-0.00149344	-0.00510781	-0.0166202	0.0254854	0.00908059	0.00078447	0.00315566	0.027713	-0.0153623	0	0	-0.0020201	0.000323566	-0.00427504
0.00504417	2010-11-23 08:30:06	0.166165	0.173326	0.00716076	0.00504417	0.0127151	0.0647154	0.0518851	0.0324298	-0.0220753	0.0051561	-0.00385227	-0.00149559	-0.00514196	-0.0168499	0.0257709	0.00920571	0.000794233	0.00321422	0.0280628	-0.0153808	0	0	-0.00124926	0.000377181	-0.00716076
0.00504417	2010-11-23 09:00:06	0.168277	0.17435	0.00607342	0.00504417	0.0125713	0.0647312	0.0520174	0.0327561	-0.022445	0.00523514	-0.00389548	-0.00149789	-0.00520185	-0.0173177	0.0260679	0.00931176	0.000805847	0.00326998	0.0284079	-0.0153987	0	0	-0.000480939	0.000369296	-0.00607342
0.00504417	2010-11-23 09:30:06	0.170389	0.176593	0.00620385	0.00504417	0.0124634	0.065485	0.0526207	0.0331326	-0.0227995	0.00530918	-0.00393607	-0.00150053	-0.00526312	-0.0178418	0.0264317	0.00943252	0.000818578	0.00332274	0.0287509	-0.0154164	0	0	0.000247922	0.000291101	-0.00620385
0.00504417	2010-11-23 10:00:06	0.172502	0.180509	0.00800722	0.00504417	0.0125577	0.0670325	0.05364	0.0336148	-0.0230825	0.00537809	-0.00397601	-0.00150357	-0.00536283	-0.0183774	0.0270521	0.00957782	0.000833469	0.00337321	0.0291009	-0.0154373	0	0	0.000904336	0.000139387	-0.00800722
0.00504417	2010-11-23 10:30:06	0.180951	0.185201	0.00425065	0.00504417	0.0128969	0.0686481	0.0549213	0.0343066	-0.023282	0.0054502	-0.00401342	-0.00150663	-0.00556069	-0.0189085	0.0278206	0.00975367	0.000850176	0.00342023	0.0294425	-0.0154601	0	0	0.00146118	-8.3117e-05	-0.00425065
0.00504417	2010-11-23 11:00:06	0.182359	0.190621	0.00826223	0.00504417	0.0133159	0.0704714	0.0563841	0.0352054	-0.0234429	0.00551953	-0.00404797	-0.00150984	-0.00556498	-0.0195121	0.0286618	0.00993913	0.000869376	0.0034705	0.0297708	-0.0154841	0	0	0.00189867	-0.000367856	-0.00826223
0.00504417	2010-11-23 11:30:06	0.190104	0.195934	0.00583044	0.00504417	0.0135035	0.0723073	0.0579514	0.036231	-0.023631	0.00558456	-0.00408088	-0.00151281	-0.00550955	-0.0201239	0.0295311	0.0101372	0.000889739	0.00352097	0.0300937	-0.0155065	0	0	0.00220536	-0.000700991	-0.00583044
0.00504417	2010-11-23 11:52:46	0.196441	0.200589	0.00414812	0.00504417	0.013809	0.0741075	0.0592823	0.0369798	-0.0237953	0.00563197	-0.00410408	-0.00151531	-0.00556927	-0.0204636	0.0302217	0.0103227	0.000904394	0.00355737	0.0303223	-0.0155213	0	0	0.00234832	-0.000973838	-0.00414812
0.00504417	2010-11-23 12:30:06	0.202777	0.208019	0.00524189	0.00504417	0.0143414	0.0769865	0.0614999	0.0379758	-0.0240856	0.00570685	-0.00413944	-0.00151968	-0.00579013	-0.0206826	0.03134	0.0107075	0.000925857	0.00361609	0.0306527	-0.0155473	0	0	0.00242375	-0.00143658	-0.00524189
0.00504417	2010-11-23 13:00:06	0.20841	0.212414	0.00400438	0.00504417	0.0148614	0.078611	0.0626992	0.0386996	-0.0243509	0.0057644	-0.00416533	-0.00152331	-0.00599813	-0.0206697	0.0319034	0.0110362	0.000942254	0.00366299	0.0309053	-0.0155681	0	0	0.00235469	-0.00179476	-0.00400438
0.00504417	2010-11-23 13:30:06	0.214043	0.214955	0.000912502	0.00504417	0.0153299	0.0793332	0.0634802	0.0392785	-0.024676	0.00581847	-0.00418959	-0.00152697	-0.00615052	-0.0206613	0.0322571	0.0113288	0.000958984	0.00370811	0.031137	-0.0155903	0	0	0.00219134	-0.00211584	-0.000912502
0.00504417	2010-11-23 14:00:06	0.209114	0.215534	0.00642033	0.00504417	0.0154592	0.0795751	0.0638178	0.0397799	-0.0250652	0.00586728	-0.00421189	-0.00153063	-0.0063187	-0.02084	0.0323585	0.011554	0.000977226	0.00375223	0.0313529	-0.0156178	0	0	0.00195862	-0.0023782	-0.00642033
0.00504417	2010-11-23 14:30:06	0.210522	0.215502	0.0049796	0.00504417	0.0154164	0.0798234	0.0640561	0.0401373	-0.025511	0.00590666	-0.00423247	-0.00153412	-0.00652514	-0.0210128	0.0323722	0.011746	0.000993545	0.00379332	0.0315524	-0.0156454	0	0	0.0016845	-0.00256312	-0.0049796
0.00504417	2010-11-23 15:00:06	0.21193	0.21661	0.00467996	0.00504417	0.0154602	0.0807009	0.0646558	0.040346	-0.0259764	0.00593869	-0.00425101	-0.00153753	-0.00675596	-0.0211431	0.0326008	0.0118853	0.00100735	0.00382782	0.031739	-0.0156735	0	0	0.00139793	-0.00265596	-0.00467996
0.00504417	2010-11-23 15:30:06	0.214043	0.21774	0.00369728	0.00504417	0.0155175	0.0814203	0.0651765	0.0405274	-0.0264126	0.00596559	-0.00426775	-0.00154083	-0.00694387	-0.0211202	0.0328095	0.0120093	0.00101899	0.00385608	0.0319042	-0.015704	0	0	0.00112684	-0.00264707	-0.00369728
0.00504417	2010-11-23 16:00:06	0.216859	0.218962	0.00210263	0.00504417	0.0158791	0.0819627	0.0654904	0.040687	-0.0268423	0.00598833	-0.00428262	-0.00154418	-0.00694936	-0.0210819	0.0329403	0.0120787	0.00102887	0.00387902	0.0320563	-0.0157367	0	0	0.000896219	-0.00253243	-0.00210263
0.00504417	2010-11-23 16:30:06	0.216155	0.219062	0.00290742	0.00504417	0.0159005	0.0818573	0.0656693	0.0407827	-0.0273015	0.00600482	-0.0042956	-0.00154746	-0.00691246	-0.021062	0.0330438	0.0121048	0.00103576	0.00389993	0.0321922	-0.0157666	0	0	0.0007265	-0.00231378	-0.00290742
0.00504417	2010-11-23 17:00:06	0.214747	0.218475	0.00372835	0.00504417	0.0158713	0.0815968	0.0654862	0.0408073	-0.0277991	0.00601217	-0.00430622	-0.00155053	-0.00692533	-0.0210209	0.0330044	0.0121451	0.00104032	0.00391799	0.0323151	-0.0157973	0	0	0.000632219	-0.00199855	-0.00372835
0.00504417	2010-11-23 17:30:06	0.214043	0.217719	0.00367646	0.00504417	0.01585	0.0813176	0.0651993	0.0406451	-0.0283018	0.00600884	-0.00431537	-0.00155346	-0.00692671	-0.0209472	0.0329213	0.0121867	0.00104153	0.00392954	0.0324241	-0.0158261	0	0	0.000621131	-0.00159933	-0.00367646
0.00504417	2010-11-23 18:00:06	0.214043	0.216774	0.00273132	0.00504417	0.0157703	0.0808742	0.0649102	0.0403543	-0.0287482	0.00599955	-0.00432353	-0.00155632	-0.00710759	-0.0207386	0.0328881	0.0122167	0.00103954	0.00393469	0.032517	-0.015861	0	0	0.000693772	-0.00113313	-0.00273132
0.00504417	2010-11-23 18:30:06	0.214747	0.215595	0.000848127	0.00504417	0.0157411	0.0802538	0.0643334	0.0399159	-0.0291245	0.00598346	-0.00433015	-0.00155893	-0.00710192	-0.0204241	0.0327466	0.0122284	0.00103732	0.00393432	0.0325941	-0.0159012	0	0	0.000843497	-0.00062037	-0.000848127
0.00504417	2010-11-23 19:00:06	0.214043	0.213106	-0.00093663	0.00504417	0.0156186	0.0789823	0.0633147	0.0393653	-0.0294652	0.00595892	-0.00433464	-0.00156128	-0.0070549	-0.0199904	0.0323745	0.0122016	0.00103292	0.00392996	0.0326608	-0.0159446	0	0	0.00105698	-8.37205e-05	0.00093663
0.00504417	2010-11-23 19:30:06	0.212635	0.209985	-0.00264927	0.00504417	0.0154738	0.0773821	0.0621895	0.038688	-0.0297256	0.00592564	-0.00433774	-0.00156359	-0.00705782	-0.0195728	0.0319558	0.0121411	0.00102654	0.00391633	0.0327204	-0.0159888	0	0	0.00131514	0.000453149	0.00264927
0.00504417	2010-11-23 20:00:06	0.20489	0.2056	0.000710207	0.00504417	0.0150976	0.0754533	0.0607005	0.0379287	-0.0299036	0.00588418	-0.00434027	-0.00156571	-0.00705919	-0.0192299	0.0313304	0.0120501	0.00101876	0.00389667	0.0327652	-0.0160324	0	0	0.00159442	0.000966838	-0.000710207
0.00504417	2010-11-23 20:30:06	0.203481	0.20118	-0.00230154	0.00504417	0.0147302	0.0736673	0.0591879	0.0370891	-0.0299833	0.00584092	-0.00434067	-0.0015679	-0.00704769	-0.0189341	0.0306753	0.0119194	0.00100872	0.00386946	0.0327921	-0.0160748	0	0	0.00186841	0.00143543	0.00230154
0.00504417	2010-11-23 21:00:06	0.198553	0.197087	-0.00146549	0.00504417	0.0143832	0.0719215	0.057882	0.0362368	-0.0299595	0.00579973	-0.00433953	-0.00156993	-0.00702641	-0.0186777	0.0301676	0.0117493	0.000997573	0.00383955	0.032807	-0.016117	0	0	0.00210957	0.00183963	0.00146549
0.00504417	2010-11-23 21:30:06	0.194328	0.193184	-0.00114409	0.00504417	0.0139934	0.0703867	0.0565773	0.0354865	-0.0298616	0.00575911	-0.00433732	-0.0015718	-0.00699501	-0.0184255	0.0296463	0.0115758	0.000986348	0.00381098	0.032812	-0.0161577	0	0	0.0022911	0.00216368	0.00114409
0.00504417	2010-11-23 22:00:06	0.191512	0.189836	-0.00167597	0.00504417	0.0137406	0.0690161	0.0554818	0.0348064	-0.0297203	0.00571834	-0.00433234	-0.00157345	-0.0068481	-0.0182586	0.0292468	0.0113746	0.00097466	0.00378179	0.0327978	-0.0161993	0	0	0.00238878	0.00239617	0.00167597
0.00504417	2010-11-23 22:30:06	0.188696	0.18688	-0.00181599	0.00504417	0.0134306	0.0678472	0.0545694	0.0342731	-0.0295015	0.00567106	-0.00432629	-0.00157475	-0.00671442	-0.0180445	0.0288874	0.0111642	0.00096105	0.00375204	0.0327675	-0.0162398	0	0	0.00238269	0.00253051	0.00181599
0.00504417	2010-11-23 23:00:06	0.185175	0.184751	-0.000424085	0.00504417	0.0131633	0.067069	0.0539692	0.0338501	-0.0292303	0.00562225	-0.00431886	-0.00157538	-0.00655482	-0.0178066	0.0285852	0.0109949	0.000947428	0.00371784	0.0327286	-0.0162789	0	0	0.00225865	0.00256524	0.000424085
0.00504417	2010-11-23 23:30:06	0.182359	0.183142	0.000783284	0.00504417	0.0130116	0.0666102	0.053501	0.0335247	-0.028857	0.00557288	-0.00430946	-0.00157573	-0.00641102	-0.0175004	0.0282157	0.0108392	0.000932649	0.00368055	0.0326655	-0.0163157	0	0	0.00200937	0.00250402	-0.000783284
0.00504417	2010-11-24 00:00:06	0.183063	0.181755	-0.00130804	0.00504417	0.0129397	0.066359	0.0532408	0.0332822	-0.0284477	0.00552158	-0.00429802	-0.00157562	-0.00637395	-0.0172826	0.0278551	0.0106996	0.000918153	0.00364237	0.0325908	-0.0163511	0	0	0.00163518	0.00235533	0.00130804
0.00504417	2010-11-24 00:30:06	0.180951	0.180462	-0.000488235	0.00504417	0.0128959	0.0661233	0.053058	0.03317	-0.0280157	0.00546889	-0.00428413	-0.00157516	-0.00625296	-0.0171112	0.0274625	0.0105621	0.000905991	0.00360162	0.0325119	-0.0163792	0	0	0.00114429	0.00213199	0.000488235
0.00504417	2010-11-24 01:00:06	0.180247	0.179162	-0.00108427	0.00504417	0.01286	0.0659776	0.0529289	0.0331545	-0.0275674	0.00541647	-0.00426886	-0.00157419	-0.00614331	-0.0170263	0.027064	0.010422	0.000894771	0.00355805	0.03242	-0.0164011	0	0	0.0005526	0.00185032	0.00108427
0.00504417	2010-11-24 01:30:06	0.179542	0.178237	-0.0013057	0.00504417	0.012824	0.066049	0.0530079	0.0331919	-0.0271304	0.00536212	-0.00425186	-0.00157269	-0.00611756	-0.0169995	0.0268325	0.0102896	0.000885644	0.00351345	0.0323164	-0.0164202	0	0	-0.000117056	0.00152923	0.0013057
0.00504417	2010-11-24 02:00:06	0.17743	0.177711	0.00028077	0.00504417	0.0127521	0.0663468	0.0532174	0.0332548	-0.0266921	0.0053079	-0.00423308	-0.00157061	-0.00609062	-0.0169229	0.0266592	0.010172	0.000876456	0.00346713	0.0322048	-0.0164354	0	-5.5667e-31	-0.000836032	0.001189	-0.00028077
0.00504417	2010-11-24 02:30:06	0.178838	0.1779	-0.000938563	0.00504417	0.0128532	0.0668398	0.0535037	0.0333086	-0.0262643	0.00525854	-0.00421167	-0.00156813	-0.00593239	-0.016774	0.0265783	0.0100688	0.000867549	0.0034186	0.0320818	-0.0164512	0	-1.87633e-25	-0.00157146	0.000850105	0.000938563
0.00504417	2010-11-24 03:00:06	0.178838	0.177534	-0.00130459	0.00504417	0.0129543	0.0669948	0.0536598	0.0333724	-0.0258602	0.00521126	-0.00418725	-0.00156508	-0.00587971	-0.016577	0.026438	0.00996988	0.00085915	0.00337309	0.0319462	-0.0164637	0	-9.41039e-22	-0.00228813	0.000531908	0.00130459
0.00504417	2010-11-24 03:30:06	0.179542	0.176918	-0.00262438	0.00504417	0.0130554	0.0669761	0.0537111	0.0333979	-0.025535	0.00516536	-0.00416143	-0.00156143	-0.0057843	-0.0163248	0.0262344	0.00989952	0.000849815	0.00333114	0.0317951	-0.0164758	0	-4.23799e-19	-0.00295055	0.000251443	0.00262438
0.00504417	2010-11-24 04:00:06	0.176022	0.175579	-0.000443197	0.00504417	0.0129757	0.0667404	0.0535532	0.0333159	-0.0252686	0.00512071	-0.00413603	-0.00155714	-0.005716	-0.0160429	0.0259569	0.00982469	0.000840102	0.00328975	0.0316272	-0.0164865	0	-4.21713e-17	-0.00352509	2.23251e-05	0.000443197
0.00504417	2010-11-24 04:30:06	0.174614	0.17392	-0.000694144	0.00504417	0.0129757	0.0664426	0.0532134	0.0331582	-0.0250779	0.00507745	-0.00411022	-0.00155219	-0.00569746	-0.0157497	0.0255425	0.00975845	0.000830163	0.00325097	0.0314333	-0.0164916	0	-1.53036e-15	-0.00398205	-0.000146126	0.000694144
0.00504417	2010-11-24 05:00:06	0.17391	0.17188	-0.00202939	0.00504417	0.0129611	0.0658255	0.0528218	0.0329331	-0.0249406	0.00503849	-0.00408334	-0.0015465	-0.00570312	-0.0154877	0.0251167	0.0096717	0.000820721	0.00321209	0.0312285	-0.0164852	0	-2.73691e-14	-0.00429751	-0.000249494	0.00202939
0.00504417	2010-11-24 05:30:06	0.171093	0.169868	-0.00122524	0.00504417	0.012824	0.065227	0.0523766	0.0326514	-0.0248357	0.00500424	-0.0040541	-0.0015407	-0.0056918	-0.0152016	0.0247075	0.00955941	0.000810641	0.00317735	0.0310294	-0.0164763	0	-2.92257e-13	-0.00445487	-0.000288541	0.00122524
0.00504417	2010-11-24 06:00:06	0.169685	0.167585	-0.00209982	0.00504417	0.0126218	0.0645231	0.0517758	0.0323369	-0.0247703	0.00497346	-0.0040233	-0.00153463	-0.00561766	-0.0149991	0.0242266	0.0094305	0.000801886	0.00314718	0.0308258	-0.0164618	0	-2.11814e-12	-0.00444587	-0.000269111	0.00209982
0.00504417	2010-11-24 06:30:06	0.168277	0.165689	-0.00258812	0.00504417	0.0125859	0.0638285	0.0512283	0.0319923	-0.0247288	0.00494587	-0.00399169	-0.00152803	-0.00555211	-0.0148619	0.0238301	0.00928231	0.000793013	0.00312015	0.0306162	-0.0164427	0	-1.1387e-11	-0.00427119	-0.000201674	0.00258812
0.00504417	2010-11-24 07:00:06	0.165461	0.163816	-0.00164504	0.00504417	0.012441	0.0630812	0.0507049	0.0315839	-0.024684	0.00492146	-0.00395942	-0.00152098	-0.00550508	-0.0147698	0.0235519	0.00912016	0.000783233	0.00309537	0.0303871	-0.0164187	0	-4.83866e-11	-0.0039404	-0.000100516	0.00164504
0.00504417	2010-11-24 07:30:06	0.164756	0.161931	-0.00282564	0.00504417	0.0122175	0.0623245	0.0499474	0.0311646	-0.0246298	0.00489928	-0.00392691	-0.00151372	-0.0053726	-0.0146152	0.0232673	0.0089782	0.000773181	0.00307419	0.030143	-0.0163902	-1.72747e-36	-1.70282e-10	-0.00347134	1.73645e-05	0.00282564
0.00504417	2010-11-24 08:00:06	0.164052	0.160182	-0.00387043	0.00504417	0.0121669	0.0613601	0.0492414	0.0306122	-0.0245752	0.00487765	-0.00389342	-0.00150614	-0.00527289	-0.0143886	0.0230755	0.00884961	0.000762091	0.00305726	0.0298839	-0.0163573	-2.07979e-34	-5.13995e-10	-0.00288904	0.00013358	0.00387043
0.00504417	2010-11-24 08:30:06	0.161236	0.157656	-0.00358001	0.00504417	0.0120007	0.0600886	0.048248	0.030119	-0.0244878	0.00485574	-0.00385961	-0.00149786	-0.0052046	-0.0143194	0.0228446	0.00873408	0.000752993	0.00304164	0.0296109	-0.016321	-1.4304e-32	-1.36695e-09	-0.0022241	0.000229802	0.00358001
0.00504417	2010-11-24 09:00:06	0.159123	0.154757	-0.00436617	0.00504417	0.0116615	0.0586438	0.047257	0.0296751	-0.024392	0.004833	-0.00382538	-0.00148891	-0.00511193	-0.0143609	0.0225894	0.00863271	0.000745552	0.0030266	0.0293301	-0.0162809	-6.16819e-31	-3.27059e-09	-0.00151074	0.000289221	0.00436617
0.00504417	2010-11-24 09:30:06	0.154899	0.152774	-0.00212482	0.00504417	0.011502	0.0577321	0.0465018	0.0292785	-0.0242811	0.00480845	-0.00379214	-0.00147952	-0.00497103	-0.0146146	0.0224598	0.00851718	0.000740407	0.00301166	0.0290379	-0.0162351	-1.79494e-29	-7.15742e-09	-0.000784707	0.000297909	0.00212481
0.00504417	2010-11-24 10:00:06	0.151378	0.151427	4.91591e-05	0.00504417	0.0111055	0.0572176	0.0460078	0.0289804	-0.0241098	0.00478072	-0.00375938	-0.00146981	-0.00500518	-0.0148214	0.0225473	0.00845359	0.000737051	0.00299653	0.0287415	-0.0161845	-3.73841e-28	-1.45175e-08	-8.09987e-05	0.000245969	-4.91737e-05
0.00504417	2010-11-24 10:30:06	0.152786	0.15188	-0.000906068	0.00504417	0.0111414	0.0572951	0.0459316	0.0288582	-0.0238921	0.0047523	-0.00372647	-0.00145973	-0.00497241	-0.0150422	0.022801	0.0084218	0.000735804	0.00298087	0.0284389	-0.0161252	-5.8447e-27	-2.75861e-08	0.000568219	0.00012839	0.000906041
0.00504417	2010-11-24 11:00:06	0.152081	0.152918	0.000837213	0.00504417	0.0110841	0.0574813	0.0461153	0.0288883	-0.0236051	0.00472262	-0.00369388	-0.00144954	-0.00488128	-0.015208	0.0231364	0.00842112	0.000735826	0.00296457	0.0281398	-0.0160585	-7.13199e-26	-4.95418e-08	0.00113552	-5.44724e-05	-0.000837263
0.00504417	2010-11-24 11:30:06	0.153488	0.154522	0.00103321	0.00504417	0.0111346	0.0579682	0.0464812	0.029045	-0.0233223	0.00469031	-0.00366145	-0.00143894	-0.00484988	-0.0153452	0.0234875	0.00844252	0.000737557	0.00294827	0.027849	-0.0159916	-7.01501e-25	-8.47019e-08	0.00159974	-0.000296819	-0.00103329
0.00504417	2010-11-24 12:00:06	0.156304	0.156224	-8.00636e-05	0.00504417	0.0111638	0.0585419	0.0468725	0.0291955	-0.0230329	0.00465801	-0.00362959	-0.00142788	-0.00472752	-0.0153521	0.0237562	0.00850161	0.000738957	0.00292957	0.0275554	-0.0159227	-5.71323e-24	-1.38704e-07	0.00194705	-0.000587748	7.99249e-05
0.00504417	2010-11-24 12:30:06	0.157007	0.157592	0.000585061	0.00504417	0.0113514	0.0590255	0.0472369	0.0293258	-0.0227583	0.00462695	-0.00359806	-0.00141647	-0.00482431	-0.015267	0.0239233	0.00859638	0.000740039	0.00290953	0.0272641	-0.0158468	-3.9407e-23	-2.18664e-07	0.00217154	-0.000911977	-0.00058528
0.00504417	2010-11-24 13:00:06	0.156303	0.158027	0.00172476	0.00504417	0.0114525	0.0591278	0.0473668	0.0294562	-0.0225091	0.00459353	-0.00356678	-0.00140467	-0.00487151	-0.0151806	0.0239521	0.00870378	0.000741878	0.00289119	0.0269727	-0.0157665	-2.34639e-22	-3.33299e-07	0.00227522	-0.00125089	-0.0017251
0.00504417	2010-11-24 13:30:06	0.154893	0.157782	0.00288898	0.00504417	0.0114885	0.0590844	0.0474185	0.0295346	-0.022312	0.00455942	-0.00353484	-0.00139249	-0.00499386	-0.015107	0.0239105	0.00878408	0.000743836	0.00287159	0.0266836	-0.0156842	-1.22584e-21	-4.93017e-07	0.00226748	-0.00158385	-0.00288948
0.00504417	2010-11-24 14:00:06	0.154891	0.15715	0.00225888	0.00504417	0.0114593	0.0590316	0.0473656	0.02951	-0.0221381	0.004526	-0.00350176	-0.00137975	-0.00501669	-0.0150148	0.0237734	0.00881956	0.000746419	0.00285209	0.0263954	-0.0155964	-5.69817e-21	-7.09961e-07	0.0021642	-0.00188959	-0.00225959
0.00504417	2010-11-24 14:30:06	0.154185	0.15621	0.00202473	0.00504417	0.0114379	0.0589355	0.047209	0.0294088	-0.022004	0.00449009	-0.00346876	-0.00136627	-0.00510781	-0.0148561	0.0236217	0.0088402	0.000747852	0.00283419	0.0261063	-0.0155006	-2.38524e-20	-9.98021e-07	0.00198628	-0.00214771	-0.00202573
0.00504417	2010-11-24 15:00:06	0.153479	0.155193	0.0017145	0.00504417	0.0114739	0.058647	0.0470253	0.0292575	-0.0218945	0.00445126	-0.0034347	-0.00135197	-0.00515346	-0.0145839	0.0234774	0.00883776	0.000747068	0.00281434	0.0258158	-0.0153961	-9.0857e-20	-1.3728e-06	0.00175806	-0.00234005	-0.00171588
0.00504417	2010-11-24 15:30:06	0.154181	0.15373	-0.000451286	0.00504417	0.0114087	0.0581601	0.0466849	0.0290497	-0.0217865	0.00441202	-0.0033999	-0.00133723	-0.0051562	-0.0141899	0.0232102	0.00880331	0.00074237	0.00279252	0.0255262	-0.0152864	-3.17805e-19	-1.85154e-06	0.00150549	-0.00245188	0.000449434
0.00504417	2010-11-24 16:00:06	0.152067	0.151787	-0.000280086	0.00504417	0.0113077	0.0575678	0.0461624	0.0288118	-0.0217165	0.00437042	-0.00336404	-0.00132248	-0.00511484	-0.0138232	0.0227737	0.00873652	0.000736888	0.00276932	0.0252428	-0.0151745	-1.02895e-18	-2.45304e-06	0.00125426	-0.00247287	0.000277633
0.00504417	2010-11-24 16:30:06	0.151361	0.149629	-0.00173225	0.00504417	0.0112066	0.0568484	0.0456666	0.0284964	-0.0216855	0.00433077	-0.00332671	-0.00130748	-0.00506937	-0.0134606	0.0222441	0.00864029	0.000728777	0.00274354	0.0249582	-0.0150568	-3.10529e-18	-3.19754e-06	0.00102806	-0.00239772	0.00172906
0.00504417	2010-11-24 17:00:06	0.149948	0.147338	-0.00261035	0.00504417	0.0110909	0.0562127	0.0451173	0.0281518	-0.0216775	0.00428806	-0.00328815	-0.00129226	-0.0050764	-0.0132269	0.0216956	0.00851295	0.000719515	0.00271901	0.0246721	-0.0149412	-8.78941e-18	-4.10654e-06	0.000847016	-0.00222641	0.00260624
0.00504417	2010-11-24 17:30:06	0.143607	0.144852	0.00124428	0.00504417	0.0108673	0.0554158	0.0444906	0.0277634	-0.0216975	0.00424258	-0.00325033	-0.00127672	-0.00504363	-0.012938	0.0211466	0.00837055	0.00070846	0.00269145	0.0243829	-0.0148231	-2.34609e-17	-5.20271e-06	0.000726382	-0.00196422	-0.00124949
0.00504417	2010-11-24 18:00:06	0.144307	0.142775	-0.00153186	0.00504417	0.0108527	0.0546746	0.0438636	0.0273551	-0.0217003	0.00419391	-0.00321227	-0.00126067	-0.00498665	-0.0127227	0.0206939	0.00819949	0.000696987	0.00266068	0.0240769	-0.014702	-5.93433e-17	-6.50966e-06	0.000675658	-0.00162129	0.00152535
0.00504417	2010-11-24 18:30:06	0.139374	0.140352	0.000977646	0.00504417	0.0106	0.0536607	0.0431577	0.0268965	-0.0216728	0.00414121	-0.00317273	-0.00124454	-0.00492109	-0.0124536	0.0203148	0.00802497	0.000685147	0.00262509	0.023766	-0.0145778	-1.42864e-16	-8.0518e-06	0.000698053	-0.00121196	-0.000985698
0.00504417	2010-11-24 19:00:06	0.140778	0.138206	-0.0025726	0.00504417	0.0104843	0.0527551	0.0423477	0.0263733	-0.0216291	0.00408242	-0.0031332	-0.00122826	-0.00476441	-0.0121672	0.0199037	0.0078383	0.000671683	0.00258779	0.0234605	-0.0144477	-3.28613e-16	-9.85417e-06	0.00079039	-0.000753944	0.00256275
0.00504417	2010-11-24 19:30:06	0.137253	0.135614	-0.00163949	0.00504417	0.0102462	0.0515302	0.0413806	0.0257343	-0.0215459	0.00402099	-0.00309399	-0.00121184	-0.00457788	-0.0117876	0.0195068	0.00766121	0.000656668	0.00254618	0.023154	-0.0143146	-7.24724e-16	-1.19423e-05	0.000943423	-0.000267227	0.00162755
0.00504417	2010-11-24 20:00:06	0.135841	0.132604	-0.00323654	0.00504417	0.0101159	0.0501284	0.0402569	0.0250616	-0.0214128	0.00395555	-0.00305405	-0.00119542	-0.00454939	-0.0114434	0.0190343	0.0075005	0.000641517	0.00250228	0.0228369	-0.0141737	-1.53727e-15	-1.43418e-05	0.00114253	0.000227022	0.0032222
0.00504417	2010-11-24 20:30:06	0.132316	0.128956	-0.0033606	0.00504417	0.00979808	0.0483919	0.038951	0.0243633	-0.0212331	0.00388816	-0.00301182	-0.00117883	-0.00438705	-0.0111376	0.0184838	0.0073474	0.000626124	0.00245564	0.0225217	-0.0140265	-3.14518e-15	-1.70788e-05	0.00136875	0.000707603	0.00334352
0.00504417	2010-11-24 21:00:06	0.129493	0.125278	-0.00421483	0.00504417	0.0094948	0.0467609	0.0376725	0.0236641	-0.0210274	0.00381966	-0.00296861	-0.00116212	-0.0043613	-0.0108997	0.0179792	0.00716741	0.000610956	0.0024075	0.0222116	-0.0138702	-6.22265e-15	-2.01791e-05	0.00160004	0.00115438	0.00419465
0.00504417	2010-11-24 21:30:06	0.124556	0.1219	-0.00265533	0.00504417	0.00910502	0.0453222	0.0365242	0.0229631	-0.0207886	0.00374866	-0.0029245	-0.00114568	-0.0042489	-0.0106617	0.0174838	0.00699568	0.000597114	0.00236006	0.0218952	-0.0137079	-1.1933e-14	-2.36683e-05	0.00181282	0.00154926	0.00263166
0.00504417	2010-11-24 22:00:06	0.120323	0.119048	-0.00127478	0.00504417	0.00881633	0.0441687	0.0355331	0.0223386	-0.0204984	0.00367725	-0.00288088	-0.00112966	-0.00418472	-0.0104677	0.0170655	0.00682628	0.000584089	0.00230836	0.0215612	-0.0135474	-2.22272e-14	-2.7572e-05	0.00198346	0.00187709	0.00124721
0.00504417	2010-11-24 22:30:06	0.118202	0.116755	-0.00144706	0.00504417	0.00861415	0.0431889	0.0347501	0.0217479	-0.0201511	0.00360876	-0.00283685	-0.00111386	-0.00407935	-0.0102552	0.0167375	0.00664976	0.000570777	0.0022559	0.0212226	-0.0133833	-4.0292e-14	-3.19152e-05	0.00208996	0.00212629	0.00141514
0.00504417	2010-11-24 23:00:06	0.114673	0.114452	-0.000221241	0.00504417	0.00841196	0.0422679	0.0339664	0.0212483	-0.0197683	0.0035404	-0.00279307	-0.00109847	-0.00397243	-0.010064	0.0164009	0.00648025	0.00055786	0.0022049	0.0208775	-0.0132182	-7.12064e-14	-3.67223e-05	0.00211337	0.00228937	0.000184519
0.00504417	2010-11-24 23:30:06	0.112553	0.112152	-0.000401288	0.00504417	0.00822436	0.0412881	0.0332104	0.0208171	-0.0193673	0.0034701	-0.00275011	-0.00108349	-0.00380014	-0.00984857	0.0160667	0.00632591	0.000545569	0.00215349	0.0205429	-0.013048	-1.2288e-13	-4.20172e-05	0.00203921	0.00236323	0.000359271
0.00504417	2010-11-25 00:00:06	0.109728	0.110036	0.000307678	0.00504417	0.00809411	0.0405067	0.0326095	0.0203796	-0.0189507	0.00340132	-0.00270722	-0.00106875	-0.0037375	-0.00961914	0.0157781	0.00618215	0.000532296	0.00210128	0.0202039	-0.0128737	-2.07374e-13	-4.78232e-05	0.00185851	0.00234916	-0.000355501
0.00504417	2010-11-25 00:30:06	0.106904	0.107505	0.000600872	0.00504417	0.00784138	0.0397253	0.0319048	0.0199794	-0.0185268	0.00333102	-0.00266516	-0.00105418	-0.00365633	-0.00941665	0.0154247	0.00606083	0.000520163	0.00205111	0.0198731	-0.0126994	-3.42704e-13	-5.41627e-05	0.00156858	0.00225274	-0.000655034
0.00504417	2010-11-25 01:00:06	0.1076	0.105309	-0.00229085	0.00504417	0.00776946	0.0390307	0.0313055	0.0195947	-0.0181081	0.00326113	-0.00262268	-0.00103985	-0.00355662	-0.00911477	0.0150698	0.00594139	0.000507088	0.00200132	0.0195527	-0.0125231	-5.55295e-13	-6.10572e-05	0.00117348	0.00208345	0.00222979
0.00504417	2010-11-25 01:30:06	0.104775	0.102913	-0.00186145	0.00504417	0.0076392	0.0382833	0.0307823	0.019241	-0.0176627	0.00318556	-0.00258029	-0.00102559	-0.00349536	-0.00885132	0.0147351	0.0058088	0.000495023	0.00195108	0.0192349	-0.0123414	-8.83216e-13	-6.85277e-05	0.000683999	0.00185413	0.00179292
0.00504417	2010-11-25 02:00:06	0.102651	0.100195	-0.00245663	0.00504417	0.00741563	0.0375826	0.0302082	0.0189684	-0.017231	0.00310764	-0.00253691	-0.00101144	-0.00347253	-0.00861203	0.014277	0.00569326	0.000484407	0.00189703	0.0189178	-0.0121585	-1.38042e-12	-7.65938e-05	0.000117239	0.0015802	0.00238004
0.00504417	2010-11-25 02:30:06	0.101932	0.0979078	-0.00402459	0.00504417	0.00732912	0.0370369	0.0297922	0.0187314	-0.0168099	0.00302902	-0.00249223	-0.000997425	-0.00334297	-0.00847479	0.013888	0.00555612	0.00047383	0.00184088	0.0185863	-0.0119722	-2.12217e-12	-8.52746e-05	-0.000504153	0.00127883	0.00393931
0.00504417	2010-11-25 03:00:06	0.0991013	0.0960506	-0.00305066	0.00504417	0.00717749	0.036761	0.0295833	0.0184971	-0.0163866	0.002954	-0.00244641	-0.000983423	-0.00331156	-0.00826777	0.0135815	0.00540668	0.000462273	0.00178419	0.0182574	-0.0117829	-3.21199e-12	-9.45877e-05	-0.00115317	0.000967905	0.00295608
0.00504417	2010-11-25 03:30:06	0.0983825	0.0944824	-0.00390007	0.00504417	0.00709778	0.0366462	0.0293474	0.0182565	-0.0159737	0.00287815	-0.00239993	-0.00096963	-0.00326591	-0.0079545	0.0132326	0.00527887	0.000450529	0.0017323	0.0179171	-0.011596	-4.79025e-12	-0.00010455	-0.00179992	0.000664981	0.00379552
0.00504417	2010-11-25 04:00:06	0.0976637	0.0927806	-0.00488315	0.00504417	0.00714153	0.0362709	0.0289821	0.0180094	-0.0155935	0.00280577	-0.00235329	-0.000955947	-0.00311507	-0.00763022	0.0128889	0.00515354	0.000438605	0.00167964	0.0175702	-0.011414	-7.04485e-12	-0.000115178	-0.00241331	0.000386243	0.00476797
0.00504417	2010-11-25 04:30:06	0.0934244	0.090452	-0.0029724	0.00504417	0.00712694	0.0355577	0.0285889	0.0177514	-0.0152464	0.00273436	-0.0023055	-0.000942439	-0.00310649	-0.00734843	0.0124921	0.00501514	0.000426246	0.00163174	0.0172113	-0.0112349	-1.02243e-11	-0.000126486	-0.00296289	0.000145496	0.00284591
0.00504417	2010-11-25 05:00:06	0.088481	0.0877344	-0.000746629	0.00504417	0.00689559	0.0347328	0.0279617	0.0174206	-0.01495	0.00266642	-0.0022578	-0.000929131	-0.00294123	-0.00696851	0.0120121	0.00486784	0.000412134	0.00158571	0.016847	-0.0110591	-1.46534e-11	-0.000138489	-0.00342068	-4.66954e-05	0.00060814
0.00504417	2010-11-25 05:30:06	0.086354	0.085075	-0.00127904	0.00504417	0.00675854	0.0340196	0.0272551	0.0168636	-0.0147015	0.00260306	-0.00221018	-0.000915907	-0.00285439	-0.00642999	0.0114887	0.00471572	0.00039603	0.0015431	0.0164848	-0.0108879	-2.07521e-11	-0.000151198	-0.00376288	-0.000183689	0.00112784
0.00504417	2010-11-25 05:57:16	0.0828202	0.0818599	-0.000960323	0.00504417	0.006667	0.0329286	0.0263394	0.0162688	-0.0144826	0.00254812	-0.00216674	-0.000903908	-0.00286297	-0.00595556	0.0109219	0.00459047	0.000381786	0.00150772	0.0161471	-0.0107343	-2.81615e-11	-0.000163327	-0.00395776	-0.000258114	0.000796996
0.00504417	2010-11-25 06:30:06	0.0799878	0.0769707	-0.00301708	0.00504417	0.00646985	0.0310176	0.024981	0.0156111	-0.0142173	0.0024852	-0.00211429	-0.000889408	-0.00280737	-0.00566732	0.010128	0.00440462	0.000366308	0.00146708	0.015743	-0.0105504	-4.02506e-11	-0.000178785	-0.0040349	-0.00028739	0.00283829
0.00504417	2010-11-25 07:00:06	0.0736362	0.0723074	-0.00132877	0.00504417	0.00612962	0.0291448	0.0237288	0.0149739	-0.0139849	0.00243209	-0.00206667	-0.000876384	-0.00264211	-0.00554831	0.00943983	0.00416811	0.000351851	0.00143213	0.0153702	-0.0103835	-5.51856e-11	-0.000193683	-0.0039498	-0.00026279	0.00113509
0.00504417	2010-11-25 07:30:06	0.0686929	0.068457	-0.000235874	0.00504417	0.00566791	0.0279666	0.0225544	0.0142692	-0.0137547	0.00237898	-0.00201847	-0.000863729	-0.00255236	-0.00553578	0.00898407	0.00392578	0.000339351	0.00139896	0.0149992	-0.0102173	-7.49255e-11	-0.000209331	-0.0037203	-0.000199705	2.65427e-05
0.00504417	2010-11-25 08:00:06	0.0672699	0.0654759	-0.00179399	0.00504417	0.00537922	0.0268472	0.0215637	0.0135637	-0.0135204	0.00232546	-0.0019711	-0.000851232	-0.00248406	-0.00542918	0.00868753	0.00373807	0.000327021	0.00136689	0.0146389	-0.0100545	-1.00782e-10	-0.000225735	-0.00335825	-0.000111476	0.00156826
0.00504417	2010-11-25 08:30:06	0.0686584	0.0635341	-0.00512433	0.00504417	0.00535784	0.0258641	0.0207539	0.0129647	-0.0132168	0.0022736	-0.00192307	-0.000838937	-0.00235586	-0.00548063	0.00862649	0.00356044	0.000315547	0.00133444	0.0142887	-0.00989582	-1.34359e-10	-0.000242905	-0.00288244	-1.34388e-05	0.00488142
0.00504417	2010-11-25 09:00:06	0.0615943	0.061125	-0.000469333	0.00504417	0.00501082	0.0245029	0.0198655	0.0125527	-0.0128915	0.00222216	-0.00187537	-0.000826866	-0.00216486	-0.00560811	0.00860157	0.00339337	0.000306409	0.00130254	0.0139292	-0.00973972	-1.77607e-10	-0.000260845	-0.00231742	7.82794e-05	0.000208488
0.00504417	2010-11-25 09:30:06	0.0622752	0.0597887	-0.00248649	0.00504417	0.00480184	0.0236659	0.0191638	0.0122454	-0.0125771	0.00217058	-0.00182766	-0.000814804	-0.00193422	-0.00575128	0.00860294	0.00326389	0.000298929	0.00127071	0.0135772	-0.00958823	-2.32877e-10	-0.000279561	-0.00169194	0.000148047	0.00220693
0.00504417	2010-11-25 10:00:06	0.0587315	0.0594854	0.000753936	0.00504417	0.00457049	0.0233125	0.0188772	0.0119537	-0.0122453	0.00212038	-0.00178119	-0.000802867	-0.00183314	-0.00587737	0.00878571	0.00320832	0.000293102	0.00123935	0.0132148	-0.0094402	-3.02982e-10	-0.000299059	-0.00103719	0.000181996	-0.001053
0.00504417	2010-11-25 10:30:06	0.0580042	0.0599124	0.00190818	0.00504417	0.00444802	0.0233746	0.018723	0.0118315	-0.0118879	0.00206783	-0.00173602	-0.000791357	-0.00192015	-0.00591684	0.00893002	0.00322224	0.000287997	0.00121088	0.0128556	-0.00929616	-3.91272e-10	-0.000319342	-0.000384834	0.000169176	-0.00222752
0.00504417	2010-11-25 11:00:06	0.0572769	0.0613745	0.00409757	0.00504417	0.00458508	0.0236164	0.0188799	0.011765	-0.0115174	0.00201292	-0.00169265	-0.000780182	-0.00180465	-0.00593809	0.00914699	0.00325236	0.000284466	0.00118112	0.0124975	-0.00915534	-5.01705e-10	-0.000340413	0.00023489	0.000102484	-0.00443798
0.00504417	2010-11-25 11:30:06	0.0600701	0.0622885	0.0022184	0.00504417	0.00458508	0.0237032	0.0189829	0.0117586	-0.0111058	0.0019594	-0.00165132	-0.000769542	-0.00182182	-0.00587828	0.00922986	0.00327107	0.000283467	0.00115035	0.0121493	-0.00901412	-6.38934e-10	-0.000362276	0.000795006	-2.06855e-05	-0.00258068
0.00504417	2010-11-25 12:00:06	0.0621591	0.0628306	0.00067153	0.00504417	0.00457828	0.0236598	0.01893	0.0117003	-0.0107133	0.00190615	-0.00161056	-0.000759177	-0.00181461	-0.00569692	0.00924957	0.00332394	0.000282694	0.00112219	0.0118095	-0.00887167	-8.08394e-10	-0.000384931	0.00127332	-0.00019815	-0.00105646
0.00504417	2010-11-25 12:30:06	0.0621359	0.0625977	0.000461812	0.00504417	0.00461424	0.0233867	0.0187199	0.0115763	-0.010364	0.00185221	-0.00157046	-0.000749205	-0.00188016	-0.00550139	0.00915372	0.00336275	0.000281797	0.00109489	0.0114834	-0.00872941	-1.0164e-09	-0.000408381	0.00165361	-0.000423012	-0.000870193
0.00504417	2010-11-25 13:00:06	0.0635209	0.061506	-0.00201492	0.00504417	0.00457049	0.0228131	0.0183541	0.0114186	-0.0100313	0.0017998	-0.00153133	-0.000739307	-0.001967	-0.00526337	0.00890236	0.00339633	0.000279355	0.00106603	0.0111741	-0.00858975	-1.27026e-09	-0.000432625	0.00192639	-0.000684105	0.0015823
0.00504417	2010-11-25 13:30:06	0.0599772	0.0600491	7.18929e-05	0.00504417	0.00450536	0.0222828	0.0179102	0.0111907	-0.00972575	0.00174863	-0.00149294	-0.000729468	-0.001967	-0.00512474	0.00864057	0.00337382	0.00027782	0.00103805	0.0108665	-0.00845437	-1.57837e-09	-0.000457663	0.00208916	-0.000966765	-0.000529558
0.00504417	2010-11-25 14:00:06	0.0564336	0.0580749	0.00164131	0.00504417	0.00429638	0.0216937	0.0174144	0.0109628	-0.00944515	0.00170274	-0.00145651	-0.000719512	-0.00199703	-0.00497159	0.0082843	0.00332821	0.000275254	0.00101016	0.0105653	-0.00832156	-1.95035e-09	-0.000483495	0.00214626	-0.00125388	-0.00212481
0.00504417	2010-11-25 14:30:06	0.0557063	0.0565864	0.000880119	0.00504417	0.00424584	0.0212441	0.0171271	0.0106948	-0.00921745	0.00165878	-0.00142082	-0.000709657	-0.00198982	-0.0048145	0.00805305	0.00326332	0.000271735	0.000986107	0.0102691	-0.00819046	-2.39714e-09	-0.00051012	0.00210817	-0.0015271	-0.00139024
0.00504417	2010-11-25 15:00:06	0.0542749	0.0548099	0.000534992	0.00504417	0.00413016	0.0208254	0.0167348	0.010435	-0.0090242	0.00161441	-0.00138578	-0.000699885	-0.00197987	-0.00467842	0.00779531	0.00317143	0.000267048	0.000964416	0.0099748	-0.00806386	-2.93118e-09	-0.000537536	0.00199057	-0.00176814	-0.00107253
0.00504417	2010-11-25 15:30:06	0.0535476	0.0529655	-0.000582054	0.00504417	0.00400769	0.0203231	0.0163174	0.010167	-0.00885765	0.00157281	-0.00135286	-0.000690398	-0.00194417	-0.0044944	0.00754415	0.00308189	0.000260894	0.000941421	0.00969609	-0.00793871	-3.56652e-09	-0.000565741	0.00181293	-0.00196008	1.63099e-05
0.00504417	2010-11-25 16:00:06	0.0500039	0.0514334	0.00142952	0.00504417	0.00405045	0.0197896	0.015899	0.00987257	-0.00868269	0.00153385	-0.00132166	-0.000681153	-0.00179899	-0.00426321	0.0073353	0.00296714	0.00025302	0.000918289	0.0094227	-0.00781881	-4.31894e-09	-0.000594732	0.00159709	-0.00208849	-0.00202425
0.00504417	2010-11-25 16:30:06	0.0478635	0.0491401	0.00127657	0.00504417	0.00382689	0.0190362	0.0153242	0.00958268	-0.00854367	0.00149863	-0.00129283	-0.000672092	-0.00178046	-0.00397004	0.0070194	0.0028748	0.000243803	0.000895357	0.00915713	-0.00770274	-5.20615e-09	-0.000624506	0.0013656	-0.00214243	-0.00190108
0.00504417	2010-11-25 17:00:06	0.0464219	0.0472207	0.000798826	0.00504417	0.00376176	0.0183663	0.0147768	0.00926274	-0.00843349	0.00146355	-0.00126612	-0.000663232	-0.00169637	-0.00362845	0.00664768	0.00278269	0.00023321	0.000873635	0.00891373	-0.00758789	-6.24792e-09	-0.00065506	0.00114019	-0.00211512	-0.00145389
0.00504417	2010-11-25 17:30:06	0.0442762	0.0451319	0.000855658	0.00504417	0.00357416	0.0177245	0.0142533	0.00886528	-0.00833278	0.00142528	-0.00123966	-0.000654781	-0.00166513	-0.00330707	0.00624658	0.0026694	0.000221399	0.000850355	0.00868357	-0.00747632	-7.46626e-09	-0.000686389	0.000940318	-0.00200432	-0.00154205
0.00504417	2010-11-25 18:00:06	0.0442428	0.0428689	-0.00137391	0.00504417	0.00345849	0.0169585	0.0136002	0.00849701	-0.00822673	0.00138604	-0.00121254	-0.000646607	-0.00163647	-0.00303642	0.00572841	0.00255398	0.000210862	0.000824047	0.00848051	-0.00736557	-8.88553e-09	-0.00071849	0.000781956	-0.00181245	0.000655408
0.00504417	2010-11-25 18:30:06	0.0420971	0.0406499	-0.00144715	0.00504417	0.0033506	0.0160748	0.0129736	0.00808678	-0.00808021	0.00134652	-0.00118673	-0.00063875	-0.00153831	-0.00283987	0.00523537	0.00240724	0.000200274	0.00079672	0.00829688	-0.00725806	-1.05327e-08	-0.000751357	0.000676634	-0.0015463	0.000695783
0.00504417	2010-11-25 19:00:06	0.0392473	0.0382564	-0.000990898	0.00504417	0.00315521	0.0151351	0.0122682	0.00772215	-0.0079154	0.00130728	-0.00116239	-0.000631336	-0.00153969	-0.00277055	0.00484278	0.0022519	0.000190364	0.000768323	0.00810944	-0.00714846	-1.24374e-08	-0.000784987	0.000630836	-0.00121661	0.000205899
0.00504417	2010-11-25 19:30:06	0.0378057	0.03639	-0.00141572	0.00504417	0.00291707	0.014357	0.0116164	0.00735477	-0.00772454	0.00126873	-0.00113952	-0.000624039	-0.00143295	-0.00265015	0.00452015	0.00210091	0.000180633	0.000740026	0.00791188	-0.00703949	-1.46323e-08	-0.000819373	0.00064572	-0.000837317	0.000596329
0.00504417	2010-11-25 20:00:06	0.0370681	0.0352031	-0.00186504	0.00504417	0.00287332	0.0137646	0.0110947	0.00700835	-0.00751284	0.00123171	-0.0011178	-0.000617227	-0.00130321	-0.00265457	0.0043312	0.00194221	0.00017154	0.000712476	0.00772527	-0.00692885	-1.71531e-08	-0.000854511	0.000717196	-0.000424698	0.00101051
0.00504417	2010-11-25 20:30:06	0.0356265	0.0341052	-0.00152131	0.00504417	0.00264296	0.0131694	0.0106259	0.0067449	-0.00727337	0.00119954	-0.00109844	-0.000610808	-0.00123353	-0.00262333	0.00417857	0.00181162	0.000163485	0.000685559	0.00754922	-0.00682014	-2.00387e-08	-0.000890394	0.000836328	3.54454e-06	0.000630898
0.00504417	2010-11-25 21:00:06	0.0334808	0.0339959	0.000515084	0.00504417	0.00259921	0.0128562	0.0103903	0.00649695	-0.00703537	0.00117126	-0.00108162	-0.000604866	-0.00108818	-0.00261346	0.00417569	0.00170278	0.000155041	0.000663298	0.00738453	-0.00671229	-2.33315e-08	-0.000927016	0.000990017	0.000429271	-0.00144212
0.00504417	2010-11-25 21:30:06	0.0320392	0.033673	0.00163383	0.00504417	0.00246216	0.0125089	0.0100251	0.00627815	-0.00678749	0.0011488	-0.00106634	-0.000599257	-0.000978523	-0.00252684	0.00410071	0.00161934	0.000147297	0.00064422	0.00722942	-0.0066091	-2.70777e-08	-0.000964372	0.00116193	0.000834829	-0.00259823
0.00504417	2010-11-25 22:00:06	0.0348221	0.0335438	-0.00127827	0.00504417	0.00247674	0.0121523	0.00973844	0.00608398	-0.00654241	0.00113174	-0.0010514	-0.000594176	-0.000981263	-0.00241503	0.00403542	0.00157774	0.000139907	0.000629444	0.00709317	-0.00650995	-3.13271e-08	-0.00100245	0.00133363	0.00120391	0.000275783
0.00504417	2010-11-25 22:30:06	0.0319723	0.0332465	0.00127418	0.00504417	0.00239703	0.0117088	0.0094506	0.00594814	-0.00629559	0.00111496	-0.00103833	-0.000589647	-0.000895979	-0.00239529	0.00396875	0.00153961	0.000134864	0.000618229	0.00698262	-0.00641319	-3.61337e-08	-0.00104126	0.00148574	0.0015223	-0.00231548
0.00504417	2010-11-25 23:00:06	0.0305307	0.0327741	0.00224343	0.00504417	0.00225997	0.0113647	0.0091907	0.00586792	-0.00605439	0.00110013	-0.0010273	-0.00058571	-0.000922919	-0.00240098	0.00382038	0.0015116	0.000130667	0.000605965	0.00689146	-0.00631921	-4.15555e-08	-0.00108077	0.00159931	0.00177847	-0.00332425
0.00504417	2010-11-25 23:30:06	0.0326095	0.0329482	0.000338668	0.00504417	0.00222401	0.01134	0.00913908	0.00577129	-0.00581639	0.00108709	-0.00101783	-0.000582209	-0.000846037	-0.00245208	0.00378	0.00147336	0.000128241	0.000593562	0.00681249	-0.00623052	-4.76552e-08	-0.001121	0.00165698	0.00196402	-0.00145971
0.00504417	2010-11-26 00:00:06	0.031872	0.0330116	0.00113962	0.00504417	0.0021375	0.0113927	0.00913908	0.00574301	-0.00558293	0.00107753	-0.0010104	-0.000579175	-0.000910223	-0.00251872	0.00376648	0.00145294	0.00012704	0.000580072	0.00674159	-0.00614533	-5.44996e-08	-0.00116192	0.00164423	0.00207402	-0.00230159
0.00504417	2010-11-26 00:30:06	0.0318386	0.0334264	0.00158776	0.00504417	0.00222401	0.0115136	0.00921862	0.00580772	-0.00535482	0.00107226	-0.00100403	-0.000576585	-0.000884478	-0.00265911	0.00382174	0.00144615	0.000127885	0.000568109	0.00667409	-0.00606684	-6.21607e-08	-0.00120353	0.00155034	0.00210709	-0.00279136
0.00504417	2010-11-26 01:00:06	0.0325092	0.0338454	0.00133623	0.00504417	0.00225997	0.0116966	0.00940201	0.00596996	-0.00514287	0.00106879	-0.000998068	-0.000574689	-0.000836084	-0.00291989	0.00396819	0.00141971	0.000129808	0.000558891	0.00660585	-0.00599574	-7.07152e-08	-0.00124583	0.00136926	0.00206544	-0.00258214
0.00504417	2010-11-26 01:30:06	0.0331799	0.0345444	0.00136455	0.00504417	0.00222401	0.0120999	0.00974267	0.00625163	-0.00495736	0.00106921	-0.000992595	-0.000573395	-0.00082184	-0.00322444	0.00419271	0.00142305	0.000133638	0.000552539	0.00654294	-0.0059283	-8.02449e-08	-0.00128881	0.00110014	0.00195468	-0.00265344
0.00504417	2010-11-26 02:00:06	0.0345546	0.0362729	0.00171828	0.00504417	0.00230372	0.012928	0.0103709	0.00656248	-0.00479015	0.00107198	-0.000987369	-0.000572686	-0.000763496	-0.00341972	0.0045658	0.0014566	0.00013722	0.000548123	0.00648548	-0.00586665	-9.08369e-08	-0.00133246	0.000747631	0.00178347	-0.00305083
0.00504417	2010-11-26 02:30:06	0.0359255	0.03845	0.00252446	0.00504417	0.0024194	0.0140133	0.0111536	0.00685966	-0.00465607	0.00107531	-0.000983614	-0.000572603	-0.00082184	-0.00338952	0.00496127	0.0015284	0.000138721	0.000546867	0.00643427	-0.00580944	-1.02584e-07	-0.00137676	0.000321829	0.00156313	-0.00390133
0.00504417	2010-11-26 03:00:06	0.0379931	0.0404415	0.00244838	0.00504417	0.00265754	0.0149558	0.0118049	0.00713679	-0.00455858	0.00108141	-0.000981247	-0.000573014	-0.000831793	-0.00317971	0.00521435	0.00163267	0.000140232	0.000547369	0.00638581	-0.00575825	-1.15583e-07	-0.00142173	-0.0001621	0.001307	-0.00387022
0.00504417	2010-11-26 03:30:06	0.0407648	0.0412859	0.00052105	0.00504417	0.00294623	0.015368	0.0121692	0.00739386	-0.00449849	0.00108918	-0.000981331	-0.000574043	-0.000820469	-0.0029814	0.00520564	0.00172445	0.000141846	0.000553574	0.00633807	-0.00571037	-1.2994e-07	-0.00146734	-0.000684605	0.00102976	-0.00198852
0.00504417	2010-11-26 04:00:06	0.0407202	0.0407716	5.13778e-05	0.00504417	0.00303274	0.0153246	0.0123247	0.00761082	-0.00449115	0.00109999	-0.00098264	-0.000575474	-0.000881735	-0.00289677	0.00501745	0.00179316	0.000144079	0.000560173	0.00630501	-0.0056677	-1.45763e-07	-0.00151359	-0.00122274	0.000746641	-0.00156511
0.00504417	2010-11-26 04:30:06	0.0385633	0.0396568	0.0010935	0.00504417	0.00296761	0.0152905	0.0123256	0.00777585	-0.00453845	0.0011115	-0.000985828	-0.00057754	-0.000967198	-0.00289677	0.00474852	0.00183075	0.00014615	0.00056822	0.00628288	-0.00562968	-1.63168e-07	-0.00156047	-0.00175142	0.000472541	-0.00265413
0.00504417	2010-11-26 05:00:06	0.0364064	0.0390328	0.00262637	0.00504417	0.00293165	0.015579	0.0124826	0.00785607	-0.00462473	0.00112676	-0.000990485	-0.000580233	-0.0010911	-0.00289967	0.00457426	0.00184548	0.000147842	0.000575867	0.00628581	-0.00559873	-1.82278e-07	-0.00160797	-0.00224478	0.000221203	-0.00423452
0.00504417	2010-11-26 05:30:06	0.0370658	0.0388807	0.00181491	0.00504417	0.00301816	0.015917	0.0127182	0.00792262	-0.00470499	0.00114839	-0.00099645	-0.000583469	-0.00120213	-0.00289247	0.00452558	0.00183288	0.000149613	0.000584416	0.0063002	-0.00557123	-2.0322e-07	-0.00165609	-0.00267777	4.36504e-06	-0.0034712
0.00504417	2010-11-26 06:00:06	0.0398376	0.0389765	-0.000861053	0.00504417	0.00307649	0.0162643	0.0129523	0.00797275	-0.00479341	0.00117196	-0.00100438	-0.00058714	-0.00116369	-0.00289828	0.00451727	0.00179342	0.000151221	0.000597821	0.0063322	-0.00554877	-2.26129e-07	-0.00170481	-0.00302761	-0.000168973	-0.000843987
0.00504417	2010-11-26 06:30:06	0.0397929	0.0386439	-0.00114902	0.00504417	0.00313383	0.0163044	0.0130291	0.00801196	-0.00490788	0.00119789	-0.00101361	-0.000591656	-0.00105677	-0.00305864	0.0045277	0.00173487	0.000153719	0.000613577	0.00637541	-0.00553147	-2.51146e-07	-0.00175414	-0.00327525	-0.000293133	-0.000605369
0.00504417	2010-11-26 07:00:06	0.0404524	0.0380406	-0.0024118	0.00504417	0.00319896	0.0161649	0.0129247	0.00802563	-0.00503437	0.00122452	-0.0010248	-0.000596714	-0.000978523	-0.00329805	0.00458084	0.0016887	0.000155716	0.000631538	0.00643347	-0.00552295	-2.78419e-07	-0.00180405	-0.00340658	-0.000366137	0.000607462
0.00504417	2010-11-26 07:30:06	0.0382955	0.0374688	-0.000826711	0.00504417	0.0031698	0.015861	0.0127938	0.00801196	-0.00518608	0.00125363	-0.00103697	-0.000602014	-0.000969941	-0.00351749	0.0048324	0.00167887	0.000156281	0.000649367	0.00650933	-0.00552117	-3.08103e-07	-0.00185455	-0.00341342	-0.000389851	-0.00102815
0.00504417	2010-11-26 08:00:06	0.0368427	0.0373886	0.000545897	0.00504417	0.00304732	0.0157246	0.0126641	0.00800832	-0.00533046	0.00128525	-0.00105119	-0.000607624	-0.000967198	-0.00357808	0.00511177	0.00171275	0.000156433	0.00066944	0.00659442	-0.00552567	-3.4036e-07	-0.00190563	-0.00329404	-0.000369841	-0.00245187
0.00504417	2010-11-26 08:30:06	0.0360939	0.0380302	0.00193626	0.00504417	0.00303274	0.0158208	0.0127167	0.00800922	-0.00547657	0.00131894	-0.00106712	-0.000613661	-0.000978523	-0.0036207	0.0053838	0.00177921	0.000157978	0.000691509	0.00669534	-0.00553761	-3.75357e-07	-0.00195727	-0.00305343	-0.000314964	-0.0038939
0.00504417	2010-11-26 09:00:06	0.0360493	0.0389706	0.00292132	0.00504417	0.00304732	0.0160131	0.0128484	0.00812222	-0.00560612	0.00135264	-0.00108583	-0.000620206	-0.000962908	-0.00379522	0.00559033	0.00183877	0.000162699	0.000714912	0.00681176	-0.00555592	-4.13269e-07	-0.00200947	-0.00270296	-0.000236698	-0.0049312
0.00504417	2010-11-26 09:30:06	0.0381169	0.0403873	0.00227036	0.00504417	0.00309787	0.0163884	0.0131894	0.00834647	-0.00571523	0.00138592	-0.0011056	-0.000626944	-0.000958617	-0.00407864	0.00572016	0.00189764	0.000168677	0.000737975	0.00694898	-0.00558263	-4.5428e-07	-0.00206223	-0.00225981	-0.000148243	-0.00433304
0.00504417	2010-11-26 10:00:06	0.0387764	0.0426022	0.0038258	0.00504417	0.00313383	0.017111	0.0137377	0.00860444	-0.00580003	0.00141628	-0.00112749	-0.000633984	-0.000975779	-0.00435625	0.00597578	0.00196901	0.000175581	0.000760622	0.00710515	-0.00561251	-4.98579e-07	-0.00211552	-0.00174585	-6.34806e-05	-0.00594182
0.00504417	2010-11-26 10:30:06	0.040844	0.0452307	0.00438671	0.00504417	0.00324951	0.0179699	0.0142867	0.00887519	-0.00585665	0.00144845	-0.00115044	-0.000641777	-0.00112113	-0.0045203	0.00632586	0.00207482	0.000182192	0.000781743	0.00728526	-0.00565068	-5.46363e-07	-0.00216936	-0.00118634	4.14979e-06	-0.00655662
0.00504417	2010-11-26 11:00:06	0.045728	0.0480677	0.00233967	0.00504417	0.00348085	0.0187233	0.0148605	0.00918694	-0.00588162	0.0014834	-0.00117462	-0.000650439	-0.00120076	-0.0046918	0.0067142	0.00219214	0.000190422	0.000805623	0.00747325	-0.00569808	-5.97835e-07	-0.00222372	-0.000608331	4.27554e-05	-0.00456398
0.00504417	2010-11-26 11:30:06	0.0477956	0.0504361	0.00264052	0.00504417	0.00363929	0.0191575	0.0153822	0.00954793	-0.00590914	0.0015207	-0.00119921	-0.000660071	-0.00120642	-0.00489011	0.00704438	0.00228292	0.000199452	0.000832472	0.0076765	-0.00575105	-6.53207e-07	-0.0022786	-3.90507e-05	4.29873e-05	-0.00491977
0.00504417	2010-11-26 12:00:06	0.0491592	0.0525844	0.00342517	0.00504417	0.00370442	0.0197405	0.0158264	0.00991256	-0.00597861	0.00155924	-0.00122486	-0.000670077	-0.00118652	-0.00516936	0.00734655	0.00237291	0.000209814	0.000864038	0.00788343	-0.00581013	-7.12697e-07	-0.00233399	0.000495782	-1.15721e-06	-0.00575988
0.00504417	2010-11-26 12:30:06	0.0512268	0.0547011	0.00347432	0.00504417	0.00375496	0.0204103	0.0163495	0.0102462	-0.00608211	0.00159696	-0.00125247	-0.000680108	-0.00124778	-0.00541713	0.00765819	0.00248821	0.000219911	0.000897338	0.00810237	-0.00587844	-7.76532e-07	-0.00238989	0.000973448	-9.17965e-05	-0.00586499
0.00504417	2010-11-26 13:00:06	0.0539985	0.0572216	0.00322308	0.00504417	0.00395715	0.0213127	0.0170026	0.0105981	-0.00618495	0.00163703	-0.00128253	-0.000690433	-0.00138455	-0.005675	0.00803107	0.0026247	0.000229308	0.000931894	0.00832142	-0.00595247	-8.44943e-07	-0.00244628	0.00137551	-0.000226938	-0.00567021
0.00504417	2010-11-26 13:30:06	0.055362	0.059601	0.00423897	0.00504417	0.0040942	0.0220941	0.0176554	0.0109891	-0.00628071	0.00167794	-0.00131504	-0.000701092	-0.00147568	-0.00589583	0.00844124	0.00276399	0.000239287	0.000967515	0.00854818	-0.00602989	-9.18173e-07	-0.00250317	0.00168875	-0.000400585	-0.00674305
0.00504417	2010-11-26 14:00:06	0.0595419	0.0620188	0.00247685	0.00504417	0.004275	0.0229717	0.018334	0.0113975	-0.00639625	0.00172231	-0.00134862	-0.000712185	-0.0015227	-0.00614536	0.0088317	0.002888	0.000250793	0.00100545	0.0087921	-0.00610992	-9.96468e-07	-0.00256053	0.00190576	-0.000603163	-0.00503838
0.00504417	2010-11-26 14:30:06	0.0623136	0.0640947	0.00178109	0.00504417	0.00441206	0.0237003	0.018961	0.0118014	-0.0065262	0.00176945	-0.00138407	-0.000723798	-0.00154261	-0.00637327	0.00918468	0.00301523	0.000262655	0.00104527	0.00905996	-0.00619496	-1.08008e-06	-0.00261837	0.00202511	-0.000822231	-0.00440054
0.00504417	2010-11-26 15:00:06	0.0643792	0.0661901	0.00181089	0.00504417	0.00457828	0.0245686	0.0196135	0.0122089	-0.00668969	0.0018191	-0.00142156	-0.000735878	-0.00165089	-0.00662406	0.00957205	0.00314983	0.000274439	0.00108636	0.00935131	-0.00628414	-1.16928e-06	-0.00267668	0.00205113	-0.00104342	-0.00448873
0.00504417	2010-11-26 15:30:06	0.064323	0.0680714	0.0037484	0.00504417	0.00473671	0.0253066	0.0202657	0.0125735	-0.00689324	0.00187068	-0.0014602	-0.000748711	-0.00172777	-0.00683351	0.00994803	0.00329613	0.000285365	0.00112624	0.0096509	-0.00637421	-1.26433e-06	-0.00273544	0.00199326	-0.00125149	-0.00648511
0.00504417	2010-11-26 16:00:06	0.0684913	0.0697634	0.00127207	0.00504417	0.00489613	0.0260787	0.0207888	0.0129299	-0.00712216	0.00192184	-0.00149933	-0.000762036	-0.00183177	-0.00701766	0.0102979	0.00343709	0.000296037	0.00116442	0.00996842	-0.00646487	-1.36551e-06	-0.00279466	0.00186522	-0.00143146	-0.00406809
0.00504417	2010-11-26 16:30:06	0.0698432	0.071383	0.00153978	0.00504417	0.00501861	0.0267206	0.0213872	0.0132444	-0.00737392	0.0019737	-0.00153952	-0.000775705	-0.0018987	-0.00717778	0.0106687	0.00357917	0.000307008	0.00120373	0.0103039	-0.00656089	-1.47311e-06	-0.00285432	0.00168384	-0.00156971	-0.00439557
0.00504417	2010-11-26 17:00:06	0.069787	0.0725819	0.00279488	0.00504417	0.00519162	0.0272228	0.0217801	0.0135954	-0.0076349	0.00202556	-0.00158036	-0.0007899	-0.00198845	-0.00736332	0.0109272	0.00370998	0.000318363	0.00124389	0.0106469	-0.00666409	-1.58741e-06	-0.00291442	0.00146782	-0.00165488	-0.00571089
0.00504417	2010-11-26 17:30:06	0.071843	0.073878	0.00203503	0.00504417	0.00528591	0.0278152	0.0222762	0.0138999	-0.00792044	0.00207673	-0.00162275	-0.000804723	-0.00205675	-0.0075816	0.011221	0.00383577	0.000329357	0.00128536	0.0109893	-0.00677567	-1.70871e-06	-0.00297495	0.00123635	-0.00167865	-0.0050117
0.00504417	2010-11-26 18:00:06	0.0717868	0.0752065	0.00341974	0.00504417	0.00534326	0.0284136	0.0227724	0.0142362	-0.00820492	0.00213053	-0.00166801	-0.00082003	-0.00214239	-0.00780812	0.0115087	0.00395052	0.000340215	0.00132618	0.0113372	-0.00688697	-1.83732e-06	-0.00303591	0.00100795	-0.00163626	-0.00645748
0.00504417	2010-11-26 18:30:06	0.0738429	0.0771134	0.00327051	0.00504417	0.0054881	0.0292231	0.0233471	0.014548	-0.00846442	0.00218835	-0.00171653	-0.000835662	-0.0022064	-0.00799657	0.0118317	0.00407664	0.000350532	0.00136901	0.0116905	-0.00699743	-1.97355e-06	-0.00309728	0.000799208	-0.00152673	-0.00636976
0.00504417	2010-11-26 19:00:06	0.0758989	0.0789767	0.00307783	0.00504417	0.00566111	0.0298897	0.0239213	0.0148488	-0.00872566	0.00224881	-0.00176587	-0.000851729	-0.00230747	-0.00817212	0.0121619	0.0041876	0.000360702	0.00141465	0.0120617	-0.00711071	-2.11772e-06	-0.00315906	0.0006239	-0.00135284	-0.00623901
0.00504417	2010-11-26 19:30:06	0.078659	0.0808586	0.00219963	0.00504417	0.00575541	0.0305409	0.0243913	0.0151961	-0.00898557	0.00231176	-0.0018152	-0.000868173	-0.00235878	-0.00833932	0.0124672	0.00430481	0.000370528	0.00146192	0.0124629	-0.00722909	-2.27015e-06	-0.00322124	0.000492215	-0.00112087	-0.00542314
0.00504417	2010-11-26 20:00:06	0.080011	0.0828524	0.00284142	0.00504417	0.00593522	0.0310959	0.0249387	0.015456	-0.00926617	0.00237707	-0.00186462	-0.00088526	-0.00240289	-0.00846529	0.0127632	0.00441209	0.000379926	0.00151199	0.0128908	-0.00735231	-2.43118e-06	-0.00328382	0.0004103	-0.000840136	-0.00612766
0.00504417	2010-11-26 20:30:06	0.082067	0.0844773	0.00241033	0.00504417	0.00602952	0.0316323	0.0252263	0.0157203	-0.00953061	0.00244335	-0.00191404	-0.0009028	-0.00246278	-0.00862401	0.0129904	0.00452104	0.000388894	0.00156334	0.0133259	-0.00748218	-2.60115e-06	-0.00334678	0.000380046	-0.000522345	-0.00575972
0.00504417	2010-11-26 21:00:06	0.0841231	0.0859902	0.00186712	0.00504417	0.00609464	0.0319641	0.0256173	0.0159537	-0.00980627	0.0025106	-0.00196256	-0.000920974	-0.00254961	-0.00878412	0.0132263	0.00463768	0.000397874	0.00161579	0.0137632	-0.00761701	-2.78039e-06	-0.00341013	0.000399145	-0.000180896	-0.00528003
0.00504417	2010-11-26 21:30:06	0.0847709	0.0875751	0.00280425	0.00504417	0.00625308	0.0323703	0.0259571	0.0162563	-0.0100591	0.00258159	-0.00201075	-0.000939591	-0.00261946	-0.00913432	0.0134734	0.00473315	0.000408552	0.00166788	0.0141994	-0.00776091	-2.96928e-06	-0.00347386	0.000461388	0.000169871	-0.00628107
0.00504417	2010-11-26 22:00:06	0.0854188	0.0891678	0.00374902	0.00504417	0.00619574	0.0328356	0.0263767	0.0166392	-0.0103098	0.00265606	-0.00206025	-0.000958869	-0.00269771	-0.00957077	0.0137862	0.00483373	0.0004206	0.00172196	0.0146355	-0.00791173	-3.16815e-06	-0.00353795	0.000557171	0.000515429	-0.00729014
0.00504417	2010-11-26 22:30:06	0.0867707	0.092147	0.00537634	0.00504417	0.00636876	0.0338528	0.0271619	0.0170868	-0.0105545	0.00273384	-0.0021122	-0.000978094	-0.00273341	-0.0100538	0.0142912	0.00492752	0.000433534	0.00177789	0.0150577	-0.0080672	-3.37738e-06	-0.0036024	0.000674179	0.000841748	-0.00898212
0.00504417	2010-11-26 23:00:06	0.090939	0.095766	0.00482705	0.00504417	0.00644847	0.0351925	0.0281283	0.0176109	-0.010778	0.00281621	-0.0021662	-0.000997573	-0.00279605	-0.0105155	0.0149361	0.00505719	0.000447455	0.00183628	0.0154676	-0.00822903	-3.59733e-06	-0.00366722	0.000798208	0.00113592	-0.00849786
0.00504417	2010-11-26 23:30:06	0.0965155	0.100078	0.00356296	0.00504417	0.00676633	0.0366685	0.0292523	0.0182499	-0.01099	0.00290343	-0.00222354	-0.00101733	-0.00286297	-0.0109504	0.0156228	0.00521877	0.000462476	0.00189622	0.0158718	-0.00839861	-3.82839e-06	-0.00373238	0.000914081	0.00138667	-0.00729917
0.00504417	2010-11-27 00:00:06	0.0999797	0.104619	0.00463951	0.00504417	0.00708418	0.0381445	0.0304792	0.0189464	-0.0111981	0.00299175	-0.00228031	-0.00103705	-0.00285165	-0.0114207	0.0163829	0.00539887	0.000478038	0.00195828	0.0162835	-0.00857428	-4.07094e-06	-0.00379788	0.00100661	0.0015848	-0.00844147
0.00504417	2010-11-27 00:30:06	0.103444	0.108865	0.00542097	0.00504417	0.00730775	0.0395771	0.0316537	0.0196674	-0.0114253	0.0030798	-0.00233667	-0.00105677	-0.00295702	-0.0117888	0.0170973	0.00561017	0.000494097	0.00202027	0.0167132	-0.00875263	-4.32535e-06	-0.00386373	0.00106158	0.00172351	-0.00928902
0.00504417	2010-11-27 00:51:16	0.108333	0.111861	0.00352835	0.00504417	0.00752112	0.0406457	0.0324274	0.0201563	-0.0116028	0.00314199	-0.00237662	-0.00107078	-0.00298707	-0.0120429	0.0175586	0.00578048	0.000505976	0.00206348	0.0170386	-0.00888169	-4.51221e-06	-0.00391038	0.00107096	0.00178325	-0.00744324
0.00504417	2010-11-27 01:30:06	0.111781	0.116718	0.00493745	0.00504417	0.00792888	0.0423369	0.0338473	0.0210959	-0.0119778	0.00325299	-0.00245144	-0.0010966	-0.00321632	-0.0125241	0.0183651	0.00611677	0.000529294	0.0021415	0.0176312	-0.0091254	-4.87138e-06	-0.0039964	0.00101223	0.00180875	-0.00893873
0.00504417	2010-11-27 02:00:06	0.115949	0.120316	0.0043667	0.00504417	0.0081816	0.0437106	0.0350227	0.0218853	-0.0122831	0.00333397	-0.00251156	-0.00111653	-0.00339154	-0.0129875	0.0189685	0.00637216	0.000549183	0.00219942	0.0180826	-0.00932351	-5.16379e-06	-0.00406322	0.000892199	0.00175527	-0.00843509
0.00504417	2010-11-27 02:30:06	0.116597	0.124004	0.00740777	0.00504417	0.0083692	0.0453015	0.0362769	0.0226848	-0.0126177	0.00340967	-0.00257298	-0.00113635	-0.00350257	-0.0134748	0.0195728	0.00660824	0.000570301	0.00225289	0.0185346	-0.00952719	-5.46968e-06	-0.00413036	0.000704435	0.00164238	-0.0115436
0.00504417	2010-11-27 03:00:06	0.121469	0.128194	0.00672507	0.00504417	0.00870164	0.0472116	0.0376624	0.0235553	-0.0129702	0.00348746	-0.00263515	-0.00115619	-0.00368207	-0.0139818	0.0202303	0.00684442	0.000592774	0.00230169	0.0190005	-0.00973713	-5.78946e-06	-0.0041978	0.000451148	0.00147683	-0.0109287
0.00504417	2010-11-27 03:30:06	0.126341	0.1329	0.00655805	0.00504417	0.00909143	0.0491405	0.0392819	0.0244642	-0.0133402	0.00356997	-0.0026987	-0.00117583	-0.0038288	-0.0143981	0.0210228	0.00709277	0.000614327	0.00235076	0.0194847	-0.00995127	-6.12355e-06	-0.00426554	0.000138981	0.00126773	-0.0108297
0.00504417	2010-11-27 04:00:06	0.131214	0.137736	0.00652207	0.00504417	0.00945983	0.0512583	0.0408996	0.0253484	-0.0137312	0.00365649	-0.00276314	-0.00119498	-0.00398256	-0.0146782	0.0217724	0.00733754	0.000633935	0.00240232	0.0199796	-0.0101715	-6.47238e-06	-0.00433358	-0.00022117	0.00102613	-0.0108621
0.00504417	2010-11-27 04:22:46	0.136804	0.140998	0.00419405	0.00504417	0.00968452	0.05267	0.0419893	0.0259258	-0.0140592	0.00372879	-0.00281194	-0.00120903	-0.00403718	-0.0147429	0.0222541	0.00753119	0.000647151	0.00244266	0.0203565	-0.0103373	-6.74597e-06	-0.00438518	-0.000516274	0.0008296	-0.00858598
0.00504417	2010-11-27 05:00:06	0.13955	0.14521	0.00565941	0.00504417	0.0102977	0.0544364	0.0433763	0.0267551	-0.0146475	0.00384535	-0.00289302	-0.00123153	-0.00419485	-0.0148039	0.0228312	0.0078368	0.000667909	0.00251691	0.0209885	-0.0106104	-7.21594e-06	-0.00447053	-0.00102351	0.000496178	-0.0101372
0.00504417	2010-11-27 05:30:06	0.141607	0.146862	0.00525565	0.00504417	0.0105573	0.0550689	0.0441305	0.0272437	-0.0151786	0.00393978	-0.00296057	-0.00124918	-0.00435582	-0.0147059	0.0230697	0.00806955	0.000680883	0.00257561	0.0215067	-0.010834	-7.61155e-06	-0.00453943	-0.00142793	0.00023454	-0.00980269
0.00504417	2010-11-27 06:00:06	0.143663	0.147332	0.00366986	0.00504417	0.0106797	0.0554657	0.044442	0.0275072	-0.0157614	0.00403309	-0.00302813	-0.0012666	-0.00450684	-0.0145103	0.0231151	0.00825479	0.000690631	0.0026344	0.0220259	-0.0110558	-8.02363e-06	-0.0046086	-0.0018069	-7.64607e-06	-0.00828648
0.00504417	2010-11-27 06:30:06	0.143606	0.146647	0.00304048	0.00504417	0.0107089	0.0555152	0.0444147	0.0275537	-0.0163779	0.004126	-0.0030956	-0.00128398	-0.00466643	-0.014274	0.0229528	0.00840669	0.000699239	0.00269217	0.0225534	-0.011277	-8.45262e-06	-0.00467804	-0.00213964	-0.00021905	-0.00772697
0.00504417	2010-11-27 07:00:06	0.142135	0.145171	0.00303621	0.00504417	0.0108527	0.055146	0.0442067	0.0276521	-0.0169652	0.00422112	-0.00316364	-0.00130113	-0.0048643	-0.0143199	0.0226692	0.00849091	0.000708862	0.00274957	0.0230986	-0.0115004	-8.89898e-06	-0.00474774	-0.00240694	-0.000390497	-0.00779285
0.00504417	2010-11-27 07:30:06	0.139253	0.143834	0.00458079	0.00504417	0.010773	0.0548299	0.0441569	0.0278645	-0.0175081	0.00431735	-0.00323233	-0.00131801	-0.00492693	-0.0146319	0.0224679	0.00849161	0.000718265	0.00280825	0.0236406	-0.0117263	-9.36315e-06	-0.00481771	-0.00259237	-0.000515591	-0.00940786
0.00504417	2010-11-27 08:00:06	0.136371	0.143905	0.00753321	0.00504417	0.0105854	0.0553667	0.0445252	0.0282246	-0.01804	0.00441289	-0.0033025	-0.00133441	-0.00496108	-0.0152343	0.0225172	0.00844444	0.000729269	0.002868	0.0241829	-0.0119515	-9.84559e-06	-0.00488792	-0.00268339	-0.000591175	-0.012431
0.00504417	2010-11-27 08:30:06	0.139826	0.146527	0.0067007	0.00504417	0.0105505	0.0567904	0.0454959	0.0287287	-0.0185146	0.00451023	-0.00337291	-0.00135059	-0.00493552	-0.0157337	0.0229239	0.00842792	0.000738859	0.00292716	0.0247296	-0.0121745	-1.03468e-05	-0.00495839	-0.00267228	-0.00061757	-0.0116694
0.00504417	2010-11-27 09:00:06	0.147506	0.151829	0.0043234	0.00504417	0.0109189	0.058989	0.0471907	0.0292428	-0.0189165	0.00460937	-0.00344414	-0.00136663	-0.00498236	-0.016102	0.0237729	0.00845322	0.000746429	0.00298648	0.0252798	-0.0123978	-1.08671e-05	-0.0050291	-0.00255672	-0.000598575	-0.00936336
0.00504417	2010-11-27 09:30:06	0.153073	0.156725	0.0036525	0.00504417	0.0112581	0.0607097	0.0483909	0.0299337	-0.0192662	0.00470601	-0.00351569	-0.00138228	-0.00486978	-0.0163099	0.0244558	0.0085395	0.000754117	0.00304786	0.0258417	-0.01262	-1.14071e-05	-0.00510005	-0.00234007	-0.000541194	-0.00876396
0.00504417	2010-11-27 09:50:36	0.164997	0.159856	-0.00514141	0.00504417	0.0116063	0.0616085	0.0491244	0.0304243	-0.0195178	0.00477085	-0.00356554	-0.00139274	-0.00478108	-0.0164677	0.0248469	0.00863019	0.000760085	0.00308976	0.0262255	-0.0127667	-1.17877e-05	-0.00514867	-0.00213827	-0.000484801	-1.90504e-05
0.00504417	2010-11-27 10:30:06	0.156462	0.164668	0.00820587	0.00504417	0.0121086	0.0627342	0.050373	0.0313604	-0.020006	0.00489847	-0.00365994	-0.00141224	-0.00471346	-0.0170712	0.0255646	0.00882943	0.000774778	0.00316901	0.0269647	-0.0130394	-1.2548e-05	-0.00524265	-0.00164432	-0.000351929	-0.0134611
0.00504417	2010-11-27 11:00:06	0.165549	0.167455	0.00190522	0.00504417	0.0120377	0.0637238	0.0510549	0.0320751	-0.020387	0.00499221	-0.00373125	-0.00142645	-0.00488867	-0.0176096	0.0259821	0.0090492	0.000788028	0.0032314	0.0275274	-0.0132392	-1.31498e-05	-0.00531429	-0.00119749	-0.000244261	-0.00723266
0.00504417	2010-11-27 11:30:06	0.165484	0.171932	0.00644783	0.00504417	0.0123263	0.0652526	0.0522831	0.032695	-0.0207802	0.0050797	-0.00380354	-0.00144022	-0.00504672	-0.0181464	0.0266804	0.00928439	0.000803838	0.00329172	0.0280997	-0.0134354	-1.37731e-05	-0.00538615	-0.000712156	-0.000144704	-0.0118477
0.00504417	2010-11-27 12:00:06	0.173163	0.176762	0.00359898	0.00504417	0.0125072	0.0669736	0.0535884	0.0334242	-0.0210963	0.00516581	-0.00387444	-0.00145386	-0.00532885	-0.0186252	0.0274634	0.00952615	0.000822993	0.00334902	0.0286566	-0.0136317	-1.44184e-05	-0.00545822	-0.000211559	-6.48255e-05	-0.00907162
0.00504417	2010-11-27 12:30:06	0.178026	0.182252	0.0042258	0.00504417	0.0129329	0.0687349	0.0549735	0.0342401	-0.0213819	0.00525344	-0.00394403	-0.00146723	-0.00541533	-0.0191096	0.0282619	0.00977228	0.000845566	0.00340645	0.0292121	-0.0138282	-1.50863e-05	-0.00553051	0.000280678	-1.42107e-05	-0.00977139
0.00504417	2010-11-27 13:00:06	0.183593	0.187726	0.00413292	0.00504417	0.0133013	0.0704961	0.0563574	0.0350587	-0.0216668	0.00534551	-0.00401223	-0.00148041	-0.00543404	-0.0195415	0.0290647	0.00998539	0.000867604	0.00346471	0.0297761	-0.0140241	-1.57771e-05	-0.005603	0.000741957	3.10292e-07	-0.0097517
0.00504417	2010-11-27 13:30:06	0.186344	0.192687	0.0063434	0.00504417	0.0135754	0.0721365	0.0576873	0.0358463	-0.0219957	0.00543939	-0.00407815	-0.00149354	-0.00555365	-0.0199394	0.0298143	0.0102432	0.000888859	0.00352708	0.0303272	-0.0142169	-1.64913e-05	-0.00567569	0.00115203	-2.47866e-05	-0.0120356
0.00504417	2010-11-27 14:00:06	0.195432	0.197097	0.00166592	0.00504417	0.0139584	0.0736279	0.0588104	0.036643	-0.022368	0.00553839	-0.00414268	-0.00150669	-0.0057033	-0.0204028	0.0304663	0.0105305	0.000911026	0.0035907	0.0308641	-0.014403	-1.72295e-05	-0.00574859	0.00149416	-8.94511e-05	-0.00743173
0.00504417	2010-11-27 14:30:06	0.19607	0.201085	0.00501469	0.00504417	0.0142403	0.0748808	0.0600121	0.037437	-0.02278	0.00564391	-0.00420508	-0.0015194	-0.00590837	-0.0208645	0.0311708	0.0108165	0.000931045	0.0036577	0.0313884	-0.0145869	-1.79922e-05	-0.00582167	0.00175595	-0.000190089	-0.0108544
0.00504417	2010-11-27 15:00:06	0.200229	0.205245	0.00501655	0.00504417	0.0144493	0.0764623	0.0613159	0.0381846	-0.0232587	0.00575457	-0.00426536	-0.0015317	-0.0060992	-0.0212923	0.0318964	0.0110797	0.000952908	0.00373016	0.0318944	-0.0147681	-1.87797e-05	-0.00589495	0.00192996	-0.000319882	-0.0109303
0.00504417	2010-11-27 15:30:06	0.204388	0.209068	0.00468043	0.00504417	0.014666	0.0780686	0.062439	0.0388199	-0.0238155	0.00585606	-0.00432318	-0.00154358	-0.00625159	-0.0215527	0.0325236	0.0113548	0.000974399	0.00380706	0.0323876	-0.0149428	-1.95926e-05	-0.00596841	0.00201389	-0.000469371	-0.0106684
0.00504417	2010-11-27 16:00:06	0.209251	0.212757	0.00350569	0.00504417	0.0151501	0.079504	0.0634838	0.0394107	-0.024395	0.0059552	-0.00437799	-0.00155486	-0.00637567	-0.0217878	0.0331393	0.011617	0.000995332	0.0038795	0.0328572	-0.015109	-2.04315e-05	-0.00604205	0.00201044	-0.000627228	-0.00956818
0.00504417	2010-11-27 16:30:06	0.211297	0.215271	0.00397303	0.00504417	0.0154164	0.0803784	0.064395	0.0400533	-0.0249429	0.00604755	-0.00442928	-0.00156553	-0.00657783	-0.022101	0.0336727	0.0118625	0.00101575	0.00394781	0.0333105	-0.0152658	-2.12967e-05	-0.00611588	0.00192696	-0.000781162	-0.0101102
0.00504417	2010-11-27 17:00:06	0.211232	0.217269	0.00603752	0.00504417	0.015604	0.0811971	0.0651018	0.0406905	-0.0254978	0.00613338	-0.00447747	-0.0015755	-0.0066789	-0.022438	0.0340643	0.0120811	0.00103517	0.00401357	0.0337457	-0.0154175	-2.21887e-05	-0.00618987	0.00177467	-0.000918867	-0.0122496
0.00504417	2010-11-27 17:30:06	0.214687	0.219624	0.00493751	0.00504417	0.0156915	0.0823632	0.0659641	0.0412211	-0.0260265	0.00621838	-0.00452214	-0.00158491	-0.00678719	-0.022754	0.0345557	0.0122808	0.00105322	0.00407385	0.0341503	-0.015569	-2.31081e-05	-0.00626403	0.00156783	-0.00102893	-0.0112247
0.00504417	2010-11-27 18:00:06	0.216029	0.22217	0.00614091	0.00504417	0.0158286	0.0836315	0.0669818	0.0417826	-0.0265647	0.00629991	-0.00456347	-0.00159373	-0.00706348	-0.0230216	0.0350437	0.0124934	0.00107115	0.00413348	0.0345272	-0.015719	-2.40554e-05	-0.00633836	0.0013227	-0.00110162	-0.0125033
0.00504417	2010-11-27 18:22:46	0.220908	0.22452	0.00361174	0.00504417	0.0161341	0.0846811	0.0677466	0.042218	-0.026971	0.00635912	-0.00459242	-0.00160025	-0.00713962	-0.0231948	0.0353768	0.0126556	0.00108355	0.00417731	0.0347959	-0.0158301	-2.47899e-05	-0.00639463	0.00112258	-0.00112716	-0.0100312
0.00504417	2010-11-27 19:00:06	0.222235	0.228013	0.00577829	0.00504417	0.0164351	0.0861741	0.0690191	0.0429823	-0.0276326	0.00644938	-0.00463592	-0.00161041	-0.00722016	-0.02351	0.0359595	0.0128527	0.00110293	0.00424705	0.0352005	-0.0160093	-2.60354e-05	-0.00648751	0.000786312	-0.00110808	-0.0122918
0.00504417	2010-11-27 19:30:06	0.22569	0.230861	0.00517111	0.00504417	0.0166373	0.0874424	0.0700345	0.0434326	-0.0281688	0.00651427	-0.00466875	-0.00161801	-0.00729859	-0.0235639	0.0363936	0.0130188	0.00111637	0.004298	0.0354971	-0.0161534	-2.70692e-05	-0.00656231	0.000528175	-0.0010355	-0.0117605
0.00504417	2010-11-27 20:00:06	0.229849	0.232533	0.00268417	0.00504417	0.0169114	0.0882328	0.0705048	0.0438629	-0.0286857	0.00657417	-0.00469987	-0.00162513	-0.00737118	-0.0236671	0.0366101	0.0131878	0.00112908	0.0043431	0.0357611	-0.0162973	-2.81327e-05	-0.00663727	0.000296178	-0.000913107	-0.00934958
0.00504417	2010-11-27 20:30:06	0.234712	0.233852	-0.000859559	0.00504417	0.0171574	0.0886608	0.0710522	0.0442057	-0.0291793	0.00662617	-0.00472944	-0.00163171	-0.00753781	-0.0237282	0.0368482	0.013351	0.00113954	0.00438437	0.0360112	-0.0164373	-2.92266e-05	-0.00671237	0.000101792	-0.000744941	-0.00588204
0.00504417	2010-11-27 21:00:06	0.227605	0.234573	0.00696734	0.00504417	0.0172643	0.0889181	0.0714154	0.0444035	-0.0296719	0.00666832	-0.00475827	-0.00163806	-0.00765313	-0.0237774	0.0370568	0.0134598	0.00114814	0.00442292	0.0362434	-0.0165714	-3.03512e-05	-0.00678762	-4.66341e-05	-0.00053748	-0.0137853
0.00504417	2010-11-27 21:30:06	0.235285	0.234553	-0.000731178	0.00504417	0.0170854	0.0892065	0.0713376	0.0445029	-0.0301388	0.00670284	-0.00478596	-0.00164395	-0.00769449	-0.023718	0.0370574	0.0135703	0.00115635	0.00445175	0.0364579	-0.0167008	-3.15071e-05	-0.00686301	-0.000144203	-0.000299189	-0.00616334
0.00504417	2010-11-27 22:00:06	0.232403	0.234878	0.00247577	0.00504417	0.0173877	0.0891846	0.0715192	0.0445111	-0.0305929	0.00673293	-0.00481136	-0.00164962	-0.00780415	-0.0237067	0.0371285	0.0136611	0.00116382	0.00447444	0.0366608	-0.0168245	-3.26948e-05	-0.00693854	-0.00018959	-4.00084e-05	-0.009447
0.00504417	2010-11-27 22:30:06	0.232337	0.234395	0.00205798	0.00504417	0.0173731	0.0889428	0.0714403	0.0445439	-0.0309851	0.00675206	-0.00483243	-0.00165489	-0.00788687	-0.0237863	0.0371573	0.0137096	0.00117005	0.00449318	0.0368594	-0.0169414	-3.39147e-05	-0.0070142	-0.000184994	0.000229173	-0.00910609
0.00504417	2010-11-27 23:00:06	0.230863	0.233717	0.00285425	0.00504417	0.0171855	0.0887878	0.0712584	0.0445576	-0.0313832	0.00676413	-0.00484884	-0.00165973	-0.00795773	-0.023803	0.0371198	0.0137381	0.00117412	0.00450409	0.037052	-0.0170518	-3.51674e-05	-0.00708999	-0.000135906	0.000497035	-0.00997941
0.00504417	2010-11-27 23:30:06	0.232206	0.234115	0.00190958	0.00504417	0.0172361	0.0889181	0.0712848	0.0444911	-0.0317078	0.00677217	-0.00486051	-0.00166422	-0.00782716	-0.0237421	0.0371637	0.013747	0.00117724	0.00450973	0.0372306	-0.0171567	-3.64533e-05	-0.00716591	-5.07259e-05	0.000752319	-0.00911194
0.00504417	2010-11-28 00:00:06	0.231436	0.234001	0.00256522	0.00504417	0.0172934	0.0888901	0.0712848	0.0444282	-0.031983	0.00677591	-0.00486966	-0.00166843	-0.00800493	-0.0237166	0.0371749	0.0137784	0.00117965	0.00451129	0.0373737	-0.0172549	-3.77729e-05	-0.00724195	5.97676e-05	0.000984277	-0.00984494
0.00504417	2010-11-28 00:30:06	0.234187	0.233877	-0.000309421	0.00504417	0.0172507	0.0888467	0.0711801	0.0443525	-0.032232	0.00677397	-0.0048793	-0.00167226	-0.0080063	-0.023552	0.0371478	0.0137894	0.00117892	0.00451008	0.0374838	-0.0173476	-3.91267e-05	-0.00731811	0.000183062	0.00118307	-0.00704782
0.00504417	2010-11-28 01:00:06	0.232009	0.233487	0.00147799	0.00504417	0.0172575	0.0885923	0.071021	0.0441365	-0.032464	0.00676287	-0.00488771	-0.00167536	-0.00790094	-0.0232642	0.0370781	0.0137659	0.00117472	0.00450361	0.0375647	-0.017433	-4.05151e-05	-0.00739439	0.000305659	0.00134016	-0.0089129
0.00504417	2010-11-28 01:30:06	0.23476	0.231927	-0.00283301	0.00504417	0.0172361	0.0879813	0.0704717	0.0438457	-0.0326628	0.00674623	-0.0048949	-0.00167788	-0.00794796	-0.0228519	0.0367475	0.0137635	0.00117151	0.00449008	0.037627	-0.0175124	-4.19387e-05	-0.00747079	0.000413899	0.00144859	-0.00467972
0.00504417	2010-11-28 02:00:06	0.229061	0.229448	0.000386925	0.00504417	0.017135	0.0869207	0.0697658	0.0435267	-0.0328152	0.00672224	-0.00490004	-0.00167989	-0.00800201	-0.0225191	0.036358	0.0137416	0.00116516	0.00447127	0.0376915	-0.0175849	-4.3398e-05	-0.0075473	0.000494809	0.00150337	-0.00797762
0.00504417	2010-11-28 02:30:06	0.226177	0.226538	0.000360991	0.00504417	0.0169396	0.0858293	0.0690602	0.0431219	-0.0329243	0.00668882	-0.00490159	-0.00168134	-0.00798503	-0.0222629	0.035875	0.0136584	0.00115764	0.00444886	0.0377487	-0.0176496	-4.48933e-05	-0.00762391	0.000536964	0.00150164	-0.0080298
0.00504417	2010-11-28 03:00:06	0.223288	0.223348	6.03276e-05	0.00504417	0.0166509	0.0849517	0.0681997	0.0426807	-0.0329932	0.00664417	-0.0049002	-0.00168237	-0.00797061	-0.0219879	0.0352841	0.0135447	0.00114953	0.00441945	0.0377969	-0.017711	-4.64253e-05	-0.00770063	0.000531288	0.00144297	-0.00780739
0.00504417	2010-11-28 03:30:06	0.223215	0.22064	-0.00257498	0.00504417	0.0164779	0.084189	0.0675478	0.0422495	-0.0330019	0.00659273	-0.00489537	-0.00168272	-0.00792805	-0.0217686	0.0348481	0.0134074	0.00114143	0.00438393	0.0378254	-0.0177665	-4.79943e-05	-0.00777746	0.000471762	0.00132945	-0.00525047
0.00504417	2010-11-28 04:00:06	0.222438	0.218274	-0.00416401	0.00504417	0.0164555	0.0834757	0.0670514	0.0418594	-0.0329214	0.0065374	-0.00488679	-0.0016824	-0.0079622	-0.0215149	0.0344578	0.0132635	0.00113118	0.00434163	0.0378252	-0.0178188	-4.96008e-05	-0.00785438	0.000355978	0.00116576	-0.00373997
0.00504417	2010-11-28 04:30:06	0.218845	0.215673	-0.0031722	0.00504417	0.0161746	0.082775	0.066425	0.0414847	-0.0328222	0.00647403	-0.00487445	-0.00168141	-0.00778973	-0.0212032	0.0340641	0.0130885	0.00111898	0.00429949	0.0377987	-0.0178655	-5.12453e-05	-0.00793141	0.000185497	0.000959098	-0.00481045
0.00504417	2010-11-28 05:00:06	0.215252	0.213324	-0.00192747	0.00504417	0.0160735	0.0821392	0.0658758	0.0410754	-0.0327087	0.00641039	-0.0048586	-0.0016795	-0.00763597	-0.0208037	0.033661	0.0129069	0.00110506	0.00425253	0.0377499	-0.0179067	-5.29283e-05	-0.00800852	-3.40354e-05	0.00071895	-0.00613398
0.00504417	2010-11-28 05:30:06	0.210251	0.210465	0.000214579	0.00504417	0.0159938	0.0812523	0.0652224	0.0407126	-0.0325284	0.00634952	-0.00483793	-0.00167698	-0.00753352	-0.0204665	0.0331355	0.0127517	0.00109163	0.00420491	0.0376689	-0.0179424	-5.46502e-05	-0.00808573	-0.000293044	0.000456735	-0.00835496
0.00504417	2010-11-28 06:00:06	0.20877	0.20742	-0.00134951	0.00504417	0.0158422	0.0803005	0.064596	0.0402668	-0.0323407	0.00628989	-0.00481391	-0.0016737	-0.00746213	-0.0200771	0.0326527	0.0125893	0.00107503	0.00415898	0.0375587	-0.0179741	-5.64115e-05	-0.00816303	-0.000578454	0.000185262	-0.00686993
0.00504417	2010-11-28 06:30:06	0.203768	0.204004	0.000235386	0.00504417	0.0155895	0.0794972	0.0637595	0.0397463	-0.0321621	0.00622972	-0.00478826	-0.00166942	-0.00738387	-0.0196519	0.0320449	0.0124062	0.0010572	0.00411419	0.0374255	-0.0180003	-5.82126e-05	-0.00824041	-0.000874391	-8.19481e-05	-0.00853401
0.00504417	2010-11-28 07:00:06	0.202287	0.200386	-0.00190093	0.00504417	0.0154232	0.0784025	0.0628705	0.0390973	-0.0319515	0.00617078	-0.00476016	-0.00166424	-0.00726564	-0.0190994	0.0314042	0.012244	0.00103976	0.00406946	0.0372517	-0.0180177	-6.0054e-05	-0.00831788	-0.00116312	-0.000331446	-0.00647701
0.00504417	2010-11-28 07:30:06	0.204327	0.196128	-0.0081985	0.00504417	0.015466	0.0769448	0.0616952	0.0383945	-0.0317082	0.00610853	-0.00472928	-0.00165824	-0.0072471	-0.0186078	0.0307437	0.0120401	0.00102184	0.00402569	0.0370558	-0.018027	-6.19362e-05	-0.00839543	-0.00142615	-0.000550704	-0.000258866
0.00504417	2010-11-28 08:00:06	0.192285	0.190498	-0.00178627	0.00504417	0.0149469	0.0750038	0.0602833	0.0376415	-0.0314317	0.00604419	-0.00469431	-0.00165185	-0.0071232	-0.0182285	0.0299614	0.0118232	0.00100399	0.00397994	0.0368376	-0.0180307	-6.38596e-05	-0.00847306	-0.0016455	-0.000728953	-0.00675065
0.00504417	2010-11-28 08:30:06	0.188692	0.185168	-0.0035232	0.00504417	0.0146718	0.0731525	0.0588472	0.0368922	-0.0311556	0.00597777	-0.00465666	-0.00164499	-0.00695365	-0.0180092	0.0292267	0.0115701	0.000987534	0.00393401	0.0365915	-0.0180275	-6.58247e-05	-0.00855077	-0.0018049	-0.000857951	-0.00509339
0.00504417	2010-11-28 09:00:06	0.18369	0.180024	-0.00366628	0.00504417	0.0142393	0.0714131	0.0574921	0.0361838	-0.0308221	0.00591052	-0.00461704	-0.00163758	-0.00683266	-0.0179429	0.0286432	0.0113094	0.000971835	0.00388537	0.0363224	-0.018019	-6.78319e-05	-0.00862855	-0.00189097	-0.0009326	-0.0050301
0.00504417	2010-11-28 09:30:06	0.177985	0.176405	-0.00157946	0.00504417	0.0139069	0.0702442	0.0566058	0.0356442	-0.0304633	0.00584216	-0.00457481	-0.00162984	-0.00680966	-0.0179402	0.0282707	0.0110785	0.000957333	0.00383679	0.0360164	-0.0180021	-6.98816e-05	-0.0087064	-0.00189428	-0.000951354	-0.00719683
0.00504417	2010-11-28 10:00:06	0.175096	0.174352	-0.000743328	0.00504417	0.0135676	0.0696677	0.0560344	0.0352859	-0.0300731	0.00577089	-0.0045302	-0.00162194	-0.00655208	-0.0180295	0.0280737	0.0108585	0.000944579	0.00378932	0.0356831	-0.0179778	-7.19743e-05	-0.00878432	-0.00181006	-0.000916368	-0.00811297
0.00504417	2010-11-28 10:30:06	0.172911	0.174138	0.00122733	0.00504417	0.0135317	0.0697391	0.0559576	0.035078	-0.0296777	0.00569531	-0.00448356	-0.00161323	-0.0064081	-0.0181599	0.0281009	0.0106758	0.000933839	0.00374168	0.0353383	-0.0179474	-7.41104e-05	-0.00886231	-0.00163869	-0.000833359	-0.0101637
0.00504417	2010-11-28 11:00:06	0.175654	0.174694	-0.000960659	0.00504417	0.0134957	0.069888	0.0560629	0.034995	-0.0292441	0.00562127	-0.00443659	-0.00160408	-0.00622585	-0.0182248	0.0282132	0.010541	0.000924509	0.00369216	0.0349723	-0.0179074	-7.62903e-05	-0.00894036	-0.00138576	-0.000711192	-0.00805599
0.00504417	2010-11-28 11:30:06	0.174174	0.175946	0.00177244	0.00504417	0.0135608	0.0702073	0.0562181	0.0349476	-0.0288101	0.00554681	-0.00438619	-0.00159352	-0.00606488	-0.0181226	0.0283575	0.0104774	0.000914401	0.00364344	0.0345875	-0.0178616	-7.85146e-05	-0.00901847	-0.00106185	-0.0005612	-0.0108694
0.00504417	2010-11-28 12:00:06	0.174805	0.176419	0.00161406	0.00504417	0.0136182	0.0700738	0.0561382	0.0348501	-0.0284017	0.00546944	-0.0043353	-0.00158169	-0.00603639	-0.0179213	0.0284176	0.0104649	0.000906097	0.00359399	0.0341826	-0.0178081	-8.07835e-05	-0.00909665	-0.000681915	-0.000396307	-0.0107915
0.00504417	2010-11-28 12:30:06	0.181069	0.176183	-0.00488609	0.00504417	0.0136979	0.0696458	0.0557982	0.0346578	-0.0280137	0.00539054	-0.00428384	-0.00156995	-0.00601648	-0.0176734	0.0283051	0.0104798	0.000898217	0.00354175	0.0337769	-0.0177436	-8.30976e-05	-0.00917488	-0.000264332	-0.000230024	-0.00437188
0.00504417	2010-11-28 13:00:06	0.174659	0.17473	7.09091e-05	0.00504417	0.013553	0.0687836	0.0552213	0.0343306	-0.0276556	0.00531012	-0.00423067	-0.00155769	-0.00600653	-0.0173928	0.0280505	0.0104777	0.000891189	0.00348854	0.0333376	-0.0176708	-8.54573e-05	-0.00925317	0.000170195	-7.54e-05	-0.00940953
0.00504417	2010-11-28 13:30:06	0.177403	0.172569	-0.00483437	0.00504417	0.0134014	0.0677758	0.0543848	0.0338502	-0.0273272	0.00523039	-0.00417643	-0.00154521	-0.00601803	-0.01704	0.0276724	0.0104604	0.000884392	0.00343429	0.0328911	-0.0175902	-8.78629e-05	-0.00933151	0.000599944	5.59769e-05	-0.004585
0.00504417	2010-11-28 14:00:06	0.169586	0.169511	-7.48836e-05	0.00504417	0.0132498	0.0664795	0.0533653	0.0332075	-0.0270307	0.00514955	-0.0041217	-0.00153215	-0.00610624	-0.0166631	0.0271977	0.0104213	0.000877414	0.00338031	0.0324404	-0.0175065	-9.03149e-05	-0.0094099	0.00100351	0.000154838	-0.00942534
0.00504417	2010-11-28 14:30:06	0.170921	0.165623	-0.00529817	0.00504417	0.0129611	0.0648639	0.0521374	0.032512	-0.0267271	0.00507301	-0.00406583	-0.00151858	-0.00613902	-0.0162951	0.0266918	0.0103358	0.000869467	0.00332589	0.0319769	-0.0174179	-9.28138e-05	-0.00948835	0.0013611	0.000214885	-0.00428299
0.00504417	2010-11-28 15:00:06	0.160287	0.161406	0.00111952	0.00504417	0.0127006	0.0631769	0.050806	0.0318538	-0.0264153	0.00499924	-0.00401012	-0.00150451	-0.00609336	-0.0159932	0.0261091	0.010197	0.000860651	0.00327463	0.0314987	-0.0173246	-9.53598e-05	-0.00956684	0.00165569	0.000233183	-0.0107817
0.00504417	2010-11-28 15:30:06	0.156694	0.157355	0.000661473	0.00504417	0.0123467	0.0616019	0.0496328	0.0311856	-0.0261276	0.00492991	-0.00395319	-0.00148989	-0.00599795	-0.0156178	0.0255724	0.010024	0.000849703	0.00322462	0.0310185	-0.0172296	-9.79534e-05	-0.00964538	0.00187393	0.000210265	-0.0104048
0.00504417	2010-11-28 16:00:06	0.155917	0.153867	-0.00204992	0.00504417	0.0120221	0.0605352	0.0486673	0.0305101	-0.0258586	0.00486169	-0.00389552	-0.00147459	-0.00593669	-0.0152211	0.0250365	0.00983655	0.000836087	0.0031769	0.0305297	-0.017135	-0.000100595	-0.00972395	0.00200688	0.000149954	-0.00777463
0.00504417	2010-11-28 16:30:06	0.150212	0.150515	0.000303248	0.00504417	0.0116761	0.0595554	0.0477795	0.0298684	-0.0255864	0.00479541	-0.00383801	-0.00145863	-0.00584127	-0.014738	0.0244341	0.00965691	0.000820119	0.00312998	0.0300454	-0.0170317	-0.000103285	-0.00980258	0.00205037	5.89344e-05	-0.0102091
0.00504417	2010-11-28 17:00:06	0.148731	0.147502	-0.00122824	0.00504417	0.0116829	0.0585537	0.0469952	0.0292448	-0.0253174	0.00472913	-0.0037801	-0.00144216	-0.00572577	-0.0142579	0.023862	0.00944537	0.00080195	0.00308123	0.0295447	-0.0169233	-0.000106024	-0.00988124	0.00200503	-5.38819e-05	-0.00875903
0.00504417	2010-11-28 17:30:06	0.148658	0.143265	-0.00539272	0.00504417	0.0114301	0.0571458	0.0459247	0.0287051	-0.0250431	0.00465897	-0.0037217	-0.0014248	-0.00558059	-0.0138698	0.02309	0.00921966	0.000784334	0.00303182	0.0290414	-0.0168	-0.000108812	-0.00995994	0.00187614	-0.000178123	-0.00467603
0.00504417	2010-11-28 18:00:06	0.143657	0.13914	-0.00451675	0.00504417	0.0111414	0.0558374	0.0449333	0.0282156	-0.0247632	0.00458381	-0.00366346	-0.00140661	-0.00546802	-0.0135527	0.0223904	0.00899853	0.000766504	0.00297984	0.0285463	-0.0166635	-0.000111649	-0.0100387	0.00167316	-0.00030279	-0.00563357
0.00504417	2010-11-28 18:30:06	0.140064	0.135511	-0.00455276	0.00504417	0.0108955	0.0548235	0.0441503	0.0276987	-0.0244546	0.00450589	-0.00360407	-0.00138795	-0.00533571	-0.0133446	0.0218152	0.00875119	0.000748804	0.00292497	0.0280507	-0.0165312	-0.000114537	-0.0101174	0.00140899	-0.000417074	-0.00567922
0.00504417	2010-11-28 19:00:06	0.132246	0.132262	1.60405e-05	0.00504417	0.0106146	0.0540794	0.043421	0.0272147	-0.0240908	0.00442491	-0.00354297	-0.00136885	-0.00528988	-0.0130711	0.0212638	0.00852792	0.000730782	0.00286628	0.0275577	-0.0163942	-0.000117475	-0.0101962	0.00109923	-0.000511102	-0.0103298
0.00504417	2010-11-28 19:30:06	0.130061	0.129965	-9.61107e-05	0.00504417	0.0105135	0.053487	0.0428981	0.0267899	-0.0236872	0.00434351	-0.00347983	-0.00134927	-0.00508773	-0.012792	0.0208653	0.00829899	0.000713685	0.00280615	0.0270658	-0.0162544	-0.000120463	-0.0102751	0.000761167	-0.000576559	-0.0102994
[truncated: 4,392 more rows]

## Sheet: DATA
DATE-TIME	WL_ER-20-5-1-TSA-20-5-1	DATE-TIME	Q_ER-20-7	DATE-TIME	WL_UE-20n1-m	DATE-TIME	B_UE-20n1-m
[truncated: 17,376 more rows]
