# Supplementary material for: Detecting Drawdowns Masked by Environmental Stresses with Water-Level Models
Source: Ground Water. 2013 Mar 7;51(3):322–32. doi: 10.1111/gwat.12042 (PMC3675638; doi:10.1111/gwat.12042)
Supplement: Supplementary file 2 [file gwat0051-0322-SD2.zip › HypotheticalModel/WLM/AdditionalExamples/WL_PM-3-1-BA-EC-6_WLM.xlsx]

## Sheet: CONTROL
	Transform	TIDEcomponent	Unique Selected Series	Altitudes			RETURNdataFROMactivePAGE
	SLOPE+OFFSET	GRAVITY	Q_ER-20-7	0
	SERIES	DRY	WL_UE-20n1-m	1000		ThisIsAnArchiveWLMbook
	THEIS	TILT	B_UE-20n1-m	2000
	TIDE			3000
	STEP			4000
	AIR-LAG			6000
	GAMMA			8000
				10000
				12000

## Sheet: WLmodel
	RMS =	0.00409694						VIEW:	Slope+Offset
RMS Expected:	0.003		Maximum:	-0.00830411					SeriesSEEfileNAME:	SeriesSee.V1.00.xlam
Max Iter:	30		Minimum:	-0.00830411					SourceBOOK:	rerun_test.xlsm
Time Begin:	2010-11-01		Average:	-0.00830411					PESTmodule:	SSmodule_WLmodel.SerSee
Time End:	2011-03-02		Std. Dev.:	4.82295e-16
Interval:	0:30:00		Count:	5808
Measured:	WL_PM-3-1-BA-EC-6
Transform	Time Series	Coeff.1	Est	Coeff.2	Est	Coeff.3	Coeff.4	Coeff.5
Slope+Offset		0	fixed	-0.00830411	none
SERIES	WL_UE-20n1-m	0.458646	none	0.00710127	none	0
SERIES	WL_UE-20n1-m	0.173962	none	0.00514492	none	0.04167
SERIES	WL_UE-20n1-m	0.246644	none	-0.0342971	none	0.08333
SERIES	WL_UE-20n1-m	0.0353802	none	-0.114347	none	0.125
SERIES	WL_UE-20n1-m	-0.00461104	none	0.0325004	none	0.25
SERIES	WL_UE-20n1-m	0.0563107	none	0.307014	none	0.5
SERIES	WL_UE-20n1-m	0.441503	none	-0.110787	none	1
SERIES	WL_UE-20n1-m	-0.0930778	none	-0.615535	none	2
SERIES	B_UE-20n1-m	0.0140418	none	-0.042894	none	0
SERIES	B_UE-20n1-m	-0.0124326	none	0.0191912	none	0.04167
SERIES	B_UE-20n1-m	-0.0286911	none	0.0574584	none	0.08333
SERIES	B_UE-20n1-m	-0.0463911	none	-0.102725	none	0.125
SERIES	B_UE-20n1-m	-0.0294603	none	0.165764	none	0.25
SERIES	B_UE-20n1-m	0.100561	none	0.151077	none	0.5
SERIES	B_UE-20n1-m	0.477921	none	-0.102273	none	1
SERIES	B_UE-20n1-m	0.0299687	none	-2.35127	none	2
THEIS	Q_ER-20-7	37296	log	0.000669152	log	1000	-1
THEIS	Q_ER-20-7	1686.01	log	0.0102276	log	1000	-1
TIDE	GRAVITY	-3.90734e-05	none	0.0938269	none	36	-114	5000
TIDE	DRY	2.73246e-05	none	0.00878244	none	36	-114	5000

## Sheet: Series
1
Slope+Offset	DATE-TIME	MEASURED	SYNTHETIC	DIFFERENCES	Slope+Offset	WL_UE-20N1-M-Avg0.000	WL_UE-20N1-M-Avg0.042	WL_UE-20N1-M-Avg0.083	WL_UE-20N1-M-Avg0.125	WL_UE-20N1-M-Avg0.250	WL_UE-20N1-M-Avg0.500	WL_UE-20N1-M-Avg1.000	WL_UE-20N1-M-Avg2.000	B_UE-20N1-M-Avg0.000	B_UE-20N1-M-Avg0.042	B_UE-20N1-M-Avg0.083	B_UE-20N1-M-Avg0.125	B_UE-20N1-M-Avg0.250	B_UE-20N1-M-Avg0.500	B_UE-20N1-M-Avg1.000	B_UE-20N1-M-Avg2.000	THEIS:Q_ER-20-7_022	THEIS:Q_ER-20-7_023	GRAVITYTIDE024	DRYTIDE025	DD-WL_PM-3-1-BA-EC-6
-0.00830411	2010-11-01 00:15:00	-0.0007107	-0.00603411	-0.00532341	-0.00830411	-0.000546137	-0.000184512	-0.000244668	0.000121138	-1.09677e-06	-0.00108499	0.000113768	0.001005	9.38738e-05	-1.52474e-05	-3.07414e-05	-3.37549e-05	-0.000210481	0.00106898	-0.000110596	-0.000493482	0	0	0.000791229	0.00203171	0.00532341
-0.00830411	2010-11-01 00:45:00	-0.0007107	-0.00614874	-0.00543804	-0.00830411	-0.000649488	-0.000266628	-0.000288324	9.80141e-05	6.73886e-06	-0.00112396	-0.000305189	0.00103369	5.9432e-05	-1.55374e-05	-3.37675e-05	-3.66725e-05	-0.00025901	0.00115958	0.000312371	-0.000484468	0	0	0.00109976	0.00184883	0.00543804
-0.00830411	2010-11-01 01:30:00	-0.0014215	-0.00693533	-0.00551383	-0.00830411	-0.00107761	-0.000307936	-0.000353808	6.33282e-05	1.84923e-05	-0.00118944	-0.000933623	0.00107671	7.76925e-06	-1.24162e-05	-3.97259e-05	-4.1049e-05	-0.000345178	0.00129549	0.000946823	-0.000470947	0	0	0.00137885	0.00135303	0.00551383
-0.00830411	2010-11-01 02:00:00	-0.0028429	-0.00703694	-0.00419404	-0.00830411	-0.000649488	-0.000369275	-0.000397464	4.02043e-05	2.63279e-05	-0.00123136	-0.00135258	0.0011054	1.28332e-05	-1.38432e-05	-6.77456e-05	-4.39666e-05	-0.000407678	0.0013861	0.00136979	-0.000461934	0	0	0.0014293	0.000892561	0.00419404
-0.00830411	2010-11-01 02:30:00	-0.0042644	-0.00836498	-0.00410058	-0.00830411	-0.00119563	-0.000471793	-0.000445652	1.70804e-05	3.41636e-05	-0.00127646	-0.00177154	0.00113408	2.22849e-05	-1.83916e-05	-0.000111869	-4.68843e-05	-0.000467014	0.00147671	0.00179276	-0.00045292	0	0	0.00136959	0.000350608	0.00410058
-0.00830411	2010-11-01 03:00:00	-0.0063966	-0.0103232	-0.00392664	-0.00830411	-0.00194847	-0.000697239	-0.000585688	-6.04356e-06	4.20462e-05	-0.00132365	-0.00219049	0.00116276	1.28332e-05	-2.94491e-05	-0.000172096	-4.98019e-05	-0.000531838	0.00156731	0.00221573	-0.000443906	0	0	0.00120617	-0.000247316	0.00392664
-0.00830411	2010-11-01 03:30:00	-0.0078181	-0.0123237	-0.00450558	-0.00830411	-0.0024946	-0.00102533	-0.000743025	-2.91675e-05	5.08431e-05	-0.00137085	-0.00260945	0.00119145	1.0128e-05	-4.72603e-05	-0.000242421	-5.27196e-05	-0.000596033	0.00165414	0.00263869	-0.000434893	0	0	0.000952206	-0.000871282	0.00450558
-0.00830411	2010-11-01 04:00:00	-0.0113717	-0.0154884	-0.00411673	-0.00830411	-0.00391161	-0.00145606	-0.00105398	-5.22914e-05	6.02772e-05	-0.00141924	-0.00302841	0.00122013	3.17365e-05	-7.83802e-05	-0.00030402	-5.56372e-05	-0.000650529	0.00173929	0.00306166	-0.000425879	0	0	0.000626905	-0.00148827	0.00411673
-0.00830411	2010-11-01 04:30:00	-0.0149254	-0.0192369	-0.00431146	-0.00830411	-0.00553533	-0.0020305	-0.00156965	-7.54153e-05	7.04949e-05	-0.00147003	-0.00344736	0.00124881	2.87015e-05	-0.000113064	-0.000371413	-5.91607e-05	-0.00069294	0.00182571	0.00348463	-0.000416865	0	0	0.00025442	-0.00206379	0.00431146
-0.00830411	2010-11-01 05:00:00	-0.0199005	-0.0230077	-0.00310721	-0.00830411	-0.00715906	-0.00260556	-0.00219447	-9.86267e-05	8.07961e-05	-0.00152613	-0.00386632	0.0012775	4.38922e-05	-0.000138743	-0.000434549	-7.22444e-05	-0.000726911	0.00191842	0.0039076	-0.000407852	0	0	-0.000137616	-0.00256372	0.00310721
-0.00830411	2010-11-01 05:30:00	-0.0227434	-0.0262293	-0.00348592	-0.00830411	-0.00834	-0.00303704	-0.00296303	-0.000135458	9.06899e-05	-0.00158108	-0.00428528	0.00130618	8.47504e-05	-0.000161904	-0.000507995	-0.000106604	-0.000754306	0.00201027	0.00433056	-0.000398838	0	0	-0.000519833	-0.00295631	0.00348592
-0.00830411	2010-11-01 06:00:00	-0.0248756	-0.0286108	-0.00373519	-0.00830411	-0.00888612	-0.00344775	-0.00369165	-0.000187662	0.000100192	-0.00163401	-0.00470423	0.00133486	0.000139447	-0.00019046	-0.000595819	-0.00016114	-0.000768818	0.00210005	0.00475353	-0.000389824	0	0	-0.000863066	-0.00321422	0.00373519
-0.00830411	2010-11-01 06:30:00	-0.0284293	-0.0316213	-0.00319196	-0.00830411	-0.0102885	-0.0038582	-0.00436383	-0.00026115	0.00010914	-0.0016845	-0.00512319	0.00136355	0.000165113	-0.000228021	-0.000667587	-0.000240319	-0.000775414	0.00219696	0.0051765	-0.000380811	0	0	-0.00114036	-0.00331656	0.00319196
-0.00830411	2010-11-01 07:00:00	-0.0312722	-0.0343196	-0.0030474	-0.00830411	-0.0115874	-0.00435065	-0.00499236	-0.000349748	0.000116574	-0.00173332	-0.00554215	0.00139223	0.00017153	-0.000265001	-0.000723134	-0.000320553	-0.000776021	0.00229638	0.00559947	-0.000371797	0	0	-0.00132891	-0.00325058	0.0030474
-0.00830411	2010-11-01 07:30:00	-0.0326937	-0.0364509	-0.00375717	-0.00830411	-0.0127831	-0.00476148	-0.00556446	-0.000434667	0.000121672	-0.00178373	-0.0059611	0.00142092	0.000214747	-0.000295473	-0.000770003	-0.0004101	-0.000771014	0.00239621	0.00602243	-0.000362783	0	0	-0.00141176	-0.00301311	0.00375717
-0.00830411	2010-11-01 08:00:00	-0.0334044	-0.0377992	-0.0043948	-0.00830411	-0.0135359	-0.00502886	-0.00619751	-0.000531104	0.000124566	-0.0018358	-0.00638006	0.0014496	0.000261344	-0.000319992	-0.000808191	-0.000524694	-0.000764354	0.00249479	0.0064454	-0.00035377	0	0	-0.00137921	-0.00261134	0.0043948
-0.00830411	2010-11-01 08:30:00	-0.0334044	-0.0380154	-0.00461102	-0.00830411	-0.0136393	-0.00519347	-0.00672514	-0.000633147	0.000126039	-0.0018863	-0.00679902	0.00147828	0.000306589	-0.000335506	-0.000843096	-0.000643912	-0.000756122	0.00260177	0.00686837	-0.000344756	0	0	-0.00122966	-0.002063	0.00461102
-0.00830411	2010-11-01 09:00:00	-0.0341152	-0.0379522	-0.00383696	-0.00830411	-0.013964	-0.0052553	-0.00710448	-0.000729409	0.000125553	-0.00193353	-0.00721797	0.00150697	0.000345418	-0.000352447	-0.000857639	-0.000761671	-0.000748456	0.00270915	0.00729134	-0.000335742	0	0	-0.000970006	-0.00139579	0.00383696
-0.00830411	2010-11-01 09:30:00	-0.0334044	-0.0372384	-0.003834	-0.00830411	-0.013964	-0.00531677	-0.00734832	-0.000815949	0.000123793	-0.00197948	-0.00763693	0.00153565	0.000360957	-0.000369388	-0.000845699	-0.000868163	-0.00074343	0.00280728	0.0077143	-0.000326728	0	0	-0.000615362	-0.000646025	0.003834
-0.00830411	2010-11-01 10:00:00	-0.0326937	-0.0363926	-0.00369891	-0.00830411	-0.0141854	-0.00531714	-0.00745294	-0.000885233	0.000120987	-0.00202908	-0.00805588	0.00156433	0.000388982	-0.000376943	-0.000810255	-0.000978628	-0.000743578	0.00289745	0.00813727	-0.000317715	0	0	-0.000188182	0.000143441	0.00369891
-0.00830411	2010-11-01 10:30:00	-0.0305615	-0.0347548	-0.00419333	-0.00830411	-0.013846	-0.0051534	-0.0075312	-0.000950664	0.000117608	-0.00208188	-0.00847484	0.00159302	0.00039337	-0.000368671	-0.000751681	-0.0010818	-0.000755686	0.0029805	0.00856024	-0.000308701	0	0	0.000283151	0.000925898	0.00419333
-0.00830411	2010-11-01 11:00:00	-0.0277186	-0.0318343	-0.00411572	-0.00830411	-0.012547	-0.00482557	-0.00744306	-0.00100252	0.000114359	-0.00213884	-0.0088938	0.0016217	0.000422746	-0.000346067	-0.000701905	-0.00117581	-0.000779146	0.00306106	0.00898321	-0.000299687	0	0	0.000766233	0.00165389	0.00411572
-0.00830411	2010-11-01 11:30:00	-0.0241649	-0.0288447	-0.00467975	-0.00830411	-0.0113514	-0.00437406	-0.00718482	-0.00104093	0.000111355	-0.00219738	-0.00931275	0.00165038	0.000450771	-0.000322327	-0.000665393	-0.00126007	-0.000811653	0.00314284	0.00940617	-0.000290674	0	0	0.00122686	0.00228251	0.00467975
-0.00830411	2010-11-01 12:00:00	-0.0220327	-0.0260367	-0.00400402	-0.00830411	-0.0102738	-0.00392242	-0.00675194	-0.0010637	0.000108952	-0.00225682	-0.00973171	0.00167907	0.000414647	-0.000298944	-0.000645032	-0.00131348	-0.000853628	0.00322464	0.00982914	-0.00028166	0	0	0.00163144	0.00277266	0.00400402
-0.00830411	2010-11-01 12:30:00	-0.0191898	-0.0231424	-0.00395262	-0.00830411	-0.00897483	-0.00357293	-0.00613166	-0.0010577	0.000107709	-0.00231417	-0.0101507	0.00170775	0.000392363	-0.000282583	-0.000645172	-0.001335	-0.000899707	0.00329551	0.0102521	-0.000272646	0	0	0.00194939	0.00309393	0.00395262
-0.00830411	2010-11-01 13:00:00	-0.0177683	-0.0217787	-0.00401043	-0.00830411	-0.00876812	-0.00334686	-0.00553855	-0.00103248	0.000107557	-0.00237078	-0.0105696	0.00173643	0.000367373	-0.000276432	-0.000655459	-0.00133193	-0.00094832	0.00335884	0.0106751	-0.000263633	0	0	0.00215535	0.00322694	0.00401043
-0.00830411	2010-11-01 13:30:00	-0.0163469	-0.021061	-0.00471406	-0.00830411	-0.00854672	-0.00332558	-0.00509372	-0.000991791	0.000109673	-0.00242286	-0.0109886	0.00176512	0.000334961	-0.000279264	-0.000673122	-0.00131009	-0.0009993	0.00342514	0.011098	-0.000254619	0	0	0.00223105	0.00316481	0.00471406
-0.00830411	2010-11-01 14:00:00	-0.0170576	-0.0215828	-0.00452516	-0.00830411	-0.00898949	-0.0034281	-0.00481075	-0.000933894	0.00011427	-0.00247416	-0.0114075	0.0017938	0.000310647	-0.000285773	-0.000701166	-0.00126386	-0.00105497	0.00349645	0.011521	-0.000245605	0	0	0.00216667	0.0029138	0.00452516
-0.00830411	2010-11-01 14:30:00	-0.0177683	-0.0228157	-0.00504743	-0.00830411	-0.00952096	-0.00361248	-0.00478974	-0.000872186	0.000121301	-0.00252341	-0.0118265	0.00182248	0.000305584	-0.000291992	-0.000751131	-0.00120284	-0.00110989	0.00357827	0.011944	-0.000236592	0	0	0.00196161	0.00249287	0.00504743
-0.00830411	2010-11-01 15:00:00	-0.0191898	-0.0245506	-0.00536081	-0.00830411	-0.0100671	-0.00385858	-0.00492977	-0.000804829	0.000130161	-0.00257108	-0.0122454	0.00185117	0.000315034	-0.000303607	-0.000818735	-0.00114047	-0.00116313	0.00366175	0.0123688	-0.000227578	0	0	0.00162465	0.00193228	0.00536081
-0.00830411	2010-11-01 15:30:00	-0.021322	-0.0271453	-0.0058233	-0.00830411	-0.011056	-0.0042072	-0.00514888	-0.000753106	0.000140509	-0.00261224	-0.0126544	0.00187985	0.000321451	-0.000325967	-0.000899441	-0.00109625	-0.00120958	0.00375279	0.0128011	-0.000218564	0	0	0.00117338	0.0012714	0.0058233
-0.00830411	2010-11-01 16:00:00	-0.0241649	-0.0306809	-0.00651599	-0.00830411	-0.0124583	-0.00469952	-0.0055727	-0.000722493	0.000151395	-0.00264693	-0.0130517	0.00190853	0.000332255	-0.000359606	-0.000987265	-0.00107246	-0.00124894	0.00384339	0.0132283	-0.000209551	0	0	0.000633113	0.000555777	0.00651599
-0.00830411	2010-11-01 16:30:00	-0.0284293	-0.0347315	-0.00630219	-0.00830411	-0.014082	-0.00531514	-0.0060929	-0.000713033	0.000162887	-0.00267429	-0.0134308	0.00193722	0.000332932	-0.000397433	-0.0010605	-0.00106115	-0.00128067	0.00393315	0.0136459	-0.000200537	0	0	3.52103e-05	-0.000166201	0.00630219
-0.00830411	2010-11-01 17:00:00	-0.0326937	-0.0392206	-0.00652689	-0.00830411	-0.0159271	-0.00599235	-0.00678773	-0.000726915	0.000174265	-0.00269588	-0.0138143	0.0019659	0.000360281	-0.000433857	-0.00111761	-0.00107922	-0.00130632	0.00401745	0.0140702	-0.000191523	0	0	-0.000584944	-0.000846751	0.00652689
-0.00830411	2010-11-01 17:30:00	-0.0376688	-0.0439337	-0.00626487	-0.00830411	-0.0178756	-0.00669033	-0.00766997	-0.000769527	0.000185872	-0.00271781	-0.0141902	0.00199459	0.000409913	-0.000465733	-0.00116727	-0.0011248	-0.00132276	0.00410051	0.0144884	-0.00018251	0	0	-0.00119023	-0.00144206	0.00626487
-0.00830411	2010-11-01 18:00:00	-0.042644	-0.0482661	-0.00562207	-0.00830411	-0.0196027	-0.00730658	-0.00861317	-0.000831453	0.000197009	-0.00274303	-0.0145553	0.00202327	0.000450771	-0.000491388	-0.00120101	-0.00119458	-0.00133401	0.00418021	0.0148929	-0.000173496	0	0	-0.00174414	-0.00191526	0.00562207
-0.00830411	2010-11-01 18:30:00	-0.0454869	-0.0516021	-0.00611519	-0.00830411	-0.0206803	-0.00779965	-0.00954278	-0.000916415	0.000206464	-0.00276988	-0.0149142	0.00205195	0.000491628	-0.000509421	-0.00123917	-0.00127999	-0.00134224	0.00425949	0.0153028	-0.000164482	0	0	-0.0022131	-0.00223876	0.00611519
-0.00830411	2010-11-01 19:00:00	-0.0483298	-0.0543649	-0.00603511	-0.00830411	-0.0216545	-0.00814902	-0.0103805	-0.00101491	0.000214597	-0.00279352	-0.0152768	0.00208064	0.000535522	-0.000522417	-0.00128015	-0.00138186	-0.00134574	0.00432951	0.0156983	-0.000155468	0	0	-0.00256851	-0.00239586	0.00603511
-0.00830411	2010-11-01 19:30:00	-0.0511728	-0.056334	-0.0051612	-0.00830411	-0.022304	-0.00843655	-0.011061	-0.00113062	0.000221132	-0.00281348	-0.0156117	0.00210932	0.000556124	-0.00053771	-0.00131527	-0.001495	-0.00134603	0.00438612	0.0160653	-0.000146455	0	0	-0.0027885	-0.00238154	0.0051612
-0.00830411	2010-11-01 20:00:00	-0.0525942	-0.0577954	-0.00520125	-0.00830411	-0.0229535	-0.00868302	-0.0115713	-0.0012539	0.000225609	-0.00283065	-0.0159228	0.002138	0.000579084	-0.00055717	-0.00133279	-0.00161361	-0.00134094	0.00442888	0.0163958	-0.000137441	0	0	-0.00285915	-0.00220236	0.00520125
-0.00830411	2010-11-01 20:30:00	-0.0540157	-0.0588238	-0.00480813	-0.00830411	-0.023603	-0.00892937	-0.0119815	-0.00137136	0.000228357	-0.00284209	-0.0162138	0.00216669	0.00059934	-0.000574935	-0.00133998	-0.00172181	-0.00133283	0.00446159	0.0167144	-0.000128427	0	0	-0.00277537	-0.0018756	0.00480813
-0.00830411	2010-11-01 21:00:00	-0.0540157	-0.0594213	-0.00540564	-0.00830411	-0.0242525	-0.00909397	-0.0123481	-0.00147914	0.000229192	-0.00284903	-0.0165062	0.00219537	0.000601369	-0.0005822	-0.00133991	-0.00181039	-0.00132364	0.0044918	0.0170383	-0.000119414	0	0	-0.00254106	-0.00142773	0.00540564
-0.00830411	2010-11-01 21:30:00	-0.0533049	-0.0587505	-0.00544556	-0.00830411	-0.0241344	-0.00909448	-0.012662	-0.00157532	0.000228853	-0.00285203	-0.0168006	0.00222405	0.000625006	-0.000580239	-0.00132977	-0.00189042	-0.00132058	0.00452873	0.0173585	-0.0001104	0	0	-0.00216888	-0.000892388	0.00544556
-0.00830411	2010-11-01 22:00:00	-0.0511728	-0.0571082	-0.00593538	-0.00830411	-0.0234849	-0.00899208	-0.0128185	-0.00165608	0.000227385	-0.00284522	-0.0171024	0.00225274	0.000659448	-0.000578255	-0.00133403	-0.00196904	-0.00131581	0.0045711	0.0176703	-0.000101386	0	0	-0.00167946	-0.000307941	0.00593538
-0.00830411	2010-11-01 22:30:00	-0.0490406	-0.0556973	-0.00665667	-0.00830411	-0.0233816	-0.00884838	-0.0128312	-0.00172142	0.000225379	-0.00283027	-0.017403	0.00228142	0.000664511	-0.000577141	-0.0013223	-0.00202719	-0.00131011	0.0046164	0.0179792	-9.23726e-05	0	0	-0.00110017	0.00028503	0.00665667
-0.00830411	2010-11-01 23:00:00	-0.0483298	-0.0539304	-0.00560061	-0.00830411	-0.0230569	-0.00870468	-0.0127303	-0.00176937	0.000222621	-0.00280681	-0.0176842	0.0023101	0.000650673	-0.000577698	-0.00130766	-0.00207226	-0.00130569	0.00465372	0.0182528	-8.33589e-05	0	0	-0.00046356	0.00084628	0.00560061
-0.00830411	2010-11-01 23:30:00	-0.0461976	-0.0517059	-0.0055083	-0.00830411	-0.0224074	-0.0085611	-0.0125075	-0.0017981	0.000219586	-0.00277674	-0.0179561	0.00233879	0.000653032	-0.000572302	-0.00129295	-0.00210832	-0.00130356	0.0046877	0.0185247	-7.43453e-05	0	0	0.000194522	0.00133829	0.0055083
-0.00830411	2010-11-02	-0.0433547	-0.049967	-0.00661226	-0.00830411	-0.022186	-0.00833553	-0.0123156	-0.00181532	0.000216253	-0.00274223	-0.0182265	0.00236747	0.000654384	-0.000566663	-0.00127396	-0.0021377	-0.00131225	0.00471704	0.0187937	-6.53316e-05	0	0	0.000836959	0.00172841	0.00661226
-0.00830411	2010-11-02 00:30:00	-0.0412225	-0.0476576	-0.00643511	-0.00830411	-0.0212117	-0.00813011	-0.0120837	-0.00182092	0.000214341	-0.00270321	-0.0184776	0.00239615	0.000644933	-0.000557879	-0.00126079	-0.00215691	-0.00132702	0.00473591	0.0190233	-5.63179e-05	0	0	0.00142748	0.00199059	0.00643511
-0.00830411	2010-11-02 01:00:00	-0.0390903	-0.0459577	-0.00686738	-0.00830411	-0.0207836	-0.00786336	-0.0117781	-0.0018112	0.000212936	-0.00266253	-0.0186985	0.00242484	0.000653708	-0.000551973	-0.00125344	-0.00216174	-0.00134976	0.00475477	0.0192221	-4.73042e-05	0	0	0.00193274	0.00210678	0.00686738
-0.00830411	2010-11-02 01:30:00	-0.0376688	-0.0444616	-0.00679278	-0.00830411	-0.0201341	-0.00771928	-0.0114725	-0.00179171	0.000212053	-0.00262223	-0.0188956	0.00245352	0.000629064	-0.000545753	-0.00124618	-0.00215218	-0.00137104	0.00475684	0.0193879	-3.82905e-05	0	0	0.00232423	0.00206788	0.00679278
-0.00830411	2010-11-02 02:00:00	-0.0369581	-0.0439151	-0.00695701	-0.00830411	-0.0201341	-0.00759611	-0.0111714	-0.00175506	0.00021197	-0.00258159	-0.0190705	0.0024822	0.000627035	-0.000542121	-0.00125209	-0.00213508	-0.00139632	0.00474297	0.0195343	-2.92768e-05	0	0	0.00258	0.00187418	0.00695701
-0.00830411	2010-11-02 02:30:00	-0.0362474	-0.0435667	-0.00731926	-0.00830411	-0.0198094	-0.00759573	-0.0109403	-0.00171844	0.00021257	-0.00254086	-0.0192249	0.00251089	0.000621295	-0.000538999	-0.00126088	-0.00212406	-0.00142246	0.0047119	0.0196557	-2.02631e-05	0	0	0.00268597	0.00153546	0.00731926
-0.00830411	2010-11-02 03:00:00	-0.0369581	-0.0442547	-0.00729658	-0.00830411	-0.0201341	-0.00759573	-0.0108184	-0.0016799	0.000214785	-0.00249941	-0.0193653	0.00253957	0.000619266	-0.000541319	-0.00126677	-0.00210509	-0.00144475	0.00466869	0.0197617	-1.12494e-05	0	0	0.00263686	0.00107052	0.00729658
-0.00830411	2010-11-02 03:30:00	-0.0383796	-0.0451648	-0.00678524	-0.00830411	-0.0201341	-0.00780027	-0.0107838	-0.00164329	0.000219027	-0.00246108	-0.0194865	0.00256826	0.000609138	-0.000546089	-0.0012755	-0.00208175	-0.00145949	0.00461581	0.0198582	-2.23576e-06	0	0	0.00243664	0.000506334	0.00678524
-0.00830411	2010-11-02 04:00:00	-0.0405118	-0.0478115	-0.00729974	-0.00830411	-0.0215512	-0.00798516	-0.0108719	-0.00160873	0.000224575	-0.00242724	-0.0195914	0.00259694	0.000612849	-0.000551751	-0.00127417	-0.00206279	-0.00146902	0.00454783	0.0199218	6.77793e-06	0	0	0.00209841	-0.000123208	0.00729974
-0.00830411	2010-11-02 04:30:00	-0.0433547	-0.0495098	-0.00615512	-0.00830411	-0.0216545	-0.00823138	-0.0110948	-0.0015818	0.000230451	-0.00239671	-0.0196685	0.00262562	0.000604074	-0.00055311	-0.00129486	-0.00204005	-0.00146887	0.00447484	0.0199633	1.57916e-05	0	0	0.00164371	-0.000779019	0.00615512
-0.00830411	2010-11-02 05:00:00	-0.0454869	-0.051544	-0.00605708	-0.00830411	-0.0220826	-0.00837546	-0.0113567	-0.00156279	0.000236359	-0.00236784	-0.0197338	0.00265431	0.000617913	-0.000551728	-0.00133747	-0.00203105	-0.00145829	0.00440311	0.0199989	2.48053e-05	0	0	0.00110138	-0.00141886	0.00605708
-0.00830411	2010-11-02 05:30:00	-0.0476191	-0.0538063	-0.00618718	-0.00830411	-0.0226287	-0.00855997	-0.0116496	-0.00156866	0.00024245	-0.00233495	-0.019781	0.00268299	0.000621971	-0.000558841	-0.00139772	-0.00203085	-0.0014394	0.00433306	0.0200271	3.3819e-05	0	0	0.00050584	-0.00199972	0.00618718
-0.00830411	2010-11-02 06:00:00	-0.050462	-0.0560765	-0.0056145	-0.00830411	-0.0231749	-0.008847	-0.0119198	-0.00158232	0.000247758	-0.0022944	-0.0198225	0.00271167	0.000625683	-0.000580086	-0.00146058	-0.00203523	-0.00140679	0.00426007	0.0200485	4.28327e-05	0	0	-0.000105007	-0.00248033	0.0056145
-0.00830411	2010-11-02 06:30:00	-0.0540157	-0.0591142	-0.00509854	-0.00830411	-0.0244738	-0.00929814	-0.0122217	-0.00160549	0.000251419	-0.00224806	-0.0198524	0.00274036	0.000620619	-0.000610336	-0.001503	-0.00203835	-0.00135696	0.00418876	0.0200611	5.18464e-05	0	0	-0.000692149	-0.00282385	0.00509854
-0.00830411	2010-11-02 07:00:00	-0.0582801	-0.0626967	-0.00441663	-0.00830411	-0.026319	-0.00983164	-0.0126809	-0.00163641	0.00025366	-0.00220044	-0.0198674	0.00276904	0.000619942	-0.000640762	-0.00153516	-0.00204584	-0.00129531	0.00411578	0.0200593	6.08601e-05	0	0	-0.001218	-0.00300042	0.00441663
-0.00830411	2010-11-02 07:30:00	-0.061123	-0.0652865	-0.00416354	-0.00830411	-0.0275146	-0.0102223	-0.0132793	-0.00167316	0.000253812	-0.00215483	-0.0198759	0.00279772	0.000651679	-0.000655673	-0.00154077	-0.00206225	-0.0012316	0.00405204	0.0200412	6.98737e-05	0	0	-0.00164891	-0.00298946	0.00416354
-0.00830411	2010-11-02 08:00:00	-0.061123	-0.0661328	-0.00500978	-0.00830411	-0.0274999	-0.0103669	-0.0139206	-0.00172348	0.000251973	-0.00211008	-0.0198767	0.00282641	0.000696924	-0.000666952	-0.00152466	-0.00210556	-0.00116761	0.00399878	0.0200199	7.88874e-05	0	0	-0.00195747	-0.00278156	0.00500978
-0.00830411	2010-11-02 08:30:00	-0.0618337	-0.0661957	-0.00436203	-0.00830411	-0.0272785	-0.0104083	-0.0144001	-0.00178891	0.000248175	-0.00206892	-0.0198603	0.00285509	0.000717526	-0.000669737	-0.00150525	-0.0021522	-0.0010995	0.00395054	0.0199851	8.79011e-05	0	0	-0.00212449	-0.00237975	0.00436203
-0.00830411	2010-11-02 09:00:00	-0.061123	-0.0661415	-0.00501853	-0.00830411	-0.0276033	-0.0103265	-0.014683	-0.00185644	0.000241766	-0.00203222	-0.0198234	0.00288377	0.000752643	-0.000665166	-0.00144058	-0.0022187	-0.00103413	0.00389514	0.0199161	9.69148e-05	0	0	-0.00214041	-0.00179994	0.00501853
-0.00830411	2010-11-02 09:30:00	-0.0589908	-0.0642449	-0.00525411	-0.00830411	-0.0267324	-0.0100807	-0.0147387	-0.00192191	0.000232859	-0.00199449	-0.0197663	0.00291246	0.000741164	-0.00065043	-0.00135976	-0.00227891	-0.000975951	0.00382339	0.0198196	0.000105928	0	0	-0.00200609	-0.00107062	0.00525411
-0.00830411	2010-11-02 10:00:00	-0.0554371	-0.0608942	-0.00545711	-0.00830411	-0.025094	-0.00969106	-0.0145414	-0.00198161	0.000221633	-0.00195779	-0.0196918	0.00294114	0.000762094	-0.000622164	-0.00126432	-0.00234995	-0.000923192	0.00373906	0.0197127	0.000114942	0	0	-0.00173291	-0.000231463	0.00545711
-0.00830411	2010-11-02 10:30:00	-0.0540157	-0.0579317	-0.00391601	-0.00830411	-0.0243412	-0.00911675	-0.0141876	-0.00203924	0.000209112	-0.00192635	-0.0196048	0.00296982	0.000760412	-0.000587679	-0.0011515	-0.00242026	-0.000887275	0.00364802	0.019597	0.000123956	0	0	-0.00134206	0.000668786	0.00391601
-0.00830411	2010-11-02 11:00:00	-0.0490406	-0.0530267	-0.00398607	-0.00830411	-0.022068	-0.00845995	-0.0136056	-0.00207555	0.000196591	-0.0019043	-0.0195122	0.00299851	0.000730359	-0.000538503	-0.00104443	-0.0024539	-0.000863609	0.00355826	0.0194747	0.00013297	0	0	-0.000863212	0.00157534	0.00398607
-0.00830411	2010-11-02 11:30:00	-0.0433547	-0.0477683	-0.0044136	-0.00830411	-0.0198981	-0.00765969	-0.0127798	-0.00207708	0.000184153	-0.00188995	-0.0194112	0.00302719	0.000721237	-0.000490243	-0.000937593	-0.00245581	-0.00084987	0.00347143	0.0193406	0.000141983	0	0	-0.00033245	0.00243092	0.0044136
-0.00830411	2010-11-02 12:00:00	-0.0369581	-0.0427971	-0.005839	-0.00830411	-0.0180677	-0.00685906	-0.011802	-0.00205155	0.000171825	-0.00188052	-0.0193036	0.00305587	0.000664182	-0.000443945	-0.000854214	-0.00242174	-0.000840027	0.00338671	0.0192119	0.000150997	0	0	0.000210209	0.00317967	0.005839
-0.00830411	2010-11-02 12:30:00	-0.031983	-0.0374696	-0.00548658	-0.00830411	-0.0157944	-0.00611977	-0.0107315	-0.00198774	0.000160865	-0.00187521	-0.0191952	0.00308456	0.000616231	-0.000400455	-0.000792803	-0.00235574	-0.000838165	0.003315	0.0190942	0.000160011	0	0	0.000723647	0.00377114	0.00548658
-0.00830411	2010-11-02 13:00:00	-0.0270078	-0.0330836	-0.00607578	-0.00830411	-0.0141707	-0.00544231	-0.00962728	-0.00190076	0.000151949	-0.00186875	-0.0190921	0.00311324	0.000542961	-0.000360422	-0.000759271	-0.00225558	-0.000845853	0.00324829	0.0189856	0.000169024	0	0	0.00116858	0.00416398	0.00607578
-0.00830411	2010-11-02 13:30:00	-0.0220327	-0.0293715	-0.0073388	-0.00830411	-0.0126504	-0.00494887	-0.00861035	-0.00179058	0.00014533	-0.00185903	-0.0189711	0.00314193	0.000502103	-0.000335079	-0.000747683	-0.00212141	-0.000857896	0.00317574	0.0188424	0.000178038	0	0	0.00151036	0.00432906	0.0073388
-0.00830411	2010-11-02 14:00:00	-0.0199005	-0.027189	-0.00728854	-0.00830411	-0.0120156	-0.00464043	-0.00771163	-0.0016556	0.000141308	-0.00184601	-0.0188205	0.00317061	0.000456182	-0.000325563	-0.000746263	-0.00197598	-0.000871658	0.00311451	0.0186813	0.000187052	0	0	0.00172153	0.0042518	0.00728854
-0.00830411	2010-11-02 14:30:00	-0.0191898	-0.0262479	-0.00705809	-0.00830411	-0.0117942	-0.00453704	-0.00706209	-0.00151309	0.000139835	-0.00184219	-0.0186593	0.00319929	0.00039878	-0.000324136	-0.000755178	-0.00181682	-0.000888435	0.00307176	0.0185258	0.000196065	0	0	0.00178375	0.0039334	0.00705809
-0.00830411	2010-11-02 15:00:00	-0.0191898	-0.0264219	-0.00723208	-0.00830411	-0.0120156	-0.00451638	-0.00665267	-0.0013704	0.000140221	-0.00184339	-0.0184982	0.00322798	0.000367373	-0.000322174	-0.000778846	-0.00164544	-0.00091139	0.00304536	0.0183705	0.000205079	0	0	0.00168924	0.00339092	0.00723208
-0.00830411	2010-11-02 15:30:00	-0.0191898	-0.0269157	-0.00772588	-0.00830411	-0.0119122	-0.00459813	-0.00643519	-0.00123582	0.000142259	-0.00184224	-0.0183415	0.00325604	0.000372437	-0.000325296	-0.000824318	-0.00150681	-0.000933151	0.00303153	0.0182292	0.000214093	0	0	0.00144129	0.00265622	0.00772588
-0.00830411	2010-11-02 16:00:00	-0.021322	-0.028851	-0.00752902	-0.00830411	-0.0125617	-0.00480304	-0.00644878	-0.00112436	0.000145503	-0.0018374	-0.0181824	0.00328208	0.000366697	-0.000337223	-0.000871116	-0.00139459	-0.000945297	0.0030303	0.0180834	0.000223106	0	0	0.00105413	0.00177372	0.00752902
-0.00830411	2010-11-02 16:30:00	-0.0248756	-0.0319093	-0.00703366	-0.00830411	-0.0137573	-0.00519259	-0.00660241	-0.00104167	0.00015022	-0.00182772	-0.0180221	0.00330642	0.000357922	-0.000360117	-0.000898807	-0.00131099	-0.000947641	0.00303407	0.0179261	0.00023212	0	0	0.000551967	0.000797358	0.00703366
-0.00830411	2010-11-02 17:00:00	-0.0284293	-0.035439	-0.00700965	-0.00830411	-0.0150563	-0.00564411	-0.00694344	-0.000980404	0.000155214	-0.0018147	-0.0178381	0.00332803	0.000361633	-0.000382964	-0.000904507	-0.00124862	-0.000943913	0.00303196	0.0177502	0.000241134	0	0	-3.26434e-05	-0.000213289	0.00700965
-0.00830411	2010-11-02 17:30:00	-0.031983	-0.0389491	-0.00696605	-0.00830411	-0.0161339	-0.00607534	-0.0074591	-0.000949922	0.000160568	-0.00180524	-0.0176424	0.00334793	0.000377501	-0.000395869	-0.000891335	-0.00121936	-0.000939577	0.00302398	0.0175651	0.000250147	0	0	-0.000661021	-0.00119711	0.00696605
-0.00830411	2010-11-02 18:00:00	-0.0362474	-0.0422763	-0.0060289	-0.00830411	-0.0171081	-0.00638365	-0.00805303	-0.000950315	0.000166184	-0.00180511	-0.0174297	0.00336416	0.000400461	-0.000392725	-0.000882586	-0.00122907	-0.000937965	0.00302024	0.0173765	0.000259161	0	0	-0.00129094	-0.00209568	0.0060289
-0.00830411	2010-11-02 18:30:00	-0.0383796	-0.0446273	-0.00624773	-0.00830411	-0.0174328	-0.00656878	-0.00860701	-0.000983293	0.000171345	-0.00181239	-0.0172478	0.00338173	0.000440643	-0.000384231	-0.00088275	-0.00126469	-0.000937043	0.00303536	0.0172369	0.000268175	0	0	-0.00187944	-0.00285717	0.00624773
-0.00830411	2010-11-02 19:00:00	-0.039801	-0.0463213	-0.0065203	-0.00830411	-0.0175362	-0.00663074	-0.00902548	-0.00103164	0.000174959	-0.0018189	-0.0170811	0.00340151	0.000453477	-0.000380331	-0.000898971	-0.00130886	-0.000932875	0.00305128	0.0170949	0.000277189	0	0	-0.00238567	-0.00343973	0.0065203
-0.00830411	2010-11-02 19:30:00	-0.0412225	-0.0474997	-0.00627723	-0.00830411	-0.0175362	-0.00671286	-0.00927385	-0.00109331	0.000176025	-0.00182464	-0.0169114	0.00341939	0.000444025	-0.000383163	-0.000934134	-0.0013493	-0.000921124	0.0030584	0.0169478	0.000286202	0	0	-0.00277352	-0.00381396	0.00627723
-0.00830411	2010-11-02 20:00:00	-0.0433547	-0.0486746	-0.00531993	-0.00830411	-0.0179643	-0.00679485	-0.00943942	-0.00115887	0.000175163	-0.00182793	-0.016745	0.00343485	0.000426128	-0.000391389	-0.000963432	-0.00138537	-0.000905394	0.00305333	0.0167993	0.000295216	0	0	-0.00301396	-0.00396458	0.00531993
-0.00830411	2010-11-02 20:30:00	-0.0447762	-0.0492335	-0.00445734	-0.00830411	-0.0181857	-0.0069179	-0.00954857	-0.00122237	0.000173272	-0.00182716	-0.0165772	0.00344795	0.000425451	-0.000404408	-0.000985094	-0.00141645	-0.000885203	0.00303361	0.0166338	0.00030423	0	0	-0.00308685	-0.00389092	0.00445734
-0.00830411	2010-11-02 21:00:00	-0.0454869	-0.0494295	-0.00394258	-0.00830411	-0.0185104	-0.00702054	-0.00966225	-0.00127624	0.000170482	-0.00182395	-0.0164043	0.00345956	0.000439291	-0.000421349	-0.000973201	-0.00143959	-0.000870102	0.00301643	0.0164663	0.000313243	0	0	-0.00298221	-0.00360646	0.00394258
-0.00830411	2010-11-02 21:30:00	-0.0447762	-0.0491986	-0.00442243	-0.00830411	-0.0188352	-0.00708238	-0.00981959	-0.00132038	0.000166795	-0.00181586	-0.0162326	0.00347089	0.00044132	-0.000432025	-0.000937992	-0.00144984	-0.000858457	0.00302067	0.0163062	0.000322257	0	0	-0.00270086	-0.0031375	0.00442243
-0.00830411	2010-11-02 22:00:00	-0.0419332	-0.047833	-0.00589976	-0.00830411	-0.0186138	-0.00698036	-0.00994151	-0.00135113	0.000162683	-0.00180935	-0.0160715	0.00348377	0.000461576	-0.000423173	-0.000902853	-0.00145151	-0.000846812	0.00304335	0.0161557	0.000331271	0	0	-0.00225432	-0.00252094	0.00589976
-0.00830411	2010-11-02 22:30:00	-0.0390903	-0.0449534	-0.00586308	-0.00830411	-0.0175215	-0.00659106	-0.00996252	-0.00137417	0.000157136	-0.00179886	-0.0159144	0.00349805	0.000483859	-0.000402263	-0.000876698	-0.00146062	-0.00084319	0.00307396	0.0160085	0.000340284	0	0	-0.00166414	-0.00180158	0.00586308
-0.00830411	2010-11-02 23:00:00	-0.0362474	-0.0408034	-0.00455598	-0.00830411	-0.0156911	-0.00607821	-0.00969522	-0.00139339	0.000150805	-0.00178066	-0.0157492	0.00351078	0.000498721	-0.000383384	-0.000872323	-0.0014904	-0.000837094	0.0030987	0.0158531	0.000349298	0	0	-0.000960654	-0.001029	0.00455598
-0.00830411	2010-11-02 23:30:00	-0.0326937	-0.0371199	-0.0044262	-0.00830411	-0.0144955	-0.0056466	-0.00921415	-0.00140679	0.000143491	-0.00175514	-0.0155881	0.00352276	0.000493657	-0.000378347	-0.00086776	-0.00152314	-0.000830309	0.00311882	0.0156884	0.000358312	0	0	-0.000181177	-0.000254331	0.0044262
-0.00830411	2010-11-03	-0.0298508	-0.0345201	-0.00466925	-0.00830411	-0.0142887	-0.00539988	-0.00860745	-0.00140841	0.000137056	-0.00172302	-0.0154214	0.00353406	0.000440314	-0.000379484	-0.00084272	-0.00153737	-0.000830331	0.00313223	0.0155068	0.000367325	0	0	0.000632151	0.000472894	0.00466925
-0.00830411	2010-11-03 00:30:00	-0.0262971	-0.0316803	-0.00538318	-0.00830411	-0.0137426	-0.00519447	-0.00804894	-0.00138319	0.000131895	-0.00168846	-0.0152529	0.00354403	0.000421064	-0.000377477	-0.000804508	-0.00153113	-0.000840512	0.00313516	0.0153371	0.000376339	0	0	0.00143479	0.0011077	0.00538318
-0.00830411	2010-11-03 01:00:00	-0.0248756	-0.0288015	-0.00392587	-0.00830411	-0.0128718	-0.00496877	-0.00764324	-0.00134259	0.000127663	-0.00165826	-0.0150985	0.00355328	0.000424775	-0.000365573	-0.00075622	-0.00152323	-0.000859971	0.0031301	0.015175	0.000385353	0	0	0.00218238	0.0016122	0.00392587
-0.00830411	2010-11-03 01:30:00	-0.0220327	-0.0265992	-0.00456649	-0.00830411	-0.0124436	-0.00462016	-0.00730756	-0.00129433	0.000125292	-0.00162978	-0.0149359	0.00355896	0.000430515	-0.000346067	-0.000734628	-0.00150784	-0.000884812	0.00312005	0.0149895	0.000394366	0	0	0.00283329	0.00195763	0.00456649
-0.00830411	2010-11-03 02:00:00	-0.0191898	-0.0236142	-0.00442445	-0.00830411	-0.0109233	-0.00427104	-0.00695747	-0.00123639	0.000124294	-0.0016037	-0.0147771	0.00356306	0.000430515	-0.000322907	-0.00075676	-0.0014766	-0.000911223	0.00310828	0.01482	0.00040338	0	0	0.00335101	0.00212584	0.00442445
-0.00830411	2010-11-03 02:30:00	-0.0170576	-0.021581	-0.00452337	-0.00830411	-0.0101704	-0.00386071	-0.00647722	-0.00116697	0.00012408	-0.00157535	-0.0146212	0.00356588	0.000419711	-0.000310895	-0.000789061	-0.00143826	-0.000941405	0.00308351	0.0146526	0.000412394	0	0	0.00370634	0.00211017	0.00452337
-0.00830411	2010-11-03 03:00:00	-0.0177683	-0.0200586	-0.00229032	-0.00830411	-0.0091962	-0.00379762	-0.00597514	-0.0010976	0.000124858	-0.00153921	-0.0144633	0.00356632	0.000387299	-0.00032425	-0.000831531	-0.00139531	-0.000964547	0.00304364	0.0144919	0.000421408	0	0	0.00387911	0.00191575	0.00229032
-0.00830411	2010-11-03 03:30:00	-0.018479	-0.0219522	-0.00347317	-0.00830411	-0.0108493	-0.00406375	-0.00557478	-0.00103217	0.000127873	-0.00150332	-0.0143119	0.00356567	0.000362986	-0.000349105	-0.000847258	-0.0013601	-0.000976568	0.0029874	0.0143273	0.000430421	0	0	0.00385944	0.00155908	0.00347317
-0.00830411	2010-11-03 04:00:00	-0.0191898	-0.0247078	-0.00551804	-0.00830411	-0.0124583	-0.00453541	-0.00559372	-0.000972477	0.000132882	-0.00147116	-0.0141551	0.00356241	0.000340025	-0.000368228	-0.000826734	-0.0013197	-0.00098063	0.00292111	0.0141663	0.000439435	0	0	0.00364841	0.0010672	0.00551804
-0.00830411	2010-11-03 04:30:00	-0.0220327	-0.0267953	-0.00476261	-0.00830411	-0.0129898	-0.00490556	-0.00591292	-0.000912784	0.000138853	-0.00144182	-0.014004	0.00355639	0.000347447	-0.000368984	-0.000818242	-0.00127649	-0.000979037	0.00285905	0.0140339	0.000448449	0	0	0.00325814	0.000476113	0.00476261
-0.00830411	2010-11-03 05:00:00	-0.0241649	-0.0291212	-0.00495631	-0.00830411	-0.0135359	-0.00511122	-0.00639398	-0.000870784	0.000145921	-0.00141737	-0.0138718	0.0035499	0.000410589	-0.000356858	-0.000843378	-0.00126332	-0.000970575	0.00280409	0.0139101	0.000457462	0	0	0.00271116	-0.000171154	0.00495631
-0.00830411	2010-11-03 05:30:00	-0.0255864	-0.0315988	-0.00601238	-0.00830411	-0.013964	-0.0052344	-0.00695621	-0.000857557	0.000153526	-0.00139137	-0.0137289	0.00354052	0.000425451	-0.000350394	-0.000903722	-0.00126312	-0.00095742	0.00274873	0.0137655	0.000466476	0	0	0.00203917	-0.000826983	0.00601238
-0.00830411	2010-11-03 06:00:00	-0.0277186	-0.0336361	-0.00591746	-0.00830411	-0.014082	-0.00541904	-0.0072264	-0.000861498	0.000160845	-0.00136015	-0.0135783	0.00352932	0.000413294	-0.000360117	-0.000979888	-0.00126453	-0.000933478	0.00269671	0.0136185	0.00047549	0	0	0.00128125	-0.00144193	0.00591746
-0.00830411	2010-11-03 06:30:00	-0.031983	-0.036661	-0.004678	-0.00830411	-0.0150563	-0.00580834	-0.00745376	-0.000881074	0.00016609	-0.00132157	-0.013428	0.00351671	0.000413971	-0.000394648	-0.00103969	-0.00128329	-0.000890351	0.00262956	0.0134755	0.000484503	0	0	0.000481492	-0.00196773	0.004678
-0.00830411	2010-11-03 07:00:00	-0.0362474	-0.0411708	-0.00492341	-0.00830411	-0.0172261	-0.00642371	-0.0078475	-0.000921585	0.000169245	-0.00128405	-0.0132785	0.00350212	0.000380207	-0.000435551	-0.0010644	-0.00129849	-0.000835411	0.00255112	0.0133264	0.000493517	0	0	-0.000313644	-0.00236032	0.00492341
-0.00830411	2010-11-03 07:30:00	-0.0405118	-0.0450458	-0.00453403	-0.00830411	-0.0189532	-0.00695784	-0.00843319	-0.000971949	0.000170833	-0.00124945	-0.0131282	0.0034858	0.000389658	-0.000459444	-0.00105842	-0.00132681	-0.000779049	0.00248445	0.0131838	0.000502531	0	0	-0.00105825	-0.00258291	0.00453403
-0.00830411	2010-11-03 08:00:00	-0.0433547	-0.0469377	-0.00358303	-0.00830411	-0.0191599	-0.00724612	-0.00914904	-0.00103742	0.00017043	-0.00121575	-0.0129756	0.00346879	0.000448742	-0.000463321	-0.00104369	-0.0013589	-0.000718916	0.00242279	0.0130313	0.000511544	0	0	-0.00170989	-0.00260859	0.00358303
-0.00830411	2010-11-03 08:30:00	-0.0440654	-0.0480451	-0.00397965	-0.00830411	-0.0192633	-0.0072878	-0.00979034	-0.0011011	0.000168116	-0.00117832	-0.0128209	0.00345007	0.000501756	-0.000457658	-0.00101569	-0.00139553	-0.000659664	0.00237247	0.0128714	0.000520558	0	0	-0.00223236	-0.00242266	0.00397965
-0.00830411	2010-11-03 09:00:00	-0.0440654	-0.0482742	-0.00420876	-0.00830411	-0.0191599	-0.00722646	-0.0101952	-0.00117244	0.000163911	-0.0011381	-0.0126662	0.00342933	0.000528775	-0.000451462	-0.000970082	-0.00145283	-0.000600328	0.00232506	0.0127086	0.000529572	0	0	-0.0025981	-0.00202415	0.00420876
-0.00830411	2010-11-03 09:30:00	-0.042644	-0.0473362	-0.00469216	-0.00830411	-0.0186138	-0.00710341	-0.0102945	-0.0012437	0.000156686	-0.00109776	-0.0125115	0.00340689	0.000523711	-0.000442075	-0.000903897	-0.00150912	-0.000541599	0.00226673	0.0125534	0.000538585	0	0	-0.00279003	-0.0014266	0.00469216
-0.00830411	2010-11-03 10:00:00	-0.0412225	-0.0459108	-0.00468831	-0.00830411	-0.018289	-0.00681675	-0.0102026	-0.00130913	0.000146782	-0.00106153	-0.0123656	0.00338367	0.000511554	-0.000419739	-0.000814348	-0.00156722	-0.00049324	0.00219288	0.0124107	0.000547599	0	0	-0.00280277	-0.000657852	0.00468831
-0.00830411	2010-11-03 10:30:00	-0.0376688	-0.0425986	-0.00492976	-0.00830411	-0.0166506	-0.00638589	-0.00997901	-0.00137263	0.000135797	-0.00102731	-0.0122294	0.0033598	0.000511554	-0.000387772	-0.000721937	-0.00163352	-0.000455332	0.00210899	0.0122782	0.000556613	0	0	-0.00264304	0.000241138	0.00492976
-0.00830411	2010-11-03 11:00:00	-0.0334044	-0.0387415	-0.00533714	-0.00830411	-0.015145	-0.00577065	-0.0095243	-0.00142256	0.000124142	-0.000998361	-0.012104	0.0033362	0.000505138	-0.000346556	-0.000617868	-0.00168361	-0.000428294	0.00203097	0.0121524	0.000565627	0	0	-0.0023292	0.00121849	0.00533714
-0.00830411	2010-11-03 11:30:00	-0.0284293	-0.0340802	-0.0056509	-0.00830411	-0.0132999	-0.00503173	-0.00889495	-0.00145103	0.000112243	-0.000971894	-0.0119912	0.00331332	0.000484207	-0.000305049	-0.000522784	-0.00169311	-0.000410576	0.00195757	0.0120297	0.00057464	0	0	-0.00189004	0.00221447	0.0056509
-0.00830411	2010-11-03 12:00:00	-0.0220327	-0.0285878	-0.00655507	-0.00830411	-0.0109233	-0.00429281	-0.00801642	-0.00143706	0.000100406	-0.000947055	-0.0118737	0.00328979	0.000437608	-0.000260132	-0.000455555	-0.0016517	-0.000398848	0.00187827	0.0118806	0.000583654	0	0	-0.00136275	0.00316533	0.00655507
-0.00830411	2010-11-03 12:30:00	-0.0177683	-0.0236867	-0.00591845	-0.00830411	-0.00929956	-0.00349231	-0.00699496	-0.00139059	8.93366e-05	-0.000923843	-0.0117284	0.00326297	0.000398104	-0.000218092	-0.000399961	-0.0015859	-0.000398787	0.00179563	0.0116939	0.000592668	0	0	-0.000790324	0.0040075	0.00591845
-0.00830411	2010-11-03 13:00:00	-0.0113717	-0.0184452	-0.00707352	-0.00830411	-0.00702637	-0.00283501	-0.00595539	-0.00132087	7.94533e-05	-0.000897892	-0.0115637	0.00323535	0.000341377	-0.000187377	-0.000369314	-0.00149861	-0.000405281	0.00170922	0.0114881	0.000601681	0	0	-0.000218507	0.00468211	0.00707352
-0.00830411	2010-11-03 13:30:00	-0.0078181	-0.0145341	-0.00671595	-0.00830411	-0.00572739	-0.00234169	-0.0048948	-0.0012243	7.21192e-05	-0.000868599	-0.0113909	0.00320638	0.000290392	-0.000171038	-0.000350278	-0.00138945	-0.000415753	0.00163121	0.0112868	0.000610695	0	0	0.000307468	0.00513915	0.00671595
-0.00830411	2010-11-03 14:00:00	-0.0049751	-0.0124294	-0.00745432	-0.00830411	-0.00552067	-0.00205378	-0.0040315	-0.00111039	6.69059e-05	-0.000840076	-0.0112353	0.00317571	0.000235695	-0.000159492	-0.000331171	-0.00125886	-0.000430877	0.0015595	0.0111019	0.000619709	0	0	0.000746124	0.00534128	0.00745432
-0.00830411	2010-11-03 14:30:00	-0.0028429	-0.0104247	-0.00758182	-0.00830411	-0.00475314	-0.00186864	-0.00338567	-0.00097537	6.43202e-05	-0.00081164	-0.0110806	0.00314368	0.000197196	-0.000149861	-0.000324123	-0.00110714	-0.000446459	0.00149953	0.0109192	0.000628722	0	0	0.00106272	0.00526673	0.00758182
-0.00830411	2010-11-03 15:00:00	-0.0021322	-0.00937681	-0.00724461	-0.00830411	-0.00432505	-0.00170441	-0.00291076	-0.000832947	6.37613e-05	-0.000780763	-0.0109148	0.00310966	0.000189427	-0.000140322	-0.000341763	-0.000969117	-0.000458502	0.00144669	0.0107156	0.000637736	0	0	0.00123175	0.00491116	0.00724461
-0.00830411	2010-11-03 15:30:00	-0.0021322	-0.00945032	-0.00731812	-0.00830411	-0.0042217	-0.00168326	-0.00262327	-0.000709751	6.53389e-05	-0.000749029	-0.0107287	0.00307417	0.00019078	-0.000138651	-0.000369713	-0.000852413	-0.000466502	0.0013993	0.0104934	0.00064675	0	0	0.0012388	0.00428823	0.00731812
-0.00830411	2010-11-03 16:00:00	-0.0035537	-0.0109065	-0.00735276	-0.00830411	-0.00476782	-0.00180593	-0.00247952	-0.000596233	6.86978e-05	-0.0007125	-0.0105222	0.00303708	0.000160726	-0.000146611	-0.000402037	-0.000743563	-0.00047201	0.00136114	0.0102521	0.000655763	0	0	0.00108158	0.00342895	0.00735276
-0.00830411	2010-11-03 16:30:00	-0.0049751	-0.0132174	-0.00824233	-0.00830411	-0.00553533	-0.00211349	-0.0024412	-0.000504	7.34619e-05	-0.000673443	-0.0103039	0.00299784	0.000160726	-0.000160744	-0.000432614	-0.000660366	-0.00046849	0.0013238	0.0100099	0.000664777	0	0	0.000770107	0.00237969	0.00824233
-0.00830411	2010-11-03 17:00:00	-0.0092395	-0.0165857	-0.00734619	-0.00830411	-0.00671628	-0.00250329	-0.00267762	-0.000432963	7.91401e-05	-0.00063597	-0.0100827	0.00295699	0.000159373	-0.000180203	-0.000445785	-0.000596941	-0.000460949	0.0012789	0.00977788	0.000673791	0	0	0.000325996	0.00119907	0.00734619
-0.00830411	2010-11-03 17:30:00	-0.0135039	-0.0203934	-0.00688954	-0.00830411	-0.00791191	-0.0029344	-0.00308866	-0.000390919	8.56385e-05	-0.000601323	-0.0098624	0.00291403	0.000149921	-0.000191169	-0.000454534	-0.000563747	-0.000447669	0.00123865	0.00955138	0.000682804	0	0	-0.000219027	-4.59829e-05	0.00688954
-0.00830411	2010-11-03 18:00:00	-0.0163469	-0.0240685	-0.00772159	-0.00830411	-0.00888612	-0.00328365	-0.0036171	-0.000377823	9.14838e-05	-0.000571986	-0.00964795	0.00286939	0.000187398	-0.000195115	-0.000466357	-0.000559124	-0.00043041	0.00120089	0.00934045	0.000691818	0	0	-0.00082535	-0.00128483	0.00772159
-0.00830411	2010-11-03 18:30:00	-0.0199005	-0.0273325	-0.007432	-0.00830411	-0.00941761	-0.00357117	-0.00419744	-0.000391443	9.64829e-05	-0.00054552	-0.00942468	0.00282434	0.000200908	-0.000196252	-0.000489861	-0.000562647	-0.00040758	0.00116062	0.00908869	0.000700832	0	0	-0.00144821	-0.00244785	0.007432
-0.00830411	2010-11-03 19:00:00	-0.0234542	-0.0304952	-0.00704096	-0.00830411	-0.0101851	-0.00379724	-0.00465586	-0.00042061	0.000100176	-0.000518712	-0.00915571	0.00277766	0.000223191	-0.000200243	-0.000511735	-0.000586998	-0.000380853	0.00112036	0.00880268	0.000709846	0	0	-0.00204079	-0.0034711	0.00704096
-0.00830411	2010-11-03 19:30:00	-0.0255864	-0.0330349	-0.00744854	-0.00830411	-0.0106132	-0.00404334	-0.00507886	-0.000470887	0.000102041	-0.000485822	-0.00887446	0.00272917	0.000228255	-0.000213238	-0.000514574	-0.00061889	-0.00034843	0.00107923	0.00853114	0.000718859	0	0	-0.00255735	-0.00430045	0.00744854
-0.00830411	2010-11-03 20:00:00	-0.02914	-0.0356595	-0.00651949	-0.00830411	-0.0114841	-0.00433087	-0.00542814	-0.000532594	0.000102177	-0.000450449	-0.00859378	0.00268139	0.000217452	-0.000225365	-0.000502587	-0.000649929	-0.000309095	0.00102511	0.00824879	0.000727873	0	0	-0.00295639	-0.00489491	0.00651949
-0.00830411	2010-11-03 20:30:00	-0.0312722	-0.0378002	-0.00652799	-0.00830411	-0.0123403	-0.00459775	-0.00580377	-0.000600039	0.000100369	-0.000418628	-0.00831048	0.00263321	0.000223867	-0.000228104	-0.000467354	-0.000684087	-0.000270432	0.000972254	0.00799062	0.000736887	0	0	-0.00320336	-0.00522901	0.00652799
-0.00830411	2010-11-03 21:00:00	-0.0326937	-0.0387077	-0.00601399	-0.00830411	-0.012665	-0.00461915	-0.00618764	-0.00066744	9.67648e-05	-0.000388136	-0.00805413	0.00258668	0.000234672	-0.000217336	-0.000424861	-0.000719951	-0.000234177	0.000921923	0.00775533	0.0007459	0	0	-0.00327298	-0.00529399	0.00601399
-0.00830411	2010-11-03 21:30:00	-0.0312722	-0.0372232	-0.00595099	-0.00830411	-0.0114694	-0.00441449	-0.00640512	-0.000729147	9.15306e-05	-0.000355247	-0.00781038	0.00254126	0.000262697	-0.000198411	-0.000391164	-0.000752246	-0.000199451	0.000882098	0.00752224	0.000754914	0	0	-0.0031509	-0.00509785	0.00595099
-0.00830411	2010-11-03 22:00:00	-0.0298508	-0.0352667	-0.00541591	-0.00830411	-0.0105985	-0.00402494	-0.0064216	-0.00079068	8.45464e-05	-0.000316277	-0.0075631	0.00249585	0.000264726	-0.000181493	-0.000357468	-0.000780412	-0.00017126	0.000854852	0.00727816	0.000763928	0	0	-0.00283468	-0.00466422	0.00541591
-0.00830411	2010-11-03 22:30:00	-0.0262971	-0.0324292	-0.00613207	-0.00830411	-0.00952096	-0.00365529	-0.006137	-0.000842447	7.62093e-05	-0.000270797	-0.00730176	0.0024504	0.000243794	-0.000165399	-0.000320792	-0.000794843	-0.000143362	0.000832206	0.00701633	0.000772941	0	0	-0.00233395	-0.00403034	0.00613207
-0.00830411	2010-11-03 23:00:00	-0.0227434	-0.0290996	-0.00635623	-0.00830411	-0.00854672	-0.00324483	-0.00566047	-0.000869293	6.60751e-05	-0.000219193	-0.00703544	0.0024043	0.000228931	-0.00015325	-0.000278229	-0.000797761	-0.000119905	0.000804914	0.00675742	0.000781955	0	0	-0.0016699	-0.00324413	0.00635623
-0.00830411	2010-11-03 23:30:00	-0.0191898	-0.0252253	-0.00603551	-0.00830411	-0.00735109	-0.00281385	-0.00511473	-0.000882476	5.49746e-05	-0.000162322	-0.00676356	0.00235858	0.000197196	-0.000137713	-0.000234152	-0.000788402	-0.000101391	0.000767995	0.00649357	0.000790969	0	0	-0.000874039	-0.00236077	0.00603551
-0.00830411	2010-11-04	-0.0149254	-0.0209821	-0.00605665	-0.00830411	-0.00605211	-0.00234181	-0.0045208	-0.000872667	4.41667e-05	-0.000101295	-0.00649285	0.00231251	0.000185716	-0.000120168	-0.000185794	-0.000769685	-9.17791e-05	0.000730253	0.00622367	0.000799982	0	0	1.36923e-05	-0.00143898	0.00605665
-0.00830411	2010-11-04 00:30:00	-0.010661	-0.0166026	-0.00594159	-0.00830411	-0.00475314	-0.0018083	-0.00390504	-0.000845427	3.38968e-05	-4.06966e-05	-0.00622771	0.00226669	0.000167818	-9.70308e-05	-0.000138926	-0.000731802	-9.44833e-05	0.000699629	0.00595708	0.000808996	0	0	0.000947229	-0.00053726	0.00594159
-0.00830411	2010-11-04 01:00:00	-0.0056859	-0.0117717	-0.00608583	-0.00830411	-0.00301139	-0.00125389	-0.00323657	-0.000791209	2.47186e-05	1.83613e-05	-0.00595992	0.00222227	0.000161402	-7.58769e-05	-0.000103905	-0.000678679	-0.000105438	0.000663121	0.00567455	0.00081801	0	0	0.00187709	0.000289739	0.00608583
-0.00830411	2010-11-04 01:30:00	-0.0014215	-0.00750635	-0.00608485	-0.00830411	-0.0017271	-0.000720144	-0.00245523	-0.000715837	1.67837e-05	7.41208e-05	-0.00567954	0.00217794	0.000134054	-5.61273e-05	-7.7539e-05	-0.000615749	-0.000122613	0.000614022	0.00537609	0.000827023	0	0	0.00275323	0.000994372	0.00608485
-0.00830411	2010-11-04 02:00:00	0.0028429	-0.00370467	-0.00654757	-0.00830411	-0.000531485	-0.000247601	-0.00171303	-0.000629122	9.85707e-06	0.000128638	-0.00539242	0.00213218	0.000115481	-4.08804e-05	-5.56184e-05	-0.000556388	-0.000140835	0.000553178	0.00506482	0.000836037	0	0	0.00352797	0.00153866	0.00654757
-0.00830411	2010-11-04 02:30:00	0.0063966	-0.000452561	-0.00684916	-0.00830411	0.000546137	0.000142577	-0.000975355	-0.000534568	5.0356e-06	0.000184012	-0.00509035	0.00208612	8.54268e-05	-3.15629e-05	-4.84052e-05	-0.000487375	-0.000157779	0.000479323	0.00474823	0.000845051	0	0	0.00415875	0.00189629	0.00684916
-0.00830411	2010-11-04 03:00:00	0.0085288	0.00186905	-0.00665975	-0.00830411	0.00129898	0.000389305	-0.000294926	-0.000436292	2.41855e-06	0.00023489	-0.00478419	0.00203937	5.94305e-05	-2.36952e-05	-4.82409e-05	-0.00042027	-0.000174556	0.000391216	0.00442121	0.000854065	0	0	0.00461061	0.00205384	0.00665975
-0.00830411	2010-11-04 03:30:00	0.0099503	0.00282805	-0.00712225	-0.00830411	0.00141703	0.000533385	0.000154438	-0.000336045	2.06861e-06	0.000285338	-0.00446806	0.0019919	3.78232e-05	-1.94828e-05	-3.96789e-05	-0.000352761	-0.000189258	0.000295558	0.00408723	0.000863078	0	0	0.00485826	0.00201134	0.00712225
-0.00830411	2010-11-04 04:00:00	0.0099503	0.00329231	-0.00665799	-0.00830411	0.00162374	0.00055429	0.00052926	-0.000233957	4.3671e-06	0.000336216	-0.00414696	0.00194348	2.93778e-05	-1.89257e-05	-5.14783e-05	-0.000284198	-0.000193173	0.000197401	0.00376534	0.000872092	0	0	0.00488755	0.001782	0.00665799
-0.00830411	2010-11-04 04:30:00	0.0092395	0.00268893	-0.00655057	-0.00830411	0.00140234	0.000492952	0.000729441	-0.000137826	7.9715e-06	0.000383838	-0.00382468	0.00189433	3.88295e-05	-1.77886e-05	-6.91178e-05	-0.000223535	-0.000185882	9.50548e-05	0.00343831	0.000881106	0	0	0.00469643	0.00139126	0.00655057
-0.00830411	2010-11-04 05:00:00	0.0078181	0.00109295	-0.00672515	-0.00830411	0.000870889	0.000370028	0.000715854	-5.69796e-05	1.25737e-05	0.000431032	-0.00350123	0.00184612	1.72209e-05	-2.2604e-05	-0.0001017	-0.000168706	-0.000172246	-4.77477e-06	0.00310122	0.000890119	0	0	0.00429509	0.000875153	0.00672515
-0.00830411	2010-11-04 05:30:00	0.0063966	-0.000759253	-0.00715585	-0.00830411	0.000531485	0.000103521	0.000680438	1.21303e-05	1.78288e-05	0.000480624	-0.00317369	0.00179736	1.21569e-05	-2.79991e-05	-0.00016758	-0.000127814	-0.000143047	-0.000102938	0.00276962	0.000899133	0	0	0.00370545	0.000278173	0.00715585
-0.00830411	2010-11-04 06:00:00	0.0028429	-0.00407821	-0.00692111	-0.00830411	-0.000767538	-0.000265629	0.000444022	5.61891e-05	2.31988e-05	0.00053347	-0.00284702	0.00174756	3.37655e-05	-4.72603e-05	-0.000227689	-0.000103823	-0.000102077	-0.000204879	0.00243491	0.000908147	0	0	0.00295999	-0.000349448	0.00692111
-0.00830411	2010-11-04 06:30:00	-0.0014215	-0.00799322	-0.00657172	-0.00830411	-0.00216987	-0.00079901	1.56691e-05	8.11093e-05	2.86211e-05	0.000586789	-0.00251947	0.00169669	7.76926e-06	-7.4679e-05	-0.000277325	-8.10883e-05	-4.7263e-05	-0.000303864	0.00210459	0.00091716	0	0	0.00209982	-0.000954763	0.00657172
-0.00830411	2010-11-04 07:00:00	-0.0056859	-0.0120822	-0.00639626	-0.00830411	-0.00369021	-0.00135329	-0.000504529	8.85117e-05	3.2821e-05	0.00063848	-0.00219602	0.00164615	3.74768e-05	-0.000104616	-0.000300501	-7.91803e-05	2.14797e-05	-0.00040076	0.00177299	0.000926174	0	0	0.00117235	-0.00148537	0.00639626
-0.00830411	2010-11-04 07:30:00	-0.0099503	-0.0160627	-0.00611244	-0.00830411	-0.00509256	-0.00180518	-0.00123397	6.89356e-05	3.47851e-05	0.00068696	-0.00186495	0.00159434	5.03088e-05	-0.000128532	-0.00029459	-8.81348e-05	9.54571e-05	-0.000496828	0.00144451	0.000935188	0	0	0.000228393	-0.00189277	0.00611244
-0.00830411	2010-11-04 08:00:00	-0.0127932	-0.0188783	-0.00608507	-0.00830411	-0.00574204	-0.00207281	-0.00194528	3.0177e-05	3.48896e-05	0.00073411	-0.00151894	0.00154079	8.27215e-05	-0.000133256	-0.000275344	-0.000112238	0.00017113	-0.000591196	0.00109533	0.000944201	0	0	-0.000680853	-0.00213555	0.00608507
-0.00830411	2010-11-04 08:30:00	-0.0142147	-0.0202992	-0.0060845	-0.00830411	-0.00562403	-0.0021349	-0.00251203	-3.17056e-05	3.21052e-05	0.000784131	-0.00116649	0.00148587	0.00013303	-0.000127014	-0.000234105	-0.000165113	0.000247201	-0.000683064	0.000737181	0.000953215	0	0	-0.00150701	-0.00218237	0.0060845
-0.00830411	2010-11-04 09:00:00	-0.0142147	-0.0211313	-0.00691657	-0.00830411	-0.00552067	-0.00211462	-0.00286049	-0.000110756	2.63016e-05	0.00083458	-0.000816382	0.00143121	0.000148569	-0.000117139	-0.000170876	-0.0002293	0.000321911	-0.00077661	0.000386722	0.000962282	0	0	-0.0022075	-0.00201439	0.00691657
-0.00830411	2010-11-04 09:30:00	-0.0149254	-0.0214188	-0.00649342	-0.00830411	-0.00552067	-0.00205316	-0.00299518	-0.000189763	1.75099e-05	0.000884258	-0.000469499	0.00137754	0.000161402	-0.00010267	-8.12328e-05	-0.000298065	0.000395259	-0.000875623	3.90089e-05	0.000971451	0	0	-0.00274826	-0.001627	0.00649342
-0.00830411	2010-11-04 10:00:00	-0.0142147	-0.0205971	-0.00638243	-0.00830411	-0.0050779	-0.00182796	-0.0029989	-0.000268639	6.0228e-06	0.000929098	-0.000127888	0.00132458	0.000143505	-7.38013e-05	3.32635e-05	-0.000363554	0.000458991	-0.00098512	-0.000308338	0.000980376	0	0	-0.00310591	-0.00103084	0.00638243
-0.00830411	2010-11-04 10:30:00	-0.0113717	-0.0178129	-0.00644121	-0.00830411	-0.00355753	-0.00133614	-0.00280615	-0.000333983	-6.95304e-06	0.000968969	0.000199357	0.00127422	0.000126961	-2.85708e-05	0.000156344	-0.000408373	0.000512356	-0.00109796	-0.000639021	0.000988557	0	0	-0.0032692	-0.000251693	0.00644121
-0.00830411	2010-11-04 11:00:00	-0.0078181	-0.0135735	-0.00575536	-0.00830411	-0.00138769	-0.00059772	-0.00240334	-0.000381983	-2.06811e-05	0.00100567	0.000515186	0.00122605	0.000126961	2.31e-05	0.000275004	-0.000444485	0.000555648	-0.00121163	-0.000976662	0.000996485	0	0	-0.00323976	0.00067049	0.00575536
-0.00830411	2010-11-04 11:30:00	-0.0021322	-0.00849722	-0.00636502	-0.00830411	0.000885542	0.000284654	-0.00169492	-0.000410495	-3.4686e-05	0.00103908	0.000834239	0.00117951	9.45486e-05	7.6198e-05	0.000380515	-0.000446281	0.000585617	-0.00131481	-0.00130735	0.00100371	0	0	-0.00303188	0.0016837	0.00636502
-0.00830411	2010-11-04 12:00:00	0.0028429	-0.0025452	-0.0053881	-0.00830411	0.00348349	0.00118794	-0.000663582	-0.00040235	-4.90357e-05	0.00106721	0.00116004	0.0011331	3.14066e-05	0.000127579	0.000471155	-0.000393002	0.0006039	-0.00141926	-0.00164572	0.00101071	0	0	-0.00267152	0.00272684	0.0053881
-0.00830411	2010-11-04 12:30:00	0.0092395	0.00340451	-0.00583499	-0.00830411	0.00575673	0.00211174	0.000546106	-0.000357636	-6.29622e-05	0.00109325	0.00148523	0.00108471	-3.03839e-05	0.000174968	0.000532613	-0.000301592	0.00061391	-0.00152497	-0.00197128	0.00101903	0	0	-0.0021944	0.00373354	0.00583499
-0.00830411	2010-11-04 13:00:00	0.0156361	0.00941872	-0.00621738	-0.00830411	0.00813328	0.00293328	0.00183405	-0.00028025	-7.59276e-05	0.00112164	0.00179667	0.00103554	-8.27215e-05	0.000212461	0.000577968	-0.000186191	0.000612966	-0.00163194	-0.00229793	0.00102698	0	0	-0.0016435	0.00463646	0.00621738
-0.00830411	2010-11-04 13:30:00	0.0206112	0.0144634	-0.00614782	-0.00830411	0.00986038	0.00359083	0.00309111	-0.000175886	-8.70176e-05	0.00115659	0.00210605	0.000985402	-0.000150928	0.000237537	0.0006115	-4.45303e-05	0.000605907	-0.00172923	-0.0026299	0.00103381	0	0	-0.00106599	0.00537186	0.00614782
-0.00830411	2010-11-04 14:00:00	0.0234542	0.0180692	-0.00538504	-0.00830411	0.0107166	0.00400204	0.00419908	-4.45006e-05	-9.57412e-05	0.00119359	0.00241543	0.000936789	-0.000198879	0.000254745	0.000629069	0.000120673	0.000591747	-0.00181016	-0.00295106	0.00103955	0	0	-0.000509834	0.00588415	0.00538504
-0.00830411	2010-11-04 14:30:00	0.0262971	0.0206768	-0.00562034	-0.00830411	0.0112627	0.00426929	0.00504961	0.000115615	-0.00010156	0.00123059	0.00272834	0.000888983	-0.000240412	0.000266871	0.000642099	0.000302821	0.000576772	-0.00188356	-0.0032812	0.00104434	0	0	-2.0377e-05	0.00612994	0.00562034
-0.00830411	2010-11-04 15:00:00	0.02914	0.0226959	-0.00644411	-0.00830411	0.0119122	0.0044747	0.00566002	0.000285147	-0.000104554	0.00127243	0.00305384	0.000838912	-0.000279241	0.000275608	0.000639097	0.000476262	0.00056232	-0.00194436	-0.00361554	0.00104886	0	0	0.000362913	0.0060814	0.00644411
-0.00830411	2010-11-04 15:30:00	0.0298508	0.0237484	-0.00610235	-0.00830411	0.0123403	0.00455732	0.0060785	0.000444826	-0.00010505	0.00131757	0.00338696	0.000785798	-0.000286334	0.00027982	0.000630324	0.00062616	0.00055011	-0.0019951	-0.00394989	0.00105342	0	0	0.000609282	0.00572858	0.00610235
-0.00830411	2010-11-04 16:00:00	0.02914	0.0230342	-0.00610582	-0.00830411	0.0117942	0.00453703	0.0063005	0.000583351	-0.000102804	0.00136592	0.00371977	0.000730884	-0.000302879	0.000275852	0.000615593	0.000753323	0.000543199	-0.00203746	-0.00427581	0.00105828	0	0	0.000698896	0.00508048	0.00610582
-0.00830411	2010-11-04 16:30:00	0.0277186	0.0220364	-0.00568223	-0.00830411	0.0116908	0.00439371	0.00640059	0.000700636	-9.84155e-05	0.00141757	0.00404762	0.000674635	-0.000320098	0.000271617	0.000595162	0.000859052	0.000539304	-0.00207731	-0.00460649	0.00106304	0	0	0.000624257	0.00416482	0.00568223
-0.00830411	2010-11-04 17:00:00	0.0255864	0.0200453	-0.00554108	-0.00830411	0.0111447	0.00422948	0.00638247	0.000794709	-9.28679e-05	0.00147084	0.00438836	0.000616616	-0.000315711	0.000265932	0.000581967	0.000931835	0.00053897	-0.00212221	-0.00494963	0.00106682	0	0	0.000390732	0.00302644	0.00554108
-0.00830411	2010-11-04 17:30:00	0.0220327	0.0173029	-0.00472976	-0.00830411	0.0104952	0.00394257	0.00619425	0.000854096	-8.65994e-05	0.00152378	0.00474081	0.000557294	-0.000315711	0.000258309	0.000562744	0.00098002	0.0005445	-0.00216708	-0.00528764	0.00106991	0	0	1.61675e-05	0.00172446	0.00472976
-0.00830411	2010-11-04 18:00:00	0.0177683	0.0135836	-0.00418468	-0.00830411	0.00929956	0.00357317	0.00590141	0.000886593	-8.03309e-05	0.00157264	0.00509649	0.000497195	-0.000295456	0.000250685	0.000539333	0.00100466	0.000556774	-0.00221281	-0.00563297	0.00107278	0	0	-0.000470397	0.000328416	0.00418468
-0.00830411	2010-11-04 18:30:00	0.0149254	0.00969942	-0.00522598	-0.00830411	0.00822198	0.00320365	0.00549489	0.000896053	-7.42557e-05	0.00161902	0.00546183	0.000436476	-0.00029478	0.000243352	0.000509894	0.00101467	0.000572064	-0.002264	-0.00599515	0.00107495	0	0	-0.00103079	-0.00108633	0.00522598
-0.00830411	2010-11-04 19:00:00	0.0113717	0.0061532	-0.0052185	-0.00830411	0.00757249	0.00281373	0.00501464	0.00089198	-6.93401e-05	0.0016678	0.00583362	0.000369518	-0.00029478	0.000233187	0.000474802	0.00101889	0.000592927	-0.00231727	-0.00635696	0.0010761	0	0	-0.00162042	-0.0024436	0.0052185
-0.00830411	2010-11-04 19:30:00	0.0078181	0.00192054	-0.00589756	-0.00830411	0.00615548	0.00240315	0.00449897	0.000866667	-6.53701e-05	0.00172026	0.00621304	0.0002993	-0.000276206	0.000220145	0.000457396	0.0010035	0.000623905	-0.0023777	-0.00673122	0.00107618	0	0	-0.0021914	-0.00367143	0.00589756
-0.00830411	2010-11-04 20:00:00	0.0042644	-0.00198439	-0.00624879	-0.00830411	0.00497454	0.00195163	0.00389227	0.000820288	-6.27687e-05	0.00177234	0.00661178	0.000227653	-0.00027553	0.000200418	0.000453115	0.000981817	0.00066211	-0.00244356	-0.00711977	0.00107597	0	0	-0.0026959	-0.0047067	0.00624879
-0.00830411	2010-11-04 20:30:00	0.0007107	-0.00512592	-0.00583662	-0.00830411	0.0040003	0.00162254	0.00332471	0.000766289	-6.25023e-05	0.00182163	0.00701258	0.000154299	-0.00027553	0.000194245	0.000476784	0.000960586	0.000704376	-0.00250899	-0.00749989	0.00107526	0	0	-0.00308943	-0.00549907	0.00583662
-0.00830411	2010-11-04 21:00:00	-0.0014215	-0.00678465	-0.00536315	-0.00830411	0.00379358	0.0015398	0.0027662	0.00070248	-6.45867e-05	0.00186801	0.00742304	8.18141e-05	-0.000237377	0.00019458	0.000513342	0.000924722	0.000747732	-0.00257401	-0.00788587	0.00107399	0	0	-0.00333398	-0.00601402	0.00536315
-0.00830411	2010-11-04 21:30:00	-0.0014215	-0.00681734	-0.00539584	-0.00830411	0.00444307	0.00160101	0.00238314	0.000625356	-6.84679e-05	0.00191477	0.0078376	1.04156e-05	-0.000231637	0.000208179	0.00053843	0.000891215	0.000792491	-0.00263272	-0.00826324	0.00107233	0	0	-0.00340055	-0.00623462	0.00539584
-0.00830411	2010-11-04 22:00:00	-0.0007107	-0.00645317	-0.00574247	-0.00830411	0.00454642	0.00182633	0.00226575	0.000544422	-7.42402e-05	0.00196758	0.00824806	-6.05791e-05	-0.000201584	0.00022425	0.000582343	0.000841818	0.000833563	-0.00268178	-0.00864794	0.00106986	0	0	-0.0032712	-0.00616215	0.00574247
-0.00830411	2010-11-04 22:30:00	0.0014215	-0.00442709	-0.00584859	-0.00830411	0.00563868	0.00209309	0.00234111	0.000469532	-8.26087e-05	0.00202612	0.0086594	-0.00013294	-0.000222515	0.000237804	0.000619018	0.00080822	0.000875473	-0.00272794	-0.00903704	0.00106726	0	0	-0.00294027	-0.00581538	0.00584859
-0.00830411	2010-11-04 23:00:00	0.0042644	-0.00171096	-0.00597536	-0.00830411	0.00661293	0.00246223	0.00266031	0.000417678	-9.32966e-05	0.00208308	0.00906664	-0.000205021	-0.000230284	0.000254455	0.000660139	0.000786338	0.000917341	-0.00277953	-0.00944059	0.00106439	0	0	-0.00241486	-0.0052288	0.00597536
-0.00830411	2010-11-04 23:30:00	0.0071073	0.00160378	-0.00550352	-0.00830411	0.00758714	0.00297521	0.00305777	0.000377386	-0.000105489	0.00214248	0.00947563	-0.00027704	-0.00025054	0.000269168	0.000711358	0.000771704	0.000950035	-0.00283785	-0.00983555	0.00106074	0	0	-0.00171447	-0.00444979	0.00550352
-0.00830411	2010-11-05	0.0127932	0.00656619	-0.00622701	-0.00830411	0.00963897	0.00357017	0.00363069	0.000358465	-0.000117895	0.00220427	0.00986558	-0.000347166	-0.00027553	0.000291214	0.000756948	0.000779155	0.000975062	-0.00289531	-0.0102162	0.00105689	0	0	-0.00086985	-0.00353516	0.00622701
-0.00830411	2010-11-05 00:30:00	0.0177683	0.011678	-0.00609035	-0.00830411	0.0113807	0.00422698	0.00436012	0.000370289	-0.000130579	0.00226492	0.0102544	-0.000416858	-0.000276206	0.000310117	0.000812566	0.000798322	0.000991775	-0.002949	-0.0105998	0.0010527	0	0	7.87882e-05	-0.00254713	0.00609035
-0.00830411	2010-11-05 01:00:00	0.0227434	0.0165145	-0.0062289	-0.00830411	0.0127831	0.00480191	0.00517234	0.000405412	-0.000143199	0.00232436	0.0106355	-0.000484873	-0.000316717	0.000330737	0.000858038	0.000842848	0.000997972	-0.00300102	-0.0109704	0.0010477	0	0	0.00108416	-0.00154923	0.0062289
-0.00830411	2010-11-05 01:30:00	0.0277186	0.0215332	-0.00618543	-0.00830411	0.0143034	0.00537685	0.00603275	0.000474959	-0.000155182	0.00237815	0.0110061	-0.000552173	-0.000325839	0.000354477	0.000907885	0.000901402	0.000999584	-0.00306019	-0.0113397	0.00104234	0	0	0.00209469	-0.000602255	0.00618543
-0.00830411	2010-11-05 02:00:00	0.0326937	0.0265075	-0.00618617	-0.00830411	0.0159271	0.006013	0.00687958	0.000559877	-0.000166481	0.00242941	0.0113832	-0.000619722	-0.00035454	0.000377035	0.000953193	0.000963075	0.000994577	-0.00313866	-0.0117224	0.00103643	0	0	0.00305755	0.000239405	0.00618617
-0.00830411	2010-11-05 02:30:00	0.0376688	0.0315548	-0.006114	-0.00830411	0.0178756	0.00660859	0.00775276	0.000656402	-0.000176004	0.00248226	0.0117579	-0.000688978	-0.000371761	0.000397365	0.000979653	0.00103164	0.000987393	-0.0032238	-0.0120928	0.00103013	0	0	0.0039217	0.00093089	0.006114
-0.00830411	2010-11-05 03:00:00	0.0419332	0.0352598	-0.00667341	-0.00830411	0.0189532	0.00708126	0.00859958	0.000766284	-0.000183276	0.00253318	0.0121133	-0.000756714	-0.000394722	0.000414283	0.00101917	0.00109623	0.000977926	-0.00331234	-0.0124466	0.00102295	0	0	0.00464091	0.00143928	0.00667341
-0.00830411	2010-11-05 03:30:00	0.0447762	0.0378036	-0.00697256	-0.00830411	0.0194847	0.0074101	0.00938916	0.000882035	-0.000187852	0.00258166	0.0124634	-0.000824604	-0.000434227	0.00042924	0.00104402	0.0011733	0.000963159	-0.00340966	-0.0127934	0.00101517	0	0	0.00517641	0.0017452	0.00697256
-0.00830411	2010-11-05 04:00:00	0.0461976	0.0400574	-0.00614016	-0.00830411	0.0203555	0.00763616	0.010035	0.00100926	-0.000190176	0.00262204	0.0128071	-0.000892899	-0.000443349	0.00044364	0.0010571	0.00125775	0.000955474	-0.00350949	-0.0131316	0.00100731	0	0	0.00549913	0.00184359	0.00614016
-0.00830411	2010-11-05 04:30:00	0.0476191	0.041076	-0.00654309	-0.00830411	0.0206803	0.00782093	0.0105144	0.00113053	-0.000190213	0.00265626	0.0131346	-0.000960231	-0.000463605	0.000454339	0.00105833	0.00133024	0.000956104	-0.00361227	-0.0134639	0.000999316	0	0	0.00559143	0.00174359	0.00654309
-0.00830411	2010-11-05 05:00:00	0.0483298	0.0414108	-0.00691901	-0.00830411	0.021005	0.00792395	0.0108328	0.00124019	-0.000188651	0.00269001	0.0134645	-0.00102843	-0.000487917	0.00046252	0.00103033	0.00140716	0.000964524	-0.00371168	-0.0137966	0.000991491	0	0	0.00544808	0.00146761	0.00691901
-0.00830411	2010-11-05 05:30:00	0.0476191	0.0409589	-0.00666022	-0.00830411	0.0211084	0.00792432	0.0110684	0.00133834	-0.000185208	0.00272495	0.0137997	-0.00109806	-0.00049501	0.000460467	0.000981787	0.00147783	0.000978559	-0.00380438	-0.0141266	0.000983115	0	0	0.00507665	0.00104974	0.00666022
-0.00830411	2010-11-05 06:00:00	0.0461976	0.0392198	-0.00697782	-0.00830411	0.0205623	0.00774019	0.0111986	0.00142488	-0.000180998	0.00276358	0.0141392	-0.00116769	-0.000514589	0.000446044	0.00092475	0.00154388	0.00100547	-0.00390381	-0.0144624	0.000974024	0	0	0.00449704	0.000533438	0.00697782
-0.00830411	2010-11-05 06:30:00	0.042644	0.0361921	-0.00645186	-0.00830411	0.0193666	0.00733023	0.0111323	0.001496	-0.000176119	0.00280422	0.0144896	-0.00123896	-0.000523711	0.000422837	0.000882351	0.00160353	0.00104412	-0.0040007	-0.0148095	0.000964329	0	0	0.00374039	-3.12735e-05	0.00645186
-0.00830411	2010-11-05 07:00:00	0.0376688	0.0322151	-0.00545367	-0.00830411	0.0177429	0.00679685	0.0108213	0.00154773	-0.000171088	0.00284534	0.0148497	-0.00131166	-0.000528099	0.000394907	0.00085019	0.00164523	0.00109307	-0.00409844	-0.0151695	0.000954501	0	0	0.00284728	-0.000590945	0.00545367
-0.00830411	2010-11-05 07:30:00	0.0334044	0.0281001	-0.00530434	-0.00830411	0.0162226	0.00624244	0.0102747	0.00157444	-0.000167526	0.00288405	0.015218	-0.0013857	-0.00050649	0.000376584	0.000841581	0.00167571	0.00115071	-0.00418944	-0.0155249	0.000944211	0	0	0.00186534	-0.00109209	0.00530434
-0.00830411	2010-11-05 08:00:00	0.0298508	0.0243825	-0.00546826	-0.00830411	0.0150416	0.0058723	0.00954984	0.00157611	-0.000165515	0.00292105	0.0155669	-0.00146014	-0.000473403	0.000365908	0.000841511	0.00167701	0.00120852	-0.00426451	-0.0158659	0.000933483	0	0	0.000846474	-0.00148462	0.00546826
-0.00830411	2010-11-05 08:30:00	0.0277186	0.0219991	-0.0057195	-0.00830411	0.0149382	0.00558464	0.00886941	0.00155268	-0.000164857	0.00295805	0.0159085	-0.00153424	-0.000445378	0.000364527	0.000846168	0.00165457	0.00127129	-0.00433918	-0.0162026	0.000922731	0	0	-0.000156243	-0.00172512	0.0057195
-0.00830411	2010-11-05 09:00:00	0.0255864	0.0194096	-0.00617677	-0.00830411	0.0140674	0.00546109	0.00833273	0.00150424	-0.00016658	0.00300067	0.0162601	-0.00160964	-0.000408907	0.000364504	0.000889037	0.00161126	0.00133825	-0.00441763	-0.0165525	0.000911368	0	0	-0.00109174	-0.00177986	0.00617677
-0.00830411	2010-11-05 09:30:00	0.0241649	0.0180841	-0.00608079	-0.00830411	0.0140674	0.00531751	0.00794061	0.00143671	-0.000171193	0.00304747	0.0166222	-0.00168579	-0.000418358	0.00036513	0.000965344	0.00155562	0.00140781	-0.00450574	-0.016915	0.000899882	0	0	-0.00191406	-0.00162728	0.00608079
-0.00830411	2010-11-05 10:00:00	0.0241649	0.0171555	-0.00700942	-0.00830411	0.0137426	0.00531689	0.00773138	0.00136339	-0.000177995	0.00309026	0.016984	-0.00176129	-0.000413294	0.00038243	0.00105499	0.00149812	0.00147523	-0.00459887	-0.0172712	0.000887822	0	0	-0.0025851	-0.00125985	0.00700942
-0.00830411	2010-11-05 10:30:00	0.0234542	0.0177021	-0.00575206	-0.00830411	0.0141854	0.00558277	0.00758763	0.00128255	-0.00018723	0.00312777	0.0173441	-0.0018361	-0.000406878	0.000419526	0.00116345	0.00143972	0.00152608	-0.00470165	-0.0176344	0.000875599	0	0	-0.00307699	-0.000685048	0.00575206
-0.00830411	2010-11-05 11:00:00	0.0270078	0.0210518	-0.00595604	-0.00830411	0.0164733	0.00617711	0.00768111	0.00121138	-0.000197578	0.00316276	0.0177071	-0.00190927	-0.000419035	0.000468632	0.0012644	0.00139948	0.00156311	-0.00479938	-0.017991	0.000862977	0	0	-0.00337371	7.44658e-05	0.00595604
-0.00830411	2010-11-05 11:30:00	0.0326937	0.0252475	-0.00744619	-0.00830411	0.0187465	0.0069159	0.0081494	0.00115379	-0.000208904	0.00319458	0.0180713	-0.00198262	-0.000411942	0.000513504	0.00133775	0.00136961	0.00159647	-0.00489375	-0.0183599	0.000850247	0	0	-0.00347205	0.000981758	0.00744619
-0.00830411	2010-11-05 12:00:00	0.0362474	0.0291273	-0.00712008	-0.00830411	0.0201488	0.00765507	0.00889242	0.00111761	-0.000221488	0.0032199	0.0184299	-0.00205508	-0.00046664	0.000551889	0.00141974	0.00138512	0.00162282	-0.00498814	-0.0187237	0.000837424	0	0	-0.00338164	0.00198746	0.00712008
-0.00830411	2010-11-05 12:30:00	0.0405118	0.0342251	-0.0062867	-0.00830411	0.0223187	0.00837358	0.00987557	0.00112576	-0.000234563	0.00324345	0.0187735	-0.00212589	-0.000546326	0.00058858	0.00148257	0.0014482	0.00163922	-0.00508421	-0.0190817	0.000824422	0	0	-0.00312416	0.00303252	0.0062867
-0.00830411	2010-11-05 13:00:00	0.0461976	0.0395629	-0.00663468	-0.00830411	0.0244885	0.00907182	0.0109625	0.00116837	-0.000247821	0.00326666	0.0191263	-0.00219586	-0.000579084	0.000622439	0.00152218	0.0015307	0.00165178	-0.00519203	-0.0194604	0.000810873	0	0	-0.00273179	0.0040518	0.00663468
-0.00830411	2010-11-05 13:30:00	0.050462	0.0437021	-0.00675986	-0.00830411	0.0255514	0.00968794	0.0119877	0.00123236	-0.000259125	0.00328944	0.0194869	-0.00226589	-0.000621625	0.000647515	0.00157193	0.00163504	0.00165281	-0.00529478	-0.0198266	0.000797762	0	0	-0.00224479	0.00497816	0.00675986
-0.00830411	2010-11-05 14:00:00	0.0547264	0.0479381	-0.00678833	-0.00830411	0.0270718	0.0101402	0.0129091	0.00132704	-0.000267603	0.00331304	0.0198406	-0.0023349	-0.000673963	0.000664747	0.00160714	0.00176337	0.00165004	-0.00538578	-0.020205	0.000784241	0	0	-0.0017087	0.00574693	0.00678833
-0.00830411	2010-11-05 14:30:00	0.0575693	0.0511407	-0.00642862	-0.00830411	0.0278247	0.0105301	0.0137596	0.00144875	-0.000274185	0.00333463	0.0202015	-0.00240487	-0.000705369	0.000681688	0.00164661	0.00191257	0.00164347	-0.00546338	-0.0205916	0.000771236	0	0	-0.001171	0.00630033	0.00642862
-0.00830411	2010-11-05 15:00:00	0.0597015	0.0539243	-0.00577721	-0.00830411	0.0286955	0.0108792	0.0144182	0.00158758	-0.000278876	0.00335617	0.0205504	-0.00247453	-0.000741493	0.000698339	0.00166541	0.00206514	0.00163259	-0.00553677	-0.0209609	0.000758361	0	0	-0.000677749	0.00659169	0.00577721
-0.00830411	2010-11-05 15:30:00	0.0625445	0.0564718	-0.00607273	-0.00830411	0.0298911	0.0111874	0.0149512	0.00172996	-0.000281315	0.00338216	0.0208917	-0.00254419	-0.000761418	0.000718402	0.00165217	0.00219693	0.00162512	-0.0055984	-0.0213289	0.000745267	0	0	-0.000270258	0.00658889	0.00607273
-0.00830411	2010-11-05 16:00:00	0.0646767	0.0575902	-0.00708649	-0.00830411	0.0302012	0.0114135	0.0154743	0.00185307	-0.000281237	0.00341098	0.0212161	-0.00261289	-0.000762771	0.0007262	0.00163594	0.00229698	0.00161657	-0.00564538	-0.0216753	0.000732279	0	0	1.78569e-05	0.006277	0.00708649
-0.00830411	2010-11-05 16:30:00	0.0639659	0.0576826	-0.00628333	-0.00830411	0.0304226	0.011353	0.0158408	0.00196286	-0.000279267	0.00344233	0.0215404	-0.00268019	-0.000794507	0.000717974	0.00160972	0.00239743	0.00161791	-0.00568983	-0.0220167	0.000719167	0	0	0.000163095	0.00565975	0.00628333
-0.00830411	2010-11-05 17:00:00	0.0604123	0.0554785	-0.00493385	-0.00830411	0.029109	0.0110865	0.0160666	0.00206674	-0.000275532	0.00347004	0.021855	-0.0027478	-0.000814433	0.000703551	0.0016039	0.00248481	0.00162686	-0.00572757	-0.0223448	0.000706183	0	0	0.000153745	0.00475973	0.00493385
-0.00830411	2010-11-05 17:30:00	0.0575693	0.0526883	-0.00488097	-0.00830411	0.0280314	0.0107378	0.0159694	0.00215123	-0.000270491	0.00349526	0.0221533	-0.0028151	-0.000835364	0.000694012	0.00160534	0.00255463	0.00163693	-0.0057645	-0.022652	0.000692746	0	0	-9.28405e-06	0.00361723	0.00488097
-0.00830411	2010-11-05 18:00:00	0.0547264	0.0500377	-0.00468868	-0.00830411	0.0276033	0.0104501	0.0156374	0.00221271	-0.000264306	0.00351972	0.0224401	-0.00288203	-0.000812751	0.000696019	0.00159641	0.00261161	0.00164981	-0.0058014	-0.0229688	0.000678545	0	0	-0.000312544	0.0022879	0.00468868
-0.00830411	2010-11-05 18:30:00	0.0525942	0.0467661	-0.00582812	-0.00830411	0.0268357	0.0102242	0.0152482	0.00224893	-0.000257839	0.0035449	0.0227228	-0.00294992	-0.000782697	0.000696286	0.00157581	0.00263208	0.00166001	-0.00583118	-0.0232702	0.00066487	0	0	-0.000731032	0.000839193	0.00582812
-0.00830411	2010-11-05 19:00:00	0.0490406	0.043282	-0.00575864	-0.00830411	0.0261863	0.00991651	0.0148033	0.00225647	-0.000252224	0.00357094	0.0230105	-0.00301886	-0.000785056	0.000693699	0.00154505	0.00264249	0.00167434	-0.00586054	-0.0235641	0.000651109	0	0	-0.00123	-0.000653911	0.00575864
-0.00830411	2010-11-05 19:30:00	0.0461976	0.0393045	-0.00689308	-0.00830411	0.0251087	0.00952671	0.0144104	0.00225051	-0.000247287	0.00359774	0.0233062	-0.00308942	-0.000785732	0.000680703	0.00152017	0.00265023	0.00169279	-0.00589243	-0.0238757	0.000636354	0	0	-0.00176743	-0.00211383	0.00689308
-0.00830411	2010-11-05 20:00:00	0.0419332	0.0350304	-0.00690277	-0.00830411	0.0236917	0.0090956	0.0139775	0.0022252	-0.000244639	0.00362785	0.0235959	-0.00316209	-0.000796536	0.000667974	0.00151315	0.00264379	0.00171539	-0.00592599	-0.0241494	0.000621656	0	0	-0.00229708	-0.00346539	0.00690277
-0.00830411	2010-11-05 20:30:00	0.0369581	0.0314673	-0.00549079	-0.00830411	0.0228355	0.00868502	0.0134145	0.00217878	-0.000243542	0.00365398	0.0238651	-0.00323355	-0.000781344	0.00065391	0.00153225	0.00262674	0.00174352	-0.00595407	-0.0243999	0.000607028	0	0	-0.00277174	-0.00464071	0.00549079
-0.00830411	2010-11-05 21:00:00	0.0334044	0.0281971	-0.0052073	-0.00830411	0.0218612	0.00837658	0.0128424	0.00211886	-0.000243767	0.00367599	0.0241121	-0.00330393	-0.000780668	0.000652262	0.00156472	0.00259756	0.00177291	-0.0059742	-0.024633	0.000592167	0	0	-0.00314659	-0.00558342	0.0052073
-0.00830411	2010-11-05 21:30:00	0.0326937	0.0261655	-0.00652825	-0.00830411	0.0214331	0.00827332	0.0123057	0.00204568	-0.000245282	0.00369672	0.0243582	-0.00337523	-0.000746904	0.000663053	0.00161454	0.00257065	0.00180009	-0.00598929	-0.0248775	0.000577106	0	0	-0.00338234	-0.00625214	0.00652825
-0.00830411	2010-11-05 22:00:00	0.0326937	0.0262227	-0.00647104	-0.00830411	0.0222007	0.0084368	0.0119272	0.00197824	-0.000248656	0.00371629	0.0246172	-0.00344756	-0.000741164	0.000681131	0.00165841	0.00255214	0.00182703	-0.0059981	-0.0251243	0.000562277	0	0	-0.00344806	-0.00662276	0.00647104
-0.00830411	2010-11-05 22:30:00	0.0341152	0.0275076	-0.00660762	-0.00830411	0.0232782	0.00872383	0.0118843	0.00190882	-0.00025376	0.00373419	0.0248862	-0.00352092	-0.00072833	0.000704002	0.00169366	0.00252336	0.00184812	-0.00600774	-0.0253973	0.00054784	0	0	-0.00332331	-0.00668954	0.00660762
-0.00830411	2010-11-05 23:00:00	0.0355366	0.0290298	-0.00650683	-0.00830411	0.0238244	0.00911375	0.012038	0.0018377	-0.000260875	0.00375445	0.0251674	-0.00359505	-0.000739811	0.00072121	0.0017257	0.00249917	0.00185821	-0.00601613	-0.025663	0.000533377	0	0	-0.00299965	-0.00646495	0.00650683
-0.00830411	2010-11-05 23:30:00	0.0383796	0.0321066	-0.00627301	-0.00830411	0.0252267	0.00950368	0.0124535	0.001784	-0.000269327	0.00378001	0.0254349	-0.00366719	-0.000778639	0.000738151	0.00174185	0.00249037	0.00186087	-0.00602747	-0.0259199	0.000518615	0	0	-0.00248133	-0.0059782	0.00627301
-0.00830411	2010-11-06	0.0419332	0.0356847	-0.00624854	-0.00830411	0.0264223	0.00999612	0.0130038	0.00175527	-0.000278923	0.00380849	0.0257088	-0.00373859	-0.000786408	0.000750521	0.00175801	0.0024939	0.00186012	-0.00603625	-0.026174	0.000503462	0	0	-0.00178509	-0.00527281	0.00624854
-0.00830411	2010-11-06 00:30:00	0.0461976	0.0396451	-0.00655246	-0.00830411	0.0277213	0.010407	0.0135759	0.00174415	-0.000289208	0.0038362	0.0259608	-0.00380738	-0.000823885	0.00075674	0.00177257	0.00252092	0.00185398	-0.00603331	-0.0263925	0.000488527	0	0	-0.000939304	-0.00440324	0.00655246
-0.00830411	2010-11-06 01:00:00	0.0497513	0.0434235	-0.00632779	-0.00830411	0.0284741	0.0108379	0.014209	0.00176749	-0.000299264	0.00386344	0.0262049	-0.003874	-0.000832331	0.000762937	0.00179028	0.00256529	0.00184684	-0.00602786	-0.0266213	0.00047343	0	0	1.77899e-05	-0.00343098	0.00632779
-0.00830411	2010-11-06 01:30:00	0.0525942	0.0479384	-0.00465576	-0.00830411	0.0298911	0.0112486	0.0148029	0.00181404	-0.000308996	0.00388708	0.026465	-0.00393993	-0.00084381	0.000768042	0.00181081	0.00262319	0.00183412	-0.00602534	-0.0268625	0.000458143	0	0	0.0010403	-0.00242032	0.00465576
-0.00830411	2010-11-06 02:00:00	0.0575693	0.0522271	-0.00534216	-0.00830411	0.0309687	0.0117002	0.0154314	0.00188552	-0.000317228	0.00391389	0.0267038	-0.00400363	-0.000866095	0.000776803	0.00183273	0.00268949	0.0018173	-0.00602114	-0.0270659	0.00044215	0	0	0.00207744	-0.00143413	0.00534216
-0.00830411	2010-11-06 02:30:00	0.0618337	0.0563385	-0.00549522	-0.00830411	0.0320463	0.0120905	0.0160381	0.00196645	-0.000323387	0.00394155	0.026913	-0.00406383	-0.000854614	0.000786678	0.00185777	0.00273974	0.00179789	-0.00602074	-0.027245	0.000425636	0	0	0.00307651	-0.000529933	0.00549522
-0.00830411	2010-11-06 03:00:00	0.0668089	0.0598381	-0.00697078	-0.00830411	0.0329172	0.0124192	0.0166102	0.00204936	-0.000327718	0.00396519	0.0271175	-0.00412166	-0.000866771	0.000795439	0.00187955	0.00278204	0.00176875	-0.00603545	-0.0274495	0.000409439	0	0	0.00398602	0.000243515	0.00697078
-0.00830411	2010-11-06 03:30:00	0.0689411	0.0626458	-0.00629532	-0.00830411	0.0334487	0.0127271	0.0171815	0.00213809	-0.000330497	0.00398605	0.0273334	-0.00417937	-0.000882639	0.000805337	0.00188083	0.00282314	0.00173836	-0.00606146	-0.0276599	0.000393686	0	0	0.00475866	0.000848943	0.00629532
-0.00830411	2010-11-06 04:00:00	0.071784	0.0654183	-0.00636568	-0.00830411	0.0344229	0.0130349	0.0176617	0.00222664	-0.000331709	0.00400112	0.0275402	-0.00423615	-0.000883316	0.000817172	0.00185581	0.00285	0.00171187	-0.00609336	-0.0278501	0.000378205	0	0	0.00535408	0.00126244	0.00636568
-0.00830411	2010-11-06 04:30:00	0.0739162	0.0676479	-0.0062683	-0.00830411	0.0354118	0.013302	0.018081	0.00231138	-0.000331191	0.0040162	0.0277283	-0.00429019	-0.000901213	0.00081853	0.00181606	0.00288169	0.00168661	-0.00612481	-0.0280332	0.000363443	0	0	0.00574115	0.00147442	0.0062683
-0.00830411	2010-11-06 05:00:00	0.0739162	0.0683608	-0.00555543	-0.00830411	0.0355005	0.0133643	0.0185213	0.00238842	-0.000328663	0.0040296	0.0279173	-0.00434346	-0.000911341	0.000806847	0.00176477	0.002909	0.00167117	-0.00615921	-0.0282037	0.000348586	0	0	0.00589977	0.00148972	0.00555543
-0.00830411	2010-11-06 05:30:00	0.0732055	0.0674399	-0.00576564	-0.00830411	0.034851	0.0131396	0.0187697	0.00246353	-0.000325435	0.00403984	0.0280934	-0.0043971	-0.000912693	0.000780611	0.00171949	0.00293834	0.00167231	-0.0061974	-0.0283742	0.000334279	0	0	0.00582199	0.00132678	0.00576564
-0.00830411	2010-11-06 06:00:00	0.071784	0.0648621	-0.00692191	-0.00830411	0.0333306	0.0127498	0.0187771	0.00253859	-0.000320378	0.00404126	0.0282826	-0.00445161	-0.00094207	0.000759724	0.00169159	0.00297963	0.0016863	-0.00624019	-0.0285644	0.000319157	0	0	0.00551242	0.00101607	0.00692191
-0.00830411	2010-11-06 06:30:00	0.0689411	0.0622758	-0.00666533	-0.00830411	0.0323564	0.0123392	0.0185271	0.00260004	-0.000314078	0.00403877	0.0284725	-0.00450758	-0.000909658	0.000741982	0.00165498	0.00300282	0.00170725	-0.00628255	-0.0287362	0.000303126	0	0	0.00498793	0.00059784	0.00666533
-0.00830411	2010-11-06 07:00:00	0.0660981	0.0594209	-0.00667718	-0.00830411	0.0316036	0.0119694	0.0180205	0.0026402	-0.00030781	0.00403672	0.0286444	-0.00456358	-0.000875893	0.000730947	0.00163008	0.00300412	0.00173313	-0.00632324	-0.0289002	0.000286643	0	0	0.00427666	0.000119363	0.00667718
-0.00830411	2010-11-06 07:30:00	0.0632552	0.0560054	-0.00724979	-0.00830411	0.030526	0.0116409	0.0174484	0.00265343	-0.000301165	0.00403839	0.0288193	-0.00462123	-0.000850226	0.000714853	0.00159326	0.00298309	0.00176311	-0.0063593	-0.0290575	0.000270044	0	0	0.00341635	-0.000368221	0.00724979
-0.00830411	2010-11-06 08:00:00	0.0597015	0.0527473	-0.00695419	-0.00830411	0.0297585	0.0112306	0.0169336	0.00264362	-0.000295513	0.00402914	0.0289969	-0.0046786	-0.000840098	0.000704154	0.00154949	0.00295416	0.00179947	-0.00639497	-0.0292322	0.000254291	0	0	0.00245215	-0.000813222	0.00695419
-0.00830411	2010-11-06 08:30:00	0.0540157	0.0490374	-0.0049783	-0.00830411	0.0283561	0.0109634	0.0164051	0.00261633	-0.000291799	0.0040201	0.0291903	-0.00473627	-0.000812075	0.000689128	0.00153644	0.00290707	0.00184174	-0.00643482	-0.0294146	0.000238171	0	0	0.00143395	-0.00116676	0.0049783
-0.00830411	2010-11-06 09:00:00	0.0525942	0.0468008	-0.00579341	-0.00830411	0.0283561	0.0106146	0.0159339	0.00256794	-0.000291042	0.00401839	0.0293672	-0.00479271	-0.000815786	0.000670515	0.00153365	0.00284857	0.00189278	-0.00647676	-0.0295715	0.000221498	0	0	0.000413452	-0.00138599	0.00579341
-0.00830411	2010-11-06 09:30:00	0.0490406	0.0435332	-0.00550738	-0.00830411	0.0269391	0.0103268	0.0155101	0.00249839	-0.000292541	0.00402001	0.0295184	-0.00484843	-0.000783373	0.000657856	0.00156034	0.00277603	0.00194761	-0.00650651	-0.0296949	0.000204179	0	0	-0.000558849	-0.00143694	0.00550738
-0.00830411	2010-11-06 10:00:00	0.0469084	0.0412434	-0.00566503	-0.00830411	0.0262009	0.0101212	0.0149734	0.00241755	-0.000295508	0.0040228	0.0296335	-0.00490121	-0.000780668	0.000661068	0.00162211	0.00271492	0.00199893	-0.00652539	-0.0297691	0.000186561	0	0	-0.00143667	-0.00129699	0.00566503
-0.00830411	2010-11-06 10:30:00	0.0469084	0.0412802	-0.00562816	-0.00830411	0.0269684	0.0101616	0.014634	0.00234826	-0.000299927	0.00402652	0.0297293	-0.0049501	-0.000761765	0.000680017	0.00169993	0.00266828	0.0020445	-0.0065489	-0.0298474	0.000168787	0	0	-0.00218064	-0.000956596	0.00562816
-0.00830411	2010-11-06 11:00:00	0.0476191	0.0417142	-0.0059049	-0.00830411	0.0273819	0.0104073	0.0145031	0.0022788	-0.000305882	0.00402819	0.029836	-0.00500123	-0.000723943	0.000705161	0.00178936	0.0026043	0.00208614	-0.00658458	-0.0299562	0.000150915	0	0	-0.00276061	-0.000420355	0.0059049
-0.00830411	2010-11-06 11:30:00	0.0497513	0.04314	-0.00661134	-0.00830411	0.0282674	0.0107357	0.0144783	0.00220956	-0.000313274	0.00402618	0.0299569	-0.00505372	-0.000738458	0.000737976	0.00187718	0.0025544	0.00211466	-0.00661432	-0.0300631	0.000133212	0	0	-0.0031574	0.000292816	0.00661134
-0.00830411	2010-11-06 12:00:00	0.0518835	0.0459246	-0.00595893	-0.00830411	0.0295664	0.0112891	0.0148284	0.00215977	-0.000322118	0.00401732	0.0300448	-0.0051028	-0.000774251	0.00078374	0.00194304	0.00253293	0.00212605	-0.00662985	-0.030136	0.000115551	0	0	-0.00336381	0.00115037	0.00595893
-0.00830411	2010-11-06 12:30:00	0.0582801	0.0504705	-0.00780955	-0.00830411	0.031943	0.0120075	0.0154359	0.00212521	-0.000332205	0.00400674	0.0301286	-0.00514868	-0.000786408	0.00082462	0.00198681	0.00252307	0.00211717	-0.00666259	-0.0302133	9.63244e-05	0	0	-0.00338488	0.00210773	0.00780955
-0.00830411	2010-11-06 13:00:00	0.061123	0.0547618	-0.0063612	-0.00830411	0.0337734	0.0126645	0.0162008	0.002114	-0.000342459	0.00399856	0.0302092	-0.0051931	-0.000823885	0.000849674	0.00202207	0.0025426	0.00210421	-0.00670707	-0.0302958	7.59308e-05	0	0	-0.00323738	0.00311072	0.0063612
-0.00830411	2010-11-06 13:30:00	0.0653874	0.0582008	-0.00718657	-0.00830411	0.0346443	0.0131576	0.0170913	0.00212591	-0.000351569	0.0039944	0.0302865	-0.00523883	-0.000886351	0.000863471	0.00206312	0.00259085	0.00209445	-0.00675153	-0.0303843	5.53571e-05	0	0	-0.00294846	0.00409873	0.00718657
-0.00830411	2010-11-06 14:00:00	0.0696518	0.0618711	-0.00778074	-0.00830411	0.0358399	0.0134867	0.0179426	0.00217268	-0.00036021	0.0039944	0.0303747	-0.00528455	-0.000949493	0.000876513	0.00210112	0.00269247	0.00208037	-0.00679725	-0.0304841	3.44909e-05	0	0	-0.00255369	0.00500844	0.00778074
-0.00830411	2010-11-06 14:30:00	0.0724947	0.06472	-0.00777469	-0.00830411	0.0362533	0.0138558	0.018675	0.00226146	-0.000366614	0.003998	0.0304485	-0.00532969	-0.000963678	0.000897422	0.00213191	0.00281335	0.00204928	-0.00683751	-0.0305601	1.40658e-05	0	0	-0.0020944	0.00577791	0.00777469
-0.00830411	2010-11-06 15:00:00	0.0753377	0.068178	-0.00715968	-0.00830411	0.037685	0.014246	0.0191597	0.00235973	-0.000370067	0.00400888	0.0305171	-0.00537315	-0.000970095	0.00091463	0.00215075	0.00292175	0.0020146	-0.00686854	-0.0306445	-5.64016e-06	0	0	-0.00161478	0.00635067	0.00715968
-0.00830411	2010-11-06 15:30:00	0.0767591	0.0710834	-0.00567569	-0.00830411	0.038866	0.0145541	0.0197273	0.00245819	-0.000369816	0.00401753	0.0305871	-0.00541546	-0.00100116	0.000927557	0.00215068	0.00302804	0.00198444	-0.00688612	-0.0307366	-2.53146e-05	0	0	-0.00115867	0.00667974	0.00567569
-0.00830411	2010-11-06 16:00:00	0.0781806	0.072209	-0.00597157	-0.00830411	0.0387479	0.01476	0.0202286	0.00256404	-0.000366749	0.00402284	0.0306536	-0.00545656	-0.00101196	0.000932907	0.00213737	0.00313202	0.00195966	-0.0068903	-0.0308192	-4.56907e-05	0	0	-0.000766383	0.00673099	0.00597157
-0.00830411	2010-11-06 16:30:00	0.0781806	0.07299	-0.00519055	-0.00830411	0.0390727	0.0147605	0.0205824	0.00266814	-0.000362476	0.00403286	0.0307125	-0.00549589	-0.00104336	0.000932907	0.00210635	0.0032296	0.00193922	-0.00689241	-0.0308964	-6.63736e-05	0	0	-0.00047187	0.00648586	0.00519055
-0.00830411	2010-11-06 17:00:00	0.0774699	0.0725181	-0.00495176	-0.00830411	0.0387479	0.0146989	0.0208781	0.00276423	-0.000356897	0.00404751	0.030774	-0.00553448	-0.00105046	0.000928046	0.00204019	0.00330012	0.00192044	-0.0069008	-0.0309902	-8.73033e-05	0	0	-0.000300234	0.0059431	0.00495176
-0.00830411	2010-11-06 17:30:00	0.0746269	0.0709485	-0.00367839	-0.00830411	0.0383198	0.0144124	0.0208818	0.00283343	-0.00034902	0.00406566	0.0308493	-0.00557341	-0.00105485	0.000911616	0.00195816	0.00334806	0.00190898	-0.00691172	-0.0310931	-0.000107863	0	0	-0.000265946	0.00511926	0.00367839
-0.00830411	2010-11-06 18:00:00	0.071784	0.0674382	-0.00434581	-0.00830411	0.0366814	0.0139613	0.0207064	0.00289299	-0.000338901	0.0040908	0.0309367	-0.00561165	-0.00106565	0.000884418	0.00189823	0.00339474	0.0019076	-0.00692599	-0.0312181	-0.000128228	0	0	-0.000371812	0.00404809	0.00434581
-0.00830411	2010-11-06 18:30:00	0.0675196	0.0630813	-0.00443828	-0.00830411	0.0349397	0.0132848	0.0203036	0.00293705	-0.000328256	0.00412536	0.0310521	-0.00565247	-0.00104607	0.000842935	0.00186598	0.00343271	0.00191432	-0.00694488	-0.0313626	-0.00014866	0	0	-0.000608777	0.00277867	0.00443828
-0.00830411	2010-11-06 19:00:00	0.061123	0.0574004	-0.00372256	-0.00830411	0.0325484	0.0124635	0.0196388	0.00296004	-0.000318362	0.00415949	0.0311886	-0.0056964	-0.00103527	0.000810548	0.00182796	0.00345569	0.00192813	-0.00696372	-0.03151	-0.000168818	0	0	-0.000956595	0.00137249	0.00372256
-0.00830411	2010-11-06 19:30:00	0.0547264	0.0515703	-0.00315607	-0.00830411	0.0303046	0.0117855	0.0186384	0.00296346	-0.000309413	0.00419735	0.0313081	-0.00573986	-0.00101028	0.000799674	0.00180015	0.00344618	0.00194442	-0.00696875	-0.0316102	-0.000189219	0	0	-0.0013853	-0.000100431	0.00315607
-0.00830411	2010-11-06 20:00:00	0.0518835	0.0475886	-0.00429486	-0.00830411	0.0297585	0.0113534	0.0176305	0.00292645	-0.000301348	0.00423991	0.031394	-0.00578059	-0.000965707	0.000798445	0.0017738	0.00340396	0.00196045	-0.00696919	-0.031696	-0.000210427	0	0	-0.00185739	-0.00156595	0.00429486
-0.00830411	2010-11-06 20:30:00	0.050462	0.0440932	-0.00636881	-0.00830411	0.0295517	0.0109229	0.0167627	0.00285471	-0.000294552	0.00429109	0.0314968	-0.0058202	-0.000896149	0.000780611	0.00175361	0.0033271	0.00199453	-0.00698303	-0.0318321	-0.000231441	0	0	-0.00233051	-0.00295057	0.00636881
-0.00830411	2010-11-06 21:00:00	0.0412225	0.0381596	-0.00306295	-0.00830411	0.0267177	0.0104097	0.0159896	0.0027525	-0.000290039	0.00434758	0.0316246	-0.00586186	-0.000898508	0.000758297	0.00178766	0.00324455	0.00204008	-0.00699267	-0.0319667	-0.000252152	0	0	-0.00276056	-0.00418614	0.00306295
-0.00830411	2010-11-06 21:30:00	0.0369581	0.0345296	-0.00242851	-0.00830411	0.0257582	0.00991701	0.0153264	0.00264454	-0.00028796	0.00440372	0.031755	-0.00590215	-0.000922145	0.000754245	0.00184181	0.00317197	0.00208641	-0.00701325	-0.032108	-0.000273082	0	0	-0.00310482	-0.00521416	0.00242851
-0.00830411	2010-11-06 22:00:00	0.0355366	0.0327126	-0.00282398	-0.00830411	0.0256548	0.00987433	0.0147243	0.00253834	-0.000288738	0.00446586	0.0318912	-0.00594477	-0.000885015	0.000777452	0.00189156	0.00309746	0.00211835	-0.00704515	-0.0322453	-0.000293433	0	0	-0.00332505	-0.0059894	0.00282398
-0.00830411	2010-11-06 22:30:00	0.0362474	0.0328251	-0.00342234	-0.00830411	0.026629	0.0101199	0.0142794	0.00240927	-0.000291345	0.00453566	0.0320286	-0.00598842	-0.000833007	0.000805649	0.0019355	0.00300324	0.00214053	-0.00707912	-0.0323792	-0.000313852	0	0	-0.00339024	-0.00648249	0.00342234
-0.00830411	2010-11-06 23:00:00	0.0376688	0.0339694	-0.00369942	-0.00830411	0.0278247	0.0104688	0.0141464	0.00228616	-0.000295978	0.00461339	0.032161	-0.00603309	-0.000847521	0.000824552	0.00196319	0.00292835	0.00216648	-0.00711142	-0.0325262	-0.000334898	0	0	-0.00327889	-0.00668146	0.00369942
-0.00830411	2010-11-06 23:30:00	0.0390903	0.0353772	-0.00371307	-0.00830411	0.0283561	0.0107971	0.0144437	0.00218451	-0.000302628	0.00469313	0.0323257	-0.00607978	-0.00088061	0.000839242	0.00197934	0.00290009	0.00218497	-0.00713869	-0.0326928	-0.000355538	0	0	-0.00298055	-0.00659201	0.00371307
-0.00830411	2010-11-07	0.0433547	0.0378721	-0.00548256	-0.00830411	0.029345	0.0111255	0.0148548	0.00213091	-0.00031294	0.00477078	0.0324833	-0.00612591	-0.000915728	0.000852215	0.00199558	0.00291132	0.0021981	-0.00718403	-0.0328428	-0.000376546	0	0	-0.00249671	-0.00623658	0.00548256
-0.00830411	2010-11-07 00:30:00	0.0454869	0.0411959	-0.00429103	-0.00830411	0.0306587	0.0115155	0.0153223	0.00210222	-0.000325148	0.00485531	0.0326527	-0.006172	-0.000950169	0.000862044	0.00201753	0.00292927	0.00220694	-0.00724109	-0.0330429	-0.000397955	0	0	-0.00184087	-0.00565229	0.00429103
-0.00830411	2010-11-07 01:00:00	0.0490406	0.0444754	-0.0045652	-0.00830411	0.0315002	0.0118648	0.0158762	0.00208878	-0.000337053	0.0049476	0.0328636	-0.00621972	-0.000944429	0.000865409	0.00205002	0.00293481	0.00221329	-0.00729937	-0.0332791	-0.000419763	0	0	-0.00103775	-0.00488802	0.0045652
-0.00830411	2010-11-07 01:30:00	0.0511728	0.0477271	-0.00344569	-0.00830411	0.0320463	0.0122343	0.0163392	0.00209701	-0.000347406	0.00504126	0.0330828	-0.0062692	-0.000957938	0.000872254	0.00211315	0.00298744	0.00221859	-0.00735729	-0.0335051	-0.000441535	0	0	-0.000121874	-0.00400074	0.00344569
-0.00830411	2010-11-07 02:00:00	0.0554371	0.0521703	-0.00326676	-0.00830411	0.0334633	0.0127058	0.0168676	0.00214746	-0.000356887	0.00512478	0.0333254	-0.00631998	-0.000982928	0.000888974	0.00218487	0.003065	0.0022194	-0.00742988	-0.0337783	-0.000463273	0	0	0.000864483	-0.00305146	0.00326676
-0.00830411	2010-11-07 02:30:00	0.061123	0.0573551	-0.00376786	-0.00830411	0.0354118	0.0132804	0.0175052	0.00221687	-0.000366525	0.00520011	0.0336116	-0.00637089	-0.000975835	0.000919224	0.00222569	0.00312612	0.00221203	-0.00752512	-0.0340989	-0.000485261	0	0	0.00187386	-0.00210115	0.00376786
-0.00830411	2010-11-07 03:00:00	0.0653874	0.0618969	-0.0034905	-0.00830411	0.0367108	0.013978	0.01813	0.00228625	-0.000374298	0.00527655	0.0339166	-0.00642308	-0.000974483	0.000949719	0.00224	0.00316656	0.00220015	-0.0076233	-0.0344006	-0.000507513	0	0	0.0028564	-0.00120672	0.0034905
-0.00830411	2010-11-07 03:30:00	0.071784	0.067477	-0.00430696	-0.00830411	0.039102	0.014676	0.0189431	0.00235956	-0.000380358	0.0053586	0.0342075	-0.00647467	-0.00101263	0.000975573	0.00222406	0.00320595	0.00218999	-0.00772229	-0.0346866	-0.000529885	0	0	0.00376287	-0.000417568	0.00430696
-0.00830411	2010-11-07 04:00:00	0.0767591	0.0724077	-0.00435141	-0.00830411	0.0410505	0.0152516	0.0199299	0.00244255	-0.000385357	0.00544648	0.0344771	-0.00652431	-0.00102682	0.000974924	0.00220616	0.00325112	0.00218459	-0.0078318	-0.0349575	-0.000552102	0	0	0.00454744	0.000227299	0.00435141
-0.00830411	2010-11-07 04:30:00	0.0781806	0.0744982	-0.0036824	-0.00830411	0.0410212	0.015417	0.0208542	0.00253706	-0.000388804	0.00553723	0.034761	-0.0065728	-0.00107645	0.000958807	0.00217712	0.00331235	0.00219978	-0.0079644	-0.0352684	-0.000574329	0	0	0.00517044	0.000701289	0.0036824
-0.00830411	2010-11-07 05:00:00	0.0774699	0.074835	-0.00263494	-0.00830411	0.0401649	0.015315	0.0214383	0.00264694	-0.000391045	0.00562262	0.0350751	-0.0066242	-0.0011028	0.00095152	0.00216683	0.0033784	0.00223091	-0.00810955	-0.0356194	-0.000596362	0	0	0.00560052	0.000991391	0.00263494
-0.00830411	2010-11-07 05:30:00	0.0767591	0.0754451	-0.001314	-0.00830411	0.0401796	0.0152738	0.0217122	0.00275884	-0.000391458	0.00572288	0.0354126	-0.00667834	-0.00111698	0.00094472	0.00214447	0.00345244	0.00226209	-0.0082471	-0.0359768	-0.000618636	0	0	0.00581649	0.00109841	0.001314
-0.00830411	2010-11-07 06:00:00	0.0788913	0.0759391	-0.00295225	-0.00830411	0.0405784	0.0151713	0.0218333	0.00287034	-0.000390188	0.00583461	0.0357298	-0.00673077	-0.00106971	0.00094356	0.00210084	0.00350601	0.00230836	-0.00836579	-0.0362811	-0.0006405	0	0	0.00580838	0.00103633	0.00295225
-0.00830411	2010-11-07 06:30:00	0.0760484	0.0739548	-0.00209363	-0.00830411	0.0392941	0.0150486	0.0216104	0.00296061	-0.00038766	0.00594745	0.036019	-0.00678072	-0.00103797	0.000923787	0.00209336	0.00354167	0.00235624	-0.00848453	-0.0365924	-0.000662008	0	0	0.00557799	0.000830869	0.00209363
-0.00830411	2010-11-07 07:00:00	0.0760484	0.0720831	-0.0039653	-0.00830411	0.0387333	0.0146998	0.0214749	0.00302805	-0.000384474	0.00606441	0.0363454	-0.00683247	-0.00110077	0.000910257	0.00206856	0.00358005	0.00242009	-0.00862257	-0.0369694	-0.000683936	0	0	0.00513862	0.000517413	0.0039653
-0.00830411	2010-11-07 07:30:00	0.0724947	0.0697513	-0.00274339	-0.00830411	0.037877	0.0143918	0.0212649	0.00308542	-0.000383601	0.0061901	0.0367131	-0.00688928	-0.00104304	0.000900138	0.00206291	0.00358452	0.00249815	-0.00877737	-0.0373664	-0.000705726	0	0	0.00451431	0.000138363	0.00274339
-0.00830411	2010-11-07 08:00:00	0.0689411	0.0667327	-0.00220841	-0.00830411	0.0367995	0.0141654	0.0207756	0.00310632	-0.000385163	0.00632299	0.037089	-0.00694795	-0.00105991	0.000896727	0.0020835	0.00356309	0.00257924	-0.00894268	-0.0377595	-0.000727788	0	0	0.00373829	-0.000259812	0.00220841
-0.00830411	2010-11-07 08:30:00	0.0689411	0.0652973	-0.00364376	-0.00830411	0.0372422	0.0139808	0.0204053	0.00309624	-0.000387838	0.00646611	0.0374769	-0.00700957	-0.00102379	0.000895079	0.00209977	0.00351519	0.00265624	-0.00910624	-0.0381764	-0.000749895	0	0	0.00285107	-0.000629717	0.00364376
-0.00830411	2010-11-07 09:00:00	0.0675196	0.0627734	-0.00474624	-0.00830411	0.0364747	0.0138777	0.0200778	0.00305569	-0.000392534	0.00660893	0.0378815	-0.00707271	-0.00100083	0.0008982	0.00216174	0.00346972	0.00273604	-0.00927828	-0.0386202	-0.00077195	0	0	0.00189804	-0.000926174	0.00474624
-0.00830411	2010-11-07 09:30:00	0.0646767	0.0608547	-0.00382202	-0.00830411	0.0361646	0.0138161	0.0197813	0.00301338	-0.00039839	0.00675095	0.0383492	-0.00713873	-0.00101973	0.000911799	0.00225883	0.00344277	0.00282566	-0.00948218	-0.0391406	-0.000793761	0	0	0.000926783	-0.0011092	0.00382202
-0.00830411	2010-11-07 10:00:00	0.0653874	0.060452	-0.00493544	-0.00830411	0.0368141	0.0139183	0.019673	0.00298246	-0.000406482	0.00688542	0.0388982	-0.00721122	-0.00101298	0.000937883	0.00237742	0.00341851	0.00291995	-0.00970493	-0.0397566	-0.000814736	0	0	-1.56064e-05	-0.00114665	0.00493544
-0.00830411	2010-11-07 10:30:00	0.0653874	0.0606323	-0.0047551	-0.00830411	0.0373456	0.0143073	0.0197121	0.00293035	-0.000417363	0.00700709	0.039493	-0.00728631	-0.00099812	0.000981396	0.00250209	0.00337485	0.00300352	-0.00992056	-0.0403612	-0.000835613	0	0	-0.000885298	-0.00101643	0.0047551
-0.00830411	2010-11-07 11:00:00	0.0682303	0.062919	-0.00531127	-0.00830411	0.0394268	0.0149227	0.0198711	0.00288624	-0.000430553	0.00712435	0.0400933	-0.00736032	-0.00102614	0.00103991	0.00260304	0.00336525	0.00307861	-0.0101605	-0.0410019	-0.000856317	0	0	-0.00164421	-0.000708153	0.00531127
-0.00830411	2010-11-07 11:30:00	0.0710733	0.0664273	-0.00464599	-0.00830411	0.0416853	0.0157842	0.0205095	0.00285375	-0.000443382	0.00723908	0.0407382	-0.0074413	-0.00106633	0.00109773	0.00268939	0.0033723	0.0031414	-0.0104072	-0.0416583	-0.000876619	0	0	-0.00226218	-0.000224029	0.00464599
-0.00830411	2010-11-07 12:00:00	0.0753377	0.0706959	-0.0046418	-0.00830411	0.0441653	0.0165852	0.0214271	0.0028424	-0.000456912	0.00735376	0.0414378	-0.00752645	-0.00108591	0.00114028	0.00277611	0.003403	0.00321144	-0.0106774	-0.0424008	-0.000897221	0	0	-0.0027186	0.000420858	0.0046418
-0.00830411	2010-11-07 12:30:00	0.0796021	0.0741788	-0.00542334	-0.00830411	0.0455822	0.0172221	0.0224494	0.00286413	-0.000471894	0.00746614	0.0422022	-0.00761607	-0.00117404	0.00116628	0.00288008	0.00348756	0.00329231	-0.0109546	-0.0431907	-0.000917879	0	0	-0.00300349	0.00119913	0.00542334
-0.00830411	2010-11-07 13:00:00	0.0831557	0.0774586	-0.00569709	-0.00830411	0.0465418	0.0177354	0.0235574	0.00292031	-0.000488134	0.00757757	0.0429833	-0.00770728	-0.00127769	0.00120555	0.00295899	0.00360337	0.00335755	-0.0112315	-0.0439899	-0.000938534	0	0	-0.00311789	0.00207241	0.00569709
-0.00830411	2010-11-07 13:30:00	0.0867094	0.081813	-0.0048964	-0.00830411	0.0482836	0.0183919	0.0244524	0.00300536	-0.000504171	0.00768472	0.0437629	-0.00779746	-0.0012831	0.00125337	0.00300725	0.00374438	0.0034194	-0.0115016	-0.0447617	-0.00095988	0	0	-0.00307357	0.00299342	0.0048964
-0.00830411	2010-11-07 14:00:00	0.0923952	0.0873416	-0.00505356	-0.00830411	0.0508962	0.0192328	0.025291	0.00311735	-0.000518051	0.00779401	0.0445164	-0.00788596	-0.00132025	0.00129782	0.00304998	0.00390238	0.0034785	-0.0117444	-0.045498	-0.00098065	0	0	-0.00289198	0.00390862	0.00505356
-0.00830411	2010-11-07 14:30:00	0.0952382	0.0928064	-0.00243183	-0.00830411	0.0534941	0.0198294	0.0262869	0.00323884	-0.000529841	0.00790913	0.0452495	-0.00797117	-0.00135063	0.0013107	0.00310572	0.00405324	0.00354988	-0.011976	-0.0462476	-0.00100048	0	0	-0.00260262	0.0047614	0.00243183
-0.00830411	2010-11-07 15:00:00	0.0966596	0.0945915	-0.00206814	-0.00830411	0.0528153	0.0200974	0.027242	0.00337009	-0.00054138	0.00801795	0.0460056	-0.00805747	-0.00142322	0.00131551	0.00317623	0.00423031	0.00363297	-0.0122029	-0.0470173	-0.00102026	0	0	-0.00224091	0.00549561	0.00206814
-0.00830411	2010-11-07 15:30:00	0.0980811	0.0965886	-0.00149254	-0.00830411	0.052712	0.0203027	0.0279571	0.00352232	-0.000553426	0.00811371	0.0467597	-0.0081429	-0.00147827	0.00134309	0.00326696	0.00440642	0.0037113	-0.0124231	-0.0477783	-0.00104023	0	0	-0.00184555	0.00605921	0.00149254
-0.00830411	2010-11-07 16:00:00	0.103056	0.100935	-0.00212162	-0.00830411	0.0549998	0.0208556	0.0285419	0.00367246	-0.000564553	0.0082024	0.0475109	-0.00822892	-0.00149212	0.00138966	0.00332235	0.00455917	0.0037756	-0.0126433	-0.0485538	-0.00106054	0	0	-0.00145577	0.00640773	0.00212162
-0.00830411	2010-11-07 16:30:00	0.105899	0.105095	-0.000803915	-0.00830411	0.0573764	0.0215125	0.029105	0.00378965	-0.00057314	0.00828836	0.0482715	-0.00831534	-0.00145869	0.00142659	0.00335202	0.00465399	0.00383674	-0.0128493	-0.0493341	-0.00108172	0	0	-0.00110852	0.00650746	0.000803915
-0.00830411	2010-11-07 17:00:00	0.105188	0.106634	0.00144604	-0.00830411	0.0577898	0.0219033	0.0297125	0.003886	-0.000581028	0.00836617	0.0490488	-0.00840133	-0.0014992	0.00144088	0.00343147	0.00474772	0.00389735	-0.0130527	-0.0501508	-0.0011027	0	0	-0.000835761	0.00633803	-0.00144604
-0.00830411	2010-11-07 17:30:00	0.108031	0.107372	-0.000659394	-0.00830411	0.0580259	0.0219659	0.0303764	0.0039884	-0.000588728	0.00843834	0.0498293	-0.00849042	-0.0016005	0.00145198	0.00351313	0.00488042	0.00396595	-0.0132428	-0.0509458	-0.00112331	0	0	-0.000662223	0.00589415	0.000659394
-0.00830411	2010-11-07 18:00:00	0.108031	0.107269	-0.000762065	-0.00830411	0.0578045	0.0220883	0.0309251	0.00410778	-0.000598063	0.0084911	0.0506016	-0.0085798	-0.00161942	0.00148564	0.00357363	0.00500702	0.00403127	-0.0134487	-0.0517361	-0.00114325	0	0	-0.00060357	0.00518641	0.000762065
-0.00830411	2010-11-07 18:30:00	0.108031	0.108423	0.000391416	-0.00830411	0.0592362	0.0224984	0.0311607	0.00421136	-0.000607095	0.008529	0.0513507	-0.00866895	-0.00162245	0.00153393	0.00365985	0.00509435	0.00408472	-0.0136538	-0.0524936	-0.00116214	0	0	-0.000665293	0.00424112	-0.000391416
-0.00830411	2010-11-07 19:00:00	0.108742	0.11005	0.0013079	-0.00830411	0.0613914	0.0229503	0.0314934	0.00428231	-0.00061456	0.00856811	0.0520611	-0.00875745	-0.00163292	0.00156154	0.00371694	0.00516231	0.00413141	-0.0138253	-0.0532101	-0.00118103	0	0	-0.000842309	0.00309892	-0.0013079
-0.00830411	2010-11-07 19:30:00	0.108742	0.108925	0.000183215	-0.00830411	0.0611406	0.0230742	0.0320384	0.00433263	-0.000620536	0.00859796	0.0527467	-0.00884422	-0.00165183	0.00158691	0.00378934	0.00525266	0.00419682	-0.0139717	-0.0539322	-0.00119955	0	0	-0.00111933	0.00181257	-0.000183215
-0.00830411	2010-11-07 20:00:00	0.108742	0.106661	-0.00208084	-0.00830411	0.0602104	0.0231565	0.0323048	0.0044062	-0.000626459	0.00861642	0.0534484	-0.00892835	-0.001744	0.00160506	0.00389899	0.00538703	0.00424891	-0.0141135	-0.0546597	-0.00121712	0	0	-0.00147198	0.000443715	0.00208084
-0.00830411	2010-11-07 20:30:00	0.107321	0.107435	0.000114196	-0.00830411	0.0620408	0.0233609	0.0327151	0.0044966	-0.000633574	0.0086243	0.0541463	-0.00901238	-0.00182065	0.00165454	0.00398235	0.0055245	0.0042983	-0.0142347	-0.0553599	-0.00123415	0	0	-0.00186855	-0.000940893	-0.000114196
-0.00830411	2010-11-07 21:00:00	0.110164	0.107862	-0.00230112	-0.00830411	0.0632365	0.0239147	0.0329898	0.00455756	-0.000641263	0.00862349	0.0547946	-0.00909573	-0.00172815	0.00169516	0.00403487	0.0055916	0.00433826	-0.0143408	-0.0560068	-0.00125121	0	0	-0.00227237	-0.0022736	0.00230112
-0.00830411	2010-11-07 21:30:00	0.108742	0.108131	-0.000611095	-0.00830411	0.0645355	0.0243053	0.0332616	0.00458099	-0.000648284	0.0086195	0.0554544	-0.00917964	-0.00183584	0.0017341	0.00405109	0.00569553	0.00436867	-0.0144267	-0.0566784	-0.00126818	0	0	-0.00264439	-0.00349015	0.000611095
-0.00830411	2010-11-07 22:00:00	0.105188	0.108271	0.00308214	-0.00830411	0.0649489	0.0246339	0.0339384	0.00463114	-0.000654892	0.00861856	0.056091	-0.00926339	-0.00186793	0.00175572	0.00408327	0.00580782	0.00438919	-0.0144686	-0.0573041	-0.00128454	0	0	-0.00294614	-0.00453371	-0.00308214
-0.00830411	2010-11-07 22:30:00	0.108031	0.108767	0.00073565	-0.00830411	0.0657164	0.0247783	0.034475	0.00469109	-0.000664206	0.00862464	0.0567083	-0.00934472	-0.00191891	0.00175991	0.00410834	0.00594656	0.00440982	-0.0145009	-0.0579173	-0.0013003	0	0	-0.00314244	-0.00535842	-0.00073565
-0.00830411	2010-11-07 23:00:00	0.110164	0.108431	-0.00173225	-0.00830411	0.065495	0.0247784	0.034889	0.00476616	-0.00067446	0.00862516	0.0573154	-0.00942373	-0.00195741	0.00176419	0.00415248	0.00608835	0.00442689	-0.0145286	-0.0585292	-0.00131598	0	0	-0.00320406	-0.00593211	0.00173225
-0.00830411	2010-11-07 23:30:00	0.111585	0.108195	-0.00338965	-0.00830411	0.0650669	0.0249217	0.0350628	0.00482182	-0.000684501	0.00862233	0.0579198	-0.0095045	-0.00200063	0.00178147	0.00420794	0.00620053	0.00442303	-0.0145348	-0.0591247	-0.00133176	0	0	-0.00310986	-0.0062381	0.00338965
-0.00830411	2010-11-08	0.115139	0.110763	-0.00437591	-0.00830411	0.066912	0.0251882	0.0351991	0.00486627	-0.000694117	0.0086127	0.0585063	-0.00958487	-0.00198375	0.00180748	0.00424338	0.00630255	0.00441497	-0.0145243	-0.0597269	-0.00134795	0	0	-0.00284839	-0.00627582	0.00437591
-0.00830411	2010-11-08 00:30:00	0.117271	0.113106	-0.00416454	-0.00830411	0.0676648	0.0257008	0.0354784	0.0049317	-0.000702982	0.00859604	0.0590925	-0.0096644	-0.00197092	0.00182857	0.00429604	0.00641169	0.0043944	-0.0144924	-0.0603104	-0.00136414	0	0	-0.00241886	-0.00606042	0.00416454
-0.00830411	2010-11-08 01:00:00	0.120114	0.11637	-0.00374365	-0.00830411	0.0690672	0.0261119	0.0358721	0.00497795	-0.000711554	0.0085754	0.0596542	-0.00974527	-0.00202021	0.00183933	0.00434582	0.00649314	0.00436338	-0.0144504	-0.0608658	-0.0013804	0	0	-0.00183131	-0.00562118	0.00374365
-0.00830411	2010-11-08 01:30:00	0.120825	0.119705	-0.00111935	-0.00830411	0.0699234	0.0265836	0.0364969	0.00502994	-0.000719667	0.00854294	0.0601965	-0.00982592	-0.00205297	0.00186504	0.00439278	0.00657654	0.00432566	-0.0144068	-0.0614164	-0.00139693	0	0	-0.00110616	-0.00499914	0.00111935
-0.00830411	2010-11-08 02:00:00	0.123667	0.12405	0.000382903	-0.00830411	0.0714584	0.0271993	0.0371082	0.00507623	-0.000727732	0.00850564	0.0607311	-0.00990483	-0.00206512	0.00188655	0.00442884	0.0066372	0.0042787	-0.0143808	-0.0619468	-0.00141348	0	0	-0.00027297	-0.00424388	-0.000382903
-0.00830411	2010-11-08 02:30:00	0.131486	0.129379	-0.00210689	-0.00830411	0.0737023	0.0278148	0.0379076	0.00512458	-0.000734074	0.00846256	0.0612333	-0.00998635	-0.00209247	0.00191218	0.00441567	0.00669374	0.00422749	-0.0143556	-0.0624346	-0.00142974	0	0	0.000631295	-0.00340992	0.00210689
-0.00830411	2010-11-08 03:00:00	0.137171	0.133641	-0.00353058	-0.00830411	0.0749126	0.0283696	0.0386762	0.00518234	-0.000738598	0.00841823	0.0616871	-0.0100654	-0.00208673	0.0019192	0.00438772	0.00673263	0.00417225	-0.0143154	-0.0628728	-0.00144568	0	0	0.0015645	-0.00255291	0.00353058
-0.00830411	2010-11-08 03:30:00	0.140014	0.13704	-0.00297423	-0.00830411	0.0756654	0.028637	0.0394402	0.00525031	-0.000741168	0.00837112	0.0621207	-0.0101413	-0.00217316	0.00191516	0.00434649	0.00681699	0.00411585	-0.0142743	-0.0633003	-0.00146081	0	0	0.00248189	-0.00172586	0.00297423
-0.00830411	2010-11-08 04:00:00	0.140725	0.1398	-0.000924835	-0.00830411	0.0759902	0.0287608	0.0401598	0.00535446	-0.000741042	0.00831627	0.0625253	-0.0102129	-0.00216068	0.00190016	0.00427751	0.00690663	0.0040669	-0.0142218	-0.0637055	-0.00147452	0	0	0.00333873	-0.000975809	0.000924835
-0.00830411	2010-11-08 04:30:00	0.142147	0.141395	-0.000751442	-0.00830411	0.0758868	0.0287611	0.0405082	0.00546224	-0.000738958	0.00825691	0.0628997	-0.010281	-0.00217486	0.00187867	0.00421305	0.0069771	0.00402782	-0.0141681	-0.064073	-0.00148857	0	0	0.00409295	-0.000340972	0.000751442
-0.00830411	2010-11-08 05:00:00	0.147122	0.142378	-0.00474359	-0.00830411	0.0756654	0.028659	0.0407212	0.0055624	-0.000734408	0.00819584	0.0632351	-0.0103473	-0.00217993	0.00185462	0.00414391	0.00703776	0.00399578	-0.0140993	-0.0643832	-0.00150359	0	0	0.00470756	0.000151325	0.00474359
-0.00830411	2010-11-08 05:30:00	0.146411	0.142266	-0.00414504	-0.00830411	0.0750013	0.0284133	0.0407422	0.00565275	-0.000728275	0.00813653	0.0635234	-0.0104116	-0.00213367	0.00181993	0.00405445	0.00707513	0.00397167	-0.0140196	-0.0646476	-0.00151861	0	0	0.00515279	0.000485904	0.00414504
-0.00830411	2010-11-08 06:00:00	0.143568	0.140677	-0.00289146	-0.00830411	0.0735843	0.0280642	0.0405622	0.00572589	-0.000720492	0.00807383	0.0637944	-0.0104758	-0.00212017	0.00178884	0.00397117	0.00709766	0.00395618	-0.0139315	-0.0649254	-0.00153242	0	0	0.00540765	0.000660127	0.00289146
-0.00830411	2010-11-08 06:30:00	0.143568	0.139235	-0.00433338	-0.00830411	0.0729641	0.0276334	0.0401693	0.00578922	-0.000711596	0.00801477	0.0640748	-0.0105361	-0.00210666	0.00175159	0.00390808	0.00709634	0.00394348	-0.0138421	-0.0652084	-0.001546	0	0	0.0054611	0.000683439	0.00433338
-0.00830411	2010-11-08 07:00:00	0.142147	0.136492	-0.00565444	-0.00830411	0.0715324	0.0270998	0.0397319	0.00581392	-0.000702569	0.00796222	0.0643329	-0.0105952	-0.00206783	0.00171708	0.00385114	0.00705076	0.00393965	-0.013757	-0.0654415	-0.00156014	0	0	0.00531249	0.00057615	0.00565444
-0.00830411	2010-11-08 07:30:00	0.136461	0.132488	-0.00397281	-0.00830411	0.0694806	0.026464	0.0390416	0.00581151	-0.000693913	0.00790899	0.0645294	-0.0106536	-0.00199894	0.00168189	0.00381898	0.00696741	0.00394229	-0.013671	-0.0656019	-0.0015744	0	0	0.0049715	0.000367583	0.00397281
-0.00830411	2010-11-08 08:00:00	0.132196	0.128459	-0.00373702	-0.00830411	0.0677536	0.0259295	0.0382339	0.00578247	-0.000686386	0.00785049	0.0646665	-0.0107088	-0.00199962	0.00166385	0.00379992	0.00688058	0.0039429	-0.0135783	-0.0657294	-0.00158904	0	0	0.00445743	9.372e-05	0.00373702
-0.00830411	2010-11-08 08:30:00	0.132196	0.126053	-0.00614311	-0.00830411	0.0675468	0.0255392	0.0375135	0.00573395	-0.000679689	0.00778664	0.064784	-0.0107624	-0.00193209	0.00165514	0.00377655	0.00676387	0.00394334	-0.0134835	-0.0658171	-0.00160352	0	0	0.00379798	-0.000205462	0.00614311
-0.00830411	2010-11-08 09:00:00	0.12651	0.122723	-0.00378713	-0.00830411	0.0664546	0.025272	0.0367804	0.00566046	-0.000674742	0.00772518	0.0648687	-0.010814	-0.00188549	0.00164437	0.00377386	0.00664178	0.00394566	-0.0133996	-0.0658867	-0.00161772	0	0	0.00302755	-0.000488812	0.00378713
-0.00830411	2010-11-08 09:30:00	0.124378	0.119763	-0.00461561	-0.00830411	0.0657017	0.0249233	0.0361872	0.005566	-0.000670104	0.00766253	0.0649246	-0.0108669	-0.00188076	0.00163367	0.00379743	0.00652171	0.00395088	-0.0133132	-0.0659079	-0.00163199	0	0	0.00218525	-0.00071681	0.00461561
-0.00830411	2010-11-08 10:00:00	0.120825	0.116908	-0.00391658	-0.00830411	0.0647275	0.0246766	0.0357379	0.00546969	-0.000666818	0.00759752	0.0649096	-0.0109212	-0.00187266	0.00163091	0.00382822	0.00641291	0.00395354	-0.0132331	-0.0658515	-0.00164555	0	0	0.00131258	-0.000854194	0.00391658
-0.00830411	2010-11-08 10:30:00	0.117271	0.115142	-0.00212859	-0.00830411	0.0645061	0.0245733	0.0353623	0.00537343	-0.000665214	0.00752438	0.0648452	-0.0109787	-0.00185983	0.00164509	0.00386343	0.00632448	0.00394353	-0.0131647	-0.0657665	-0.00165863	0	0	0.000451115	-0.000872294	0.00212859
-0.00830411	2010-11-08 11:00:00	0.117271	0.114671	-0.00260014	-0.00830411	0.0650669	0.0247574	0.0350228	0.00528851	-0.000664708	0.00744673	0.0648042	-0.0110371	-0.00183822	0.00166399	0.00389389	0.00624093	0.00392191	-0.013106	-0.0657037	-0.00167175	0	0	-0.000359923	-0.000750932	0.00260014
-0.00830411	2010-11-08 11:30:00	0.120114	0.115352	-0.00476212	-0.00830411	0.0662479	0.0249625	0.0350018	0.00519435	-0.000664624	0.00736455	0.0647174	-0.0110952	-0.00183687	0.00167922	0.00388951	0.00617187	0.00389545	-0.0130426	-0.0655792	-0.00168466	0	0	-0.00108578	-0.000479831	0.00476212
-0.00830411	2010-11-08 12:00:00	0.117982	0.115362	-0.00261975	-0.00830411	0.0662479	0.0251885	0.0351464	0.00512327	-0.000665308	0.00728884	0.0645744	-0.0111525	-0.00184699	0.00168737	0.00388802	0.00613677	0.00386351	-0.0129675	-0.0653906	-0.00169846	0	0	-0.00169811	-5.94293e-05	0.00261975
-0.00830411	2010-11-08 12:30:00	0.118692	0.116149	-0.00254363	-0.00830411	0.066794	0.025271	0.0353783	0.00507938	-0.000666792	0.00721834	0.0643632	-0.0112099	-0.00189156	0.00168679	0.00387769	0.00614235	0.00382663	-0.0128904	-0.0651361	-0.00171239	0	0	-0.00217645	0.000498908	0.00254363
-0.00830411	2010-11-08 13:00:00	0.118692	0.116828	-0.00186487	-0.00830411	0.0668974	0.0252916	0.0356921	0.00506397	-0.000668312	0.00715158	0.0641223	-0.0112673	-0.00190068	0.00168563	0.00385577	0.00615257	0.00378897	-0.0128123	-0.0648596	-0.00172617	0	0	-0.00250922	0.00117332	0.00186487
-0.00830411	2010-11-08 13:30:00	0.118692	0.117025	-0.00166747	-0.00830411	0.0664692	0.0252713	0.0357832	0.00505262	-0.000668725	0.00708524	0.063863	-0.0113224	-0.00189933	0.0016777	0.00384399	0.00616962	0.00375232	-0.0127208	-0.0645273	-0.00173888	0	0	-0.00269422	0.0019325	0.00166747
-0.00830411	2010-11-08 14:00:00	0.120114	0.117934	-0.00217955	-0.00830411	0.0665726	0.0252712	0.0358268	0.00506046	-0.000667163	0.00702254	0.0635891	-0.0113745	-0.00191655	0.0016729	0.00383082	0.00620147	0.0037161	-0.0126164	-0.0641994	-0.0017506	0	0	-0.00273848	0.00273733	0.00217955
-0.00830411	2010-11-08 14:30:00	0.122246	0.119344	-0.0029021	-0.00830411	0.0668974	0.0253532	0.035866	0.00507978	-0.000663981	0.00695955	0.0633184	-0.0114234	-0.00188752	0.00166472	0.00382188	0.00623421	0.00367361	-0.0124997	-0.0638683	-0.00176316	0	0	-0.00265755	0.00354306	0.0029021
-0.00830411	2010-11-08 15:00:00	0.121535	0.120508	-0.00102765	-0.00830411	0.0670007	0.0253943	0.0358878	0.00509913	-0.000659839	0.00689205	0.0630145	-0.0114706	-0.00189495	0.00165853	0.00379245	0.00626424	0.00362512	-0.0123722	-0.0634721	-0.00177495	0	0	-0.00247425	0.00430184	0.00102765
-0.00830411	2010-11-08 15:30:00	0.121535	0.121437	-9.82967e-05	-0.00830411	0.0668974	0.0254148	0.035936	0.0051241	-0.000654291	0.00683124	0.0626729	-0.0115138	-0.0018892	0.00165432	0.00375123	0.00627827	0.00357751	-0.0122451	-0.0630555	-0.00178729	0	0	-0.00221696	0.00496561	9.82967e-05
-0.00830411	2010-11-08 16:00:00	0.122957	0.122456	-0.000500681	-0.00830411	0.0671187	0.025374	0.0359842	0.0051375	-0.000647861	0.00678306	0.0623386	-0.0115564	-0.00188785	0.00164604	0.00368958	0.00627017	0.00352148	-0.012126	-0.0626569	-0.00179968	0	0	-0.00191754	0.00548909	0.000500681
-0.00830411	2010-11-08 16:30:00	0.122957	0.122409	-0.000547603	-0.00830411	0.066676	0.0251489	0.0360142	0.00514709	-0.000640908	0.00674674	0.0619929	-0.0115995	-0.00187063	0.001624	0.00361777	0.00625558	0.00347004	-0.012017	-0.0622632	-0.00181251	0	0	-0.00160902	0.0058327	0.000547603
-0.00830411	2010-11-08 17:00:00	0.121535	0.120476	-0.00105946	-0.00830411	0.0649342	0.0247594	0.0358561	0.00515278	-0.00063314	0.00671299	0.0616466	-0.0116429	-0.00187063	0.00159232	0.00356071	0.00623601	0.00342279	-0.0119087	-0.0618547	-0.00182589	0	0	-0.00132322	0.00596528	0.00105946
-0.00830411	2010-11-08 17:30:00	0.120114	0.118571	-0.00154264	-0.00830411	0.0638566	0.0242055	0.0355151	0.00515471	-0.000624004	0.00667646	0.0612531	-0.0116833	-0.00187063	0.00156131	0.00350218	0.00621096	0.00337707	-0.0117997	-0.0613988	-0.00183918	0	0	-0.00108846	0.00586639	0.00154264
-0.00830411	2010-11-08 18:00:00	0.117982	0.115753	-0.00222878	-0.00830411	0.0622329	0.0237329	0.0349858	0.00515651	-0.000613118	0.0066318	0.0608597	-0.0117223	-0.00184025	0.00153704	0.0034656	0.00618792	0.00333101	-0.0116935	-0.0609433	-0.00185228	0	0	-0.000927482	0.00552797	0.00222878
-0.00830411	2010-11-08 18:30:00	0.113006	0.113096	8.98529e-05	-0.00830411	0.0612587	0.0232403	0.0342827	0.00513899	-0.000601839	0.00658537	0.0604413	-0.0117583	-0.0017923	0.00151613	0.0034364	0.00613791	0.0032966	-0.0115723	-0.0604428	-0.00186583	0	0	-0.000855868	0.00495532	-8.98529e-05
-0.00830411	2010-11-08 19:00:00	0.111585	0.109783	-0.00180152	-0.00830411	0.0599597	0.0227682	0.0335714	0.00510597	-0.000589971	0.00653741	0.0599974	-0.0117876	-0.00175482	0.00149698	0.0034098	0.00607669	0.00327001	-0.0114485	-0.0599311	-0.00188024	0	0	-0.000880846	0.00416718	0.00180152
-0.00830411	2010-11-08 19:30:00	0.109453	0.105936	-0.00351664	-0.00830411	0.0584393	0.0223368	0.0328856	0.00504995	-0.000578557	0.00649458	0.059577	-0.0118146	-0.00173489	0.00148597	0.00336723	0.00600646	0.00324548	-0.0113403	-0.0594794	-0.00189466	0	0	-0.00100078	0.00319498	0.00351664
-0.00830411	2010-11-08 20:00:00	0.105188	0.102907	-0.00228165	-0.00830411	0.0579079	0.0219672	0.032227	0.00498426	-0.000568141	0.00645625	0.0591841	-0.0118468	-0.00170687	0.00147866	0.0033232	0.00592728	0.00321762	-0.0112536	-0.0590536	-0.00190953	0	0	-0.00120527	0.00208119	0.00228165
-0.00830411	2010-11-08 20:30:00	0.100924	0.0994316	-0.00149244	-0.00830411	0.057037	0.0216182	0.0316595	0.00490311	-0.000558378	0.0064285	0.0588162	-0.0118825	-0.00169033	0.00146105	0.00326437	0.0058394	0.00319521	-0.0111759	-0.0586558	-0.00192481	0	0	-0.00147594	0.000876884	0.00149244
-0.00830411	2010-11-08 21:00:00	0.0973704	0.0951014	-0.00226897	-0.00830411	0.05562	0.0210441	0.0311092	0.00480286	-0.000548923	0.00639968	0.0584541	-0.0119156	-0.00167411	0.00143399	0.0031957	0.0057391	0.00317402	-0.0110891	-0.0582504	-0.00194008	0	0	-0.00178773	-0.000361276	0.00226897
-0.00830411	2010-11-08 21:30:00	0.0916845	0.0898338	-0.00185073	-0.00830411	0.0532434	0.02051	0.0304453	0.00470669	-0.000541704	0.00636914	0.0580881	-0.0119473	-0.00167614	0.00140712	0.00315616	0.00566737	0.0031483	-0.0109855	-0.0578127	-0.00195503	0	0	-0.00211077	-0.00157455	0.00185073
-0.00830411	2010-11-08 22:00:00	0.0888416	0.0868224	-0.00201918	-0.00830411	0.0529333	0.020058	0.0297512	0.00461997	-0.000535968	0.00634503	0.0576765	-0.0119742	-0.00167479	0.0013829	0.00310911	0.00560796	0.00313586	-0.0108701	-0.0573504	-0.00196947	0	0	-0.00241257	-0.00270576	0.00201918
-0.00830411	2010-11-08 22:30:00	0.0852879	0.0839589	-0.00132896	-0.00830411	0.0522838	0.019852	0.0290791	0.00453313	-0.000531967	0.00632464	0.0572707	-0.0119989	-0.00161064	0.00136281	0.00305365	0.00554216	0.00313219	-0.0107615	-0.0569199	-0.00198501	0	0	-0.00266042	-0.00370289	0.00132896
-0.00830411	2010-11-08 23:00:00	0.0810235	0.0815213	0.000497809	-0.00830411	0.0517377	0.0196674	0.0284814	0.00443292	-0.00052865	0.00631227	0.0568767	-0.0120228	-0.00158294	0.00134197	0.00304058	0.00546812	0.00313448	-0.0106583	-0.0565281	-0.00200119	0	0	-0.00282385	-0.00452231	-0.000497809
-0.00830411	2010-11-08 23:30:00	0.0796021	0.079889	0.000286945	-0.00830411	0.051413	0.0195032	0.0281157	0.00434051	-0.000526931	0.00630974	0.0565052	-0.0120476	-0.00157552	0.00132329	0.00303634	0.00540398	0.00312819	-0.0105618	-0.0561482	-0.00201754	0	0	-0.00287687	-0.00513143	-0.000286945
-0.00830411	2010-11-09	0.0788913	0.0785197	-0.000371645	-0.00830411	0.0508669	0.0192775	0.0278883	0.0042559	-0.000526994	0.00630738	0.0561413	-0.0120722	-0.00152825	0.00130985	0.00304977	0.00533209	0.00311925	-0.0104746	-0.055779	-0.0020328	0	0	-0.00279996	-0.00551058	0.000371645
-0.00830411	2010-11-09 00:30:00	0.0753377	0.0772658	0.00192806	-0.00830411	0.0498926	0.0192969	0.0276	0.00418075	-0.0005275	0.00630533	0.0557953	-0.0120988	-0.00151541	0.00130987	0.00308479	0.0052502	0.00308986	-0.0103978	-0.0554126	-0.00204805	0	0	-0.00258158	-0.00565395	-0.00192806
-0.00830411	2010-11-09 01:00:00	0.0796021	0.0795572	-4.49088e-05	-0.00830411	0.0518704	0.0194402	0.0274052	0.00410761	-0.000528947	0.00630087	0.0554408	-0.0121222	-0.00150461	0.00132606	0.00309794	0.00516644	0.0030557	-0.0103101	-0.0550301	-0.0020651	0	0	-0.00221916	-0.00556962	4.49088e-05
-0.00830411	2010-11-09 01:30:00	0.082445	0.0811365	-0.00130851	-0.00830411	0.0522985	0.0198296	0.0274579	0.00404025	-0.000532014	0.00629638	0.0550766	-0.0121418	-0.00146207	0.00134257	0.00309317	0.00507494	0.00301992	-0.0102351	-0.0546379	-0.00208246	0	0	-0.00171939	-0.00527849	0.00130851
-0.00830411	2010-11-09 02:00:00	0.0838665	0.0833786	-0.000487907	-0.00830411	0.0531547	0.0200565	0.0276725	0.00398669	-0.00053624	0.00629394	0.0547286	-0.0121609	-0.0014705	0.00134431	0.003052	0.00501001	0.00299025	-0.0101755	-0.0542523	-0.00210066	0	0	-0.001098	-0.00481253	0.000487907
-0.00830411	2010-11-09 02:30:00	0.0867094	0.0854994	-0.00121005	-0.00830411	0.0533614	0.0203435	0.028079	0.00397136	-0.000540356	0.00629184	0.054362	-0.0121756	-0.00149516	0.00134253	0.00302156	0.00496665	0.00295971	-0.0101244	-0.05385	-0.00211971	0	0	-0.000378796	-0.00421214	0.00121005
-0.00830411	2010-11-09 03:00:00	0.0895523	0.0885935	-0.00095879	-0.00830411	0.0544537	0.0205286	0.0285193	0.00396584	-0.000543819	0.0062974	0.0540114	-0.0121866	-0.00152048	0.00132246	0.00300695	0.00494971	0.00293244	-0.0100955	-0.0534893	-0.00213897	0	0	0.000407712	-0.00352316	0.00095879
-0.00830411	2010-11-09 03:30:00	0.0909738	0.0904958	-0.00047796	-0.00830411	0.054439	0.0205495	0.0288813	0.00397758	-0.000545005	0.00630524	0.0536782	-0.0121972	-0.00153196	0.00130243	0.00302045	0.00495348	0.00290731	-0.0100808	-0.0531325	-0.00215991	0	0	0.00122618	-0.00279348	0.00047796
-0.00830411	2010-11-09 04:00:00	0.0916845	0.0912341	-0.000450377	-0.00830411	0.0534648	0.0205289	0.0290333	0.00399891	-0.000543375	0.0063049	0.053351	-0.0122055	-0.00150832	0.00129489	0.00304805	0.00495072	0.00287733	-0.0100594	-0.0527844	-0.00218234	0	0	0.00203855	-0.00206978	0.000450377
-0.00830411	2010-11-09 04:30:00	0.093106	0.0938885	0.000782524	-0.00830411	0.0544684	0.0206926	0.029056	0.0040357	-0.000540032	0.0063001	0.0530548	-0.0122144	-0.00151744	0.00130996	0.00303717	0.00496344	0.00284734	-0.0100397	-0.0524694	-0.00220377	0	0	0.00280635	-0.00139442	-0.000782524
-0.00830411	2010-11-09 05:00:00	0.0973704	0.097217	-0.000153394	-0.00830411	0.0558561	0.0211023	0.0292697	0.00408387	-0.000536276	0.00629394	0.0527659	-0.0122204	-0.00145498	0.00133214	0.00295919	0.00497018	0.00281427	-0.0100187	-0.0521591	-0.00222722	0	0	0.00349295	-0.000802823	0.000153394
-0.00830411	2010-11-09 05:30:00	0.100213	0.0997594	-0.000453869	-0.00830411	0.0569483	0.0213909	0.0294888	0.00412202	-0.000532149	0.00629702	0.0524823	-0.0122216	-0.00143505	0.00132077	0.0028477	0.00494035	0.0027936	-0.0100078	-0.0518639	-0.00225194	0	0	0.00406567	-0.000321454	0.000453869
-0.00830411	2010-11-09 06:00:00	0.100213	0.0999627	-0.000250606	-0.00830411	0.0562695	0.0212686	0.0298991	0.00414926	-0.000527286	0.00631509	0.0522131	-0.0122208	-0.00149549	0.00128133	0.00274552	0.00493099	0.00278696	-0.0100011	-0.0516008	-0.00227815	0	0	0.00449767	3.34496e-05	0.000250606
-0.00830411	2010-11-09 06:30:00	0.100213	0.0985109	-0.00170237	-0.00830411	0.0547638	0.020675	0.0301421	0.00418587	-0.000521932	0.0063463	0.0519609	-0.0122235	-0.00151203	0.00122039	0.0026946	0.00492033	0.00279901	-0.0100091	-0.051347	-0.00230529	0	0	0.00476933	0.000256394	0.00170237
-0.00830411	2010-11-09 07:00:00	0.0952382	0.0946695	-0.000568741	-0.00830411	0.0518264	0.0198539	0.0298649	0.00422642	-0.000516222	0.00638288	0.0517215	-0.012226	-0.0015269	0.00117583	0.00269479	0.00492495	0.00282232	-0.0100352	-0.0511051	-0.00233268	0	0	0.0048693	0.000352369	0.000568741
-0.00830411	2010-11-09 07:30:00	0.090263	0.0912124	0.000949361	-0.00830411	0.0498926	0.0190739	0.0291038	0.00425875	-0.000509431	0.00641997	0.0514918	-0.0122245	-0.00144924	0.00115965	0.00271527	0.00489104	0.00284773	-0.010054	-0.0508724	-0.00235938	0	0	0.00479499	0.000335891	-0.000949361
-0.00830411	2010-11-09 08:00:00	0.0881308	0.0880492	-8.16191e-05	-0.00830411	0.0484756	0.0186412	0.0280733	0.00426041	-0.000502332	0.00645851	0.0512894	-0.0122195	-0.00136787	0.00116844	0.0027209	0.00483711	0.00286926	-0.0100674	-0.0506803	-0.00238537	0	0	0.00455251	0.000229473	8.16191e-05
-0.00830411	2010-11-09 08:30:00	0.0867094	0.0866988	-1.05869e-05	-0.00830411	0.0488297	0.0184766	0.0271226	0.00423707	-0.000495306	0.00649923	0.0511156	-0.012215	-0.00131012	0.00118032	0.00269295	0.00477126	0.00289598	-0.0100796	-0.0505249	-0.00241145	0	0	0.0041562	6.1629e-05	1.05869e-05
-0.00830411	2010-11-09 09:00:00	0.0859986	0.0850264	-0.000972211	-0.00830411	0.0485936	0.0184759	0.0265258	0.00419625	-0.000490683	0.00654707	0.0509721	-0.0122101	-0.00130235	0.00118217	0.00267256	0.00469007	0.0029234	-0.0101048	-0.0503945	-0.00243819	0	0	0.00362766	-0.000135388	0.000972211
-0.00830411	2010-11-09 09:30:00	0.0845772	0.0836394	-0.000937821	-0.00830411	0.0487117	0.0183126	0.0262474	0.00411698	-0.00048803	0.00660188	0.0508546	-0.0122051	-0.00132699	0.00116716	0.00265804	0.00459917	0.00295846	-0.010159	-0.050307	-0.00246489	0	0	0.00299438	-0.000327991	0.000937821
-0.00830411	2010-11-09 10:00:00	0.0810235	0.0807205	-0.000302967	-0.00830411	0.0472946	0.0180253	0.0260727	0.00402825	-0.000488662	0.00666013	0.0507767	-0.0121974	-0.00134253	0.00115056	0.0026775	0.00450686	0.00300069	-0.0102332	-0.0502195	-0.00249202	0	0	0.00228812	-0.000483627	0.000302967
-0.00830411	2010-11-09 10:30:00	0.0788913	0.0783761	-0.000515158	-0.00830411	0.0463204	0.0177992	0.0258709	0.00392818	-0.000490715	0.00671901	0.0507278	-0.0121866	-0.00133747	0.00114724	0.00273622	0.0044284	0.00304149	-0.0103159	-0.050159	-0.00251904	0	0	0.00154309	-0.000572984	0.000515158
-0.00830411	2010-11-09 11:00:00	0.0781806	0.0780644	-0.000116161	-0.00830411	0.0471026	0.0177985	0.025527	0.00384729	-0.000494079	0.00678531	0.0506965	-0.0121795	-0.00132363	0.00115948	0.002789	0.00437855	0.00308267	-0.010393	-0.0500829	-0.0025473	0	0	0.000793979	-0.000571925	0.000116161
-0.00830411	2010-11-09 11:30:00	0.0796021	0.0778973	-0.00170479	-0.00830411	0.0474127	0.0180235	0.0253697	0.00377244	-0.000497568	0.00685117	0.0506645	-0.0121688	-0.00129222	0.00118966	0.00285057	0.00435602	0.00311881	-0.0104656	-0.050019	-0.00257546	0	0	7.40933e-05	-0.000463048	0.00170479
-0.00830411	2010-11-09 12:00:00	0.0803128	0.0788027	-0.00151009	-0.00830411	0.0484016	0.0183726	0.0253231	0.00372059	-0.000502024	0.00691991	0.0506675	-0.0121562	-0.00127871	0.0012148	0.00290018	0.00434345	0.00315325	-0.0105483	-0.0499979	-0.00260372	0	0	-0.000586473	-0.000236826	0.00151009
-0.00830411	2010-11-09 12:30:00	0.082445	0.0805604	-0.00188457	-0.00830411	0.0496859	0.0187213	0.0256559	0.00369011	-0.000507373	0.00698988	0.0507196	-0.012142	-0.00131012	0.00124218	0.00293388	0.0043512	0.00318341	-0.0106351	-0.0500278	-0.00263185	0	0	-0.00116241	0.000107734	0.00188457
-0.00830411	2010-11-09 13:00:00	0.0838665	0.0820183	-0.00184818	-0.00830411	0.050232	0.0191319	0.0261271	0.00368039	-0.000514211	0.00706337	0.050807	-0.0121256	-0.00132531	0.00125936	0.00297495	0.00434657	0.00320911	-0.0107388	-0.0500748	-0.00265906	0	0	-0.00163445	0.00056291	0.00184818
-0.00830411	2010-11-09 13:30:00	0.0859986	0.0842535	-0.00174506	-0.00830411	0.051531	0.0194196	0.0266036	0.0036711	-0.000521592	0.00715112	0.0509083	-0.0121096	-0.00139149	0.00127519	0.00300721	0.00436821	0.00323003	-0.0108583	-0.0501636	-0.00268535	0	0	-0.0019903	0.00111257	0.00174506
-0.00830411	2010-11-09 14:00:00	0.0881308	0.0859398	-0.002191	-0.00830411	0.0519591	0.019707	0.0271576	0.00368459	-0.000528122	0.00724546	0.0510311	-0.0120939	-0.00139993	0.00128848	0.00303953	0.00439693	0.00324938	-0.0109829	-0.050307	-0.00271127	0	0	-0.00222514	0.00173297	0.002191
-0.00830411	2010-11-09 14:30:00	0.090263	0.0876482	-0.00261481	-0.00830411	0.0525052	0.0199328	0.027546	0.00370811	-0.000534573	0.00734302	0.05118	-0.0120804	-0.00142661	0.00130513	0.00307763	0.00445459	0.00327202	-0.0111306	-0.0505153	-0.002737	0	0	-0.0023416	0.00239396	0.00261481
-0.00830411	2010-11-09 15:00:00	0.0923952	0.0899829	-0.0024123	-0.00830411	0.0534941	0.0201997	0.0279262	0.00376228	-0.000539682	0.00744353	0.0513751	-0.0120697	-0.00144586	0.00132091	0.00310537	0.00453814	0.00329362	-0.0112825	-0.050783	-0.00276229	0	0	-0.00234941	0.00306056	0.0024123
-0.00830411	2010-11-09 15:30:00	0.0945274	0.0920533	-0.00247415	-0.00830411	0.054129	0.0204871	0.0283273	0.0038296	-0.000545021	0.00753916	0.0516165	-0.0120591	-0.00145598	0.00133783	0.00312889	0.0046138	0.0033185	-0.0114373	-0.0511157	-0.00278766	0	0	-0.00226449	0.00369496	0.00247415
-0.00830411	2010-11-09 16:00:00	0.0966596	0.0940987	-0.00256087	-0.00830411	0.0547784	0.0207543	0.0286811	0.00388938	-0.00054966	0.00763595	0.0518717	-0.0120489	-0.00145869	0.00134801	0.00316094	0.00468921	0.00334158	-0.0115962	-0.0514331	-0.00281209	0	0	-0.00210774	0.00425858	0.00256087
-0.00830411	2010-11-09 16:30:00	0.0995026	0.0959157	-0.00358692	-0.00830411	0.0553099	0.0209391	0.0290914	0.00395682	-0.000553515	0.00773929	0.0521298	-0.0120387	-0.00149448	0.00135847	0.00317881	0.00476536	0.00337172	-0.0117514	-0.0517579	-0.00283582	0	0	-0.0019035	0.00471444	0.00358692
-0.00830411	2010-11-09 17:00:00	0.100924	0.0971526	-0.00377145	-0.00830411	0.0555313	0.021042	0.0294489	0.00401459	-0.000556487	0.00783903	0.0523979	-0.0120294	-0.001509	0.00136975	0.00320799	0.00482205	0.00341389	-0.0119243	-0.0521036	-0.00285953	0	0	-0.00167775	0.00502939	0.00377145
-0.00830411	2010-11-09 17:30:00	0.100924	0.0977208	-0.0032032	-0.00830411	0.0555313	0.021083	0.0296627	0.00407244	-0.000559475	0.00793029	0.0527199	-0.0120212	-0.00153432	0.00137795	0.00322696	0.00488186	0.00346426	-0.0121186	-0.0525286	-0.00288371	0	0	-0.00145624	0.00517632	0.0032032
-0.00830411	2010-11-09 18:00:00	0.101635	0.0982062	-0.00342855	-0.00830411	0.0557527	0.0210832	0.0298109	0.00412622	-0.000561794	0.00801376	0.0530703	-0.0120153	-0.00153264	0.00139487	0.0032328	0.00493126	0.00352282	-0.0123132	-0.0529715	-0.00290748	0	0	-0.00126266	0.00513605	0.00342855
-0.00830411	2010-11-09 18:30:00	0.100924	0.0980639	-0.00286005	-0.00830411	0.0556493	0.0212061	0.0298501	0.0041705	-0.00056403	0.00809115	0.0534415	-0.0120104	-0.00153905	0.00139993	0.00323259	0.00498066	0.0035813	-0.0125133	-0.0534584	-0.00293186	0	0	-0.00111693	0.00489886	0.00286005
-0.00830411	2010-11-09 19:00:00	0.102346	0.0986957	-0.00364981	-0.00830411	0.0565055	0.0213294	0.0299637	0.00421088	-0.000565874	0.0081628	0.0538523	-0.0120076	-0.00157011	0.00140666	0.00323289	0.00503232	0.00364625	-0.0127033	-0.0539714	-0.00295644	0	0	-0.00103371	0.00446545	0.00364981
-0.00830411	2010-11-09 19:30:00	0.102346	0.0984666	-0.00387891	-0.00830411	0.0566089	0.0214731	0.0301166	0.00424727	-0.000568094	0.00823637	0.0542622	-0.0120045	-0.00155188	0.00139736	0.00325486	0.00506984	0.00371696	-0.0128815	-0.0544521	-0.0029805	0	0	-0.0010214	0.00384736	0.00387891
-0.00830411	2010-11-09 20:00:00	0.100924	0.0976436	-0.00328045	-0.00830411	0.0566089	0.0213915	0.0302648	0.00426667	-0.000570784	0.00831093	0.0546424	-0.0120018	-0.00161029	0.0013977	0.00328733	0.00512135	0.00380786	-0.0130531	-0.0548961	-0.00300494	0	0	-0.00108145	0.00306663	0.00328045
-0.00830411	2010-11-09 20:30:00	0.0995026	0.0959891	-0.00351348	-0.00830411	0.0558561	0.02135	0.0303431	0.00429168	-0.000575026	0.00837967	0.0550341	-0.0120026	-0.00158362	0.00140818	0.0033314	0.00515827	0.00390092	-0.0132116	-0.0553046	-0.00302929	0	0	-0.0012083	0.00215482	0.00351348
-0.00830411	2010-11-09 21:00:00	0.0987918	0.0955307	-0.00326112	-0.00830411	0.0565202	0.0213706	0.030304	0.00430898	-0.000580459	0.0084481	0.0554039	-0.0120046	-0.00159375	0.00142742	0.00338416	0.00518433	0.00399425	-0.0133475	-0.0556939	-0.00305244	0	0	-0.00138974	0.00115134	0.00326112
-0.00830411	2010-11-09 21:30:00	0.0987918	0.0949039	-0.00388793	-0.00830411	0.0568303	0.0215342	0.0303258	0.00432422	-0.000586351	0.00851277	0.0557722	-0.0120074	-0.00156708	0.0014491	0.0034476	0.00519891	0.00408431	-0.0134586	-0.0560707	-0.00307456	0	0	-0.00160786	0.000101252	0.00388793
-0.00830411	2010-11-09 22:00:00	0.0966596	0.0944154	-0.00224419	-0.00830411	0.0573911	0.0216784	0.0303394	0.00432808	-0.000592944	0.00857465	0.0561662	-0.0120081	-0.00157788	0.00146723	0.00355178	0.00521516	0.00416673	-0.0135736	-0.0565235	-0.0030954	0	0	-0.00184032	-0.000947459	0.00224419
-0.00830411	2010-11-09 22:30:00	0.0966596	0.0937257	-0.00293395	-0.00830411	0.0574798	0.0218424	0.0305404	0.0043378	-0.000600513	0.00863692	0.056596	-0.0120117	-0.00162313	0.00149549	0.00367354	0.00524117	0.00423909	-0.0136902	-0.0570025	-0.00311593	0	0	-0.00206204	-0.00194675	0.00293395
-0.00830411	2010-11-09 23:00:00	0.0959489	0.0938733	-0.00207564	-0.00830411	0.0581292	0.0220477	0.0307978	0.00435317	-0.000611117	0.0086932	0.0570282	-0.0120168	-0.00162954	0.00154278	0.00379225	0.00526934	0.00430045	-0.0138072	-0.0574773	-0.00313611	0	0	-0.00224712	-0.0028515	0.00207564
-0.00830411	2010-11-09 23:30:00	0.0973704	0.094468	-0.00290236	-0.00830411	0.0588968	0.0224572	0.0310078	0.00436478	-0.000623571	0.00874249	0.0574706	-0.0120232	-0.00165386	0.00160094	0.00390183	0.00530099	0.00433622	-0.013928	-0.0579299	-0.00315576	0	0	-0.00237075	-0.00362237	0.00290236
-0.00830411	2010-11-10	0.100213	0.0968536	-0.00335972	-0.00830411	0.0609632	0.0229702	0.0314189	0.0043745	-0.000636708	0.0087857	0.0579089	-0.0120313	-0.00168424	0.00165849	0.00396496	0.00534908	0.0043487	-0.0140371	-0.058382	-0.00317433	0	0	-0.00241115	-0.00422814	0.00335972
-0.00830411	2010-11-10 00:30:00	0.102346	0.0991106	-0.00323485	-0.00830411	0.0623656	0.0235656	0.0319654	0.00439188	-0.000651042	0.00881765	0.0583439	-0.0120405	-0.00172577	0.0016985	0.00405456	0.00542213	0.00435689	-0.0141369	-0.0588218	-0.00319247	0	0	-0.00235124	-0.00464765	0.00323485
-0.00830411	2010-11-10 01:00:00	0.104478	0.101516	-0.00296152	-0.00830411	0.0635465	0.024079	0.0326685	0.00442302	-0.000664509	0.00883847	0.0587934	-0.0120517	-0.00182369	0.00172527	0.00415865	0.00554187	0.00436096	-0.0142292	-0.0592849	-0.00321061	0	0	-0.00218	-0.00487088	0.00296152
-0.00830411	2010-11-10 01:30:00	0.10661	0.104581	-0.0020293	-0.00830411	0.0649635	0.0245513	0.0334416	0.00448092	-0.000677976	0.0088449	0.0592642	-0.0120636	-0.0018757	0.0017559	0.00426281	0.00568191	0.004362	-0.0143177	-0.0597686	-0.00322802	0	0	-0.00189342	-0.00489936	0.0020293
-0.00830411	2010-11-10 02:00:00	0.108742	0.107871	-0.000870757	-0.00830411	0.0660411	0.0252687	0.0342094	0.00454473	-0.000692294	0.00883406	0.0597365	-0.0120759	-0.00192668	0.00180617	0.0043753	0.00583277	0.00434742	-0.0143982	-0.0602427	-0.00324429	0	0	-0.00149493	-0.00474569	0.000870757
-0.00830411	2010-11-10 02:30:00	0.114428	0.113924	-0.000503747	-0.00830411	0.0695246	0.0260899	0.0350096	0.00462566	-0.000705082	0.00880901	0.0602029	-0.0120866	-0.00195471	0.00186098	0.00441596	0.00598635	0.00432279	-0.014464	-0.0607213	-0.00326013	0	0	-0.000995293	-0.0044323	0.000503747
-0.00830411	2010-11-10 03:00:00	0.119403	0.118928	-0.000475541	-0.00830411	0.0714584	0.0269929	0.0360229	0.00471067	-0.000715112	0.00877253	0.0606699	-0.0120971	-0.00196889	0.00190743	0.00441865	0.00614435	0.00428988	-0.0145101	-0.061187	-0.003276	0	0	-0.000412086	-0.0039896	0.000475541
-0.00830411	2010-11-10 03:30:00	0.124378	0.123666	-0.000712388	-0.00830411	0.0731855	0.0276714	0.0371362	0.00480728	-0.000723146	0.00872748	0.0611123	-0.012108	-0.00203033	0.00192114	0.00439787	0.00630347	0.00425199	-0.0145433	-0.0616257	-0.00329204	0	0	0.000231393	-0.00345352	0.000712388
-0.00830411	2010-11-10 04:00:00	0.129353	0.127894	-0.00145882	-0.00830411	0.0745878	0.0280623	0.0382758	0.00493661	-0.000729796	0.0086739	0.061547	-0.0121186	-0.00212624	0.00191797	0.0043406	0.00648797	0.00422119	-0.0145629	-0.0620506	-0.00330904	0	0	0.000907514	-0.00286287	0.00145882
-0.00830411	2010-11-10 04:30:00	0.131486	0.13003	-0.00145516	-0.00830411	0.0742484	0.0282475	0.0392166	0.00507531	-0.000734288	0.0086062	0.0619393	-0.0121283	-0.00215629	0.00190072	0.00426552	0.00664075	0.00419304	-0.0145612	-0.062422	-0.00332634	0	0	0.00158599	-0.00225655	0.00145516
-0.00830411	2010-11-10 05:00:00	0.132907	0.132234	-0.000673026	-0.00830411	0.0744698	0.0284525	0.0397224	0.00521217	-0.000736858	0.00853014	0.0622959	-0.0121352	-0.00218567	0.00188039	0.00417777	0.00678562	0.00417132	-0.0145486	-0.062775	-0.00334331	0	0	0.00223572	-0.00167087	0.000673026
-0.00830411	2010-11-10 05:30:00	0.137171	0.135888	-0.00128339	-0.00830411	0.0763296	0.0286168	0.0401025	0.0053489	-0.000737271	0.00845198	0.062638	-0.0121414	-0.00216305	0.00184864	0.00410463	0.00690804	0.00415961	-0.0145003	-0.0631042	-0.00335974	0	0	0.00282659	-0.00113722	0.00128339
-0.00830411	2010-11-10 06:00:00	0.140014	0.136554	-0.00346003	-0.00830411	0.0756654	0.0285767	0.0403764	0.00547201	-0.000735771	0.00837554	0.0629533	-0.0121453	-0.00215123	0.00180094	0.0040535	0.0070006	0.00416175	-0.0144269	-0.0633932	-0.00337658	0	0	0.00333127	-0.000680243	0.00346003
-0.00830411	2010-11-10 06:30:00	0.136461	0.135411	-0.00104938	-0.00830411	0.073909	0.0281877	0.0404411	0.00557992	-0.000733081	0.00829665	0.0632257	-0.0121474	-0.00212455	0.00176601	0.00403775	0.00707695	0.00416963	-0.0143362	-0.0636508	-0.0033931	0	0	0.00372671	-0.00031657	0.00104938
-0.00830411	2010-11-10 07:00:00	0.13575	0.134687	-0.00106256	-0.00830411	0.0730675	0.0277771	0.0402792	0.00568538	-0.000729717	0.0082137	0.0634724	-0.0121478	-0.00209417	0.00175032	0.00405078	0.00709212	0.00416768	-0.0142364	-0.0638888	-0.003409	0	0	0.00399538	-5.42047e-05	0.00106256
-0.00830411	2010-11-10 07:30:00	0.135039	0.133576	-0.00146357	-0.00830411	0.0723	0.0273867	0.0399502	0.00574674	-0.000726437	0.00812548	0.0636789	-0.0121459	-0.00204183	0.0017534	0.00404631	0.00704663	0.00416234	-0.014134	-0.0640792	-0.00342304	0	0	0.00412614	0.000107413	0.00146357
-0.00830411	2010-11-10 08:00:00	0.130775	0.13145	0.000675622	-0.00830411	0.071001	0.0270788	0.0393562	0.00576938	-0.000722963	0.0080308	0.0638459	-0.0121418	-0.00195876	0.001754	0.00403901	0.00694245	0.00415567	-0.0140203	-0.0642303	-0.003436	0	0	0.00411474	0.00017676	-0.000675622
-0.00830411	2010-11-10 08:30:00	0.130064	0.129997	-6.74694e-05	-0.00830411	0.0705729	0.0269139	0.0387722	0.00575953	-0.000719108	0.0079308	0.0639766	-0.0121374	-0.00198037	0.00175342	0.00403605	0.00683571	0.0041408	-0.0138979	-0.0643407	-0.00344853	0	0	0.00396385	0.000169066	6.74694e-05
-0.00830411	2010-11-10 09:00:00	0.132196	0.12968	-0.00251601	-0.00830411	0.071119	0.0268315	0.0384583	0.00573246	-0.000716229	0.00781988	0.0640803	-0.012133	-0.00198611	0.00175117	0.00402153	0.00675236	0.00412298	-0.0137813	-0.0644162	-0.00345993	0	0	0.00368277	0.000104763	0.00251601
-0.00830411	2010-11-10 09:30:00	0.130775	0.128139	-0.00263602	-0.00830411	0.0704695	0.0268314	0.0381791	0.00569379	-0.000715185	0.0076992	0.064155	-0.0121283	-0.0019797	0.00174604	0.00403186	0.00666981	0.00410379	-0.0136785	-0.0644586	-0.00347071	0	0	0.00328673	7.68593e-06	0.00263602
-0.00830411	2010-11-10 10:00:00	0.129353	0.127278	-0.00207508	-0.00830411	0.0705729	0.0267495	0.0380444	0.0056415	-0.000713717	0.0075679	0.0641878	-0.0121228	-0.00198847	0.00174183	0.00404957	0.00659638	0.00407815	-0.0135703	-0.0644691	-0.00348234	0	0	0.00279592	-9.68334e-05	0.00207508
-0.00830411	2010-11-10 10:30:00	0.127932	0.126362	-0.0015704	-0.00830411	0.0704695	0.0267289	0.0380053	0.0055818	-0.000712212	0.00742889	0.0641948	-0.0121183	-0.00197734	0.00174584	0.00407741	0.00654925	0.0040438	-0.0134469	-0.064461	-0.0034945	0	0	0.00223429	-0.000183844	0.0015704
-0.00830411	2010-11-10 11:00:00	0.128643	0.125371	-0.00327167	-0.00830411	0.0702481	0.026749	0.037948	0.00552434	-0.000711267	0.00728093	0.064162	-0.0121126	-0.0019645	0.00175545	0.00410514	0.00653437	0.00399626	-0.0133105	-0.0644209	-0.00350642	0	0	0.00162819	-0.000230516	0.00327167
-0.00830411	2010-11-10 11:30:00	0.130064	0.125406	-0.00465819	-0.00830411	0.0709123	0.0268516	0.0379052	0.00549351	-0.000709637	0.00712076	0.0641048	-0.0121039	-0.00196383	0.00176987	0.00410635	0.0065321	0.00394251	-0.013165	-0.0643567	-0.00351721	0	0	0.00100487	-0.000217638	0.00465819
-0.00830411	2010-11-10 12:00:00	0.131486	0.125422	-0.00606373	-0.00830411	0.0713404	0.0270155	0.0379752	0.00546474	-0.000707271	0.00695203	0.0640269	-0.0120946	-0.00196889	0.0017814	0.00408129	0.0065244	0.00387882	-0.0130114	-0.0642653	-0.00352754	0	0	0.000391109	-0.000130834	0.00606373
-0.00830411	2010-11-10 12:30:00	0.131486	0.125497	-0.0059881	-0.00830411	0.0716651	0.0271595	0.0381107	0.00544757	-0.000704366	0.00678111	0.063907	-0.0120873	-0.00198341	0.00178445	0.00404161	0.0065231	0.00381014	-0.012847	-0.0641216	-0.00353554	0	0	-0.000188223	3.85775e-05	0.0059881
-0.00830411	2010-11-10 13:00:00	0.129353	0.125633	-0.00372066	-0.00830411	0.0719899	0.0271396	0.0382944	0.0054477	-0.00070073	0.00661268	0.0637438	-0.0120793	-0.0019932	0.00176858	0.00399165	0.00653603	0.00373941	-0.0126691	-0.0639238	-0.00354254	0	0	-0.000711382	0.000293059	0.00372066
-0.00830411	2010-11-10 13:30:00	0.127932	0.124365	-0.00356697	-0.00830411	0.071001	0.0269143	0.0384591	0.00545344	-0.000695575	0.00644026	0.0635241	-0.0120674	-0.0020192	0.00174682	0.00393168	0.00654725	0.0036682	-0.0124736	-0.0636779	-0.00355129	0	0	-0.00116079	0.000628692	0.00356697
-0.00830411	2010-11-10 14:00:00	0.125089	0.12279	-0.00229909	-0.00830411	0.06982	0.0266271	0.0383319	0.0054632	-0.000689066	0.00626373	0.0632536	-0.0120519	-0.00202055	0.00172313	0.00388472	0.00657099	0.00359081	-0.0122626	-0.0633617	-0.00356104	0	0	-0.00152384	0.00103536	0.00229909
-0.00830411	2010-11-10 14:30:00	0.125089	0.122262	-0.0028271	-0.00830411	0.0695987	0.0263395	0.0381045	0.00547858	-0.000680891	0.00608314	0.0629436	-0.0120339	-0.00201042	0.00170306	0.00383035	0.00659458	0.00351505	-0.012039	-0.0629938	-0.00357094	0	0	-0.00179338	0.00149722	0.0028271
-0.00830411	2010-11-10 15:00:00	0.125089	0.121279	-0.00381025	-0.00830411	0.0688458	0.0260932	0.0377417	0.00548607	-0.000671263	0.00589732	0.0625815	-0.0120145	-0.00195573	0.00167906	0.00375993	0.00659463	0.00343906	-0.0118011	-0.0625394	-0.00357918	0	0	-0.0019679	0.00199353	0.00381025
-0.00830411	2010-11-10 15:30:00	0.122246	0.119832	-0.00241399	-0.00830411	0.0677536	0.0257649	0.0373051	0.0054784	-0.000660231	0.00570807	0.0621423	-0.0119925	-0.00194661	0.00165476	0.0036836	0.00658486	0.0033569	-0.0115448	-0.0620139	-0.00358653	0	0	-0.00205145	0.00249963	0.00241399
-0.00830411	2010-11-10 16:00:00	0.120825	0.118805	-0.00201949	-0.00830411	0.0670007	0.0254162	0.0369167	0.00547043	-0.000648592	0.00552576	0.0616474	-0.0119677	-0.001925	0.00162736	0.00359708	0.00655196	0.00326947	-0.0112788	-0.0614365	-0.00359243	0	0	-0.00205308	0.00298828	0.00201949
-0.00830411	2010-11-10 16:30:00	0.120825	0.117257	-0.00356781	-0.00830411	0.0659084	0.0249441	0.0364883	0.00544332	-0.00063653	0.00534748	0.0611139	-0.0119375	-0.00188752	0.00159314	0.00350623	0.00649974	0.00318039	-0.0110192	-0.0608297	-0.0035987	0	0	-0.0019862	0.00343104	0.00356781
-0.00830411	2010-11-10 17:00:00	0.117982	0.114625	-0.00335698	-0.00830411	0.064078	0.0243493	0.0359072	0.00540076	-0.000623293	0.00517056	0.0605364	-0.0119039	-0.00186186	0.0015505	0.00342422	0.00642182	0.00309676	-0.0107578	-0.0601867	-0.00360563	0	0	-0.00186747	0.00379988	0.00335698
-0.00830411	2010-11-10 17:30:00	0.114428	0.111796	-0.00263215	-0.00830411	0.0622329	0.0237129	0.0351996	0.00534474	-0.000609696	0.00499074	0.0598912	-0.0118668	-0.00184464	0.00151211	0.00335678	0.00633514	0.00301631	-0.0104801	-0.0594318	-0.00361258	0	0	-0.00171566	0.0040688	0.00263215
-0.00830411	2010-11-10 18:00:00	0.112296	0.109432	-0.00286401	-0.00830411	0.0609339	0.0231381	0.0344265	0.00527717	-0.000595691	0.00480381	0.0591588	-0.0118257	-0.00179568	0.00147799	0.00328485	0.00624052	0.00293157	-0.0101873	-0.0585779	-0.00362008	0	0	-0.00155025	0.00421543	0.00286401
-0.00830411	2010-11-10 18:30:00	0.109453	0.10665	-0.00280288	-0.00830411	0.0594136	0.0226041	0.0335706	0.00520385	-0.000580855	0.00460133	0.0583595	-0.0117795	-0.00174402	0.00144977	0.00320277	0.00614096	0.00284591	-0.00988568	-0.0576536	-0.00362707	0	0	-0.00139007	0.00422255	0.00280288
-0.00830411	2010-11-10 19:00:00	0.10661	0.10388	-0.00272994	-0.00830411	0.0580112	0.0221316	0.0327456	0.00511508	-0.000564876	0.00439979	0.0574893	-0.0117304	-0.00169674	0.00141869	0.00312519	0.00602094	0.0027624	-0.00957021	-0.0566685	-0.00363244	0	0	-0.00125193	0.00407934	0.00272994
-0.00830411	2010-11-10 19:30:00	0.105188	0.101521	-0.00366747	-0.00830411	0.0572584	0.0215981	0.0319997	0.00501864	-0.000548536	0.00420566	0.0565785	-0.0116786	-0.00167243	0.00138421	0.00305328	0.00589694	0.00268095	-0.00925646	-0.0556889	-0.00363729	0	0	-0.00114945	0.00378245	0.00366747
-0.00830411	2010-11-10 20:00:00	0.100924	0.0976436	-0.00328038	-0.00830411	0.0551919	0.0210031	0.0312875	0.00491261	-0.000532259	0.00401928	0.0556617	-0.0116222	-0.00163225	0.00134638	0.00297264	0.0057742	0.00259918	-0.00894606	-0.0546912	-0.00364128	0	0	-0.00109203	0.00333651	0.00328038
-0.00830411	2010-11-10 20:30:00	0.0959489	0.0935125	-0.00243641	-0.00830411	0.0532434	0.0203668	0.0304753	0.00480273	-0.000516441	0.00383093	0.0547069	-0.0115619	-0.00160355	0.00131705	0.00289482	0.00564708	0.00250807	-0.0086411	-0.0536798	-0.00364388	0	0	-0.0010842	0.00275434	0.00243641
-0.00830411	2010-11-10 21:00:00	0.0916845	0.0901651	-0.00151944	-0.00830411	0.0521658	0.0198327	0.0296722	0.00469092	-0.000499987	0.00364254	0.0537193	-0.0114979	-0.00156033	0.00128682	0.00279783	0.00551433	0.00240772	-0.00832773	-0.0526599	-0.00364631	0	0	-0.00112529	0.0020565	0.00151944
-0.00830411	2010-11-10 21:30:00	0.0895523	0.0865208	-0.0030315	-0.00830411	0.0509702	0.0192785	0.0288772	0.00457719	-0.000483662	0.00345894	0.0527129	-0.0114327	-0.00151373	0.00125233	0.00268806	0.00538284	0.00230704	-0.00800681	-0.0516561	-0.00364834	0	0	-0.00120944	0.00127042	0.0030315
-0.00830411	2010-11-10 22:00:00	0.0838665	0.0817118	-0.00215474	-0.00830411	0.0488003	0.0186014	0.0280259	0.00445973	-0.000467469	0.00328349	0.0516857	-0.0113665	-0.00147659	0.00120401	0.00260454	0.00525693	0.00220755	-0.00766195	-0.0505936	-0.0036505	0	0	-0.00132613	0.000428975	0.00215474
-0.00830411	2010-11-10 22:30:00	0.0810235	0.0768325	-0.00419096	-0.00830411	0.0467485	0.0177806	0.0271527	0.004348	-0.000451599	0.00311621	0.0505841	-0.011297	-0.00147456	0.0011555	0.00251811	0.00514586	0.00211305	-0.00730289	-0.0494558	-0.00365198	0	0	-0.0014609	-0.000431325	0.00419096
-0.00830411	2010-11-10 23:00:00	0.0760484	0.0717799	-0.0042685	-0.00830411	0.0444753	0.0170207	0.0261959	0.00423812	-0.000436596	0.00295338	0.0494769	-0.011226	-0.00141547	0.00111743	0.00244194	0.00502669	0.00201964	-0.00695893	-0.048324	-0.00365202	0	0	-0.00159651	-0.0012725	0.0042685
-0.00830411	2010-11-10 23:30:00	0.0689411	0.0675806	-0.00136046	-0.00830411	0.0429696	0.0164044	0.0251044	0.00412237	-0.000421562	0.00280019	0.0483756	-0.011157	-0.00136685	0.00108664	0.00237017	0.00489625	0.00191942	-0.00662339	-0.0471728	-0.00365113	0	0	-0.00171426	-0.0020574	0.00136046
-0.00830411	2010-11-11	0.0675196	0.0641329	-0.00338667	-0.00830411	0.0419954	0.0158092	0.0240966	0.00399497	-0.000406121	0.00265694	0.0472731	-0.0110863	-0.00130573	0.00105613	0.00229829	0.00475122	0.00181809	-0.00629281	-0.0460228	-0.00365177	0	0	-0.00179546	-0.00275197	0.00338667
-0.00830411	2010-11-11 00:30:00	0.0653874	0.059665	-0.00572245	-0.00830411	0.0397075	0.0152344	0.0231925	0.00385434	-0.000390449	0.002519	0.0461481	-0.0110144	-0.00124765	0.00101997	0.0022322	0.00460177	0.00170691	-0.00595262	-0.0448395	-0.00365264	0	0	-0.00182289	-0.00332744	0.00572245
-0.00830411	2010-11-11 01:00:00	0.0625445	0.05627	-0.00627455	-0.00830411	0.0383052	0.0146595	0.0223111	0.00371959	-0.000375118	0.00237789	0.0449873	-0.0109394	-0.00122976	0.000989812	0.00214556	0.00446837	0.00158356	-0.00561326	-0.0436197	-0.00365229	0	0	-0.0017822	-0.00376202	0.00627455
-0.00830411	2010-11-11 01:30:00	0.0575693	0.0539188	-0.00365045	-0.00830411	0.037449	0.0142483	0.0215343	0.00359232	-0.000361207	0.00223669	0.0438034	-0.0108636	-0.00119802	0.000963843	0.00203969	0.0043332	0.00146267	-0.00528275	-0.042379	-0.00365045	0	0	-0.00166306	-0.00404225	0.00365045
-0.00830411	2010-11-11 02:00:00	0.0568586	0.0518407	-0.00501787	-0.00830411	0.0365781	0.0138991	0.0208139	0.0034516	-0.000348179	0.00209751	0.0426098	-0.0107882	-0.00114939	0.000929869	0.00190619	0.00417937	0.00134189	-0.00496901	-0.0411352	-0.00364886	0	0	-0.00146005	-0.00416362	0.00501787
-0.00830411	2010-11-11 02:30:00	0.0540157	0.0498892	-0.00412651	-0.00830411	0.0356039	0.0134684	0.0201598	0.00331299	-0.000335318	0.00196235	0.0414095	-0.0107097	-0.00110921	0.000876459	0.00175983	0.00403868	0.00123997	-0.00466322	-0.03987	-0.00364718	0	0	-0.00117322	-0.0041307	0.00412651
-0.00830411	2010-11-11 03:00:00	0.0497513	0.0475054	-0.00224593	-0.00830411	0.0339801	0.0129554	0.0195877	0.00318984	-0.000321914	0.00183254	0.0401913	-0.0106302	-0.00110651	0.00081402	0.00164851	0.00391589	0.00113877	-0.00436751	-0.0386084	-0.00364547	0	0	-0.000808167	-0.00395644	0.00224593
-0.00830411	2010-11-11 03:30:00	0.0476191	0.0453149	-0.00230418	-0.00830411	0.0324598	0.0123194	0.0189847	0.0030821	-0.000308175	0.00170398	0.038971	-0.0105478	-0.00106261	0.000751093	0.001549	0.00380583	0.00103905	-0.00409531	-0.0373527	-0.00364354	0	0	-0.00037583	-0.00366105	0.00230418
-0.00830411	2010-11-11 04:00:00	0.0454869	0.0427125	-0.00277444	-0.00830411	0.0305113	0.0116419	0.0182289	0.00298763	-0.000291888	0.00157182	0.0377493	-0.0104648	-0.000992726	0.000702589	0.00146687	0.00368504	0.000944297	-0.00383105	-0.0360914	-0.00363919	0	0	0.00010816	-0.00327025	0.00277444
-0.00830411	2010-11-11 04:30:00	0.042644	0.040295	-0.00234905	-0.00830411	0.0286809	0.0111077	0.0173249	0.00288739	-0.000274696	0.00143478	0.0365314	-0.0103795	-0.000916075	0.00066309	0.00138317	0.00353086	0.000851764	-0.00356676	-0.0348361	-0.00363477	0	0	0.000624421	-0.00281331	0.00234905
-0.00830411	2010-11-11 05:00:00	0.0419332	0.0396095	-0.00232366	-0.00830411	0.0283561	0.0106967	0.0164916	0.00278534	-0.00025798	0.00129559	0.0353161	-0.0102903	-0.000842804	0.000632909	0.00127146	0.00336833	0.000766248	-0.00329747	-0.0335782	-0.00363029	0	0	0.00115099	-0.00232084	0.00232366
-0.00830411	2010-11-11 05:30:00	0.0405118	0.0384609	-0.0020509	-0.00830411	0.0273819	0.0104296	0.0157585	0.00268501	-0.000242372	0.0011645	0.0340871	-0.0101975	-0.000774598	0.000593318	0.00112169	0.00319392	0.00068823	-0.00303279	-0.0323091	-0.00362443	0	0	0.00166468	-0.00182264	0.0020509
-0.00830411	2010-11-11 06:00:00	0.039801	0.037202	-0.00259899	-0.00830411	0.026511	0.00993754	0.0151609	0.00257714	-0.000226962	0.0010406	0.0328516	-0.0101017	-0.00075703	0.000547508	0.000962329	0.0030168	0.00062586	-0.00278533	-0.0310323	-0.00361853	0	0	0.00214242	-0.0013457	0.00259899
-0.00830411	2010-11-11 06:30:00	0.0355366	0.0345861	-0.000950528	-0.00830411	0.0244592	0.00928136	0.0146106	0.00247308	-0.000211551	0.000939402	0.0316176	-0.0100015	-0.000709427	0.000479071	0.000837688	0.00283028	0.000574338	-0.00255382	-0.0297746	-0.00361161	0	0	0.00256261	-0.000912543	0.000950528
-0.00830411	2010-11-11 07:00:00	0.0298508	0.0308158	0.000965028	-0.00830411	0.0219499	0.00815364	0.0139195	0.00236907	-0.000196596	0.000850666	0.0303894	-0.00989916	-0.000679373	0.000403171	0.000750262	0.00264768	0.000539866	-0.00233066	-0.0285091	-0.00360455	0	0	0.00290635	-0.000540073	-0.000965028
-0.00830411	2010-11-11 07:30:00	0.0234542	0.0245512	0.00109704	-0.00830411	0.0174035	0.00704482	0.0128	0.0022707	-0.000181954	0.000758377	0.029141	-0.00979153	-0.000608808	0.00034593	0.000706397	0.0024774	0.00050784	-0.00211	-0.0272305	-0.00359741	0	0	0.00315842	-0.000238826	-0.00109704
-0.00830411	2010-11-11 08:00:00	0.0220327	0.0208659	-0.00116685	-0.00830411	0.0156911	0.00618173	0.0113547	0.00216472	-0.00016762	0.000661679	0.0279014	-0.00968034	-0.000560858	0.000313414	0.000660549	0.00231341	0.000471627	-0.00188307	-0.025956	-0.00359179	0	0	0.00330803	-1.28176e-05	0.00116685
-0.00830411	2010-11-11 08:30:00	0.0206112	0.0190206	-0.00159061	-0.00830411	0.0152483	0.0058922	0.0100631	0.0020526	-0.000153709	0.000561936	0.0266607	-0.00956545	-0.000443695	0.000309666	0.000585919	0.00212924	0.000429296	-0.00165655	-0.0246902	-0.0035881	0	0	0.0033493	0.000140144	0.00159061
-0.00830411	2010-11-11 09:00:00	0.0191898	0.0179585	-0.00123129	-0.00830411	0.0156024	0.00570769	0.00893861	0.0019118	-0.000141297	0.000467461	0.0254235	-0.00944709	-0.000353534	0.000285636	0.000506657	0.00192753	0.000389377	-0.00144013	-0.0234405	-0.0035846	0	0	0.00328143	0.000227716	0.00123129
-0.00830411	2010-11-11 09:30:00	0.0163469	0.015184	-0.00116292	-0.00830411	0.0141707	0.00533867	0.00834179	0.00175961	-0.000130698	0.000379539	0.0242088	-0.00932822	-0.000381213	0.000252173	0.00044236	0.00173703	0.000355091	-0.0012388	-0.0222077	-0.00358165	0	0	0.0031086	0.000261956	0.00116292
-0.00830411	2010-11-11 10:00:00	0.0135039	0.0119203	-0.00158361	-0.00830411	0.0123256	0.00476473	0.0079398	0.00161123	-0.000123066	0.000291617	0.0230126	-0.00920654	-0.000331579	0.00020824	0.00040606	0.00155041	0.00032269	-0.00106563	-0.0210005	-0.00357894	0	0	0.00283959	0.000258046	0.00158361
-0.00830411	2010-11-11 10:30:00	0.0113717	0.00878754	-0.00258416	-0.00830411	0.0108199	0.00427154	0.00736317	0.00147258	-0.000117289	0.000208621	0.0218451	-0.0090846	-0.00034847	0.00018234	0.000409204	0.00139558	0.000284046	-0.000928921	-0.0198248	-0.0035765	0	0	0.0024872	0.000232918	0.00258416
-0.00830411	2010-11-11 11:00:00	0.010661	0.00682844	-0.00383256	-0.00830411	0.0102738	0.00396285	0.00677296	0.00133966	-0.00011102	0.000127593	0.0207004	-0.00896238	-0.000288363	0.000173091	0.000428192	0.00124054	0.000239055	-0.000791716	-0.018669	-0.00357451	0	0	0.00206749	0.000203896	0.00383256
-0.00830411	2010-11-11 11:30:00	0.010661	0.00528335	-0.00537765	-0.00830411	0.0100671	0.00381877	0.00610159	0.00120683	-0.000104527	4.62675e-05	0.0195736	-0.00883915	-0.000225896	0.000175365	0.000438408	0.00109271	0.000191406	-0.000648683	-0.0175189	-0.00357373	0	0	0.00159889	0.000187441	0.00537765
-0.00830411	2010-11-11 12:00:00	0.0099503	0.00393815	-0.00601215	-0.00830411	0.00974233	0.00375694	0.00564399	0.00109948	-9.72925e-05	-4.15677e-05	0.0184489	-0.00871361	-0.000204619	0.0001864	0.000436614	0.000989449	0.000139106	-0.000496827	-0.0163729	-0.00357342	0	0	0.00110124	0.000198069	0.00601215
-0.00830411	2010-11-11 12:30:00	0.0085288	0.00341472	-0.00511408	-0.00830411	0.00984569	0.00379787	0.00544381	0.00102827	-9.10396e-05	-0.000129018	0.0173253	-0.00858404	-0.000195167	0.000194848	0.000404124	0.000908004	8.23041e-05	-0.000353384	-0.0152274	-0.00357367	0	0	0.000594826	0.000247485	0.00511408
-0.00830411	2010-11-11 13:00:00	0.0092395	0.0033864	-0.0058531	-0.00830411	0.0102738	0.00385921	0.00539191	0.000960872	-8.4886e-05	-0.000210946	0.0162226	-0.00845294	-0.000190103	0.000193085	0.000338198	0.000828128	3.24357e-05	-0.000223797	-0.0141165	-0.00357378	0	0	9.93445e-05	0.000343936	0.0058531
-0.00830411	2010-11-11 13:30:00	0.0071073	0.00291676	-0.00419054	-0.00830411	0.0102885	0.00377772	0.00539643	0.000899121	-7.81944e-05	-0.000284606	0.0151541	-0.00831887	-0.000210359	0.000170725	0.000278064	0.000751014	-1.57789e-05	-0.000104243	-0.0130335	-0.00357409	0	0	-0.00036695	0.000491811	0.00419054
-0.00830411	2010-11-11 14:00:00	0.0049751	0.00109366	-0.00388144	-0.00830411	0.00907819	0.00347015	0.00540015	0.000835879	-7.06565e-05	-0.000354286	0.0141149	-0.00818278	-0.000242771	0.000143283	0.000223866	0.000706958	-6.42664e-05	8.98686e-06	-0.0119988	-0.00357445	0	0	-0.000788096	0.000691448	0.00388144
-0.00830411	2010-11-11 14:30:00	0.0028429	-0.000701103	-0.003544	-0.00830411	0.00801526	0.0030602	0.00517279	0.000799442	-6.20373e-05	-0.000420195	0.0131238	-0.00804647	-0.000219481	0.000113392	0.00016371	0.00068815	-0.000109924	0.000116367	-0.0110052	-0.00357477	0	0	-0.00115111	0.000939133	0.003544
-0.00830411	2010-11-11 15:00:00	0.0007107	-0.00249715	-0.00320785	-0.00830411	0.006923	0.00266978	0.00480087	0.000784157	-5.32561e-05	-0.000486532	0.0121564	-0.00790765	-0.00020226	9.22383e-05	0.000103482	0.000687545	-0.000155962	0.000221669	-0.0100322	-0.00357505	0	0	-0.00144652	0.00122728	0.00320785
-0.00830411	2010-11-11 15:30:00	0.0007107	-0.00384465	-0.00455535	-0.00830411	0.00617016	0.00238237	0.00430704	0.000766639	-4.35921e-05	-0.000545677	0.0112224	-0.00776541	-0.000147563	6.93676e-05	2.57093e-05	0.000666717	-0.000202647	0.000338734	-0.00908668	-0.00357413	0	0	-0.00166873	0.00154477	0.00455535
-0.00830411	2010-11-11 16:00:00	-0.0007107	-0.00507178	-0.00436108	-0.00830411	0.00562403	0.00199257	0.00377489	0.0007415	-3.44349e-05	-0.0005942	0.0103074	-0.00761818	-0.000124603	4.19257e-05	-6.20917e-05	0.000635724	-0.000242001	0.000462043	-0.00815908	-0.00357443	0	0	-0.00181617	0.00187741	0.00436108
-0.00830411	2010-11-11 16:30:00	-0.0028429	-0.0075702	-0.0047273	-0.00830411	0.00377893	0.00152065	0.00329835	0.000706727	-2.52097e-05	-0.000636214	0.00941386	-0.00746836	-0.000102648	5.16623e-06	-0.000126506	0.000588032	-0.000274778	0.000574862	-0.00726023	-0.00357606	0	0	-0.00189125	0.00220858	0.0047273
-0.00830411	2010-11-11 17:00:00	-0.0063966	-0.00985972	-0.00346312	-0.00830411	0.00237658	0.000905281	0.00268712	0.000662363	-1.65435e-05	-0.000665252	0.00854637	-0.00731644	-8.17154e-05	-3.31958e-05	-0.000176118	0.000522431	-0.000295386	0.000672986	-0.00638573	-0.00357831	0	0	-0.00190004	0.00251998	0.00346312
-0.00830411	2010-11-11 17:30:00	-0.0092395	-0.0124689	-0.00322936	-0.00830411	0.000634836	0.000309686	0.00203595	0.000608145	-7.28696e-06	-0.000692445	0.00770114	-0.00716166	-4.05285e-05	-6.25072e-05	-0.000193477	0.000430976	-0.000307805	0.000762325	-0.00554218	-0.00358054	0	0	-0.00185186	0.00279249	0.00322936
-0.00830411	2010-11-11 18:00:00	-0.0120825	-0.0149158	-0.00283325	-0.00830411	-0.000870889	-0.000121927	0.00119737	0.000534657	1.8703e-06	-0.000722167	0.00688316	-0.00699971	-3.38158e-06	-8.10969e-05	-0.000190639	0.000327851	-0.000320728	0.000842448	-0.00475392	-0.00358317	0	0	-0.00175856	0.00300719	0.00283325
-0.00830411	2010-11-11 18:30:00	-0.0120825	-0.0158372	-0.00375475	-0.00830411	-0.000974256	-0.000450769	0.000438672	0.000444132	1.12731e-05	-0.000753857	0.00609067	-0.00683398	4.25395e-05	-8.61106e-05	-0.000202508	0.000215927	-0.00033518	0.000927182	-0.00399386	-0.00358576	0	0	-0.00163367	0.00314641	0.00375475
-0.00830411	2010-11-11 19:00:00	-0.0142147	-0.0171896	-0.00297486	-0.00830411	-0.00184511	-0.000513104	-0.000146201	0.000355315	2.00908e-05	-0.000785635	0.00532308	-0.00666346	8.33978e-05	-8.27223e-05	-0.000228968	0.000101939	-0.000350554	0.00100728	-0.00327554	-0.00358862	0	0	-0.00149151	0.00319488	0.00297486
-0.00830411	2010-11-11 19:30:00	-0.0142147	-0.0171261	-0.00291138	-0.00830411	-0.00129898	-0.000574565	-0.000568389	0.000255242	2.81249e-05	-0.000813772	0.00459534	-0.00649071	9.18434e-05	-8.33252e-05	-0.000265832	2.26658e-07	-0.000364167	0.00107018	-0.0026063	-0.00359149	0	0	-0.00134618	0.00314078	0.00291138
-0.00830411	2010-11-11 20:00:00	-0.0156361	-0.0176959	-0.00205983	-0.00830411	-0.00152038	-0.000656556	-0.00070761	0.0001666	3.46912e-05	-0.000835828	0.00389191	-0.00631957	0.000102648	-9.80841e-05	-0.000320007	-0.000100027	-0.000371643	0.00112134	-0.00195152	-0.00359401	0	0	-0.00121053	0.00297676	0.00205983
-0.00830411	2010-11-11 20:30:00	-0.0177683	-0.019518	-0.00174969	-0.00830411	-0.00261264	-0.000984273	-0.000834873	7.42353e-05	3.96903e-05	-0.000852574	0.00320137	-0.00614725	9.38723e-05	-0.000121512	-0.00035945	-0.000190967	-0.000372857	0.00116115	-0.00131707	-0.00359617	0	0	-0.0010953	0.00270074	0.00174969
-0.00830411	2010-11-11 21:00:00	-0.0199005	-0.0219973	-0.00209676	-0.00830411	-0.00401498	-0.00141513	-0.00110136	1.27142e-06	4.39007e-05	-0.000863239	0.0025413	-0.00597332	7.59751e-05	-0.00014436	-0.000387189	-0.00024685	-0.000377906	0.00118801	-0.000728577	-0.0035988	0	0	-0.00100837	0.00231647	0.00209676
-0.00830411	2010-11-11 21:30:00	-0.021322	-0.0241451	-0.00282313	-0.00830411	-0.00498919	-0.00182596	-0.00149511	-5.25973e-05	4.85707e-05	-0.000864183	0.00191639	-0.00580187	0.000101971	-0.000158714	-0.000395821	-0.000291871	-0.000380482	0.00122704	-0.000157479	-0.00360129	0	0	-0.000954148	0.00183371	0.00282313
-0.00830411	2010-11-11 22:00:00	-0.0248756	-0.0261666	-0.00129098	-0.00830411	-0.00574204	-0.00211374	-0.00204538	-0.000102656	5.31728e-05	-0.000854593	0.00130907	-0.00563244	0.000147216	-0.000171733	-0.000386884	-0.000335434	-0.000380565	0.00127404	0.000388169	-0.00360339	0	0	-0.000933358	0.00126806	0.00129098
-0.00830411	2010-11-11 22:30:00	-0.0255864	-0.0279224	-0.00233598	-0.00830411	-0.00617016	-0.00238062	-0.00259936	-0.000146933	5.7566e-05	-0.000837505	0.000774424	-0.00546273	0.000156338	-0.00017503	-0.00037078	-0.000371702	-0.000376878	0.00133026	0.000862406	-0.00360496	0	0	-0.000942966	0.000640353	0.00233598
-0.00830411	2010-11-11 23:00:00	-0.0277186	-0.0298493	-0.00213069	-0.00830411	-0.00704102	-0.00248389	-0.00303142	-0.000193312	6.13062e-05	-0.000817635	0.000300108	-0.00529528	0.000186722	-0.00016881	-0.000357726	-0.000414411	-0.000381718	0.00138773	0.00131119	-0.00360615	0	0	-0.000976487	-2.43764e-05	0.00213069
-0.00830411	2010-11-11 23:30:00	-0.0262971	-0.0301049	-0.00380776	-0.00830411	-0.00637688	-0.00252507	-0.00335352	-0.000245297	6.39703e-05	-0.000794125	-0.000162794	-0.00513029	0.000199555	-0.000156081	-0.000363543	-0.000460037	-0.000382848	0.00144182	0.00177426	-0.00360711	0	0	-0.00102453	-0.000698233	0.00380776
-0.00830411	2010-11-12	-0.0262971	-0.030693	-0.00439589	-0.00830411	-0.00637688	-0.00242281	-0.00349727	-0.000299428	6.57829e-05	-0.000761707	-0.000620725	-0.00496474	0.000209683	-0.00015138	-0.000362124	-0.000518344	-0.000391144	0.00148881	0.00224868	-0.00360759	0	0	-0.00107558	-0.00135212	0.00439589
-0.00830411	2010-11-12 00:30:00	-0.0277186	-0.0311398	-0.00342117	-0.00830411	-0.00617016	-0.00250405	-0.00351457	-0.000366829	6.73344e-05	-0.000723122	-0.00107453	-0.00479906	0.000192132	-0.000156463	-0.000359145	-0.00057553	-0.000403229	0.00153409	0.00269948	-0.00360754	0	0	-0.00111695	-0.00195751	0.00342117
-0.00830411	2010-11-12 01:00:00	-0.0312722	-0.0327579	-0.00148572	-0.00830411	-0.00726242	-0.00260669	-0.0035191	-0.000422537	6.84784e-05	-0.000681581	-0.00148731	-0.00463413	0.000181658	-0.000160942	-0.000347369	-0.000602888	-0.000417555	0.00156804	0.00310176	-0.00360707	0	0	-0.00113586	-0.00248828	0.00148572
-0.00830411	2010-11-12 01:30:00	-0.0312722	-0.0332959	-0.00202374	-0.00830411	-0.00736577	-0.00268918	-0.00357634	-0.000460815	6.88074e-05	-0.000642523	-0.00183769	-0.00447175	0.000160726	-0.000156371	-0.00034025	-0.000604347	-0.000436134	0.00158269	0.00342567	-0.00360575	0	0	-0.00112046	-0.00292234	0.00202374
-0.00830411	2010-11-12 02:00:00	-0.0305615	-0.032771	-0.00220948	-0.00830411	-0.0067016	-0.00260756	-0.0036719	-0.000481968	6.88701e-05	-0.000602267	-0.0021453	-0.0043125	0.000176594	-0.000147633	-0.00035789	-0.000609981	-0.000461332	0.00158184	0.00371405	-0.00360438	0	0	-0.00106087	-0.00324305	0.00220948
-0.00830411	2010-11-12 02:30:00	-0.02914	-0.0324715	-0.00333145	-0.00830411	-0.00649488	-0.00252544	-0.00371556	-0.000503122	6.88231e-05	-0.00056321	-0.00241249	-0.00415697	0.000190103	-0.000144871	-0.000379811	-0.000610834	-0.000487387	0.00158267	0.00397846	-0.00360262	0	0	-0.000949979	-0.00344022	0.00333145
-0.00830411	2010-11-12 03:00:00	-0.0305615	-0.0323441	-0.00178259	-0.00830411	-0.00659825	-0.00250442	-0.00371927	-0.000518494	6.88701e-05	-0.000520128	-0.00265916	-0.0040016	0.000174235	-0.000155081	-0.000393006	-0.000602328	-0.000513002	0.00157637	0.00422107	-0.00360103	0	0	-0.000784114	-0.00351064	0.00178259
-0.00830411	2010-11-12 03:30:00	-0.0298508	-0.0320394	-0.00218858	-0.00830411	-0.00671628	-0.00260681	-0.00361465	-0.000522129	6.94917e-05	-0.000476959	-0.0028865	-0.00384754	0.000161402	-0.000167208	-0.000406131	-0.000577932	-0.000532479	0.00155831	0.00445068	-0.00359906	0	0	-0.000563389	-0.00345808	0.00218858
-0.00830411	2010-11-12 04:00:00	-0.02914	-0.0321592	-0.00301915	-0.00830411	-0.00736577	-0.00270946	-0.00359364	-0.000516523	6.98835e-05	-0.000442654	-0.00309803	-0.00369549	0.000165113	-0.000174785	-0.000400149	-0.000569583	-0.000543096	0.00152599	0.00467461	-0.00359688	0	0	-0.000291796	-0.00329279	0.00301915
-0.00830411	2010-11-12 04:30:00	-0.0298508	-0.0317208	-0.00187003	-0.00830411	-0.00746914	-0.00275089	-0.00372462	-0.000518406	7.03066e-05	-0.000412932	-0.00329227	-0.00354481	0.00016579	-0.000173938	-0.0003931	-0.000566822	-0.000547641	0.00148487	0.004859	-0.0035946	0	0	2.29899e-05	-0.00303052	0.00187003
-0.00830411	2010-11-12 05:00:00	-0.0284293	-0.0304185	-0.00198923	-0.00830411	-0.006923	-0.00270996	-0.00380288	-0.000524274	7.12365e-05	-0.00038595	-0.00346247	-0.00339909	0.000198879	-0.000174182	-0.000422516	-0.000581612	-0.000545042	0.00144629	0.00501244	-0.00359112	0	0	0.000370064	-0.00269123	0.00198923
-0.00830411	2010-11-12 05:30:00	-0.0284293	-0.0296057	-0.00117635	-0.00830411	-0.00704102	-0.00258728	-0.00384654	-0.000533778	7.22812e-05	-0.000364024	-0.0035987	-0.00325499	0.000201584	-0.00017055	-0.000457678	-0.000589759	-0.000538821	0.00141189	0.00514428	-0.00358688	0	0	0.000735958	-0.00229752	0.00117635
-0.00830411	2010-11-12 06:00:00	-0.0270078	-0.027865	-0.000857233	-0.00830411	-0.00625883	-0.00248426	-0.00384119	-0.000535661	7.34409e-05	-0.000336445	-0.00371851	-0.00311216	0.00019078	-0.000180203	-0.000501802	-0.000592879	-0.000527196	0.00137288	0.0052415	-0.00358294	0	0	0.00110547	-0.0018729	0.000857233
-0.00830411	2010-11-12 06:30:00	-0.0270078	-0.0267773	0.000230471	-0.00830411	-0.00617016	-0.00252495	-0.00364925	-0.000531895	7.40312e-05	-0.000305954	-0.00382047	-0.00297076	0.000189427	-0.000197503	-0.000555953	-0.000604302	-0.000500845	0.00132545	0.00532683	-0.00357918	0	0	0.00146256	-0.00144029	-0.000230471
-0.00830411	2010-11-12 07:00:00	-0.0284293	-0.027271	0.00115834	-0.00830411	-0.00736577	-0.00268855	-0.00358911	-0.00053772	7.32998e-05	-0.000275419	-0.00390835	-0.00283197	0.000207324	-0.000225724	-0.000592511	-0.000629147	-0.000464693	0.00127134	0.00539348	-0.00357419	0	0	0.0017913	-0.00102044	-0.00115834
-0.00830411	2010-11-12 07:30:00	-0.0284293	-0.0272771	0.00115224	-0.00830411	-0.00779386	-0.00289397	-0.00369826	-0.000535661	7.15551e-05	-0.00024771	-0.00397456	-0.00269433	0.000177946	-0.000243176	-0.000618901	-0.000637047	-0.000423829	0.00122523	0.00543651	-0.0035688	0	0	0.00207678	-0.000630882	-0.00115224
-0.00830411	2010-11-12 08:00:00	-0.0277186	-0.0267052	0.00101337	-0.00830411	-0.00779386	-0.00293552	-0.00380369	-0.000531895	6.88805e-05	-0.000222871	-0.00403579	-0.00255771	0.000230614	-0.000258133	-0.000640845	-0.00065848	-0.000381521	0.00118916	0.00547258	-0.00356286	0	0	0.00230588	-0.000285048	-0.00101337
-0.00830411	2010-11-12 08:30:00	-0.0277186	-0.0262664	0.00145221	-0.00830411	-0.00769051	-0.00295605	-0.00401746	-0.000535749	6.53701e-05	-0.000199659	-0.00408266	-0.0024227	0.000258309	-0.000270839	-0.000643331	-0.000687005	-0.00033364	0.00115056	0.00548375	-0.00355671	0	0	0.00246791	8.13243e-06	-0.00145221
-0.00830411	2010-11-12 09:00:00	-0.0270078	-0.0262744	0.000733437	-0.00830411	-0.00801526	-0.00297658	-0.00415667	-0.000539603	6.18963e-05	-0.000178888	-0.00410287	-0.00229012	0.000271142	-0.000282652	-0.00060065	-0.000725539	-0.000284546	0.00112121	0.00547972	-0.00355029	0	0	0.00255515	0.000244291	-0.000733437
-0.00830411	2010-11-12 09:30:00	-0.0262971	-0.0259952	0.000301912	-0.00830411	-0.00801526	-0.00299724	-0.00419581	-0.000545427	5.68397e-05	-0.000160086	-0.0041178	-0.00215924	0.000276883	-0.000282293	-0.000534559	-0.000773028	-0.000232918	0.00108258	0.00546343	-0.00354364	0	0	0.00256315	0.000423336	-0.000301912
-0.00830411	2010-11-12 10:00:00	-0.0255864	-0.0254123	0.000174062	-0.00830411	-0.00779386	-0.00283375	-0.00421311	-0.000555062	5.05084e-05	-0.000148993	-0.0041175	-0.00203237	0.000309971	-0.000262452	-0.000459648	-0.000828462	-0.00018726	0.00102678	0.0054323	-0.00353507	0	0	0.00249084	0.000548909	-0.000174062
-0.00830411	2010-11-12 10:30:00	-0.0248756	-0.0236522	0.00122337	-0.00830411	-0.00648023	-0.00248526	-0.00416863	-0.000564872	4.33101e-05	-0.000150018	-0.00411985	-0.00190767	0.000311999	-0.000227676	-0.000376222	-0.000893861	-0.000157814	0.000967208	0.0054193	-0.00352601	0	0	0.00234053	0.000627657	-0.00122337
-0.00830411	2010-11-12 11:00:00	-0.0220327	-0.0215242	0.000508546	-0.00830411	-0.0050779	-0.00195201	-0.00388403	-0.000587952	3.61274e-05	-0.000160124	-0.0041263	-0.00178527	0.000322804	-0.000189025	-0.00030592	-0.000962918	-0.000137646	0.000908493	0.00541124	-0.00351571	0	0	0.00211769	0.000668404	-0.000508546
-0.00830411	2010-11-12 11:30:00	-0.018479	-0.0190954	-0.000616359	-0.00830411	-0.00345416	-0.00145894	-0.00338114	-0.000601179	2.87828e-05	-0.000177509	-0.00412717	-0.00166662	0.000316387	-0.000158263	-0.00024425	-0.000997167	-0.000121938	0.000850183	0.00539403	-0.00350433	0	0	0.00183071	0.000681314	0.000616359
-0.00830411	2010-11-12 12:00:00	-0.0170576	-0.0175078	-0.000450232	-0.00830411	-0.00270132	-0.0010277	-0.00272172	-0.000589355	2.13546e-05	-0.00019828	-0.00411515	-0.0015498	0.000245823	-0.000129196	-0.000174019	-0.000990569	-0.000111697	0.00079314	0.00536821	-0.00349097	0	0	0.00149044	0.000677099	0.000450232
-0.00830411	2010-11-12 12:30:00	-0.0149254	-0.015681	-0.000755624	-0.00830411	-0.0017271	-0.000637528	-0.00203223	-0.000558305	1.37958e-05	-0.000219436	-0.00409025	-0.00143398	0.000204289	-9.98159e-05	-0.000122917	-0.000956658	-0.000105225	0.000739025	0.00535027	-0.00347688	0	0	0.00110971	0.000666328	0.000755624
-0.00830411	2010-11-12 13:00:00	-0.0127932	-0.0136121	-0.000818943	-0.00830411	-0.000428119	-0.000268003	-0.00139918	-0.000509999	6.85347e-06	-0.000242176	-0.00405567	-0.00132049	0.000183687	-6.99018e-05	-9.50615e-05	-0.000899406	-0.000104452	0.000684071	0.00531054	-0.00346233	0	0	0.000702767	0.000658838	0.000818943
-0.00830411	2010-11-12 13:30:00	-0.0113717	-0.0122554	-0.000883695	-0.00830411	0.000221401	0.000101522	-0.000845195	-0.000450087	2.27748e-06	-0.000266587	-0.00400176	-0.00121231	0.00014621	-4.7924e-05	-7.32349e-05	-0.000814841	-0.000109982	0.000638386	0.00525945	-0.0034466	0	0	0.000284703	0.000663274	0.000883695
-0.00830411	2010-11-12 14:00:00	-0.0092395	-0.010711	-0.00147152	-0.00830411	0.00119563	0.000327842	-0.000338582	-0.000376687	-4.85848e-07	-0.000287786	-0.00393495	-0.00110896	0.000106029	-3.6111e-05	-6.15294e-05	-0.000708193	-0.000119973	0.000609467	0.00519921	-0.00342934	0	0	-0.00012921	0.000686728	0.00147152
-0.00830411	2010-11-12 14:30:00	-0.0085288	-0.0100539	-0.00152507	-0.00830411	0.00129898	0.000471793	0.000128081	-0.000288001	-1.85969e-06	-0.000307358	-0.00388194	-0.00100882	8.17154e-05	-3.13416e-05	-5.5665e-05	-0.000587764	-0.000132854	0.000595222	0.00517046	-0.00341071	0	0	-0.000524145	0.000734454	0.00152507
-0.00830411	2010-11-12 15:00:00	-0.0085288	-0.0097316	-0.0012028	-0.00830411	0.00129898	0.000492824	0.000437409	-0.00019752	-2.22011e-06	-0.000320464	-0.00385089	-0.000909078	4.28872e-05	-2.81975e-05	-6.02511e-05	-0.000463923	-0.000150951	0.000592306	0.00515984	-0.00339153	0	0	-0.000886362	0.00080965	0.0012028
-0.00830411	2010-11-12 15:30:00	-0.0085288	-0.00956656	-0.00103776	-0.00830411	0.00118097	0.000513104	0.00064212	-0.00011479	-1.89621e-06	-0.00032749	-0.00383712	-0.000810982	3.44418e-05	-2.1154e-05	-8.08229e-05	-0.000363221	-0.000171059	0.00060154	0.00515691	-0.00337247	0	0	-0.00120381	0.000913281	0.00103776
-0.00830411	2010-11-12 16:00:00	-0.0078181	-0.00907932	-0.00126122	-0.00830411	0.00152038	0.000513229	0.000703078	-4.75632e-05	-6.89504e-07	-0.000325179	-0.00380399	-0.000717201	4.45685e-05	-2.29169e-05	-0.000110238	-0.000286712	-0.000188128	0.000610357	0.0051115	-0.00335296	0	0	-0.00146668	0.00104394	0.00126122
-0.00830411	2010-11-12 16:30:00	-0.0085288	-0.00931992	-0.000791116	-0.00830411	0.00129898	0.000349619	0.00072038	4.42203e-06	1.20155e-06	-0.000316228	-0.00374363	-0.000628263	2.49901e-05	-3.51114e-05	-0.000142351	-0.000214984	-0.000200505	0.000619591	0.00504833	-0.00333215	0	0	-0.00166787	0.00119778	0.000791116
-0.00830411	2010-11-12 17:00:00	-0.0092395	-0.0109691	-0.00172964	-0.00830411	-0.000236052	6.25854e-05	0.000649546	4.66414e-05	3.84478e-06	-0.000304538	-0.00367508	-0.000542088	2.43138e-05	-5.17396e-05	-0.000148098	-0.000161412	-0.000211585	0.000634276	0.00499066	-0.00331146	0	0	-0.00180331	0.00136847	0.00172964
-0.00830411	2010-11-12 17:30:00	-0.010661	-0.0119283	-0.00126729	-0.00830411	-0.000870889	-0.000265879	0.000365759	7.72988e-05	7.14099e-06	-0.000291432	-0.00361707	-0.000458334	2.09322e-05	-6.58037e-05	-0.000145166	-0.000120521	-0.000225346	0.000644315	0.00493499	-0.00328932	0	0	-0.0018722	0.00154734	0.00126729
-0.00830411	2010-11-12 18:00:00	-0.0127932	-0.0125797	0.000213455	-0.00830411	-0.00129898	-0.000492324	4.65554e-05	9.44671e-05	1.09282e-05	-0.000282053	-0.00354382	-0.00037818	3.30892e-05	-6.7452e-05	-0.000143629	-0.000101668	-0.000238269	0.000649365	0.00485717	-0.00326744	0	0	-0.001877	0.00172361	-0.000213455
-0.00830411	2010-11-12 18:30:00	-0.0127932	-0.0131961	-0.000402864	-0.00830411	-0.0017271	-0.00057469	-0.000368207	8.6453e-05	1.48774e-05	-0.000270319	-0.00346413	-0.000302218	5.87542e-05	-6.37966e-05	-0.000143794	-0.000115403	-0.000248594	0.000649759	0.00475903	-0.00324409	0	0	-0.00182329	0.00188479	0.000402864
-0.00830411	2010-11-12 19:00:00	-0.0113717	-0.0129896	-0.00161791	-0.00830411	-0.00140234	-0.000615751	-0.000685779	6.13145e-05	1.87639e-05	-0.000254902	-0.0033516	-0.000231563	7.02348e-05	-5.92712e-05	-0.000167369	-0.00013522	-0.000255191	0.000639674	0.00460577	-0.00322021	0	0	-0.0017194	0.00201733	0.00161791
-0.00830411	2010-11-12 19:30:00	-0.0113717	-0.0130811	-0.0017094	-0.00830411	-0.00162374	-0.000595348	-0.000794928	3.03952e-05	2.2081e-05	-0.000235076	-0.0032051	-0.00016842	8.98144e-05	-6.10342e-05	-0.00019967	-0.000156652	-0.000258081	0.0006149	0.00442871	-0.00319633	0	0	-0.00157588	0.00210737	0.0017094
-0.00830411	2010-11-12 20:00:00	-0.0113717	-0.013059	-0.00168728	-0.00830411	-0.00162374	-0.000656684	-0.000855889	-8.05754e-06	2.47399e-05	-0.000205056	-0.00304309	-0.000110214	7.02348e-05	-7.23591e-05	-0.000236252	-0.000179185	-0.00025785	0.00058092	0.00425257	-0.00317181	0	0	-0.00140482	0.00214167	0.00168728
-0.00830411	2010-11-12 20:30:00	-0.0120825	-0.0134251	-0.00134261	-0.00830411	-0.00194847	-0.000800135	-0.00087772	-3.89771e-05	2.77435e-05	-0.000181328	-0.00288518	-5.37469e-05	6.24656e-05	-8.81865e-05	-0.000258126	-0.000202728	-0.000248549	0.000548201	0.004081	-0.00314694	0	0	-0.00121903	0.00210869	0.00134261
-0.00830411	2010-11-12 21:00:00	-0.0135039	-0.0145333	-0.00102937	-0.00830411	-0.00281935	-0.0010053	-0.000983152	-7.55467e-05	3.07629e-05	-0.000160216	-0.00272726	1.60246e-06	7.32698e-05	-0.000106509	-0.000265363	-0.000225664	-0.000234871	0.000510864	0.00391072	-0.00312151	0	0	-0.00103118	0.00199956	0.00102937
-0.00830411	2010-11-12 21:30:00	-0.0149254	-0.015368	-0.000442635	-0.00830411	-0.00324744	-0.00123099	-0.00120145	-0.00010616	3.37038e-05	-0.000134221	-0.00258694	5.26687e-05	7.83338e-05	-0.000116338	-0.000266782	-0.000236077	-0.000209798	0.000482774	0.00376442	-0.00309578	0	0	-0.000852952	0.0018091	0.000442635
-0.00830411	2010-11-12 22:00:00	-0.0163469	-0.0162945	5.23831e-05	-0.00830411	-0.00379358	-0.00131373	-0.00145063	-0.00012162	3.60075e-05	-0.000101419	-0.00244366	0.000101965	9.69074e-05	-0.000116605	-0.000268389	-0.000249813	-0.00018014	0.000460539	0.00358095	-0.00306955	0	0	-0.000694225	0.00153658	-5.23831e-05
-0.00830411	2010-11-12 22:30:00	-0.0163469	-0.016264	8.28796e-05	-0.00830411	-0.00335081	-0.00131386	-0.001699	-0.000140934	3.76895e-05	-5.3628e-05	-0.00227578	0.000143099	0.000120545	-0.00011266	-0.000281701	-0.000274209	-0.000148744	0.000434103	0.00337441	-0.00304222	0	0	-0.000562434	0.00118621	-8.28796e-05
-0.00830411	2010-11-12 23:00:00	-0.0156361	-0.0165678	-0.000931709	-0.00830411	-0.00324744	-0.00133426	-0.00181639	-0.000160204	3.91104e-05	8.85244e-06	-0.00209295	0.000175168	0.000142152	-0.00011411	-0.000294684	-0.000301477	-0.000119757	0.000404318	0.00315651	-0.00301374	0	0	-0.000462094	0.000767293	0.000931709
-0.00830411	2010-11-12 23:30:00	-0.0163469	-0.0179907	-0.00164378	-0.00830411	-0.00401498	-0.00151853	-0.0018691	-0.000185298	3.9685e-05	8.04139e-05	-0.00190133	0.000204566	0.000132702	-0.000123427	-0.000290075	-0.000337745	-8.68933e-05	0.00035898	0.00290933	-0.0029843	0	0	-0.000394558	0.000293999	0.00164378
-0.00830411	2010-11-13	-0.0177683	-0.0197068	-0.00193854	-0.00830411	-0.00487119	-0.00178516	-0.00202191	-0.000208335	3.92618e-05	0.000160367	-0.00167662	0.000229091	0.000121221	-0.000133256	-0.000260659	-0.000367977	-5.75724e-05	0.000312878	0.00264401	-0.00295358	0	0	-0.000358023	-0.000215289	0.00193854
-0.00830411	2010-11-13 00:30:00	-0.0199005	-0.0210208	-0.00112034	-0.00830411	-0.00541731	-0.00197054	-0.00221466	-0.000227648	3.78305e-05	0.000244991	-0.00148503	0.0002565	0.000121221	-0.000128708	-0.000225379	-0.000395896	-3.03452e-05	0.000285614	0.00244168	-0.00292228	0	0	-0.000347777	-0.000738993	0.00112034
-0.00830411	2010-11-13 01:00:00	-0.0227434	-0.0214428	0.00130065	-0.00830411	-0.00518126	-0.00190933	-0.00253305	-0.00025283	3.50567e-05	0.000330428	-0.0013154	0.00028357	0.000132702	-0.000111164	-0.000180071	-0.000420696	-6.30035e-06	0.00025289	0.00223716	-0.00289002	0	0	-0.000356679	-0.00125366	-0.00130065
-0.00830411	2010-11-13 01:30:00	-0.021322	-0.0210193	0.00030275	-0.00830411	-0.00444307	-0.00170454	-0.00266774	-0.000283575	3.16612e-05	0.000415052	-0.00114254	0.000305395	0.000154985	-8.97431e-05	-0.000147863	-0.000443228	1.35758e-05	0.000215531	0.00203849	-0.00285625	0	0	-0.000375819	-0.00173546	-0.00030275
-0.00830411	2010-11-13 02:00:00	-0.0206112	-0.020424	0.000187196	-0.00830411	-0.00379358	-0.00147847	-0.00258414	-0.000310597	2.79732e-05	0.000500489	-0.000968211	0.000322314	0.000170177	-7.5854e-05	-0.000112443	-0.000460375	3.64066e-05	0.000155498	0.00182939	-0.00282137	0	0	-0.000395304	-0.0021618	-0.000187196
-0.00830411	2010-11-13 02:30:00	-0.0206112	-0.0202787	0.000332523	-0.00830411	-0.00369021	-0.00131448	-0.00237861	-0.000333415	2.35695e-05	0.000587554	-0.000772496	0.00033256	0.000121221	-6.34837e-05	-5.36579e-05	-0.000451825	5.85433e-05	7.15743e-05	0.0015919	-0.00278538	0	0	-0.000405105	-0.00251282	-0.000332523
-0.00830411	2010-11-13 03:00:00	-0.021322	-0.0194036	0.00191839	-0.00830411	-0.00302607	-0.00117065	-0.0020903	-0.000341123	1.85234e-05	0.00067188	-0.000561542	0.00033821	8.5097e-05	-4.81678e-05	1.21984e-05	-0.000436631	6.35048e-05	-3.12282e-05	0.00133409	-0.00274868	0	0	-0.000395896	-0.00277272	-0.00191839
-0.00830411	2010-11-13 03:30:00	-0.0206112	-0.0185543	0.00205691	-0.00830411	-0.00259795	-0.000945337	-0.00185017	-0.00034686	1.37227e-05	0.000749907	-0.000339473	0.000340042	8.17154e-05	-2.07947e-05	6.91641e-05	-0.000417666	6.12631e-05	-0.000139886	0.00109423	-0.00271151	0	0	-0.000359817	-0.00293076	-0.00205691
-0.00830411	2010-11-13 04:00:00	-0.018479	-0.0169569	0.00152214	-0.00830411	-0.00160906	-0.000596345	-0.00162282	-0.000348656	9.52802e-06	0.000826953	-0.000118549	0.00034144	7.66514e-05	1.14624e-05	9.69263e-05	-0.000392306	5.42041e-05	-0.000264896	0.000829828	-0.00267415	0	0	-0.000291096	-0.00298187	-0.00152214
-0.00830411	2010-11-13 04:30:00	-0.0149254	-0.0146517	0.000273659	-0.00830411	-0.000324767	-0.000145079	-0.00123813	-0.000331138	5.21839e-06	0.000895818	0.000128428	0.000336909	5.60489e-05	3.93236e-05	0.000105324	-0.00034522	5.19851e-05	-0.000391577	0.000559935	-0.00263734	0	0	-0.000186513	-0.00292686	-0.000273659
-0.00830411	2010-11-13 05:00:00	-0.010661	-0.0121485	-0.00148753	-0.00830411	0.000974256	0.000224821	-0.000709688	-0.000302102	8.46081e-07	0.000964554	0.000372182	0.000330887	3.20829e-05	4.63213e-05	7.74917e-05	-0.000285904	6.62509e-05	-0.00051532	0.000296815	-0.00260017	0	0	-4.56428e-05	-0.0027721	0.00148753
-0.00830411	2010-11-13 05:30:00	-0.0085288	-0.0108422	-0.00231339	-0.00830411	0.00119563	0.000369028	-0.000207605	-0.000255679	-4.73811e-06	0.00103003	0.000610666	0.000320488	-2.46436e-05	4.51155e-05	5.85737e-05	-0.000204817	9.18051e-05	-0.000637806	3.79078e-05	-0.0025622	0	0	0.000129094	-0.00252893	0.00231339
-0.00830411	2010-11-13 06:00:00	-0.0099503	-0.0101338	-0.00018351	-0.00830411	0.000870889	0.000410708	0.000228172	-0.000205446	-8.53054e-06	0.00110237	0.000855896	0.000308289	-6.41481e-05	3.21427e-05	5.26154e-05	-0.000118747	0.00011918	-0.000764099	-0.000245718	-0.00252321	0	0	0.000332588	-0.00221264	0.00018351
-0.00830411	2010-11-13 06:30:00	-0.010661	-0.00906301	0.00159799	-0.00830411	0.00106292	0.000308314	0.000515672	-0.000145796	-1.09491e-05	0.00117804	0.00111929	0.000291434	-5.87542e-05	2.3985e-05	4.56842e-05	-4.34956e-05	0.000162099	-0.000894109	-0.000546008	-0.00248326	0	0	0.000557362	-0.00184132	-0.00159799
-0.00830411	2010-11-13 07:00:00	-0.0120825	-0.00899308	0.00308942	-0.00830411	0.000324767	0.000287412	0.000514857	-8.99571e-05	-1.26626e-05	0.00125213	0.00138647	0.000273026	-3.64706e-05	1.58274e-05	7.78911e-05	2.15446e-05	0.000211717	-0.00100692	-0.000825606	-0.0024425	0	0	0.00079404	-0.00143454	-0.00308942
-0.00830411	2010-11-13 07:30:00	-0.0113717	-0.00791842	0.00345328	-0.00830411	0.000767538	0.00028704	0.000432068	-3.78844e-05	-1.46685e-05	0.00132138	0.00165369	0.000253004	-6.55008e-05	2.03528e-05	7.74447e-05	7.86848e-05	0.000264183	-0.00112438	-0.00114585	-0.00240126	0	0	0.0010319	-0.00101207	-0.00345328
-0.00830411	2010-11-13 08:00:00	-0.0099503	-0.00633513	0.00361517	-0.00830411	0.00141703	0.000471549	0.000445658	1.00284e-05	-1.82886e-05	0.00138134	0.00196015	0.000225626	-1.28332e-05	3.42416e-05	4.0863e-05	0.000115402	0.000314806	-0.00123217	-0.00149192	-0.00235925	0	0	0.00125951	-0.000592748	-0.00361517
-0.00830411	2010-11-13 08:30:00	-0.0063966	-0.00490699	0.00148961	-0.00830411	0.00184511	0.000820041	0.000476548	4.26129e-05	-2.34915e-05	0.00144095	0.00226924	0.000197625	-7.09293e-06	4.22844e-05	1.43556e-05	0.000128375	0.000361617	-0.00133832	-0.00182809	-0.00231642	0	0	0.0014653	-0.000193515	-0.00148961
-0.00830411	2010-11-13 09:00:00	-0.0028429	-0.00227684	0.000566058	-0.00830411	0.00358686	0.000924059	0.000770206	5.99126e-05	-2.96451e-05	0.00151045	0.00258302	0.00016677	-1.85735e-05	2.2199e-05	-1.6033e-05	0.000124245	0.000425334	-0.00144695	-0.00217233	-0.00227183	0	0	0.00163823	0.000171335	-0.000566058
-0.00830411	2010-11-13 09:30:00	-0.0021322	-0.00346961	-0.00133741	-0.00830411	0.00169776	0.000780733	0.00115697	7.13874e-05	-3.71465e-05	0.00157893	0.00290324	0.00013433	-2.93778e-05	-3.81582e-06	3.012e-05	0.000105685	0.000497426	-0.00155981	-0.00252498	-0.00222588	0	0	0.00176833	0.000490592	0.00133741
-0.00830411	2010-11-13 10:00:00	-0.0028429	-0.00451588	-0.00167298	-0.00830411	0.000531485	0.000514107	0.00113886	8.11533e-05	-4.67947e-05	0.00164201	0.00322787	0.000100959	-6.48244e-05	-1.99706e-05	0.000138704	0.000106852	0.000572075	-0.00168441	-0.00287453	-0.00217883	0	0	0.00184717	0.000756347	0.00167298
-0.00830411	2010-11-13 10:30:00	-0.0049751	-0.00325785	0.00171725	-0.00830411	0.00141703	0.000594473	0.00102147	0.000110146	-5.64587e-05	0.0016991	0.00356656	6.51361e-05	-5.57192e-05	1.26682e-05	0.000257387	0.000118052	0.000643997	-0.00181152	-0.00323689	-0.00213145	0	0	0.0018683	0.00096398	-0.00171725
-0.00830411	2010-11-13 11:00:00	-0.0042644	-0.000919923	0.00334448	-0.00830411	0.00293737	0.00118844	0.000951451	0.000117592	-6.58458e-05	0.00174964	0.00391462	2.89715e-05	4.25395e-05	6.54989e-05	0.000358711	7.9674e-05	0.00069558	-0.00193356	-0.00360199	-0.00208405	0	0	0.00182756	0.00111199	-0.00334448
-0.00830411	2010-11-13 11:30:00	0	0.00275029	0.00275029	-0.00830411	0.00565336	0.00194788	0.00107664	0.000119562	-7.46791e-05	0.00179242	0.00426032	-7.87619e-06	2.06023e-05	0.000125328	0.00046108	5.73429e-05	0.000737824	-0.00204427	-0.00396179	-0.00203443	0	0	0.00172335	0.00120172	-0.00275029
-0.00830411	2010-11-13 12:00:00	0.0042644	0.00609014	0.00182574	-0.00830411	0.00748379	0.00274852	0.00185054	0.000131212	-8.37163e-05	0.0018308	0.00460428	-4.60273e-05	7.76925e-06	0.000165872	0.000545948	4.31133e-05	0.000772801	-0.00214371	-0.00432726	-0.00198342	0	0	0.00155675	0.00123698	-0.00182574
-0.00830411	2010-11-13 12:30:00	0.0085288	0.00911679	0.000587989	-0.00830411	0.00921089	0.00328302	0.00288106	0.000152627	-9.48324e-05	0.00185328	0.00495996	-8.62273e-05	-7.05647e-05	0.000205707	0.00060899	6.2189e-05	0.000809245	-0.00226706	-0.0047116	-0.00193109	0	0	0.00133158	0.00122372	-0.000587989
-0.00830411	2010-11-13 13:00:00	0.0085288	0.0110544	0.00252555	-0.00830411	0.00987503	0.00391929	0.0038325	0.00019721	-0.00010598	0.00187803	0.00532121	-0.000128166	-0.000147892	0.000241283	0.000670237	0.000119284	0.000833707	-0.00239751	-0.00509556	-0.00187819	0	0	0.00105434	0.00116963	-0.00252555
-0.00830411	2010-11-13 13:30:00	0.0135039	0.0146721	0.00116818	-0.00830411	0.0123403	0.00441224	0.00482307	0.00025502	-0.000117347	0.00191131	0.00568391	-0.000171812	-0.000198879	0.000278531	0.000715686	0.000179655	0.000854315	-0.00251874	-0.0054625	-0.00182638	0	0	0.000734059	0.00108378	-0.00116818
-0.00830411	2010-11-13 14:00:00	0.0156361	0.016364	0.000727857	-0.00830411	0.0131078	0.00488478	0.00562171	0.000320931	-0.000126154	0.00194309	0.00604311	-0.000216109	-0.000198549	0.000292573	0.000743472	0.000281232	0.000869856	-0.00263407	-0.00584903	-0.00177486	0	0	0.000381985	0.000976291	-0.000727857
-0.00830411	2010-11-13 14:30:00	0.0170576	0.0169898	-6.7779e-05	-0.00830411	0.0133145	0.00502911	0.00627578	0.00042363	-0.000132605	0.00197122	0.00643044	-0.000263821	-0.000306243	0.000307309	0.000767329	0.000445828	0.000882024	-0.00273346	-0.00626284	-0.0017234	0	0	1.12115e-05	0.00085789	6.7779e-05
-0.00830411	2010-11-13 15:00:00	0.0149254	0.0177865	0.00286107	-0.00830411	0.0135359	0.00523427	0.00683429	0.000562242	-0.000137489	0.00199765	0.00685937	-0.000312869	-0.00032381	0.000324784	0.00082718	0.000616059	0.000886902	-0.00281901	-0.00669698	-0.00167355	0	0	-0.000363865	0.000739507	-0.00286107
-0.00830411	2010-11-13 15:30:00	0.0163469	0.0192859	0.00293896	-0.00830411	0.0147315	0.00541903	0.0071745	0.000693146	-0.00014193	0.00203006	0.00730236	-0.000361761	-0.000338672	0.000339451	0.000843096	0.000776415	0.000890065	-0.00289913	-0.00714723	-0.00162453	0	0	-0.000728174	0.000631761	-0.00293896
-0.00830411	2010-11-13 16:00:00	0.0163469	0.0196304	0.00328354	-0.00830411	0.0148349	0.00554246	0.00746653	0.000804519	-0.000145132	0.0020627	0.00775089	-0.000411585	-0.000332932	0.000359178	0.00085778	0.000889237	0.000892159	-0.00296283	-0.00757588	-0.00157513	0	0	-0.00106669	0.000544393	-0.00328354
-0.00830411	2010-11-13 16:30:00	0.0163469	0.0194702	0.00312334	-0.00830411	0.0145101	0.00574775	0.00763663	0.000887292	-0.000147827	0.00209559	0.0081634	-0.00046116	-0.000369056	0.000371037	0.000876463	0.000986528	0.000887383	-0.0030136	-0.00799152	-0.00152514	0	0	-0.00136522	0.000485647	-0.00312334
-0.00830411	2010-11-13 17:00:00	0.0199005	0.0212725	0.00137198	-0.00830411	0.0161192	0.00578931	0.00795583	0.00096227	-0.000149739	0.00213143	0.00859028	-0.000512566	-0.000388652	0.000378973	0.000857638	0.001082	0.000891742	-0.00307741	-0.00842914	-0.00147507	0	0	-0.00161116	0.000461631	-0.00137198
-0.00830411	2010-11-13 17:30:00	0.018479	0.0202361	0.00175707	-0.00830411	0.0149236	0.00580959	0.00815973	0.00102954	-0.000151014	0.00216878	0.00905583	-0.000567325	-0.000380207	0.000373265	0.000866646	0.00116363	0.000901502	-0.00315499	-0.00891527	-0.00142452	0	0	-0.00179429	0.000475718	-0.00175707
-0.00830411	2010-11-13 18:00:00	0.0177683	0.01973	0.00196169	-0.00830411	0.0147315	0.00558439	0.0081206	0.0010662	-0.000151604	0.00220265	0.00951521	-0.000623047	-0.000460553	0.000367648	0.000888591	0.00122631	0.000912415	-0.0032263	-0.00936717	-0.00137339	0	0	-0.00190742	0.000528052	-0.00196169
-0.00830411	2010-11-13 18:30:00	0.0163469	0.0195861	0.0032392	-0.00830411	0.0145101	0.00552218	0.0081206	0.00111026	-0.000151489	0.00223276	0.00996317	-0.000678365	-0.000446384	0.000375562	0.00089876	0.00128033	0.000921295	-0.00328586	-0.00982859	-0.00132255	0	0	-0.00194684	0.000615228	-0.0032392
-0.00830411	2010-11-13 19:00:00	0.0163469	0.0199931	0.00364617	-0.00830411	0.0147315	0.0056247	0.0079542	0.00113128	-0.000151604	0.00226372	0.0104044	-0.000734987	-0.000407554	0.000386307	0.000897106	0.00131761	0.00092563	-0.00334332	-0.0102472	-0.00127215	0	0	-0.00191272	0.00073022	-0.00364617
-0.00830411	2010-11-13 19:30:00	0.0177683	0.0211123	0.00334401	-0.00830411	0.0154844	0.00580921	0.00789406	0.00114665	-0.00015082	0.0022898	0.0108321	-0.000793936	-0.000409583	0.000395312	0.000883887	0.00135724	0.000936858	-0.00341674	-0.0106725	-0.00122303	0	0	-0.0018091	0.000862603	-0.00334401
-0.00830411	2010-11-13 20:00:00	0.0170576	0.0221218	0.00506423	-0.00830411	0.0159125	0.00595316	0.00806869	0.00115226	-0.00015093	0.00231815	0.0112657	-0.000856269	-0.000410259	0.000391007	0.000857544	0.00136831	0.000965094	-0.00348469	-0.0111048	-0.00117488	0	0	-0.00164375	0.000999091	-0.00506423
-0.00830411	2010-11-13 20:30:00	0.018479	0.0222873	0.00380833	-0.00830411	0.0156911	0.00589208	0.00824333	0.00115046	-0.000152889	0.00235271	0.0116823	-0.000917145	-0.000439967	0.000378591	0.000841394	0.00139266	0.00099339	-0.00355475	-0.0115318	-0.00112674	0	0	-0.00142769	0.00112439	-0.00380833
-0.00830411	2010-11-13 21:00:00	0.0206112	0.0218268	0.00121558	-0.00830411	0.0149382	0.0057485	0.00833889	0.00116023	-0.000154895	0.00239126	0.0120949	-0.000977927	-0.0004528	0.000369273	0.000835764	0.00142504	0.0010243	-0.00362187	-0.0119566	-0.0010791	0	0	-0.00117455	0.0012223	-0.00121558
-0.00830411	2010-11-13 21:30:00	0.0156361	0.0218412	0.00620507	-0.00830411	0.0148349	0.0056048	0.00828617	0.00116391	-0.000157052	0.00243554	0.0125024	-0.00103638	-0.000444701	0.000364794	0.000846144	0.00142484	0.00105421	-0.00369023	-0.0123895	-0.00103198	0	0	-0.000899649	0.00127706	-0.00620507
-0.00830411	2010-11-13 22:00:00	0.0163469	0.0217952	0.0054483	-0.00830411	0.0146135	0.00558402	0.00814614	0.00116395	-0.000157951	0.00248753	0.0129178	-0.00109583	-0.000421064	0.000360269	0.000879865	0.00142525	0.0010906	-0.0037481	-0.0128168	-0.000985511	0	0	-0.000619028	0.00127467	-0.0054483
-0.00830411	2010-11-13 22:30:00	0.0170576	0.0219969	0.00493933	-0.00830411	0.0147169	0.00556336	0.00799786	0.00116964	-0.000159205	0.0025456	0.0133303	-0.00115617	-0.000407554	0.000364016	0.000912354	0.00142168	0.00113837	-0.0038039	-0.0132477	-0.000940453	0	0	-0.000348371	0.00120428	-0.00493933
-0.00830411	2010-11-13 23:00:00	0.0170576	0.0222421	0.00518452	-0.00830411	0.0147315	0.00570656	0.0079023	0.00117161	-0.000162287	0.00260902	0.0137458	-0.00121888	-0.000415323	0.000380156	0.000954542	0.00142213	0.00117632	-0.00384959	-0.0136684	-0.000896545	0	0	-0.000101972	0.00105934	-0.00518452
-0.00830411	2010-11-13 23:30:00	0.0177683	0.0237411	0.00597277	-0.00830411	0.0158091	0.00597294	0.00798138	0.00117354	-0.000165959	0.00267857	0.014131	-0.00127982	-0.000411942	0.000402714	0.000964758	0.00141654	0.00120556	-0.00388735	-0.0140398	-0.000852736	0	0	0.000108194	0.000838412	-0.00597277
-0.00830411	2010-11-14	0.0191898	0.0253899	0.00620015	-0.00830411	0.0170047	0.006281	0.00820049	0.00116951	-0.000170023	0.0027485	0.0144864	-0.00133926	-0.000386623	0.000419053	0.000976745	0.00139048	0.0012371	-0.00393854	-0.0143948	-0.000809649	0	0	0.000273223	0.00054571	-0.00620015
-0.00830411	2010-11-14 00:30:00	0.0177683	0.0257111	0.00794283	-0.00830411	0.0171081	0.00646626	0.0085061	0.00115615	-0.000174233	0.00282606	0.0148559	-0.00140132	-0.000429163	0.000419831	0.0010326	0.00137439	0.00126056	-0.00398971	-0.0148075	-0.000767596	0	0	0.000387802	0.000191052	-0.00794283
-0.00830411	2010-11-14 01:00:00	0.0191898	0.025683	0.00649317	-0.00830411	0.0170934	0.00638502	0.00888998	0.0011544	-0.000179013	0.00290661	0.0152819	-0.00146443	-0.000462928	0.000421884	0.00108547	0.00138516	0.00128877	-0.00404887	-0.015264	-0.000726146	0	0	0.000450452	-0.000210584	-0.00649317
-0.00830411	2010-11-14 01:30:00	0.0177683	0.0246108	0.00684252	-0.00830411	0.0161192	0.00640492	0.00905927	0.0011738	-0.000185396	0.00297655	0.0157319	-0.00152925	-0.000466986	0.00043981	0.0011558	0.001416	0.00131248	-0.00411644	-0.0157153	-0.000684904	0	0	0.000463491	-0.00063997	-0.00684252
-0.00830411	2010-11-14 02:00:00	0.0177683	0.0257634	0.00799509	-0.00830411	0.0173295	0.00671161	0.00908563	0.00120087	-0.000190819	0.00303544	0.0161798	-0.00159313	-0.000491628	0.000480713	0.00120964	0.00144935	0.0013112	-0.00419489	-0.0161694	-0.000644148	0	0	0.000432718	-0.00107492	-0.00799509
-0.00830411	2010-11-14 02:30:00	0.0206112	0.0286145	0.00800328	-0.00830411	0.0199421	0.00716325	0.00927919	0.00122969	-0.000195181	0.00309651	0.0166266	-0.00165795	-0.000461246	0.000512588	0.00120978	0.00147938	0.00130913	-0.00428089	-0.016605	-0.00060438	0	0	0.000366857	-0.00149183	-0.00800328
-0.00830411	2010-11-14 03:00:00	0.0234542	0.0286578	0.00520359	-0.00830411	0.0196914	0.00749221	0.00966307	0.00124707	-0.000199015	0.00315514	0.0170693	-0.00172478	-0.000479473	0.000529392	0.00125823	0.0015143	0.00130925	-0.00437404	-0.0170344	-0.000565205	0	0	0.000276809	-0.00186734	-0.00520359
-0.00830411	2010-11-14 03:30:00	0.0227434	0.0288268	0.00608344	-0.00830411	0.0198094	0.0075344	0.0100741	0.00128005	-0.000202363	0.00321128	0.0175126	-0.00179432	-0.000541262	0.000523508	0.00129768	0.00158051	0.00130957	-0.00447345	-0.0174585	-0.000527059	0	0	0.000174778	-0.00218	-0.00608344
-0.00830411	2010-11-14 04:00:00	0.0234542	0.0292015	0.00574734	-0.00830411	0.0199128	0.00763629	0.0105317	0.00133212	-0.000205968	0.00325946	0.0179485	-0.00186236	-0.000609138	0.000541121	0.00132269	0.00166521	0.00131614	-0.00457667	-0.017878	-0.000489869	0	0	7.33361e-05	-0.00241176	-0.00574734
-0.00830411	2010-11-14 04:30:00	0.0241649	0.0303756	0.0062107	-0.00830411	0.0206803	0.00796413	0.0107665	0.0013743	-0.000210444	0.00330263	0.018349	-0.00192929	-0.0005936	0.000564526	0.00135613	0.00172165	0.00131371	-0.0046937	-0.0182684	-0.00045313	0	0	-1.54942e-05	-0.00254916	-0.0062107
-0.00830411	2010-11-14 05:00:00	0.0277186	0.0325731	0.0048545	-0.00830411	0.0225254	0.00823125	0.0109601	0.0014071	-0.000212738	0.00334888	0.0187478	-0.00199628	-0.000607109	0.000586817	0.00133686	0.00178775	0.00132224	-0.00480903	-0.0186692	-0.000417319	0	0	-8.1081e-05	-0.00258419	-0.0048545
-0.00830411	2010-11-14 05:30:00	0.0277186	0.0327429	0.00502432	-0.00830411	0.0220826	0.00837546	0.0113176	0.00143802	-0.000212978	0.00340057	0.019138	-0.00206389	-0.000576725	0.000586389	0.00131061	0.00183961	0.00134293	-0.0048845	-0.019035	-0.000382107	0	0	-0.000114895	-0.00251466	-0.00502432
-0.00830411	2010-11-14 06:00:00	0.0284293	0.0327774	0.00434813	-0.00830411	0.0217579	0.00829397	0.011575	0.00148462	-0.000214545	0.00345252	0.0195033	-0.00212784	-0.000661459	0.000578476	0.00130908	0.00192871	0.00137123	-0.00496503	-0.0194023	-0.000346842	0	0	-0.00011105	-0.00234421	-0.00434813
-0.00830411	2010-11-14 06:30:00	0.0270078	0.0334395	0.00643173	-0.00830411	0.0218759	0.00823263	0.0117624	0.0015557	-0.000216305	0.00350913	0.0198552	-0.00219207	-0.000679373	0.000567777	0.00128089	0.00202196	0.00140041	-0.00504265	-0.0197277	-0.000311726	0	0	-6.66529e-05	-0.0020819	-0.00643173
-0.00830411	2010-11-14 07:00:00	0.0284293	0.0333137	0.00488437	-0.00830411	0.0213004	0.00815027	0.0118263	0.00160151	-0.000218917	0.00355928	0.0201912	-0.00225658	-0.000656413	0.000564724	0.00123726	0.00206124	0.0014405	-0.00512026	-0.0200613	-0.000278133	0	0	1.80495e-05	-0.0017414	-0.00488437
-0.00830411	2010-11-14 07:30:00	0.0284293	0.0335106	0.00508125	-0.00830411	0.0211084	0.00819095	0.0116434	0.00161894	-0.000221383	0.00360926	0.0205279	-0.00231944	-0.00064358	0.000554201	0.00122114	0.00209082	0.00148312	-0.00520033	-0.0204026	-0.000245827	0	0	0.000139718	-0.00133999	-0.00508125
-0.00830411	2010-11-14 08:00:00	0.0277186	0.0351077	0.00738915	-0.00830411	0.0222007	0.00814989	0.0116006	0.00164408	-0.000224805	0.00365813	0.0208399	-0.00238395	-0.000668899	0.00053668	0.00119349	0.0021215	0.00152805	-0.00525779	-0.0207055	-0.000214865	0	0	0.000292149	-0.000897434	-0.00738915
-0.00830411	2010-11-14 08:30:00	0.0270078	0.0347702	0.00776243	-0.00830411	0.0212117	0.00806815	0.0116216	0.00166317	-0.000230399	0.00370446	0.021146	-0.00245078	-0.000625006	0.000521409	0.00120548	0.00213292	0.00157882	-0.00531319	-0.0210076	-0.000184396	0	0	0.000466655	-0.000434748	-0.00776243
-0.00830411	2010-11-14 09:00:00	0.0284293	0.0344388	0.00600948	-0.00830411	0.0204589	0.00800669	0.0114342	0.00167469	-0.000237843	0.00375448	0.021473	-0.00251761	-0.000635134	0.000514457	0.00124802	0.0021557	0.00162379	-0.00538829	-0.0213478	-0.000153906	0	0	0.000652574	2.69718e-05	-0.00600948
-0.00830411	2010-11-14 09:30:00	0.031983	0.0363052	0.00432217	-0.00830411	0.0215365	0.00810858	0.0114651	0.00168209	-0.000245104	0.00379778	0.021819	-0.00258814	-0.000614549	0.000527766	0.00130247	0.00212767	0.00166915	-0.00546505	-0.0216949	-0.000124492	0	0	0.000837881	0.000467595	-0.00432217
-0.00830411	2010-11-14 10:00:00	0.0355366	0.0378516	0.002315	-0.00830411	0.0220826	0.00847735	0.0114996	0.00166856	-0.00025377	0.00383487	0.0221715	-0.00265917	-0.000558829	0.000540785	0.00138467	0.00207264	0.00171282	-0.00555023	-0.0220496	-9.68304e-05	0	0	0.00100986	0.000868861	-0.002315
-0.00830411	2010-11-14 10:30:00	0.0383796	0.0401422	0.00176256	-0.00830411	0.0233816	0.00884675	0.011645	0.00165144	-0.000262666	0.00386429	0.0225116	-0.00273054	-0.000592923	0.000564595	0.00148292	0.00203738	0.00175358	-0.00563201	-0.0223754	-7.0322e-05	0	0	0.0011558	0.00121509	-0.00176256
-0.00830411	2010-11-14 11:00:00	0.0419332	0.0427427	0.000809494	-0.00830411	0.0245772	0.00940041	0.012087	0.00165144	-0.000271876	0.00388549	0.0228283	-0.00280094	-0.000605756	0.000602758	0.00157363	0.00201137	0.00178043	-0.00570543	-0.0226802	-4.45013e-05	0	0	0.00126377	0.00149375	-0.000809494
-0.00830411	2010-11-14 11:30:00	0.0433547	0.0463128	0.00295808	-0.00830411	0.0266437	0.0100776	0.0126726	0.00164986	-0.000280688	0.00390305	0.0231409	-0.00287125	-0.000625336	0.000649927	0.00164542	0.00199317	0.00180439	-0.00579183	-0.0229939	-1.98624e-05	0	0	0.00132326	0.00169578	-0.00295808
-0.00830411	2010-11-14 12:00:00	0.0476191	0.0502338	0.00261475	-0.00830411	0.0287989	0.0108779	0.0134985	0.00167885	-0.000289375	0.0039198	0.0234447	-0.00294067	-0.000637493	0.000691364	0.00170272	0.00199292	0.00182263	-0.00587237	-0.0232945	2.414e-06	0	0	0.00132588	0.00181587	-0.00261475
-0.00830411	2010-11-14 12:30:00	0.050462	0.053886	0.00342396	-0.00830411	0.0309687	0.011474	0.0144507	0.00171551	-0.000297409	0.00393205	0.0237568	-0.00301057	-0.000683414	0.000717601	0.001755	0.00200491	0.00183997	-0.00595711	-0.0236179	2.27823e-05	0	0	0.00126595	0.00185252	-0.00342396
-0.00830411	2010-11-14 13:00:00	0.0511728	0.0553342	0.0041614	-0.00830411	0.0312935	0.011844	0.0153976	0.00176999	-0.000304315	0.00393817	0.0240966	-0.00308418	-0.000746556	0.000740402	0.00176978	0.00207856	0.00185296	-0.00604098	-0.0239568	4.04917e-05	0	0	0.00114098	0.00180808	-0.0041614
-0.00830411	2010-11-14 13:30:00	0.0533049	0.0566408	0.00333585	-0.00830411	0.0318396	0.01205	0.0161827	0.00186476	-0.00031049	0.00394023	0.0244335	-0.00315933	-0.000793155	0.000766661	0.00177983	0.00219004	0.00185742	-0.00611397	-0.0242796	5.6075e-05	0	0	0.00095196	0.0016886	-0.00333585
-0.00830411	2010-11-14 14:00:00	0.0547264	0.0578243	0.00309788	-0.00830411	0.0324744	0.0123374	0.0167713	0.00198029	-0.000315019	0.0039499	0.0247719	-0.0032324	-0.00081511	0.000775063	0.00178239	0.00230382	0.00185417	-0.00617812	-0.0246099	7.10764e-05	0	0	0.000703607	0.00150362	-0.00309788
-0.00830411	2010-11-14 14:30:00	0.0561479	0.0586039	0.00245596	-0.00830411	0.0332126	0.0123381	0.0172243	0.00209201	-0.000317354	0.00395928	0.0250951	-0.00330613	-0.000816462	0.000774193	0.00175512	0.00241947	0.00185241	-0.0062234	-0.0249069	8.55596e-05	0	0	0.000404286	0.00126582	-0.00245596
-0.00830411	2010-11-14 15:00:00	0.0511728	0.0566789	0.00550607	-0.00830411	0.0317216	0.0122766	0.017359	0.002198	-0.000319072	0.00396545	0.0254109	-0.00338312	-0.000866095	0.00076151	0.00177115	0.00254619	0.00185532	-0.00626409	-0.0252056	9.89035e-05	0	0	6.57804e-05	0.000990514	-0.00550607
-0.00830411	2010-11-14 15:30:00	0.0533049	0.0561904	0.00288552	-0.00830411	0.0319283	0.0120714	0.0174373	0.00230017	-0.000320002	0.00397115	0.0257411	-0.00346389	-0.000932602	0.000763204	0.0017812	0.00267773	0.00185886	-0.006301	-0.0255278	0.000111602	0	0	-0.000297174	0.000695004	-0.00288552
-0.00830411	2010-11-14 16:00:00	0.0518835	0.0554998	0.00361632	-0.00830411	0.0318249	0.0120301	0.0173673	0.00239587	-0.000320854	0.00397637	0.0260815	-0.00354842	-0.000842804	0.000767752	0.00177716	0.00275659	0.00186043	-0.00633203	-0.0258428	0.000122622	0	0	-0.000667577	0.00039773	-0.00361632
-0.00830411	2010-11-14 16:30:00	0.0518835	0.0541932	0.00230968	-0.00830411	0.0313968	0.0119892	0.0171181	0.00244194	-0.00032043	0.00398292	0.0264267	-0.00362956	-0.000866095	0.000773346	0.00180632	0.00281001	0.00185991	-0.00635046	-0.0261625	0.000130845	0	0	-0.00102704	0.000117283	-0.00230968
-0.00830411	2010-11-14 17:00:00	0.0518835	0.0536331	0.0017496	-0.00830411	0.0314855	0.0119072	0.0170835	0.00246857	-0.000319093	0.00398866	0.0267624	-0.00370891	-0.000864742	0.000771988	0.0018254	0.00283667	0.0018575	-0.00635966	-0.0264503	0.00013806	0	0	-0.00135684	-0.0001287	-0.0017496
-0.00830411	2010-11-14 17:30:00	0.0497513	0.0525984	0.00284712	-0.00830411	0.0310574	0.0118248	0.0169916	0.00247807	-0.000317902	0.00398717	0.0270612	-0.00378745	-0.000852932	0.000779634	0.00185042	0.00285794	0.00186263	-0.00637482	-0.026696	0.000144407	0	0	-0.00163902	-0.000324712	-0.00284712
-0.00830411	2010-11-14 18:00:00	0.0483298	0.0518565	0.00352669	-0.00830411	0.0308654	0.0118654	0.0168215	0.00247811	-0.000316544	0.00397672	0.0273334	-0.00386599	-0.000886351	0.000789265	0.00186768	0.0028755	0.00186552	-0.00639955	-0.0269445	0.000151108	0	0	-0.00185756	-0.000458518	-0.00352669
-0.00830411	2010-11-14 18:30:00	0.0511728	0.0529126	0.00173976	-0.00830411	0.0320463	0.0119883	0.0168396	0.00247028	-0.00031646	0.00395809	0.0276147	-0.00394322	-0.000892767	0.000809572	0.0018574	0.00288122	0.00186818	-0.00642051	-0.0271813	0.000158828	0	0	-0.00199945	-0.000522182	-0.00173976
-0.00830411	2010-11-14 19:00:00	0.0490406	0.0532531	0.00421247	-0.00830411	0.0322677	0.0122143	0.0168705	0.00244501	-0.000316805	0.00393574	0.0278754	-0.00401847	-0.000845839	0.000810907	0.0018264	0.00285649	0.00186682	-0.00643185	-0.0273957	0.000165101	0	0	-0.00205567	-0.000512869	-0.00421247
-0.00830411	2010-11-14 19:30:00	0.0476191	0.0535277	0.0059086	-0.00830411	0.0324744	0.0121943	0.0170279	0.00242801	-0.000316575	0.00391252	0.0281189	-0.00408903	-0.000909312	0.000804398	0.00178861	0.00288129	0.00186854	-0.00644525	-0.0276214	0.000169741	0	0	-0.00202187	-0.000433314	-0.0059086
-0.00830411	2010-11-14 20:00:00	0.0497513	0.0532468	0.00349548	-0.00830411	0.0318249	0.0121329	0.0172326	0.00242801	-0.000316868	0.00389329	0.0283365	-0.00415708	-0.000912693	0.000790753	0.00178428	0.00290941	0.0018756	-0.00645867	-0.0277939	0.000172579	0	0	-0.00189882	-0.0002919	-0.00349548
-0.00830411	2010-11-14 20:30:00	0.0497513	0.0532696	0.00351835	-0.00830411	0.0317216	0.0119077	0.0172408	0.00243195	-0.000318221	0.00387509	0.0285416	-0.00422404	-0.000924174	0.000771629	0.0017783	0.00293647	0.00188902	-0.00647127	-0.0279615	0.000173563	0	0	-0.00169254	-0.000102273	-0.00351835
-0.00830411	2010-11-14 21:00:00	0.0511728	0.0522675	0.00109475	-0.00830411	0.0305113	0.011702	0.0171481	0.00244347	-0.000319804	0.0038479	0.0287382	-0.00428898	-0.00089953	0.000768553	0.0017844	0.00296323	0.00190373	-0.00647501	-0.028133	0.00017351	0	0	-0.00141395	0.000117492	-0.00109475
-0.00830411	2010-11-14 21:30:00	0.0497513	0.052305	0.00255373	-0.00830411	0.0303192	0.0117015	0.0168252	0.00244347	-0.000321846	0.00381938	0.0289333	-0.00435262	-0.000886021	0.000771431	0.00179293	0.00296886	0.00190655	-0.00646199	-0.0282918	0.000173644	0	0	-0.00107834	0.000346153	-0.00255373
-0.00830411	2010-11-14 22:00:00	0.0518835	0.0543234	0.00243987	-0.00830411	0.0317216	0.0118653	0.0166996	0.00244733	-0.000323021	0.00379655	0.0290933	-0.00441545	-0.000880957	0.000778184	0.0017843	0.00297429	0.0019112	-0.00643175	-0.028422	0.000172536	0	0	-0.000704388	0.000560895	-0.00243987
-0.00830411	2010-11-14 22:30:00	0.0525942	0.0552693	0.00267507	-0.00830411	0.0318103	0.0120295	0.0167606	0.00244903	-0.000324228	0.00377779	0.0292485	-0.00447598	-0.00083807	0.000776154	0.00180215	0.00295975	0.00192115	-0.00638854	-0.0285311	0.000170202	0	0	-0.000312966	0.000739139	-0.00267507
-0.00830411	2010-11-14 23:00:00	0.0533049	0.0555828	0.00227787	-0.00830411	0.0316182	0.01203	0.0167659	0.00243371	-0.000325926	0.00376109	0.029366	-0.00453251	-0.000887027	0.000769713	0.00184011	0.00294305	0.00192846	-0.00633777	-0.0285875	0.000166742	0	0	7.41866e-05	0.000860422	-0.00227787
-0.00830411	2010-11-14 23:30:00	0.0533049	0.0563123	0.00300739	-0.00830411	0.0317216	0.0120501	0.0169797	0.00242994	-0.000327848	0.00374122	0.0294718	-0.0045859	-0.000894796	0.000780481	0.00186652	0.00292871	0.00193257	-0.00629247	-0.0286919	0.000162591	0	0	0.000435904	0.000908165	-0.00300739
-0.00830411	2010-11-15	0.0533049	0.0574948	0.00418987	-0.00830411	0.0322677	0.0122961	0.0170798	0.00242398	-0.000330951	0.00372007	0.029603	-0.00463824	-0.000861707	0.000798048	0.00188539	0.00289803	0.0019268	-0.00625136	-0.0287988	0.000156832	0	0	0.000752974	0.000871182	-0.00418987
-0.00830411	2010-11-15 00:30:00	0.0547264	0.0594139	0.00468748	-0.00830411	0.0335667	0.0126653	0.0171897	0.00241641	-0.00033267	0.00370332	0.0297076	-0.0046872	-0.000878252	0.000816348	0.00188977	0.00288762	0.0019086	-0.00619092	-0.0288486	0.000150121	0	0	0.00100937	0.000744778	-0.00468748
-0.00830411	2010-11-15 01:00:00	0.0561479	0.0610729	0.004925	-0.00830411	0.0346443	0.0128916	0.0175699	0.00241645	-0.000333061	0.00368867	0.029787	-0.00473929	-0.000866095	0.000820225	0.00188551	0.00287383	0.0018856	-0.00612338	-0.0288922	0.000143332	0	0	0.00119329	0.000531331	-0.004925
-0.00830411	2010-11-15 01:30:00	0.0575693	0.0605806	0.00301135	-0.00830411	0.0339948	0.0129129	0.0179101	0.00242455	-0.000334122	0.00367039	0.0298544	-0.00479318	-0.000908636	0.000814295	0.00189577	0.00289563	0.00185559	-0.00606006	-0.02892	0.000134307	0	0	0.00129778	0.000240299	-0.00301135
-0.00830411	2010-11-15 02:00:00	0.0568586	0.0599988	0.00314017	-0.00830411	0.033552	0.0128105	0.0181758	0.00246515	-0.000334989	0.00365291	0.029908	-0.00484517	-0.000938688	0.000816302	0.00190149	0.00293421	0.00182371	-0.00600596	-0.0289455	0.000124289	0	0	0.00132118	-0.000112364	-0.00314017
-0.00830411	2010-11-15 02:30:00	0.0547264	0.059904	0.00517757	-0.00830411	0.0337734	0.0127897	0.0182713	0.00250728	-0.000334942	0.0036306	0.0299505	-0.00489546	-0.000921815	0.000823948	0.00189407	0.00295508	0.00178783	-0.00595774	-0.0289413	0.000113892	0	0	0.00126702	-0.000505316	-0.00517757
-0.00830411	2010-11-15 03:00:00	0.0561479	0.0593554	0.00320753	-0.00830411	0.0337734	0.0128305	0.0182141	0.00252852	-0.000333918	0.00360456	0.0299598	-0.00494172	-0.000914046	0.000829229	0.00188244	0.00297465	0.001742	-0.00590862	-0.0289143	0.000102685	0	0	0.00114367	-0.000913389	-0.00320753
-0.00830411	2010-11-15 03:30:00	0.0561479	0.0587996	0.00265174	-0.00830411	0.0338768	0.0127694	0.0181795	0.00255546	-0.000330789	0.00358174	0.0299399	-0.00498558	-0.000912017	0.000820492	0.00187501	0.00299548	0.00169735	-0.00585201	-0.0288524	9.13049e-05	0	0	0.000963643	-0.00130944	-0.00265174
-0.00830411	2010-11-15 04:00:00	0.0540157	0.057248	0.00323227	-0.00830411	0.0331093	0.0126258	0.0181531	0.00258051	-0.000326579	0.0035566	0.0299197	-0.00502917	-0.000935653	0.000811464	0.00186629	0.00302943	0.00165469	-0.00580337	-0.0288156	7.93359e-05	0	0	0.000742639	-0.00166636	-0.00323227
-0.00830411	2010-11-15 04:30:00	0.0525942	0.0558916	0.00329743	-0.00830411	0.0325778	0.0124615	0.0180349	0.00260359	-0.0003216	0.00352774	0.0299056	-0.00507008	-0.000945781	0.000810373	0.00185737	0.00306283	0.00161537	-0.00576185	-0.0287688	6.74023e-05	0	0	0.000498386	-0.00195904	-0.00329743
-0.00830411	2010-11-15 05:00:00	0.0518835	0.0552914	0.00340787	-0.00830411	0.0326958	0.0123996	0.0178648	0.00261686	-0.000316246	0.00349639	0.0298763	-0.00510901	-0.000940717	0.000811464	0.00182916	0.00307228	0.00157635	-0.00571947	-0.028697	5.55321e-05	0	0	0.000249417	-0.00216614	-0.00340787
-0.00830411	2010-11-15 05:30:00	0.0525942	0.0546216	0.00202741	-0.00830411	0.0326811	0.0122972	0.0177293	0.00260696	-0.000311022	0.00347352	0.0298107	-0.00514437	-0.000906277	0.000806649	0.00176607	0.00305307	0.00154567	-0.00567123	-0.0285974	4.34186e-05	0	0	1.38297e-05	-0.00227156	-0.00202741
-0.00830411	2010-11-15 06:00:00	0.0490406	0.0529892	0.00394862	-0.00830411	0.0317069	0.0121742	0.0175328	0.00258773	-0.000305214	0.00345198	0.0297776	-0.00518016	-0.000907629	0.000789662	0.00169258	0.00304763	0.00151568	-0.00562129	-0.0285426	3.08253e-05	0	0	-0.000191893	-0.00226549	-0.00394862
-0.00830411	2010-11-15 06:30:00	0.0490406	0.052253	0.00321244	-0.00830411	0.0316036	0.0118668	0.0173846	0.00257249	-0.000298877	0.00343317	0.0297289	-0.00521347	-0.000938688	0.000763914	0.00160197	0.00305764	0.00149964	-0.00556256	-0.028461	1.79219e-05	0	0	-0.000353905	-0.00214496	-0.00321244
-0.00830411	2010-11-15 07:00:00	0.0454869	0.050353	0.00486615	-0.00830411	0.0301866	0.0115178	0.0171828	0.00256268	-0.000293685	0.0034205	0.029661	-0.00524265	-0.000912693	0.000728848	0.00154046	0.0030504	0.00149444	-0.00550847	-0.0283597	4.68341e-06	0	0	-0.000461824	-0.00191386	-0.00486615
-0.00830411	2010-11-15 07:30:00	0.0440654	0.0483977	0.00433233	-0.00830411	0.0290056	0.0110256	0.0167153	0.00253952	-0.000289015	0.00341112	0.0295956	-0.00527096	-0.000895473	0.000685381	0.00148468	0.00302937	0.0014966	-0.00545728	-0.0282738	-8.41765e-06	0	0	-0.000509318	-0.0015826	-0.00433233
-0.00830411	2010-11-15 08:00:00	0.0419332	0.0464917	0.00455853	-0.00830411	0.0277066	0.0105941	0.0161868	0.00251241	-0.000284883	0.00340135	0.0295127	-0.00529688	-0.000869476	0.000659771	0.00142927	0.00299606	0.00150314	-0.00540275	-0.0281682	-2.25272e-05	0	0	-0.000494432	-0.00116731	-0.00455853
-0.00830411	2010-11-15 08:30:00	0.0405118	0.0454266	0.0049148	-0.00830411	0.0269538	0.0103678	0.0155884	0.00247185	-0.000281843	0.00339514	0.029431	-0.00532103	-0.000819167	0.000640845	0.00140265	0.00295003	0.00150988	-0.00534484	-0.0280688	-3.66439e-05	0	0	-0.000419638	-0.000688672	-0.0049148
-0.00830411	2010-11-15 09:00:00	0.0412225	0.045663	0.00444048	-0.00830411	0.0272785	0.0102445	0.0150698	0.0024274	-0.000279769	0.0033975	0.0293372	-0.00534534	-0.000776957	0.00062221	0.00136193	0.00288423	0.0015179	-0.00529666	-0.0279622	-5.08378e-05	0	0	-0.000291635	-0.000170694	-0.00444048
-0.00830411	2010-11-15 09:30:00	0.0412225	0.0451569	0.00393438	-0.00830411	0.0266144	0.0101008	0.0147642	0.00237134	-0.000278849	0.00340118	0.0292449	-0.00537073	-0.000715844	0.000599629	0.0013636	0.00278864	0.00153035	-0.00526226	-0.027865	-6.52365e-05	0	0	-0.000120899	0.000360763	-0.00393438
-0.00830411	2010-11-15 10:00:00	0.0412225	0.0444561	0.00323363	-0.00830411	0.0257582	0.00997747	0.0144676	0.00230013	-0.000279826	0.00340439	0.0291368	-0.00539712	-0.000747909	0.000583047	0.001393	0.00269212	0.00154283	-0.0052241	-0.0277251	-7.96916e-05	0	0	7.89787e-05	0.000879392	-0.00323363
-0.00830411	2010-11-15 10:30:00	0.0419332	0.0454362	0.00350299	-0.00830411	0.0263043	0.00995644	0.0143111	0.00224053	-0.000281947	0.00341124	0.0289994	-0.00541916	-0.000718202	0.000590472	0.00141657	0.00259754	0.00155496	-0.00520189	-0.0275786	-9.43972e-05	0	0	0.000292119	0.00135981	-0.00350299
-0.00830411	2010-11-15 11:00:00	0.0476191	0.0464718	-0.00114726	-0.00830411	0.026629	0.010202	0.0142238	0.00218254	-0.000284199	0.00342306	0.0288717	-0.00544005	-0.000661477	0.000602354	0.00146055	0.0024823	0.00156199	-0.00519394	-0.0274537	-0.000110105	0	0	0.000501331	0.00177878	0.00114726
-0.00830411	2010-11-15 11:30:00	0.0490406	0.0483426	-0.000697955	-0.00830411	0.0278247	0.0104689	0.0142337	0.00211921	-0.000286779	0.00343355	0.0287448	-0.00545989	-0.000668222	0.000620943	0.0015016	0.0023824	0.00156216	-0.00518763	-0.0273212	-0.000126993	0	0	0.00068916	0.00211634	0.000697955
-0.00830411	2010-11-15 12:00:00	0.0497513	0.0498952	0.000143921	-0.00830411	0.0284741	0.0107769	0.0145138	0.00208085	-0.000288738	0.00344906	0.0286262	-0.00548063	-0.000654384	0.000632268	0.00153809	0.00230816	0.00157326	-0.0051822	-0.0272194	-0.000143585	0	0	0.000838987	0.00235664	-0.000143921
-0.00830411	2010-11-15 12:30:00	0.0511728	0.0512285	5.568e-05	-0.00830411	0.0290056	0.0110437	0.0149022	0.00205996	-0.000290681	0.00346366	0.0285403	-0.00550341	-0.000695571	0.000653155	0.0015615	0.00227075	0.00157081	-0.00519314	-0.0271201	-0.000160893	0	0	0.000936094	0.00248866	-5.568e-05
-0.00830411	2010-11-15 13:00:00	0.0518835	0.0529301	0.00104658	-0.00830411	0.0299945	0.0113311	0.0152868	0.00206591	-0.000292363	0.0034831	0.0284445	-0.00552759	-0.000694565	0.000670432	0.00157747	0.00226013	0.00156025	-0.00521537	-0.0270073	-0.000178314	0	0	0.000968669	0.00250674	-0.00104658
-0.00830411	2010-11-15 13:30:00	0.0533049	0.0541524	0.000847456	-0.00830411	0.0307474	0.0115775	0.0157144	0.00208142	-0.000293345	0.00351222	0.0283405	-0.00555286	-0.000723266	0.00068329	0.00156711	0.00225304	0.00155022	-0.00523719	-0.0269064	-0.000196959	0	0	0.000928677	0.00241081	-0.000847456
-0.00830411	2010-11-15 14:00:00	0.0547264	0.0545082	-0.000218225	-0.00830411	0.0310721	0.011599	0.016081	0.00210279	-0.000293382	0.00354524	0.0282558	-0.00557909	-0.000730013	0.000680772	0.00154363	0.00226729	0.00154142	-0.0052611	-0.026816	-0.000216249	0	0	0.000812537	0.00220652	0.000218225
-0.00830411	2010-11-15 14:30:00	0.0518835	0.0530773	0.00119384	-0.00830411	0.0299798	0.011558	0.0162984	0.00214733	-0.000291621	0.00358173	0.0281964	-0.00560638	-0.000777286	0.000679009	0.0015305	0.00232604	0.00153055	-0.00529427	-0.026768	-0.000235338	0	0	0.000621573	0.001905	-0.00119384
-0.00830411	2010-11-15 15:00:00	0.0511728	0.0528728	0.0017	-0.00830411	0.0304226	0.0113942	0.0163985	0.00220317	-0.000289971	0.00362798	0.0281694	-0.0056363	-0.000774928	0.000670851	0.00150847	0.00238395	0.00152299	-0.00532487	-0.0267301	-0.000253785	0	0	0.000362177	0.00152251	-0.0017
-0.00830411	2010-11-15 15:30:00	0.0490406	0.0511903	0.00214973	-0.00830411	0.0296551	0.0112095	0.016354	0.00225699	-0.000287986	0.0036792	0.0281287	-0.00566502	-0.000766152	0.000660641	0.00149976	0.00244073	0.00152178	-0.00536642	-0.0266792	-0.000272599	0	0	4.56616e-05	0.00107974	-0.00214973
-0.00830411	2010-11-15 16:00:00	0.0483298	0.0486568	0.000327024	-0.00830411	0.0284595	0.0109223	0.0161131	0.0022915	-0.000284052	0.00373204	0.0280953	-0.00569665	-0.000761418	0.000650232	0.0014852	0.00247152	0.00152274	-0.00540332	-0.0266338	-0.000291903	0	0	-0.000312212	0.000600838	-0.000327024
-0.00830411	2010-11-15 16:30:00	0.0476191	0.0469184	-0.000700677	-0.00830411	0.0281494	0.010676	0.015782	0.00231835	-0.000279842	0.00378977	0.0280798	-0.00573098	-0.000771216	0.000648027	0.00150139	0.00250411	0.00152354	-0.00544571	-0.0266303	-0.00031193	0	0	-0.00069202	0.000112248	0.000700677
-0.00830411	2010-11-15 17:00:00	0.0433547	0.0451017	0.00174697	-0.00830411	0.0275886	0.0105112	0.0155192	0.00232781	-0.000275579	0.00385272	0.0280977	-0.00576879	-0.000741164	0.000647935	0.00151433	0.0025206	0.0015324	-0.00549901	-0.0266598	-0.000331868	0	0	-0.00107176	-0.00035874	-0.00174697
-0.00830411	2010-11-15 17:30:00	0.0419332	0.0432862	0.00135302	-0.00830411	0.0272785	0.0102451	0.0151398	0.0023198	-0.000271646	0.00391636	0.0281463	-0.00580607	-0.000723943	0.000645264	0.00149683	0.00251044	0.00155169	-0.00557495	-0.0267186	-0.000350918	0	0	-0.00142816	-0.000785571	-0.00135302
-0.00830411	2010-11-15 18:00:00	0.042644	0.0405583	-0.00208573	-0.00830411	0.0257435	0.0101207	0.0148252	0.00229277	-0.000268067	0.00397285	0.0282064	-0.00584097	-0.000739811	0.000656474	0.00150414	0.00248981	0.0015656	-0.00564375	-0.0267693	-0.000370857	0	0	-0.00173814	-0.0011441	0.00208573
-0.00830411	2010-11-15 18:30:00	0.0390903	0.0409012	0.00181095	-0.00830411	0.0270865	0.01008	0.0145294	0.00225599	-0.000265811	0.00403546	0.0282711	-0.00587741	-0.000733394	0.000653689	0.00148045	0.00246477	0.00158493	-0.00573188	-0.0268427	-0.000391188	0	0	-0.00198036	-0.0014142	-0.00181095
-0.00830411	2010-11-15 19:00:00	0.0376688	0.0399943	0.00232547	-0.00830411	0.0268357	0.010018	0.0144203	0.00221561	-0.000264782	0.00409893	0.0283608	-0.00591525	-0.000731036	0.000650743	0.00145292	0.00245379	0.00161899	-0.00583298	-0.0269537	-0.000411726	0	0	-0.00213672	-0.00158129	-0.00232547
-0.00830411	2010-11-15 19:30:00	0.0355366	0.0381071	0.00257054	-0.00830411	0.0255514	0.0098752	0.014232	0.00216726	-0.000263831	0.00416201	0.0284707	-0.00595322	-0.00072866	0.000635252	0.0014558	0.00242367	0.00165688	-0.00593532	-0.0270749	-0.00043195	0	0	-0.00219366	-0.00163748	-0.00257054
-0.00830411	2010-11-15 20:00:00	0.0362474	0.0378326	0.00158517	-0.00830411	0.0256548	0.00966966	0.0140846	0.0021271	-0.000264724	0.00422625	0.0285908	-0.00598954	-0.000771216	0.000631062	0.00145587	0.00243348	0.00170543	-0.00604189	-0.0271974	-0.000451952	0	0	-0.00214329	-0.00158239	-0.00158517
-0.00830411	2010-11-15 20:30:00	0.0362474	0.0376903	0.00144287	-0.00830411	0.02533	0.00962823	0.0140265	0.00210003	-0.000267707	0.00429057	0.0287071	-0.00602365	-0.000705716	0.000629078	0.00146479	0.00242704	0.0017567	-0.0061539	-0.0273349	-0.000472434	0	0	-0.00198409	-0.00142337	-0.00144287
-0.00830411	2010-11-15 21:00:00	0.0362474	0.037694	0.00144656	-0.00830411	0.0252267	0.00962798	0.0137345	0.00206924	-0.000271724	0.00435241	0.0288448	-0.00605979	-0.00071685	0.000628544	0.00147945	0.00241954	0.00181177	-0.00627344	-0.027485	-0.000493562	0	0	-0.00172123	-0.00117527	-0.00144656
-0.00830411	2010-11-15 21:30:00	0.0376688	0.0389156	0.00124683	-0.00830411	0.0257728	0.00975078	0.0136698	0.0020385	-0.000275851	0.00441901	0.0289887	-0.00609629	-0.000718202	0.000636458	0.00150607	0.00241351	0.00187137	-0.00637367	-0.0276429	-0.000514484	0	0	-0.00136641	-0.000859493	-0.00124683
-0.00830411	2010-11-15 22:00:00	0.039801	0.0405901	0.000789052	-0.00830411	0.0264223	0.00995594	0.0137225	0.00201533	-0.000281707	0.0044922	0.0291396	-0.0061306	-0.000696594	0.000643502	0.00155878	0.00239474	0.0019301	-0.00647899	-0.0278183	-0.000534832	0	0	-0.000937262	-0.000502598	-0.000789052
-0.00830411	2010-11-15 22:30:00	0.0419332	0.0421527	0.000219528	-0.00830411	0.0268504	0.0101204	0.0138844	0.00199444	-0.000288837	0.00456902	0.0293159	-0.00616704	-0.000706722	0.000652308	0.00160293	0.0023962	0.00198975	-0.00658972	-0.0280206	-0.00055542	0	0	-0.00045632	-0.00013436	-0.000219528
-0.00830411	2010-11-15 23:00:00	0.0433547	0.0436022	0.000247497	-0.00830411	0.0269538	0.0103664	0.0141245	0.00199422	-0.000297274	0.00464478	0.0295172	-0.00620258	-0.000712462	0.0006744	0.00167186	0.00237205	0.00204961	-0.00669248	-0.0282464	-0.000576258	0	0	5.04039e-05	0.000214443	-0.000247497
-0.00830411	2010-11-15 23:30:00	0.0461976	0.0465933	0.000395652	-0.00830411	0.0283708	0.0108378	0.0144219	0.00198095	-0.000306661	0.00471999	0.0297332	-0.00623673	-0.000729007	0.000700369	0.00173485	0.00236009	0.00209929	-0.00678896	-0.028474	-0.000595981	0	0	0.000555066	0.000514411	-0.000395652
-0.00830411	2010-11-16	0.0490406	0.0505873	0.00154666	-0.00830411	0.030644	0.01131	0.014903	0.00199076	-0.000316079	0.00479527	0.029947	-0.00627249	-0.000734747	0.000730863	0.00178924	0.00237387	0.00214931	-0.00688543	-0.0286869	-0.000615934	0	0	0.0010298	0.000739854	-0.00154666
-0.00830411	2010-11-16 00:30:00	0.050462	0.0523714	0.00190944	-0.00830411	0.0307474	0.0118436	0.0154442	0.00200631	-0.000325743	0.00486898	0.0301697	-0.00630878	-0.000744199	0.000752841	0.0018685	0.00238444	0.00218971	-0.00697855	-0.0289266	-0.000635637	0	0	0.00144854	0.000870875	-0.00190944
-0.00830411	2010-11-16 01:00:00	0.0533049	0.0555958	0.00229087	-0.00830411	0.0325925	0.0121727	0.0160826	0.00203942	-0.000335031	0.004939	0.0304161	-0.00634364	-0.000805988	0.00078142	0.00194748	0.00242812	0.00222372	-0.00707126	-0.0291959	-0.000655007	0	0	0.00178871	0.000895023	-0.00229087
-0.00830411	2010-11-16 01:30:00	0.0554371	0.0576905	0.00225341	-0.00830411	0.033242	0.0126444	0.0167894	0.00210305	-0.000344418	0.00500337	0.0306895	-0.00637878	-0.000812751	0.000812762	0.00201346	0.00248858	0.00224919	-0.00717614	-0.0294949	-0.000674946	0	0	0.00203266	0.000808368	-0.00225341
-0.00830411	2010-11-16 02:00:00	0.0589908	0.0600224	0.00103161	-0.00830411	0.0345409	0.0130757	0.0173652	0.00216677	-0.000353382	0.00506397	0.0309871	-0.0064156	-0.000851909	0.000852016	0.00208087	0.00255584	0.0022619	-0.00728649	-0.0298055	-0.000695675	0	0	0.00216882	0.000615893	-0.00103161
-0.00830411	2010-11-16 02:30:00	0.0604123	0.0623394	0.00192708	-0.00830411	0.0359433	0.0135479	0.0179945	0.00224385	-0.000361092	0.00512508	0.031298	-0.00645179	-0.000873188	0.000879099	0.00213342	0.00263482	0.00226492	-0.00740351	-0.0301391	-0.000716157	0	0	0.00219229	0.00033118	-0.00192708
-0.00830411	2010-11-16 03:00:00	0.0646767	0.0637917	-0.000884983	-0.00830411	0.0367995	0.0138766	0.0186531	0.00232106	-0.000367737	0.00517647	0.0316311	-0.00648771	-0.000921469	0.000906472	0.00216581	0.00272773	0.00226749	-0.00751426	-0.0304811	-0.000737771	0	0	0.00210515	-2.4599e-05	0.000884983
-0.00830411	2010-11-16 03:30:00	0.0625445	0.06439	0.00184548	-0.00830411	0.0371389	0.0141436	0.019177	0.00240992	-0.000373258	0.00522011	0.0319622	-0.00652099	-0.000955909	0.000925352	0.00220973	0.00283855	0.00226297	-0.0076317	-0.0308444	-0.000759826	0	0	0.00191613	-0.000424285	-0.00184548
-0.00830411	2010-11-16 04:00:00	0.0646767	0.0654005	0.00072385	-0.00830411	0.0381131	0.0143082	0.0196746	0.00251008	-0.000377652	0.00524962	0.0323082	-0.00655368	-0.00102276	0.000946796	0.00224179	0.00296134	0.00226391	-0.00774329	-0.0311971	-0.000781662	0	0	0.00163993	-0.000836798	-0.00072385
-0.00830411	2010-11-16 04:30:00	0.0653874	0.0653352	-5.22499e-05	-0.00830411	0.0380984	0.0145136	0.0200667	0.00259838	-0.000381245	0.00526804	0.0326495	-0.00658814	-0.00100083	0.000959769	0.00226227	0.00305531	0.00226636	-0.00785149	-0.0315409	-0.000803191	0	0	0.00129618	-0.00122949	5.22499e-05
-0.00830411	2010-11-16 05:00:00	0.0646767	0.0653965	0.000719752	-0.00830411	0.0385265	0.014596	0.0203241	0.00267366	-0.000383502	0.00527832	0.0329891	-0.00662098	-0.00104843	0.000973055	0.00227395	0.00316889	0.00227702	-0.0079509	-0.0318892	-0.000824473	0	0	0.000908005	-0.00157058	-0.000719752
-0.00830411	2010-11-16 05:30:00	0.0639659	0.0652181	0.00125216	-0.00830411	0.0386446	0.0147189	0.0205597	0.00275056	-0.000384547	0.00528286	0.033345	-0.00665286	-0.00107848	0.000982929	0.00227081	0.00327478	0.00228907	-0.00803938	-0.0322649	-0.000845914	0	0	0.000500505	-0.0018315	-0.00125216
-0.00830411	2010-11-16 06:00:00	0.0653874	0.0653152	-7.22414e-05	-0.00830411	0.0390727	0.0147601	0.0207471	0.00281416	-0.000385821	0.00528731	0.0337136	-0.00668707	-0.00108861	0.00098908	0.00225319	0.00337236	0.00230712	-0.00813044	-0.0326487	-0.00086702	0	0	9.90912e-05	-0.00198889	7.22414e-05
-0.00830411	2010-11-16 06:30:00	0.0639659	0.0648306	0.00086471	-0.00830411	0.0389693	0.0147399	0.020839	0.00287175	-0.000386459	0.00528457	0.0340918	-0.00672329	-0.00109435	0.000983395	0.00222664	0.00345239	0.00233043	-0.00821513	-0.0330475	-0.000889379	0	0	-0.000272135	-0.00202628	-0.00086471
-0.00830411	2010-11-16 07:00:00	0.0632552	0.0638861	0.00063089	-0.00830411	0.0384232	0.0146376	0.020869	0.00291213	-0.000387498	0.00527451	0.0344701	-0.00675788	-0.00112812	0.000975214	0.00218859	0.00352477	0.00235861	-0.00828349	-0.0334474	-0.000912124	0	0	-0.000591867	-0.00193511	-0.00063089
-0.00830411	2010-11-16 07:30:00	0.0625445	0.063493	0.000948481	-0.00830411	0.0382018	0.0145553	0.02086	0.00294283	-0.000389865	0.00525828	0.0348465	-0.00679134	-0.00111428	0.000963623	0.00215638	0.00357392	0.00238948	-0.00833588	-0.0338275	-0.000934087	0	0	-0.000842868	-0.00171524	-0.000948481
-0.00830411	2010-11-16 08:00:00	0.0632552	0.0635877	0.000332484	-0.00830411	0.0383198	0.0145141	0.0207508	0.00296967	-0.000393239	0.00523726	0.0351747	-0.00681968	-0.00111428	0.000945544	0.00212715	0.00362256	0.00242676	-0.00836773	-0.0341577	-0.000956188	0	0	-0.00101295	-0.00137487	-0.000332484
-0.00830411	2010-11-16 08:30:00	0.0632552	0.0635463	0.000291064	-0.00830411	0.0380984	0.0144524	0.020659	0.0029811	-0.000397972	0.00520762	0.0354729	-0.0068434	-0.00110718	0.000930274	0.00212027	0.00364282	0.00247443	-0.00838197	-0.0344547	-0.000978239	0	0	-0.00109563	-0.000929863	-0.000291064
-0.00830411	2010-11-16 09:00:00	0.0625445	0.063739	0.0011945	-0.00830411	0.0378917	0.0144524	0.0205371	0.0029811	-0.000403243	0.00517829	0.0357621	-0.00686625	-0.00108996	0.000917614	0.00215394	0.00364846	0.00252357	-0.00838784	-0.0347614	-0.00100141	0	0	-0.00109041	-0.000402693	-0.0011945
-0.00830411	2010-11-16 09:30:00	0.0646767	0.0648693	0.000192568	-0.00830411	0.0383198	0.0144728	0.0205025	0.00297913	-0.000409621	0.00515225	0.0360372	-0.00688463	-0.00107038	0.000917125	0.00220123	0.00364433	0.00256902	-0.0083912	-0.035017	-0.00102555	0	0	-0.00100268	0.000179053	-0.000192568
-0.00830411	2010-11-16 10:00:00	0.0653874	0.0659028	0.000515416	-0.00830411	0.0383198	0.0146775	0.0205198	0.00297515	-0.000417065	0.0051194	0.0362812	-0.00690068	-0.00103155	0.000932709	0.00228192	0.00361313	0.00260814	-0.00839117	-0.0352731	-0.00104925	0	0	-0.000843329	0.000784359	-0.000515416
-0.00830411	2010-11-16 10:30:00	0.0675196	0.0684685	0.000948937	-0.00830411	0.0396335	0.015067	0.0205906	0.0029617	-0.000424916	0.00508124	0.0365226	-0.00691325	-0.00103898	0.000955358	0.00236241	0.00356957	0.00262663	-0.00838025	-0.0355212	-0.00107205	0	0	-0.000627945	0.00138061	-0.000948937
-0.00830411	2010-11-16 11:00:00	0.0710733	0.0720409	0.000967606	-0.00830411	0.0414639	0.0156002	0.0209844	0.002954	-0.000433029	0.00503016	0.0367338	-0.00692256	-0.00103256	0.00099575	0.00243288	0.00352601	0.00263404	-0.008358	-0.0357294	-0.00109417	0	0	-0.000375814	0.00193543	-0.000967606
-0.00830411	2010-11-16 11:30:00	0.0739162	0.0752621	0.00134586	-0.00830411	0.0427776	0.0162775	0.0214827	0.00294839	-0.000441695	0.00497247	0.0369249	-0.00693017	-0.00103324	0.0010285	0.00250003	0.00348949	0.0026268	-0.0083341	-0.035916	-0.00111675	0	0	-0.000108663	0.00241845	-0.00134586
-0.00830411	2010-11-16 12:00:00	0.0788913	0.079294	0.000402712	-0.00830411	0.0449328	0.0167912	0.0222521	0.0029603	-0.000450528	0.00490708	0.0370951	-0.00693573	-0.00109806	0.00106432	0.0025425	0.00348527	0.0026136	-0.0083005	-0.036076	-0.00113885	0	0	0.000150726	0.00280287	-0.000402712
-0.00830411	2010-11-16 12:30:00	0.0831557	0.0817376	-0.00141814	-0.00830411	0.0454642	0.0173046	0.023129	0.00299888	-0.000458448	0.00483269	0.0372322	-0.00694085	-0.00110144	0.00108658	0.00258053	0.00349228	0.00259458	-0.00826025	-0.0361991	-0.00116068	0	0	0.000379992	0.0030669	0.00141814
-0.00830411	2010-11-16 13:00:00	0.0852879	0.0842862	-0.00100169	-0.00830411	0.0466598	0.0176746	0.0238449	0.00304938	-0.000465327	0.00475745	0.0373578	-0.00694371	-0.00118349	0.00110662	0.00261141	0.00354782	0.00256281	-0.0082267	-0.0363357	-0.00118091	0	0	0.000558653	0.00319483	0.00100169
-0.00830411	2010-11-16 13:30:00	0.0867094	0.0864879	-0.000221451	-0.00830411	0.0476194	0.0179824	0.0245953	0.00313237	-0.000468764	0.00468015	0.0374979	-0.00694638	-0.00119903	0.00112073	0.00264941	0.00363138	0.00252087	-0.00818976	-0.0364811	-0.00120029	0	0	0.000669492	0.00317789	0.000221451
-0.00830411	2010-11-16 14:00:00	0.0881308	0.0874947	-0.000636092	-0.00830411	0.0479588	0.0182086	0.0250793	0.00321917	-0.000469276	0.00460563	0.0376462	-0.00695271	-0.00123212	0.00113259	0.0026684	0.00373013	0.00247063	-0.00814068	-0.0366209	-0.00121935	0	0	0.000699764	0.00301473	0.000636092
-0.00830411	2010-11-16 14:30:00	0.0874201	0.0882002	0.000780069	-0.00830411	0.0483869	0.0183114	0.0254722	0.00331767	-0.000467161	0.00452927	0.03778	-0.00695854	-0.00125508	0.00114898	0.00267843	0.00384014	0.00241091	-0.00807476	-0.0367315	-0.00123835	0	0	0.000642171	0.00271163	-0.000780069
-0.00830411	2010-11-16 15:00:00	0.0874201	0.0884529	0.00103285	-0.00830411	0.0486083	0.0184757	0.0257861	0.00342532	-0.000462919	0.00444867	0.0378661	-0.00696376	-0.0012723	0.0011619	0.00264719	0.00394774	0.00233622	-0.00798666	-0.0367812	-0.00125721	0	0	0.000495522	0.00228226	-0.00103285
-0.00830411	2010-11-16 15:30:00	0.0859986	0.0884904	0.00249183	-0.00830411	0.0491398	0.0184558	0.0259998	0.0035119	-0.000457747	0.00437094	0.0379303	-0.00696658	-0.00127433	0.00116527	0.00257231	0.00403733	0.00226937	-0.00788259	-0.0368136	-0.00127567	0	0	0.000265025	0.00174718	-0.00249183
-0.00830411	2010-11-16 16:00:00	0.0852879	0.0865564	0.00126845	-0.00830411	0.0480475	0.0183125	0.0261473	0.00359069	-0.000450309	0.00429767	0.0379575	-0.00696506	-0.00128648	0.0011479	0.00249167	0.00411806	0.00220794	-0.00776428	-0.0367936	-0.0012936	0	0	-3.78131e-05	0.0011329	-0.00126845
-0.00830411	2010-11-16 16:30:00	0.082445	0.0841847	0.00173972	-0.00830411	0.0472947	0.0178004	0.0260682	0.00364644	-0.000441334	0.00422482	0.037954	-0.00696199	-0.00132902	0.00111174	0.00240676	0.00418411	0.00215641	-0.00763885	-0.0367521	-0.00131037	0	0	-0.000395714	0.000470627	-0.00173972
-0.00830411	2010-11-16 17:00:00	0.0781806	0.0797684	0.00158779	-0.00830411	0.0449034	0.0170823	0.0257655	0.00369256	-0.000430824	0.00415163	0.0379279	-0.00695926	-0.0013216	0.00106992	0.00235126	0.0042417	0.00211325	-0.00751175	-0.0366858	-0.0013258	0	0	-0.000786554	-0.000205334	-0.00158779
-0.00830411	2010-11-16 17:30:00	0.0767591	0.0747644	-0.00199468	-0.00830411	0.0424235	0.0163228	0.0250089	0.00371923	-0.000419222	0.00407878	0.0378761	-0.00695755	-0.00130303	0.00103359	0.00230283	0.00427444	0.00206998	-0.00738424	-0.0365922	-0.00134125	0	0	-0.00118466	-0.00085943	0.00199468
-0.00830411	2010-11-16 18:00:00	0.0710733	0.0711437	7.04043e-05	-0.00830411	0.0413459	0.0156859	0.0240747	0.00371888	-0.000405854	0.00399969	0.0378139	-0.00695647	-0.00126252	0.00101275	0.002247	0.00428248	0.00202578	-0.00726131	-0.0364985	-0.00135536	0	0	-0.0015624	-0.0014569	-7.04043e-05
-0.00830411	2010-11-16 18:30:00	0.0675196	0.0676576	0.000137967	-0.00830411	0.0400469	0.0153155	0.023127	0.0036895	-0.000392628	0.00390808	0.0377574	-0.00695712	-0.00119667	0.000998016	0.00217511	0.00424605	0.00197774	-0.00712162	-0.0363838	-0.00136992	0	0	-0.00189198	-0.00196588	-0.000137967
-0.00830411	2010-11-16 19:00:00	0.0653874	0.0652941	-9.32803e-05	-0.00830411	0.0397368	0.014926	0.0222464	0.00362183	-0.000381245	0.0038238	0.0376548	-0.00695485	-0.00115649	0.000973138	0.00209138	0.00418503	0.00193396	-0.00698488	-0.0362253	-0.00138542	0	0	-0.00214733	-0.00235946	9.32803e-05
-0.00830411	2010-11-16 19:30:00	0.0639659	0.0619913	-0.00197464	-0.00830411	0.0380838	0.0144744	0.0216788	0.00353875	-0.000371707	0.0037432	0.0375324	-0.00695342	-0.00113859	0.000939187	0.00199613	0.00410549	0.0018989	-0.0068515	-0.0360566	-0.00140031	0	0	-0.00230599	-0.00261755	0.00197464
-0.00830411	2010-11-16 20:00:00	0.0582801	0.0586996	0.000419477	-0.00830411	0.0363567	0.0139207	0.0210585	0.00343259	-0.000364388	0.00366389	0.0373888	-0.00695175	-0.00112137	0.000899131	0.00192458	0.00400232	0.00187295	-0.00672565	-0.0358594	-0.00141484	0	0	-0.0023507	-0.00272834	-0.000419477
-0.00830411	2010-11-16 20:30:00	0.0568586	0.0561534	-0.000705225	-0.00830411	0.0350577	0.0133865	0.0204037	0.00332289	-0.000358266	0.00358214	0.0371936	-0.00694393	-0.00111124	0.00086041	0.00188672	0.00390442	0.0018588	-0.00659645	-0.0356016	-0.00142771	0	0	-0.0022709	-0.00268931	0.000705225
-0.00830411	2010-11-16 21:00:00	0.0547264	0.0540399	-0.000686468	-0.00830411	0.0338621	0.0128732	0.0197306	0.00321095	-0.000352927	0.00350077	0.0369578	-0.00693371	-0.00105823	0.000824391	0.00187657	0.00378354	0.00185153	-0.00646473	-0.0353068	-0.00143978	0	0	-0.00206357	-0.00250766	0.000686468
-0.00830411	2010-11-16 21:30:00	0.0525942	0.0518781	-0.000716084	-0.00830411	0.0323564	0.012503	0.0188929	0.00309357	-0.000347819	0.00342102	0.0366997	-0.00692217	-0.00101298	0.000807229	0.00188993	0.00367454	0.00184078	-0.00632965	-0.0349994	-0.00145108	0	0	-0.00173381	-0.00219996	0.000716084
-0.00830411	2010-11-16 22:00:00	0.0525942	0.0519761	-0.000618143	-0.00830411	0.0323711	0.0124198	0.0182215	0.00299354	-0.000342558	0.00334282	0.0364087	-0.0069086	-0.000981576	0.000811289	0.00189409	0.00357117	0.00182694	-0.00616599	-0.0346332	-0.00146297	0	0	-0.00129466	-0.00179124	0.000618143
-0.00830411	2010-11-16 22:30:00	0.0568586	0.0541182	-0.00274039	-0.00830411	0.0336847	0.0126655	0.0178257	0.00290092	-0.000338865	0.00326993	0.0360571	-0.00689072	-0.000931942	0.000823369	0.00187769	0.00345994	0.00180515	-0.00600327	-0.0342298	-0.00147331	0	0	-0.000766544	-0.00131328	0.00274039
-0.00830411	2010-11-16 23:00:00	0.0561479	0.0560726	-7.53164e-05	-0.00830411	0.0344229	0.0129325	0.0177828	0.00280273	-0.000336462	0.0032027	0.0356991	-0.00687352	-0.00088838	0.000825284	0.00182933	0.00333358	0.00177374	-0.00584765	-0.0338206	-0.00148293	0	0	-0.000176047	-0.000802443	7.53164e-05
-0.00830411	2010-11-16 23:30:00	0.0589908	0.0573174	-0.00167336	-0.00830411	0.0344229	0.013036	0.0179756	0.0027161	-0.000335412	0.00314402	0.0353273	-0.00685744	-0.00091337	0.000811418	0.00178092	0.00322644	0.00173909	-0.00569663	-0.0334117	-0.00149234	0	0	0.000445685	-0.00029706	0.00167336
-0.00830411	2010-11-17	0.0597015	0.0582294	-0.0014721	-0.00830411	0.0340835	0.012995	0.0182894	0.00264533	-0.000336311	0.00309349	0.0349476	-0.00684046	-0.000945105	0.0007916	0.00174006	0.00315134	0.00170445	-0.00553638	-0.0329785	-0.00150187	0	0	0.00106491	0.000165426	0.0014721
-0.00830411	2010-11-17 00:30:00	0.0597015	0.0592443	-0.000457196	-0.00830411	0.0340982	0.0128515	0.018446	0.00261086	-0.000336655	0.00304865	0.0345184	-0.00681886	-0.000926203	0.000766501	0.0017153	0.00309587	0.0016626	-0.0053753	-0.0324977	-0.00150946	0	0	0.00164748	0.000551265	0.000457196
-0.00830411	2010-11-17 01:00:00	0.0589908	0.0590648	7.39647e-05	-0.00830411	0.0333453	0.0126668	0.0183451	0.00259373	-0.00033617	0.00300676	0.0340748	-0.00679725	-0.000925527	0.000748445	0.00171854	0.00306211	0.00160974	-0.00521003	-0.0320104	-0.00151698	0	0	0.002161	0.00083298	-7.39647e-05
-0.00830411	2010-11-17 01:30:00	0.0589908	0.0588465	-0.000144312	-0.00830411	0.0327992	0.0124821	0.0181614	0.00258804	-0.00033397	0.00296282	0.0336397	-0.0067777	-0.000891085	0.000740891	0.00174763	0.00302851	0.00155551	-0.00505442	-0.0315421	-0.00152454	0	0	0.00257702	0.000991493	0.000144312
-0.00830411	2010-11-17 02:00:00	0.0589908	0.0588677	-0.000123084	-0.00830411	0.0326958	0.0124203	0.0179085	0.00259965	-0.000329567	0.00291572	0.0331982	-0.0067605	-0.000859348	0.000743478	0.00175195	0.00301226	0.0014955	-0.00490721	-0.0310726	-0.00153077	0	0	0.0028728	0.00101761	0.000123084
-0.00830411	2010-11-17 02:30:00	0.0604123	0.0590118	-0.00140053	-0.00830411	0.0327992	0.0124814	0.0177511	0.00261305	-0.000323774	0.00286167	0.0327576	-0.00674479	-0.000838746	0.000759595	0.00175191	0.00297896	0.00142395	-0.00476837	-0.0305949	-0.00153756	0	0	0.00303281	0.000912727	0.00140053
-0.00830411	2010-11-17 03:00:00	0.0597015	0.0594788	-0.000222699	-0.00830411	0.0333453	0.0126864	0.0176819	0.00261471	-0.000317442	0.00280754	0.0322964	-0.00672936	-0.000832331	0.000764051	0.00173978	0.00293252	0.00133349	-0.00464382	-0.0300904	-0.00154435	0	0	0.00304969	0.000688733	0.000222699
-0.00830411	2010-11-17 03:30:00	0.0589908	0.0598629	0.000872149	-0.00830411	0.0342015	0.0126665	0.0178092	0.00259544	-0.000310119	0.00275067	0.031837	-0.00671465	-0.000842457	0.000761487	0.00167676	0.00287956	0.00124841	-0.00453562	-0.0295962	-0.00155216	0	0	0.0029246	0.00036706	-0.000872149
-0.00830411	2010-11-17 04:00:00	0.0554371	0.0574044	0.00196731	-0.00830411	0.0325778	0.0125232	0.0178957	0.00257622	-0.000300293	0.00268883	0.0313835	-0.00670195	-0.000848198	0.000746484	0.00161798	0.0028366	0.0011714	-0.00444504	-0.0290991	-0.00155874	0	0	0.0026671	-2.29859e-05	-0.00196731
-0.00830411	2010-11-17 04:30:00	0.0540157	0.0556194	0.00160369	-0.00830411	0.0321497	0.0121952	0.0178257	0.00256106	-0.000290336	0.00263337	0.0309162	-0.00668832	-0.000901543	0.000729764	0.00154169	0.00282383	0.00110315	-0.00436072	-0.0285985	-0.00156471	0	0	0.00229443	-0.000446501	-0.00160369
-0.00830411	2010-11-17 05:00:00	0.0511728	0.0535557	0.00238294	-0.00830411	0.0316036	0.0117442	0.0176766	0.00256466	-0.000279727	0.00258172	0.0304518	-0.00667466	-0.000847868	0.000699224	0.00145193	0.00280904	0.00104892	-0.00427641	-0.0280873	-0.00157048	0	0	0.00183023	-0.00086567	-0.00238294
-0.00830411	2010-11-17 05:30:00	0.0454869	0.0486095	0.00312262	-0.00830411	0.0287696	0.0111492	0.0171857	0.00255309	-0.000268386	0.00253123	0.0299705	-0.00666063	-0.00083807	0.000659389	0.00133183	0.00280401	0.00100567	-0.00419083	-0.0275726	-0.00157639	0	0	0.00130298	-0.00124264	-0.00312262
-0.00830411	2010-11-17 06:00:00	0.042644	0.044758	0.00211399	-0.00830411	0.0272639	0.0104514	0.0164698	0.00254158	-0.000254564	0.00248395	0.0294803	-0.00664769	-0.000833683	0.000623011	0.00122778	0.00280527	0.00097386	-0.00409726	-0.0270443	-0.00158299	0	0	0.000744119	-0.00154235	-0.00211399
-0.00830411	2010-11-17 06:30:00	0.039801	0.0414602	0.00165918	-0.00830411	0.0260829	0.0098966	0.0156967	0.00252975	-0.000240554	0.00244955	0.0289688	-0.00663335	-0.000796883	0.000575728	0.0011266	0.00279163	0.00095164	-0.00400038	-0.0264957	-0.00158954	0	0	0.000185948	-0.0017351	-0.00165918
-0.00830411	2010-11-17 07:00:00	0.0355366	0.0374705	0.00193386	-0.00830411	0.0244445	0.00907644	0.0148272	0.00248517	-0.000228111	0.0024227	0.0284467	-0.00661938	-0.0007361	0.000522409	0.00102709	0.00273936	0.000952607	-0.00390683	-0.0259435	-0.00159667	0	0	-0.000340354	-0.00179871	-0.00193386
-0.00830411	2010-11-17 07:30:00	0.02914	0.0313904	0.00225036	-0.00830411	0.0206509	0.00833703	0.0137704	0.00241934	-0.000217251	0.00240065	0.0279179	-0.00660507	-0.00069727	0.000471898	0.000949251	0.00266047	0.000956502	-0.00380657	-0.025383	-0.00160397	0	0	-0.000806674	-0.00172001	-0.00225036
-0.00830411	2010-11-17 08:00:00	0.0262971	0.0289495	0.00265243	-0.00830411	0.0202375	0.00770013	0.0127407	0.00232663	-0.000208574	0.00238471	0.0273931	-0.00658715	-0.000678697	0.000442365	0.000854073	0.00255438	0.000965887	-0.00371053	-0.0248641	-0.00161142	0	0	-0.00118963	-0.00149574	-0.00265243
-0.00830411	2010-11-17 08:30:00	0.0241649	0.0271246	0.00295971	-0.00830411	0.019588	0.00745253	0.0118502	0.00222231	-0.000202807	0.00237679	0.02691	-0.00657002	-0.000566269	0.000409772	0.000782587	0.00242614	0.000980046	-0.00363085	-0.0243758	-0.00161936	0	0	-0.00147193	-0.0011327	-0.00295971
-0.00830411	2010-11-17 09:00:00	0.0241649	0.0253232	0.00115828	-0.00830411	0.0189385	0.00702242	0.0110169	0.00208729	-0.000199145	0.00237996	0.0264307	-0.00655096	-0.00052607	0.000363184	0.000756643	0.00226316	0.00100784	-0.00355535	-0.0238904	-0.00162707	0	0	-0.00164324	-0.000647198	-0.00115828
-0.00830411	2010-11-17 09:30:00	0.0206112	0.022307	0.00169578	-0.00830411	0.0166506	0.00655013	0.010402	0.00194855	-0.000197312	0.00238689	0.0259508	-0.00653156	-0.000501426	0.000323753	0.000787759	0.00209872	0.00103964	-0.00348614	-0.0234114	-0.00163533	0	0	-0.00170073	-6.39676e-05	-0.00169578
-0.00830411	2010-11-17 10:00:00	0.018479	0.0213236	0.00284462	-0.00830411	0.0159125	0.00626197	0.00982991	0.00181786	-0.000198315	0.00239379	0.025478	-0.0065075	-0.00047779	0.000318855	0.000850895	0.00195345	0.0010651	-0.00343166	-0.0229316	-0.00164414	0	0	-0.00164902	0.000585516	-0.00284462
-0.00830411	2010-11-17 10:30:00	0.0199005	0.0227701	0.00286961	-0.00830411	0.0169014	0.00644511	0.00933318	0.0017099	-0.000201564	0.00240068	0.0250036	-0.00648484	-0.000407224	0.000344625	0.000918241	0.00179866	0.00107897	-0.00340484	-0.0224728	-0.0016542	0	0	-0.00149974	0.00126502	-0.00286961
-0.00830411	2010-11-17 11:00:00	0.0241649	0.0254463	0.00128137	-0.00830411	0.0185251	0.00691678	0.00912476	0.0015942	-0.00020486	0.00240921	0.0245648	-0.00646233	-0.000341377	0.000377638	0.00097244	0.00162466	0.00108701	-0.00338473	-0.0220538	-0.00166413	0	0	-0.00127068	0.00193578	-0.00128137
-0.00830411	2010-11-17 11:30:00	0.0277186	0.0280383	0.000319713	-0.00830411	0.0197061	0.00743	0.00930555	0.00147888	-0.000208517	0.00241978	0.0241625	-0.00644073	-0.000337996	0.00040189	0.00102371	0.00146672	0.00108782	-0.00337636	-0.0216777	-0.00167349	0	0	-0.000984514	0.0025588	-0.000319713
-0.00830411	2010-11-17 12:00:00	0.0305615	0.0309542	0.000392713	-0.00830411	0.0209017	0.00788177	0.00987394	0.0014064	-0.000212806	0.00243075	0.0237946	-0.00642117	-0.000397756	0.000424471	0.0010676	0.00139369	0.00108273	-0.00338268	-0.0213319	-0.00168284	0	0	-0.000667296	0.00309714	-0.000392713
-0.00830411	2010-11-17 12:30:00	0.0334044	0.0339479	0.000543477	-0.00830411	0.0220973	0.0083334	0.0105725	0.0013835	-0.000217982	0.00244415	0.0234588	-0.00640143	-0.000434227	0.000447921	0.00109971	0.00134757	0.0010709	-0.00340871	-0.0210199	-0.00169277	0	0	-0.000346742	0.00351795	-0.000543477
-0.00830411	2010-11-17 13:00:00	0.0355366	0.0367439	0.00120733	-0.00830411	0.0232782	0.0087237	0.011262	0.00137986	-0.00022202	0.00245875	0.0231486	-0.00638128	-0.0004528	0.000468495	0.00111574	0.0013271	0.0010524	-0.00344564	-0.0207057	-0.00170335	0	0	-5.03934e-05	0.00379433	-0.00120733
-0.00830411	2010-11-17 13:30:00	0.0376688	0.0386436	0.000974822	-0.00830411	0.0239277	0.00903201	0.0118468	0.00139742	-0.000223608	0.00247819	0.0228465	-0.00636209	-0.000475085	0.000479484	0.00112012	0.00133511	0.00103502	-0.00348128	-0.0203975	-0.00171417	0	0	0.000196196	0.00390683	-0.000974822
-0.00830411	2010-11-17 14:00:00	0.0390903	0.0398741	0.000783806	-0.00830411	0.0243558	0.00913516	0.012379	0.00144231	-0.000223498	0.00250213	0.0225462	-0.0063449	-0.000513913	0.000484521	0.00111707	0.00140087	0.00101956	-0.00351232	-0.0201023	-0.0017232	0	0	0.000371179	0.0038445	-0.000783806
-0.00830411	2010-11-17 14:30:00	0.039801	0.0399033	0.000102267	-0.00830411	0.0240311	0.00913553	0.0127493	0.00152723	-0.000221529	0.00253417	0.0222738	-0.00633018	-0.000536874	0.000485658	0.00109936	0.00149962	0.00100595	-0.00354252	-0.0198335	-0.00173314	0	0	0.000457916	0.00360561	-0.000102267
-0.00830411	2010-11-17 15:00:00	0.0390903	0.0394382	0.000347944	-0.00830411	0.0238097	0.00901261	0.0129058	0.00161964	-0.000217533	0.00257352	0.0220274	-0.00631423	-0.00054532	0.000485902	0.00107003	0.00159514	0.000990178	-0.00357567	-0.0195953	-0.00174346	0	0	0.000446177	0.00319779	-0.000347944
-0.00830411	2010-11-17 15:30:00	0.0383796	0.0382499	-0.000129709	-0.00830411	0.0233816	0.00882822	0.0128922	0.00170031	-0.000211969	0.00261862	0.0218214	-0.00629873	-0.00054532	0.000477408	0.00104211	0.00166269	0.000975999	-0.0036088	-0.0193988	-0.00175373	0	0	0.000332969	0.00263784	0.000129709
-0.00830411	2010-11-17 16:00:00	0.0362474	0.0359542	-0.000293206	-0.00830411	0.0223927	0.00850013	0.0127386	0.00175799	-0.000205246	0.00266864	0.0216545	-0.00628473	-0.00055106	0.000462405	0.00100985	0.00171732	0.000970325	-0.00364026	-0.0192427	-0.00176397	0	0	0.000122904	0.00195094	0.000293206
-0.00830411	2010-11-17 16:30:00	0.0326937	0.0328705	0.000176836	-0.00830411	0.0210937	0.00802847	0.0124194	0.00180205	-0.000197787	0.00271784	0.0215217	-0.00627067	-0.000550384	0.000446356	0.00097916	0.00176194	0.000974683	-0.00366878	-0.0191064	-0.00177424	0	0	-0.000171906	0.00116951	-0.000176836
-0.00830411	2010-11-17 17:00:00	0.0284293	0.0291938	0.00076452	-0.00830411	0.01947	0.00759698	0.011921	0.00182688	-0.000190651	0.00277232	0.0214125	-0.00625639	-0.00055106	0.000435345	0.000957145	0.00179327	0.000982747	-0.00370319	-0.0189843	-0.00178376	0	0	-0.00053245	0.000331557	-0.00076452
-0.00830411	2010-11-17 17:30:00	0.0262971	0.0265535	0.000256448	-0.00830411	0.0190419	0.00716587	0.0113534	0.00182465	-0.000184153	0.00282846	0.0213161	-0.00624078	-0.000523035	0.000423776	0.000926381	0.00179603	0.000997347	-0.00374431	-0.018875	-0.00179388	0	0	-0.000933907	-0.000521231	-0.000256448
-0.00830411	2010-11-17 18:00:00	0.0220327	0.0229747	0.000941965	-0.00830411	0.0177429	0.00675517	0.0107204	0.00179736	-0.000178046	0.00288178	0.0212291	-0.00622411	-0.000500074	0.000411604	0.000907463	0.0017746	0.00102254	-0.00379383	-0.0187708	-0.00180432	0	0	-0.00134715	-0.00134579	-0.000941965
-0.00830411	2010-11-17 18:30:00	0.0177683	0.0193094	0.00154114	-0.00830411	0.0163406	0.00634471	0.0100655	0.00174327	-0.000172671	0.00293386	0.0211444	-0.00620893	-0.000497369	0.000399188	0.000906043	0.00174728	0.00105168	-0.00385425	-0.018675	-0.00181401	0	0	-0.0017406	-0.00210011	-0.00154114
-0.00830411	2010-11-17 19:00:00	0.0156361	0.0168355	0.00119945	-0.00830411	0.0157944	0.006016	0.00951152	0.00168341	-0.000169255	0.00298953	0.0210967	-0.00619459	-0.00048353	0.00039161	0.000913444	0.00171564	0.00108572	-0.00392641	-0.0186327	-0.00182376	0	0	-0.00208234	-0.0027457	-0.00119945
-0.00830411	2010-11-17 19:30:00	0.0142147	0.0146975	0.0004828	-0.00830411	0.015145	0.00583074	0.00900491	0.00161001	-0.000168121	0.00304499	0.0210644	-0.00617863	-0.000455506	0.000389672	0.000926639	0.00167127	0.00112224	-0.00400024	-0.0185793	-0.00183422	0	0	-0.00234228	-0.00324998	-0.0004828
-0.00830411	2010-11-17 20:00:00	0.0135039	0.0133772	-0.000126706	-0.00830411	0.0149382	0.00574812	0.00854278	0.00152522	-0.000169114	0.00309304	0.0210299	-0.00616165	-0.000453477	0.00039451	0.00093397	0.00162127	0.00116118	-0.00407449	-0.018521	-0.00184433	0	0	-0.00249432	-0.00358846	0.000126706
-0.00830411	2010-11-17 20:30:00	0.0135039	0.0133627	-0.000141157	-0.00830411	0.015381	0.00582974	0.00828617	0.00143859	-0.000171867	0.003141	0.0210094	-0.00614194	-0.00044706	0.000404072	0.000942837	0.00157353	0.00120252	-0.00415043	-0.0185113	-0.00185469	0	0	-0.00251833	-0.00374635	0.000141157
-0.00830411	2010-11-17 21:00:00	0.0142147	0.0141537	-6.10402e-05	-0.00830411	0.0160305	0.00595304	0.00821697	0.00135967	-0.000177085	0.00319145	0.0210343	-0.00612148	-0.000434903	0.000407148	0.000962013	0.00153264	0.00124984	-0.00423054	-0.0185298	-0.0018644	0	0	-0.00240174	-0.00371981	6.10402e-05
-0.00830411	2010-11-17 21:30:00	0.0142147	0.0146975	0.00048279	-0.00830411	0.0159125	0.00609674	0.00828699	0.00129437	-0.000184101	0.00324066	0.0210654	-0.00609904	-0.000441996	0.000407728	0.000997364	0.00150844	0.00130455	-0.0043073	-0.01855	-0.00187368	0	0	-0.00214068	-0.00351632	-0.00048279
-0.00830411	2010-11-17 22:00:00	0.0156361	0.0163844	0.000748316	-0.00830411	0.0164586	0.00630178	0.00844885	0.00124633	-0.000192668	0.00329513	0.0210947	-0.0060742	-0.000454153	0.000414283	0.00104875	0.00148903	0.00135498	-0.00437901	-0.0185857	-0.00188319	0	0	-0.00174058	-0.0031544	-0.000748316
-0.00830411	2010-11-17 22:30:00	0.018479	0.0192837	0.000804705	-0.00830411	0.0176542	0.00667055	0.00871987	0.00121571	-0.000202379	0.0033532	0.0211676	-0.00604801	-0.000465633	0.000434368	0.00111179	0.00148526	0.00139679	-0.0044495	-0.0186849	-0.00189254	0	0	-0.00121612	-0.00266251	-0.000804705
-0.00830411	2010-11-17 23:00:00	0.0227434	0.0228762	0.000132766	-0.00830411	0.0190712	0.00718353	0.0090609	0.00120244	-0.000212712	0.0034174	0.0212807	-0.00602199	-0.000454153	0.000460337	0.0011689	0.00148652	0.00143348	-0.00452291	-0.0188043	-0.00190138	0	0	-0.000590517	-0.00207721	-0.000132766
-0.00830411	2010-11-17 23:30:00	0.0270078	0.0269016	-0.000106189	-0.00830411	0.0205769	0.00771728	0.00958562	0.00120459	-0.000223159	0.00348853	0.0214073	-0.00599703	-0.000458541	0.000485772	0.00122305	0.0014919	0.00146689	-0.00458581	-0.0189325	-0.00191013	0	0	0.000105738	-0.00144071	0.000106189
-0.00830411	2010-11-18	0.0305615	0.0309497	0.000388201	-0.00830411	0.0218759	0.00829209	0.0102714	0.00122793	-0.000234077	0.00356176	0.0215289	-0.00597077	-0.000486564	0.000510604	0.00126852	0.00151686	0.00148915	-0.00464201	-0.0190742	-0.00192052	0	0	0.000836738	-0.000797877	-0.000388201
-0.00830411	2010-11-18 00:30:00	0.0341152	0.0353281	0.00121287	-0.00830411	0.0234996	0.00884625	0.01104	0.00127444	-0.000245815	0.00363662	0.0216845	-0.00594417	-0.00052607	0.000534055	0.0013081	0.00155831	0.00150433	-0.00470243	-0.0192751	-0.00193078	0	0	0.00156338	-0.000193067	-0.00121287
-0.00830411	2010-11-18 01:00:00	0.0376688	0.0395502	0.00188137	-0.00830411	0.02502	0.00940054	0.0118477	0.00134005	-0.000256837	0.00371187	0.0218878	-0.00591846	-0.000554095	0.000553758	0.00135209	0.00160665	0.00151049	-0.00476871	-0.0195171	-0.00194036	0	0	0.00224587	0.000333111	-0.00188137
-0.00830411	2010-11-18 01:30:00	0.0412225	0.0432278	0.00200526	-0.00830411	0.026319	0.00985255	0.0126117	0.0014134	-0.000266621	0.00378711	0.0220985	-0.00589323	-0.000576379	0.000569586	0.00139768	0.00166058	0.00151807	-0.00484046	-0.0197632	-0.00194936	0	0	0.00284625	0.000746784	-0.00200526
-0.00830411	2010-11-18 02:00:00	0.0440654	0.0460362	0.00197076	-0.00830411	0.0270718	0.0102224	0.0133448	0.00150034	-0.000274002	0.00386518	0.0223232	-0.00586827	-0.000607785	0.000587374	0.00146216	0.00173433	0.00151993	-0.004921	-0.0200181	-0.00195639	0	0	0.00333091	0.00102332	-0.00197076
-0.00830411	2010-11-18 02:30:00	0.0469084	0.0484073	0.00149886	-0.00830411	0.0278247	0.0105306	0.0139861	0.00160448	-0.000280437	0.00394094	0.0225655	-0.00584557	-0.000629394	0.000609153	0.00151766	0.00182121	0.00151344	-0.00501206	-0.020294	-0.00196283	0	0	0.00367275	0.00114914	-0.00149886
-0.00830411	2010-11-18 03:00:00	0.0483298	0.050357	0.00202716	-0.00830411	0.0285775	0.0108588	0.0145401	0.00171428	-0.000284867	0.00401216	0.0228377	-0.00582409	-0.00063784	0.000636572	0.00154682	0.00190793	0.00150257	-0.00511989	-0.0206135	-0.00196879	0	0	0.00385292	0.00112271	-0.00202716
-0.00830411	2010-11-18 03:30:00	0.0497513	0.0522354	0.00248413	-0.00830411	0.0296698	0.0112282	0.0149985	0.00182018	-0.000287092	0.00408377	0.0231453	-0.00580544	-0.000663835	0.000663632	0.0015555	0.00198756	0.00148784	-0.00523189	-0.0209556	-0.00197355	0	0	0.00386202	0.000954584	-0.00248413
-0.00830411	2010-11-18 04:00:00	0.050462	0.053679	0.00321704	-0.00830411	0.0307474	0.0114955	0.0154833	0.00191455	-0.00028739	0.00415417	0.0234635	-0.00579001	-0.00069186	0.000677673	0.00154805	0.00206487	0.00147499	-0.00535272	-0.0213082	-0.00197782	0	0	0.00370068	0.000666537	-0.00321704
-0.00830411	2010-11-18 04:30:00	0.050462	0.0534591	0.00299705	-0.00830411	0.0306293	0.0115988	0.0159281	0.00200311	-0.000286753	0.00422531	0.023801	-0.00577529	-0.000715497	0.000675064	0.00152603	0.00214405	0.00147721	-0.00547941	-0.0216763	-0.00198084	0	0	0.00337939	0.000289811	-0.00299705
-0.00830411	2010-11-18 05:00:00	0.0497513	0.0523579	0.00260658	-0.00830411	0.0303046	0.0113943	0.0162202	0.00208593	-0.000285875	0.00430017	0.0241482	-0.00576253	-0.000755002	0.000666616	0.00150402	0.00222343	0.00149116	-0.00560986	-0.0220604	-0.00198344	0	0	0.00291783	-0.00013733	-0.00260658
-0.00830411	2010-11-18 05:30:00	0.0476191	0.0499894	0.00237026	-0.00830411	0.0290056	0.0112093	0.0162931	0.00216476	-0.000283493	0.00437661	0.0245138	-0.00575024	-0.000780668	0.000661801	0.00147309	0.00230849	0.00151667	-0.00574117	-0.0224598	-0.00198532	0	0	0.00234341	-0.000572581	-0.00237026
-0.00830411	2010-11-18 06:00:00	0.0469084	0.0487863	0.00187788	-0.00830411	0.029227	0.0109428	0.0161312	0.0022262	-0.000280704	0.00445866	0.0249097	-0.00574018	-0.000759736	0.000653597	0.00143362	0.00237313	0.00155603	-0.00587707	-0.0228935	-0.00198701	0	0	0.00168953	-0.000972842	-0.00187788
-0.00830411	2010-11-18 06:30:00	0.0433547	0.0461954	0.00284071	-0.00830411	0.0281347	0.010676	0.0158557	0.00227026	-0.000277423	0.00454688	0.0253234	-0.00573037	-0.00074184	0.000636877	0.00141308	0.00242443	0.00160659	-0.00600962	-0.0233372	-0.00198767	0	0	0.000993317	-0.0012975	-0.00284071
-0.00830411	2010-11-18 07:00:00	0.0405118	0.0431643	0.00265251	-0.00830411	0.0268357	0.0102659	0.0154492	0.00228944	-0.000274122	0.00463844	0.0257526	-0.00572106	-0.00075129	0.000615479	0.00138676	0.00246467	0.00167012	-0.00613756	-0.0238094	-0.00198826	0	0	0.000293294	-0.00151144	-0.00265251
-0.00830411	2010-11-18 07:30:00	0.0383796	0.0407154	0.00233578	-0.00830411	0.0258615	0.00995732	0.0150171	0.00230083	-0.000272811	0.00472795	0.026217	-0.00571544	-0.00074758	0.000607611	0.00137368	0.00249037	0.0017394	-0.00627223	-0.0243148	-0.00198967	0	0	-0.000373073	-0.00158768	-0.00233578
-0.00830411	2010-11-18 08:00:00	0.0355366	0.0396958	0.00415916	-0.00830411	0.0258762	0.00989511	0.0145587	0.00229277	-0.000274059	0.00482388	0.0267007	-0.00571156	-0.000718202	0.000600835	0.00137072	0.00248544	0.00180965	-0.00640939	-0.0248289	-0.001991	0	0	-0.000971664	-0.00150926	-0.00415916
-0.00830411	2010-11-18 08:30:00	0.0369581	0.0395043	0.00254618	-0.00830411	0.0264077	0.00981299	0.0142321	0.00225397	-0.000277826	0.00492191	0.0271841	-0.0057114	-0.000695917	0.00059602	0.00136516	0.00244841	0.00189377	-0.00654951	-0.0253365	-0.00199226	0	0	-0.00147373	-0.00127048	-0.00254618
-0.00830411	2010-11-18 09:00:00	0.0348259	0.0381042	0.00327827	-0.00830411	0.02533	0.00977193	0.0139965	0.00219612	-0.000284152	0.00502362	0.0276959	-0.00571562	-0.000671604	0.00058813	0.00140505	0.00239564	0.00198132	-0.00669508	-0.0258821	-0.00199259	0	0	-0.00185755	-0.000877225	-0.00327827
-0.00830411	2010-11-18 09:30:00	0.0348259	0.0383964	0.00357052	-0.00830411	0.0255514	0.00973062	0.0138618	0.00214041	-0.000293173	0.0051285	0.0282333	-0.00572236	-0.000693212	0.000591006	0.00147713	0.0023631	0.00207144	-0.00684904	-0.0264428	-0.00199141	0	0	-0.00210957	-0.000346577	-0.00357052
-0.00830411	2010-11-18 10:00:00	0.0362474	0.0399201	0.00367272	-0.00830411	0.026319	0.00989436	0.0138708	0.00210187	-0.000304514	0.00523351	0.0287794	-0.00573049	-0.000664182	0.000608039	0.00157854	0.00232793	0.00216329	-0.00701391	-0.0270196	-0.00198916	0	0	-0.00222503	0.000294402	-0.00367272
-0.00830411	2010-11-18 10:30:00	0.0383796	0.04156	0.00318036	-0.00830411	0.0267471	0.0103041	0.0138927	0.00205751	-0.000317343	0.00533445	0.0293425	-0.00573968	-0.00065506	0.000642524	0.00171347	0.00227853	0.00224581	-0.00718885	-0.0276088	-0.00198721	0	0	-0.00220802	0.00101047	-0.00318036
-0.00830411	2010-11-18 11:00:00	0.042644	0.0456678	0.00302383	-0.00830411	0.0290349	0.0109194	0.0141608	0.00201726	-0.000330304	0.00543252	0.0299194	-0.00575346	-0.000660125	0.000690342	0.00184242	0.00224242	0.00231603	-0.00736418	-0.0281993	-0.00198564	0	0	-0.00207102	0.00176048	-0.00302383
-0.00830411	2010-11-18 11:30:00	0.0483298	0.0505222	0.00219236	-0.00830411	0.0313081	0.0118014	0.0147992	0.00200018	-0.000344779	0.00553102	0.0304983	-0.00577072	-0.00067802	0.00075162	0.00196841	0.00222739	0.00238048	-0.00754122	-0.0287874	-0.00198386	0	0	-0.00183383	0.00250003	-0.00219236
-0.00830411	2010-11-18 12:00:00	0.0533049	0.0559699	0.00266499	-0.00830411	0.0337881	0.0127866	0.0157341	0.00200245	-0.000360043	0.00562421	0.031074	-0.0057914	-0.000714145	0.000810045	0.0020752	0.00224083	0.00243208	-0.00772999	-0.0293772	-0.00198274	0	0	-0.00152222	0.00318417	-0.00266499
-0.00830411	2010-11-18 12:30:00	0.0604123	0.0621284	0.00171607	-0.00830411	0.0368288	0.0137517	0.01691	0.00203933	-0.000375176	0.00571735	0.0316479	-0.00581579	-0.000783027	0.000863944	0.00215425	0.00228998	0.00247889	-0.00792296	-0.029976	-0.00198086	0	0	-0.00116606	0.00377011	-0.00171607
-0.00830411	2010-11-18 13:00:00	0.0646767	0.0671835	0.00250682	-0.00830411	0.0387626	0.014614	0.0182935	0.00209556	-0.000390163	0.00581059	0.0322421	-0.0058446	-0.000844816	0.000907366	0.00222904	0.00236258	0.00251781	-0.00811719	-0.0305941	-0.00197914	0	0	-0.000797334	0.00421979	-0.00250682
-0.00830411	2010-11-18 13:30:00	0.0689411	0.0716794	0.0027383	-0.00830411	0.0406077	0.0152513	0.0195769	0.00218854	-0.000403849	0.0059045	0.0328427	-0.00587493	-0.000925179	0.000941515	0.00229346	0.00249232	0.0025517	-0.00831559	-0.0312242	-0.00197752	0	0	-0.000448025	0.00450206	-0.0027383
-0.00830411	2010-11-18 14:00:00	0.0724947	0.074969	0.00247432	-0.00830411	0.0416853	0.0157238	0.0207158	0.00232181	-0.000414824	0.00599774	0.0334497	-0.00590501	-0.000979547	0.000969735	0.00235501	0.0026538	0.00258313	-0.00850391	-0.0318511	-0.00197492	0	0	-0.000147942	0.00459448	-0.00247432
-0.00830411	2010-11-18 14:30:00	0.0753377	0.0774203	0.00208265	-0.00830411	0.0424382	0.0161346	0.0216401	0.00247605	-0.000424002	0.0060884	0.0340536	-0.00593801	-0.00102918	0.000998513	0.00241368	0.00283027	0.00261128	-0.0086847	-0.0324753	-0.0019708	0	0	7.72506e-05	0.00448466	-0.00208265
-0.00830411	2010-11-18 15:00:00	0.0767591	0.0799427	0.00318362	-0.00830411	0.0438552	0.0164839	0.0223168	0.00264191	-0.000431127	0.00618043	0.0346715	-0.0059747	-0.00107139	0.00102564	0.00246322	0.00302389	0.00263489	-0.00886088	-0.0331248	-0.00196638	0	0	0.00020778	0.00417098	-0.00318362
-0.00830411	2010-11-18 15:30:00	0.0781806	0.0810107	0.00283006	-0.00830411	0.0442686	0.0167509	0.0229445	0.00280934	-0.000435651	0.00626548	0.0353131	-0.00601803	-0.00109503	0.00105214	0.00248514	0.0032017	0.00265725	-0.00903033	-0.0337867	-0.00196168	0	0	0.000231148	0.00366284	-0.00283006
-0.00830411	2010-11-18 16:00:00	0.0781806	0.0812892	0.00310858	-0.00830411	0.04449	0.0169361	0.023372	0.00295754	-0.000439083	0.0063573	0.0359565	-0.00606599	-0.00111799	0.00107134	0.00250425	0.00336157	0.00268218	-0.00919265	-0.0344473	-0.00195567	0	0	0.000143065	0.00298023	-0.00310858
-0.00830411	2010-11-18 16:30:00	0.0774699	0.0814789	0.00400897	-0.00830411	0.0451395	0.0169774	0.0237431	0.00309037	-0.000441387	0.00645605	0.0366045	-0.00611805	-0.00117404	0.0010817	0.00252172	0.0035094	0.00270895	-0.00935121	-0.0351162	-0.00194953	0	0	-5.21319e-05	0.00215282	-0.00400897
-0.00830411	2010-11-18 17:00:00	0.0753377	0.0800009	0.00466317	-0.00830411	0.0445933	0.0168753	0.0239952	0.0032017	-0.000443069	0.00655584	0.0372629	-0.00617523	-0.00119058	0.00108484	0.00253361	0.00362716	0.00274277	-0.00950348	-0.0357882	-0.00194405	0	0	-0.000341611	0.0012185	-0.00466317
-0.00830411	2010-11-18 17:30:00	0.0746269	0.0775007	0.00287376	-0.00830411	0.0435011	0.0167315	0.0239771	0.00328058	-0.000444443	0.00664907	0.0379238	-0.00623353	-0.00121051	0.00109048	0.00256296	0.00373681	0.00278267	-0.00965742	-0.0364635	-0.00193866	0	0	-0.000704745	0.00022143	-0.00287376
-0.00830411	2010-11-18 18:00:00	0.0732055	0.0765631	0.00335764	-0.00830411	0.0440619	0.0166493	0.023877	0.00334771	-0.000444866	0.00674021	0.0385877	-0.00629394	-0.00123786	0.00109985	0.00258339	0.00383042	0.00282999	-0.00980254	-0.0371248	-0.00193158	0	0	-0.00111434	-0.000790245	-0.00335764
-0.00830411	2010-11-18 18:30:00	0.0703625	0.0750157	0.00465318	-0.00830411	0.0439439	0.0166284	0.0237761	0.00338989	-0.000446203	0.00682774	0.0392472	-0.00635345	-0.00122334	0.00111391	0.00260101	0.00390321	0.00287957	-0.00994935	-0.0377893	-0.00192405	0	0	-0.00153832	-0.00176703	-0.00465318
-0.00830411	2010-11-18 19:00:00	0.0689411	0.0731753	0.00423418	-0.00830411	0.0435158	0.0166082	0.023606	0.00340903	-0.000448078	0.00691241	0.0398911	-0.00641538	-0.00122064	0.00112098	0.00262004	0.00396091	0.00293226	-0.010081	-0.0384124	-0.00191714	0	0	-0.00194184	-0.00266084	-0.00423418
-0.00830411	2010-11-18 19:30:00	0.0689411	0.0722257	0.00328463	-0.00830411	0.0437225	0.016608	0.0235586	0.00342234	-0.000451077	0.0069966	0.040509	-0.00647759	-0.00125137	0.00112945	0.00263766	0.00401724	0.00298682	-0.0102132	-0.0390366	-0.0019112	0	0	-0.00228961	-0.00342776	-0.00328463
-0.00830411	2010-11-18 20:00:00	0.0682303	0.0716736	0.00344328	-0.00830411	0.0439439	0.0166898	0.0235932	0.0034184	-0.000455919	0.00707759	0.0411562	-0.00654228	-0.00125137	0.00113567	0.00266261	0.00405789	0.00304486	-0.0103554	-0.0397124	-0.00190606	0	0	-0.0025483	-0.0040307	-0.00344328
-0.00830411	2010-11-18 20:30:00	0.0675196	0.0713829	0.00386326	-0.00830411	0.0441653	0.0167922	0.0235805	0.00340881	-0.000462888	0.00716016	0.0418357	-0.00661138	-0.00127297	0.00114414	0.00269498	0.00409249	0.00310271	-0.0105073	-0.040404	-0.00190068	0	0	-0.002689	-0.00444172	-0.00386326
-0.00830411	2010-11-18 21:00:00	0.0689411	0.0719151	0.00297404	-0.00830411	0.0447114	0.016895	0.0236814	0.00339716	-0.000471518	0.00724516	0.0425218	-0.00668632	-0.00127871	0.00115433	0.00273757	0.00412086	0.0031646	-0.0106507	-0.0410941	-0.00189541	0	0	-0.00268933	-0.00464386	-0.00297404
-0.00830411	2010-11-18 21:30:00	0.0682303	0.0725399	0.00430956	-0.00830411	0.0448147	0.0171203	0.0238123	0.00338569	-0.000481913	0.00733861	0.0431986	-0.00676274	-0.00128445	0.00116819	0.00278748	0.00414521	0.00322143	-0.0107824	-0.0417786	-0.00189094	0	0	-0.00253526	-0.00463234	-0.00430956
-0.00830411	2010-11-18 22:00:00	0.0710733	0.0749217	0.00384841	-0.00830411	0.0461284	0.017428	0.0240051	0.00338398	-0.000493384	0.00743505	0.0438821	-0.00683889	-0.00129087	0.0011877	0.00284925	0.00418354	0.00327354	-0.0109099	-0.0424742	-0.00188612	0	0	-0.00222238	-0.00441507	-0.00384841
-0.00830411	2010-11-18 22:30:00	0.0746269	0.0778798	0.0032529	-0.00830411	0.047324	0.0178997	0.0243461	0.00339738	-0.000506297	0.00753419	0.0445782	-0.00691985	-0.00130741	0.00121168	0.00293142	0.00421629	0.00333021	-0.0110286	-0.0431733	-0.001881	0	0	-0.00175659	-0.00401221	-0.0032529
-0.00830411	2010-11-18 23:00:00	0.0796021	0.081547	0.00194494	-0.00830411	0.0487263	0.0184336	0.0248354	0.00340522	-0.000519681	0.00764515	0.0452752	-0.00700512	-0.00131822	0.00123825	0.00301638	0.00424793	0.00338461	-0.0111482	-0.0438808	-0.00187585	0	0	-0.00115401	-0.00345508	-0.00194494
-0.00830411	2010-11-18 23:30:00	0.0838665	0.0858271	0.00196064	-0.00830411	0.050232	0.0190696	0.0254866	0.00343237	-0.000533654	0.00775594	0.0459596	-0.00709077	-0.00133173	0.00127276	0.00309855	0.00428627	0.00343416	-0.0112644	-0.0445804	-0.00187132	0	0	-0.000440312	-0.00278406	-0.00196064
-0.00830411	2010-11-19	0.0888416	0.0910687	0.00222707	-0.00830411	0.0522985	0.0198489	0.0262815	0.00347113	-0.000547675	0.00786207	0.046654	-0.00717753	-0.00136617	0.00131427	0.00318037	0.00433501	0.00346867	-0.0113814	-0.0453073	-0.00186631	0	0	0.000350738	-0.002046	-0.00222707
-0.00830411	2010-11-19 00:30:00	0.0945274	0.0972799	0.0027525	-0.00830411	0.0551325	0.0206497	0.0272037	0.00352723	-0.000561915	0.00797547	0.0473662	-0.00726777	-0.00139926	0.00135234	0.00323166	0.00439523	0.00349517	-0.0114997	-0.046043	-0.00186175	0	0	0.00117923	-0.00129099	-0.0027525
-0.00830411	2010-11-19 01:00:00	0.0987918	0.102186	0.00339429	-0.00830411	0.0566235	0.021389	0.0282907	0.00360063	-0.000574274	0.00808977	0.0480916	-0.00736413	-0.00142661	0.00138393	0.00327853	0.00446415	0.00351442	-0.011634	-0.0468126	-0.0018571	0	0	0.00200159	-0.000568883	-0.00339429
-0.00830411	2010-11-19 01:30:00	0.103767	0.106826	0.0030588	-0.00830411	0.0581439	0.0220465	0.0293212	0.0036933	-0.000586289	0.00820746	0.0488595	-0.00746595	-0.00148401	0.00140341	0.00332542	0.00455787	0.00352811	-0.0117812	-0.0476349	-0.00185196	0	0	0.00277331	7.42348e-05	-0.0030588
-0.00830411	2010-11-19 02:00:00	0.109453	0.111533	0.0020802	-0.00830411	0.0599744	0.0225596	0.0304036	0.0038112	-0.000597603	0.0083161	0.0496432	-0.00757041	-0.0015377	0.00142626	0.00336198	0.00467478	0.00354168	-0.0119331	-0.0484413	-0.00184669	0	0	0.00345178	0.000599318	-0.0020802
-0.00830411	2010-11-19 02:30:00	0.110164	0.114769	0.00460543	-0.00830411	0.0608599	0.0230322	0.0312933	0.00394604	-0.000607779	0.00842993	0.0504202	-0.00767483	-0.00155492	0.00144121	0.00338094	0.00479043	0.00355115	-0.0121047	-0.0492651	-0.00184105	0	0	0.00399908	0.000977177	-0.00460543
-0.00830411	2010-11-19 03:00:00	0.113717	0.11738	0.00366303	-0.00830411	0.0618194	0.0233201	0.0320091	0.00408299	-0.000615526	0.00854466	0.0512253	-0.00778513	-0.00159814	0.00146266	0.00341043	0.00491171	0.00355915	-0.0122884	-0.0501134	-0.00183558	0	0	0.00438441	0.00119056	-0.00366303
-0.00830411	2010-11-19 03:30:00	0.114428	0.11913	0.00470226	-0.00830411	0.0622476	0.0236283	0.0326459	0.00422542	-0.000620165	0.00866252	0.0520272	-0.00789943	-0.00159274	0.00146939	0.00344115	0.00502489	0.00357218	-0.0124625	-0.0509281	-0.00182865	0	0	0.00458607	0.00123538	-0.00470226
-0.00830411	2010-11-19 04:00:00	0.115849	0.120322	0.00447231	-0.00830411	0.0630004	0.0236495	0.0331125	0.00435649	-0.000623565	0.00877511	0.0528051	-0.00801351	-0.00163528	0.00147706	0.00347208	0.00514079	0.00360655	-0.012645	-0.0517443	-0.00182189	0	0	0.00459289	0.00112085	-0.00447231
-0.00830411	2010-11-19 04:30:00	0.115849	0.119124	0.00327451	-0.00830411	0.0618048	0.0237312	0.0334256	0.00448346	-0.000624908	0.00887126	0.0536025	-0.00813076	-0.00164102	0.00148863	0.00351433	0.00523772	0.00363904	-0.0128438	-0.0525879	-0.00181579	0	0	0.00440492	0.000868764	-0.00327451
-0.00830411	2010-11-19 05:00:00	0.117271	0.119747	0.00247616	-0.00830411	0.0630151	0.0238134	0.0335265	0.00459106	-0.000625529	0.00896316	0.054415	-0.00825188	-0.00168053	0.00151072	0.00351422	0.00532071	0.00368036	-0.0130448	-0.0534316	-0.00180969	0	0	0.00403334	0.000511679	-0.00247616
-0.00830411	2010-11-19 05:30:00	0.11656	0.119865	0.00330529	-0.00830411	0.0636499	0.0240592	0.033723	0.00467366	-0.000624861	0.00905956	0.0552397	-0.00837699	-0.00165082	0.00153009	0.0035037	0.00537891	0.00373755	-0.013244	-0.054275	-0.00180408	0	0	0.00349971	9.0351e-05	-0.00330529
-0.00830411	2010-11-19 06:00:00	0.114428	0.11891	0.00448219	-0.00830411	0.0637533	0.0240808	0.0338667	0.00472937	-0.000624208	0.00916316	0.0560343	-0.00850137	-0.00166769	0.00152665	0.00347442	0.00542786	0.0038008	-0.0134429	-0.0550931	-0.00179881	0	0	0.00283453	-0.000349451	-0.00448219
-0.00830411	2010-11-19 06:30:00	0.113717	0.116639	0.00292165	-0.00830411	0.0628824	0.0238555	0.0340022	0.00477365	-0.000623748	0.0092674	0.0568361	-0.00862915	-0.00171632	0.00151729	0.00345262	0.00548369	0.00387681	-0.0136413	-0.0559158	-0.00179312	0	0	0.00207518	-0.000760487	-0.00292165
-0.00830411	2010-11-19 07:00:00	0.110164	0.114049	0.00388498	-0.00830411	0.0618048	0.0235682	0.0340096	0.00481784	-0.000625665	0.00936791	0.0576559	-0.00876018	-0.00173658	0.0015001	0.00344533	0.0055427	0.00396847	-0.0138477	-0.0567366	-0.0017873	0	0	0.00126353	-0.00109768	-0.00388498
-0.00830411	2010-11-19 07:30:00	0.109453	0.112076	0.00262321	-0.00830411	0.06148	0.023301	0.0337604	0.00484657	-0.000629813	0.00946881	0.0584648	-0.00889397	-0.00173928	0.00149507	0.00344987	0.00559441	0.00406854	-0.0140649	-0.0575613	-0.00178187	0	0	0.000443236	-0.00132151	-0.00262321
-0.00830411	2010-11-19 08:00:00	0.107321	0.110121	0.00280082	-0.00830411	0.0609486	0.023157	0.0333848	0.00485791	-0.000634264	0.00956679	0.0592623	-0.00903081	-0.00170181	0.0014911	0.0034721	0.0056195	0.00417255	-0.0142579	-0.0583611	-0.0017772	0	0	-0.000342968	-0.00140105	-0.00280082
-0.00830411	2010-11-19 08:30:00	0.104478	0.108843	0.00436544	-0.00830411	0.0608452	0.023034	0.0330273	0.00484814	-0.000641634	0.00966773	0.0600313	-0.00916513	-0.00171294	0.00149676	0.00353838	0.00563198	0.00427688	-0.014437	-0.0591496	-0.00177224	0	0	-0.00105591	-0.00131617	-0.00436544
-0.00830411	2010-11-19 09:00:00	0.105188	0.10792	0.00273111	-0.00830411	0.0603878	0.0230746	0.0328527	0.00483663	-0.000651539	0.00976983	0.0607939	-0.00929858	-0.00167614	0.00150332	0.00363372	0.00564616	0.0043843	-0.0146178	-0.0599272	-0.00176668	0	0	-0.00166231	-0.00105911	-0.00273111
-0.00830411	2010-11-19 09:30:00	0.105899	0.108639	0.00274012	-0.00830411	0.0611553	0.0232383	0.0327398	0.00482288	-0.000663433	0.00987278	0.0615566	-0.00943632	-0.00168762	0.00153061	0.00374696	0.00564163	0.00449221	-0.0148116	-0.0607211	-0.00176188	0	0	-0.00213666	-0.000634995	-0.00274012
-0.00830411	2010-11-19 10:00:00	0.107321	0.110417	0.00309599	-0.00830411	0.0621442	0.0237499	0.0328061	0.00479016	-0.00067784	0.00997441	0.0623327	-0.00957558	-0.00169269	0.0015786	0.00390253	0.00562688	0.00458975	-0.0150192	-0.0615286	-0.00175652	0	0	-0.00246261	-6.14973e-05	-0.00309599
-0.00830411	2010-11-19 10:30:00	0.111585	0.114828	0.00324296	-0.00830411	0.0649782	0.0245091	0.033157	0.00475166	-0.000694666	0.0100779	0.0631003	-0.00971694	-0.0017153	0.00163455	0.00404453	0.00560435	0.00467595	-0.0152198	-0.0623026	-0.00175092	0	0	-0.00263367	0.000632354	-0.00324296
-0.00830411	2010-11-19 11:00:00	0.117271	0.119492	0.00222139	-0.00830411	0.0673401	0.025371	0.0338963	0.00472486	-0.000713195	0.0101756	0.063838	-0.00985636	-0.00171294	0.00169612	0.00417797	0.00559279	0.00474612	-0.0154203	-0.0630696	-0.00174485	0	0	-0.0026534	0.00140814	-0.00222139
-0.00830411	2010-11-19 11:30:00	0.120825	0.124206	0.00338112	-0.00830411	0.0691999	0.0263969	0.0348531	0.0047214	-0.000731018	0.0102699	0.0645684	-0.00999499	-0.00177912	0.00176333	0.00431588	0.00562978	0.00479938	-0.0156191	-0.0638315	-0.00173832	0	0	-0.00253478	0.0022206	-0.00338112
-0.00830411	2010-11-19 12:00:00	0.127932	0.131686	0.00375402	-0.00830411	0.0733329	0.0274644	0.0361209	0.00475657	-0.000750116	0.0103667	0.0652815	-0.0101314	-0.00186354	0.00182708	0.00443577	0.00571349	0.00484759	-0.0158187	-0.0645828	-0.0017316	0	0	-0.00229918	0.00302054	-0.00375402
-0.00830411	2010-11-19 12:30:00	0.134328	0.137947	0.00361871	-0.00830411	0.0759015	0.0284913	0.0376745	0.00482997	-0.000769543	0.0104596	0.0660013	-0.0102679	-0.00190101	0.00187955	0.0045427	0.00581949	0.00489516	-0.0160209	-0.0653419	-0.00172561	0	0	-0.00197473	0.00375799	-0.00361871
-0.00830411	2010-11-19 13:00:00	0.140725	0.142468	0.00174319	-0.00830411	0.0772005	0.0293336	0.0390188	0.00492675	-0.000787571	0.0105451	0.0667264	-0.0104058	-0.00198138	0.00192841	0.0046305	0.00596523	0.00492659	-0.0162198	-0.0661067	-0.00171928	0	0	-0.0015943	0.00438531	-0.00174319
-0.00830411	2010-11-19 13:30:00	0.146411	0.148196	0.0017854	-0.00830411	0.0798131	0.0301138	0.0404032	0.00506615	-0.000802876	0.0106258	0.0674703	-0.010546	-0.00209247	0.00197926	0.00470054	0.00617072	0.00494462	-0.0164081	-0.0668921	-0.00171232	0	0	-0.00119325	0.00486005	-0.0017854
-0.00830411	2010-11-19 14:00:00	0.149965	0.153378	0.00341376	-0.00830411	0.0819536	0.0309758	0.0417813	0.00524348	-0.000815095	0.0107074	0.0682379	-0.0106893	-0.0021205	0.00202034	0.00474166	0.00637782	0.00495652	-0.016609	-0.0677153	-0.0017048	0	0	-0.00080701	0.00514761	-0.00341376
-0.00830411	2010-11-19 14:30:00	0.153518	0.157439	0.00392119	-0.00830411	0.0839021	0.0314494	0.0428728	0.00542856	-0.000824179	0.0107926	0.0690143	-0.0108344	-0.00216506	0.00203788	0.00478276	0.00659453	0.00496747	-0.0167953	-0.0685374	-0.00169692	0	0	-0.000468726	0.00522317	-0.00392119
-0.00830411	2010-11-19 15:00:00	0.153518	0.158168	0.00464968	-0.00830411	0.0831346	0.0317777	0.0438234	0.00562318	-0.000830452	0.0108719	0.0697977	-0.0109798	-0.00226704	0.00205476	0.00483386	0.00681174	0.00497644	-0.0169672	-0.0693663	-0.00168861	0	0	-0.000207039	0.00507328	-0.00464968
-0.00830411	2010-11-19 15:30:00	0.156361	0.160672	0.0043111	-0.00830411	0.0847876	0.032004	0.0445348	0.00580818	-0.000835415	0.0109503	0.0705937	-0.0111282	-0.00229641	0.00207515	0.00484391	0.00702221	0.00498787	-0.0171451	-0.0701989	-0.0016798	0	0	-4.41523e-05	0.00469663	-0.0043111
-0.00830411	2010-11-19 16:00:00	0.15494	0.162056	0.0071162	-0.00830411	0.0857472	0.0323118	0.0450887	0.0059986	-0.000839113	0.0110289	0.0713813	-0.0112788	-0.00230756	0.00209965	0.00483649	0.0072128	0.00500111	-0.0173213	-0.071039	-0.0016707	0	0	5.67517e-06	0.00410421	-0.0071162
-0.00830411	2010-11-19 16:30:00	0.15494	0.161563	0.0066232	-0.00830411	0.0855111	0.0324566	0.0454673	0.00614834	-0.000839134	0.0111158	0.0721685	-0.011429	-0.0023106	0.00210665	0.00483062	0.00734977	0.00502549	-0.0174727	-0.0718564	-0.00166139	0	0	-6.28571e-05	0.00331882	-0.0066232
-0.00830411	2010-11-19 17:00:00	0.15494	0.160204	0.00526445	-0.00830411	0.0852751	0.0321497	0.0457774	0.00626391	-0.000837473	0.0112114	0.0729437	-0.0115798	-0.00233829	0.00209557	0.00482369	0.00747567	0.00506229	-0.0176178	-0.0726724	-0.00165261	0	0	-0.000245651	0.00237395	-0.00526445
-0.00830411	2010-11-19 17:30:00	0.152097	0.156248	0.00415078	-0.00830411	0.0830166	0.031698	0.0458277	0.00637367	-0.000834908	0.0112998	0.0737213	-0.0117307	-0.0023788	0.00208293	0.00484997	0.00759781	0.00511128	-0.0177486	-0.0734728	-0.00164406	0	0	-0.000529376	0.001312	-0.00415078
-0.00830411	2010-11-19 18:00:00	0.152808	0.153025	0.000217403	-0.00830411	0.082057	0.031328	0.0454166	0.00646393	-0.000832986	0.0113809	0.0744777	-0.0118804	-0.00239805	0.00208723	0.00486895	0.00769523	0.00516524	-0.0178862	-0.0742684	-0.00163571	0	0	-0.000892239	0.000182139	-0.000217403
-0.00830411	2010-11-19 18:30:00	0.151386	0.151582	0.000195433	-0.00830411	0.0827065	0.031245	0.0449545	0.00651727	-0.00083016	0.0114494	0.0752459	-0.0120313	-0.0023589	0.0021087	0.00486744	0.0077495	0.00522525	-0.0180154	-0.0750528	-0.00162755	0	0	-0.00130533	-0.000962365	-0.000195433
-0.00830411	2010-11-19 19:00:00	0.149254	0.149571	0.000316698	-0.00830411	0.0827211	0.0313477	0.0444878	0.00652065	-0.000828504	0.0115169	0.0760085	-0.0121806	-0.00232817	0.0021148	0.00485697	0.0077662	0.00527972	-0.018145	-0.0758421	-0.00161976	0	0	-0.00173447	-0.00206699	-0.000316698
-0.00830411	2010-11-19 19:30:00	0.146411	0.147636	0.00122473	-0.00830411	0.0826918	0.0311638	0.044375	0.00650159	-0.000828953	0.0115845	0.0767838	-0.0123285	-0.00234639	0.00211113	0.00484117	0.0077901	0.00534675	-0.018265	-0.0766474	-0.00161207	0	0	-0.00214246	-0.00307896	-0.00122473
-0.00830411	2010-11-19 20:00:00	0.143568	0.144389	0.00082092	-0.00830411	0.0810681	0.0309586	0.0443177	0.00649349	-0.00083285	0.0116455	0.0775607	-0.0124781	-0.00236902	0.00209982	0.00486027	0.0078143	0.00541147	-0.0183871	-0.077423	-0.001605	0	0	-0.00249156	-0.00395028	-0.00082092
-0.00830411	2010-11-19 20:30:00	0.143568	0.142498	-0.00106965	-0.00830411	0.0808613	0.0306508	0.0441122	0.00646082	-0.000839437	0.0117034	0.078304	-0.0126279	-0.00241528	0.00209818	0.00489132	0.00784583	0.00547901	-0.0185306	-0.0782062	-0.00159844	0	0	-0.00274614	-0.00464047	0.00106965
-0.00830411	2010-11-19 21:00:00	0.142147	0.140887	-0.0012597	-0.00830411	0.0801972	0.0306291	0.0438976	0.00642408	-0.000848312	0.0117571	0.0790473	-0.0127798	-0.00236328	0.00210444	0.00495918	0.00784024	0.00554654	-0.0186702	-0.0789637	-0.00159242	0	0	-0.00287522	-0.00511901	0.0012597
-0.00830411	2010-11-19 21:30:00	0.141436	0.141182	-0.000254148	-0.00830411	0.0810827	0.0307314	0.0435537	0.00636819	-0.000859068	0.0118068	0.0797797	-0.0129304	-0.00236632	0.00211891	0.00506316	0.00782727	0.0056131	-0.0187868	-0.0797074	-0.00158721	0	0	-0.00285476	-0.00536724	0.000254148
-0.00830411	2010-11-19 22:00:00	0.144279	0.142398	-0.00188025	-0.00830411	0.0818503	0.0311408	0.0434808	0.00632992	-0.000870247	0.0118484	0.0805045	-0.0130807	-0.00237138	0.00215088	0.00515867	0.00783788	0.00567457	-0.0188832	-0.0804369	-0.00158243	0	0	-0.00266962	-0.0053796	0.00188025
-0.00830411	2010-11-19 22:30:00	0.149254	0.145949	-0.00330443	-0.00830411	0.0839168	0.0317973	0.0437308	0.00630688	-0.000883531	0.0118842	0.0812012	-0.0132293	-0.00236935	0.00220003	0.0052774	0.00785519	0.00572614	-0.0189684	-0.0811345	-0.00157821	0	0	-0.0023149	-0.00516408	0.00330443
-0.00830411	2010-11-19 23:00:00	0.152097	0.150839	-0.00125816	-0.00830411	0.0863967	0.0327002	0.0443436	0.00629142	-0.00089832	0.0119209	0.0818789	-0.0133759	-0.00239164	0.00224747	0.0053944	0.00786183	0.00576909	-0.0190557	-0.0818276	-0.00157422	0	0	-0.00179667	-0.00474182	0.00125816
-0.00830411	2010-11-19 23:30:00	0.159915	0.156273	-0.00364219	-0.00830411	0.0887586	0.0335418	0.0453568	0.00628389	-0.000913317	0.0119479	0.0825477	-0.0135198	-0.00241156	0.00229548	0.00547646	0.00787581	0.00580817	-0.0191303	-0.0824926	-0.00157058	0	0	-0.00113198	-0.00414583	0.00364219
-0.00830411	2010-11-20	0.16489	0.161511	-0.00337938	-0.00830411	0.090633	0.0344244	0.0464273	0.00629015	-0.00092961	0.0119707	0.0831817	-0.0136609	-0.00247639	0.00233897	0.00555697	0.00791069	0.0058306	-0.019202	-0.0831463	-0.00156755	0	0	-0.000348093	-0.00341896	0.00337938
-0.00830411	2010-11-20 00:30:00	0.171287	0.168066	-0.00322097	-0.00830411	0.0934377	0.0352867	0.047698	0.00634091	-0.000945642	0.0119899	0.0838043	-0.013802	-0.00257498	0.00238663	0.0056094	0.00800441	0.00583332	-0.019267	-0.0837754	-0.00156435	0	0	0.00051896	-0.00261108	0.00322097
-0.00830411	2010-11-20 01:00:00	0.176262	0.174129	-0.00213248	-0.00830411	0.0955782	0.0361289	0.0489987	0.00643537	-0.000960597	0.0120058	0.0844099	-0.0139417	-0.00257668	0.00241538	0.0056226	0.00810899	0.00582547	-0.0193228	-0.0843828	-0.00156217	0	0	0.00142648	-0.00177575	0.00213248
-0.00830411	2010-11-20 01:30:00	0.180526	0.178952	-0.00157424	-0.00830411	0.0968772	0.0367861	0.0501248	0.00654771	-0.000973761	0.0120201	0.0849914	-0.014081	-0.0026415	0.00243393	0.00564028	0.00824437	0.00581279	-0.0193782	-0.0849486	-0.00156074	0	0	0.00232765	-0.000966639	0.00157424
-0.00830411	2010-11-20 02:00:00	0.185501	0.183797	-0.00170376	-0.00830411	0.0985156	0.0372379	0.0512508	0.0067002	-0.000984245	0.0120334	0.0855325	-0.0142203	-0.002706	0.0024376	0.00565929	0.00840917	0.00579189	-0.0194239	-0.0855125	-0.00156061	0	0	0.00317451	-0.000233764	0.00170376
-0.00830411	2010-11-20 02:30:00	0.187633	0.187453	-0.000180407	-0.00830411	0.0995045	0.0375464	0.0521277	0.00687175	-0.000994029	0.0120457	0.0860728	-0.0143573	-0.00274382	0.00244772	0.00567549	0.0085803	0.00576873	-0.0194658	-0.0860624	-0.00156151	0	0	0.00392093	0.000379959	0.000180407
-0.00830411	2010-11-20 03:00:00	0.189766	0.189579	-0.00018658	-0.00830411	0.0994898	0.0378341	0.0527336	0.00704308	-0.00100075	0.0120563	0.0865799	-0.0144924	-0.00272727	0.00245087	0.00570172	0.008731	0.00573995	-0.0195057	-0.0865548	-0.00156372	0	0	0.00452559	0.000841737	0.00018658
-0.00830411	2010-11-20 03:30:00	0.192608	0.192429	-0.00017919	-0.00830411	0.100789	0.0380808	0.0532357	0.00720083	-0.00100397	0.0120652	0.0870328	-0.0146247	-0.00276746	0.00246442	0.00572094	0.00886575	0.00570796	-0.0195321	-0.0870211	-0.00156635	0	0	0.00495464	0.00113119	0.00017919
-0.00830411	2010-11-20 04:00:00	0.196873	0.193969	-0.00290366	-0.00830411	0.101217	0.0383066	0.0536933	0.00733554	-0.00100447	0.012073	0.0874908	-0.0147538	-0.00274652	0.00247262	0.00574851	0.0089562	0.00567873	-0.0195539	-0.0874963	-0.00156951	0	0	0.00518392	0.00124173	0.00290366
-0.00830411	2010-11-20 04:30:00	0.196162	0.194324	-0.00183796	-0.00830411	0.101099	0.0384303	0.0540417	0.00745869	-0.00100263	0.012082	0.087927	-0.0148823	-0.00277623	0.00247996	0.00575282	0.00904442	0.00565592	-0.0195744	-0.0879154	-0.00157375	0	0	0.00520047	0.00118096	0.00183796
-0.00830411	2010-11-20 05:00:00	0.196873	0.194487	-0.0023858	-0.00830411	0.101409	0.03841	0.0543301	0.00756249	-0.000999367	0.0120865	0.0883178	-0.015008	-0.00278197	0.00249044	0.00573066	0.0090999	0.00563977	-0.0195904	-0.0882999	-0.00157913	0	0	0.00500342	0.000969927	0.0023858
-0.00830411	2010-11-20 05:30:00	0.198294	0.193274	-0.00502014	-0.00830411	0.100877	0.0384302	0.0544602	0.00763747	-0.000994013	0.0120882	0.0886858	-0.0151334	-0.00281	0.00249574	0.00568333	0.00913642	0.00562235	-0.0196059	-0.0886551	-0.00158573	0	0	0.00460396	0.000641439	0.00502014
-0.00830411	2010-11-20 06:00:00	0.193319	0.192436	-0.000883577	-0.00830411	0.10132	0.038287	0.0544647	0.00769523	-0.000987781	0.0120917	0.0890549	-0.0152574	-0.00280426	0.00248914	0.00559843	0.0091668	0.00561386	-0.019629	-0.0890325	-0.0015934	0	0	0.00402458	0.000237461	0.000883577
-0.00830411	2010-11-20 06:30:00	0.190476	0.189875	-0.000601499	-0.00830411	0.100331	0.038041	0.0544293	0.00774494	-0.000980598	0.0121058	0.0894335	-0.0153804	-0.00280122	0.00245828	0.00552506	0.00919225	0.00562074	-0.0196504	-0.0893916	-0.00160262	0	0	0.00329764	-0.000194182	0.000601499
-0.00830411	2010-11-20 07:00:00	0.186212	0.186206	-6.14808e-06	-0.00830411	0.098929	0.0375082	0.0541493	0.00777367	-0.00097374	0.0121289	0.0897868	-0.0155039	-0.00284376	0.00241932	0.00545048	0.00922722	0.00563458	-0.0196713	-0.0897523	-0.00161212	0	0	0.00246317	-0.000603525	6.14808e-06
-0.00830411	2010-11-20 07:30:00	0.181948	0.181805	-0.000142715	-0.00830411	0.0969805	0.0368514	0.0537118	0.00779487	-0.000967388	0.0121518	0.0901287	-0.0156263	-0.00281034	0.00238606	0.00539349	0.00926001	0.00565785	-0.0197007	-0.0901049	-0.00162192	0	0	0.00156634	-0.000942325	0.000142715
-0.00830411	2010-11-20 08:00:00	0.178394	0.177553	-0.000841062	-0.00830411	0.0952535	0.0362968	0.0530253	0.00780026	-0.000962535	0.0121761	0.0904747	-0.0157488	-0.00278164	0.00235668	0.00535679	0.0092678	0.00568234	-0.0197309	-0.090464	-0.00163201	0	0	0.000654543	-0.00116778	0.000841062
-0.00830411	2010-11-20 08:30:00	0.175551	0.174536	-0.00101505	-0.00830411	0.094722	0.0357632	0.0521875	0.00777683	-0.00095904	0.0122065	0.0908553	-0.0158724	-0.00273369	0.00233524	0.00532782	0.00924058	0.0057188	-0.0197573	-0.090857	-0.00164298	0	0	-0.000225533	-0.00124578	0.00101505
-0.00830411	2010-11-20 09:00:00	0.171287	0.170581	-0.000705235	-0.00830411	0.0927589	0.0353933	0.0514099	0.00772651	-0.000956392	0.0122438	0.0912496	-0.0159957	-0.00267832	0.00231522	0.00534557	0.00918433	0.0057591	-0.0197758	-0.0912545	-0.00165574	0	0	-0.00103081	-0.00115354	0.000705235
-0.00830411	2010-11-20 09:30:00	0.169865	0.168419	-0.00144588	-0.00830411	0.0922127	0.0350647	0.0507076	0.00765122	-0.000956172	0.0122822	0.0916238	-0.0161167	-0.00266987	0.00230544	0.00538835	0.00911683	0.00580229	-0.019801	-0.0916122	-0.00167018	0	0	-0.00172434	-0.000881318	0.00144588
-0.00830411	2010-11-20 10:00:00	0.168444	0.1674	-0.00104349	-0.00830411	0.092006	0.0350429	0.0501845	0.00757401	-0.00095821	0.0123199	0.091975	-0.0162352	-0.00262733	0.00231202	0.00545011	0.00902732	0.00584898	-0.0198467	-0.0919726	-0.00168585	0	0	-0.00227747	-0.000433201	0.00104349
-0.00830411	2010-11-20 10:30:00	0.168444	0.167956	-0.000487126	-0.00830411	0.0927735	0.0352065	0.0498534	0.00747753	-0.000962122	0.0123587	0.0923202	-0.0163541	-0.00262125	0.00233409	0.00552477	0.00891289	0.00589271	-0.019913	-0.0923423	-0.00170263	0	0	-0.00267132	0.00017313	0.000487126
-0.00830411	2010-11-20 11:00:00	0.170576	0.169495	-0.0010812	-0.00830411	0.0937478	0.0355754	0.0497895	0.00737356	-0.000967639	0.0123933	0.0926911	-0.0164733	-0.00260909	0.00236937	0.00559225	0.00880906	0.00593001	-0.0199831	-0.0927297	-0.00171966	0	0	-0.00289769	0.000907581	0.0010812
-0.00830411	2010-11-20 11:30:00	0.174129	0.172191	-0.00193888	-0.00830411	0.0951648	0.036068	0.0500177	0.00728321	-0.00097408	0.0124302	0.093059	-0.0165905	-0.00259457	0.00240154	0.00565499	0.00872688	0.00596017	-0.0200523	-0.0930936	-0.00173718	0	0	-0.00295918	0.00172967	0.00193888
-0.00830411	2010-11-20 12:00:00	0.176262	0.175446	-0.000815969	-0.00830411	0.0966705	0.0365812	0.0505597	0.00722001	-0.000982208	0.0124706	0.0934086	-0.016704	-0.00263273	0.00242809	0.00569746	0.00868383	0.00598258	-0.0201358	-0.093466	-0.00175443	0	0	-0.00286871	0.00259125	0.000815969
-0.00830411	2010-11-20 12:30:00	0.179815	0.1786	-0.00121557	-0.00830411	0.0977481	0.0371147	0.0512364	0.00719146	-0.000991104	0.0125071	0.0937669	-0.0168174	-0.00267358	0.0024549	0.00572818	0.00868253	0.00600294	-0.0202269	-0.0938397	-0.00177198	0	0	-0.00264833	0.00343967	0.00121557
-0.00830411	2010-11-20 13:00:00	0.18408	0.182455	-0.00162528	-0.00830411	0.0995045	0.0376078	0.0519094	0.00719369	-0.000999692	0.0125646	0.0941249	-0.0169307	-0.00272389	0.00247267	0.00574717	0.00871101	0.0060216	-0.0203288	-0.0942193	-0.00179006	0	0	-0.00232748	0.0042212	0.00162528
-0.00830411	2010-11-20 13:30:00	0.186212	0.185591	-0.000621441	-0.00830411	0.100449	0.0379978	0.0527208	0.007225	-0.00100773	0.0126304	0.0944677	-0.0170441	-0.00275124	0.002487	0.00576341	0.00877475	0.0060416	-0.0204236	-0.0945717	-0.00180838	0	0	-0.00194086	0.00488446	0.000621441
-0.00830411	2010-11-20 14:00:00	0.190476	0.187947	-0.00252895	-0.00830411	0.10101	0.0383064	0.0533057	0.00728492	-0.00101478	0.0126998	0.0947718	-0.0171545	-0.00276475	0.00248814	0.00578398	0.00885408	0.00605473	-0.0205129	-0.0948909	-0.00182805	0	0	-0.00152597	0.00538366	0.00252895
-0.00830411	2010-11-20 14:30:00	0.191898	0.190152	-0.00174542	-0.00830411	0.101763	0.0384707	0.0538469	0.00737001	-0.00101967	0.0127727	0.0950507	-0.0172652	-0.00281574	0.00249859	0.00581344	0.00895867	0.0060673	-0.0205934	-0.0951729	-0.0018495	0	0	-0.00112056	0.00568138	0.00174542
-0.00830411	2010-11-20 15:00:00	0.192608	0.191532	-0.00107649	-0.00830411	0.101866	0.0387172	0.0543173	0.00746811	-0.00102305	0.012842	0.095322	-0.0173745	-0.00279683	0.0025082	0.0058602	0.00905685	0.00607758	-0.0206727	-0.0954514	-0.00187198	0	0	-0.000760059	0.00575091	0.00107649
-0.00830411	2010-11-20 15:30:00	0.193319	0.193027	-0.000292463	-0.00830411	0.102723	0.038902	0.0546056	0.00755868	-0.00102453	0.0129083	0.0955669	-0.0174821	-0.00281338	0.00252345	0.00589101	0.00913985	0.00609411	-0.0207579	-0.0957117	-0.00189446	0	0	-0.000475187	0.0055778	0.000292463
-0.00830411	2010-11-20 16:00:00	0.194741	0.193774	-0.00096682	-0.00830411	0.103165	0.0390459	0.0549285	0.00764715	-0.00102453	0.0129655	0.0957954	-0.0175884	-0.00280764	0.00253959	0.00592452	0.00919991	0.00610592	-0.0208334	-0.0959388	-0.0019179	0	0	-0.000289943	0.00516077	0.00096682
-0.00830411	2010-11-20 16:30:00	0.194741	0.193096	-0.00164421	-0.00830411	0.102826	0.0391076	0.0551723	0.00771652	-0.00102458	0.0130091	0.0960157	-0.0176939	-0.00284005	0.00255709	0.00593317	0.0092564	0.00611423	-0.0209199	-0.0961777	-0.00194329	0	0	-0.000219981	0.00451184	0.00164421
-0.00830411	2010-11-20 17:00:00	0.193319	0.192553	-0.000766397	-0.00830411	0.103151	0.0391079	0.0553515	0.0077819	-0.00102316	0.0130495	0.0962938	-0.0178025	-0.00284714	0.00257091	0.00592158	0.00930413	0.00612659	-0.0210394	-0.0965042	-0.00196915	0	0	-0.000271546	0.0036557	0.000766397
-0.00830411	2010-11-20 17:30:00	0.191187	0.191076	-0.000110913	-0.00830411	0.103047	0.0390054	0.0554298	0.00784138	-0.0010203	0.0130869	0.0966046	-0.0179161	-0.00287246	0.00257193	0.00592459	0.00934377	0.00613943	-0.0211627	-0.0968349	-0.00199562	0	0	-0.000441022	0.00262838	0.000110913
-0.00830411	2010-11-20 18:00:00	0.191187	0.18823	-0.00295756	-0.00830411	0.102073	0.0388004	0.0553853	0.00787221	-0.00101725	0.0131271	0.0969225	-0.018029	-0.00289981	0.00256573	0.00593631	0.00938286	0.00616394	-0.0212932	-0.0971938	-0.00202315	0	0	-0.000715113	0.0014754	0.00295756
-0.00830411	2010-11-20 18:30:00	0.186923	0.185416	-0.00150704	-0.00830411	0.101527	0.0384109	0.0552107	0.00790672	-0.00101431	0.0131603	0.09726	-0.0181457	-0.00290083	0.00256377	0.00594357	0.00943311	0.00619196	-0.0214148	-0.0975375	-0.00205269	0	0	-0.00107166	0.000249248	0.00150704
-0.00830411	2010-11-20 19:00:00	0.182658	0.181522	-0.00113604	-0.00830411	0.100021	0.0381846	0.0548606	0.0079277	-0.00101195	0.0131822	0.0975723	-0.0182598	-0.00291028	0.00257316	0.0059435	0.00948312	0.00621745	-0.0215327	-0.0978659	-0.00208453	0	0	-0.00148103	-0.000993374	0.00113604
-0.00830411	2010-11-20 19:30:00	0.179815	0.179578	-0.000237328	-0.00830411	0.100346	0.0380406	0.0544722	0.00793151	-0.00100984	0.0132047	0.0978729	-0.0183734	-0.00289071	0.00258241	0.0059419	0.0095232	0.00626374	-0.0216342	-0.0981686	-0.00211765	0	0	-0.00190806	-0.00219464	0.000237328
-0.00830411	2010-11-20 20:00:00	0.178394	0.177741	-0.000653034	-0.00830411	0.100449	0.0379994	0.054202	0.00792153	-0.00100908	0.0132215	0.0981331	-0.0184856	-0.00288226	0.00257786	0.00593631	0.00954362	0.00631956	-0.0217008	-0.098418	-0.00215041	0	0	-0.00231438	-0.00329873	0.000653034
-0.00830411	2010-11-20 20:30:00	0.175551	0.174948	-0.000603469	-0.00830411	0.0995785	0.0377332	0.0539573	0.00788872	-0.00100944	0.0132301	0.0983475	-0.0185884	-0.00290826	0.00256883	0.0059598	0.00957094	0.00638213	-0.0217516	-0.0986073	-0.00218446	0	0	-0.00266097	-0.00425496	0.000603469
-0.00830411	2010-11-20 21:00:00	0.174129	0.171987	-0.00214219	-0.00830411	0.0981762	0.0375071	0.0537172	0.00785417	-0.00101142	0.0132315	0.0985347	-0.0186876	-0.0029356	0.00256725	0.00598775	0.00959845	0.00644236	-0.0217893	-0.0987494	-0.00222038	0	0	-0.00291089	-0.00502057	0.00214219
-0.00830411	2010-11-20 21:30:00	0.172708	0.171469	-0.00123947	-0.00830411	0.0987223	0.0374243	0.0534816	0.00782321	-0.00101622	0.0132242	0.0987005	-0.018784	-0.00291805	0.00258448	0.00602009	0.00960433	0.00649858	-0.0218317	-0.0989096	-0.00225629	0	0	-0.00303191	-0.00556321	0.00123947
-0.00830411	2010-11-20 22:00:00	0.172708	0.17165	-0.00105754	-0.00830411	0.0992831	0.0376904	0.0532332	0.00778252	-0.00102203	0.0132138	0.098879	-0.0188813	-0.00289239	0.00259688	0.00604641	0.00959643	0.00654664	-0.0218677	-0.099096	-0.00229262	0	0	-0.00299885	-0.00586285	0.00105754
-0.00830411	2010-11-20 22:30:00	0.174129	0.17292	-0.00120952	-0.00830411	0.100346	0.0378956	0.053234	0.00773067	-0.00103062	0.0131939	0.0990635	-0.0189777	-0.00290184	0.0026121	0.00608039	0.00958804	0.00658589	-0.0218794	-0.0992775	-0.00233042	0	0	-0.00279563	-0.00591296	0.00120952
-0.00830411	2010-11-20 23:00:00	0.175551	0.174278	-0.00127318	-0.00830411	0.1007	0.0382856	0.0533967	0.00769217	-0.00104189	0.013172	0.0992434	-0.01907	-0.00290016	0.00262113	0.00613887	0.00959841	0.00660558	-0.0218857	-0.0994677	-0.00236892	0	0	-0.00241666	-0.00572094	0.00127318
-0.00830411	2010-11-20 23:30:00	0.177683	0.177382	-0.000301068	-0.00830411	0.102191	0.0386139	0.0538378	0.00767334	-0.00105503	0.0131448	0.0994382	-0.0191632	-0.0029454	0.0026384	0.00617994	0.00962803	0.00661712	-0.0218857	-0.0996441	-0.00240776	0	0	-0.00186765	-0.00530776	0.000301068
-0.00830411	2010-11-21	0.180526	0.18056	3.37071e-05	-0.00830411	0.103062	0.0391064	0.0543618	0.00767509	-0.00107033	0.0131079	0.0996058	-0.0192506	-0.00293021	0.00266215	0.00626547	0.00964181	0.00662078	-0.021871	-0.0998041	-0.00244674	0	0	-0.00116563	-0.00470666	-3.37071e-05
-0.00830411	2010-11-21 00:30:00	0.186212	0.18453	-0.00168234	-0.00830411	0.104479	0.0396603	0.0548338	0.00767351	-0.00108501	0.0130649	0.0997594	-0.0193344	-0.00296127	0.00268417	0.00637242	0.0096551	0.00661582	-0.0218441	-0.0999541	-0.00248641	0	0	-0.000338224	-0.00396107	0.00168234
-0.00830411	2010-11-21 01:00:00	0.191187	0.189758	-0.0014294	-0.00830411	0.106634	0.0402146	0.0556114	0.00769686	-0.00109825	0.0130027	0.0998988	-0.0194142	-0.00297917	0.00271115	0.00646069	0.00969509	0.00660419	-0.0218059	-0.100099	-0.00252704	0	0	0.000577732	-0.00312188	0.0014294
-0.00830411	2010-11-21 01:30:00	0.193319	0.194056	0.000736479	-0.00830411	0.107505	0.0410548	0.0563099	0.00774534	-0.00111047	0.0129125	0.100025	-0.0194898	-0.00300381	0.00276306	0.00657919	0.00974882	0.00657155	-0.0217573	-0.10022	-0.00256872	0	0	0.00153834	-0.00224409	-0.000736479
-0.00830411	2010-11-21 02:00:00	0.20398	0.201932	-0.00204842	-0.00830411	0.111785	0.0419994	0.0571374	0.00781497	-0.00111883	0.01281	0.100118	-0.0195575	-0.00304973	0.00281669	0.00663866	0.00981608	0.0065212	-0.0217019	-0.100296	-0.00261028	0	0	0.00249521	-0.00138317	0.00204842
-0.00830411	2010-11-21 02:30:00	0.209666	0.208361	-0.00130481	-0.00830411	0.114221	0.0429648	0.0584645	0.00790935	-0.00112548	0.0126899	0.100185	-0.0196207	-0.0030494	0.0028699	0.00665593	0.00987991	0.00645694	-0.0216432	-0.10035	-0.00265104	0	0	0.00339844	-0.000591323	0.00130481
-0.00830411	2010-11-21 03:00:00	0.211798	0.212241	0.000443008	-0.00830411	0.114605	0.0438078	0.059738	0.00799619	-0.0011301	0.0125615	0.100228	-0.0196797	-0.00306898	0.00288258	0.00664941	0.00994452	0.00637988	-0.0215806	-0.100381	-0.00269258	0	0	0.00419976	8.60535e-05	-0.000443008
-0.00830411	2010-11-21 03:30:00	0.216774	0.217394	0.000620309	-0.00830411	0.117085	0.0441777	0.061044	0.00812775	-0.00113244	0.0124257	0.100246	-0.0197296	-0.00321958	0.00288938	0.00655707	0.0100838	0.00630417	-0.0215047	-0.10039	-0.00273525	0	0	0.00485553	0.000613503	-0.000620309
-0.00830411	2010-11-21 04:00:00	0.218906	0.219151	0.00024545	-0.00830411	0.11679	0.0443827	0.0621286	0.00827443	-0.00113279	0.0122837	0.100249	-0.0197765	-0.00324625	0.00287658	0.00646298	0.0102182	0.00622493	-0.0214204	-0.100378	-0.00277865	0	0	0.00532959	0.000967936	-0.00024545
-0.00830411	2010-11-21 04:30:00	0.219616	0.219431	-0.00018519	-0.00830411	0.116583	0.0440968	0.062547	0.00842307	-0.00112991	0.0121478	0.100212	-0.0198207	-0.00330499	0.00284281	0.00634739	0.0103645	0.00614826	-0.0213196	-0.100317	-0.00282155	0	0	0.00559556	0.00114018	0.00018519
-0.00830411	2010-11-21 05:00:00	0.217484	0.217637	0.000152331	-0.00830411	0.115166	0.0435028	0.0626426	0.00859028	-0.00112307	0.0120079	0.100143	-0.019855	-0.00327428	0.00279111	0.00625098	0.0104896	0.00609125	-0.0211694	-0.100224	-0.00286425	0	0	0.00563857	0.00113553	-0.000152331
-0.00830411	2010-11-21 05:30:00	0.21322	0.213091	-0.000129202	-0.00830411	0.112022	0.0427847	0.0622163	0.00872482	-0.00111267	0.0118692	0.10003	-0.019883	-0.00326854	0.0027355	0.00620395	0.0105919	0.00604014	-0.0209902	-0.100092	-0.00290669	0	0	0.0054562	0.000973225	0.000129202
-0.00830411	2010-11-21 06:00:00	0.208955	0.209861	0.00090564	-0.00830411	0.110841	0.042025	0.0614778	0.00884017	-0.00109972	0.0117244	0.0998899	-0.019907	-0.00322296	0.00270122	0.00613244	0.010682	0.00599566	-0.0207909	-0.0999187	-0.00294879	0	0	0.00505862	0.000684856	-0.00090564
-0.00830411	2010-11-21 06:30:00	0.206113	0.206162	4.93194e-05	-0.00830411	0.109336	0.0415726	0.0605647	0.00892383	-0.00108556	0.0115771	0.0997012	-0.0199284	-0.00313856	0.00268285	0.00609688	0.0106865	0.00595214	-0.0205703	-0.099693	-0.00299148	0	0	0.00446793	0.000311891	-4.93194e-05
-0.00830411	2010-11-21 07:00:00	0.201848	0.202669	0.00082045	-0.00830411	0.10845	0.0411416	0.0596524	0.00890994	-0.0010713	0.0114318	0.0994715	-0.0199423	-0.00309194	0.00266102	0.0060175	0.0106149	0.00590522	-0.020337	-0.0994247	-0.00303492	0	0	0.00371669	-9.75922e-05	-0.00082045
-0.00830411	2010-11-21 07:30:00	0.200427	0.198768	-0.0016585	-0.00830411	0.107254	0.0405879	0.0589155	0.00885774	-0.00105696	0.0112886	0.0992025	-0.0199511	-0.00302915	0.00263653	0.00592821	0.0105168	0.00586193	-0.0200975	-0.0991171	-0.00307921	0	0	0.0028458	-0.000492648	0.0016585
-0.00830411	2010-11-21 08:00:00	0.192608	0.193452	0.000843634	-0.00830411	0.104656	0.0401356	0.0581943	0.00877265	-0.00104422	0.0111482	0.0988905	-0.0199551	-0.00303151	0.002602	0.00586221	0.0103909	0.00580667	-0.0198656	-0.0987606	-0.00312458	0	0	0.0019019	-0.000823433	-0.000843634
-0.00830411	2010-11-21 08:30:00	0.191898	0.190917	-0.000980333	-0.00830411	0.104878	0.0394997	0.0575403	0.00867612	-0.00103381	0.0110155	0.0985524	-0.0199601	-0.00302509	0.00256566	0.00578032	0.0102705	0.00575725	-0.0196428	-0.0983715	-0.0031698	0	0	0.000934351	-0.00104507	0.000980333
-0.00830411	2010-11-21 09:00:00	0.18408	0.185802	0.00172227	-0.00830411	0.10228	0.038945	0.0567799	0.00856786	-0.0010245	0.0108852	0.0981738	-0.0199633	-0.002966	0.00252661	0.00572771	0.0101278	0.00570543	-0.0194058	-0.0979086	-0.00321579	0	0	-7.82234e-06	-0.00112116	-0.00172227
-0.00830411	2010-11-21 09:30:00	0.181237	0.18128	4.33232e-05	-0.00830411	0.100449	0.0382067	0.0558586	0.00843512	-0.00101596	0.0107543	0.0977795	-0.0199631	-0.00296599	0.00249819	0.00568978	0.00999235	0.00564944	-0.0191684	-0.0974478	-0.00326242	0	0	-0.000878952	-0.00102656	-4.33232e-05
-0.00830411	2010-11-21 10:00:00	0.179815	0.178058	-0.0017573	-0.00830411	0.0990324	0.0377541	0.0550426	0.00833115	-0.0010085	0.0106208	0.0973775	-0.0199595	-0.00289476	0.00247982	0.00567505	0.00989697	0.00558878	-0.0189221	-0.0969537	-0.00330948	0	0	-0.00163946	-0.000749443	0.0017573
-0.00830411	2010-11-21 10:30:00	0.176972	0.176519	-0.000453875	-0.00830411	0.0988256	0.0374663	0.0542304	0.00822499	-0.0010013	0.010491	0.0969471	-0.0199508	-0.0028333	0.00246348	0.00565759	0.00978062	0.00552704	-0.0186759	-0.096424	-0.00335586	0	0	-0.00225811	-0.000292235	0.000453875
-0.00830411	2010-11-21 11:00:00	0.17484	0.175074	0.000233559	-0.00830411	0.0981762	0.0372809	0.053559	0.00811327	-0.000994034	0.0103632	0.0964739	-0.0199403	-0.00280596	0.00245336	0.00565478	0.00967292	0.00546062	-0.018441	-0.095861	-0.00340279	0	0	-0.00271373	0.000328423	-0.000233559
-0.00830411	2010-11-21 11:30:00	0.174129	0.174538	0.00040824	-0.00830411	0.0978661	0.0372191	0.0531014	0.00799388	-0.000987045	0.0102391	0.0960049	-0.0199306	-0.00280764	0.00245085	0.00565589	0.00956165	0.0053733	-0.0182057	-0.0953311	-0.00344883	0	0	-0.00299614	0.00108275	-0.00040824
-0.00830411	2010-11-21 12:00:00	0.175551	0.175528	-2.3102e-05	-0.00830411	0.0985156	0.0372188	0.0528712	0.00788413	-0.000980646	0.0101154	0.0955396	-0.0199196	-0.00277523	0.00245225	0.00561331	0.00944761	0.00528422	-0.0179847	-0.0947788	-0.00349461	0	0	-0.00310643	0.00192985	2.3102e-05
-0.00830411	2010-11-21 12:30:00	0.176972	0.176208	-0.000764699	-0.00830411	0.0984122	0.0373215	0.0527839	0.00778992	-0.000973954	0.00999535	0.0950624	-0.0199073	-0.00275665	0.0024508	0.00555447	0.00935822	0.0051876	-0.0177728	-0.0942178	-0.00353988	0	0	-0.0030565	0.00282043	0.000764699
-0.00830411	2010-11-21 13:00:00	0.178394	0.177319	-0.0010747	-0.00830411	0.0986189	0.0373832	0.0527929	0.00770518	-0.000966677	0.00987929	0.0945646	-0.0198917	-0.00277184	0.00243519	0.00547358	0.00926412	0.00508665	-0.0175639	-0.0936337	-0.00358473	0	0	-0.00286784	0.00370013	0.0010747
-0.00830411	2010-11-21 13:30:00	0.180526	0.178563	-0.00196304	-0.00830411	0.0989437	0.0372402	0.0529284	0.00764189	-0.000957896	0.00976931	0.0940226	-0.0198722	-0.00276375	0.00240717	0.00536372	0.00921468	0.00499146	-0.0173538	-0.0930222	-0.00362948	0	0	-0.00256985	0.0045131	0.00196304
-0.00830411	2010-11-21 14:00:00	0.179815	0.177281	-0.00253392	-0.00830411	0.0970986	0.0369125	0.0528922	0.00760559	-0.00094876	0.00966871	0.0934624	-0.0198449	-0.00276239	0.00236393	0.00526968	0.00918047	0.00490661	-0.0171487	-0.0924036	-0.00367484	0	0	-0.00219756	0.00520567	0.00253392
-0.00830411	2010-11-21 14:30:00	0.176972	0.17596	-0.00101257	-0.00830411	0.0956669	0.0364202	0.0526904	0.00758851	-0.000937126	0.00957783	0.092867	-0.0198114	-0.00277184	0.00232017	0.00516714	0.0091609	0.00482179	-0.0169456	-0.0917705	-0.00372107	0	0	-0.00178918	0.00572975	0.00101257
-0.00830411	2010-11-21 15:00:00	0.176262	0.174854	-0.00140727	-0.00830411	0.0948107	0.035948	0.0522447	0.00758829	-0.00092415	0.009498	0.092272	-0.0197765	-0.00270972	0.00227588	0.00506759	0.00912322	0.00474754	-0.0167506	-0.0911523	-0.0037667	0	0	-0.00138337	0.00604588	0.00140727
-0.00830411	2010-11-21 15:30:00	0.173419	0.172338	-0.0010808	-0.00830411	0.093069	0.0354142	0.0516236	0.00757099	-0.00090956	0.00942314	0.0916711	-0.0197378	-0.00267629	0.00222958	0.00499124	0.00907659	0.00467796	-0.0165585	-0.0905201	-0.00381211	0	0	-0.00101664	0.0061257	0.0010808
-0.00830411	2010-11-21 16:00:00	0.169154	0.169404	0.000249823	-0.00830411	0.0914452	0.034778	0.050886	0.00754962	-0.000893518	0.00935342	0.0910347	-0.0196937	-0.00262901	0.00218836	0.00488414	0.00900726	0.00461477	-0.0163575	-0.0898353	-0.00385687	0	0	-0.000720911	0.00595361	-0.000249823
-0.00830411	2010-11-21 16:30:00	0.165601	0.165927	0.000326468	-0.00830411	0.0898362	0.0340597	0.0500437	0.00751274	-0.000876557	0.00928276	0.0903955	-0.0196483	-0.00257803	0.0021531	0.00477861	0.00890479	0.00455619	-0.0161541	-0.0891402	-0.00390123	0	0	-0.00052135	0.00552777	-0.000326468
-0.00830411	2010-11-21 17:00:00	0.162047	0.161355	-0.000692031	-0.00830411	0.0874449	0.0334026	0.0491651	0.00745471	-0.000860081	0.00921227	0.0897072	-0.0196003	-0.00253008	0.00211685	0.00467298	0.00878124	0.00450067	-0.0159548	-0.0883344	-0.00394522	0	0	-0.000434756	0.00486017	0.000692031
-0.00830411	2010-11-21 17:30:00	0.157783	0.157491	-0.000291758	-0.00830411	0.0863673	0.0326231	0.0481964	0.00737347	-0.000844102	0.00914439	0.0889323	-0.0195498	-0.0024558	0.00206382	0.0045617	0.00863062	0.00446433	-0.0157644	-0.0874677	-0.0039882	0	0	-0.000468444	0.00397599	0.000291758
-0.00830411	2010-11-21 18:00:00	0.152097	0.151578	-0.000519075	-0.00830411	0.083548	0.0319245	0.0471959	0.00726911	-0.000828247	0.00907394	0.0881357	-0.0194979	-0.00243081	0.00201179	0.00448134	0.00846618	0.00444354	-0.0155845	-0.0865877	-0.00403139	0	0	-0.000619766	0.00291213	0.000519075
-0.00830411	2010-11-21 18:30:00	0.1457	0.14676	0.00105998	-0.00830411	0.0821604	0.0311654	0.0461308	0.00714587	-0.000813161	0.00900127	0.0873197	-0.0194467	-0.00240886	0.00196563	0.0044287	0.00831819	0.00442261	-0.0154205	-0.0856697	-0.00407437	0	0	-0.000876276	0.00171524	-0.00105998
-0.00830411	2010-11-21 19:00:00	0.141436	0.141598	0.000161979	-0.00830411	0.0803006	0.0305489	0.045153	0.00702245	-0.000799057	0.00892234	0.0865149	-0.0193948	-0.00234235	0.00193765	0.00438616	0.00816823	0.00440387	-0.015264	-0.0847617	-0.00411692	0	0	-0.00121653	0.000439108	-0.000161979
-0.00830411	2010-11-21 19:30:00	0.13575	0.13666	0.000910511	-0.00830411	0.0787949	0.0298924	0.0441443	0.00688542	-0.000785439	0.00883875	0.0856981	-0.019341	-0.00224206	0.00191066	0.00434679	0.00799001	0.00438131	-0.0151042	-0.0838158	-0.00415991	0	0	-0.00161151	-0.00085823	-0.000910511
-0.00830411	2010-11-21 20:00:00	0.128643	0.131399	0.00275636	-0.00830411	0.0768464	0.0293576	0.0431756	0.00674103	-0.000773226	0.00874594	0.0848778	-0.0192841	-0.00222484	0.00189733	0.00432345	0.00783039	0.00435659	-0.0149439	-0.0828763	-0.00420254	0	0	-0.00202646	-0.00211765	-0.00275636
-0.00830411	2010-11-21 20:30:00	0.1258	0.128169	0.00236917	-0.00830411	0.076551	0.0289267	0.0423205	0.00659839	-0.000763113	0.00865648	0.0840765	-0.0192258	-0.00218702	0.00188157	0.00429687	0.00766797	0.00433309	-0.0147631	-0.0819468	-0.0042448	0	0	-0.00242328	-0.00328211	-0.00236917
-0.00830411	2010-11-21 21:00:00	0.122957	0.12452	0.00156291	-0.00830411	0.075326	0.0286182	0.0416265	0.00645955	-0.000755731	0.00856128	0.0832696	-0.0191625	-0.00215022	0.00187332	0.00427204	0.00752023	0.00431054	-0.0145975	-0.0809989	-0.00428596	0	0	-0.00276302	-0.00429974	-0.00156291
-0.00830411	2010-11-21 21:30:00	0.118692	0.12169	0.00299711	-0.00830411	0.0745878	0.0282903	0.0409852	0.00631709	-0.000749473	0.00846483	0.0824616	-0.0190957	-0.00212084	0.00186011	0.00425152	0.00737868	0.00428934	-0.0144267	-0.0800389	-0.004326	0	0	-0.0030086	-0.00512666	-0.00299711
-0.00830411	2010-11-21 22:00:00	0.118692	0.119129	0.000436186	-0.00830411	0.073599	0.027982	0.040514	0.00619008	-0.00074565	0.00837361	0.0816301	-0.0190278	-0.00213874	0.0018519	0.00423849	0.00725237	0.00425933	-0.0142619	-0.0790613	-0.00436606	0	0	-0.00312739	-0.00572937	-0.000436186
-0.00830411	2010-11-21 22:30:00	0.11656	0.117396	0.000836233	-0.00830411	0.0728314	0.0276538	0.0401466	0.00607464	-0.000742985	0.00828693	0.0807775	-0.0189595	-0.00209653	0.00183951	0.00425618	0.00715389	0.00422669	-0.0140912	-0.0780714	-0.00440482	0	0	-0.00309362	-0.00608658	-0.000836233
-0.00830411	2010-11-21 23:00:00	0.113717	0.115616	0.00189831	-0.00830411	0.0717538	0.0274068	0.0396145	0.00597837	-0.000741664	0.00820351	0.0799065	-0.0188883	-0.00210733	0.0018322	0.0042693	0.00708512	0.00418032	-0.0139293	-0.0771204	-0.00444313	0	0	-0.00289037	-0.00619042	-0.00189831
-0.00830411	2010-11-21 23:30:00	0.113717	0.115683	0.00196618	-0.00830411	0.0717685	0.027324	0.0392088	0.00588421	-0.000740499	0.0081221	0.0790085	-0.0188157	-0.00210463	0.00184076	0.00427651	0.00703175	0.00412232	-0.0137572	-0.0761432	-0.00448088	0	0	-0.00251101	-0.00604681	-0.00196618
-0.00830411	2010-11-22	0.115139	0.117223	0.00208409	-0.00830411	0.072536	0.0275081	0.038913	0.00580713	-0.000741314	0.00804034	0.0781012	-0.0187396	-0.00207728	0.00185538	0.00425564	0.00697899	0.0040466	-0.0135912	-0.0752127	-0.00451834	0	0	-0.0019601	-0.00567512	-0.00208409
-0.00830411	2010-11-22 00:30:00	0.117982	0.11949	0.00150835	-0.00830411	0.0733922	0.0277545	0.0388702	0.00573601	-0.000742928	0.00795581	0.0772237	-0.0186644	-0.00206141	0.00185819	0.00419399	0.00693915	0.00396884	-0.0134183	-0.0742957	-0.00455535	0	0	-0.00125343	-0.00510697	-0.00150835
-0.00830411	2010-11-22 01:00:00	0.119403	0.121768	0.00236461	-0.00830411	0.073717	0.0280417	0.0390411	0.00568398	-0.00074461	0.00786827	0.0763386	-0.0185874	-0.00207154	0.00184445	0.00413693	0.00690228	0.00388876	-0.0132345	-0.0733593	-0.00459211	0	0	-0.000417493	-0.00438427	-0.00236461
-0.00830411	2010-11-22 01:30:00	0.123667	0.125038	0.00137069	-0.00830411	0.0748092	0.0281861	0.0393821	0.00563624	-0.000746339	0.00778523	0.07545	-0.0185077	-0.00210766	0.00181316	0.00408273	0.00689132	0.00381251	-0.0130521	-0.0724189	-0.00462906	0	0	0.000511923	-0.00355659	-0.00137069
-0.00830411	2010-11-22 02:00:00	0.12651	0.12697	0.000459666	-0.00830411	0.0743518	0.0282887	0.0397697	0.00562091	-0.000747619	0.0077027	0.0745673	-0.0184251	-0.00211004	0.00178661	0.0040579	0.00689806	0.00373901	-0.0128738	-0.0714995	-0.0046661	0	0	0.00149167	-0.00267801	-0.000459666
-0.00830411	2010-11-22 02:30:00	0.1258	0.129197	0.00339682	-0.00830411	0.0744698	0.0283095	0.0399398	0.00561347	-0.000746595	0.00761611	0.0737059	-0.0183412	-0.00207424	0.00176381	0.00402548	0.0068891	0.00366439	-0.012704	-0.0705974	-0.00470363	0	0	0.00247375	-0.00180361	-0.00339682
-0.00830411	2010-11-22 03:00:00	0.127932	0.13171	0.00377835	-0.00830411	0.0749126	0.0284526	0.0400753	0.00562717	-0.000743466	0.00752545	0.0728575	-0.0182555	-0.00205838	0.00175398	0.00397557	0.00687728	0.00359068	-0.012542	-0.0697165	-0.00474027	0	0	0.00340824	-0.00098586	-0.00377835
-0.00830411	2010-11-22 03:30:00	0.131486	0.134464	0.00297835	-0.00830411	0.0756654	0.0286781	0.0402409	0.00565231	-0.000738425	0.00743744	0.0720372	-0.0181701	-0.00200907	0.00174544	0.00390768	0.00684538	0.00350596	-0.0123717	-0.0688573	-0.00477641	0	0	0.00424631	-0.000271128	-0.00297835
-0.00830411	2010-11-22 04:00:00	0.132907	0.136717	0.00381016	-0.00830411	0.076433	0.0287814	0.0403772	0.00568696	-0.000731399	0.00735522	0.0712186	-0.0180845	-0.00198746	0.00172255	0.00378448	0.00680811	0.00342465	-0.012209	-0.0679925	-0.00481276	0	0	0.00494331	0.000303437	-0.00381016
-0.00830411	2010-11-22 04:30:00	0.134328	0.136912	0.00258389	-0.00830411	0.0756654	0.0286383	0.0405993	0.00572164	-0.000721035	0.0072762	0.0703988	-0.0179945	-0.00198105	0.00169022	0.00365989	0.00676066	0.0033521	-0.0120471	-0.067127	-0.00484938	0	0	0.0054616	0.000712404	-0.00258389
-0.00830411	2010-11-22 05:00:00	0.132196	0.13594	0.00374363	-0.00830411	0.0745878	0.0282699	0.0406421	0.00575243	-0.000709517	0.00720695	0.069597	-0.017904	-0.00197328	0.00163344	0.00353529	0.0066831	0.00328969	-0.0118994	-0.0662985	-0.00488566	0	0	0.00577293	0.000943764	-0.00374363
-0.00830411	2010-11-22 05:30:00	0.130775	0.13381	0.00303471	-0.00830411	0.0731562	0.0276546	0.0404749	0.0057851	-0.000695971	0.00713937	0.0688276	-0.0178122	-0.0019564	0.00157836	0.00342704	0.0066179	0.00325124	-0.0117614	-0.0655115	-0.0049211	0	0	0.0058603	0.000999667	-0.00303471
-0.00830411	2010-11-22 06:00:00	0.1258	0.129848	0.00404803	-0.00830411	0.0706762	0.0269979	0.0399057	0.00580402	-0.000681136	0.00707864	0.068094	-0.0177207	-0.00189326	0.00151798	0.00334219	0.00653102	0.0032252	-0.0116281	-0.0647566	-0.0049565	0	0	0.00571901	0.000896142	-0.00404803
-0.00830411	2010-11-22 06:30:00	0.122957	0.126137	0.00318035	-0.00830411	0.0691559	0.0262383	0.0390889	0.00579833	-0.000664571	0.00702442	0.0673844	-0.0176279	-0.00186827	0.00147797	0.00328508	0.00645124	0.00320612	-0.0114963	-0.0640393	-0.00499194	0	0	0.005357	0.000661786	-0.00318035
-0.00830411	2010-11-22 07:00:00	0.117982	0.12178	0.00379868	-0.00830411	0.0672074	0.0255814	0.0381803	0.00578633	-0.000646957	0.00698074	0.0667039	-0.0175337	-0.0017582	0.00144127	0.0032367	0.00633689	0.00318922	-0.0113672	-0.0633558	-0.00502777	0	0	0.00479432	0.000335504	-0.00379868
-0.00830411	2010-11-22 07:30:00	0.114428	0.116703	0.00227511	-0.00830411	0.0652443	0.0246787	0.0371498	0.00574175	-0.000630042	0.00694797	0.0660675	-0.0174388	-0.00171835	0.00141847	0.00319433	0.00620233	0.00317785	-0.0112602	-0.0627309	-0.00506285	0	0	0.0040618	-3.65266e-05	-0.00227511
-0.00830411	2010-11-22 08:00:00	0.10661	0.110009	0.00339936	-0.00830411	0.0618935	0.0237755	0.0360448	0.0056701	-0.000613974	0.0069308	0.0654699	-0.0173449	-0.00166095	0.00139672	0.00315451	0.00604628	0.00316817	-0.0111705	-0.0621433	-0.00509779	0	0	0.00319911	-0.000404461	-0.00339936
-0.00830411	2010-11-22 08:30:00	0.101635	0.104409	0.00277416	-0.00830411	0.059945	0.0227899	0.0348396	0.00556959	-0.000600695	0.00691894	0.0649006	-0.0172506	-0.00164035	0.00138238	0.00309305	0.00586997	0.00316363	-0.0111009	-0.061568	-0.00513253	0	0	0.00225214	-0.000718681	-0.00277416
-0.00830411	2010-11-22 09:00:00	0.0945274	0.0987912	0.00426379	-0.00830411	0.0576865	0.0221319	0.0335517	0.00544398	-0.000589997	0.00691714	0.064363	-0.0171563	-0.00158768	0.00136421	0.00304621	0.00569697	0.00316043	-0.0110485	-0.061054	-0.00516665	0	0	0.00127015	-0.000933678	-0.00426379
-0.00830411	2010-11-22 09:30:00	0.0923952	0.094947	0.00255179	-0.00830411	0.0570517	0.0215161	0.0322909	0.00529162	-0.000581211	0.00692553	0.0638442	-0.0170608	-0.0015924	0.00133825	0.00300243	0.00554189	0.00316458	-0.0110091	-0.0605631	-0.00520038	0	0	0.000302631	-0.00101164	-0.00255179
-0.00830411	2010-11-22 10:00:00	0.0895523	0.0906432	0.00109093	-0.00830411	0.0551919	0.0210641	0.0313221	0.00512384	-0.000573877	0.00694373	0.0633388	-0.0169664	-0.00155762	0.00131339	0.00300279	0.00540488	0.0031801	-0.010978	-0.0600995	-0.0052337	0	0	-0.000603709	-0.000925445	-0.00109093
-0.00830411	2010-11-22 10:30:00	0.0859986	0.0876794	0.00168082	-0.00830411	0.0541143	0.020674	0.0304626	0.00495632	-0.00056881	0.00696809	0.0628642	-0.0168726	-0.00153905	0.00129485	0.003041	0.00530417	0.00319872	-0.010947	-0.0596313	-0.00526719	0	0	-0.00140778	-0.000660866	-0.00168082
-0.00830411	2010-11-22 11:00:00	0.0838665	0.0864132	0.00254667	-0.00830411	0.0539076	0.0205293	0.0298348	0.00480032	-0.000566078	0.00699572	0.0624036	-0.0167761	-0.00151947	0.00129777	0.00308056	0.00522062	0.00321811	-0.0109269	-0.0591855	-0.00530287	0	0	-0.00207646	-0.000217797	-0.00254667
-0.00830411	2010-11-22 11:30:00	0.0852879	0.0864901	0.00120217	-0.00830411	0.0542323	0.0206516	0.0294291	0.00464625	-0.000565764	0.00702424	0.0619656	-0.0166788	-0.00147085	0.00131759	0.00311851	0.00513435	0.00322969	-0.0109278	-0.0587764	-0.00533866	0	0	-0.00258641	0.000389563	-0.00120217
-0.00830411	2010-11-22 12:00:00	0.0867094	0.0879338	0.00122435	-0.00830411	0.0553246	0.0209999	0.029217	0.00449809	-0.000566679	0.00705623	0.0615449	-0.0165863	-0.00145801	0.00134213	0.00312566	0.0050503	0.00323051	-0.0109483	-0.0584258	-0.00537476	0	0	-0.00292517	0.00113358	-0.00122435
-0.00830411	2010-11-22 12:30:00	0.0895523	0.0905388	0.00098647	-0.00830411	0.0568449	0.0213901	0.029406	0.00438103	-0.000567964	0.00709678	0.0611488	-0.0164942	-0.00145801	0.00135731	0.00311686	0.00499008	0.00323195	-0.0109786	-0.0580956	-0.00541017	0	0	-0.00309154	0.00197504	-0.00098647
-0.00830411	2010-11-22 13:00:00	0.0923952	0.0924037	8.52202e-06	-0.00830411	0.0572584	0.0216779	0.0298645	0.00429851	-0.0005708	0.00714993	0.0607809	-0.0164035	-0.00148333	0.00135637	0.00311102	0.00493642	0.00322875	-0.0110315	-0.057791	-0.00544519	0	0	-0.00309522	0.00286575	-8.52202e-06
-0.00830411	2010-11-22 13:30:00	0.093106	0.0940427	0.000936663	-0.00830411	0.0574798	0.0217607	0.0303011	0.00425656	-0.000574441	0.00721523	0.0604378	-0.0163108	-0.00152487	0.00134824	0.003111	0.00492239	0.00322705	-0.011102	-0.057517	-0.00548007	0	0	-0.00295574	0.00375187	-0.000936663
-0.00830411	2010-11-22 14:00:00	0.0945274	0.0952839	0.000756544	-0.00830411	0.0572584	0.0218016	0.0306713	0.004251	-0.000577789	0.00729082	0.0601443	-0.0162208	-0.00153973	0.00134625	0.00311258	0.00492259	0.00323154	-0.0111855	-0.057283	-0.00551219	0	0	-0.00270076	0.00457748	-0.000756544
-0.00830411	2010-11-22 14:30:00	0.0959489	0.097132	0.00118309	-0.00830411	0.0577011	0.0219042	0.0308542	0.00426094	-0.000580292	0.00737095	0.059892	-0.0161307	-0.00153264	0.00134772	0.00312438	0.00494172	0.00324718	-0.0112735	-0.0570732	-0.00554235	0	0	-0.00236395	0.00528831	-0.00118309
-0.00830411	2010-11-22 15:00:00	0.0980811	0.0989772	0.000896103	-0.00830411	0.0582326	0.0220271	0.0309679	0.00429383	-0.000580689	0.00745672	0.0596571	-0.0160412	-0.00152251	0.00134993	0.00314206	0.0049732	0.00326344	-0.0113545	-0.0568654	-0.00557109	0	0	-0.00198251	0.00583531	-0.000896103
-0.00830411	2010-11-22 15:30:00	0.0980811	0.100179	0.00209813	-0.00830411	0.0583506	0.0220686	0.031077	0.00433429	-0.000579498	0.00754816	0.0594327	-0.0159534	-0.00151406	0.00135196	0.00316699	0.00500027	0.00328775	-0.0114317	-0.0566396	-0.0056	0	0	-0.00159451	0.00617777	-0.00209813
-0.00830411	2010-11-22 16:00:00	0.0995026	0.100568	0.00106508	-0.00830411	0.0580259	0.022048	0.0311644	0.00437677	-0.000578014	0.00764331	0.0592334	-0.0158643	-0.0015269	0.00136125	0.00319615	0.00503407	0.00331276	-0.0115198	-0.0564556	-0.00562931	0	0	-0.00123624	0.00628591	-0.00106508
-0.00830411	2010-11-22 16:30:00	0.0987918	0.101174	0.00238172	-0.00830411	0.0582473	0.0220688	0.0312472	0.00442088	-0.000575632	0.00774134	0.0590565	-0.0157762	-0.00152622	0.00137684	0.003196	0.00504639	0.00334181	-0.0116217	-0.0563109	-0.00565755	0	0	-0.000939822	0.00614269	-0.00238172
-0.00830411	2010-11-22 17:00:00	0.100213	0.101233	0.00101977	-0.00830411	0.058336	0.0221097	0.0313036	0.00444952	-0.000572921	0.00784301	0.0589188	-0.0156907	-0.00151306	0.00138865	0.00319291	0.00503809	0.00337264	-0.0117405	-0.0562269	-0.0056855	0	0	-0.000731035	0.00574483	-0.00101977
-0.00830411	2010-11-22 17:30:00	0.0995026	0.100531	0.00102861	-0.00830411	0.0582326	0.0220689	0.0313209	0.00445723	-0.000570393	0.00795307	0.0588371	-0.0155991	-0.00153128	0.00138831	0.00316356	0.00503513	0.00340672	-0.0118768	-0.0562135	-0.00571243	0	0	-0.000627654	0.00510296	-0.00102861
-0.00830411	2010-11-22 18:00:00	0.0966596	0.0989478	0.00228824	-0.00830411	0.0578045	0.0218231	0.0312991	0.00446695	-0.000567535	0.00807101	0.0588084	-0.0155099	-0.00156066	0.00137984	0.003127	0.00504866	0.00344922	-0.0120199	-0.0562324	-0.00573806	0	0	-0.000638323	0.00424097	-0.00228824
-0.00830411	2010-11-22 18:30:00	0.0938167	0.0959804	0.00216366	-0.00830411	0.0563875	0.0215153	0.0311846	0.00447851	-0.000565477	0.0081934	0.0587826	-0.015421	-0.00158092	0.00136934	0.00311265	0.00507884	0.00349582	-0.0121596	-0.0562569	-0.00576268	0	0	-0.000762029	0.00319455	-0.00216366
-0.00830411	2010-11-22 19:00:00	0.0895523	0.0935286	0.00397633	-0.00830411	0.0558561	0.0212279	0.0308353	0.0044899	-0.000563826	0.00832595	0.0587653	-0.015333	-0.00156843	0.00135497	0.00313923	0.0051047	0.00355248	-0.012306	-0.0562824	-0.00578641	0	0	-0.000988216	0.00200918	-0.00397633
-0.00830411	2010-11-22 19:30:00	0.0881308	0.0911336	0.00300284	-0.00830411	0.0555313	0.0209814	0.0304815	0.00448587	-0.000562745	0.00845978	0.0587695	-0.0152471	-0.00155324	0.00134395	0.00318491	0.00512371	0.00361959	-0.0124515	-0.0563616	-0.00580747	0	0	-0.0012975	0.00073755	-0.00300284
-0.00830411	2010-11-22 20:00:00	0.0852879	0.0878891	0.00260125	-0.00830411	0.054439	0.020735	0.0300968	0.00446642	-0.000563184	0.00858719	0.0588225	-0.0151656	-0.00154344	0.00135319	0.00326266	0.0051295	0.00369664	-0.0125937	-0.0564763	-0.00582715	0	0	-0.00166298	-0.000563352	-0.00260125
-0.00830411	2010-11-22 20:30:00	0.082445	0.0853517	0.00290674	-0.00830411	0.0539076	0.020673	0.0296783	0.00443945	-0.000564861	0.00871768	0.0588984	-0.0150895	-0.00153095	0.00138511	0.00334318	0.00514186	0.00376572	-0.0127364	-0.0566398	-0.00584562	0	0	-0.00205201	-0.00183533	-0.00290674
-0.00830411	2010-11-22 21:00:00	0.0817343	0.0847607	0.0030264	-0.00830411	0.0549852	0.0206726	0.0295	0.00441041	-0.000568512	0.00885515	0.0590303	-0.0150193	-0.00150596	0.00142354	0.00339749	0.005124	0.00383176	-0.0128849	-0.0568747	-0.00586169	0	0	-0.00242839	-0.00302209	-0.0030264
-0.00830411	2010-11-22 21:30:00	0.0788913	0.0830296	0.00413833	-0.00830411	0.0545571	0.0208773	0.029369	0.00436215	-0.000574384	0.00900225	0.0592084	-0.0149532	-0.00150832	0.00145223	0.00346928	0.00509628	0.00389266	-0.0130497	-0.0571638	-0.00587643	0	0	-0.00275479	-0.00407221	-0.00413833
-0.00830411	2010-11-22 22:00:00	0.0796021	0.0830306	0.00342845	-0.00830411	0.0556493	0.0209801	0.0293616	0.00431029	-0.000581953	0.0091524	0.0594358	-0.0148903	-0.00157179	0.00147657	0.00352793	0.00508468	0.0039552	-0.0132218	-0.0575058	-0.00589048	0	0	-0.00299529	-0.00494184	-0.00342845
-0.00830411	2010-11-22 22:30:00	0.0788913	0.0831115	0.00422025	-0.00830411	0.0559741	0.021308	0.0295889	0.00427557	-0.000592035	0.00930648	0.0597074	-0.0148307	-0.00160996	0.00150677	0.00358939	0.00510822	0.00401234	-0.0134181	-0.057894	-0.00590175	0	0	-0.00311787	-0.00559697	-0.00422025
-0.00830411	2010-11-22 23:00:00	0.0803128	0.0846801	0.00436729	-0.00830411	0.057273	0.0217184	0.0298554	0.00424311	-0.00060476	0.00946832	0.0600672	-0.014778	-0.00163899	0.0015364	0.00364068	0.0051538	0.00406405	-0.0136333	-0.0583586	-0.00591069	0	0	-0.00309671	-0.0060152	-0.00436729
-0.00830411	2010-11-22 23:30:00	0.0831557	0.0873673	0.00421155	-0.00830411	0.0588968	0.0222313	0.0303192	0.00423742	-0.000619548	0.00963744	0.060461	-0.0147273	-0.0016596	0.00156096	0.00368478	0.00521065	0.00411511	-0.013838	-0.0588202	-0.00591771	0	0	-0.00291418	-0.0061868	-0.00421155
-0.00830411	2010-11-23	0.0852879	0.090313	0.00502511	-0.00830411	0.0600924	0.022806	0.0309086	0.00423956	-0.000635136	0.00981525	0.0608934	-0.0146776	-0.00169775	0.00157958	0.00374784	0.00529874	0.00416662	-0.0140204	-0.0592988	-0.00592372	0	0	-0.00256223	-0.00611518	-0.00502511
-0.00830411	2010-11-23 00:30:00	0.090263	0.0943196	0.00405664	-0.00830411	0.0618194	0.0233601	0.0316252	0.00426308	-0.000651298	0.00998827	0.0613602	-0.0146333	-0.00174232	0.00159964	0.00381854	0.00541811	0.00421957	-0.0142168	-0.059817	-0.00592781	0	0	-0.00204337	-0.00581659	-0.00405664
-0.00830411	2010-11-23 01:00:00	0.093106	0.0987744	0.00566839	-0.00830411	0.0634578	0.0239965	0.0323983	0.00431914	-0.00066757	0.0101491	0.0618846	-0.0145954	-0.00176731	0.00162677	0.00391668	0.00554281	0.00427432	-0.0144219	-0.0604152	-0.00593034	0	0	-0.00137086	-0.00531906	-0.00566839
-0.00830411	2010-11-23 01:30:00	0.0987918	0.103612	0.00482048	-0.00830411	0.0650669	0.0247351	0.0332451	0.00438286	-0.00068437	0.0103006	0.0624885	-0.0145647	-0.00178318	0.001659	0.00400583	0.00563054	0.0043326	-0.0146434	-0.0610947	-0.00593131	0	0	-0.000568247	-0.00466069	-0.00482048
-0.00830411	2010-11-23 02:00:00	0.104478	0.109929	0.00545083	-0.00830411	0.0677829	0.0255561	0.0341846	0.0044659	-0.00070024	0.0104391	0.0631398	-0.0145393	-0.00179736	0.00170394	0.00406445	0.00572496	0.00438501	-0.0148708	-0.0618194	-0.0059315	0	0	0.000331705	-0.00388729	-0.00545083
-0.00830411	2010-11-23 02:30:00	0.109453	0.116028	0.00657547	-0.00830411	0.0699527	0.0265614	0.0352197	0.0045643	-0.000715342	0.0105773	0.0638303	-0.0145191	-0.00183551	0.00174482	0.00411406	0.0058154	0.00442292	-0.0151116	-0.0625968	-0.00593141	0	0	0.00128882	-0.00304955	-0.00657547
-0.00830411	2010-11-23 03:00:00	0.117271	0.123125	0.0058536	-0.00830411	0.0730822	0.0273834	0.0364776	0.0046744	-0.000729561	0.0107161	0.0645634	-0.0145046	-0.00188312	0.00177242	0.00413889	0.00591355	0.0044659	-0.0153709	-0.0633994	-0.00592957	0	0	0.00225774	-0.00219983	-0.0058536
-0.00830411	2010-11-23 03:30:00	0.121535	0.127824	0.00628889	-0.00830411	0.0740417	0.0280613	0.0377346	0.00480553	-0.000743325	0.0108492	0.065331	-0.0144957	-0.00190946	0.00178227	0.00415809	0.00601169	0.0045214	-0.0156515	-0.064244	-0.00592628	0	0	0.00319065	-0.00138885	-0.00628889
-0.00830411	2010-11-23 04:00:00	0.12651	0.131973	0.00546305	-0.00830411	0.075134	0.0284315	0.0388253	0.00494453	-0.000755831	0.0109734	0.0661393	-0.0144937	-0.00199725	0.00179272	0.0041903	0.00612649	0.00458742	-0.0159405	-0.0651361	-0.0059217	0	0	0.00404007	-0.000662363	-0.00546305
-0.00830411	2010-11-23 04:30:00	0.130064	0.135661	0.00559715	-0.00830411	0.0760048	0.0288624	0.039724	0.00510644	-0.000767966	0.0110931	0.0669685	-0.0144946	-0.00201852	0.00180572	0.00421671	0.00625008	0.00465983	-0.0162132	-0.0660192	-0.00591638	0	0	0.00476187	-5.82025e-05	-0.00559715
-0.00830411	2010-11-23 05:00:00	0.132196	0.139409	0.0072125	-0.00830411	0.0775105	0.0292118	0.0404217	0.0052624	-0.00077765	0.0112091	0.0677906	-0.0144959	-0.00200401	0.00181869	0.00424764	0.00635763	0.00474447	-0.0164732	-0.0669139	-0.00591116	0	0	0.00531795	0.000396241	-0.0072125
-0.00830411	2010-11-23 05:30:00	0.135039	0.141376	0.00633659	-0.00830411	0.0778353	0.0294994	0.0409411	0.00541446	-0.000784562	0.0113194	0.06862	-0.0145003	-0.0020192	0.00182661	0.00429611	0.0064608	0.00483951	-0.0167194	-0.0678078	-0.00590608	0	0	0.0056787	0.000685818	-0.00633659
-0.00830411	2010-11-23 06:00:00	0.136461	0.142774	0.00631377	-0.00830411	0.07816	0.0296434	0.0414078	0.00555136	-0.000789947	0.0114213	0.0694459	-0.0145097	-0.00205297	0.00184272	0.0043696	0.00656442	0.00494868	-0.0169544	-0.0687028	-0.00590026	0	0	0.00582486	0.00080859	-0.00631377
-0.00830411	2010-11-23 06:30:00	0.137171	0.143986	0.0068147	-0.00830411	0.0787061	0.0298487	0.0417962	0.0056859	-0.000796247	0.0115098	0.0703008	-0.0145227	-0.00204925	0.00186336	0.0044501	0.00664404	0.00506457	-0.0172035	-0.0696381	-0.00589428	0	0	0.00574879	0.000775857	-0.0068147
-0.00830411	2010-11-23 07:00:00	0.139304	0.144793	0.00548942	-0.00830411	0.079341	0.0300744	0.04211	0.00579548	-0.000803654	0.01158	0.0711806	-0.0145433	-0.00206512	0.00189509	0.00450718	0.00670707	0.00517358	-0.0174518	-0.0705821	-0.00588738	0	0	0.00545495	0.000611225	-0.00548942
-0.00830411	2010-11-23 07:30:00	0.137882	0.145255	0.00737276	-0.00830411	0.0798871	0.0304227	0.0423765	0.00587414	-0.000811474	0.0116391	0.0720569	-0.0145677	-0.00207222	0.00193459	0.0045571	0.00674208	0.00527047	-0.0176871	-0.0714923	-0.00587928	0	0	0.0049596	0.000348753	-0.00737276
-0.00830411	2010-11-23 08:00:00	0.138593	0.146505	0.00791164	-0.00830411	0.0816436	0.0305876	0.0427093	0.00593203	-0.000820235	0.011688	0.0729165	-0.0145945	-0.00210969	0.0019647	0.00460841	0.00678726	0.0053638	-0.0179212	-0.0723976	-0.00586938	0	0	0.0042898	3.03078e-05	-0.00791164
-0.00830411	2010-11-23 08:30:00	0.137171	0.144937	0.0077658	-0.00830411	0.080758	0.0306293	0.0430969	0.00599164	-0.000831053	0.0117289	0.0737767	-0.0146255	-0.00213772	0.00197959	0.0046806	0.00684933	0.00545902	-0.0181528	-0.0732873	-0.00585818	0	0	0.00348166	-0.000297698	-0.0077658
-0.00830411	2010-11-23 09:00:00	0.136461	0.143198	0.00673754	-0.00830411	0.0800938	0.0305069	0.0432752	0.00604555	-0.000843992	0.0117539	0.074636	-0.0146591	-0.0021779	0.00199381	0.00479957	0.00692137	0.00556282	-0.0183751	-0.0741735	-0.00584711	0	0	0.00257799	-0.000587932	-0.00673754
-0.00830411	2010-11-23 09:30:00	0.137171	0.142591	0.0054192	-0.00830411	0.0803152	0.0306902	0.043358	0.00609933	-0.000858943	0.0117599	0.0754979	-0.0146965	-0.00223429	0.00202841	0.00493752	0.0070164	0.00565585	-0.0185915	-0.0750779	-0.00583478	0	0	0.00162564	-0.000795876	-0.0054192
-0.00830411	2010-11-23 10:00:00	0.138593	0.1443	0.00570708	-0.00830411	0.0822784	0.0312226	0.0434672	0.0061359	-0.000874698	0.0117475	0.0763666	-0.0147351	-0.00223936	0.00208831	0.00508711	0.00711086	0.00573464	-0.018792	-0.0759626	-0.00582037	0	0	0.000672503	-0.00088336	-0.00570708
-0.00830411	2010-11-23 10:30:00	0.142147	0.14706	0.00491389	-0.00830411	0.0846696	0.0320023	0.0437616	0.00616284	-0.000889507	0.0117248	0.0771992	-0.0147743	-0.00224036	0.00214983	0.00524112	0.00719211	0.00580097	-0.018958	-0.0768153	-0.00580541	0	0	-0.000235406	-0.000821639	-0.00491389
-0.00830411	2010-11-23 11:00:00	0.143568	0.149892	0.00632413	-0.00830411	0.0864854	0.0327823	0.0444919	0.00618797	-0.000903852	0.0116864	0.07799	-0.0148103	-0.00229506	0.00221564	0.0054053	0.00729126	0.00585736	-0.0190935	-0.0776552	-0.00578887	0	0	-0.00105675	-0.000593765	-0.00632413
-0.00830411	2010-11-23 11:30:00	0.147122	0.153631	0.00650979	-0.00830411	0.0885665	0.0336445	0.0454404	0.00622288	-0.000919293	0.0116321	0.0787637	-0.0148468	-0.0023501	0.00227948	0.00555867	0.00740832	0.00589677	-0.0192042	-0.0784323	-0.00577177	0	0	-0.00175729	-0.000196077	-0.00650979
-0.00830411	2010-11-23 12:00:00	0.15565	0.158727	0.00307652	-0.00830411	0.0913712	0.0346087	0.0466456	0.00628099	-0.000935889	0.0115596	0.0794706	-0.0148772	-0.00244059	0.00235462	0.00564645	0.00755063	0.00592284	-0.0193069	-0.0791146	-0.00575458	0	0	-0.00231172	0.000361311	-0.00307652
-0.00830411	2010-11-23 12:30:00	0.164179	0.164632	0.000452485	-0.00830411	0.0944119	0.035799	0.0479208	0.00635597	-0.000953002	0.011475	0.0801427	-0.0149069	-0.00249867	0.00242314	0.00570032	0.00768942	0.00592994	-0.0193916	-0.0797754	-0.00573688	0	0	-0.00270499	0.00105505	-0.000452485
-0.00830411	2010-11-23 13:00:00	0.167733	0.171226	0.00349304	-0.00830411	0.0979841	0.0368054	0.0493059	0.00643944	-0.000968255	0.0113927	0.0807682	-0.0149334	-0.00258646	0.00246309	0.00571032	0.00785584	0.00591882	-0.0194448	-0.0803796	-0.00571857	0	0	-0.00293278	0.00185007	-0.00349304
-0.00830411	2010-11-23 13:30:00	0.170576	0.175698	0.00512256	-0.00830411	0.0993865	0.0373817	0.0508377	0.00656518	-0.000981006	0.011313	0.0813497	-0.0149584	-0.00265298	0.00247398	0.00571812	0.00806873	0.00590612	-0.0194666	-0.080941	-0.00569878	0	0	-0.00300136	0.00270197	-0.00512256
-0.00830411	2010-11-23 14:00:00	0.171997	0.177677	0.00568004	-0.00830411	0.0988403	0.0375473	0.0520149	0.00673134	-0.000992718	0.0112332	0.0818861	-0.0149826	-0.00275934	0.00247057	0.00576059	0.00831919	0.00588118	-0.0194615	-0.0814623	-0.00567807	0	0	-0.00292671	0.00356002	-0.00568004
-0.00830411	2010-11-23 14:30:00	0.176972	0.180133	0.00316033	-0.00830411	0.0990471	0.0376297	0.0528428	0.00692973	-0.0010017	0.01115	0.0823798	-0.0150069	-0.00281506	0.00247579	0.00579562	0.00856764	0.00584494	-0.0194342	-0.081951	-0.00565495	0	0	-0.00273302	0.00437065	-0.00316033
-0.00830411	2010-11-23 15:00:00	0.178394	0.183003	0.00460913	-0.00830411	0.0997999	0.037875	0.0532822	0.00712011	-0.00100793	0.0110544	0.0828453	-0.0150305	-0.00277725	0.00249837	0.00581773	0.00877346	0.00580085	-0.0193633	-0.0823815	-0.00563021	0	0	-0.00245074	0.00508108	-0.00460913
-0.00830411	2010-11-23 15:30:00	0.179815	0.186034	0.00621832	-0.00830411	0.101025	0.038306	0.0534441	0.00727226	-0.00101094	0.0109588	0.0832681	-0.0150504	-0.00278906	0.00251754	0.00582913	0.00893921	0.00574369	-0.01926	-0.082779	-0.00560496	0	0	-0.00211428	0.00564281	-0.00621832
-0.00830411	2010-11-23 16:00:00	0.18408	0.189065	0.0049854	-0.00830411	0.10228	0.0386142	0.0538943	0.00741464	-0.00101045	0.0108616	0.0836606	-0.0150689	-0.00280426	0.00252873	0.00582312	0.00907914	0.00568027	-0.019122	-0.0831368	-0.00558016	0	0	-0.00175946	0.00601486	-0.0049854
-0.00830411	2010-11-23 16:30:00	0.18479	0.190251	0.00546081	-0.00830411	0.102176	0.0387588	0.0543309	0.00753179	-0.00100717	0.0107588	0.0840072	-0.0150858	-0.0027948	0.00252507	0.0058086	0.00917437	0.00561641	-0.0189756	-0.0834594	-0.00555544	0	0	-0.00142106	0.00616637	-0.00546081
-0.00830411	2010-11-23 17:00:00	0.185501	0.190381	0.00488017	-0.00830411	0.101748	0.0386769	0.0546447	0.00762814	-0.00100259	0.0106562	0.0843213	-0.0151012	-0.00286436	0.00252115	0.00580255	0.00926369	0.00554985	-0.0188338	-0.0837423	-0.00553129	0	0	-0.00113041	0.00607851	-0.00488017
-0.00830411	2010-11-23 17:30:00	0.18479	0.190389	0.00559861	-0.00830411	0.10163	0.0385537	0.0549186	0.00770469	-0.000995392	0.0105529	0.0846022	-0.0151192	-0.00286875	0.00251803	0.00577285	0.00930503	0.00547252	-0.0186882	-0.0839915	-0.00550703	0	0	-0.000913311	0.00574562	-0.00559861
-0.00830411	2010-11-23 18:00:00	0.183369	0.189344	0.00597523	-0.00830411	0.10132	0.0383897	0.0547831	0.00774875	-0.00098647	0.0104451	0.0848357	-0.0151382	-0.00284647	0.00251237	0.00569964	0.00932103	0.00539496	-0.0185406	-0.0841944	-0.00548331	0	0	-0.00078842	0.00517545	-0.00597523
-0.00830411	2010-11-23 18:30:00	0.183369	0.187285	0.00391609	-0.00830411	0.100449	0.0381641	0.0545949	0.00778164	-0.000973985	0.0103421	0.0850296	-0.0151561	-0.00286098	0.00250073	0.00562156	0.0093571	0.00531087	-0.0183677	-0.0843672	-0.00545939	0	0	-0.000766057	0.00438865	-0.00391609
-0.00830411	2010-11-23 19:00:00	0.181237	0.185049	0.00381253	-0.00830411	0.0999033	0.0377748	0.0543721	0.00781427	-0.000960309	0.0102496	0.0852022	-0.0151718	-0.00285153	0.00247072	0.00550567	0.00938733	0.00522828	-0.0181823	-0.0845242	-0.00543443	0	0	-0.000847627	0.00341739	-0.00381253
-0.00830411	2010-11-23 19:30:00	0.176972	0.180814	0.00384202	-0.00830411	0.0980581	0.0370775	0.0539783	0.00783529	-0.000945782	0.0101561	0.0853554	-0.0151868	-0.00282689	0.00243	0.00539311	0.00940609	0.00515894	-0.0179922	-0.0846476	-0.00540891	0	0	-0.00102562	0.00230347	-0.00384202
-0.00830411	2010-11-23 20:00:00	0.169865	0.174675	0.00480996	-0.00830411	0.0949287	0.0362569	0.0532827	0.00784462	-0.000930649	0.010069	0.0854644	-0.0152028	-0.00283499	0.00237547	0.00530505	0.00940493	0.00509497	-0.0177883	-0.0847199	-0.00538245	0	0	-0.00128419	0.00109588	-0.00480996
-0.00830411	2010-11-23 20:30:00	0.166311	0.169614	0.00330277	-0.00830411	0.0932903	0.0353128	0.0523959	0.00781738	-0.000915975	0.00998108	0.0855391	-0.0152183	-0.00280899	0.00233038	0.00521432	0.00937997	0.00504288	-0.0175719	-0.0847629	-0.00535553	0	0	-0.00160024	-0.000151974	-0.00330277
-0.00830411	2010-11-23 21:00:00	0.159204	0.163448	0.00424417	-0.00830411	0.090589	0.0345322	0.0512554	0.00776873	-0.000901135	0.00990078	0.0855959	-0.0152368	-0.00271311	0.00228887	0.00514986	0.00932126	0.00499063	-0.0173512	-0.0847789	-0.00532891	0	0	-0.00194502	-0.00138518	-0.00424417
-0.00830411	2010-11-23 21:30:00	0.154229	0.157939	0.00371049	-0.00830411	0.0887586	0.0336906	0.049972	0.00768578	-0.00088667	0.00982742	0.0856328	-0.0152586	-0.00269925	0.00225586	0.00508551	0.00924861	0.00493988	-0.0171188	-0.0847518	-0.0053021	0	0	-0.00228602	-0.00255025	-0.00371049
-0.00830411	2010-11-23 22:00:00	0.148543	0.152712	0.00416897	-0.00830411	0.0866921	0.0330128	0.0488459	0.00758522	-0.000872921	0.00976386	0.0856217	-0.0152808	-0.00262159	0.00222595	0.00503248	0.00913593	0.00489202	-0.0168806	-0.0846745	-0.00527433	0	0	-0.00258917	-0.00359788	-0.00416897
-0.00830411	2010-11-23 22:30:00	0.142857	0.148234	0.00537678	-0.00830411	0.0851717	0.0323967	0.0477372	0.00745966	-0.000861732	0.009706	0.0855924	-0.0153049	-0.00257364	0.00219719	0.00496953	0.0089994	0.00483897	-0.0166591	-0.0845785	-0.00524587	0	0	-0.00282116	-0.00448547	-0.00537678
-0.00830411	2010-11-23 23:00:00	0.139304	0.144505	0.00520119	-0.00830411	0.0838874	0.0319239	0.0467338	0.00731505	-0.000852585	0.00965427	0.0855279	-0.0153337	-0.00255203	0.00217827	0.00490209	0.00886277	0.00478369	-0.0164502	-0.0844236	-0.0052172	0	0	-0.00295165	-0.00517917	-0.00520119
-0.00830411	2010-11-23 23:30:00	0.13575	0.141967	0.00621732	-0.00830411	0.0831346	0.0316358	0.0459179	0.00715502	-0.000845951	0.00960904	0.085416	-0.0153645	-0.00251995	0.00215	0.0048316	0.00870461	0.00472704	-0.0162485	-0.0842316	-0.00518876	0	0	-0.00295548	-0.00565555	-0.00621732
-0.00830411	2010-11-24	0.135039	0.140846	0.00580642	-0.00830411	0.0831346	0.0314508	0.0452947	0.00699123	-0.000841281	0.0095663	0.08529	-0.0153974	-0.00247909	0.00212118	0.00476595	0.00854632	0.00467334	-0.0160559	-0.0840338	-0.00516008	0	0	-0.00281443	-0.00590263	-0.00580642
-0.00830411	2010-11-24 00:30:00	0.13575	0.136147	0.000397017	-0.00830411	0.0826031	0.0313481	0.0448326	0.00684311	-0.000837604	0.00952399	0.0851218	-0.015429	-0.00244871	0.00208393	0.00472788	0.00842026	0.00461593	-0.0158664	-0.0837974	-0.00513081	-0.00372088	-2.2997e-35	-0.00251875	-0.0059203	-0.0041179
-0.00830411	2010-11-24 01:00:00	0.134318	0.134114	-0.000203642	-0.00830411	0.0823817	0.0312046	0.0445797	0.00670849	-0.000835316	0.00948048	0.0849234	-0.0154603	-0.0024612	0.00206108	0.00470021	0.0083104	0.00456602	-0.0156956	-0.0835343	-0.00510163	-0.00562104	-2.9325e-19	-0.00206803	-0.0057202	-0.0054174
-0.00830411	2010-11-24 01:30:00	0.137111	0.133226	-0.00388467	-0.00830411	0.081939	0.0311837	0.0444269	0.00660272	-0.000833895	0.00943496	0.0846767	-0.0154947	-0.00237409	0.00204307	0.00468688	0.00820034	0.00451552	-0.0155506	-0.0832485	-0.00507253	-0.00680887	-8.09007e-14	-0.00147165	-0.00532492	-0.0029242
-0.00830411	2010-11-24 02:00:00	0.135576	0.133858	-0.00171739	-0.00830411	0.0823817	0.0312654	0.0442831	0.00651815	-0.000832427	0.0093846	0.0843864	-0.0155315	-0.00235619	0.00203491	0.00466039	0.00809324	0.00445989	-0.0154184	-0.082935	-0.00504297	-0.00767393	-4.59906e-11	-0.000748523	-0.00476654	-0.00595654
-0.00830411	2010-11-24 02:30:00	0.138239	0.135406	-0.00283307	-0.00830411	0.0830312	0.0314702	0.0442967	0.00645101	-0.000830598	0.00932888	0.0840732	-0.0155684	-0.00232107	0.0020315	0.00462221	0.00798801	0.00440269	-0.0152968	-0.0825893	-0.00501349	-0.00835447	-2.16527e-09	7.374e-05	-0.00408476	-0.00552141
-0.00830411	2010-11-24 03:00:00	0.140132	0.137263	-0.00286874	-0.00830411	0.0836807	0.0316554	0.0444194	0.00640113	-0.000828838	0.00927278	0.0837224	-0.0156062	-0.00230689	0.00201989	0.00456914	0.00789148	0.00433954	-0.0151962	-0.0822033	-0.0049836	-0.00891546	-2.90919e-08	0.000960206	-0.00332449	-0.00604675
-0.00830411	2010-11-24 03:30:00	0.143402	0.138541	-0.00486091	-0.00830411	0.083666	0.0316967	0.0446423	0.0063763	-0.000825934	0.00921304	0.0833328	-0.0156432	-0.00229608	0.00200096	0.0044944	0.00780099	0.00428766	-0.0151136	-0.0817782	-0.00495392	-0.00939269	-1.90017e-07	0.00187054	-0.00253313	-0.00453197
-0.00830411	2010-11-24 04:00:00	0.143765	0.139436	-0.00432893	-0.00830411	0.083356	0.0316559	0.0448078	0.00637069	-0.000822684	0.00914876	0.0828815	-0.0156781	-0.0022917	0.00197495	0.00441825	0.00772266	0.00424517	-0.0150372	-0.0812827	-0.004924	-0.00980792	-7.88446e-07	0.00276129	-0.00175761	-0.00547978
-0.00830411	2010-11-24 04:30:00	0.144106	0.140389	-0.00371673	-0.00830411	0.083356	0.0315124	0.0448861	0.00637656	-0.000819064	0.00908726	0.0823846	-0.0157129	-0.00230047	0.00194358	0.00434481	0.00765652	0.00421576	-0.0149621	-0.0807521	-0.00489292	-0.0101754	-2.41299e-06	0.00358846	-0.00104156	-0.00646112
-0.00830411	2010-11-24 05:00:00	0.145116	0.140261	-0.00485497	-0.00830411	0.0825884	0.0313076	0.0448416	0.00638996	-0.000813454	0.00902469	0.081879	-0.0157464	-0.00225725	0.00190883	0.00425843	0.00759943	0.00419656	-0.0148892	-0.0802381	-0.00486139	-0.0105051	-5.95971e-06	0.00431011	-0.000422442	-0.00565606
-0.00830411	2010-11-24 05:30:00	0.144695	0.139309	-0.00538603	-0.00830411	0.0814962	0.0309998	0.0446097	0.00639964	-0.000806276	0.0089584	0.0813762	-0.0157809	-0.00222417	0.00187526	0.00419411	0.00754314	0.00418935	-0.0148141	-0.0797146	-0.0048319	-0.0108039	-1.25822e-05	0.00488901	7.07879e-05	-0.00543047
-0.00830411	2010-11-24 06:00:00	0.142812	0.138509	-0.00430314	-0.00830411	0.0808613	0.0307328	0.0442996	0.00641124	-0.00079668	0.00889206	0.0808559	-0.0158134	-0.00220188	0.00184247	0.00414717	0.00749213	0.00418938	-0.0147352	-0.0791741	-0.00480377	-0.0110772	-2.3598e-05	0.00529487	0.000419587	-0.00679768
-0.00830411	2010-11-24 06:30:00	0.140928	0.137501	-0.00342705	-0.00830411	0.0804186	0.0303839	0.0439631	0.00641878	-0.000787147	0.00882581	0.0803147	-0.0158445	-0.00214516	0.0018112	0.00409597	0.00741818	0.00419916	-0.0146555	-0.0785902	-0.00477568	-0.011329	-4.03839e-05	0.00550632	0.00061702	-0.00794235
-0.00830411	2010-11-24 07:00:00	0.139026	0.134816	-0.00421062	-0.00830411	0.0787949	0.0300555	0.0434956	0.00640695	-0.000777368	0.00875266	0.079715	-0.0158743	-0.00210497	0.00178835	0.00406812	0.00732526	0.0042072	-0.0145737	-0.0779654	-0.00474768	-0.0115624	-6.42831e-05	0.00551228	0.000668157	-0.00741611
-0.00830411	2010-11-24 07:30:00	0.134263	0.132784	-0.00147957	-0.00830411	0.0782634	0.0296861	0.0429853	0.00637796	-0.000768028	0.00867656	0.0791024	-0.015903	-0.00209079	0.00177455	0.00401964	0.00722465	0.00421334	-0.0144789	-0.0773011	-0.0047201	-0.01178	-9.65349e-05	0.00531266	0.000589628	-0.010397
-0.00830411	2010-11-24 08:00:00	0.131632	0.130357	-0.00127523	-0.00830411	0.0774959	0.0292963	0.0425833	0.00633732	-0.000759503	0.00859733	0.0784716	-0.0159279	-0.00203677	0.00176238	0.00398022	0.00710568	0.00422377	-0.0143816	-0.0765984	-0.0046934	-0.0119837	-0.000138228	0.00491839	0.000408329	-0.0108467
-0.00830411	2010-11-24 08:30:00	0.128999	0.126247	-0.00275164	-0.00830411	0.0755327	0.0288242	0.0420367	0.00628516	-0.000752775	0.00851751	0.0778335	-0.0159521	-0.00200333	0.00174029	0.00396154	0.00698204	0.00423493	-0.0142897	-0.0758777	-0.0046667	-0.0121752	-0.000190277	0.00435079	0.000159344	-0.00961385
-0.00830411	2010-11-24 09:00:00	0.124924	0.12259	-0.00233425	-0.00830411	0.0744698	0.028127	0.0413954	0.00622538	-0.00074683	0.00843828	0.0771831	-0.015975	-0.00201042	0.00171753	0.00398372	0.00687595	0.00424957	-0.0141932	-0.0751202	-0.00464019	-0.0123559	-0.000253411	0.00364017	-0.000116768	-0.0102751
-0.00830411	2010-11-24 09:30:00	0.122982	0.117438	-0.00554364	-0.00830411	0.0718572	0.0275717	0.0407043	0.00615982	-0.000742207	0.00835289	0.0765224	-0.0159969	-0.00199388	0.00171105	0.00403517	0.00678174	0.00425787	-0.0140967	-0.0743605	-0.00461327	-0.012527	-0.000328182	0.00282391	-0.00037714	-0.00731149
-0.00830411	2010-11-24 10:00:00	0.118197	0.114528	-0.00366874	-0.00830411	0.0715618	0.0271406	0.0398056	0.00608265	-0.000738535	0.00826103	0.0758465	-0.0160188	-0.00196383	0.00172505	0.00409384	0.00669542	0.00425351	-0.0140086	-0.0735777	-0.00458623	-0.0126893	-0.000414974	0.00194413	-0.000579986	-0.00943555
-0.00830411	2010-11-24 10:30:00	0.112701	0.112079	-0.000621926	-0.00830411	0.071119	0.0270572	0.039086	0.00600535	-0.00073481	0.00816347	0.0751785	-0.0160393	-0.00193783	0.00175436	0.00415676	0.00661629	0.00422697	-0.0139084	-0.0727999	-0.0045601	-0.0128438	-0.000514019	0.001045	-0.000687941	-0.0127359
-0.00830411	2010-11-24 11:00:00	0.112173	0.110829	-0.00134463	-0.00830411	0.0714438	0.0270779	0.0386194	0.00590116	-0.000732308	0.00805504	0.0745331	-0.0160575	-0.0019152	0.00178095	0.00419912	0.00653239	0.00419578	-0.0137997	-0.0720508	-0.0045324	-0.0129912	-0.000625414	0.000170033	-0.000671102	-0.012272
-0.00830411	2010-11-24 11:30:00	0.109513	0.109945	0.000431841	-0.00830411	0.0715471	0.0272619	0.0383982	0.0058031	-0.000731263	0.00793791	0.0738821	-0.0160737	-0.00194087	0.00180376	0.00422678	0.00649547	0.00414976	-0.0136831	-0.0712919	-0.00450492	-0.0131322	-0.000749144	-0.000640569	-0.000509523	-0.0143131
-0.00830411	2010-11-24 12:00:00	0.107564	0.110652	0.00308873	-0.00830411	0.0726394	0.0275081	0.0384991	0.00571648	-0.000730851	0.00781474	0.0732355	-0.0160843	-0.00199657	0.00182438	0.00422522	0.00647853	0.00409711	-0.0135556	-0.0705377	-0.00447781	-0.0132671	-0.000885094	-0.00135229	-0.000194967	-0.0172409
-0.00830411	2010-11-24 12:30:00	0.109168	0.111497	0.00232943	-0.00830411	0.0733922	0.0277954	0.0387355	0.00563764	-0.000731587	0.00768421	0.0725942	-0.0160899	-0.0020192	0.00183701	0.00421768	0.00648225	0.00403421	-0.0134335	-0.0697857	-0.00444969	-0.0133966	-0.00103307	-0.00193824	0.000268236	-0.0167591
-0.00830411	2010-11-24 13:00:00	0.110772	0.112282	0.00150996	-0.00830411	0.0738203	0.0279601	0.0390629	0.00557445	-0.000731702	0.0075524	0.0719596	-0.0160921	-0.00203507	0.00183414	0.00419132	0.00650802	0.00396894	-0.0132946	-0.0690397	-0.00442225	-0.0135211	-0.00119282	-0.00238052	0.000863282	-0.0162239
-0.00830411	2010-11-24 13:30:00	0.111669	0.11276	0.00109178	-0.00830411	0.0738203	0.0279605	0.0393686	0.00554769	-0.000730856	0.00741578	0.0713323	-0.0160899	-0.00206512	0.00182312	0.00416348	0.00655903	0.00390154	-0.0131389	-0.0682936	-0.00439565	-0.0136409	-0.00136403	-0.00267099	0.00156193	-0.0160967
-0.00830411	2010-11-24 14:00:00	0.110435	0.112976	0.00254024	-0.00830411	0.0733922	0.02794	0.0395642	0.00554624	-0.000729404	0.00727587	0.0707136	-0.0160833	-0.00209686	0.00181296	0.0041384	0.00664465	0.00382501	-0.0129619	-0.0675441	-0.00437012	-0.0137564	-0.00154634	-0.00281133	0.0023264	-0.017843
-0.00830411	2010-11-24 14:30:00	0.110624	0.113988	0.00336466	-0.00830411	0.073717	0.027899	0.0396252	0.00557703	-0.000726781	0.00713866	0.0700957	-0.0160719	-0.00207795	0.00180478	0.00408396	0.00671784	0.0037396	-0.0127744	-0.0668002	-0.00434724	-0.0138679	-0.00173938	-0.00281249	0.003112	-0.0189719
-0.00830411	2010-11-24 15:00:00	0.110101	0.114419	0.00431792	-0.00830411	0.0734956	0.0278376	0.0396161	0.00560593	-0.000722393	0.0070056	0.0694517	-0.0160547	-0.00205128	0.00179118	0.00400021	0.00677296	0.00365332	-0.0125671	-0.0660443	-0.00432528	-0.0139756	-0.00194275	-0.00269347	0.00387019	-0.0202362
-0.00830411	2010-11-24 15:30:00	0.109579	0.114124	0.00454514	-0.00830411	0.0728461	0.0276532	0.0395197	0.00563099	-0.000716438	0.0068698	0.0688019	-0.0160318	-0.00205297	0.00176909	0.00390789	0.00679318	0.00356569	-0.0123481	-0.0653116	-0.00430477	-0.0140798	-0.00215603	-0.00247975	0.00455199	-0.020781
-0.00830411	2010-11-24 16:00:00	0.109057	0.113657	0.00460064	-0.00830411	0.0721966	0.027407	0.0393842	0.00565604	-0.000709585	0.00673344	0.0681441	-0.0160053	-0.00203913	0.00173231	0.00380664	0.0068053	0.0034793	-0.0121153	-0.0645799	-0.00428498	-0.0141807	-0.0023788	-0.00220117	0.0051113	-0.0211601
-0.00830411	2010-11-24 16:30:00	0.107113	0.112855	0.00574186	-0.00830411	0.0715471	0.0270789	0.0391523	0.00567504	-0.000701655	0.00659841	0.067463	-0.0159715	-0.00202258	0.0016846	0.00371586	0.00679473	0.0034004	-0.0118783	-0.0638394	-0.00426679	-0.0142785	-0.00261063	-0.00188977	0.00550802	-0.022631
-0.00830411	2010-11-24 17:00:00	0.105897	0.110949	0.00505221	-0.00830411	0.0701301	0.0267707	0.038785	0.00567294	-0.000692012	0.00646085	0.0667698	-0.0159322	-0.00199962	0.00164111	0.00363834	0.00676208	0.00332625	-0.0116409	-0.0630969	-0.00425133	-0.0143735	-0.0028511	-0.00157748	0.00571069	-0.0222768
-0.00830411	2010-11-24 17:30:00	0.103969	0.109802	0.00583302	-0.00830411	0.06982	0.0264221	0.0383356	0.00565547	-0.000680426	0.00632069	0.0660484	-0.0158864	-0.00196653	0.00160197	0.00357076	0.00670377	0.00325041	-0.0113841	-0.0623092	-0.00423556	-0.0144657	-0.00309978	-0.00129391	0.00569848	-0.0233985
-0.00830411	2010-11-24 18:00:00	0.102752	0.107528	0.00477596	-0.00830411	0.0686098	0.0260932	0.0379291	0.00562836	-0.00066758	0.0061702	0.0653013	-0.0158331	-0.00190339	0.00157255	0.00350048	0.00662172	0.00317692	-0.0111253	-0.0615069	-0.00422156	-0.0145553	-0.00335626	-0.00106438	0.00546247	-0.0226875
-0.00830411	2010-11-24 18:30:00	0.0979819	0.104927	0.00694473	-0.00830411	0.0676502	0.0256628	0.0374052	0.00558973	-0.000654098	0.00601607	0.0645422	-0.0157739	-0.00183822	0.00154043	0.00342706	0.006519	0.0031069	-0.0108732	-0.0607151	-0.00420946	-0.0146425	-0.00362013	-0.000908332	0.00500608	-0.0252073
-0.00830411	2010-11-24 19:00:00	0.094633	0.101508	0.00687473	-0.00830411	0.0662332	0.0252313	0.0368813	0.00554532	-0.000640093	0.00586579	0.0637998	-0.0157142	-0.00182674	0.0015127	0.00334186	0.00640485	0.00303135	-0.0106177	-0.0599258	-0.00419934	-0.0147273	-0.00389099	-0.000838149	0.00434471	-0.025493
-0.00830411	2010-11-24 19:30:00	0.0912841	0.0982993	0.00701524	-0.00830411	0.065377	0.0247391	0.0363265	0.00548734	-0.000625759	0.00571817	0.0630354	-0.0156508	-0.00176798	0.00148167	0.00324375	0.00626833	0.00296222	-0.0103606	-0.0591073	-0.00419132	-0.01481	-0.00416847	-0.000858452	0.00350474	-0.0259937
-0.00830411	2010-11-24 20:00:00	0.0879351	0.0937003	0.00576525	-0.00830411	0.0636352	0.0241439	0.035667	0.00542178	-0.000611723	0.00557239	0.0622535	-0.0155815	-0.0017376	0.00144319	0.00315581	0.00613145	0.00288784	-0.0101136	-0.058291	-0.00418527	-0.0148906	-0.00445219	-0.000965954	0.00252173	-0.025108
-0.00830411	2010-11-24 20:30:00	0.082454	0.0883424	0.00588838	-0.00830411	0.0615834	0.023385	0.0349286	0.00534846	-0.000596704	0.00543162	0.0614759	-0.0155088	-0.00171565	0.00139832	0.00306794	0.00598909	0.00281906	-0.00986563	-0.0574907	-0.00418105	-0.0149692	-0.00474179	-0.0011498	0.00143838	-0.0255994
-0.00830411	2010-11-24 21:00:00	0.0762812	0.0823948	0.00611362	-0.00830411	0.0591922	0.0225639	0.0340418	0.0052713	-0.000582109	0.00529364	0.0607001	-0.0154335	-0.00167311	0.00135766	0.00299915	0.00585549	0.00275855	-0.00961688	-0.0566777	-0.00417824	-0.0150459	-0.00503692	-0.0013924	0.000301989	-0.0261965
-0.00830411	2010-11-24 21:30:00	0.070114	0.076757	0.006643	-0.00830411	0.0571403	0.0218246	0.0330195	0.00518449	-0.00056789	0.00516494	0.0598935	-0.0153548	-0.00163731	0.00132382	0.00294344	0.00573834	0.00269834	-0.0093467	-0.0558188	-0.00417781	-0.0151208	-0.00533726	-0.00167066	-0.000838176	-0.0271011
-0.00830411	2010-11-24 22:00:00	0.0639467	0.0718437	0.00789697	-0.00830411	0.055738	0.0212082	0.0319153	0.00508788	-0.00055364	0.00504362	0.05905	-0.0152672	-0.00157755	0.00129616	0.00288182	0.00561212	0.00263259	-0.00906774	-0.0549455	-0.00417874	-0.0151941	-0.00564247	-0.00195755	-0.00193347	-0.0287335
-0.00830411	2010-11-24 22:30:00	0.059201	0.0673341	0.00813313	-0.00830411	0.054439	0.0206947	0.0309202	0.00496639	-0.000539614	0.00492717	0.0581881	-0.0151742	-0.00151812	0.00126881	0.00282615	0.005476	0.00256575	-0.00879008	-0.0540524	-0.00417949	-0.0152656	-0.00595227	-0.00222395	-0.00293837	-0.029351
-0.00830411	2010-11-24 23:00:00	0.0537445	0.0630986	0.00935408	-0.00830411	0.05314	0.0202634	0.0300214	0.00483908	-0.000526732	0.00481844	0.0573227	-0.0150776	-0.00149955	0.00124507	0.00277628	0.00534179	0.00249787	-0.00853336	-0.0531892	-0.00418161	-0.0153356	-0.00626635	-0.00244056	-0.0038127	-0.0309561
-0.00830411	2010-11-24 23:30:00	0.0489987	0.0598127	0.010814	-0.00830411	0.0523872	0.0198119	0.0292973	0.00470424	-0.000514927	0.00471553	0.0564566	-0.0149771	-0.00147017	0.00122053	0.00270733	0.00521407	0.0024275	-0.00827541	-0.0523109	-0.00418495	-0.0154042	-0.00658444	-0.00257988	-0.00452353	-0.0328026
-0.00830411	2010-11-25	0.0456744	0.0561131	0.0104387	-0.00830411	0.0508669	0.0193805	0.0286598	0.00457119	-0.000504751	0.00461137	0.0555897	-0.0148731	-0.00142999	0.00119737	0.00265027	0.00507629	0.00234732	-0.00804096	-0.051453	-0.00418946	-0.0154712	-0.00690626	-0.00261811	-0.00504658	-0.0328161
-0.00830411	2010-11-25 00:30:00	0.0437716	0.0532695	0.00949785	-0.00830411	0.0499073	0.019011	0.0279921	0.0044345	-0.000496309	0.00450756	0.0547327	-0.014768	-0.00140196	0.00117024	0.00258557	0.00494892	0.00225573	-0.00781488	-0.0506218	-0.00419657	-0.0155369	-0.00723157	-0.00253679	-0.00536728	-0.0322664
-0.00830411	2010-11-25 01:00:00	0.0425795	0.0513978	0.00881827	-0.00830411	0.0494645	0.0186415	0.0274554	0.00431319	-0.000488181	0.00440705	0.053886	-0.0146583	-0.00138609	0.00114342	0.00250205	0.00483242	0.00216627	-0.00760686	-0.0497991	-0.00420457	-0.0156013	-0.00756013	-0.0023242	-0.00548126	-0.0319797
-0.00830411	2010-11-25 01:30:00	0.0392552	0.0488862	0.00963097	-0.00830411	0.0479441	0.018313	0.0269179	0.0041977	-0.000479985	0.00430615	0.0530496	-0.0145447	-0.00134389	0.00111709	0.00244064	0.00472775	0.00208633	-0.00741601	-0.0489854	-0.00421332	-0.0156644	-0.0078917	-0.00197637	-0.00539431	-0.0331871
-0.00830411	2010-11-25 02:00:00	0.0373671	0.0474447	0.0100776	-0.00830411	0.0471913	0.0179436	0.0263639	0.00409776	-0.000472149	0.00420525	0.052217	-0.0144261	-0.00131789	0.00108156	0.00238483	0.00463459	0.00200404	-0.00723356	-0.0481303	-0.0042231	-0.0157263	-0.00822606	-0.00149762	-0.00512195	-0.03403
-0.00830411	2010-11-25 02:30:00	0.0376282	0.0465179	0.00888971	-0.00830411	0.0464238	0.0176762	0.0259447	0.0040149	-0.000464345	0.00410766	0.0513782	-0.0143047	-0.00128615	0.00105022	0.00232326	0.00454107	0.00193276	-0.00706158	-0.0472816	-0.00423325	-0.015787	-0.008563	-0.00090062	-0.00468842	-0.0332397
-0.00830411	2010-11-25 03:00:00	0.0357571	0.0460283	0.0102712	-0.00830411	0.0458923	0.0174502	0.0254471	0.00393015	-0.000456629	0.00400153	0.0505356	-0.0141783	-0.00125204	0.00102459	0.00226308	0.00444182	0.0018626	-0.00689884	-0.0464053	-0.0042453	-0.0158466	-0.00890233	-0.00020594	-0.00412528	-0.0350201
-0.00830411	2010-11-25 03:30:00	0.0381504	0.0461143	0.00796389	-0.00830411	0.0455822	0.0173677	0.0250113	0.00385128	-0.000446495	0.0038949	0.0496692	-0.0140464	-0.00124191	0.00100818	0.00218968	0.00435308	0.00179719	-0.00674113	-0.0455124	-0.00425835	-0.0159051	-0.00924386	0.000558905	-0.00346956	-0.0331129
-0.00830411	2010-11-25 04:00:00	0.0384115	0.0471681	0.00875656	-0.00830411	0.0458923	0.0172654	0.0248021	0.00377801	-0.000435525	0.00379074	0.0487794	-0.0139061	-0.00116864	0.000980182	0.00210164	0.00423849	0.00174502	-0.0065792	-0.0445891	-0.00427185	-0.0159625	-0.00958741	0.00136087	-0.0027617	-0.0343065
-0.00830411	2010-11-25 04:30:00	0.0400941	0.0467925	0.00669842	-0.00830411	0.0449034	0.01704	0.0246229	0.00370872	-0.000424864	0.00368621	0.047865	-0.0137578	-0.00114365	0.000940347	0.00200914	0.00412903	0.00170238	-0.00642233	-0.0436459	-0.00428419	-0.016019	-0.0099328	0.00216315	-0.00204313	-0.0326502
-0.00830411	2010-11-25 05:00:00	0.0375122	0.0457882	0.00827601	-0.00830411	0.0436191	0.0166707	0.0243519	0.00365306	-0.0004138	0.00358197	0.0469498	-0.0136073	-0.00115378	0.000902809	0.00189027	0.00403316	0.00166908	-0.00626417	-0.0427132	-0.00429648	-0.0160744	-0.0102799	0.00292732	-0.00135386	-0.0346303
-0.00830411	2010-11-25 05:30:00	0.0377733	0.0452946	0.00752126	-0.00830411	0.0429696	0.0162806	0.0240591	0.00360685	-0.000401769	0.00347906	0.0460202	-0.0134558	-0.00112137	0.000868324	0.00176118	0.00393295	0.00163996	-0.00611109	-0.0417501	-0.00430715	-0.0161289	-0.0106285	0.00361553	-0.000730043	-0.0342787
-0.00830411	2010-11-25 06:00:00	0.0359022	0.0440254	0.00812318	-0.00830411	0.0418774	0.0159114	0.0236044	0.00356249	-0.0003894	0.00338291	0.0450727	-0.0133013	-0.0010481	0.000817408	0.0016473	0.00382625	0.00161975	-0.00597142	-0.0407948	-0.0043174	-0.0161825	-0.0109785	0.00419279	-0.000201757	-0.0352842
-0.00830411	2010-11-25 06:30:00	0.0347418	0.0417347	0.0069929	-0.00830411	0.0404604	0.0151938	0.0230323	0.00351624	-0.000375541	0.00329619	0.0441381	-0.0131465	-0.00100859	0.000751627	0.00156974	0.00370728	0.00161395	-0.00582164	-0.0398342	-0.00432734	-0.0162353	-0.0113297	0.00462914	0.000208926	-0.0345579
-0.00830411	2010-11-25 07:00:00	0.0286063	0.0369395	0.00833322	-0.00830411	0.0371096	0.0143319	0.022302	0.00346811	-0.000362184	0.00320994	0.0431926	-0.0129844	-0.000994409	0.000694142	0.0015276	0.00359722	0.00160954	-0.00567106	-0.038872	-0.00433653	-0.0162871	-0.0116821	0.00490152	0.000489338	-0.0363024
-0.00830411	2010-11-25 07:30:00	0.0238923	0.0329945	0.0091022	-0.00830411	0.0350577	0.0135102	0.0213234	0.00341985	-0.000350347	0.00312403	0.0422484	-0.0128205	-0.000942746	0.000673904	0.00152175	0.00348786	0.00160449	-0.00553265	-0.0379402	-0.00434519	-0.0163381	-0.0120354	0.00499526	0.000637037	-0.0374758
-0.00830411	2010-11-25 08:00:00	0.0213105	0.0302447	0.00893418	-0.00830411	0.0343195	0.013017	0.0202237	0.00336349	-0.000339048	0.00304544	0.0413032	-0.0126553	-0.000839094	0.000661824	0.00151724	0.00333794	0.0015906	-0.00539758	-0.0370333	-0.00435374	-0.0163884	-0.0123897	0.00490502	0.000659926	-0.0377122
-0.00830411	2010-11-25 08:30:00	0.0187486	0.0267867	0.00803811	-0.00830411	0.0330946	0.0125037	0.0192586	0.00326105	-0.000328663	0.00297169	0.0403619	-0.0124884	-0.000766152	0.000660954	0.00152497	0.00314935	0.00158185	-0.00525368	-0.036107	-0.00436224	-0.0164378	-0.0127447	0.00463522	0.000575638	-0.0372206
-0.00830411	2010-11-25 09:00:00	0.0147797	0.0222506	0.00747088	-0.00830411	0.0310574	0.0119908	0.0183426	0.00313575	-0.000319161	0.00290416	0.0394138	-0.0123208	-0.000735423	0.000648607	0.00155713	0.00297043	0.00156733	-0.00511526	-0.035197	-0.00436897	-0.0164865	-0.0131003	0.0041998	0.000410193	-0.0370577
-0.00830411	2010-11-25 09:30:00	0.0108107	0.0185969	0.00778617	-0.00830411	0.0299652	0.0113951	0.0176313	0.00301838	-0.00031132	0.00283307	0.0384777	-0.0121528	-0.000793831	0.000659954	0.00158231	0.00283788	0.00154735	-0.0049798	-0.0342617	-0.00437419	-0.0165345	-0.0134565	0.00362134	0.000196008	-0.0377772
-0.00830411	2010-11-25 10:00:00	0.0061311	0.0150436	0.00891252	-0.00830411	0.0286809	0.0111272	0.0169237	0.00290053	-0.000304723	0.0027574	0.0375282	-0.0119825	-0.000723943	0.000674911	0.00161873	0.00269678	0.00152075	-0.00486406	-0.033331	-0.00437927	-0.0165818	-0.0138132	0.00292972	-3.062e-05	-0.0393075
-0.00830411	2010-11-25 10:30:00	0.0050051	0.0132886	0.00828348	-0.00830411	0.0292417	0.0110241	0.0161786	0.0027638	-0.000299107	0.0026801	0.0365924	-0.011813	-0.000744199	0.000691539	0.0016289	0.00257918	0.00148575	-0.00475582	-0.0324061	-0.00438432	-0.0166284	-0.0141702	0.00216017	-0.000232378	-0.0390821
-0.00830411	2010-11-25 11:00:00	0.0031683	0.0118134	0.00864512	-0.00830411	0.0294484	0.0110854	0.015852	0.00262886	-0.000293147	0.00260279	0.035654	-0.0116462	-0.000724619	0.000705047	0.00163169	0.00248901	0.00144105	-0.00464045	-0.0315014	-0.00439032	-0.0166743	-0.0145275	0.00135115	-0.000373924	-0.0398469
-0.00830411	2010-11-25 11:30:00	0.0020423	0.0101548	0.00811253	-0.00830411	0.029227	0.0111678	0.0156691	0.00250785	-0.000288377	0.00252631	0.034752	-0.0114832	-0.000757707	0.000708145	0.00160792	0.00246658	0.00138858	-0.00452763	-0.0306211	-0.00439683	-0.0167195	-0.0148851	0.000541911	-0.000424778	-0.0397171
-0.00830411	2010-11-25 12:00:00	0.0030485	0.00954798	0.00649948	-0.00830411	0.0296551	0.0112088	0.0157309	0.00242342	-0.000284622	0.00245183	0.0338728	-0.0113232	-0.000782697	0.000710396	0.00156252	0.00248656	0.00132838	-0.00441395	-0.0297718	-0.00440363	-0.0167642	-0.0152427	-0.000229903	-0.000361858	-0.0385064
-0.00830411	2010-11-25 12:30:00	0.0019225	0.00873942	0.00681692	-0.00830411	0.0296551	0.0111883	0.0158701	0.00236372	-0.000281226	0.00238331	0.0330366	-0.0111676	-0.000782697	0.000697309	0.00151395	0.00250476	0.00126119	-0.00430741	-0.0289713	-0.00440999	-0.0168082	-0.0156004	-0.000930481	-0.000171488	-0.0392255
-0.00830411	2010-11-25 13:00:00	0.0015072	0.00725258	0.00574538	-0.00830411	0.0291236	0.0109632	0.0158437	0.00230241	-0.000277752	0.00232301	0.0322289	-0.0110156	-0.000818145	0.000675285	0.00144963	0.00253093	0.00120113	-0.00418993	-0.0281761	-0.00441553	-0.0168516	-0.0159581	-0.0015318	0.000149337	-0.0385551
-0.00830411	2010-11-25 13:30:00	-0.0003295	0.00522857	0.00555807	-0.00830411	0.02781	0.010676	0.0157383	0.00227565	-0.000272873	0.00227162	0.0314288	-0.0108653	-0.000798565	0.000650407	0.00141584	0.00256785	0.00114083	-0.00405862	-0.0273948	-0.00442159	-0.0168944	-0.0163158	-0.00201313	0.000592489	-0.0387683
-0.00830411	2010-11-25 14:00:00	-0.0021662	0.00417386	0.00634006	-0.00830411	0.0273819	0.0104092	0.0154673	0.0022622	-0.000267357	0.0022332	0.0306471	-0.0107176	-0.000797889	0.000623927	0.001366	0.00259763	0.00108438	-0.00392228	-0.0266294	-0.00442751	-0.0169367	-0.0166733	-0.002362	0.00113913	-0.03995
-0.00830411	2010-11-25 14:30:00	-0.0018708	0.00323796	0.00510876	-0.00830411	0.0268357	0.0101626	0.0151308	0.00226032	-0.000260942	0.00220027	0.0298781	-0.0105714	-0.000766829	0.00060926	0.00132509	0.00261296	0.00102898	-0.00378133	-0.025865	-0.00443391	-0.0169784	-0.0170305	-0.00257463	0.00176098	-0.0391177
-0.00830411	2010-11-25 15:00:00	-0.0037075	0.00202743	0.00573493	-0.00830411	0.0258615	0.009998	0.0147506	0.00225239	-0.000253927	0.00216887	0.0291374	-0.0104262	-0.00072833	0.000588617	0.00128536	0.00258569	0.000977145	-0.0036425	-0.0251408	-0.00444174	-0.0170196	-0.0173876	-0.0026557	0.00242225	-0.0401421
-0.00830411	2010-11-25 15:30:00	-0.0041228	0.00214163	0.00626443	-0.00830411	0.0262009	0.00975203	0.0143894	0.00222923	-0.000245913	0.00214078	0.0284308	-0.0102827	-0.000717526	0.000572279	0.00122513	0.00254821	0.000931256	-0.00350574	-0.0244329	-0.00444957	-0.0170603	-0.0177443	-0.00261761	0.00308226	-0.041069
-0.00830411	2010-11-25 16:00:00	-0.0059595	0.00078644	0.00674594	-0.00830411	0.0248873	0.00954649	0.0141311	0.00220023	-0.000237848	0.0021183	0.0277274	-0.0101393	-0.000673633	0.000552438	0.00116067	0.00249055	0.000883208	-0.00337489	-0.0237417	-0.00445761	-0.0171004	-0.0181007	-0.00247928	0.00369825	-0.041947
-0.00830411	2010-11-25 16:30:00	-0.0070677	-0.000175805	0.00689189	-0.00830411	0.0243558	0.00919825	0.0137646	0.00215775	-0.00022949	0.00210271	0.0270535	-0.00999655	-0.000681055	0.000531841	0.00108418	0.00242154	0.000839037	-0.00326754	-0.0231072	-0.00446633	-0.0171401	-0.0184567	-0.00226451	0.0042285	-0.0424886
-0.00830411	2010-11-25 17:00:00	-0.0074455	-0.00168305	0.00576245	-0.00830411	0.0232636	0.00888994	0.0134326	0.00211527	-0.000221247	0.00209452	0.0264181	-0.00985614	-0.000636157	0.000499874	0.00099321	0.00234532	0.000796918	-0.00317571	-0.022507	-0.00447556	-0.0171792	-0.0188122	-0.00200017	0.00463518	-0.0417539
-0.00830411	2010-11-25 17:30:00	-0.0085341	-0.00317708	0.00535702	-0.00830411	0.0225107	0.00854119	0.0130216	0.00206508	-0.000212905	0.00208994	0.0258204	-0.00971707	-0.000619942	0.000465144	0.000911344	0.00225775	0.000768121	-0.00310654	-0.0219713	-0.00448411	-0.0172179	-0.0191673	-0.00171416	0.00488693	-0.0417422
-0.00830411	2010-11-25 18:00:00	-0.0110441	-0.00508978	0.00595432	-0.00830411	0.0215365	0.00825366	0.0125285	0.00201319	-0.000204792	0.00209354	0.0252732	-0.00958001	-0.000610491	0.000422501	0.000840996	0.00219296	0.00074414	-0.0030499	-0.0214963	-0.00449279	-0.0172561	-0.0195218	-0.00143354	0.00496093	-0.0427323
-0.00830411	2010-11-25 18:30:00	-0.0128434	-0.006856	0.0059874	-0.00830411	0.0208723	0.00784346	0.0121265	0.001963	-0.000196727	0.00209885	0.0247555	-0.00944411	-0.000584148	0.00038784	0.000791384	0.00211901	0.000730235	-0.00298992	-0.021016	-0.00450107	-0.0172939	-0.0198757	-0.0011827	0.00484436	-0.0431571
-0.00830411	2010-11-25 19:00:00	-0.0153534	-0.00994283	0.00541057	-0.00830411	0.0191452	0.00747356	0.0115981	0.00190707	-0.000188875	0.0021081	0.0242246	-0.00930951	-0.000508519	0.000354805	0.0007592	0.00202585	0.000723365	-0.00292741	-0.0205061	-0.00451105	-0.0173313	-0.0202291	-0.000981811	0.00453501	-0.042971
-0.00830411	2010-11-25 19:30:00	-0.0185741	-0.0121655	0.00640859	-0.00830411	0.0187318	0.00698124	0.0110396	0.00184939	-0.000181102	0.00212069	0.0236943	-0.00917397	-0.000503785	0.000337109	0.000733092	0.00193756	0.000728038	-0.00286114	-0.0200174	-0.00452257	-0.0173682	-0.0205819	-0.000845629	0.00404137	-0.0443586
-0.00830411	2010-11-25 20:00:00	-0.0217949	-0.0155443	0.00625061	-0.00830411	0.0170934	0.00669321	0.0105021	0.00179316	-0.000173935	0.0021385	0.0232027	-0.00903934	-0.000431868	0.000327165	0.000737326	0.00181522	0.000738951	-0.00280242	-0.01956	-0.00453491	-0.0174047	-0.0209339	-0.000782718	0.00338183	-0.0445892
-0.00830411	2010-11-25 20:30:00	-0.0235941	-0.0177841	0.00581001	-0.00830411	0.0169901	0.00636512	0.00990446	0.00171612	-0.000167599	0.00216047	0.0227328	-0.00890679	-0.000391011	0.000316245	0.000719756	0.00169786	0.000760651	-0.00276051	-0.0191324	-0.00454751	-0.0174407	-0.0212853	-0.000795055	0.00258345	-0.0445361
-0.00830411	2010-11-25 21:00:00	-0.0275256	-0.0208065	0.00671913	-0.00830411	0.0160158	0.00617961	0.00943326	0.00164666	-0.0001619	0.00218479	0.0222916	-0.00877889	-0.000372108	0.000316779	0.00071103	0.00157683	0.000781093	-0.00272863	-0.0187281	-0.00455986	-0.0174764	-0.021636	-0.000878103	0.0016802	-0.0458315
-0.00830411	2010-11-25 21:30:00	-0.0293249	-0.023151	0.00617392	-0.00830411	0.0158091	0.0060155	0.00904033	0.00156586	-0.000157277	0.00221999	0.0218776	-0.00865149	-0.000371085	0.000313124	0.000694668	0.0014632	0.000789741	-0.00270979	-0.0183665	-0.00457192	-0.0175117	-0.0219859	-0.00102126	0.00071092	-0.0456715
-0.00830411	2010-11-25 22:00:00	-0.0304134	-0.0253493	0.00506413	-0.00830411	0.0156911	0.00585127	0.00875737	0.00149644	-0.000153928	0.0022647	0.0215228	-0.00852704	-0.000358598	0.000311116	0.000671398	0.00136708	0.000798329	-0.00270519	-0.0180748	-0.0045839	-0.0175466	-0.0223351	-0.00120871	-0.000282933	-0.0449458
-0.00830411	2010-11-25 22:30:00	-0.0350556	-0.0283902	0.00666539	-0.00830411	0.0147169	0.00566663	0.00850365	0.00142519	-0.000151719	0.00231262	0.0212032	-0.00840377	-0.000334284	0.000297807	0.000667047	0.00128599	0.000807523	-0.00271068	-0.0178322	-0.00459547	-0.0175811	-0.0226834	-0.0014205	-0.00125947	-0.0469299
-0.00830411	2010-11-25 23:00:00	-0.0375657	-0.0309557	0.00661002	-0.00830411	0.0142887	0.00544094	0.00822893	0.00135599	-0.00015139	0.0023635	0.0209099	-0.00828081	-0.000376825	0.000287711	0.000664185	0.0012361	0.000820154	-0.002743	-0.0176297	-0.00460733	-0.0176153	-0.023031	-0.00163396	-0.00217849	-0.0472563
-0.00830411	2010-11-25 23:30:00	-0.0379435	-0.0330789	0.00486463	-0.00830411	0.013846	0.00535819	0.0080234	0.00130405	-0.000152821	0.00241755	0.0206217	-0.0081598	-0.000346441	0.000286597	0.00067901	0.00120607	0.000832008	-0.00277657	-0.0174395	-0.00461881	-0.0176491	-0.0233777	-0.00182516	-0.00300345	-0.0458914
-0.00830411	2010-11-26	-0.0404535	-0.0341834	0.00627012	-0.00830411	0.0141854	0.00537848	0.0077532	0.00125772	-0.00015571	0.00247647	0.020387	-0.00804383	-0.000333608	0.000288314	0.000705494	0.00117458	0.000841643	-0.00281685	-0.0172681	-0.00462991	-0.0176825	-0.0237236	-0.00197053	-0.00370301	-0.0476762
-0.00830411	2010-11-26 00:30:00	-0.041542	-0.0348336	0.00670837	-0.00830411	0.0145101	0.00541941	0.00764034	0.00121173	-0.000158437	0.00254067	0.020179	-0.00793127	-0.000327868	0.000294801	0.000749664	0.00115732	0.000851718	-0.00285375	-0.0170877	-0.00464037	-0.0177156	-0.0240686	-0.00204836	-0.0042524	-0.0484925
-0.00830411	2010-11-26 01:00:00	-0.0426306	-0.0356173	0.00701329	-0.00830411	0.0142887	0.00546059	0.00764034	0.00117507	-0.000161357	0.00260658	0.020012	-0.00782417	-0.000314358	0.000304722	0.000821573	0.00112539	0.00086087	-0.00289952	-0.0169237	-0.00465032	-0.0177483	-0.0244127	-0.00204034	-0.00463437	-0.0491743
-0.00830411	2010-11-26 01:30:00	-0.0422977	-0.0355984	0.00669931	-0.00830411	0.0145101	0.00556311	0.00765393	0.00114634	-0.000165175	0.0026721	0.019877	-0.00771921	-0.000327868	0.0003257	0.000887383	0.00111618	0.00087503	-0.00296792	-0.0167737	-0.00465817	-0.0177808	-0.0247559	-0.00193276	-0.00483973	-0.049236
-0.00830411	2010-11-26 02:00:00	-0.041254	-0.0344481	0.00680588	-0.00830411	0.015263	0.00584977	0.00780674	0.00113093	-0.000169318	0.00273527	0.0197557	-0.00761804	-0.000328544	0.000359338	0.000925103	0.00110687	0.000886485	-0.00304679	-0.0166398	-0.00466435	-0.0178129	-0.0250982	-0.00171763	-0.00486762	-0.0497169
-0.00830411	2010-11-26 02:30:00	-0.0387763	-0.0321989	0.0065774	-0.00830411	0.01668	0.00632131	0.00802132	0.0011117	-0.000174494	0.0027954	0.0196432	-0.00751697	-0.000337319	0.000393152	0.000914605	0.00108992	0.000889793	-0.00313657	-0.0165172	-0.00466971	-0.0178446	-0.0254396	-0.00139334	-0.00472538	-0.0498616
-0.00830411	2010-11-26 03:00:00	-0.0355638	-0.0291485	0.00641528	-0.00830411	0.0184217	0.00683453	0.00842413	0.00110233	-0.000179342	0.00285964	0.0195336	-0.00741626	-0.000365345	0.000410826	0.000876323	0.00110029	0.000890631	-0.00322593	-0.0163883	-0.00467408	-0.0178761	-0.02578	-0.000965103	-0.00442802	-0.0500714
-0.00830411	2010-11-26 03:30:00	-0.0323513	-0.0266039	0.0057474	-0.00830411	0.0193813	0.00718428	0.00906172	0.00111214	-0.000184289	0.00293077	0.0194416	-0.00731482	-0.000399785	0.000399409	0.000829549	0.00113295	0.000899325	-0.00332662	-0.0162998	-0.0046785	-0.0179073	-0.0261195	-0.000444854	-0.00399744	-0.0497741
-0.00830411	2010-11-26 04:00:00	-0.031271	-0.0251994	0.00607159	-0.00830411	0.0192633	0.00726727	0.00965935	0.00113938	-0.000188698	0.00300477	0.0193807	-0.00721439	-0.000446384	0.000374021	0.000803371	0.00119936	0.000926032	-0.00343696	-0.0162361	-0.00468205	-0.0179381	-0.026458	0.000149116	-0.00346126	-0.0504677
-0.00830411	2010-11-26 04:30:00	-0.02948	-0.0242248	0.00525517	-0.00830411	0.0188352	0.00724674	0.0100688	0.00119154	-0.000192438	0.00308006	0.0193538	-0.00711527	-0.00047779	0.000351463	0.000797577	0.00127858	0.000960026	-0.00355273	-0.0162381	-0.00468547	-0.0179687	-0.0267955	0.000793012	-0.0028514	-0.0500194
-0.00830411	2010-11-26 05:00:00	-0.0291104	-0.0224319	0.00667854	-0.00830411	0.0192779	0.00724661	0.0102689	0.00125128	-0.000195379	0.00315445	0.019367	-0.0070195	-0.000465633	0.000346449	0.000796134	0.00134593	0.000999277	-0.00366683	-0.0162713	-0.00468846	-0.017999	-0.0271321	0.00145873	-0.00220237	-0.0518096
-0.00830411	2010-11-26 05:30:00	-0.0266087	-0.0209402	0.00566851	-0.00830411	0.0193813	0.007431	0.0103035	0.00130904	-0.00019739	0.00323457	0.0194062	-0.00692554	-0.000405872	0.000345869	0.000799067	0.0013908	0.00103694	-0.00377841	-0.0163469	-0.00468973	-0.0180289	-0.0274676	0.00211535	-0.00154941	-0.0511651
-0.00830411	2010-11-26 06:00:00	-0.0233962	-0.018795	0.00460119	-0.00830411	0.0202375	0.00757483	0.0103826	0.00136295	-0.000198273	0.00331585	0.0194851	-0.0068339	-0.000391011	0.000347296	0.000812613	0.00141459	0.00108369	-0.00388243	-0.016458	-0.00468784	-0.0180587	-0.0278022	0.00273088	-0.000926487	-0.050462
-0.00830411	2010-11-26 06:30:00	-0.0216051	-0.0174249	0.00418017	-0.00830411	0.0203555	0.00773906	0.0105445	0.00141301	-0.000199119	0.0034057	0.0195864	-0.00674431	-0.000380883	0.000345022	0.000862437	0.00141881	0.00113506	-0.00400242	-0.0166005	-0.00468521	-0.0180881	-0.0281357	0.00327415	-0.0003643	-0.050404
-0.00830411	2010-11-26 07:00:00	-0.0212356	-0.0163827	0.00485293	-0.00830411	0.0205623	0.0076781	0.0107756	0.00145536	-0.000201318	0.0035	0.0197192	-0.00665913	-0.000399785	0.000349906	0.000912283	0.00140447	0.00119398	-0.00413964	-0.0167915	-0.00468104	-0.0181173	-0.0284683	0.00371667	0.000111573	-0.0514385
-0.00830411	2010-11-26 07:30:00	-0.0222874	-0.0167775	0.00550989	-0.00830411	0.0196914	0.00759611	0.0108929	0.00149167	-0.000204829	0.00359842	0.0198903	-0.00657699	-0.000391011	0.000373403	0.000959104	0.00136512	0.00125152	-0.00429696	-0.0170088	-0.00467551	-0.0181462	-0.0287998	0.0040344	0.000482305	-0.0524558
-0.00830411	2010-11-26 08:00:00	-0.0226286	-0.0169628	0.0056658	-0.00830411	0.019588	0.0074524	0.0108402	0.00150708	-0.000208256	0.00370013	0.0200866	-0.00649764	-0.000394722	0.000402493	0.000992637	0.00132322	0.00130503	-0.00446309	-0.0172655	-0.00466863	-0.0181748	-0.0291303	0.00420933	0.000737055	-0.0529709
-0.00830411	2010-11-26 08:30:00	-0.0229698	-0.0173212	0.00564865	-0.00830411	0.0194847	0.0074519	0.0107484	0.00152053	-0.000211505	0.0037994	0.0203166	-0.00642304	-0.000389658	0.000424715	0.00101635	0.00129335	0.00136183	-0.00463381	-0.0175577	-0.00466044	-0.0182032	-0.0294597	0.00423069	0.000873699	-0.0533116
-0.00830411	2010-11-26 09:00:00	-0.0233109	-0.0175081	0.00580283	-0.00830411	0.0198094	0.00751337	0.0106219	0.00153016	-0.000215339	0.00390192	0.0205741	-0.00634919	-0.000409913	0.000428637	0.00106487	0.00129557	0.0014272	-0.00481212	-0.0179087	-0.00465104	-0.0182314	-0.0297881	0.00409567	0.000898981	-0.0538223
-0.00830411	2010-11-26 09:30:00	-0.0229414	-0.0177996	0.00514177	-0.00830411	0.0201341	0.00763629	0.0105964	0.00153967	-0.00021968	0.00400244	0.0208668	-0.00628164	-0.00048183	0.000436887	0.00112948	0.0013326	0.00149477	-0.00500047	-0.0183037	-0.00464069	-0.0182593	-0.0301155	0.00380976	0.000828015	-0.0535166
-0.00830411	2010-11-26 10:00:00	-0.0232825	-0.0179197	0.00536282	-0.00830411	0.0205769	0.00786173	0.0106709	0.00154164	-0.000225029	0.00410367	0.0212029	-0.00621698	-0.000487241	0.000462367	0.0011968	0.00138451	0.0015619	-0.00519932	-0.018762	-0.00462916	-0.0182869	-0.0304419	0.00338642	0.000683158	-0.0540916
-0.00830411	2010-11-26 10:30:00	-0.0222022	-0.0171319	0.00507031	-0.00830411	0.0217725	0.00825141	0.0108855	0.00153967	-0.000231851	0.00421258	0.0215864	-0.00615831	-0.000482854	0.000496807	0.00125393	0.00142828	0.00162412	-0.00540192	-0.0192452	-0.00461605	-0.0183143	-0.0307672	0.00284635	0.000492303	-0.0541518
-0.00830411	2010-11-26 11:00:00	-0.0218326	-0.0159563	0.00587631	-0.00830411	0.0232782	0.00864159	0.011292	0.00153963	-0.000239489	0.00432727	0.0219946	-0.00610215	-0.000481502	0.000527812	0.00130668	0.00147556	0.0016849	-0.00559737	-0.0197683	-0.00460157	-0.0183415	-0.0310914	0.00221621	0.000286697	-0.0553092
-0.00830411	2010-11-26 11:30:00	-0.0207523	-0.0160282	0.00472407	-0.00830411	0.023603	0.0089499	0.0117505	0.00153783	-0.000247977	0.00444803	0.022432	-0.00605205	-0.000509526	0.000545601	0.00136396	0.00153594	0.00174732	-0.00578741	-0.020299	-0.00458453	-0.0183685	-0.0314146	0.00152698	9.845e-05	-0.0545072
-0.00830411	2010-11-26 12:00:00	-0.0218042	-0.0160147	0.00578946	-0.00830411	0.0240311	0.00915519	0.012248	0.00155364	-0.000256675	0.00457287	0.0229007	-0.00600803	-0.000571315	0.000567647	0.00143149	0.00162553	0.001812	-0.00598162	-0.0208637	-0.00456556	-0.0183952	-0.0317367	0.000812074	-4.20693e-05	-0.0559214
-0.00830411	2010-11-26 12:30:00	-0.0207239	-0.0152558	0.00546811	-0.00830411	0.02502	0.00946287	0.0126846	0.00159608	-0.000266323	0.0047022	0.0233789	-0.00596894	-0.000601369	0.000592815	0.00150328	0.00171104	0.00187458	-0.00618216	-0.0214296	-0.00454652	-0.0184217	-0.0320578	0.000105231	-0.000108745	-0.0559477
-0.00830411	2010-11-26 13:00:00	-0.0189329	-0.0142884	0.00464452	-0.00830411	0.0260976	0.00981162	0.013073	0.00164434	-0.000275956	0.00483158	0.0238723	-0.0059352	-0.000623654	0.000626965	0.00157214	0.00177854	0.00193645	-0.00638686	-0.022011	-0.00452685	-0.018448	-0.0323779	-0.000561476	-8.19148e-05	-0.0554704
-0.00830411	2010-11-26 13:30:00	-0.0185633	-0.0132755	0.00528779	-0.00830411	0.0269684	0.0102223	0.013475	0.00169637	-0.000284705	0.00496614	0.0243917	-0.00590533	-0.000625006	0.000655765	0.00163237	0.00184872	0.00199518	-0.00658947	-0.0226332	-0.00450518	-0.0184741	-0.0326968	-0.00115955	4.9926e-05	-0.0564587
-0.00830411	2010-11-26 14:00:00	-0.0160616	-0.0117145	0.00434709	-0.00830411	0.0281494	0.0105918	0.0139861	0.00175431	-0.000293554	0.00510725	0.0249587	-0.00588112	-0.000675315	0.000686816	0.0017012	0.00194622	0.00205311	-0.006803	-0.0233187	-0.00448231	-0.0185	-0.0330148	-0.00166569	0.000289071	-0.0558618
-0.00830411	2010-11-26 14:30:00	-0.0142705	-0.0101307	0.00413978	-0.00830411	0.0290203	0.0110228	0.0145492	0.00182368	-0.000302236	0.00525684	0.0255719	-0.00586376	-0.000699629	0.000711648	0.0017686	0.00205165	0.00210907	-0.00702995	-0.0240659	-0.0044588	-0.0185257	-0.0333316	-0.00206296	0.00062829	-0.055997
-0.00830411	2010-11-26 15:00:00	-0.0117624	-0.00804796	0.00371444	-0.00830411	0.0303192	0.0113514	0.0150994	0.0018931	-0.000311738	0.00541092	0.0262241	-0.00585256	-0.000744875	0.000742989	0.00182878	0.00215693	0.00216259	-0.00726657	-0.024835	-0.00443377	-0.0185511	-0.0336474	-0.00234158	0.00105128	-0.055913
-0.00830411	2010-11-26 15:30:00	-0.0113564	-0.00648284	0.00487356	-0.00830411	0.0308654	0.011762	0.0156406	0.00195853	-0.000320634	0.00557678	0.0269014	-0.00584777	-0.000768511	0.000769828	0.00189447	0.0022505	0.00221365	-0.00751448	-0.0256503	-0.00440635	-0.0185764	-0.0339622	-0.00249919	0.00153386	-0.0574121
-0.00830411	2010-11-26 16:00:00	-0.0088183	-0.00412697	0.00469133	-0.00830411	0.0321497	0.012111	0.0161864	0.00202417	-0.00032999	0.00574924	0.0276187	-0.00584827	-0.000808017	0.000800322	0.00193859	0.00235156	0.0022648	-0.00777039	-0.026512	-0.00437654	-0.0186014	-0.0342759	-0.00254055	0.00204576	-0.0575686
-0.00830411	2010-11-26 16:30:00	-0.0062802	-0.00193099	0.00434921	-0.00830411	0.0331386	0.0124601	0.0167148	0.00209933	-0.000338494	0.00592136	0.028371	-0.00585448	-0.000822203	0.00082346	0.00198988	0.00245574	0.00232548	-0.00802919	-0.0273982	-0.00434532	-0.0186263	-0.0345885	-0.00247689	0.00255291	-0.057564
-0.00830411	2010-11-26 17:00:00	-0.0051636	-0.000371434	0.00479217	-0.00830411	0.0335667	0.0127476	0.0172033	0.00217649	-0.000346967	0.00609386	0.029136	-0.00586655	-0.000890062	0.000844034	0.00204124	0.00257184	0.00239399	-0.00828803	-0.0282815	-0.00431338	-0.018651	-0.0349001	-0.00232481	0.00301994	-0.0583432
-0.00830411	2010-11-26 17:30:00	-0.0033362	0.00159223	0.00492843	-0.00830411	0.0344229	0.0129532	0.0177054	0.00225541	-0.000355278	0.00626401	0.0299162	-0.00588272	-0.000899184	0.000864677	0.00209991	0.00267768	0.00246761	-0.0085565	-0.0291789	-0.00427991	-0.0186755	-0.0352106	-0.00210488	0.00341282	-0.0588145
-0.00830411	2010-11-26 18:00:00	-0.0022195	0.00291531	0.00513481	-0.00830411	0.0347623	0.0132813	0.0180501	0.00233438	-0.000362837	0.00642846	0.0307166	-0.00590628	-0.000929913	0.0008867	0.00215706	0.00278462	0.0025468	-0.00883505	-0.0300891	-0.00424703	-0.0186998	-0.0355201	-0.00184009	0.00370122	-0.0593547
-0.00830411	2010-11-26 18:30:00	-0.0003922	0.00514594	0.00553814	-0.00830411	0.0361646	0.0135483	0.0184649	0.00240379	-0.000370004	0.00658161	0.0315326	-0.00593602	-0.000957262	0.000914966	0.00220982	0.00288528	0.00263226	-0.00912323	-0.0310422	-0.00421341	-0.0187239	-0.0358285	-0.00155425	0.00386067	-0.0600906
-0.00830411	2010-11-26 19:00:00	0.002146	0.00638175	0.00423575	-0.00830411	0.0365928	0.013979	0.0188797	0.00247492	-0.00037704	0.00673043	0.0323875	-0.00596973	-0.000965031	0.000939485	0.00226253	0.00297783	0.00272085	-0.00942319	-0.0320652	-0.00417897	-0.0187478	-0.0361359	-0.00127038	0.0038741	-0.0591195
-0.00830411	2010-11-26 19:30:00	0.0039733	0.00830878	0.00433548	-0.00830411	0.0381131	0.0142463	0.019308	0.0025347	-0.000384578	0.0068861	0.0333125	-0.00600968	-0.00100251	0.000962646	0.00229771	0.00306783	0.00281226	-0.00973025	-0.0331674	-0.00414352	-0.0187716	-0.0364423	-0.00100928	0.00373287	-0.0595493
-0.00830411	2010-11-26 20:00:00	0.0043792	0.0089154	0.0045362	-0.00830411	0.0383345	0.0145542	0.0198056	0.00260214	-0.000393145	0.00704961	0.0342805	-0.00605848	-0.0010275	0.000982395	0.00234316	0.00316375	0.00290875	-0.0100365	-0.0342891	-0.00410646	-0.0187951	-0.0367476	-0.000788309	0.00343715	-0.0600789
-0.00830411	2010-11-26 20:30:00	0.0054959	0.00960844	0.00411254	-0.00830411	0.0389693	0.0148007	0.0202504	0.00266	-0.000403086	0.00722669	0.0352581	-0.00611125	-0.00106565	0.00100185	0.00238575	0.00325103	0.00301251	-0.0103376	-0.0354225	-0.00406849	-0.0188186	-0.0370518	-0.000620488	0.00299571	-0.0599829
-0.00830411	2010-11-26 21:00:00	0.0059018	0.0105586	0.00465679	-0.00830411	0.0400616	0.0150063	0.0206569	0.00272726	-0.00041332	0.00741439	0.036225	-0.00616583	-0.00108051	0.00101713	0.00244612	0.0033363	0.00312561	-0.010635	-0.0365453	-0.00402835	-0.0188418	-0.037355	-0.000513846	0.00242515	-0.0608536
-0.00830411	2010-11-26 21:30:00	0.0048863	0.00989402	0.00500772	-0.00830411	0.0397222	0.0152112	0.0210181	0.00278521	-0.000424498	0.00759576	0.0372067	-0.00622468	-0.00111157	0.00103603	0.00254314	0.00342091	0.0032458	-0.010919	-0.0376763	-0.00398636	-0.0188649	-0.0376572	-0.000471162	0.0017487	-0.0615298
-0.00830411	2010-11-26 22:00:00	0.0045814	0.0103601	0.00577872	-0.00830411	0.0407111	0.0153553	0.0212937	0.00284302	-0.000436383	0.0077809	0.0381733	-0.00628857	-0.00113014	0.00106015	0.00265747	0.00350487	0.00337369	-0.0111799	-0.0387711	-0.00394174	-0.0188878	-0.0379584	-0.000489997	0.000994734	-0.0626249
-0.00830411	2010-11-26 22:30:00	0.0042766	0.010448	0.00617144	-0.00830411	0.0411392	0.0157033	0.0215775	0.00291042	-0.00044882	0.00796196	0.0391272	-0.00635608	-0.00115378	0.00110536	0.00278374	0.00359349	0.0034965	-0.0114189	-0.0398362	-0.00389566	-0.0189105	-0.0382585	-0.000563042	0.000195037	-0.0633404
-0.00830411	2010-11-26 23:00:00	0.0075255	0.0118881	0.00436262	-0.00830411	0.0427776	0.0162163	0.0218921	0.00296231	-0.000461859	0.008145	0.0400806	-0.00642534	-0.00116256	0.00116046	0.0029156	0.00366432	0.00360824	-0.0116631	-0.0408812	-0.00384994	-0.0189331	-0.0385576	-0.000678726	-0.00061691	-0.0618533
-0.00830411	2010-11-26 23:30:00	0.0093529	0.0141053	0.0047524	-0.00830411	0.0448294	0.0169138	0.0224086	0.00301246	-0.000476532	0.00833292	0.0410793	-0.00649857	-0.00119835	0.00121748	0.00304156	0.00374229	0.00370829	-0.0119202	-0.041939	-0.00380322	-0.0189555	-0.0388556	-0.000822044	-0.00140764	-0.0625636
-0.00830411	2010-11-27	0.0104695	0.0163668	0.00589733	-0.00830411	0.0466598	0.0176118	0.023199	0.00305862	-0.000492491	0.00852011	0.0421197	-0.00658173	-0.00123076	0.00127196	0.00315443	0.0038162	0.00380189	-0.0121904	-0.0430396	-0.0037563	-0.0189778	-0.0391527	-0.000975564	-0.00214527	-0.0640278
-0.00830411	2010-11-27 00:30:00	0.0130076	0.018479	0.00547137	-0.00830411	0.0482982	0.0183098	0.0240512	0.00311284	-0.000510315	0.0087088	0.0432123	-0.00667287	-0.00131619	0.0013245	0.00326143	0.00392682	0.00387595	-0.0124929	-0.0442287	-0.00370775	-0.0189999	-0.0394487	-0.00112055	-0.00280083	-0.06392
-0.00830411	2010-11-27 01:00:00	0.014835	0.021388	0.00655299	-0.00830411	0.0503501	0.0189872	0.0250772	0.00318247	-0.000529784	0.00890036	0.0443537	-0.00677481	-0.00139014	0.00137923	0.00336848	0.00405786	0.00393162	-0.0127815	-0.0454084	-0.00365818	-0.0190219	-0.0397437	-0.00123817	-0.0033495	-0.0653186
-0.00830411	2010-11-27 01:30:00	0.0180838	0.0241453	0.00606147	-0.00830411	0.0520771	0.0196649	0.0260768	0.00326914	-0.000550632	0.00909329	0.0454635	-0.00687632	-0.00142154	0.00142129	0.00347413	0.00419806	0.00398059	-0.013073	-0.0465759	-0.00360858	-0.0190437	-0.0400377	-0.00131066	-0.00377143	-0.0651429
-0.00830411	2010-11-27 02:00:00	0.0206219	0.0266539	0.006032	-0.00830411	0.0534795	0.0202603	0.027011	0.00336396	-0.000570534	0.0092801	0.0465765	-0.00697966	-0.00150055	0.0014642	0.00359312	0.00437328	0.00403534	-0.0133574	-0.0477415	-0.00355838	-0.0190654	-0.0403307	-0.00132252	-0.00405252	-0.0654281
-0.00830411	2010-11-27 02:30:00	0.0231601	0.0297754	0.00661525	-0.00830411	0.0551178	0.0209579	0.0279278	0.00348545	-0.000588901	0.00946879	0.0477027	-0.00708577	-0.00156302	0.00151139	0.0037367	0.00456413	0.00408889	-0.0136418	-0.0489399	-0.00350669	-0.0190869	-0.0406227	-0.00126158	-0.00418487	-0.0663248
-0.00830411	2010-11-27 03:00:00	0.0264089	0.034244	0.00783509	-0.00830411	0.0577158	0.0217581	0.0288755	0.00361666	-0.000606959	0.00965645	0.0488667	-0.00719618	-0.00161165	0.00156843	0.0038655	0.00476962	0.00415141	-0.0139342	-0.0501837	-0.00345463	-0.0191083	-0.0409137	-0.00111987	-0.004167	-0.067857
-0.00830411	2010-11-27 03:30:00	0.03179	0.0387657	0.00697573	-0.00830411	0.059989	0.0226614	0.0298887	0.0037572	-0.000623142	0.00983602	0.0500671	-0.00731104	-0.00163528	0.00162833	0.0039708	0.00495805	0.0042062	-0.0142291	-0.0514614	-0.00340158	-0.0191295	-0.0412037	-0.000894316	-0.00400398	-0.0673089
-0.00830411	2010-11-27 04:00:00	0.0357495	0.0434189	0.00766944	-0.00830411	0.0621442	0.0236055	0.0310111	0.00389025	-0.00063686	0.0100045	0.0512832	-0.00743164	-0.0017072	0.00168702	0.00404087	0.00514	0.00424937	-0.0145206	-0.0527512	-0.00334781	-0.0191506	-0.0414927	-0.000587223	-0.00370716	-0.0683127
-0.00830411	2010-11-27 04:30:00	0.042552	0.0493144	0.00676242	-0.00830411	0.0651849	0.024591	0.0322953	0.00402908	-0.000648629	0.0101725	0.0525246	-0.00755702	-0.00177541	0.00173328	0.00407724	0.00532482	0.00429312	-0.014816	-0.0540633	-0.00329471	-0.0191715	-0.0417807	-0.00020636	-0.00329377	-0.0677146
-0.00830411	2010-11-27 05:00:00	0.0465116	0.0545785	0.00806688	-0.00830411	0.0675468	0.0254125	0.0336834	0.00417947	-0.000661067	0.0103485	0.0537829	-0.00768963	-0.00184294	0.00175911	0.0040784	0.00551511	0.00434469	-0.0151205	-0.0554001	-0.003243	-0.0191924	-0.0420677	0.000235202	-0.00278625	-0.0693269
-0.00830411	2010-11-27 05:30:00	0.0504712	0.0580481	0.00757691	-0.00830411	0.068521	0.025886	0.0349314	0.00433179	-0.000673573	0.0105295	0.055058	-0.00782706	-0.00192059	0.00176787	0.00404305	0.00570723	0.0044105	-0.0154208	-0.0567416	-0.00319211	-0.0192131	-0.0423537	0.000719621	-0.0022112	-0.0691437
-0.00830411	2010-11-27 06:00:00	0.0530093	0.0602587	0.00724938	-0.00830411	0.0686244	0.0261531	0.0359302	0.00449581	-0.000686318	0.0107162	0.0563321	-0.00796821	-0.00197699	0.0017692	0.00399046	0.00590064	0.00448588	-0.0157204	-0.0580956	-0.00314222	-0.0192336	-0.0426388	0.00122513	-0.0015982	-0.0691218
-0.00830411	2010-11-27 06:30:00	0.0562582	0.0630955	0.00683729	-0.00830411	0.0697167	0.0262768	0.036667	0.00467112	-0.000699759	0.0109154	0.0576447	-0.00811541	-0.00199556	0.00175391	0.00395858	0.00608716	0.00457574	-0.0160278	-0.0595073	-0.00309354	-0.019254	-0.0429229	0.0017272	-0.000978288	-0.0690142
-0.00830411	2010-11-27 07:00:00	0.0552671	0.0641512	0.00888409	-0.00830411	0.0694953	0.0262362	0.0370501	0.00484433	-0.00071052	0.0111275	0.0589765	-0.00826879	-0.00200266	0.00172528	0.00397809	0.00625753	0.00468457	-0.0163239	-0.0609062	-0.00304531	-0.0192743	-0.043206	0.0021999	-0.000382262	-0.0713644
-0.00830411	2010-11-27 07:30:00	0.0549963	0.0636457	0.00864941	-0.00830411	0.0682997	0.0259497	0.0371494	0.00499245	-0.000720168	0.0113393	0.0603128	-0.00842668	-0.00200569	0.00170454	0.00406529	0.00639199	0.00481292	-0.0166062	-0.0623077	-0.00299762	-0.0192945	-0.0434882	0.00261745	0.000161083	-0.0714321
-0.00830411	2010-11-27 08:00:00	0.0547255	0.0632858	0.00856033	-0.00830411	0.0673254	0.0259281	0.0370266	0.00512318	-0.000729733	0.011533	0.0616465	-0.00858676	-0.00199456	0.00171994	0.00422612	0.0064961	0.00493846	-0.0168911	-0.06372	-0.00295016	-0.0193145	-0.0437694	0.00295585	0.000626739	-0.0716442
-0.00830411	2010-11-27 08:30:00	0.0594299	0.066172	0.00674205	-0.00830411	0.0693919	0.0263579	0.0369311	0.00522299	-0.000740682	0.011724	0.0629871	-0.00875219	-0.00193918	0.0017673	0.00433891	0.00654251	0.0050595	-0.0171818	-0.0651359	-0.0029029	-0.0193344	-0.0440496	0.00319441	0.000995118	-0.0701261
-0.00830411	2010-11-27 09:00:00	0.0612913	0.0697107	0.00841938	-0.00830411	0.0717685	0.027239	0.0370983	0.00528216	-0.000753151	0.0118972	0.0643627	-0.00892258	-0.00190271	0.00184213	0.00444149	0.00652449	0.00518571	-0.0174922	-0.0665868	-0.00285674	-0.0193542	-0.0443289	0.00331716	0.0012534	-0.0721025
-0.00830411	2010-11-27 09:30:00	0.0695494	0.0738699	0.00432054	-0.00830411	0.0746025	0.0283266	0.0376638	0.00529175	-0.000766942	0.0120652	0.0657464	-0.00909797	-0.00194288	0.00189397	0.00452775	0.00649276	0.00529978	-0.0178081	-0.0680383	-0.00281162	-0.0193739	-0.0446073	0.00331403	0.00139646	-0.0683017
-0.00830411	2010-11-27 10:00:00	0.0721216	0.0785565	0.00643487	-0.00830411	0.0780567	0.0289644	0.0388578	0.00530738	-0.000782817	0.0122284	0.0671421	-0.00927932	-0.00201682	0.00193541	0.00460306	0.00648914	0.00542417	-0.0181437	-0.0694888	-0.0027673	-0.0193934	-0.0448847	0.00318157	0.00142731	-0.070713
-0.00830411	2010-11-27 10:30:00	0.0704293	0.0783418	0.00791254	-0.00830411	0.076861	0.0294987	0.0400523	0.00534426	-0.000801388	0.0123856	0.0685493	-0.00946716	-0.00207051	0.00195627	0.00473508	0.00652029	0.00554653	-0.0185045	-0.0709417	-0.00272428	-0.0194129	-0.0451611	0.00292338	0.00135687	-0.0724865
-0.00830411	2010-11-27 11:00:00	0.0751337	0.0804068	0.00527311	-0.00830411	0.0787061	0.0297459	0.0409864	0.0054082	-0.000821029	0.0125326	0.0699744	-0.00965885	-0.00220422	0.00200017	0.00487443	0.0066023	0.00566576	-0.0188854	-0.0724179	-0.00268226	-0.0194322	-0.0454366	0.00254995	0.00120322	-0.0701419
-0.00830411	2010-11-27 11:30:00	0.0777059	0.0822945	0.00458858	-0.00830411	0.0798871	0.0304217	0.0418497	0.00550639	-0.000839542	0.0126683	0.0714079	-0.00985706	-0.00216238	0.00205837	0.00501373	0.00670166	0.00578203	-0.0192368	-0.0738668	-0.00264137	-0.0194514	-0.0457112	0.00207813	0.000990192	-0.0697512
-0.00830411	2010-11-27 12:00:00	0.0788566	0.0851215	0.00626487	-0.00830411	0.0823964	0.0311607	0.0424346	0.00559927	-0.000858232	0.0127908	0.0728013	-0.0100525	-0.0022066	0.00212418	0.00515587	0.00684035	0.00589268	-0.0195766	-0.0752956	-0.00260129	-0.0194705	-0.0459849	0.00153014	0.00074552	-0.0717203
-0.00830411	2010-11-27 12:30:00	0.0842717	0.0880904	0.00381874	-0.00830411	0.0846696	0.0320225	0.0432703	0.0057268	-0.000876244	0.0129029	0.0742228	-0.0102537	-0.00224813	0.0021851	0.00528473	0.00701979	0.00599554	-0.0198966	-0.0767534	-0.00256115	-0.0194894	-0.0462577	0.000932212	0.000498628	-0.0695658
-0.00830411	2010-11-27 13:00:00	0.088976	0.0911294	0.00215342	-0.00830411	0.0868248	0.0328234	0.0443617	0.00586546	-0.000894245	0.0129971	0.0756414	-0.0104552	-0.00232511	0.00224328	0.00539759	0.00720254	0.00609762	-0.0201953	-0.0781844	-0.00252063	-0.0195083	-0.0465295	0.000312972	0.00027825	-0.0681912
-0.00830411	2010-11-27 13:30:00	0.0901267	0.0940419	0.00391516	-0.00830411	0.0887879	0.0336243	0.0454495	0.00600228	-0.000912398	0.0130722	0.0770257	-0.0106563	-0.00240109	0.00230001	0.00552961	0.00739028	0.00619181	-0.0204889	-0.079573	-0.0024802	-0.019527	-0.0468004	-0.000298306	0.000110096	-0.0702426
-0.00830411	2010-11-27 14:00:00	0.0955418	0.097219	0.00167718	-0.00830411	0.0908251	0.034384	0.0466757	0.00614093	-0.000930273	0.0131358	0.0783895	-0.0108584	-0.00247132	0.00235112	0.00565262	0.00757292	0.00627875	-0.020775	-0.0809329	-0.00244054	-0.0195457	-0.0470704	-0.000873477	1.47542e-05	-0.0682933
-0.00830411	2010-11-27 14:30:00	0.0988248	0.10012	0.00129478	-0.00830411	0.0926555	0.0350413	0.0478236	0.006264	-0.000948395	0.0131886	0.0797187	-0.0110618	-0.0025294	0.00239887	0.00576116	0.00773808	0.00635526	-0.0210464	-0.0822484	-0.00240211	-0.0195642	-0.0473395	-0.00138718	6.01883e-06	-0.0681985
-0.00830411	2010-11-27 15:00:00	0.0999755	0.102309	0.00233393	-0.00830411	0.0937478	0.0356977	0.0487969	0.0063956	-0.000965863	0.0132177	0.0810011	-0.0112654	-0.00260942	0.00245533	0.00586818	0.00794956	0.00642779	-0.0212959	-0.0835242	-0.00236434	-0.0195826	-0.0476077	-0.00181829	8.97939e-05	-0.0695243
-0.00830411	2010-11-27 15:30:00	0.103969	0.106296	0.00232672	-0.00830411	0.096257	0.0364775	0.0497664	0.00655174	-0.000982547	0.0132381	0.0822614	-0.0114689	-0.00267088	0.00250952	0.00595433	0.0081715	0.00648741	-0.0215148	-0.0847475	-0.00232713	-0.019601	-0.047875	-0.002151	0.000263659	-0.0698027
-0.00830411	2010-11-27 16:00:00	0.106541	0.110719	0.00417734	-0.00830411	0.0989437	0.0372371	0.0508233	0.00670971	-0.000999216	0.0132516	0.0834738	-0.0116711	-0.00270161	0.00255571	0.00602633	0.00838744	0.00653649	-0.0217174	-0.0859229	-0.00229116	-0.0196192	-0.0481415	-0.00237556	0.00051713	-0.071938
-0.00830411	2010-11-27 16:30:00	0.109113	0.113256	0.00414269	-0.00830411	0.0999326	0.037772	0.0517793	0.00686369	-0.00101492	0.0132542	0.0846418	-0.0118733	-0.00275192	0.00258506	0.00611574	0.00858725	0.00658321	-0.0219023	-0.0870563	-0.00225563	-0.0196373	-0.048407	-0.00248859	0.00083258	-0.072187
-0.00830411	2010-11-27 17:00:00	0.109553	0.115076	0.00552243	-0.00830411	0.100243	0.0381215	0.0527216	0.00701417	-0.00103043	0.0132435	0.0857581	-0.0120725	-0.00285659	0.00261534	0.00620068	0.00880069	0.00662581	-0.0220399	-0.0881098	-0.00222161	-0.0196553	-0.0486717	-0.00249298	0.00118672	-0.0738494
-0.00830411	2010-11-27 17:30:00	0.113547	0.118101	0.00455432	-0.00830411	0.101527	0.0385726	0.0535895	0.00717004	-0.00104364	0.013216	0.0868119	-0.0122661	-0.00288158	0.0026549	0.00628287	0.00899641	0.00666136	-0.0221489	-0.0890948	-0.00218865	-0.0196732	-0.0489354	-0.00239733	0.00155249	-0.073163
-0.00830411	2010-11-27 18:00:00	0.11683	0.121722	0.00489198	-0.00830411	0.103505	0.039188	0.0541616	0.00731632	-0.00105723	0.0131803	0.0877927	-0.0124535	-0.00291974	0.00269356	0.00635909	0.00918384	0.00668471	-0.022239	-0.0900101	-0.00215601	-0.019691	-0.0491983	-0.00221521	0.00190123	-0.0737813
-0.00830411	2010-11-27 18:30:00	0.120824	0.12513	0.00430678	-0.00830411	0.105114	0.0398037	0.054882	0.00743776	-0.00106833	0.0131244	0.0887209	-0.0126366	-0.00296802	0.00273051	0.00643644	0.00934641	0.00670245	-0.0222872	-0.0908511	-0.00212433	-0.0197087	-0.0494604	-0.00196399	0.0022048	-0.0734759
-0.00830411	2010-11-27 19:00:00	0.122685	0.128321	0.00563622	-0.00830411	0.106516	0.0404199	0.0556641	0.00755325	-0.00107776	0.0130519	0.0895687	-0.0128151	-0.00298727	0.0027604	0.00646439	0.00949808	0.00671623	-0.0223123	-0.0916285	-0.00209287	-0.0197263	-0.0497216	-0.00166366	0.0024377	-0.0750841
-0.00830411	2010-11-27 19:30:00	0.125968	0.131771	0.0058027	-0.00830411	0.108258	0.0409741	0.0564854	0.00767478	-0.00108613	0.0129561	0.0903539	-0.012993	-0.00305108	0.00279351	0.00651119	0.00966439	0.00671229	-0.0223182	-0.0923157	-0.00206227	-0.0197439	-0.0499819	-0.00133546	0.00257879	-0.0755284
-0.00830411	2010-11-27 20:00:00	0.130672	0.134754	0.0040821	-0.00830411	0.109557	0.0415899	0.0573841	0.00779986	-0.00109403	0.0128548	0.0910684	-0.0131703	-0.00308756	0.00281252	0.00654609	0.00980704	0.00668851	-0.0223081	-0.0929679	-0.0020311	-0.0197613	-0.0502413	-0.00100063	0.00261262	-0.0740847
-0.00830411	2010-11-27 20:30:00	0.131823	0.13756	0.00573676	-0.00830411	0.111387	0.0417558	0.0582182	0.00790379	-0.00110086	0.012738	0.0917381	-0.0133446	-0.00311423	0.00282306	0.0065359	0.00992747	0.0066701	-0.0222728	-0.0935738	-0.00200011	-0.0197786	-0.0504999	-0.000679161	0.00253031	-0.0760153
-0.00830411	2010-11-27 21:00:00	0.128709	0.136225	0.00751587	-0.00830411	0.109321	0.0420221	0.0588014	0.0080117	-0.00110612	0.0126135	0.0923704	-0.0135149	-0.00315508	0.00283118	0.00655924	0.0100567	0.00663422	-0.022201	-0.0941338	-0.00196866	-0.0197958	-0.0507577	-0.000388719	0.00232986	-0.0780694
-0.00830411	2010-11-27 21:30:00	0.132703	0.1387	0.00599713	-0.00830411	0.111609	0.0420638	0.0592252	0.00812184	-0.00110986	0.0124905	0.0929668	-0.0136819	-0.00320843	0.00284226	0.00655775	0.0101913	0.00659147	-0.022107	-0.0946552	-0.00193774	-0.019813	-0.0510146	-0.000143805	0.00201607	-0.0768247
-0.00830411	2010-11-27 22:00:00	0.132432	0.139005	0.00657312	-0.00830411	0.111712	0.0422482	0.0596	0.00824289	-0.00111235	0.0123729	0.0935522	-0.0138472	-0.00317029	0.00284159	0.00654907	0.0103025	0.00654527	-0.0219899	-0.0951745	-0.00190715	-0.01983	-0.0512707	4.49099e-05	0.00159996	-0.0776738
-0.00830411	2010-11-27 22:30:00	0.13074	0.137387	0.00664692	-0.00830411	0.110723	0.0421259	0.0596902	0.0083314	-0.00111284	0.0122554	0.0941042	-0.0140087	-0.00320437	0.00283597	0.00656222	0.0103854	0.00649923	-0.021841	-0.0956733	-0.00187788	-0.019847	-0.0515259	0.000171001	0.00109789	-0.0780198
-0.00830411	2010-11-27 23:00:00	0.129758	0.136537	0.0067784	-0.00830411	0.110634	0.0420435	0.0597046	0.00841606	-0.00111034	0.0121401	0.0946418	-0.0141679	-0.003226	0.00283657	0.00655928	0.0104646	0.006441	-0.0216597	-0.0961462	-0.00184972	-0.0198639	-0.0517804	0.000232466	0.000530523	-0.0784226
-0.00830411	2010-11-27 23:30:00	0.128777	0.136328	0.00755114	-0.00830411	0.111181	0.0420022	0.059743	0.00848521	-0.00110689	0.0120215	0.0951046	-0.0143212	-0.00321655	0.00284729	0.00655342	0.0105291	0.00637161	-0.0214499	-0.0965282	-0.00182226	-0.0198806	-0.052034	0.000231673	-7.83979e-05	-0.0794657
-0.00830411	2010-11-28	0.127085	0.134837	0.00775231	-0.00830411	0.110634	0.0420638	0.0596248	0.00852914	-0.0011033	0.0118987	0.0954802	-0.0144703	-0.00318075	0.0028441	0.00653682	0.010556	0.00629242	-0.0212389	-0.0968182	-0.00179558	-0.0198973	-0.0522867	0.0001751	-0.000703274	-0.0799364
-0.00830411	2010-11-28 00:30:00	0.127525	0.134082	0.00655719	-0.00830411	0.111063	0.0420026	0.0595601	0.00855021	-0.00109727	0.0117713	0.0957643	-0.0146136	-0.00320304	0.00283907	0.00647085	0.0105769	0.00621599	-0.0210057	-0.0970403	-0.00177043	-0.0199139	-0.0525387	7.28685e-05	-0.00131783	-0.0790098
-0.00830411	2010-11-28 01:00:00	0.125122	0.132549	0.00742676	-0.00830411	0.110634	0.0419821	0.0595947	0.00855573	-0.0010909	0.0116396	0.0959621	-0.014754	-0.00321148	0.0028322	0.00640031	0.0105781	0.00612159	-0.0207704	-0.0971967	-0.0017463	-0.0199305	-0.0527898	-6.18903e-05	-0.00189624	-0.0801471
-0.00830411	2010-11-28 01:30:00	0.12414	0.130882	0.00674188	-0.00830411	0.110295	0.0417978	0.0595766	0.00855612	-0.00108496	0.0115078	0.0961505	-0.0148924	-0.00322464	0.00280928	0.00631204	0.0106146	0.00602015	-0.0205443	-0.0973683	-0.00172408	-0.0199469	-0.0530402	-0.000213831	-0.00241412	-0.079729
-0.00830411	2010-11-28 02:00:00	0.119605	0.12848	0.00887499	-0.00830411	0.109424	0.0414289	0.0594629	0.00856532	-0.00107796	0.0113724	0.0963295	-0.0150278	-0.00318549	0.00276938	0.00620977	0.0106043	0.00592084	-0.0203236	-0.0975157	-0.00170397	-0.0199632	-0.0532897	-0.000366309	-0.00284943	-0.082128
-0.00830411	2010-11-28 02:30:00	0.117215	0.124653	0.00743806	-0.00830411	0.107476	0.0408954	0.0591256	0.00855187	-0.00106982	0.0112293	0.0964859	-0.0151626	-0.00320168	0.00272172	0.00613497	0.0105892	0.00581883	-0.0201026	-0.0976462	-0.00168482	-0.0199795	-0.0535385	-0.000502389	-0.00318334	-0.080956
-0.00830411	2010-11-28 03:00:00	0.114844	0.121465	0.00662095	-0.00830411	0.106073	0.0404433	0.0585881	0.00853847	-0.0010606	0.0110815	0.0966142	-0.0152965	-0.00320878	0.00268421	0.00607049	0.0105928	0.00571719	-0.0198849	-0.0977273	-0.00166741	-0.0199957	-0.0537864	-0.000605904	-0.00340097	-0.0804031
-0.00830411	2010-11-28 03:30:00	0.113895	0.119887	0.00599216	-0.00830411	0.106088	0.0400123	0.0579468	0.00852853	-0.00105131	0.0109375	0.0966871	-0.0154301	-0.00311593	0.00265485	0.00599728	0.0105589	0.00562344	-0.0196588	-0.0977365	-0.00165121	-0.0200118	-0.0540335	-0.000662513	-0.00349204	-0.0800375
-0.00830411	2010-11-28 04:00:00	0.110813	0.116506	0.005693	-0.00830411	0.104125	0.0396836	0.0572956	0.00849161	-0.00104014	0.0107895	0.0966895	-0.0155584	-0.0030673	0.00262126	0.00592369	0.010484	0.00553399	-0.0194297	-0.097675	-0.00163673	-0.0200278	-0.0542799	-0.000660706	-0.00345147	-0.0800007
-0.00830411	2010-11-28 04:30:00	0.109153	0.114581	0.00542778	-0.00830411	0.103475	0.0393143	0.0566807	0.00843573	-0.00102817	0.0106366	0.096639	-0.0156828	-0.00304602	0.00259611	0.00582996	0.0103954	0.00545136	-0.0191872	-0.0975602	-0.00162318	-0.0200438	-0.0545255	-0.00059269	-0.00327983	-0.0799971
-0.00830411	2010-11-28 05:00:00	0.106783	0.113352	0.00656902	-0.00830411	0.103047	0.0390469	0.056214	0.0083777	-0.00101499	0.0104812	0.096508	-0.0158017	-0.0029839	0.0025639	0.0057462	0.0102804	0.00537865	-0.0189494	-0.0973589	-0.00161112	-0.0200597	-0.0547703	-0.000455098	-0.00298363	-0.081399
-0.00830411	2010-11-28 05:30:00	0.103701	0.111601	0.00790033	-0.00830411	0.102073	0.0386983	0.0557593	0.00830058	-0.00100174	0.0103237	0.0963059	-0.0159156	-0.00296904	0.00252317	0.00563182	0.01017	0.00531736	-0.0187137	-0.0970828	-0.00160042	-0.0200754	-0.0550143	-0.000249446	-0.00257533	-0.0829901
-0.00830411	2010-11-28 06:00:00	0.102041	0.109425	0.0073842	-0.00830411	0.100656	0.0382469	0.0552663	0.00821579	-0.000987264	0.0101668	0.0960351	-0.0160221	-0.00291805	0.00247808	0.00552038	0.0100266	0.00526421	-0.0184771	-0.0967467	-0.00159167	-0.0200911	-0.0552576	1.76915e-05	-0.00207313	-0.0827329
-0.00830411	2010-11-28 06:30:00	0.100381	0.107651	0.00727005	-0.00830411	0.0994751	0.0378768	0.0547378	0.00813293	-0.000972486	0.010012	0.0956867	-0.0161221	-0.00290725	0.00243423	0.00540151	0.00989405	0.00520673	-0.0182321	-0.0963127	-0.00158393	-0.0201068	-0.0555001	0.000334847	-0.00150032	-0.0828769
-0.00830411	2010-11-28 07:00:00	0.0994316	0.10701	0.00757877	-0.00830411	0.0995045	0.0373849	0.054162	0.00805598	-0.000958674	0.00986426	0.0952355	-0.016215	-0.00286065	0.00238907	0.00525632	0.00977674	0.0051593	-0.0179917	-0.0958081	-0.0015776	-0.0201223	-0.0557418	0.000686164	-0.000884371	-0.0834429
-0.00830411	2010-11-28 07:30:00	0.0970609	0.10357	0.00650924	-0.00830411	0.0966411	0.0368513	0.0536192	0.00798464	-0.000945531	0.00972336	0.0947547	-0.0163052	-0.00278232	0.00233191	0.00513773	0.00964695	0.00511441	-0.0177455	-0.0952558	-0.00157283	-0.0201378	-0.0559828	0.00105224	-0.00025555	-0.0826299
-0.00830411	2010-11-28 08:00:00	0.0968223	0.100908	0.0040854	-0.00830411	0.0951354	0.0359701	0.0528597	0.00790927	-0.000933417	0.00958949	0.09423	-0.0163911	-0.00275024	0.00226903	0.00503839	0.00950682	0.00507439	-0.017485	-0.0946302	-0.00157053	-0.0201532	-0.056223	0.00141125	0.000354701	-0.0804617
-0.00830411	2010-11-28 08:30:00	0.0923193	0.0965752	0.00425588	-0.00830411	0.0919913	0.0351482	0.0519985	0.00783626	-0.000922181	0.00945682	0.0936469	-0.0164717	-0.00270095	0.00221148	0.00497998	0.00937587	0.00503564	-0.017222	-0.0939397	-0.0015701	-0.0201686	-0.0564625	0.00174034	0.000915642	-0.0808869
-0.00830411	2010-11-28 09:00:00	0.0885271	0.0931964	0.00466927	-0.00830411	0.0901462	0.0342247	0.0509581	0.00775322	-0.000912225	0.00932825	0.0930106	-0.0165486	-0.0026405	0.00217176	0.00495106	0.00921852	0.00499599	-0.0169526	-0.0931637	-0.00157152	-0.0201838	-0.0567012	0.00201713	0.00139921	-0.0815543
-0.00830411	2010-11-28 09:30:00	0.0826027	0.0891477	0.00654504	-0.00830411	0.0877697	0.0335462	0.0496709	0.00765845	-0.000902091	0.00919652	0.0922913	-0.0166186	-0.00255913	0.00215009	0.00496141	0.00903958	0.00495075	-0.0166863	-0.0923068	-0.00157502	-0.020199	-0.0569392	0.00222124	0.00178192	-0.0836833
-0.00830411	2010-11-28 10:00:00	0.0809426	0.08667	0.00572742	-0.00830411	0.0869281	0.0330734	0.0484839	0.00753504	-0.000891392	0.00905468	0.0915301	-0.016685	-0.00249902	0.00214445	0.00498347	0.00884349	0.00490067	-0.0164183	-0.0914209	-0.00158035	-0.0202141	-0.0571765	0.00233579	0.00204659	-0.083118
-0.00830411	2010-11-28 10:30:00	0.0799933	0.0851865	0.0051932	-0.00830411	0.0867068	0.0329287	0.047586	0.00740194	-0.000881713	0.00890505	0.0907288	-0.0167487	-0.00243081	0.0021482	0.00500826	0.0086446	0.00483842	-0.0161653	-0.0904816	-0.00158802	-0.0202292	-0.057413	0.00234864	0.00218361	-0.0828354
-0.00830411	2010-11-28 11:00:00	0.079044	0.0843567	0.00531267	-0.00830411	0.0869281	0.0330104	0.0469846	0.00725921	-0.000872603	0.00875131	0.0898786	-0.0168082	-0.00241933	0.00216008	0.00501533	0.00847307	0.00476105	-0.0159191	-0.0894974	-0.00159659	-0.0202442	-0.0576488	0.00225339	0.00219178	-0.0832056
-0.00830411	2010-11-28 11:30:00	0.0795162	0.084064	0.00454777	-0.00830411	0.0875776	0.0331128	0.0467634	0.00711653	-0.000863445	0.00859024	0.0889688	-0.0168641	-0.00241798	0.00217588	0.00498877	0.00830421	0.00467031	-0.0156846	-0.0884483	-0.00160762	-0.0202591	-0.0578838	0.00204996	0.00207842	-0.0826907
-0.00830411	2010-11-28 12:00:00	0.0799883	0.0832898	0.00330151	-0.00830411	0.0876957	0.0332158	0.0468162	0.00697253	-0.000854335	0.00843393	0.0880592	-0.0169175	-0.0024173	0.00217746	0.00493872	0.00818037	0.00456691	-0.0154518	-0.0874123	-0.0016212	-0.0202739	-0.0581182	0.00174477	0.00185889	-0.0816936
-0.00830411	2010-11-28 12:30:00	0.0761961	0.0820109	0.00581483	-0.00830411	0.087563	0.0330727	0.0469644	0.00686488	-0.000845146	0.00827817	0.0870964	-0.0169649	-0.00244195	0.00216217	0.00486965	0.00809019	0.00446658	-0.0152102	-0.0862801	-0.00163632	-0.0202887	-0.0583518	0.00135042	0.00155548	-0.0844553
-0.00830411	2010-11-28 13:00:00	0.0766682	0.0793396	0.00267135	-0.00830411	0.086382	0.0328064	0.0469682	0.00679012	-0.000835728	0.0081195	0.0860962	-0.01701	-0.00245748	0.00213531	0.00478315	0.00805468	0.00436511	-0.0149644	-0.0851286	-0.00165327	-0.0203034	-0.0585847	0.000885004	0.00119566	-0.0815594
-0.00830411	2010-11-28 13:30:00	0.0714545	0.0764724	0.00501789	-0.00830411	0.0854078	0.0323347	0.0467709	0.00674427	-0.000825448	0.00796002	0.0850895	-0.0170522	-0.00247403	0.00210595	0.00469213	0.0080567	0.0042643	-0.0147047	-0.0839666	-0.00167283	-0.020318	-0.0588169	0.000370981	0.000809963	-0.0841528
-0.00830411	2010-11-28 14:00:00	0.068373	0.0728295	0.00445646	-0.00830411	0.0837694	0.0318421	0.0464117	0.00672701	-0.000813323	0.00780173	0.0840597	-0.017089	-0.00244229	0.0020689	0.00458664	0.00806445	0.00416169	-0.0144316	-0.0827721	-0.00169395	-0.0203326	-0.0590484	-0.0001662	0.000429603	-0.0838374
-0.00830411	2010-11-28 14:30:00	0.0624486	0.0690296	0.00658101	-0.00830411	0.0823671	0.0311652	0.0457478	0.00671921	-0.000799877	0.00765068	0.0830011	-0.0171187	-0.00240718	0.00202655	0.00449575	0.00805926	0.00406434	-0.0141392	-0.0815405	-0.00171596	-0.0203471	-0.0592792	-0.00069969	8.4073e-05	-0.0862072
-0.00830411	2010-11-28 15:00:00	0.0565242	0.06409	0.00756585	-0.00830411	0.0799905	0.0303852	0.0449656	0.00670178	-0.000784206	0.00750332	0.0819291	-0.0171422	-0.00237915	0.00197907	0.00439889	0.0080418	0.00396138	-0.0138401	-0.0803033	-0.00173882	-0.0203615	-0.0595093	-0.0012029	-0.000201104	-0.0874366
-0.00830411	2010-11-28 15:30:00	0.0520212	0.0591245	0.00710329	-0.00830411	0.0777173	0.0295235	0.0440088	0.00666876	-0.000768942	0.00735416	0.080834	-0.0171612	-0.00234403	0.00194049	0.00429045	0.00800603	0.00386514	-0.0135351	-0.0790357	-0.00176309	-0.0203759	-0.0597387	-0.00165111	-0.000406248	-0.0872178
[truncated: 4,481 more rows]

## Sheet: DATA
DATE-TIME	WL_PM-3-1-BA-EC-6	DATE-TIME	Q_ER-20-7	DATE-TIME	WL_UE-20n1-m	DATE-TIME	B_UE-20n1-m
2010-11-01 00:15:00	-0.000710733	2010-11-23 23:59:59	0	2010-11-01	0	2010-11-01	0
[truncated: 17,375 more rows]
