# Supplementary material for: Detecting Drawdowns Masked by Environmental Stresses with Water-Level Models
Source: Ground Water. 2013 Mar 7;51(3):322–32. doi: 10.1111/gwat.12042 (PMC3675638; doi:10.1111/gwat.12042)
Supplement: Supplementary file 2 [file gwat0051-0322-SD2.zip › HypotheticalModel/WLM/AdditionalExamples/WL_PM-3-1-CFC-20-7_WLM.xlsx]

## Sheet: CONTROL
	Transform	TIDEcomponent	Unique Selected Series	Altitudes			RETURNdataFROMactivePAGE
	SLOPE+OFFSET	GRAVITY	Q_ER-20-7	0
	SERIES	DRY	WL_UE-20n1-m	1000		ThisIsAnArchiveWLMbook
	THEIS	TILT	B_UE-20n1-m	2000
	TIDE			3000
	STEP			4000
	AIR-LAG			6000
	GAMMA			8000
				10000
				12000

## Sheet: WLmodel
	RMS =	0.00464543						VIEW:	THEIS:Q_ER-20-7_023
RMS Expected:	0.003		Maximum:	0					SeriesSEEfileNAME:	SeriesSee.V1.00.xlam
Max Iter:	30		Minimum:	-0.0658516					SourceBOOK:	rerun_test.xlsm
Time Begin:	2010-11-01		Average:	-0.0288508					PESTmodule:	SSmodule_WLmodel.SerSee
Time End:	2011-03-02		Std. Dev.:	0.019459
Interval:	0:30:00		Count:	5808
Measured:	WL_PM-3-1-CFC-20-7
Transform	Time Series	Coeff.1	Est	Coeff.2	Est	Coeff.3	Coeff.4	Coeff.5
Slope+Offset		0	fixed	-0.00890203	none
SERIES	WL_UE-20n1-m	0.256345	none	0.00645389	none	0
SERIES	WL_UE-20n1-m	0.231695	none	-0.00620965	none	0.04167
SERIES	WL_UE-20n1-m	0.221389	none	0.000300377	none	0.08333
SERIES	WL_UE-20n1-m	0.200812	none	-0.00222523	none	0.125
SERIES	WL_UE-20n1-m	0.165101	none	-0.0141843	none	0.25
SERIES	WL_UE-20n1-m	0.135488	none	0.00373342	none	0.5
SERIES	WL_UE-20n1-m	0.21717	none	-0.0412328	none	1
SERIES	WL_UE-20n1-m	0.101607	none	-0.00727026	none	2
SERIES	B_UE-20n1-m	0.015614	none	0.0213926	none	0
SERIES	B_UE-20n1-m	0.00716194	none	0.0148324	none	0.04167
SERIES	B_UE-20n1-m	0.010619	none	0.00850617	none	0.08333
SERIES	B_UE-20n1-m	0.0344178	none	0.00821015	none	0.125
SERIES	B_UE-20n1-m	0.0821484	none	0.0171472	none	0.25
SERIES	B_UE-20n1-m	0.140681	none	0.0072124	none	0.5
SERIES	B_UE-20n1-m	0.119864	none	0.0103367	none	1
SERIES	B_UE-20n1-m	0.322648	none	-0.307966	none	2
THEIS	Q_ER-20-7	4401.3	log	0.0269627	log	2200	-1
THEIS	Q_ER-20-7	1273.86	log	0.00830316	log	2200	-1
TIDE	GRAVITY	-3.51566e-05	none	0.109527	none	36	-114	5000
TIDE	DRY	2.43594e-05	none	-0.0110732	none	36	-114	5000

## Sheet: Series
19
THEIS:Q_ER-20-7_023	DATE-TIME	MEASURED	SYNTHETIC	DIFFERENCES	Slope+Offset	WL_UE-20N1-M-Avg0.000	WL_UE-20N1-M-Avg0.042	WL_UE-20N1-M-Avg0.083	WL_UE-20N1-M-Avg0.125	WL_UE-20N1-M-Avg0.250	WL_UE-20N1-M-Avg0.500	WL_UE-20N1-M-Avg1.000	WL_UE-20N1-M-Avg2.000	B_UE-20N1-M-Avg0.000	B_UE-20N1-M-Avg0.042	B_UE-20N1-M-Avg0.083	B_UE-20N1-M-Avg0.125	B_UE-20N1-M-Avg0.250	B_UE-20N1-M-Avg0.500	B_UE-20N1-M-Avg1.000	B_UE-20N1-M-Avg2.000	THEIS:Q_ER-20-7_022	THEIS:Q_ER-20-7_023	GRAVITYTIDE024	DRYTIDE025	DD-WL_PM-3-1-CFC-20-7
0	2010-11-01 00:15:00	-0.0007107	-0.00455273	-0.00384203	-0.00890203	-0.000293966	-0.000186139	-0.00028469	-1.87955e-05	0.000667966	-0.00104358	-0.000632055	-0.00201129	2.48467e-05	8.7834e-06	1.88476e-05	3.65692e-05	-0.000100788	0.000620152	0.000545661	0.0042049	0	0	0.000928652	0.00186422	0.00384203
0	2010-11-01 00:45:00	-0.0007107	-0.00496007	-0.00424937	-0.00890203	-0.00036301	-0.000295506	-0.000323875	-0.000150043	0.000387407	-0.00115321	-0.000838135	-0.0020426	1.94918e-05	8.7834e-06	1.45065e-05	3.87338e-05	-9.44524e-06	0.000746907	0.000651743	0.00430195	0	0	0.00114223	0.00180604	0.00424937
0	2010-11-01 01:30:00	-0.0014215	-0.00605027	-0.00462877	-0.00890203	-0.000613573	-0.00041013	-0.000382656	-0.000346915	-3.34327e-05	-0.00131767	-0.00114725	-0.00208957	1.20806e-05	7.3195e-06	1.10517e-05	4.19808e-05	0.000127568	0.00093704	0.000810865	0.00444751	0	0	0.00128413	0.00151342
0	2010-11-01 02:00:00	-0.0028429	-0.00659848	-0.00375558	-0.00890203	-0.00036301	-0.000434846	-0.000472526	-0.000478162	-0.000313992	-0.0014273	-0.00135333	-0.00212088	1.2766e-05	7.73321e-06	1.28241e-05	4.67045e-05	0.000218911	0.00106379	0.000916946	0.00454455	0	0	0.00125453	0.00118885	0.00375558
0	2010-11-01 02:30:00	-0.0042644	-0.00799648	-0.00373208	-0.00890203	-0.000656976	-0.000541585	-0.000618918	-0.000626612	-0.000594552	-0.00153694	-0.00155941	-0.0021522	3.79554e-05	9.64795e-06	1.42802e-05	6.13338e-05	0.000310253	0.00119055	0.00102303	0.0046416	0	0	0.00112961	0.000774493	0.00373208
0	2010-11-01 03:00:00	-0.0063966	-0.00996762	-0.00357102	-0.00890203	-0.00108903	-0.000752435	-0.000827483	-0.000877426	-0.000875111	-0.00164658	-0.00176549	-0.00218351	3.19151e-05	1.49041e-05	2.014e-05	8.96386e-05	0.000401596	0.0013173	0.00112911	0.00473864	0	0	0.000919764	0.000288467	0.00357102
0	2010-11-01 03:30:00	-0.0078181	-0.0122659	-0.00444784	-0.00890203	-0.001383	-0.00110262	-0.00124122	-0.00120714	-0.00115567	-0.00175621	-0.00197157	-0.00221482	5.27761e-05	2.45518e-05	3.49353e-05	0.000137131	0.000509284	0.00144406	0.00123519	0.00483568	0	0	0.00064102	-0.000246286	0.00444784
0	2010-11-01 04:00:00	-0.0113717	-0.0154325	-0.00406079	-0.00890203	-0.00215243	-0.00158952	-0.0017714	-0.00167436	-0.00143623	-0.00186585	-0.00217765	-0.00224613	9.71146e-05	4.07339e-05	5.53286e-05	0.000197281	0.000636647	0.00157081	0.00134127	0.00493272	0	0	0.000314121	-0.000802924	0.00406079
0	2010-11-01 04:30:00	-0.0149254	-0.0190701	-0.00414473	-0.00890203	-0.00305995	-0.00226256	-0.00242027	-0.00216887	-0.00174276	-0.00197549	-0.00238373	-0.00227744	0.000160258	6.1679e-05	8.06326e-05	0.000256807	0.000777524	0.00169757	0.00144735	0.00502977	0	0	-3.67032e-05	-0.00135192	0.00414473
0	2010-11-01 05:00:00	-0.0199005	-0.0228936	-0.00299314	-0.00890203	-0.00396748	-0.00307756	-0.00310494	-0.00267592	-0.00207605	-0.00208512	-0.00258981	-0.00230875	0.000185104	7.70285e-05	0.000104906	0.000330274	0.000939894	0.00182432	0.00155344	0.00512681	0	0	-0.000385256	-0.00186249	0.00299314
0	2010-11-01 05:30:00	-0.0227434	-0.0262456	-0.00350225	-0.00890203	-0.00465009	-0.00374427	-0.00371236	-0.00323999	-0.00243401	-0.00219476	-0.00279589	-0.00234007	0.000192516	9.02777e-05	0.000128754	0.000418105	0.00111309	0.00195108	0.00165952	0.00522385	0	0	-0.000705083	-0.00230429	0.00350225
0	2010-11-01 06:00:00	-0.0248756	-0.0289092	-0.00403363	-0.00890203	-0.00494404	-0.00431846	-0.00428983	-0.00380246	-0.0028051	-0.0023044	-0.00300197	-0.00237138	0.000243922	0.000105744	0.000152458	0.000505147	0.00127927	0.00207783	0.0017656	0.00532089	0	0	-0.000971277	-0.00264914	0.00403363
0	2010-11-01 06:30:00	-0.0284293	-0.0317097	-0.00328038	-0.00890203	-0.00573912	-0.00484058	-0.00481774	-0.00433212	-0.00316386	-0.00241193	-0.00320805	-0.00240269	0.000294642	0.000126954	0.000178477	0.000591106	0.00145823	0.00220459	0.00187168	0.00541794	0	0	-0.00116224	-0.00287293	0.00328038
0	2010-11-01 07:00:00	-0.0312722	-0.0342152	-0.00294299	-0.00890203	-0.00646514	-0.00543684	-0.00536752	-0.0047899	-0.0035069	-0.00250982	-0.00341413	-0.002434	0.000344677	0.000148461	0.000209551	0.000670114	0.00163831	0.00232584	0.00197776	0.00551498	0	0	-0.0012613	-0.00295731	0.00294299
0	2010-11-01 07:30:00	-0.0326937	-0.0363217	-0.003628	-0.00890203	-0.00712211	-0.00604362	-0.0058943	-0.00516644	-0.00383293	-0.0026056	-0.00362021	-0.00246531	0.000389701	0.000166739	0.000237993	0.000750662	0.00179494	0.00244428	0.00208384	0.00561202	0	0	-0.00125802	-0.00289131	0.003628
0	2010-11-01 08:00:00	-0.0334044	-0.0376722	-0.00426783	-0.00890203	-0.00755417	-0.00651632	-0.00627469	-0.00552111	-0.00411597	-0.00269847	-0.00382629	-0.00249663	0.000403152	0.000181977	0.00026158	0.000825799	0.00191751	0.00256607	0.00218992	0.00570907	0	0	-0.00114911	-0.00267252	0.00426783
0	2010-11-01 08:30:00	-0.0334044	-0.0379883	-0.00458386	-0.00890203	-0.00762322	-0.00682234	-0.00653752	-0.00578201	-0.00431823	-0.00280419	-0.00403237	-0.00252794	0.000433011	0.000191471	0.000278573	0.000892735	0.00201439	0.00269599	0.00229601	0.00580611	0	0	-0.000938909	-0.00230778	0.00458386
0	2010-11-01 09:00:00	-0.0341152	-0.0378017	-0.00368646	-0.00890203	-0.00780473	-0.00696693	-0.00666319	-0.00597496	-0.004441	-0.00290725	-0.00423845	-0.00255925	0.000441107	0.000201119	0.000294164	0.000948913	0.00209436	0.00282383	0.00240209	0.00590315	0	0	-0.000639235	-0.00181336	0.00368646
0	2010-11-01 09:30:00	-0.0334044	-0.036969	-0.00356456	-0.00890203	-0.00780473	-0.00702425	-0.00674157	-0.0060374	-0.00450388	-0.0030092	-0.00444453	-0.00259056	0.000472678	0.000210878	0.000309042	0.00098151	0.0021395	0.00295031	0.00250817	0.00600019	0	0	-0.000268766	-0.00121432	0.00356456
0	2010-11-01 10:00:00	-0.0326937	-0.0359256	-0.00323188	-0.00890203	-0.00791718	-0.00710627	-0.00672895	-0.00596158	-0.00450507	-0.0031215	-0.00465061	-0.00262187	0.000502537	0.00021703	0.000315209	0.000991149	0.00216076	0.00308655	0.00261425	0.00609724	0	0	0.000148131	-0.000543366	0.00323188
0	2010-11-01 10:30:00	-0.0305615	-0.0341721	-0.00361065	-0.00890203	-0.00776131	-0.00700741	-0.0065411	-0.00578499	-0.00445105	-0.00323505	-0.00485669	-0.00265318	0.000459227	0.000214437	0.000315689	0.000983243	0.00216353	0.00322585	0.00272033	0.00619428	0	0	0.000583013	0.000161084	0.00361065
0	2010-11-01 11:00:00	-0.0277186	-0.0314265	-0.00370788	-0.00890203	-0.00703529	-0.00671454	-0.00620574	-0.0055123	-0.00435962	-0.00334931	-0.00506277	-0.0026845	0.000432668	0.000202084	0.000305262	0.000962119	0.00215208	0.00336506	0.00282641	0.00629132	0	0	0.00100531	0.000857292	0.00370788
0	2010-11-01 11:30:00	-0.0241649	-0.0283442	-0.00417928	-0.00890203	-0.00637833	-0.0061535	-0.00570326	-0.00516698	-0.00423974	-0.00346748	-0.00526885	-0.00271581	0.000407479	0.000188872	0.000285411	0.000924303	0.00213423	0.0035032	0.00293249	0.00638836	0	0	0.00138445	0.00150299	0.00417928
0	2010-11-01 12:00:00	-0.0220327	-0.02538	-0.00334731	-0.00890203	-0.00576477	-0.00555198	-0.00513616	-0.00480839	-0.00412284	-0.00359558	-0.00547493	-0.00274712	0.000369181	0.000174233	0.00026585	0.000874811	0.00211092	0.00365442	0.00303858	0.00648541	0	0	0.00169206	0.00205833	0.00334731
0	2010-11-01 12:30:00	-0.0191898	-0.0226497	-0.00345986	-0.00890203	-0.00503875	-0.00497518	-0.00469699	-0.00444279	-0.0040136	-0.00373122	-0.00568101	-0.00277843	0.000345019	0.000164362	0.000250059	0.000834867	0.0020899	0.00380374	0.00314716	0.00658245	0	0	0.001904	0.00248876	0.00345986
0	2010-11-01 13:00:00	-0.0177683	-0.0212205	-0.0034522	-0.00890203	-0.00490065	-0.00460922	-0.00438574	-0.00420769	-0.00391799	-0.0038617	-0.00588709	-0.00280974	0.000338638	0.000159186	0.000240608	0.000805581	0.00207409	0.00393925	0.00325477	0.00667949	0	0	0.00200212	0.0027676	0.0034522
0	2010-11-01 13:30:00	-0.0163469	-0.0205727	-0.00422578	-0.00890203	-0.00478819	-0.00440731	-0.00428192	-0.00407569	-0.00386446	-0.00398629	-0.00609304	-0.00284105	0.000351403	0.000160464	0.000238012	0.000791447	0.00207163	0.00406429	0.00335986	0.00677654	0	0	0.00197562	0.00287805	0.00422578
0	2010-11-01 14:00:00	-0.0170576	-0.0211531	-0.00409546	-0.00890203	-0.0050131	-0.00450353	-0.00437179	-0.00405541	-0.00384835	-0.00410502	-0.00629113	-0.00287237	0.000357786	0.000163768	0.00024144	0.000789384	0.0021018	0.00418003	0.00346543	0.00687358	0	0	0.00182189	0.00281455	0.00409546
0	2010-11-01 14:30:00	-0.0177683	-0.0224399	-0.00467156	-0.00890203	-0.00533271	-0.00466496	-0.00453891	-0.00420938	-0.00390157	-0.00422319	-0.00648426	-0.00290368	0.000370209	0.000167258	0.000246468	0.00080982	0.00216184	0.00429361	0.00357101	0.00697062	0	0	0.00154677	0.00258321	0.00467156
0	2010-11-01 15:00:00	-0.0191898	-0.0244048	-0.00521502	-0.00890203	-0.00562667	-0.00493575	-0.00486504	-0.004493	-0.00404534	-0.00434723	-0.00666987	-0.00293499	0.000371237	0.000172965	0.000255294	0.000849965	0.00225033	0.00440691	0.00367508	0.00706766	0	0	0.00116421	0.00220143	0.00521502
0	2010-11-01 15:30:00	-0.021322	-0.0271439	-0.00582192	-0.00890203	-0.00614554	-0.00531328	-0.00529724	-0.0048946	-0.00427794	-0.00447183	-0.00685838	-0.0029663	0.000403495	0.000184417	0.000271148	0.000905952	0.00236378	0.00452157	0.00377611	0.00716471	0	0	0.000695396	0.00169665	0.00582192
0	2010-11-01 16:00:00	-0.0241649	-0.0307545	-0.00658965	-0.00890203	-0.00694061	-0.00587695	-0.00586774	-0.00541025	-0.0045794	-0.00458985	-0.00704213	-0.00299761	0.000460598	0.000202699	0.000293513	0.000972137	0.00249083	0.00461871	0.00388016	0.00726175	0	0	0.000167356	0.00110426	0.00658965
0	2010-11-01 16:30:00	-0.0284293	-0.03504	-0.00661072	-0.00890203	-0.00784813	-0.00663201	-0.00660535	-0.00601105	-0.00494034	-0.00470074	-0.00721961	-0.00302893	0.000505622	0.000224583	0.000322615	0.00105193	0.00262603	0.00470664	0.00397567	0.00735879	0	0	-0.000388777	0.000465047	0.00661072
0	2010-11-01 17:00:00	-0.0326937	-0.0397085	-0.00701478	-0.00890203	-0.00886811	-0.00747697	-0.00743867	-0.00668449	-0.00532507	-0.00481444	-0.00739729	-0.00306024	0.000549616	0.000245602	0.000354431	0.00113868	0.00276746	0.00480117	0.00406361	0.00745583	0	0	-0.000939787	-0.000177787	0.00701478
0	2010-11-01 17:30:00	-0.0376688	-0.044505	-0.00683623	-0.00890203	-0.00995714	-0.00840397	-0.00829046	-0.00737588	-0.00573317	-0.00493653	-0.00757134	-0.00309155	0.00060068	0.000264781	0.000383045	0.00122316	0.00292091	0.00490138	0.00414445	0.00755288	0	0	-0.0014525	-0.000781755	0.00683623
0	2010-11-01 18:00:00	-0.042644	-0.0489419	-0.00629786	-0.00890203	-0.0109337	-0.00930888	-0.0090731	-0.00802585	-0.00614167	-0.0050698	-0.00773277	-0.00312286	0.000620172	0.000280507	0.000407174	0.00129922	0.00307404	0.00501694	0.00422476	0.00764992	0	0	-0.00189588	-0.00130804	0.00629786
0	2010-11-01 18:30:00	-0.0454869	-0.0524826	-0.00699574	-0.00890203	-0.0115473	-0.010055	-0.00973704	-0.00861254	-0.00655615	-0.00520755	-0.00788158	-0.00315417	0.000644331	0.000291879	0.000426365	0.00136353	0.00322465	0.0051344	0.00430559	0.00774696	0	0	-0.00224292	-0.0017241	0.00699574
0	2010-11-01 19:00:00	-0.0483298	-0.0552953	-0.00696546	-0.00890203	-0.0120918	-0.0106123	-0.0102442	-0.009125	-0.00696166	-0.00535117	-0.00802273	-0.00318548	0.000669521	0.000299309	0.000439958	0.0014222	0.00335598	0.00526242	0.00438591	0.00784401	0	0	-0.00247232	-0.00200579	0.00696546
0	2010-11-01 19:30:00	-0.0511728	-0.0573002	-0.00612738	-0.00890203	-0.0124548	-0.0110277	-0.010635	-0.00954996	-0.00731485	-0.00549073	-0.00816851	-0.0032168	0.000671234	0.000307117	0.000453324	0.00147491	0.00346859	0.00538872	0.00446371	0.00794105	0	0	-0.00256974	-0.00213869	0.00612738
0	2010-11-01 20:00:00	-0.0525942	-0.0587758	-0.00618165	-0.00890203	-0.0128178	-0.0113858	-0.0109773	-0.00988743	-0.00761789	-0.00562973	-0.00831448	-0.00324811	0.000697452	0.000318754	0.000468518	0.00151734	0.00356066	0.00551385	0.0045375	0.00803809	0	0	-0.00252858	-0.00211881	0.00618165
0	2010-11-01 20:30:00	-0.0540157	-0.0597705	-0.00575476	-0.00890203	-0.0131808	-0.0117139	-0.0112805	-0.0101179	-0.00786652	-0.00576005	-0.00846197	-0.00327942	0.000733694	0.000329452	0.000481912	0.00154515	0.00363328	0.00563113	0.00460569	0.00813513	0	0	-0.00235037	-0.00195248	0.00575476
0	2010-11-01 21:00:00	-0.0540157	-0.0602569	-0.00624118	-0.00890203	-0.0135438	-0.0120173	-0.0114742	-0.0102475	-0.00804371	-0.00588535	-0.00860755	-0.00331073	0.000740418	0.000335567	0.000491761	0.00157051	0.00368378	0.00574732	0.00467389	0.00823218	0	0	-0.0020446	-0.00165553	0.00624118
0	2010-11-01 21:30:00	-0.0533049	-0.0597251	-0.00642019	-0.00890203	-0.0135004	-0.0121372	-0.0115214	-0.0103201	-0.00815842	-0.00600604	-0.00874375	-0.00334204	0.000720928	0.000334289	0.000495957	0.001593	0.00371658	0.00585837	0.00473807	0.00832922	0	0	-0.00162815	-0.00125189	0.00642019
0	2010-11-01 22:00:00	-0.0511728	-0.0582798	-0.00710698	-0.00890203	-0.0131374	-0.012063	-0.0114708	-0.0103186	-0.00820299	-0.0061235	-0.00887849	-0.00337335	0.000727653	0.00033335	0.000495587	0.00160304	0.00373989	0.00596951	0.00479116	0.00842626	0	0	-0.00112429	-0.000771798	0.00710698
0	2010-11-01 22:30:00	-0.0490406	-0.0567184	-0.00767779	-0.00890203	-0.0130684	-0.0118769	-0.0113025	-0.0102467	-0.0082004	-0.00623159	-0.00900828	-0.00340467	0.000727996	0.000332337	0.000493272	0.0016031	0.00375072	0.00606502	0.00483816	0.0085233	0	0	-0.00056129	-0.000249601	0.00767779
0	2010-11-01 23:00:00	-0.0483298	-0.0548841	-0.00655435	-0.00890203	-0.0128869	-0.0116855	-0.0111077	-0.0100943	-0.00815573	-0.00632471	-0.00912836	-0.00343598	0.00071523	0.000332788	0.000493045	0.0015932	0.00375405	0.00614266	0.00487809	0.00862035	0	0	2.91526e-05	0.000278487	0.00655435
0	2010-11-01 23:30:00	-0.0461976	-0.0528493	-0.00665172	-0.00890203	-0.0125239	-0.0115188	-0.0109302	-0.00987788	-0.00808897	-0.00640022	-0.00923279	-0.00346729	0.000727653	0.000330534	0.000490559	0.00158192	0.00374165	0.00620071	0.00491196	0.00871739	0	0	0.00061375	0.000776657	0.00665172
0	2010-11-02	-0.0433547	-0.0510322	-0.00767754	-0.00890203	-0.0124114	-0.011278	-0.0106651	-0.00967007	-0.00799585	-0.0064581	-0.00932454	-0.0034986	0.000696424	0.000327044	0.000485874	0.00157093	0.00371976	0.00624513	0.00494077	0.00881443	0	0	0.0011595	0.00121163	0.00767754
0	2010-11-02 00:30:00	-0.0412225	-0.0488188	-0.00759631	-0.00890203	-0.0118669	-0.0109772	-0.0103908	-0.00945132	-0.00788999	-0.00650901	-0.00940829	-0.00352991	0.000696081	0.000322764	0.000480819	0.00155686	0.00369377	0.00628829	0.00496654	0.00891147	0	0	0.00163559	0.00155452	0.00759631
0	2010-11-02 01:00:00	-0.0390903	-0.0470697	-0.0079794	-0.00890203	-0.0116163	-0.0106544	-0.0101165	-0.00924352	-0.00777011	-0.00656593	-0.00948114	-0.00356014	0.000689012	0.000318674	0.000474135	0.00153954	0.0036838	0.00634083	0.00498828	0.00900852	0	0	0.00201514	0.00178244	0.0079794
0	2010-11-02 01:30:00	-0.0376688	-0.0456004	-0.00793161	-0.00890203	-0.0112533	-0.0103731	-0.00988249	-0.00907245	-0.00768813	-0.00662802	-0.00954594	-0.00358825	0.000689012	0.000315333	0.000468881	0.00152547	0.00367085	0.00640078	0.00500094	0.00910556	0	0	0.00227683	0.00187965	0.00793161
0	2010-11-02 02:00:00	-0.0369581	-0.0450295	-0.00807145	-0.00890203	-0.0112533	-0.0102064	-0.00973723	-0.00892792	-0.007635	-0.00669053	-0.0096044	-0.00361415	0.000676246	0.000312331	0.000465055	0.00151071	0.00365568	0.0064637	0.00501055	0.0092026	0	0	0.00240614	0.00183842	0.00807145
0	2010-11-02 02:30:00	-0.0362474	-0.0447752	-0.00852779	-0.00890203	-0.0110718	-0.0101165	-0.00967958	-0.00887016	-0.00759889	-0.00674324	-0.00965162	-0.00363741	0.000682972	0.000310941	0.000461971	0.00150825	0.00364264	0.00651525	0.00501864	0.00929965	0	0	0.00239632	0.00165942	0.00852779
0	2010-11-02 03:00:00	-0.0369581	-0.0454538	-0.00849569	-0.00890203	-0.0112533	-0.0101165	-0.00971066	-0.00892017	-0.00758745	-0.00678953	-0.00968643	-0.00365846	0.000670206	0.000310755	0.000461916	0.0015074	0.00363489	0.00656256	0.00502571	0.00939669	0	0	0.00224889	0.00135174	0.00849569
0	2010-11-02 03:30:00	-0.0383796	-0.0464413	-0.00806166	-0.00890203	-0.0112533	-0.0102154	-0.00988814	-0.00903114	-0.00760277	-0.00682392	-0.00971629	-0.00367587	0.000690383	0.000314208	0.000465172	0.00151065	0.00365518	0.00660183	0.00503027	0.00949373	0	0	0.00197364	0.00093251	0.00806166
0	2010-11-02 04:00:00	-0.0405118	-0.0486974	-0.00818561	-0.00890203	-0.0120228	-0.0104888	-0.010114	-0.00917098	-0.00766574	-0.00684656	-0.00973848	-0.00369582	0.000689698	0.000317025	0.000468084	0.00151367	0.00369492	0.00662756	0.0050318	0.00959077	0	0	0.00158816	0.000426095	0.00818561
0	2010-11-02 04:30:00	-0.0433547	-0.0505261	-0.00717141	-0.00890203	-0.0120918	-0.0107843	-0.0103595	-0.00936318	-0.00780185	-0.00686152	-0.00975585	-0.00371721	0.000695738	0.000319125	0.000470969	0.00151993	0.00375512	0.00665329	0.00502929	0.00968782	0	0	0.00111691	-0.000137039	0.00717141
0	2010-11-02 05:00:00	-0.0454869	-0.0527229	-0.00723605	-0.00890203	-0.0123423	-0.011063	-0.0106327	-0.00959679	-0.00798809	-0.00685731	-0.00976834	-0.00373615	0.000689355	0.000317661	0.00047191	0.00153843	0.00381517	0.00665374	0.00502474	0.00978486	0	0	0.000589783	-0.000721871	0.00723605
0	2010-11-02 05:30:00	-0.0476191	-0.05491	-0.0072909	-0.00890203	-0.0126363	-0.0112544	-0.0108598	-0.00992417	-0.0082002	-0.00683227	-0.00977461	-0.00375258	0.000690041	0.000320403	0.000476169	0.00157408	0.00388352	0.00663235	0.00501819	0.0098819	0	0	4.03036e-05	-0.00129067	0.0072909
0	2010-11-02 06:00:00	-0.050462	-0.0572371	-0.00677506	-0.00890203	-0.0129303	-0.0115499	-0.0112239	-0.0102788	-0.00841062	-0.00678764	-0.00977771	-0.0037663	0.000728681	0.000330804	0.000488939	0.00161361	0.00395748	0.00658666	0.0050066	0.00997894	0	0	-0.000496465	-0.0018051	0.00677506
0	2010-11-02 06:30:00	-0.0540157	-0.0602207	-0.00620504	-0.00890203	-0.0136563	-0.0120315	-0.0117345	-0.0106788	-0.00863039	-0.00672219	-0.00977593	-0.00377908	0.000779744	0.000347284	0.00050822	0.00166083	0.00402069	0.00652554	0.00498642	0.010076	0	0	-0.000986174	-0.00222851	0.00620504
0	2010-11-02 07:00:00	-0.0582801	-0.0635175	-0.00523739	-0.00890203	-0.0146763	-0.0126824	-0.0123131	-0.0110421	-0.00882718	-0.00664569	-0.00976464	-0.00379161	0.000800264	0.000366314	0.000533036	0.00170691	0.00406432	0.00644934	0.00496017	0.010173	0	0	-0.00139747	-0.00252831	0.00523739
0	2010-11-02 07:30:00	-0.061123	-0.0660446	-0.00492156	-0.00890203	-0.0153332	-0.0133439	-0.0128007	-0.0113726	-0.00897801	-0.00655744	-0.00974225	-0.003806	0.000835819	0.000376444	0.000550997	0.00176313	0.00409412	0.00635247	0.00493089	0.0102701	0	0	-0.00170414	-0.00267821	0.00492156
0	2010-11-02 08:00:00	-0.061123	-0.0671921	-0.0060691	-0.00890203	-0.0153589	-0.0137398	-0.013112	-0.0116663	-0.00906725	-0.00646081	-0.00971193	-0.00382143	0.000824082	0.000383239	0.000564047	0.00180615	0.00409658	0.00625036	0.0049031	0.010368	0	0	-0.00188695	-0.00266031	0.0060691
0	2010-11-02 08:30:00	-0.0618337	-0.0672569	-0.00542324	-0.00890203	-0.0152464	-0.0138818	-0.0132365	-0.0118139	-0.00909182	-0.00636292	-0.00967217	-0.00383511	0.000849956	0.000385938	0.000571409	0.00182127	0.00407139	0.00615024	0.00487079	0.0104665	0	0	-0.00193506	-0.00246671	0.00542324
0	2010-11-02 09:00:00	-0.061123	-0.0666928	-0.00556979	-0.00890203	-0.0154279	-0.0138376	-0.0131259	-0.0117474	-0.00904456	-0.00626698	-0.0096293	-0.00384804	0.000841516	0.000384586	0.000566924	0.00181917	0.00402194	0.00605246	0.00483594	0.0105621	0	0	-0.00184692	-0.00210064	0.00556979
0	2010-11-02 09:30:00	-0.0589908	-0.0647272	-0.00573637	-0.00890203	-0.0149525	-0.0136541	-0.0128401	-0.0115106	-0.00892378	-0.00616714	-0.00958168	-0.00386012	0.00080926	0.000377452	0.000560982	0.00178194	0.00393638	0.00595036	0.00480611	0.0106497	0	0	-0.00163046	-0.00157685	0.00573637
0	2010-11-02 10:00:00	-0.0554371	-0.0615437	-0.00610657	-0.00890203	-0.0140706	-0.0132272	-0.0124241	-0.0111067	-0.00871794	-0.0060705	-0.00953088	-0.00387082	0.000802534	0.000362209	0.00054304	0.00172664	0.00380389	0.00585014	0.00477781	0.0107346	0	0	-0.00130267	-0.000921205	0.00610657
0	2010-11-02 10:30:00	-0.0540157	-0.0580519	-0.00403622	-0.00890203	-0.0136385	-0.0125841	-0.011736	-0.0105629	-0.00842156	-0.0059708	-0.00947698	-0.00388043	0.000732323	0.00034329	0.000514679	0.00164389	0.00363632	0.00574894	0.00474853	0.0108115	0	0	-0.000888502	-0.000169533	0.00403622
0	2010-11-02 11:00:00	-0.0490406	-0.0530602	-0.00401964	-0.00890203	-0.012368	-0.0117444	-0.0108912	-0.00987067	-0.00803763	-0.00588411	-0.00942474	-0.00388595	0.000680231	0.00031641	0.00048015	0.00153943	0.00345758	0.0056611	0.00471017	0.0108882	0	0	-0.000419205	0.00063441	0.00401964
0	2010-11-02 11:30:00	-0.0433547	-0.0477972	-0.00444246	-0.00890203	-0.0111665	-0.0107706	-0.00998763	-0.00908785	-0.00759381	-0.0058072	-0.00937381	-0.00389031	0.000598966	0.000287959	0.000440593	0.00142802	0.00327987	0.0055877	0.00466975	0.0109783	0	0	6.98598e-05	0.0014416	0.00444246
0	2010-11-02 12:00:00	-0.0369581	-0.0425067	-0.00554857	-0.00890203	-0.0101209	-0.00970426	-0.00896986	-0.0082957	-0.00714661	-0.00573616	-0.00930697	-0.00389284	0.000553943	0.000261122	0.000400611	0.00130431	0.00309246	0.00552044	0.00463036	0.0110628	0	0	0.000541697	0.00220096	0.00554857
0	2010-11-02 12:30:00	-0.031983	-0.0372209	-0.00523795	-0.00890203	-0.00885034	-0.00866264	-0.00803046	-0.00746913	-0.00670239	-0.00566358	-0.00923074	-0.00389299	0.000502194	0.000236124	0.000360258	0.0011849	0.00290731	0.00544072	0.00459346	0.0111352	0	0	0.000960308	0.00286283	0.00523795
0	2010-11-02 13:00:00	-0.0270078	-0.0328435	-0.00583565	-0.00890203	-0.00794283	-0.00775247	-0.00717981	-0.00676373	-0.00625479	-0.00557784	-0.00915148	-0.0038919	0.000438709	0.000211652	0.000326362	0.00108697	0.00274184	0.00533834	0.0045576	0.0111961	0	0	0.00129328	0.00338256	0.00583565
0	2010-11-02 13:30:00	-0.0220327	-0.0291726	-0.00713988	-0.00890203	-0.00710435	-0.00692433	-0.00650776	-0.00618957	-0.00584887	-0.00547197	-0.00907229	-0.00388772	0.000408507	0.000195215	0.000300976	0.00101426	0.00259258	0.00521926	0.00452023	0.0112475	0	0	0.0015141	0.00372372	0.00713988
0	2010-11-02 14:00:00	-0.0199005	-0.026924	-0.00702351	-0.00890203	-0.0067157	-0.0063917	-0.00606972	-0.00575367	-0.00551439	-0.00535772	-0.00899613	-0.0038809	0.000414205	0.000187562	0.000284045	0.000955754	0.00248596	0.00509124	0.00447832	0.0112958	0	0	0.00160414	0.00386093	0.00702351
0	2010-11-02 14:30:00	-0.0191898	-0.0258967	-0.00670687	-0.00890203	-0.00660324	-0.00608042	-0.00582648	-0.00548109	-0.00525263	-0.00524487	-0.00891693	-0.00387348	0.00040885	0.000186963	0.000277109	0.000915811	0.0024153	0.00496611	0.00443337	0.0113452	0	0	0.00155396	0.00378183	0.00670687
0	2010-11-02 15:00:00	-0.0191898	-0.0260892	-0.00689939	-0.00890203	-0.0067157	-0.00601785	-0.00577109	-0.0053749	-0.00508778	-0.00513719	-0.00883576	-0.00386271	0.000396084	0.000185499	0.000276195	0.000903943	0.00237484	0.00484441	0.0043849	0.0113977	0	0	0.00136406	0.00348816	0.00689939
0	2010-11-02 15:30:00	-0.0191898	-0.0268489	-0.0076591	-0.00890203	-0.00664665	-0.00603994	-0.00586096	-0.0054523	-0.00501476	-0.00503162	-0.00874216	-0.00385007	0.000402467	0.000186814	0.000277597	0.00091959	0.0023456	0.00472767	0.00434292	0.0114483	0	0	0.00104487	0.00299578	0.0076591
0	2010-11-02 16:00:00	-0.021322	-0.028802	-0.00748003	-0.00890203	-0.00700966	-0.00622345	-0.00611794	-0.00568124	-0.00501058	-0.00493709	-0.00864361	-0.00383594	0.000421958	0.000191959	0.000284424	0.000948124	0.00233681	0.00462846	0.00430956	0.0114885	0	0	0.000616084	0.00233365	0.00748003
0	2010-11-02 16:30:00	-0.0248756	-0.0317204	-0.00684482	-0.00890203	-0.00766663	-0.00662044	-0.00652245	-0.00598908	-0.00507226	-0.0048522	-0.00853945	-0.00381957	0.000448517	0.000204423	0.000299021	0.000982299	0.00235395	0.00453447	0.0042727	0.0115212	0	0	0.000105299	0.00154187	0.00684482
0	2010-11-02 17:00:00	-0.0284293	-0.0351979	-0.00676856	-0.00890203	-0.00839265	-0.00718936	-0.00704227	-0.00633907	-0.00517772	-0.00475767	-0.00845709	-0.00380168	0.00049217	0.000218123	0.000316385	0.0010109	0.00238753	0.00443408	0.00423582	0.0115517	0	0	-0.000453832	0.000668806	0.00676856
0	2010-11-02 17:30:00	-0.031983	-0.0387698	-0.00678679	-0.00890203	-0.00900621	-0.00779088	-0.00757018	-0.00671954	-0.0053376	-0.00467489	-0.00837307	-0.0037827	0.000504593	0.000227617	0.000329661	0.00103625	0.00242411	0.00434976	0.00419694	0.0115745	0	0	-0.00102387	-0.000232261	0.00678679
0	2010-11-02 18:00:00	-0.0362474	-0.0420327	-0.00578531	-0.00890203	-0.00955073	-0.00829092	-0.00798976	-0.00706327	-0.0055136	-0.00460932	-0.00829064	-0.00376186	0.000491142	0.000227012	0.000334798	0.00105579	0.00247017	0.00429306	0.00415502	0.0115854	0	0	-0.00156609	-0.00110689	0.00578531
0	2010-11-02 18:30:00	-0.0383796	-0.0444486	-0.00606895	-0.00890203	-0.00973223	-0.0086269	-0.00826182	-0.00735231	-0.00570362	-0.00456388	-0.00820979	-0.0037389	0.000472678	0.000222695	0.00033214	0.00107226	0.00253274	0.00425767	0.00411259	0.0115864	0	0	-0.00204303	-0.00190318	0.00606895
0	2010-11-02 19:00:00	-0.039801	-0.0461858	-0.00638476	-0.00890203	-0.00980128	-0.00879884	-0.0084278	-0.00756946	-0.00590131	-0.00453592	-0.00812419	-0.00371407	0.000471993	0.000219093	0.000328142	0.00107494	0.00259414	0.00423989	0.00407368	0.0115835	0	0	-0.00242095	-0.00257531	0.00638476
0	2010-11-02 19:30:00	-0.0412225	-0.047368	-0.00614547	-0.00890203	-0.00980128	-0.00890557	-0.00853501	-0.00772726	-0.00609342	-0.00451845	-0.0080401	-0.00368861	0.000491142	0.000220446	0.000326659	0.00107688	0.00263303	0.00423971	0.0040388	0.0115755	0	0	-0.00267197	-0.00308643	0.00614547
0	2010-11-02 20:00:00	-0.0433547	-0.0483867	-0.00503204	-0.00890203	-0.0100518	-0.00899023	-0.00863298	-0.0078413	-0.00624086	-0.004506	-0.0079578	-0.00366252	0.000491142	0.000224201	0.000331144	0.00108997	0.00264316	0.00424476	0.00399942	0.0115618	0	0	-0.0027759	-0.0034109	0.00503204
0	2010-11-02 20:30:00	-0.0447762	-0.0488716	-0.00409544	-0.00890203	-0.0101643	-0.00912431	-0.00876091	-0.00794208	-0.00629817	-0.00448698	-0.00787867	-0.00363702	0.000516331	0.000230995	0.00034083	0.00111417	0.00263384	0.0042407	0.00396002	0.011543	0	0	-0.00272142	-0.0035357	0.00409544
0	2010-11-02 21:00:00	-0.0454869	-0.0489759	-0.00348901	-0.00890203	-0.0103458	-0.00926365	-0.00889694	-0.00800144	-0.00628364	-0.00445942	-0.00779928	-0.00361194	0.00054289	0.00024068	0.000352795	0.00113565	0.00262175	0.00422887	0.0039171	0.0115162	0	0	-0.00250685	-0.00346085	0.00348901
0	2010-11-02 21:30:00	-0.0447762	-0.0485311	-0.00375493	-0.00890203	-0.0105273	-0.00940036	-0.00895459	-0.00795217	-0.00622325	-0.00443371	-0.00772002	-0.00358565	0.000554971	0.000248185	0.000362417	0.00113988	0.00261582	0.00422653	0.00387114	0.0114882	0	0	-0.00214022	-0.00319893	0.00375493
0	2010-11-02 22:00:00	-0.0419332	-0.0470485	-0.00511535	-0.00890203	-0.0104148	-0.00940824	-0.00881291	-0.00777558	-0.00613013	-0.00443315	-0.00764069	-0.00355609	0.00054756	0.000245777	0.000361414	0.00113385	0.00261361	0.00424901	0.0038302	0.0114564	0	0	-0.00163879	-0.00277389	0.00511535
0	2010-11-02 22:30:00	-0.0390903	-0.0442588	-0.00516849	-0.00890203	-0.00982693	-0.00907383	-0.00843836	-0.00752009	-0.00600597	-0.00443567	-0.00755667	-0.00352567	0.000485102	0.000234252	0.000351728	0.00112588	0.00260342	0.00426995	0.00378629	0.0114168	0	0	-0.00102804	-0.002219	0.00516849
0	2010-11-02 23:00:00	-0.0362474	-0.0403683	-0.00412087	-0.00890203	-0.0087813	-0.00848019	-0.00790818	-0.00722946	-0.0058627	-0.00442839	-0.00747596	-0.00349365	0.000466295	0.000222467	0.000338335	0.00111164	0.00257317	0.00427925	0.00374181	0.0113752	0	0	-0.000340157	-0.00157446	0.00412087
0	2010-11-02 23:30:00	-0.0326937	-0.0366053	-0.00391155	-0.00890203	-0.00812432	-0.00779664	-0.0073895	-0.00687554	-0.00567815	-0.00441258	-0.00740284	-0.00345988	0.000472678	0.000218155	0.000327084	0.00108635	0.00253074	0.0042695	0.00369888	0.0113296	0	0	0.000387812	-0.000884609	0.00391155
0	2010-11-03	-0.0298508	-0.0336391	-0.00378826	-0.00890203	-0.00798623	-0.00737074	-0.00697105	-0.0064732	-0.00545708	-0.00438377	-0.00731902	-0.00342461	0.000478719	0.000218531	0.000323602	0.00105651	0.0024748	0.00424124	0.00365895	0.0112752	0	0	0.00111611	-0.000195029	0.00378826
0	2010-11-03 00:30:00	-0.0262971	-0.0307877	-0.00449062	-0.00890203	-0.00769227	-0.00706735	-0.00664831	-0.00607945	-0.00520199	-0.00435385	-0.00724293	-0.003387	0.000478376	0.000218155	0.000322345	0.00102745	0.00243126	0.00421876	0.00361904	0.0112172	0	0	0.00180458	0.00045027	0.00449062
0	2010-11-03 01:00:00	-0.0248756	-0.0280466	-0.003171	-0.00890203	-0.00721681	-0.00679394	-0.00637286	-0.00572479	-0.00495805	-0.00434044	-0.00716525	-0.00334812	0.000465267	0.000212559	0.000315716	0.00100062	0.00239807	0.00422779	0.00357612	0.0111532	0	0	0.00241493	0.00101144	0.003171
0	2010-11-03 01:30:00	-0.0220327	-0.0256341	-0.00360136	-0.00890203	-0.00696625	-0.00641904	-0.00596025	-0.00539433	-0.00476424	-0.00434982	-0.00708771	-0.00330693	0.000426971	0.000201973	0.000303092	0.000967136	0.00236488	0.00426174	0.00353821	0.0110845	0	0	0.002913	0.00145504	0.00360136
0	2010-11-03 02:00:00	-0.0191898	-0.0227754	-0.00358561	-0.00890203	-0.00612778	-0.00592951	-0.00551882	-0.00506388	-0.00460486	-0.00436799	-0.00701307	-0.00326395	0.000401439	0.000188872	0.000286297	0.000942115	0.00235262	0.0043039	0.00350787	0.0110068	0	0	0.00327073	0.00175585	0.00358561
0	2010-11-03 02:30:00	-0.0170576	-0.0208756	-0.00381799	-0.00890203	-0.00569572	-0.00543999	-0.00509923	-0.00490066	-0.00450079	-0.00438366	-0.00693698	-0.00321877	0.000375906	0.000178816	0.000272967	0.000937264	0.00233706	0.00433784	0.00347355	0.0109228	0	0	0.00346785	0.00189817	0.00381799
0	2010-11-03 03:00:00	-0.0177683	-0.0196959	-0.0019276	-0.00890203	-0.0051512	-0.00501671	-0.00497808	-0.00487571	-0.00445662	-0.0043947	-0.00686591	-0.00317157	0.000391757	0.000184114	0.000276285	0.000936411	0.00231778	0.00436511	0.00343769	0.0108378	0	0	0.00349311	0.00187654	0.0019276
0	2010-11-03 03:30:00	-0.018479	-0.0211878	-0.00270882	-0.00890203	-0.00600744	-0.00518183	-0.00519701	-0.00491478	-0.0044422	-0.00439847	-0.00680072	-0.00312274	0.000460598	0.000198042	0.000287852	0.000942382	0.0023139	0.00438253	0.00340081	0.0107522	0	0	0.00334502	0.00169601	0.00270882
0	2010-11-03 04:00:00	-0.0191898	-0.0237382	-0.00454839	-0.00890203	-0.00694061	-0.00568555	-0.00557156	-0.00508436	-0.00445881	-0.00439385	-0.00672932	-0.00307331	0.00047165	0.000210878	0.000301734	0.000955598	0.00233869	0.00438596	0.00336494	0.0106679	0	0	0.00303208	0.00137179	0.00454839
0	2010-11-03 04:30:00	-0.0220327	-0.0263644	-0.00433165	-0.00890203	-0.00726021	-0.00631442	-0.00609138	-0.00532265	-0.00454646	-0.00438126	-0.00665329	-0.00302168	0.000459912	0.000213726	0.000313636	0.000968981	0.00239044	0.00437711	0.00332756	0.010577	0	0	0.00257231	0.000928361	0.00433165
0	2010-11-03 05:00:00	-0.0241649	-0.0288926	-0.00472766	-0.00890203	-0.00755417	-0.006683	-0.00641996	-0.00565862	-0.00471231	-0.00436183	-0.00658037	-0.00296909	0.000458199	0.000206704	0.000309006	0.000992103	0.00245791	0.00436393	0.0032922	0.0104782	0	0	0.00199236	0.000398167	0.00472766
0	2010-11-03 05:30:00	-0.0255864	-0.0312932	-0.00570682	-0.00890203	-0.00780473	-0.00685757	-0.0066159	-0.00602189	-0.00491597	-0.00434406	-0.00650586	-0.00291668	0.000421616	0.000202164	0.000302784	0.00101591	0.00253084	0.00434615	0.00325231	0.010374	0	0	0.00132591	-0.000180191	0.00570682
0	2010-11-03 06:00:00	-0.0277186	-0.0336488	-0.00593024	-0.00890203	-0.00784813	-0.00707104	-0.00690284	-0.00640002	-0.0051634	-0.00431118	-0.00643288	-0.00286434	0.00043541	0.000204683	0.0003083	0.00104871	0.00261357	0.00430949	0.0032114	0.0102678	0	0	0.000611757	-0.00076413	0.00593024
0	2010-11-03 06:30:00	-0.031983	-0.0367696	-0.00478664	-0.00890203	-0.00839265	-0.00741598	-0.00737537	-0.0068133	-0.00542953	-0.00425943	-0.00635679	-0.00281398	0.000505621	0.00022218	0.000324985	0.00109263	0.0026824	0.00425216	0.00317098	0.0101566	0	0	-0.000108595	-0.00130956	0.00478664
0	2010-11-03 07:00:00	-0.0362474	-0.04095	-0.00470261	-0.00890203	-0.00959413	-0.00810847	-0.00799428	-0.00720938	-0.00570114	-0.00418936	-0.00628069	-0.00276441	0.00056341	0.000246504	0.00035283	0.00113228	0.00271987	0.00417082	0.00313409	0.0100411	0	0	-0.00079347	-0.00177356	0.00470261
0	2010-11-03 07:30:00	-0.0405118	-0.0447551	-0.00424326	-0.00890203	-0.0105707	-0.00890401	-0.00860058	-0.00756405	-0.00590638	-0.00410964	-0.0062046	-0.00271472	0.000587571	0.000263052	0.000378045	0.00117961	0.002733	0.00407765	0.00309872	0.00992482	0	0	-0.00140368	-0.00211712	0.00424326
0	2010-11-03 08:00:00	-0.0433547	-0.0470826	-0.00372788	-0.00890203	-0.0107088	-0.00949133	-0.00905709	-0.00790778	-0.0060385	-0.00402826	-0.00612864	-0.00266492	0.000580503	0.000267364	0.000391348	0.00122598	0.00273143	0.0039926	0.00306588	0.00980249	0	0	-0.00190505	-0.00230776	0.00372788
0	2010-11-03 08:30:00	-0.0440654	-0.0482923	-0.00422693	-0.00890203	-0.0107779	-0.00970113	-0.00923928	-0.00815775	-0.00610775	-0.00395974	-0.00605896	-0.00261482	0.000568422	0.000264585	0.000393628	0.00125471	0.00270962	0.00391505	0.00303556	0.00967808	0	0	-0.00227068	-0.00232201	0.00422693
0	2010-11-03 09:00:00	-0.0440654	-0.048379	-0.00431363	-0.00890203	-0.0107088	-0.00968167	-0.0091886	-0.0082358	-0.00611192	-0.00389262	-0.00599403	-0.00256487	0.000567737	0.000260681	0.000388572	0.00124909	0.00267581	0.00383849	0.00300275	0.00954823	0	0	-0.00248277	-0.00214728	0.00431363
0	2010-11-03 09:30:00	-0.042644	-0.0474552	-0.0048112	-0.00890203	-0.0104148	-0.00955022	-0.00904917	-0.00806462	-0.00604258	-0.00383123	-0.00593551	-0.00251443	0.000561354	0.000256852	0.000380487	0.00121134	0.00261444	0.00376482	0.00296086	0.00941642	0	0	-0.00253381	-0.00178332	0.0048112
0	2010-11-03 10:00:00	-0.0412225	-0.0459506	-0.00472808	-0.00890203	-0.0102333	-0.00933673	-0.00870345	-0.00775912	-0.00591115	-0.00375332	-0.00588003	-0.00246482	0.00053411	0.00024495	0.000365891	0.00115689	0.00250028	0.00366867	0.00291238	0.00928022	0	0	-0.00242718	-0.0012428	0.00472808
0	2010-11-03 10:30:00	-0.0376688	-0.0428212	-0.00515244	-0.00890203	-0.00935145	-0.00883038	-0.00819173	-0.00729657	-0.00568064	-0.00366326	-0.00581787	-0.00241659	0.000483731	0.000228094	0.000344069	0.00108792	0.00235103	0.00355916	0.00286036	0.00914294	0	0	-0.0021769	-0.000551121	0.00515244
0	2010-11-03 11:00:00	-0.0334044	-0.0389001	-0.00549573	-0.00890203	-0.00848733	-0.00815734	-0.00749218	-0.0067067	-0.00534685	-0.00358244	-0.00574317	-0.00236768	0.000438366	0.000204407	0.000313565	0.00100271	0.00219387	0.00346744	0.00281234	0.0090049	0	0	-0.00180669	0.000254692	0.00549573
0	2010-11-03 11:30:00	-0.0284293	-0.0340813	-0.005652	-0.00890203	-0.00746736	-0.00721352	-0.00658972	-0.0060184	-0.00495745	-0.00350749	-0.00565909	-0.00231773	0.000375221	0.000180534	0.000278267	0.000898088	0.00202691	0.00338185	0.00276637	0.00886459	0	0	-0.00134836	0.001128	0.005652
0	2010-11-03 12:00:00	-0.0220327	-0.0287316	-0.00669885	-0.00890203	-0.00612778	-0.00625393	-0.00567802	-0.00522699	-0.00454805	-0.00344177	-0.00557533	-0.00226729	0.000318804	0.000155272	0.000241966	0.00078553	0.00186169	0.00331278	0.0027189	0.00871894	0	0	-0.000839549	0.0020153	0.00669885
0	2010-11-03 12:30:00	-0.0177683	-0.0237237	-0.00595536	-0.00890203	-0.00522024	-0.00522019	-0.00470867	-0.00445203	-0.00412253	-0.00338359	-0.00550076	-0.002216	0.000254288	0.000130237	0.000204841	0.000690161	0.00169552	0.0032458	0.00266538	0.00857756	0	0	-0.000321072	0.00285967	0.00595536
0	2010-11-03 13:00:00	-0.0113717	-0.018722	-0.00735033	-0.00890203	-0.00394972	-0.00425271	-0.00384991	-0.00377785	-0.00369533	-0.00331688	-0.00542454	-0.00216407	0.000216677	0.00011091	0.000176172	0.000603577	0.00153211	0.00316219	0.00260681	0.008432	0	0	0.000165984	0.00360457	0.00735033
0	2010-11-03 13:30:00	-0.0078181	-0.0148793	-0.00706119	-0.00890203	-0.0032237	-0.00345191	-0.00322515	-0.00316695	-0.0032928	-0.0032331	-0.00533874	-0.00211103	0.000211322	0.000100292	0.000155924	0.000529854	0.00139153	0.00305711	0.00254669	0.00829241	0	0	0.000583203	0.00419779	0.00706119
0	2010-11-03 14:00:00	-0.0049751	-0.0124448	-0.00746975	-0.00890203	-0.0030856	-0.00294399	-0.00272832	-0.00269356	-0.0029226	-0.00313787	-0.00524494	-0.00205747	0.000208923	9.2935e-05	0.000140079	0.000473052	0.00128295	0.00293974	0.00248758	0.00815347	0	0	0.000897604	0.00459521	0.00746975
0	2010-11-03 14:30:00	-0.0028429	-0.0106404	-0.00779748	-0.00890203	-0.00267917	-0.00261063	-0.00242631	-0.00234049	-0.00264084	-0.00305243	-0.00514025	-0.00200491	0.000178721	8.80182e-05	0.000132283	0.000433732	0.00120289	0.00283149	0.00242898	0.00801239	0	0	0.00108402	0.00476415	0.00779748
0	2010-11-03 15:00:00	-0.0021322	-0.00979909	-0.00766689	-0.00890203	-0.00242862	-0.00238926	-0.00226145	-0.00216867	-0.00243391	-0.00297161	-0.00503087	-0.00195149	0.000178036	8.11867e-05	0.000125599	0.000415434	0.00115025	0.00272902	0.0023734	0.0078731	0	0	0.00112689	0.0046859	0.00766689
0	2010-11-03 15:30:00	-0.0021322	-0.00990213	-0.00776993	-0.00890203	-0.00235958	-0.00221996	-0.0021842	-0.00216952	-0.00231711	-0.00288532	-0.00492308	-0.00189673	0.000178379	7.96114e-05	0.000119178	0.000416223	0.00111611	0.00261653	0.00231886	0.00773172	0	0	0.00102143	0.00435733	0.00776993
0	2010-11-03 16:00:00	-0.0035537	-0.0113271	-0.00777341	-0.00890203	-0.00265354	-0.00226676	-0.00231552	-0.00227188	-0.00228358	-0.00279386	-0.00481376	-0.0018413	0.000167326	8.27673e-05	0.000123835	0.000420947	0.00111128	0.0025007	0.00225122	0.00759171	0	0	0.000773955	0.00379137	0.00777341
0	2010-11-03 16:30:00	-0.0049751	-0.0137424	-0.00876726	-0.00890203	-0.00305995	-0.00257909	-0.00263129	-0.00248755	-0.0023181	-0.00269401	-0.00471217	-0.00178602	0.000211322	9.05005e-05	0.000132291	0.000442529	0.00112723	0.00238027	0.00217948	0.00744641	0	0	0.000401437	0.00301637	0.00876726
0	2010-11-03 17:00:00	-0.0092395	-0.0171493	-0.0079098	-0.00890203	-0.00374257	-0.00303865	-0.00308309	-0.00280632	-0.00242655	-0.00260214	-0.00459282	-0.00172902	0.000224431	0.000101989	0.0001446	0.000465486	0.00115536	0.00227202	0.00211179	0.00729363	0	0	-6.96542e-05	0.00207423	0.0079098
0	2010-11-03 17:30:00	-0.0135039	-0.0209245	-0.00742061	-0.00890203	-0.00439954	-0.00360757	-0.00359367	-0.00316492	-0.00258643	-0.0025167	-0.00445636	-0.00167027	0.00024859	0.000109531	0.000157478	0.000489921	0.00119501	0.0021728	0.00204057	0.00714661	0	0	-0.000605214	0.00101766	0.00742061
0	2010-11-03 18:00:00	-0.0163469	-0.0246245	-0.00827762	-0.00890203	-0.00494404	-0.00413232	-0.00404208	-0.00354772	-0.00278242	-0.00243923	-0.00432003	-0.00161026	0.000254288	0.000112119	0.000163474	0.000517372	0.0012399	0.00209046	0.00197991	0.00699739	0	0	-0.00116586	-9.34422e-05	0.00827762
0	2010-11-03 18:30:00	-0.0199005	-0.0279825	-0.00808197	-0.00890203	-0.00526366	-0.0045477	-0.00444319	-0.00392193	-0.00301115	-0.00237337	-0.00417894	-0.00155073	0.000242894	0.000112718	0.000167471	0.00054187	0.00127348	0.00201743	0.00192131	0.00683875	0	0	-0.00170965	-0.00119604	0.00808197
0	2010-11-03 19:00:00	-0.0234542	-0.0311289	-0.00767474	-0.00890203	-0.00567007	-0.00490578	-0.00476593	-0.00428052	-0.00322664	-0.00231142	-0.00404294	-0.00149232	0.000249276	0.000114145	0.000170329	0.000566534	0.0012983	0.00195179	0.00186121	0.00668029	0	0	-0.00219495	-0.00222823	0.00767474
0	2010-11-03 19:30:00	-0.0255864	-0.0337576	-0.00817115	-0.00890203	-0.00592063	-0.00518182	-0.0050898	-0.00460471	-0.00341577	-0.00225339	-0.00392094	-0.00143488	0.000262727	0.000121205	0.000177528	0.000583914	0.00131545	0.00189952	0.00179959	0.00652302	0	0	-0.00258321	-0.00313333	0.00817115
0	2010-11-03 20:00:00	-0.02914	-0.0363658	-0.0072258	-0.00890203	-0.00639609	-0.00558406	-0.0054425	-0.00484841	-0.00355814	-0.00219717	-0.00380198	-0.00138065	0.000293957	0.000128561	0.000186779	0.000588995	0.00130851	0.00184707	0.00173392	0.0063626	0	0	-0.00284159	-0.00386357	0.0072258
0	2010-11-03 20:30:00	-0.0312722	-0.038379	-0.00710683	-0.00890203	-0.00689719	-0.00594214	-0.0057042	-0.00497573	-0.00364181	-0.0021292	-0.0036782	-0.00132831	0.000293614	0.0001322	0.000190831	0.000591159	0.00128892	0.00178315	0.00166776	0.00620033	0	0	-0.00294515	-0.00438302	0.00710683
0	2010-11-03 21:00:00	-0.0326937	-0.0392322	-0.00653846	-0.00890203	-0.00707871	-0.00617402	-0.00578032	-0.00499209	-0.003663	-0.00205872	-0.00354663	-0.00127773	0.000267054	0.000127092	0.000188715	0.000582107	0.00125368	0.00172771	0.00160158	0.00604122	0	0	-0.00287843	-0.00466967	0.00653846
0	2010-11-03 21:30:00	-0.0312722	-0.0380882	-0.006816	-0.00890203	-0.00642174	-0.00605308	-0.00561904	-0.004903	-0.00361405	-0.00199215	-0.00341651	-0.0012267	0.000254288	0.00011658	0.000177547	0.000564001	0.00120628	0.00167445	0.00153389	0.005886	0	0	-0.00263655	-0.0047164	0.006816
0	2010-11-03 22:00:00	-0.0298508	-0.0361027	-0.00625193	-0.00890203	-0.00594626	-0.00565609	-0.00524449	-0.00469827	-0.00349963	-0.00192097	-0.00328183	-0.00117354	0.000217362	0.000106258	0.000162923	0.000530973	0.00114513	0.00161811	0.00146621	0.00572998	0	0	-0.00222554	-0.00453103	0.00625193
0	2010-11-03 22:30:00	-0.0262971	-0.0331681	-0.00687098	-0.00890203	-0.00533271	-0.00513659	-0.00475463	-0.00434042	-0.00332911	-0.00184462	-0.00314874	-0.00111975	0.000203911	9.70243e-05	0.000148589	0.000489451	0.00107276	0.00156268	0.00139248	0.00557083	0	0	-0.00166196	-0.00413525	0.00687098
0	2010-11-03 23:00:00	-0.0227434	-0.0298329	-0.00708952	-0.00890203	-0.00478819	-0.00461973	-0.00424405	-0.00387086	-0.00308974	-0.00176546	-0.00302027	-0.00106507	0.000185104	9.00072e-05	0.000136479	0.00044206	0.000985217	0.00150336	0.00131722	0.0054078	0	0	-0.000972024	-0.00356276	0.00708952
0	2010-11-03 23:30:00	-0.0191898	-0.026036	-0.00684616	-0.00890203	-0.00413121	-0.00407289	-0.00369541	-0.00337868	-0.0028053	-0.00167274	-0.00288539	-0.00101236	0.000178036	8.13353e-05	0.000124026	0.000394503	0.00087697	0.00142699	0.00123792	0.0052469	0	0	-0.000189973	-0.00285666	0.00684616
0	2010-11-04	-0.0149254	-0.0218436	-0.00691816	-0.00890203	-0.00340519	-0.00347399	-0.00311681	-0.00281695	-0.00245708	-0.00157947	-0.00274741	-0.000959837	0.000146122	7.20642e-05	0.000109403	0.000346819	0.000768083	0.00135305	0.00115811	0.00508404	0	0	0.000643888	-0.00206637	0.00691816
0	2010-11-04 00:30:00	-0.010661	-0.0174057	-0.00674466	-0.00890203	-0.00267917	-0.00282041	-0.00243911	-0.00225915	-0.0020647	-0.00149207	-0.00260302	-0.000904591	0.000125603	5.85498e-05	9.2753e-05	0.000297033	0.000665912	0.00128308	0.00107528	0.00491914	0	0	0.00148555	-0.0012443	0.00674466
0	2010-11-04 01:00:00	-0.0056859	-0.0126777	-0.00699176	-0.00890203	-0.00172824	-0.0020601	-0.00176368	-0.00168181	-0.00167321	-0.0014146	-0.00245242	-0.000846103	9.50583e-05	4.58628e-05	7.44756e-05	0.000245542	0.000568722	0.00122936	0.000991924	0.0047462	0	0	0.00228988	-0.000442509	0.00699176
0	2010-11-04 01:30:00	-0.0014215	-0.00835401	-0.00693251	-0.00890203	-0.000976583	-0.00134658	-0.00109747	-0.00111073	-0.00130042	-0.00134748	-0.0023017	-0.000785976	6.41713e-05	3.41889e-05	5.71117e-05	0.000194674	0.00048796	0.0011928	0.000911601	0.00456873	0	0	0.00301321	0.000290518	0.00693251
0	2010-11-04 02:00:00	0.0028429	-0.00445615	-0.00729905	-0.00890203	-0.000319617	-0.000635693	-0.000461225	-0.000606869	-0.000959969	-0.00128483	-0.00214317	-0.00072402	3.82981e-05	2.52572e-05	4.18638e-05	0.000151777	0.000410526	0.00116156	0.000828764	0.00439467	0	0	0.0036159	0.00091266	0.00729905
0	2010-11-04 02:30:00	0.0063966	-0.00128352	-0.00768012	-0.00890203	0.000293966	-8.09703e-05	1.48804e-05	-0.000164702	-0.000667968	-0.00121476	-0.00198617	-0.000660538	3.19151e-05	1.96299e-05	3.24675e-05	0.000113209	0.000342246	0.00112138	0.000743401	0.0042254	0	0	0.0040646	0.00139051	0.00768012
0	2010-11-04 03:00:00	0.0085288	0.00103868	-0.00749012	-0.00890203	0.00072602	0.000339677	0.000376814	0.000177437	-0.000407007	-0.00113183	-0.00182764	-0.000595453	4.33103e-05	1.42624e-05	2.35866e-05	8.77941e-05	0.000288826	0.00106929	0.000661054	0.00405915	0	0	0.00433428	0.00170113	0.00749012
0	2010-11-04 03:30:00	0.0099503	0.00212845	-0.00782185	-0.00890203	0.00076944	0.000618356	0.00060969	0.000377391	-0.00021579	-0.00104779	-0.00166747	-0.000529847	1.91491e-05	1.13346e-05	1.82777e-05	7.28076e-05	0.000258074	0.00101738	0.000576698	0.00390001	0	0	0.00440964	0.00183313	0.00782185
0	2010-11-04 04:00:00	0.0099503	0.00249365	-0.00745665	-0.00890203	0.000907538	0.000735612	0.000665082	0.000493776	-0.000104064	-0.000975356	-0.00150736	-0.000462483	1.37942e-05	1.07724e-05	1.82777e-05	5.80501e-05	0.000259872	0.000974317	0.000493854	0.00374081	0	0	0.00428612	0.00178707	0.00745665
0	2010-11-04 04:30:00	0.0092395	0.00188377	-0.00735573	-0.00890203	0.000795075	0.000713525	0.000627025	0.000477319	-7.01389e-05	-0.000900258	-0.00134567	-0.000388486	3.76127e-05	1.03216e-05	1.4651e-05	6.01507e-05	0.000289341	0.000922133	0.000411507	0.00358624	0	0	0.00397017	0.00157528	0.00735573
0	2010-11-04 05:00:00	0.0078181	0.000270833	-0.00754727	-0.00890203	0.000475474	0.000606786	0.000486474	0.000307739	-0.000132718	-0.000815224	-0.00118562	-0.000311473	7.06842e-06	1.25015e-05	1.75087e-05	6.74972e-05	0.000335797	0.000851894	0.000326665	0.00342258	0	0	0.00347901	0.0012209	0.00754727
0	2010-11-04 05:30:00	0.0063966	-0.00184381	-0.00824041	-0.00890203	0.000319617	0.000343877	0.000160338	4.59864e-05	-0.000250514	-0.000714527	-0.00102545	-0.000232856	4.46811e-05	1.50155e-05	2.36493e-05	9.31148e-05	0.00038589	0.000765223	0.000238271	0.00324977	0	0	0.00283965	0.000756486	0.00824041
0	2010-11-04 06:00:00	0.0028429	-0.0051411	-0.007984	-0.00890203	-0.000406429	-6.09976e-05	-0.0002811	-0.000347014	-0.0004091	-0.000598168	-0.000860387	-0.000152712	5.77883e-05	2.43662e-05	3.26202e-05	0.000138672	0.000433855	0.000659683	0.000148856	0.00307166	0	0	0.00208735	0.000221976	0.007984
0	2010-11-04 06:30:00	-0.0014215	-0.00900788	-0.00758638	-0.00890203	-0.00120149	-0.000676725	-0.000872322	-0.000804046	-0.000591066	-0.000468806	-0.000689116	-7.39125e-05	9.64291e-05	3.93814e-05	5.37007e-05	0.000186292	0.000479919	0.000535094	6.09596e-05	0.00289392	0	0	0.0012636	-0.000337669	0.00758638
0	2010-11-04 07:00:00	-0.0056859	-0.0130808	-0.00739495	-0.00890203	-0.00203996	-0.00141233	-0.0015374	-0.00125248	-0.000784474	-0.00032574	-0.000514806	3.76901e-06	0.000153532	5.64599e-05	7.5948e-05	0.000238013	0.000523069	0.000399942	-2.54289e-05	0.00272465	0	0	0.000413614	-0.000875201	0.00739495
0	2010-11-04 07:30:00	-0.0099503	-0.0169173	-0.00696699	-0.00890203	-0.00283504	-0.00207642	-0.00210337	-0.00167511	-0.000980867	-0.000179607	-0.000343601	8.16407e-05	0.000166983	7.22231e-05	9.6993e-05	0.000280974	0.000538651	0.000262624	-0.000111316	0.00255035	0	0	-0.000416367	-0.00134401	0.00696699
0	2010-11-04 08:00:00	-0.0127932	-0.0197786	-0.00698544	-0.00890203	-0.00319805	-0.0026038	-0.00248264	-0.00201257	-0.00114363	-3.34732e-05	-0.000174047	0.000160666	0.000177693	7.70602e-05	0.000109012	0.000312819	0.000521912	0.000119889	-0.000194662	0.0023702	0	0	-0.00118193	-0.00170107	0.00698544
0	2010-11-04 08:30:00	-0.0142147	-0.0213879	-0.00717319	-0.00890203	-0.00315464	-0.00281096	-0.00266596	-0.0022516	-0.00123536	0.000104127	-6.21001e-06	0.000239205	0.000158887	7.43182e-05	0.000109809	0.000333282	0.00048676	-1.93249e-05	-0.000278524	0.00218342	0	0	-0.00184323	-0.00190985	0.00717319
0	2010-11-04 09:00:00	-0.0142147	-0.0222131	-0.00799837	-0.00890203	-0.0030856	-0.00284356	-0.00270402	-0.00233825	-0.00125486	0.000236556	0.000150662	0.000317632	0.000140768	6.85371e-05	0.000105351	0.00032055	0.000411083	-0.000157095	-0.00036187	0.00199352	0	0	-0.00236755	-0.00194289	0.00799837
0	2010-11-04 09:30:00	-0.0149254	-0.0222852	-0.00735984	-0.00890203	-0.0030856	-0.00279151	-0.00259343	-0.0022085	-0.00118164	0.000369131	0.000306081	0.000394048	0.000139739	6.18172e-05	9.27532e-05	0.000273287	0.00030079	-0.000300372	-0.000446735	0.00180217	0	0	-0.00273132	-0.00178394	0.00735984
0	2010-11-04 10:00:00	-0.0142147	-0.021293	-0.00707833	-0.00890203	-0.00286069	-0.00263535	-0.00230648	-0.00187953	-0.00100086	0.000497497	0.000463085	0.000469753	9.97278e-05	4.69874e-05	7.20163e-05	0.000197031	0.000152969	-0.00043796	-0.000527567	0.00160954	0	0	-0.00292164	-0.00142954	0.00707833
0	2010-11-04 10:30:00	-0.0113717	-0.0186008	-0.00722913	-0.00890203	-0.0020222	-0.0021863	-0.00176369	-0.00138183	-0.000710851	0.00061888	0.000626298	0.00054382	3.02016e-05	2.25097e-05	4.26244e-05	0.000105788	-3.33312e-05	-0.000573292	-0.000609903	0.00141938	0	0	-0.00293711	-0.000889792	0.00722913
0	2010-11-04 11:00:00	-0.0078181	-0.014362	-0.0065439	-0.00890203	-0.000820726	-0.0013571	-0.000936203	-0.00073101	-0.000320952	0.000740965	0.000783104	0.000617141	-3.96688e-05	-7.14438e-06	3.26644e-06	-4.93645e-06	-0.000237818	-0.000708353	-0.000692751	0.00122838	0	0	-0.00278784	-0.000188325	0.0065439
0	2010-11-04 11:30:00	-0.0021322	-0.00911675	-0.00698455	-0.00890203	0.000449823	-0.000273933	0.00011379	8.15372e-05	0.000135207	0.000860243	0.000935287	0.000691285	-9.78e-05	-3.73607e-05	-4.23139e-05	-0.000133831	-0.000449187	-0.000839261	-0.000772071	0.00101988	0	0	-0.00249473	0.000638706	0.00698455
0	2010-11-04 12:00:00	0.0028429	-0.00317425	-0.00601715	-0.00890203	0.00190186	0.000926486	0.00125139	0.00102374	0.000621113	0.000973795	0.00108747	0.000766842	-0.000174052	-6.72376e-05	-8.62664e-05	-0.000268264	-0.000660948	-0.000968003	-0.000856917	0.000800212	0	0	-0.00208794	0.00154449	0.00601715
0	2010-11-04 12:30:00	0.0092395	0.00278674	-0.00645276	-0.00890203	0.00317241	0.00215425	0.0023971	0.00197762	0.00111975	0.00108875	0.00123965	0.000840536	-0.000225459	-9.56134e-05	-0.000127189	-0.000391315	-0.00086963	-0.00109909	-0.000940772	0.000578284	0	0	-0.00160478	0.00247425	0.00645276
0	2010-11-04 13:00:00	0.0156361	0.00863587	-0.00700023	-0.00890203	0.00451199	0.00333521	0.00345293	0.00283382	0.00163242	0.00121154	0.00139672	0.000914828	-0.000269453	-0.000118733	-0.000163799	-0.000496196	-0.00107523	-0.00123894	-0.00102463	0.000353743	0	0	-0.00108702	0.0033687	0.00700023
0	2010-11-04 13:30:00	0.0206112	0.0135783	-0.00703293	-0.00890203	0.00548857	0.00435475	0.00429209	0.0035783	0.00213614	0.00134075	0.00155696	0.000989267	-0.000312763	-0.000134608	-0.000189926	-0.000586319	-0.00125833	-0.00139323	-0.00110596	0.000134701	0	0	-0.000577952	0.00416786	0.00703293
0	2010-11-04 14:00:00	0.0234542	0.0172535	-0.00620072	-0.00890203	0.00598968	0.00505669	0.00491572	0.00419387	0.0026105	0.00146731	0.00172183	0.0010627	-0.000319489	-0.000145003	-0.000208973	-0.000657025	-0.00141037	-0.00155131	-0.00118931	-7.7242e-05	0	0	-0.000119226	0.00481515	0.00620072
0	2010-11-04 14:30:00	0.0262971	0.0198125	-0.0064846	-0.00890203	0.00628364	0.00550467	0.00534453	0.00466099	0.00302617	0.00158925	0.00188345	0.00113759	-0.000338638	-0.000152471	-0.000222936	-0.000705397	-0.00153467	-0.00170921	-0.00127618	-0.000289812	0	0	0.000252087	0.00526147	0.0064846
0	2010-11-04 15:00:00	0.02914	0.0215616	-0.00757841	-0.00890203	0.00664665	0.00581069	0.00560623	0.00493124	0.00335936	0.0017021	0.00204687	0.00121352	-0.0003571	-0.000157913	-0.00023056	-0.000736224	-0.00162327	-0.00185312	-0.00136055	-0.000509183	0	0	0.000506176	0.00546871	0.00757841
0	2010-11-04 15:30:00	0.0298508	0.0224163	-0.00743451	-0.00890203	0.00689719	0.00603468	0.00572266	0.00506557	0.00359475	0.00181901	0.00221662	0.00128979	-0.00035106	-0.000160952	-0.000236185	-0.000748881	-0.0016782	-0.00199947	-0.00145043	-0.00073218	0	0	0.000622626	0.00541278	0.00743451
0	2010-11-04 16:00:00	0.02914	0.0218506	-0.00728937	-0.00890203	0.00660324	0.0060699	0.00575036	0.00508585	0.00372388	0.00194039	0.00239099	0.00136803	-0.00035106	-0.00015926	-0.000236583	-0.000755604	-0.00170934	-0.00214735	-0.00154086	-0.000957405	0	0	0.000591879	0.00508558	0.00728937
0	2010-11-04 16:30:00	0.0277186	0.0207171	-0.00700145	-0.00890203	0.00653418	0.00596842	0.00563053	0.00502097	0.00376418	0.00206178	0.00256709	0.00144766	-0.000326557	-0.000156783	-0.000233698	-0.000753108	-0.00171102	-0.00229722	-0.00163078	-0.00117832	0	0	0.000415915	0.00449593	0.00700145
0	2010-11-04 17:00:00	0.0255864	0.0185506	-0.0070358	-0.00890203	0.00624023	0.00575232	0.00539427	0.00482718	0.00370796	0.00217714	0.00274787	0.00152866	-0.000326557	-0.000154343	-0.000230126	-0.000738874	-0.00169277	-0.0024311	-0.00172874	-0.0013979	0	0	0.000108101	0.00366932	0.0070358
0	2010-11-04 17:30:00	0.0220327	0.0157313	-0.0063014	-0.00890203	0.00587722	0.00548415	0.00506927	0.00453888	0.0035655	0.0022781	0.00293182	0.00160981	-0.000324844	-0.000149915	-0.000222901	-0.000723493	-0.0016558	-0.00254188	-0.00182374	-0.00161745	0	0	-0.000307769	0.00264636	0.0063014
0	2010-11-04 18:00:00	0.0177683	0.0120707	-0.00569758	-0.00890203	0.00522024	0.00502722	0.00464743	0.00422404	0.00337587	0.00237263	0.00312073	0.00169092	-0.00030638	-0.000145523	-0.000217646	-0.000704929	-0.00161368	-0.0026439	-0.00192071	-0.00183468	0	0	-0.000799169	0.00148028	0.00569758
0	2010-11-04 18:30:00	0.0149254	0.008163	-0.0067624	-0.00890203	0.00460669	0.00453507	0.00420599	0.0038201	0.0031548	0.00245611	0.00331882	0.00177353	-0.00030638	-0.000141132	-0.000212076	-0.00068043	-0.00157338	-0.0027274	-0.0020167	-0.00205486	0	0	-0.00132715	0.000233426	0.0067624
0	2010-11-04 19:00:00	0.0113717	0.00437008	-0.00700162	-0.00890203	0.00424368	0.00404292	0.00367582	0.00337401	0.00293036	0.00253161	0.0035171	0.00185654	-0.000305009	-0.000135424	-0.00020191	-0.000650649	-0.0015379	-0.00279728	-0.00211216	-0.00228362	0	0	-0.00184908	-0.0010269	0.00700162
0	2010-11-04 19:30:00	0.0078181	0.00026122	-0.00755688	-0.00890203	0.00347425	0.00349871	0.00315714	0.00291464	0.00270889	0.00259552	0.00372008	0.00193881	-0.000262385	-0.000129118	-0.000193283	-0.000614704	-0.00151719	-0.00285587	-0.00220864	-0.00250911	0	0	-0.00232162	-0.00223286	0.00755688
0	2010-11-04 20:00:00	0.0042644	-0.00349726	-0.00776166	-0.00890203	0.00279163	0.00292716	0.00264769	0.00253969	0.00252275	0.00265887	0.00392292	0.00202021	-0.000253945	-0.000117105	-0.000179889	-0.0005947	-0.00150597	-0.0029114	-0.00230664	-0.00273219	0	0	-0.00270375	-0.00332058	0.00776166
0	2010-11-04 20:30:00	0.0007107	-0.00658765	-0.00729835	-0.00890203	0.00224712	0.00235035	0.00222923	0.00227879	0.00237103	0.00273482	0.00412583	0.00209987	-0.000224088	-0.000112305	-0.000170411	-0.000578466	-0.00150217	-0.00297532	-0.00240867	-0.00295742	0	0	-0.00295958	-0.00423424	0.00729835
0	2010-11-04 21:00:00	-0.0014215	-0.00830109	-0.00687959	-0.00890203	0.00210902	0.00208588	0.00205628	0.00208351	0.00226438	0.00282166	0.00432709	0.0021799	-0.000249618	-0.000111255	-0.000168412	-0.000572531	-0.00151543	-0.00303743	-0.00250568	-0.00317599	0	0	-0.00306084	-0.00492959	0.00687959
0	2010-11-04 21:30:00	-0.0014215	-0.00847049	-0.00704899	-0.00890203	0.00247203	0.00207536	0.0020493	0.00204294	0.00223513	0.00291102	0.00452848	0.00225882	-0.000255659	-0.000117752	-0.000171902	-0.000583685	-0.00154751	-0.00310207	-0.00260115	-0.00339646	0	0	-0.0029888	-0.00537655	0.00704899
0	2010-11-04 22:00:00	-0.0007107	-0.00788605	-0.00717535	-0.00890203	0.00254107	0.00225624	0.00227746	0.00216017	0.00228835	0.00300389	0.00472637	0.00233564	-0.000282219	-0.000127511	-0.000185468	-0.000598608	-0.00158907	-0.00317457	-0.00269613	-0.00362326	0	0	-0.00273558	-0.0055608	0.00717535
0	2010-11-04 22:30:00	0.0014215	-0.0058682	-0.0072897	-0.00890203	0.00312899	0.00258171	0.00262093	0.00244305	0.00241381	0.00310905	0.00491818	0.00241217	-0.000306723	-0.000135356	-0.000196176	-0.000639378	-0.00164437	-0.00324887	-0.00278908	-0.00384516	0	0	-0.00230474	-0.00548422	0.0072897
0	2010-11-04 23:00:00	0.0042644	-0.00313615	-0.00740055	-0.00890203	0.00367352	0.00298659	0.00305539	0.0028712	0.00260135	0.00322009	0.00510835	0.00248836	-0.000306723	-0.000144966	-0.00021023	-0.000683522	-0.00172788	-0.00333563	-0.00288253	-0.00407208	0	0	-0.00171115	-0.00516427	0.00740055
0	2010-11-04 23:30:00	0.0071073	0.000439767	-0.00666753	-0.00890203	0.00421802	0.00360231	0.00368354	0.00337824	0.00287902	0.00334092	0.00529369	0.00256388	-0.0003571	-0.000152885	-0.000224537	-0.000730685	-0.00183154	-0.00342754	-0.0029785	-0.00430268	0	0	-0.000980103	-0.00463226	0.00666753
0	2010-11-05	0.0127932	0.00525933	-0.00753387	-0.00890203	0.00537611	0.00431057	0.00439006	0.00395951	0.00324256	0.00346692	0.00547612	0.00264018	-0.000364854	-0.000164898	-0.000238988	-0.000781553	-0.00194832	-0.00351863	-0.00306895	-0.00453768	0	0	-0.000145873	-0.00393094	0.00753387
0	2010-11-05 00:30:00	0.0177683	0.0103292	-0.00743907	-0.00890203	0.00632704	0.00515291	0.005145	0.00459154	0.00366897	0.00359614	0.00566159	0.00271623	-0.000396084	-0.000176307	-0.000256497	-0.00083088	-0.00206921	-0.00360936	-0.00315685	-0.00477209	0	0	0.000750345	-0.00311122	0.00743907
0	2010-11-05 01:00:00	0.0227434	0.0153756	-0.00736777	-0.00890203	0.00712211	0.00595371	0.00592765	0.00527358	0.00411488	0.00371933	0.00584363	0.00279216	-0.000415575	-0.000187907	-0.000273318	-0.000892277	-0.00219366	-0.00369062	-0.00324424	-0.0050059	0	0	0.00166285	-0.00222874	0.00736777
0	2010-11-05 01:30:00	0.0277186	0.0204633	-0.00725527	-0.00890203	0.00796059	0.006744	0.00669295	0.00600404	0.00456507	0.00383344	0.00601642	0.00286674	-0.000441793	-0.000201007	-0.000293567	-0.000949308	-0.00230926	-0.00375724	-0.0033266	-0.00524316	0	0	0.00254413	-0.00134007	0.00725527
0	2010-11-05 02:00:00	0.0326937	0.0254158	-0.00727785	-0.00890203	0.00886811	0.00753429	0.00746636	0.00666729	0.00502033	0.00394643	0.00618756	0.00294029	-0.00048613	-0.000214744	-0.000311501	-0.00100661	-0.00242613	-0.00382315	-0.00340995	-0.00548294	0	0	0.0033476	-0.000499239	0.00727785
0	2010-11-05 02:30:00	0.0376688	0.0302956	-0.00737315	-0.00890203	0.00995714	0.00838189	0.00820059	0.00725631	0.0054539	0.00406796	0.00635533	0.0030141	-0.00049217	-0.000226455	-0.000329209	-0.00106226	-0.00254252	-0.00389556	-0.0034938	-0.00572359	0	0	0.00403039	0.000245623	0.00737315
0	2010-11-05 03:00:00	0.0419332	0.0341042	-0.00782901	-0.00890203	0.0105707	0.00912537	0.00881611	0.00778831	0.00586579	0.00419452	0.0065155	0.00308742	-0.000518387	-0.000236814	-0.000347142	-0.00111188	-0.00263727	-0.0039778	-0.00357615	-0.00596278	0	0	0.00455573	0.000854977	0.00782901
0	2010-11-05 03:30:00	0.0447762	0.036839	-0.00793716	-0.00890203	0.0108903	0.00965538	0.00931294	0.00824609	0.00622703	0.00431841	0.00667885	0.00316059	-0.000543575	-0.000245597	-0.000359505	-0.00116229	-0.00271101	-0.00405797	-0.00366201	-0.00620176	0	0	0.00489516	0.00130002	0.00793716
0	2010-11-05 04:00:00	0.0461976	0.038888	-0.00730959	-0.00890203	0.0113658	0.0100187	0.00963455	0.00861637	0.0065071	0.00443252	0.00684378	0.00323499	-0.000549273	-0.000253892	-0.000371931	-0.00120092	-0.00276048	-0.00413218	-0.0037499	-0.00643941	0	0	0.00503016	0.00156406	0.00730959
0	2010-11-05 04:30:00	0.0476191	0.0398334	-0.00778571	-0.00890203	0.0115473	0.01027	0.00986855	0.00885147	0.00669234	0.00454412	0.00701195	0.0033104	-0.00057549	-0.000260835	-0.000383751	-0.00122975	-0.00278135	-0.0042054	-0.00384182	-0.00667877	0	0	0.00495323	0.00164319	0.00778571
0	2010-11-05 05:00:00	0.0483298	0.0401458	-0.00818401	-0.00890203	0.0117288	0.0104914	0.0100334	0.00895298	0.00679641	0.00466118	0.00718639	0.00338801	-0.000581188	-0.000265715	-0.000390489	-0.00124673	-0.00278728	-0.00429018	-0.00392973	-0.00691395	0	0	0.00466835	0.00154614	0.00818401
0	2010-11-05 05:30:00	0.0476191	0.03952	-0.00809915	-0.00890203	0.0117978	0.0105787	0.0100311	0.00891232	0.00681462	0.00479516	0.00736565	0.0034673	-0.000586543	-0.0002665	-0.000392144	-0.00124208	-0.00277583	-0.0044024	-0.0040136	-0.00714583	0	0	0.00419076	0.00129342	0.00809915
0	2010-11-05 06:00:00	0.0461976	0.0377145	-0.00848306	-0.00890203	0.0115039	0.0104798	0.00983182	0.00872086	0.00677333	0.00493597	0.00754452	0.00354498	-0.000561011	-0.000258952	-0.000385543	-0.00121839	-0.00275616	-0.00452039	-0.00409846	-0.0073817	0	0	0.00354611	0.00091586	0.00848306
0	2010-11-05 06:30:00	0.042644	0.0346247	-0.00801931	-0.00890203	0.0108469	0.0100855	0.00940771	0.00839583	0.00666359	0.00507512	0.00771407	0.00362188	-0.0005234	-0.000246976	-0.000370603	-0.00118274	-0.0027312	-0.00464625	-0.00418785	-0.0076164	0	0	0.00276901	0.000452525	0.00801931
0	2010-11-05 07:00:00	0.0376688	0.0306474	-0.00702137	-0.00890203	0.00993938	0.0094645	0.00879803	0.00799582	0.00651903	0.00521944	0.00788224	0.0036999	-0.000490114	-0.00023046	-0.00034907	-0.00114076	-0.00269146	-0.0047833	-0.00427878	-0.00785413	0	0	0.00190096	-5.17729e-05	0.00702137
0	2010-11-05 07:30:00	0.0334044	0.0264656	-0.00693879	-0.00890203	0.00910091	0.00870418	0.00815255	0.007563	0.00635109	0.00536879	0.00805827	0.00377904	-0.000453529	-0.00021894	-0.00033185	-0.00109599	-0.00266608	-0.00492251	-0.00436769	-0.00809226	0	0	0.000987971	-0.000549317	0.00693879
0	2010-11-05 08:00:00	0.0298508	0.022625	-0.00722585	-0.00890203	0.00841829	0.0080648	0.00763499	0.00712083	0.00616704	0.00551367	0.0082374	0.00385952	-0.00046561	-0.000211472	-0.000319171	-0.00105759	-0.00266496	-0.00506696	-0.00445962	-0.00832948	0	0	7.78066e-05	-0.0009925	0.00722585
0	2010-11-05 08:30:00	0.0277186	0.0199328	-0.00778584	-0.00890203	0.00834924	0.00762208	0.00722577	0.00674195	0.00602427	0.00565182	0.00841336	0.00394007	-0.000458884	-0.000209822	-0.000311465	-0.00102984	-0.00268629	-0.00520491	-0.00454903	-0.00856377	0	0	-0.00078288	-0.00133688	0.00778584
0	2010-11-05 09:00:00	0.0255864	0.0175359	-0.00805049	-0.00890203	0.00787378	0.00736286	0.0069929	0.00645684	0.00593931	0.00577642	0.00859249	0.00401861	-0.000453872	-0.00021031	-0.000312207	-0.00101542	-0.00272183	-0.00533482	-0.00464198	-0.00878938	0	0	-0.00155135	-0.0015441	0.00805049
0	2010-11-05 09:30:00	0.0241649	0.0162066	-0.00795826	-0.00890203	0.00787378	0.00719881	0.00684651	0.00633504	0.0059028	0.00590046	0.0087701	0.00409618	-0.000464924	-0.000209334	-0.00031161	-0.00104028	-0.00279222	-0.00547458	-0.0047324	-0.00901371	0	0	-0.00219137	-0.00158457	0.00795826
0	2010-11-05 10:00:00	0.0241649	0.0154482	-0.00871669	-0.00890203	0.00769227	0.00705685	0.00682108	0.0064648	0.005942	0.00602827	0.00894917	0.00417054	-0.00046094	-0.000217221	-0.000321783	-0.00109342	-0.00289675	-0.00560946	-0.00482382	-0.00923629	0	0	-0.00267544	-0.00143961	0.00871669
0	2010-11-05 10:30:00	0.0234542	0.0161832	-0.00727097	-0.00890203	0.00791718	0.00718041	0.00714834	0.00674842	0.00608068	0.0061477	0.00912334	0.00424312	-0.000525799	-0.000235806	-0.000347033	-0.00115744	-0.0030275	-0.00574687	-0.00491879	-0.00945519	0	0	-0.0029864	-0.00110311	0.00727097
0	2010-11-05 11:00:00	0.0270078	0.0191466	-0.00786122	-0.00890203	0.00916207	0.00773356	0.00773955	0.00718676	0.00630901	0.00625704	0.00929151	0.00431495	-0.000614131	-0.000264373	-0.000377908	-0.00124258	-0.00318679	-0.00587173	-0.00501023	-0.00967721	0	0	-0.0031185	-0.000582405	0.00786122
0	2010-11-05 11:30:00	0.0326937	0.023318	-0.00937571	-0.00890203	0.0104326	0.00865005	0.00854631	0.00777429	0.00661942	0.00634625	0.00946912	0.00438349	-0.000645359	-0.000290797	-0.000416579	-0.00134271	-0.00334798	-0.00597564	-0.0051072	-0.0098994	0	0	-0.00307758	0.000101703	0.00937571
0	2010-11-05 12:00:00	0.0362474	0.0277176	-0.00852983	-0.00890203	0.0112277	0.00965907	0.00951679	0.00852355	0.00698375	0.00642652	0.00964343	0.00444876	-0.000697109	-0.000313429	-0.000455503	-0.00145481	-0.00352015	-0.0060801	-0.00520168	-0.0101223	0	0	-0.00288059	0.000915719	0.00852983
0	2010-11-05 12:30:00	0.0405118	0.0327319	-0.00777987	-0.00890203	0.0124292	0.0106187	0.0104665	0.00932824	0.00737743	0.00650875	0.00981946	0.00451176	-0.000754555	-0.000334899	-0.000486343	-0.00156589	-0.00370686	-0.00619096	-0.00529513	-0.0103522	0	0	-0.00255433	0.00181516	0.00777987
0	2010-11-05 13:00:00	0.0461976	0.0378403	-0.00835729	-0.00890203	0.0136307	0.0116003	0.0112987	0.0100946	0.00781956	0.006597	0.00999681	0.00457475	-0.000785099	-0.000354942	-0.000515246	-0.00165523	-0.00389831	-0.00631555	-0.00538457	-0.0105748	0	0	-0.00213346	0.00274707	0.00835729
0	2010-11-05 13:30:00	0.050462	0.042219	-0.00824303	-0.00890203	0.0142699	0.0124805	0.0121102	0.0107516	0.00828547	0.00669167	0.0101664	0.00463607	-0.00082978	-0.00037078	-0.000541546	-0.00172735	-0.00409025	-0.00644673	-0.00547145	-0.0107881	0	0	-0.00165804	0.00365319	0.00824303
0	2010-11-05 14:00:00	0.0547264	0.0464595	-0.00826692	-0.00890203	0.0151083	0.0132267	0.0127546	0.0113664	0.00876073	0.00679152	0.0103311	0.00469474	-0.000848585	-0.000380725	-0.000558792	-0.00180117	-0.00423851	-0.00659073	-0.00555582	-0.0110012	0	0	-0.00117065	0.00447369	0.00826692
0	2010-11-05 14:30:00	0.0575693	0.0497019	-0.00786744	-0.00890203	0.0155404	0.0137293	0.0132525	0.0119226	0.00918913	0.00688871	0.0104897	0.00475311	-0.00084927	-0.000390521	-0.000575017	-0.00186037	-0.00434535	-0.00672678	-0.00563566	-0.0112164	0	0	-0.000713328	0.00515111	0.00786744
0	2010-11-05 15:00:00	0.0597015	0.052458	-0.00724347	-0.00890203	0.0160159	0.0142241	0.0137516	0.0123437	0.00951465	0.00697806	0.0106481	0.00481152	-0.000887911	-0.00040028	-0.000590264	-0.00191146	-0.00443946	-0.00685814	-0.00571395	-0.0114358	0	0	-0.000324557	0.00563434	0.00724347
0	2010-11-05 15:30:00	0.0625445	0.054753	-0.00779146	-0.00890203	0.0166728	0.0146889	0.0141124	0.0126592	0.00976328	0.00706742	0.0108016	0.0048715	-0.000906375	-0.000411355	-0.000604174	-0.0019439	-0.0045158	-0.00699086	-0.00579175	-0.0116638	0	0	-3.65141e-05	0.0058823	0.00779146
0	2010-11-05 16:00:00	0.0646767	0.0558178	-0.00885891	-0.00890203	0.01688	0.0150496	0.0143845	0.0127896	0.00995151	0.00716029	0.0109442	0.00493264	-0.000931905	-0.000418594	-0.000614565	-0.00195416	-0.00456583	-0.00712592	-0.00586653	-0.0118894	0	0	0.000127245	0.00586704	0.00885891
0	2010-11-05 16:30:00	0.0639659	0.0558208	-0.00814515	-0.00890203	0.0169924	0.0152268	0.0143903	0.012799	0.0100586	0.00727007	0.0110852	0.00499411	-0.000899306	-0.000414988	-0.000613761	-0.00196259	-0.00460123	-0.00727786	-0.00594228	-0.0121112	0	0	0.000153469	0.00557602	0.00814515
0	2010-11-05 17:00:00	0.0604123	0.053808	-0.00660431	-0.00890203	0.0162921	0.0149718	0.0141426	0.0127318	0.0100738	0.00737956	0.0112264	0.00505699	-0.000867734	-0.000407292	-0.000607792	-0.00196482	-0.00460876	-0.00742006	-0.00601757	-0.0123243	0	0	4.01535e-05	0.00501334	0.00660431
0	2010-11-05 17:30:00	0.0575693	0.0510927	-0.00647656	-0.00890203	0.0156785	0.0145669	0.0138187	0.012538	0.0100235	0.0074773	0.011366	0.00511961	-0.000874117	-0.000400275	-0.000599137	-0.00195793	-0.00460212	-0.00754537	-0.00608377	-0.0125277	0	0	-0.00020333	0.00419992	0.00647656
0	2010-11-05 18:00:00	0.0547264	0.0481524	-0.00657399	-0.00890203	0.0154279	0.0141268	0.0134072	0.0122411	0.00990107	0.00756274	0.0115133	0.0051825	-0.00087446	-0.000400503	-0.000594371	-0.00194176	-0.00458522	-0.00765325	-0.00614291	-0.0127313	0	0	-0.000556922	0.00317238	0.00657399
0	2010-11-05 18:30:00	0.0525942	0.0448527	-0.00774146	-0.00890203	0.0150215	0.0137935	0.0130545	0.0118676	0.00973184	0.00764552	0.0116526	0.005244	-0.00088654	-0.000401139	-0.000593801	-0.00192011	-0.0045567	-0.00775482	-0.00620301	-0.0129298	0	0	-0.000991327	0.00198089	0.00774146
0	2010-11-05 19:00:00	0.0490406	0.0413669	-0.00767369	-0.00890203	0.0146585	0.0134433	0.0126914	0.0114606	0.00951883	0.00771516	0.0117808	0.00530442	-0.000868077	-0.000400651	-0.00059277	-0.00190296	-0.0045337	-0.0078386	-0.00626513	-0.0131181	0	0	-0.00147012	0.000686005	0.00767369
0	2010-11-05 19:30:00	0.0461976	0.0373586	-0.00883896	-0.00890203	0.014045	0.0129837	0.0122097	0.0110778	0.00928503	0.00777123	0.0119013	0.00536082	-0.000866363	-0.000393629	-0.000585915	-0.00188571	-0.00451095	-0.00790387	-0.00632826	-0.0133015	0	0	-0.00195237	-0.000645231	0.00883896
0	2010-11-05 20:00:00	0.0419332	0.0331646	-0.0087686	-0.00890203	0.0132755	0.0124148	0.0117095	0.0106755	0.00907889	0.00782926	0.0120235	0.00541457	-0.00082978	-0.000386723	-0.000576004	-0.00186577	-0.00450967	-0.00796472	-0.00639796	-0.0134851	0	0	-0.00239552	-0.00194365	0.0087686
0	2010-11-05 20:30:00	0.0369581	0.0294444	-0.00751367	-0.00890203	0.0127744	0.0118653	0.0112012	0.0103052	0.00888976	0.00788408	0.012152	0.0054706	-0.000822369	-0.000377526	-0.000565667	-0.00184993	-0.00453281	-0.00801708	-0.00646214	-0.0136676	0	0	-0.00275843	-0.00314246	0.00751367
0	2010-11-05 21:00:00	0.0334044	0.0262665	-0.00713787	-0.00890203	0.0122299	0.0113432	0.0107919	0.0100505	0.00877803	0.0079396	0.0122885	0.00552766	-0.000810974	-0.000375278	-0.000559245	-0.00184832	-0.00456055	-0.00806963	-0.0065278	-0.0138431	0	0	-0.0030043	-0.00418154	0.00713787
0	2010-11-05 21:30:00	0.0326937	0.0243884	-0.00830529	-0.00890203	0.0119793	0.0110566	0.0106593	0.00992088	0.0087258	0.00799497	0.0124246	0.00558041	-0.000824768	-0.00037986	-0.000564445	-0.00185305	-0.00459539	-0.00811991	-0.00658744	-0.0140122	0	0	-0.00310322	-0.0050112	0.00830529
0	2010-11-05 22:00:00	0.0326937	0.0242616	-0.00843213	-0.00890203	0.0123858	0.0110929	0.0107399	0.00994127	0.00872202	0.00804588	0.0125563	0.00563002	-0.000868419	-0.000389996	-0.000573787	-0.00188083	-0.00462455	-0.00816135	-0.006641	-0.014181	0	0	-0.00303434	-0.00559523	0.00843213
0	2010-11-05 22:30:00	0.0341152	0.0254587	-0.00865647	-0.00890203	0.0129993	0.0113858	0.011028	0.0101155	0.00876669	0.00810154	0.0126907	0.00567881	-0.000875488	-0.000402985	-0.000591124	-0.00191586	-0.00466342	-0.00820288	-0.00670209	-0.0143516	0	0	-0.00278731	-0.00591291	0.00865647
0	2010-11-05 23:00:00	0.0355366	0.0272975	-0.0082391	-0.00890203	0.0132933	0.0118674	0.0114994	0.0104382	0.00886837	0.00816685	0.0128096	0.00572865	-0.000919483	-0.000413455	-0.000608515	-0.00196233	-0.004712	-0.00824793	-0.0067597	-0.0145259	0	0	-0.00236312	-0.00595988	0.0082391
0	2010-11-05 23:30:00	0.0383796	0.0303437	-0.00803585	-0.00890203	0.0140884	0.0123622	0.0120088	0.0108773	0.00903591	0.00824069	0.0129319	0.0057786	-0.000926209	-0.000423177	-0.000621909	-0.0020087	-0.00477466	-0.00829488	-0.00680622	-0.0147001	0	0	-0.00177414	-0.005748	0.00803585
0	2010-11-06	0.0419332	0.0338647	-0.00806855	-0.00890203	0.0147453	0.0129559	0.0125586	0.0113367	0.00927657	0.00831298	0.0130615	0.00582758	-0.000939316	-0.000431584	-0.0006357	-0.00204317	-0.00485059	-0.00833217	-0.00685318	-0.0148754	0	0	-0.0010434	-0.00530397	0.00806855
0	2010-11-06 00:30:00	0.0461976	0.037803	-0.00839461	-0.00890203	0.0154713	0.0135626	0.0131061	0.0118156	0.00956569	0.00837619	0.0131707	0.00587447	-0.000962792	-0.000435111	-0.000642411	-0.00207456	-0.00493253	-0.00836033	-0.0069057	-0.0150539	0	0	-0.000203318	-0.0046671	0.00839461
0	2010-11-06 01:00:00	0.0497513	0.0417422	-0.00800914	-0.00890203	0.0159034	0.0141095	0.0136651	0.0123359	0.00990196	0.00843688	0.0132705	0.00592069	-0.00095174	-0.000439014	-0.00064875	-0.00210083	-0.00501013	-0.0083801	-0.00695724	-0.0152319	0	0	0.000706309	-0.00388634	0.00800914
0	2010-11-06 01:30:00	0.0525942	0.0461457	-0.00644846	-0.00890203	0.0166728	0.0146837	0.0142138	0.0128218	0.010268	0.00849436	0.0133752	0.00596509	-0.000964163	-0.000441491	-0.000654918	-0.00212287	-0.00508487	-0.00839265	-0.00700373	-0.0154062	0	0	0.00164062	-0.00301669	0.00644846
0	2010-11-06 02:00:00	0.0575693	0.0503673	-0.00720201	-0.00890203	0.0172864	0.0152552	0.0147325	0.0132944	0.010628	0.00855701	0.0134813	0.00600773	-0.000982627	-0.000446297	-0.000659205	-0.00214497	-0.00514691	-0.00840547	-0.00704719	-0.0155775	0	0	0.00255237	-0.0021155	0.00720201
0	2010-11-06 02:30:00	0.0618337	0.0545078	-0.00732594	-0.00890203	0.0179	0.015832	0.0152615	0.0137233	0.0109821	0.00861966	0.0135778	0.00604996	-0.000983997	-0.000452115	-0.000667914	-0.00216383	-0.00517901	-0.00841766	-0.00708913	-0.015739	0	0	0.0033947	-0.00123866	0.00732594
0	2010-11-06 03:00:00	0.0668089	0.0581047	-0.00870421	-0.00890203	0.0183754	0.0163268	0.0157018	0.0141413	0.0112932	0.00868833	0.0136714	0.00609223	-0.00100212	-0.000457032	-0.000675683	-0.00219122	-0.00518857	-0.00843418	-0.00713557	-0.0158861	0	0	0.00412389	-0.000437159	0.00870421
0	2010-11-06 03:30:00	0.0689411	0.061088	-0.00785308	-0.00890203	0.018695	0.0167396	0.0161018	0.0145506	0.0115312	0.00875866	0.0137631	0.00613432	-0.00101488	-0.0004624	-0.000683053	-0.00221834	-0.00518826	-0.00844447	-0.00718205	-0.0160387	0	0	0.00470186	0.000245983	0.00785308
0	2010-11-06 04:00:00	0.071784	0.0638005	-0.00798351	-0.00890203	0.0192395	0.017125	0.016504	0.0148576	0.011702	0.00881599	0.013849	0.00617961	-0.00101694	-0.000469645	-0.000693788	-0.00222991	-0.00517223	-0.00843969	-0.00722349	-0.0162011	0	0	0.0050984	0.000778062	0.00798351
0	2010-11-06 04:30:00	0.0739162	0.0658369	-0.00807927	-0.00890203	0.0197584	0.0175351	0.0167853	0.0150271	0.0118133	0.00886619	0.0139441	0.00622781	-0.00104611	-0.000471893	-0.000696185	-0.00222525	-0.00515303	-0.00843229	-0.00726341	-0.0163615	0	0	0.00529286	0.00113834	0.00807927
0	2010-11-06 05:00:00	0.0739162	0.0666106	-0.00730564	-0.00890203	0.0198531	0.017767	0.0168891	0.0150521	0.0118703	0.00891639	0.0140342	0.00627459	-0.00100816	-0.000467724	-0.000690669	-0.00220754	-0.00512009	-0.00842922	-0.00730531	-0.0165097	0	0	0.00527534	0.0013189	0.00730564
0	2010-11-06 05:30:00	0.0732055	0.0658611	-0.00734442	-0.00890203	0.0194901	0.0177254	0.0167301	0.014963	0.0118681	0.00896072	0.0141199	0.00631861	-0.000969175	-0.000452444	-0.000678243	-0.00218186	-0.00507355	-0.00842245	-0.00735076	-0.0166561	0	0	0.00504719	0.00132462	0.00734442
0	2010-11-06 06:00:00	0.071784	0.0634293	-0.00835474	-0.00890203	0.0186516	0.0172764	0.0163349	0.0147497	0.0117928	0.00900449	0.0142039	0.00636252	-0.000945014	-0.000440096	-0.000659622	-0.00214552	-0.00502228	-0.00842389	-0.00739322	-0.0168087	0	0	0.00462094	0.0011725	0.00835474
0	2010-11-06 06:30:00	0.0689411	0.0606887	-0.00825241	-0.00890203	0.0181071	0.0167322	0.0158439	0.0144332	0.0116839	0.00905946	0.0142945	0.00640755	-0.000931563	-0.000428836	-0.000641688	-0.00209649	-0.00494319	-0.00844646	-0.00743012	-0.0169624	0	0	0.00401952	0.000890145	0.00825241
0	2010-11-06 07:00:00	0.0660981	0.0576714	-0.00842671	-0.00890203	0.0176751	0.0161853	0.0153459	0.0140051	0.0115198	0.00912547	0.0143894	0.0064521	-0.000900677	-0.000422795	-0.000629524	-0.00204408	-0.00485809	-0.0084833	-0.00745493	-0.01712	0	0	0.00327494	0.0005138	0.00842671
0	2010-11-06 07:30:00	0.0632552	0.0543363	-0.00891888	-0.00890203	0.0170615	0.0157426	0.0148941	0.0135629	0.0113021	0.00919399	0.014473	0.00649881	-0.000905689	-0.000413673	-0.000617442	-0.00200437	-0.00478421	-0.0085288	-0.00747312	-0.0172756	0	0	0.00242638	8.58292e-05	0.00891888
0	2010-11-06 08:00:00	0.0597015	0.0511697	-0.00853179	-0.00890203	0.0166551	0.0152557	0.0144353	0.0131864	0.0110742	0.0092586	0.014544	0.00654663	-0.000868077	-0.000406655	-0.000605992	-0.00196484	-0.00471198	-0.00857259	-0.00749483	-0.0174291	0	0	0.00151791	-0.000348085	0.00853179
0	2010-11-06 08:30:00	0.0540157	0.047624	-0.00639174	-0.00890203	0.01586	0.0148077	0.0140538	0.0127754	0.0108408	0.00932236	0.0145915	0.0065958	-0.000868762	-0.000399522	-0.000595764	-0.00191808	-0.00466464	-0.00862026	-0.00752661	-0.0175818	0	0	0.000595917	-0.000741912	0.00639174
0	2010-11-06 09:00:00	0.0525942	0.0450067	-0.00758745	-0.00890203	0.01586	0.0144029	0.0136009	0.0124075	0.010625	0.00937998	0.0146407	0.00664676	-0.000840831	-0.000388299	-0.000578744	-0.0018902	-0.00466098	-0.00867569	-0.00754688	-0.0177273	0	0	-0.000293658	-0.00105227	0.00758745
0	2010-11-06 09:30:00	0.0490406	0.0419898	-0.0070508	-0.00890203	0.0150906	0.0139381	0.0132124	0.0121833	0.0104711	0.00944655	0.0146964	0.00669708	-0.000804248	-0.000379892	-0.00056941	-0.00187567	-0.00469605	-0.00873555	-0.00756556	-0.0178681	0	0	-0.00110799	-0.00124127	0.0070508
0	2010-11-06 10:00:00	0.0469084	0.0399346	-0.00697376	-0.00890203	0.0146329	0.01358	0.0130579	0.0120122	0.0104215	0.00951031	0.0147514	0.00674763	-0.00082511	-0.000379033	-0.000567954	-0.00187469	-0.0047523	-0.00879414	-0.00758576	-0.0180092	0	0	-0.00180993	-0.00127907	0.00697376
0	2010-11-06 10:30:00	0.0469084	0.0395549	-0.00735345	-0.00890203	0.0150393	0.0134796	0.0129714	0.0120154	0.0104594	0.00956513	0.0147927	0.00680026	-0.000862379	-0.000388983	-0.00057253	-0.00189621	-0.00482341	-0.00885129	-0.00760647	-0.0181488	0	0	-0.00237012	-0.00114602	0.00735345
0	2010-11-06 11:00:00	0.0476191	0.040101	-0.0075181	-0.00890203	0.0153155	0.0136578	0.0131822	0.0121499	0.0105504	0.00960735	0.0148338	0.00685443	-0.000875488	-0.000402985	-0.000591241	-0.00194256	-0.00490376	-0.00890085	-0.0076307	-0.0182979	0	0	-0.00276877	-0.000834176	0.0075181
0	2010-11-06 11:30:00	0.0497513	0.0418214	-0.00792992	-0.00890203	0.0157653	0.0140601	0.0136467	0.0125156	0.0106963	0.00964329	0.0148734	0.00691008	-0.000921197	-0.000420366	-0.000618887	-0.00202639	-0.005003	-0.00895186	-0.00765245	-0.0184481	0	0	-0.0029967	-0.000348248	0.00792992
0	2010-11-06 12:00:00	0.0518835	0.0446077	-0.00727579	-0.00890203	0.0164913	0.0145964	0.0142852	0.0130445	0.0108983	0.00967713	0.0149116	0.00696585	-0.000991409	-0.000445894	-0.000650875	-0.00211537	-0.00511978	-0.00900738	-0.00767315	-0.0185952	0	0	-0.00305573	0.000294312	0.00727579
0	2010-11-06 12:30:00	0.0582801	0.0488929	-0.00938717	-0.00890203	0.0178309	0.0155076	0.0150701	0.0136023	0.01115	0.00970831	0.0149557	0.00702277	-0.00105991	-0.000470965	-0.000683803	-0.00219227	-0.0052578	-0.00906561	-0.00769637	-0.0187315	0	0	-0.00295845	0.00106395	0.00938717
0	2010-11-06 13:00:00	0.061123	0.053237	-0.00788596	-0.00890203	0.0188765	0.0164151	0.0158435	0.0141945	0.0114531	0.00972633	0.0149891	0.00707883	-0.00107267	-0.000487439	-0.000711559	-0.00227043	-0.00540999	-0.00910479	-0.0077166	-0.0188578	0	0	-0.00272713	0.00192047	0.00788596
0	2010-11-06 13:30:00	0.0653874	0.0569831	-0.00840433	-0.00890203	0.019352	0.0171665	0.0165662	0.0147702	0.0118064	0.00971976	0.0150209	0.00713254	-0.00107906	-0.000496408	-0.000731546	-0.00234898	-0.00555522	-0.00913143	-0.00773731	-0.0189926	0	0	-0.0023921	0.00281523	0.00840433
0	2010-11-06 14:00:00	0.0696518	0.0606117	-0.00904012	-0.00890203	0.020009	0.0177486	0.0170527	0.0153695	0.0121758	0.00971514	0.0150572	0.00718592	-0.00111564	-0.000502751	-0.000743456	-0.00241575	-0.00568482	-0.00916519	-0.00775751	-0.0191194	0	0	-0.00198952	0.00369401	0.00904012
0	2010-11-06 14:30:00	0.0724947	0.0635246	-0.00897013	-0.00890203	0.0202852	0.0181613	0.0175344	0.0158647	0.0125116	0.00971473	0.0150888	0.00724255	-0.0011308	-0.000514314	-0.000758279	-0.00245963	-0.00580272	-0.00921756	-0.00778225	-0.0192528	0	0	-0.00155876	0.00450035	0.00897013
0	2010-11-06 15:00:00	0.0753377	0.0667766	-0.00856114	-0.00890203	0.021029	0.0187029	0.0180232	0.0162241	0.0128265	0.00970967	0.0151159	0.00730182	-0.00116203	-0.000524747	-0.000773128	-0.00249449	-0.00588728	-0.00925538	-0.00781051	-0.0193864	0	0	-0.00113962	0.00517916	0.00856114
0	2010-11-06 15:30:00	0.0767591	0.069442	-0.00731712	-0.00890203	0.0217116	0.0191483	0.0183644	0.0165287	0.0130773	0.00968297	0.0151493	0.0073584	-0.00116773	-0.000533567	-0.000784523	-0.00252912	-0.00592586	-0.00927777	-0.00784434	-0.0195249	0	0	-0.000769413	0.00568044	0.00731712
0	2010-11-06 16:00:00	0.0781806	0.0708705	-0.00731012	-0.00890203	0.0216682	0.0195584	0.0186767	0.0167287	0.0132319	0.00966886	0.0151875	0.00741293	-0.00117411	-0.000537094	-0.000794544	-0.00255237	-0.00590755	-0.0093258	-0.00788221	-0.0196693	0	0	-0.000480313	0.00596275	0.00731012
0	2010-11-06 16:30:00	0.0781806	0.0714868	-0.0066938	-0.00890203	0.0218497	0.0196835	0.018761	0.0168341	0.0132572	0.00967026	0.0152338	0.00747049	-0.00118654	-0.00053728	-0.000796028	-0.00256309	-0.00587176	-0.00938891	-0.00791508	-0.0198117	0	0	-0.000297042	0.00599629	0.0066938
0	2010-11-06 17:00:00	0.0774699	0.070776	-0.00669386	-0.00890203	0.0216682	0.0196094	0.0186607	0.01677	0.0131615	0.00967417	0.0152958	0.00753308	-0.00116203	-0.000535927	-0.000793369	-0.0025483	-0.00584347	-0.00945112	-0.00793733	-0.0199533	0	0	-0.000235096	0.00576521	0.00669386
0	2010-11-06 17:30:00	0.0746269	0.0690872	-0.00553968	-0.00890203	0.0214176	0.0194285	0.0183738	0.0164848	0.0130204	0.00968466	0.0153637	0.00759753	-0.00114755	-0.000527855	-0.00078457	-0.00250714	-0.00580745	-0.0095144	-0.00796256	-0.0200997	0	0	-0.000299629	0.00526913	0.00553968
0	2010-11-06 18:00:00	0.071784	0.0656928	-0.00609123	-0.00890203	0.0205357	0.0189716	0.0178517	0.0159941	0.0128307	0.00969054	0.0154141	0.00766534	-0.00112134	-0.00051434	-0.000765343	-0.00244659	-0.00572688	-0.00957029	-0.00799791	-0.0202548	0	0	-0.000485097	0.00452356	0.00609123
0	2010-11-06 18:30:00	0.0675196	0.0612741	-0.00624545	-0.00890203	0.0195848	0.0182712	0.0170531	0.0153972	0.0125734	0.00969039	0.0154556	0.00773453	-0.00106856	-0.000490314	-0.000736069	-0.00238746	-0.00563016	-0.00961281	-0.00803125	-0.020411	0	0	-0.000775669	0.00355926	0.00624545
0	2010-11-06 19:00:00	0.061123	0.0556027	-0.00552025	-0.00890203	0.0182709	0.0171712	0.0161137	0.0147761	0.0122252	0.00968031	0.0155144	0.00780808	-0.000994707	-0.000469634	-0.000709372	-0.00233994	-0.00554355	-0.00963429	-0.00806711	-0.0205707	0	0	-0.00114638	0.00242057	0.00552025
0	2010-11-06 19:30:00	0.0547264	0.0498033	-0.0049231	-0.00890203	0.016949	0.0161517	0.0152918	0.0141315	0.0118435	0.00965486	0.0155762	0.00788815	-0.00100246	-0.000459917	-0.000693355	-0.00227411	-0.00547267	-0.00963926	-0.00810196	-0.0207356	0	0	-0.00156494	0.00116275	0.0049231
0	2010-11-06 20:00:00	0.0518835	0.0452307	-0.00665283	-0.00890203	0.0166551	0.0153483	0.014606	0.0134073	0.0114847	0.00963081	0.0156444	0.00796949	-0.00102834	-0.000461233	-0.00068073	-0.00220632	-0.00541387	-0.00964287	-0.0081343	-0.0209002	0	0	-0.00199408	-0.000151515	0.00665283
0	2010-11-06 20:30:00	0.050462	0.0413784	-0.00908355	-0.00890203	0.016517	0.0148977	0.0139432	0.0127504	0.0111536	0.00961459	0.0157095	0.00805173	-0.000974187	-0.000452295	-0.000669307	-0.0021592	-0.00536149	-0.00965461	-0.00817568	-0.0210602	0	0	-0.00239423	-0.00145606	0.00908355
0	2010-11-06 21:00:00	0.0412225	0.0363307	-0.0048918	-0.00890203	0.0149781	0.0142246	0.0133946	0.0122653	0.0108587	0.00961082	0.015776	0.008141	-0.000925524	-0.000439646	-0.000659911	-0.00215159	-0.00532631	-0.00967077	-0.00821461	-0.0212161	0	0	-0.00272639	-0.00268549	0.0048918
0	2010-11-06 21:30:00	0.0369581	0.0327507	-0.00420743	-0.00890203	0.014408	0.0135658	0.0129369	0.0120279	0.010599	0.00961293	0.0158446	0.00823498	-0.000945014	-0.000432782	-0.000651573	-0.00216344	-0.00531887	-0.00969162	-0.00825549	-0.0213843	0	0	-0.00295492	-0.00377939	0.00420743
0	2010-11-06 22:00:00	0.0355366	0.0305428	-0.00499378	-0.00890203	0.0143389	0.013132	0.0126775	0.0119068	0.0104154	0.00962818	0.0159284	0.00833358	-0.000983655	-0.000444462	-0.000655524	-0.00217324	-0.00533332	-0.00971916	-0.00831101	-0.0215594	0	0	-0.0030501	-0.00468608	0.00499378
0	2010-11-06 22:30:00	0.0362474	0.0304532	-0.00579422	-0.00890203	0.0148834	0.013275	0.0128584	0.0118388	0.0103241	0.0096574	0.0160031	0.00843288	-0.00102195	-0.000461429	-0.000675601	-0.00218649	-0.00537037	-0.00974308	-0.00836861	-0.0217342	0	0	-0.00299032	-0.00536585	0.00579422
0	2010-11-06 23:00:00	0.0376688	0.0316317	-0.00603705	-0.00890203	0.0155404	0.013702	0.0131926	0.0119858	0.0103255	0.00967236	0.0160939	0.00853095	-0.00105785	-0.000472912	-0.000693679	-0.00223609	-0.00541509	-0.00974922	-0.00843019	-0.0218978	0	0	-0.00276364	-0.00579324	0.00603705
0	2010-11-06 23:30:00	0.0390903	0.0333075	-0.00578276	-0.00890203	0.01586	0.0141174	0.0136133	0.012339	0.0104042	0.00968622	0.0162017	0.00862705	-0.00105352	-0.000481355	-0.000709958	-0.00228941	-0.00546084	-0.00975139	-0.00850239	-0.0220634	0	0	-0.00236871	-0.00595832	0.00578276
0	2010-11-07	0.0433547	0.0357064	-0.00764834	-0.00890203	0.0163789	0.0145301	0.0140951	0.0127413	0.0105543	0.00971894	0.0163098	0.00871998	-0.001068	-0.000489237	-0.000723605	-0.00232913	-0.00554654	-0.00977053	-0.00858321	-0.0222478	0	0	-0.00181505	-0.00586689	0.00764834
0	2010-11-07 00:30:00	0.0454869	0.0387672	-0.00671975	-0.00890203	0.0170792	0.0150417	0.014525	0.0131351	0.0107665	0.00975489	0.0164386	0.00881417	-0.00109114	-0.000496069	-0.000729945	-0.00235773	-0.00567178	-0.0097838	-0.00865849	-0.022435	0	0	-0.00112251	-0.00553962	0.00671975
0	2010-11-07 01:00:00	0.0490406	0.0422089	-0.00683174	-0.00890203	0.017606	0.0155612	0.0149768	0.0135679	0.0111093	0.00980789	0.0165846	0.00890748	-0.00108441	-0.000498583	-0.000736285	-0.00238695	-0.00580168	-0.00981414	-0.00872571	-0.0226323	0	0	-0.000320143	-0.00501016	0.00683174
0	2010-11-07 01:30:00	0.0511728	0.0458525	-0.00532029	-0.00890203	0.0179	0.0160508	0.0155081	0.014064	0.0115323	0.00987882	0.0167334	0.00900164	-0.00108578	-0.000500911	-0.000744795	-0.00242539	-0.00589613	-0.00986054	-0.00879691	-0.0228371	0	0	0.000555539	-0.00432251	0.00532029
0	2010-11-07 02:00:00	0.0554371	0.0501764	-0.00526074	-0.00890203	0.0186694	0.0165429	0.0160752	0.0146171	0.0119709	0.0099616	0.0168742	0.00909561	-0.00113012	-0.000509095	-0.000753395	-0.00247573	-0.00596228	-0.0099074	-0.00888021	-0.0230455	0	0	0.00146275	-0.00352768	0.00526074
0	2010-11-07 02:30:00	0.061123	0.0551665	-0.00595647	-0.00890203	0.0197584	0.0172459	0.0167345	0.0152491	0.0123535	0.0100486	0.017006	0.00919044	-0.00114426	-0.000525351	-0.000772649	-0.00252614	-0.00602998	-0.00995281	-0.00897111	-0.0232724	0	0	0.00235693	-0.00268018	0.00595647
0	2010-11-07 03:00:00	0.0653874	0.0600305	-0.00535688	-0.00890203	0.0204844	0.0180856	0.0175885	0.0159093	0.0126935	0.0101408	0.0171491	0.00928751	-0.0012017	-0.000543029	-0.000798495	-0.00257474	-0.00608728	-0.00999118	-0.00905502	-0.023514	0	0	0.00319339	-0.00183423	0.00535688
0	2010-11-07 03:30:00	0.071784	0.0654793	-0.00630467	-0.00890203	0.0217984	0.0190153	0.0184691	0.0164921	0.0130476	0.0102539	0.0173079	0.00938517	-0.00122792	-0.000560596	-0.000819622	-0.00261308	-0.00612498	-0.0100573	-0.00912929	-0.0237449	0	0	0.0039299	-0.00104035	0.00630467
0	2010-11-07 04:00:00	0.0767591	0.0700676	-0.00669148	-0.00890203	0.0228874	0.0199449	0.0190916	0.0169459	0.0133366	0.0103833	0.0174756	0.00948246	-0.00123657	-0.000562691	-0.000828015	-0.00263673	-0.00615106	-0.010138	-0.00921309	-0.0239991	0	0	0.0045292	-0.000342169	0.00669148
0	2010-11-07 04:30:00	0.0781806	0.0725569	-0.00562365	-0.00890203	0.0229387	0.0204633	0.0194398	0.0173287	0.0135716	0.0105209	0.0176243	0.00957855	-0.00118757	-0.000554279	-0.000824271	-0.00266168	-0.00616947	-0.010218	-0.00931256	-0.0242662	0	0	0.00496108	0.000226008	0.00562365
0	2010-11-07 05:00:00	0.0774699	0.0732501	-0.00421976	-0.00890203	0.0224376	0.0204844	0.019577	0.0175708	0.0137591	0.0106595	0.017769	0.00967279	-0.00115235	-0.00054854	-0.000821097	-0.00265515	-0.00618425	-0.0103017	-0.00941008	-0.0245499	0	0	0.0052041	0.000641032	0.00421976
0	2010-11-07 05:30:00	0.0767591	0.0734025	-0.00335664	-0.00890203	0.022412	0.0203971	0.0194733	0.0176309	0.0138955	0.0108162	0.017939	0.0097646	-0.00122381	-0.000545236	-0.000808391	-0.00263574	-0.00618939	-0.0104043	-0.00951358	-0.0248423	0	0	0.00524674	0.000891883	0.00335664
0	2010-11-07 06:00:00	0.0788913	0.0733675	-0.00552375	-0.00890203	0.0227138	0.020293	0.0193096	0.0174902	0.0139864	0.0109966	0.018123	0.00985618	-0.00115565	-0.000544864	-0.000804221	-0.00259598	-0.0061717	-0.0105396	-0.00961815	-0.0251369	0	0	0.005088	0.000979847	0.00552375
0	2010-11-07 06:30:00	0.0760484	0.0717404	-0.00430804	-0.00890203	0.0219621	0.0202304	0.0191517	0.0172434	0.0140169	0.0111847	0.0183071	0.00994702	-0.00117947	-0.000534347	-0.000798678	-0.00256647	-0.00614002	-0.0106787	-0.00973479	-0.0254238	0	0	0.00473735	0.000917914	0.00430804
0	2010-11-07 07:00:00	0.0760484	0.069781	-0.00626741	-0.00890203	0.0216938	0.0198192	0.018813	0.0170199	0.013985	0.0113738	0.0184991	0.0100389	-0.00113582	-0.000525791	-0.000782028	-0.00255421	-0.00611134	-0.0108163	-0.00987513	-0.0257027	0	0	0.00421413	0.00072947	0.00626741
0	2010-11-07 07:30:00	0.0724947	0.0672157	-0.00527897	-0.00890203	0.0211927	0.0194038	0.0184049	0.0168277	0.0139029	0.0115672	0.0187058	0.0101297	-0.00111097	-0.00051896	-0.000775607	-0.00252285	-0.00609125	-0.0109719	-0.0100337	-0.0259845	0	0	0.00354637	0.0004464	0.00527897
0	2010-11-07 08:00:00	0.0689411	0.0642353	-0.00470575	-0.00890203	0.0205791	0.018969	0.0181294	0.0165152	0.0137911	0.0117789	0.0189507	0.0102181	-0.00113684	-0.000517311	-0.000768607	-0.00250101	-0.0061275	-0.0111605	-0.0101858	-0.0262725	0	0	0.00276908	0.00010674	0.00470575
0	2010-11-07 08:30:00	0.0689411	0.0623684	-0.00657272	-0.00890203	0.020804	0.0187423	0.0178459	0.0163067	0.0137334	0.0120055	0.0192334	0.0103043	-0.00112237	-0.000515285	-0.00076347	-0.00249599	-0.00620855	-0.0113649	-0.0103489	-0.0265599	0	0	0.00192223	-0.000247984	0.00657272
0	2010-11-07 09:00:00	0.0675196	0.0601196	-0.00739995	-0.00890203	0.0203976	0.018521	0.0176729	0.0161723	0.0137713	0.0122211	0.019522	0.0103929	-0.00111166	-0.000516711	-0.000767729	-0.00250544	-0.00629444	-0.0115542	-0.0105201	-0.0268521	0	0	0.00104838	-0.00057555	0.00739995
0	2010-11-07 09:30:00	0.0646767	0.0585105	-0.00616616	-0.00890203	0.0201905	0.0184337	0.0176844	0.0161497	0.0138631	0.0124127	0.0198268	0.0104801	-0.00114426	-0.000523209	-0.000775923	-0.00254369	-0.0064195	-0.0117183	-0.0107145	-0.0271436	0	0	0.000190249	-0.000835842	0.00616616
0	2010-11-07 10:00:00	0.0653874	0.0580098	-0.00737764	-0.00890203	0.0205535	0.0184505	0.0177455	0.0163732	0.0140082	0.0125922	0.0201477	0.0105672	-0.00118619	-0.000535673	-0.000789443	-0.00261135	-0.0065505	-0.0118868	-0.010913	-0.027448	0	0	-0.000611795	-0.00099349	0.00737764
0	2010-11-07 10:30:00	0.0653874	0.0584802	-0.00690716	-0.00890203	0.0208731	0.0187355	0.0181833	0.0167506	0.0142122	0.0127803	0.0205066	0.0106557	-0.00121652	-0.000559699	-0.00082266	-0.0027043	-0.00672242	-0.0120824	-0.011113	-0.0277519	0	0	-0.00132202	-0.00102022	0.00690716
0	2010-11-07 11:00:00	0.0682303	0.060822	-0.00740829	-0.00890203	0.0219799	0.019428	0.018922	0.0172835	0.0144806	0.0129868	0.0208887	0.0107432	-0.0013109	-0.000591459	-0.000866242	-0.00281735	-0.00693615	-0.0123	-0.0113025	-0.0280558	0	0	-0.00191136	-0.000896815	0.00740829
0	2010-11-07 11:30:00	0.0710733	0.0642938	-0.00677955	-0.00890203	0.0232761	0.0203966	0.0198234	0.0179609	0.014842	0.013201	0.0212739	0.0108299	-0.0014284	-0.000626253	-0.000908285	-0.00293106	-0.00716372	-0.0125344	-0.0114839	-0.0283583	0	0	-0.00235905	-0.000614497	0.00677955
0	2010-11-07 12:00:00	0.0753377	0.0687283	-0.00660944	-0.00890203	0.0246847	0.0215449	0.0208238	0.0186671	0.0153008	0.0134134	0.0216541	0.0109185	-0.00143183	-0.000652937	-0.000952401	-0.00304509	-0.00737769	-0.0127601	-0.0116768	-0.0286507	0	0	-0.0026537	-0.000175793	0.00660944
0	2010-11-07 12:30:00	0.0796021	0.072508	-0.00709412	-0.00890203	0.0254541	0.0225124	0.0216734	0.0194539	0.0157641	0.0136294	0.0220184	0.0110043	-0.00146807	-0.000668058	-0.000984787	-0.0031835	-0.00759877	-0.0130052	-0.0118703	-0.0289327	0	0	-0.00279381	0.000405322	0.00709412
0	2010-11-07 13:00:00	0.0831557	0.0760993	-0.0070564	-0.00890203	0.0260243	0.0232364	0.0224456	0.0203179	0.0162406	0.0138854	0.0223834	0.0110864	-0.00150774	-0.000689534	-0.00101458	-0.00331275	-0.00784473	-0.0132931	-0.0120607	-0.0292118	0	0	-0.00278764	0.00110395	0.0070564
0	2010-11-07 13:30:00	0.0867094	0.0803437	-0.00636573	-0.00890203	0.0269752	0.0239941	0.0232812	0.0211366	0.0167635	0.0141622	0.0227543	0.0111635	-0.00159106	-0.000714796	-0.00105199	-0.00340427	-0.00810659	-0.0136059	-0.0122552	-0.0294882	0	0	-0.00265247	0.00188546	0.00636573
0	2010-11-07 14:00:00	0.0923952	0.0853668	-0.0070284	-0.00890203	0.0284016	0.0249432	0.0241907	0.021735	0.0173366	0.0144293	0.0231251	0.0112374	-0.00164988	-0.000744259	-0.00108574	-0.00347462	-0.00834571	-0.0139089	-0.0124542	-0.029761	0	0	-0.00241322	0.00270738	0.0070284
0	2010-11-07 14:30:00	0.0952382	0.0904656	-0.00477261	-0.00890203	0.0298537	0.0260148	0.024903	0.0222818	0.0179215	0.0147245	0.0234977	0.0113094	-0.0016518	-0.000754687	-0.00110736	-0.00355048	-0.00855867	-0.0142459	-0.0126578	-0.0300333	0	0	-0.00210064	0.00352179	0.00477261
0	2010-11-07 15:00:00	0.0966596	0.0932364	-0.00342315	-0.00890203	0.029542	0.0266347	0.0254413	0.0229131	0.0184337	0.0150315	0.023872	0.0113796	-0.0016216	-0.000757163	-0.00112272	-0.00365386	-0.0087352	-0.0145932	-0.0128588	-0.0302959	0	0	-0.00174907	0.00427817	0.00342315
0	2010-11-07 15:30:00	0.0980811	0.0956637	-0.00241739	-0.00890203	0.0294729	0.026916	0.0259508	0.023574	0.0188761	0.0153633	0.0242603	0.0114489	-0.00167507	-0.000768243	-0.00114334	-0.00373654	-0.00892799	-0.0149743	-0.0130534	-0.0305505	0	0	-0.00139392	0.00492657	0.00241739
0	2010-11-07 16:00:00	0.103056	0.0990739	-0.00398229	-0.00890203	0.0307178	0.0273377	0.0264613	0.02407	0.0192825	0.0157104	0.0246393	0.0115142	-0.00178825	-0.000795309	-0.00116605	-0.00380062	-0.00914882	-0.0153619	-0.0132413	-0.0308067	0	0	-0.00106917	0.00542083	0.00398229
0	2010-11-07 16:30:00	0.105899	0.102859	-0.00303977	-0.00890203	0.0320574	0.0281995	0.0270584	0.0244059	0.019711	0.016053	0.0250179	0.0115788	-0.0017993	-0.000818015	-0.00119673	-0.00384893	-0.00934078	-0.0157488	-0.0134181	-0.0310666	0	0	-0.00080489	0.00572171	0.00303977
0	2010-11-07 17:00:00	0.105188	0.10507	-0.000118287	-0.00890203	0.0323336	0.0289015	0.0276336	0.0247333	0.0201297	0.0163909	0.025379	0.0116419	-0.00180808	-0.000829382	-0.00122365	-0.00392581	-0.00951074	-0.0161249	-0.0136005	-0.0313228	0	0	-0.000625108	0.00579966	0.000118287
0	2010-11-07 17:30:00	0.108031	0.10611	-0.00192148	-0.00890203	0.0324204	0.0292232	0.0279138	0.0252177	0.0204484	0.0166971	0.0257211	0.0117016	-0.00181343	-0.000833699	-0.00123599	-0.00403112	-0.00967842	-0.0164608	-0.0137833	-0.0315857	0	0	-0.000546043	0.00563714	0.00192148
0	2010-11-07 18:00:00	0.108031	0.106165	-0.00186613	-0.00890203	0.0323079	0.0292311	0.0281512	0.0256974	0.0207387	0.0169867	0.0260606	0.0117597	-0.00184068	-0.000851159	-0.00125824	-0.00411904	-0.00986993	-0.016783	-0.0139491	-0.03185	0	0	-0.000574952	0.00523006	0.00186613
0	2010-11-07 18:30:00	0.108031	0.106966	-0.00106529	-0.00890203	0.0330517	0.0296423	0.0286052	0.0259097	0.0210066	0.017264	0.0264077	0.0118163	-0.00194885	-0.000878527	-0.00129234	-0.00416883	-0.0100995	-0.0171011	-0.0141163	-0.032109	0	0	-0.0007096	0.00458855	0.00106529
0	2010-11-07 19:00:00	0.108742	0.108109	-0.000633376	-0.00890203	0.0342788	0.030288	0.0289234	0.0261012	0.0213301	0.0175394	0.0267462	0.0118743	-0.00202668	-0.000896423	-0.0013131	-0.00425227	-0.0103204	-0.0174085	-0.014279	-0.0323726	0	0	-0.000938425	0.0037367	0.000633376
0	2010-11-07 19:30:00	0.108742	0.107733	-0.0010087	-0.00890203	0.0342177	0.0306424	0.0292403	0.0263942	0.0216659	0.017816	0.0270604	0.011934	-0.00191864	-0.000911889	-0.00134474	-0.00434049	-0.0105058	-0.017715	-0.0144351	-0.0326337	0	0	-0.00124138	0.00271129	0.0010087
0	2010-11-07 20:00:00	0.108742	0.106238	-0.00250428	-0.00890203	0.0335962	0.0307817	0.0295412	0.0267762	0.0219455	0.0180822	0.0273865	0.0119972	-0.00204892	-0.000920969	-0.00136887	-0.00444905	-0.0106759	-0.018002	-0.0145876	-0.0328821	0	0	-0.0015914	0.0015598	0.00250428
0	2010-11-07 20:30:00	0.107321	0.106252	-0.00106881	-0.00890203	0.0346419	0.0308664	0.0297568	0.0271856	0.0221691	0.0183503	0.0276955	0.012061	-0.00208186	-0.000946805	-0.00139027	-0.00454511	-0.0108442	-0.0182855	-0.0147407	-0.0331193	0	0	-0.00195635	0.000337475	0.00106881
0	2010-11-07 21:00:00	0.110164	0.106482	-0.00368209	-0.00890203	0.0352988	0.0314611	0.0302442	0.0274598	0.0223778	0.018603	0.0279951	0.012124	-0.00214033	-0.00097176	-0.00143023	-0.0046227	-0.011033	-0.0185525	-0.0148892	-0.0333431	0	0	-0.00230141	-0.000896049	0.00368209
0	2010-11-07 21:30:00	0.108742	0.107072	-0.00166997	-0.00890203	0.0360249	0.0321252	0.0307894	0.0277371	0.0226202	0.0188753	0.0282947	0.0121869	-0.00217795	-0.000994582	-0.00146301	-0.00470824	-0.0112176	-0.0188418	-0.0150403	-0.0335639	0	0	-0.00259158	-0.00208052	0.00166997
0	2010-11-07 22:00:00	0.105188	0.107264	0.00207603	-0.00890203	0.0363011	0.0325952	0.031209	0.0280918	0.0228944	0.0191505	0.0285878	0.0122494	-0.00222798	-0.00101019	-0.00148699	-0.00477304	-0.0113706	-0.0191267	-0.0151838	-0.0337802	0	0	-0.00279426	-0.00315888	-0.00207603
0	2010-11-07 22:30:00	0.108031	0.107585	-0.00044599	-0.00890203	0.0367075	0.0329339	0.0314407	0.0283543	0.0231536	0.0193974	0.0288763	0.0123118	-0.00220245	-0.0010139	-0.00149815	-0.00483769	-0.0115005	-0.0193615	-0.0153202	-0.0339912	0	0	-0.00288163	-0.00408087	0.00044599
0	2010-11-07 23:00:00	0.110164	0.107242	-0.00292155	-0.00890203	0.036595	0.032977	0.0315295	0.028641	0.0233908	0.0196171	0.0291613	0.0123713	-0.00218968	-0.00101529	-0.0015075	-0.00489534	-0.0116778	-0.0195647	-0.0154591	-0.0341907	0	0	-0.00283273	-0.00480612	0.00292155
0	2010-11-07 23:30:00	0.111585	0.107343	-0.0042422	-0.00890203	0.0363444	0.0330758	0.0317657	0.0289121	0.0236928	0.0198298	0.0294353	0.0124274	-0.00225386	-0.00102374	-0.00151746	-0.00493824	-0.0118277	-0.0197617	-0.0155884	-0.0343858	0	0	-0.002635	-0.00530658	0.0042422
0	2010-11-08	0.115139	0.10949	-0.00564858	-0.00890203	0.0373644	0.0333414	0.0320527	0.0292199	0.0240656	0.020028	0.0297001	0.0124805	-0.00228509	-0.00103775	-0.00153115	-0.00497385	-0.0119676	-0.0199284	-0.0157022	-0.034581	0	0	-0.00228532	-0.00556804	0.00564858
0	2010-11-08 00:30:00	0.117271	0.111939	-0.0053323	-0.00890203	0.0377965	0.0338698	0.0325459	0.0295394	0.0244222	0.0202093	0.0299596	0.0125312	-0.00229819	-0.00105208	-0.00155139	-0.00501115	-0.012083	-0.0200762	-0.0158133	-0.0347671	0	0	-0.00179034	-0.00559067	0.0053323
0	2010-11-08 01:00:00	0.120114	0.115473	-0.00464064	-0.00890203	0.0385916	0.0345286	0.0331223	0.0300254	0.0247716	0.0203659	0.0302	0.0125778	-0.00232805	-0.00105767	-0.00156553	-0.00507795	-0.0121724	-0.0201904	-0.0159189	-0.0349424	0	0	-0.00116621	-0.0053886	0.00464064
0	2010-11-08 01:30:00	0.120825	0.119083	-0.00174138	-0.00890203	0.0390927	0.0350508	0.0337538	0.0306333	0.0250947	0.0204725	0.0304171	0.0126245	-0.00232475	-0.00107179	-0.00158469	-0.00514164	-0.0122322	-0.0202441	-0.0160164	-0.0351124	0	0	-0.000437627	-0.00498849	0.00174138
0	2010-11-08 02:00:00	0.123667	0.123465	-0.000202673	-0.00890203	0.0399055	0.0358279	0.0344765	0.03122	0.025405	0.0205634	0.030626	0.0126717	-0.00242277	-0.00108331	-0.00160203	-0.00519041	-0.012289	-0.0202918	-0.0161029	-0.0352833	0	0	0.000363613	-0.00442734	0.000202673
0	2010-11-08 02:30:00	0.131486	0.128532	-0.00295304	-0.00890203	0.0412273	0.036574	0.0351716	0.0317801	0.0256966	0.0206505	0.0308207	0.0127187	-0.0024067	-0.0010993	-0.00161902	-0.00523331	-0.0123384	-0.0203264	-0.0161761	-0.0354566	0	0	0.00120055	-0.00374964	0.00295304
0	2010-11-08 03:00:00	0.137171	0.133	-0.00417176	-0.00890203	0.0418587	0.037419	0.035847	0.0322511	0.0259882	0.0207102	0.0309994	0.0127622	-0.00241878	-0.00110474	-0.00163593	-0.005254	-0.0123359	-0.0203332	-0.0162408	-0.0356399	0	0	0.00203326	-0.00300411	0.00417176
0	2010-11-08 03:30:00	0.140014	0.136562	-0.00345238	-0.00890203	0.0422907	0.0379101	0.0362909	0.0326496	0.0262389	0.0207431	0.0311559	0.0128045	-0.00242448	-0.00110447	-0.00163438	-0.0052679	-0.0123145	-0.020316	-0.0163125	-0.0358264	0	0	0.00282127	-0.00224033	0.00345238
0	2010-11-08 04:00:00	0.140725	0.139306	-0.00141953	-0.00890203	0.0424722	0.0382161	0.0365157	0.0329589	0.0264076	0.02075	0.0312905	0.0128424	-0.00236841	-0.00109681	-0.00162815	-0.00525215	-0.0122625	-0.0202696	-0.0163803	-0.0360085	0	0	0.00352593	-0.00150536	0.00141953
0	2010-11-08 04:30:00	0.142147	0.140994	-0.00115277	-0.00890203	0.0424032	0.038306	0.0365825	0.0330323	0.0265244	0.0207466	0.0314269	0.0128733	-0.00235461	-0.00108522	-0.00161481	-0.00521201	-0.0121785	-0.0202091	-0.0164313	-0.0361857	0	0	0.00411265	-0.000840831	0.00115277
0	2010-11-08 05:00:00	0.147122	0.141881	-0.00524102	-0.00890203	0.0422907	0.0382813	0.0364823	0.0329267	0.0265413	0.020735	0.0315646	0.0129038	-0.00234082	-0.00107245	-0.00159339	-0.00514947	-0.0120762	-0.0201504	-0.0164663	-0.0363666	0	0	0.00455288	-0.000280384	0.00524102
0	2010-11-08 05:30:00	0.146411	0.14179	-0.0046213	-0.00890203	0.0419533	0.0380952	0.0361758	0.0327369	0.026483	0.0207424	0.0316828	0.0129396	-0.00229442	-0.00105184	-0.00156729	-0.00507731	-0.0119474	-0.0201158	-0.0164966	-0.0365445	0	0	0.00482567	0.000152107	0.0046213
0	2010-11-08 06:00:00	0.143568	0.140408	-0.00315971	-0.00890203	0.0411839	0.0376188	0.0358127	0.0323946	0.0263427	0.0207546	0.0317677	0.0129789	-0.00222228	-0.00103469	-0.00154364	-0.00499073	-0.0118075	-0.0200779	-0.0165153	-0.0367141	0	0	0.00491883	0.000443636	0.00315971
0	2010-11-08 06:30:00	0.143568	0.138637	-0.00493088	-0.00890203	0.0407696	0.0371293	0.0352699	0.0319274	0.026136	0.02075	0.0318311	0.0130141	-0.00221886	-0.00101292	-0.00151202	-0.00489663	-0.0116549	-0.0200211	-0.0165295	-0.0368642	0	0	0.00482946	0.00059237	0.00493088
0	2010-11-08 07:00:00	0.142147	0.135825	-0.00632128	-0.00890203	0.0400258	0.0364562	0.0345726	0.0313829	0.0258686	0.0207386	0.0318815	0.0130483	-0.00214329	-0.000994227	-0.00147924	-0.00481107	-0.0114973	-0.0199636	-0.016527	-0.0370029	0	0	0.004564	0.000607214	0.00632128
0	2010-11-08 07:30:00	0.136461	0.13221	-0.00425052	-0.00890203	0.0388678	0.0357453	0.0338891	0.0308446	0.0255574	0.0207058	0.0319208	0.0130768	-0.00209257	-0.000971781	-0.00145516	-0.00473245	-0.0113583	-0.0198882	-0.0165039	-0.0371376	0	0	0.00413779	0.000506691	0.00425052
0	2010-11-08 08:00:00	0.132196	0.128272	-0.00392413	-0.00890203	0.0378912	0.034873	0.0332321	0.0303149	0.0252347	0.0206633	0.0319375	0.0131036	-0.0020936	-0.000960186	-0.00143177	-0.00467388	-0.0112446	-0.0198131	-0.0164912	-0.0372591	0	0	0.003574	0.00031727	0.00392413
0	2010-11-08 08:30:00	0.132196	0.125362	-0.00683472	-0.00890203	0.0377531	0.0342857	0.0326465	0.0298079	0.0249164	0.0206014	0.0319195	0.0131297	-0.00208015	-0.000954108	-0.00141724	-0.00461049	-0.0111531	-0.0197128	-0.016466	-0.0373762	0	0	0.00290226	7.1251e-05	0.00683472
0	2010-11-08 09:00:00	0.12651	0.122192	-0.00431832	-0.00890203	0.0371652	0.0338403	0.0322074	0.0293236	0.0246401	0.0205185	0.0318883	0.0131569	-0.00206738	-0.000948889	-0.00140833	-0.00456769	-0.0110816	-0.0196013	-0.0164307	-0.0375015	0	0	0.00215691	-0.000195621	0.00431832
0	2010-11-08 09:30:00	0.124378	0.119439	-0.00493915	-0.00890203	0.0367331	0.0334602	0.0318558	0.0289619	0.0243919	0.0204205	0.0318654	0.0131839	-0.00204253	-0.000941983	-0.00140076	-0.00455149	-0.0110377	-0.0194776	-0.0163752	-0.0376327	0	0	0.00137495	-0.000446674	0.00493915
0	2010-11-08 10:00:00	0.120825	0.11677	-0.00405456	-0.00890203	0.0361886	0.0330448	0.0315135	0.0287963	0.0242007	0.0203147	0.0318142	0.0132127	-0.00204253	-0.000938907	-0.00139597	-0.00455986	-0.0110008	-0.0193524	-0.0163105	-0.0377596	0	0	0.000593963	-0.000646804	0.00405456
0	2010-11-08 10:30:00	0.117271	0.115037	-0.00223348	-0.00890203	0.0360761	0.0327661	0.0314004	0.0287088	0.0240306	0.0202064	0.031731	0.0132374	-0.00205667	-0.000945293	-0.00140168	-0.00456743	-0.0109862	-0.0192353	-0.0162338	-0.0378763	0	0	-0.000150043	-0.000764807	0.00223348
0	2010-11-08 11:00:00	0.117271	0.114407	-0.00286359	-0.00890203	0.0363444	0.0328271	0.0314903	0.0286862	0.0238989	0.0200847	0.0316198	0.0132585	-0.00210705	-0.000956479	-0.00141308	-0.0045836	-0.0109914	-0.0191129	-0.0161505	-0.0379855	0	0	-0.00082464	-0.000775445	0.00286359
0	2010-11-08 11:30:00	0.120114	0.11489	-0.00522417	-0.00890203	0.0370271	0.0330732	0.031677	0.0287558	0.023828	0.0199475	0.0314991	0.0132788	-0.0021124	-0.000965824	-0.00142499	-0.00461145	-0.0109942	-0.018983	-0.0160686	-0.0380703	0	0	-0.00140276	-0.000661121	0.00522417
0	2010-11-08 12:00:00	0.117982	0.115209	-0.00277254	-0.00890203	0.0370271	0.033396	0.0319524	0.0288738	0.0238042	0.0198012	0.0313674	0.0132939	-0.00211343	-0.000971377	-0.00143787	-0.00463293	-0.0109951	-0.0188504	-0.0159803	-0.0381463	0	0	-0.00186413	-0.000413107	0.00277254
0	2010-11-08 12:30:00	0.118692	0.115848	-0.00284458	-0.00890203	0.037321	0.033598	0.032115	0.0290003	0.0237961	0.0196584	0.0312327	0.0133057	-0.00213224	-0.000971637	-0.00143995	-0.0046531	-0.0110008	-0.0187348	-0.0158748	-0.0382416	0	0	-0.00219633	-3.2253e-05	0.00284458
0	2010-11-08 13:00:00	0.118692	0.116319	-0.0023737	-0.00890203	0.0373901	0.0336579	0.032145	0.0291253	0.0238144	0.0195095	0.0310991	0.0133168	-0.00209463	-0.000971563	-0.00143904	-0.00465647	-0.0110146	-0.0186135	-0.0157752	-0.0383479	0	0	-0.00239527	0.000470858	0.0023737
0	2010-11-08 13:30:00	0.118692	0.116579	-0.00211291	-0.00890203	0.0371395	0.0336852	0.0321842	0.0291847	0.0238591	0.0193621	0.0309402	0.013326	-0.00210636	-0.000967808	-0.00143709	-0.00464765	-0.0110242	-0.0185021	-0.0156732	-0.0384521	0	0	-0.00246527	0.00107632	0.00211291
0	2010-11-08 14:00:00	0.120114	0.11733	-0.00278375	-0.00890203	0.0372086	0.0336579	0.0322038	0.0292308	0.0239186	0.0192266	0.0307723	0.0133352	-0.00209964	-0.000964658	-0.00143081	-0.00463683	-0.0110013	-0.0184089	-0.0155757	-0.0385412	0	0	-0.00241853	0.00175585	0.00278375
0	2010-11-08 14:30:00	0.122246	0.118437	-0.00380931	-0.00890203	0.0373901	0.033732	0.0322337	0.0292464	0.0239458	0.0191026	0.0306057	0.0133406	-0.00209861	-0.000959964	-0.00142498	-0.0046202	-0.0109457	-0.0183263	-0.0154646	-0.038618	0	0	-0.00227409	0.0024743	0.00380931
0	2010-11-08 15:00:00	0.121535	0.119472	-0.00206291	-0.00890203	0.0374591	0.033792	0.0322822	0.0292573	0.0239079	0.0189693	0.0304377	0.013341	-0.00208049	-0.000956023	-0.00141973	-0.00460584	-0.0108723	-0.018237	-0.015354	-0.0386817	0	0	-0.00205642	0.0031916	0.00206291
0	2010-11-08 15:30:00	0.121535	0.120254	-0.00128086	-0.00890203	0.0373901	0.0338219	0.0323306	0.0292424	0.0238041	0.0188216	0.0302626	0.0133411	-0.00208049	-0.000953095	-0.00141573	-0.00457959	-0.0107861	-0.01813	-0.0152348	-0.0387496	0	0	-0.0017936	0.00386501	0.00128086
0	2010-11-08 16:00:00	0.122957	0.120857	-0.00210007	-0.00890203	0.0375025	0.0338246	0.0322592	0.0291096	0.0236659	0.018669	0.0300662	0.0133443	-0.00208049	-0.000950279	-0.00140784	-0.00454109	-0.0106851	-0.0180238	-0.015106	-0.0388246	0	0	-0.00151529	0.00445176	0.00210007
0	2010-11-08 16:30:00	0.122957	0.120573	-0.00238374	-0.00890203	0.0372776	0.0336957	0.031993	0.0288721	0.023478	0.0185208	0.0298694	0.0133464	-0.00204048	-0.000938377	-0.00139376	-0.00449075	-0.0105793	-0.0179124	-0.0149842	-0.0388997	0	0	-0.00125059	0.00491165	0.00238374
0	2010-11-08 17:00:00	0.121535	0.11881	-0.00272541	-0.00890203	0.0363267	0.0332961	0.0315884	0.0285291	0.0232539	0.0183693	0.0296583	0.0133437	-0.00199113	-0.000921558	-0.00137357	-0.00443794	-0.0104768	-0.0177831	-0.0148725	-0.0389808	0	0	-0.00102592	0.00520969	0.00272541
0	2010-11-08 17:30:00	0.120114	0.116613	-0.00350098	-0.00890203	0.0357131	0.0326531	0.0309891	0.0281228	0.0230095	0.0182046	0.0294383	0.0133381	-0.00194645	-0.000902416	-0.00134846	-0.00437779	-0.0103751	-0.0176349	-0.0147695	-0.0390546	0	0	-0.000863149	0.00531853	0.00350098
0	2010-11-08 18:00:00	0.117982	0.113628	-0.00435348	-0.00890203	0.0348056	0.0319395	0.0303425	0.0276204	0.0227404	0.0180231	0.0292388	0.0133331	-0.00192696	-0.000888154	-0.00132396	-0.00430626	-0.0102598	-0.0174709	-0.0146684	-0.0391112	0	0	-0.000777999	0.00522042	0.00435348
0	2010-11-08 18:30:00	0.113006	0.110749	-0.00225745	-0.00890203	0.0342611	0.0313107	0.0297351	0.0270431	0.0224279	0.0178304	0.0290488	0.0133279	-0.00189607	-0.000876294	-0.00130448	-0.00423818	-0.010126	-0.0172902	-0.0145684	-0.0391639	0	0	-0.000778885	0.00490872	0.00225745
0	2010-11-08 19:00:00	0.111585	0.107376	-0.00420899	-0.00890203	0.0335351	0.0306792	0.0291092	0.0265306	0.0220499	0.0176375	0.0288728	0.013322	-0.00187486	-0.000864058	-0.00128721	-0.00418918	-0.00999399	-0.0171149	-0.0144513	-0.0392052	0	0	-0.000866317	0.00438873	0.00420899
0	2010-11-08 19:30:00	0.109453	0.103728	-0.00572446	-0.00890203	0.0326966	0.0300503	0.0285905	0.0260385	0.0216478	0.0174595	0.0286938	0.0133129	-0.00186381	-0.000857529	-0.00127562	-0.00414651	-0.00984063	-0.0169496	-0.0143386	-0.039232	0	0	-0.00103284	0.00367771	0.00572446
0	2010-11-08 20:00:00	0.105188	0.100424	-0.00476456	-0.00890203	0.032377	0.0295256	0.0280914	0.0255205	0.0212256	0.0172958	0.0285061	0.0133013	-0.00186313	-0.000852538	-0.00126696	-0.00409207	-0.00969397	-0.016797	-0.0142335	-0.0392588	0	0	-0.0012636	0.00280417	0.00476456
0	2010-11-08 20:30:00	0.100924	0.0967342	-0.00418978	-0.00890203	0.0319015	0.0290581	0.0275405	0.0249517	0.0208108	0.0171365	0.0283018	0.0132935	-0.00186141	-0.000845102	-0.00125197	-0.00404347	-0.00956185	-0.0166447	-0.0141385	-0.0392802	0	0	-0.00153737	0.00180638	0.00418978
0	2010-11-08 21:00:00	0.0973704	0.0926414	-0.00472897	-0.00890203	0.0311321	0.0284698	0.0269135	0.0244439	0.0204316	0.01698	0.0281053	0.013281	-0.00178516	-0.00082866	-0.00123532	-0.00399096	-0.00943471	-0.0164935	-0.014044	-0.0393034	0	0	-0.00182819	0.000730194	0.00472897
0	2010-11-08 21:30:00	0.0916845	0.0878326	-0.00385193	-0.00890203	0.0297925	0.0276795	0.0263061	0.0239971	0.0200758	0.0168312	0.0279138	0.0132671	-0.00176237	-0.000814096	-0.00121658	-0.00393622	-0.00930378	-0.0163435	-0.0139531	-0.039318	0	0	-0.00210721	-0.000373737	0.00385193
0	2010-11-08 22:00:00	0.0888416	0.0844147	-0.0044269	-0.00890203	0.0295853	0.0269933	0.025739	0.0235705	0.0197345	0.0166745	0.0277331	0.0132509	-0.00174686	-0.00079882	-0.00119071	-0.00387476	-0.00920603	-0.0161723	-0.0138592	-0.0393179	0	0	-0.00234484	-0.00145303	0.0044269
0	2010-11-08 22:30:00	0.0852879	0.0814998	-0.00378812	-0.00890203	0.0292223	0.0265648	0.0253217	0.0231721	0.0194523	0.0165135	0.0275574	0.0132333	-0.00169717	-0.000788011	-0.00117235	-0.00381051	-0.00912684	-0.0160008	-0.0137612	-0.039309	0	0	-0.00251296	-0.00245687	0.00378812
0	2010-11-08 23:00:00	0.0810235	0.0793181	-0.00170538	-0.00890203	0.0289284	0.0263408	0.0251073	0.0228065	0.0192335	0.0163814	0.027386	0.0132157	-0.00168475	-0.000774836	-0.00115758	-0.00374403	-0.0090588	-0.0158512	-0.0136657	-0.0393163	0	0	-0.00258702	-0.00333916	0.00170538
0	2010-11-08 23:30:00	0.0796021	0.0776763	-0.00192579	-0.00890203	0.0287469	0.0261194	0.0248618	0.0225777	0.01908	0.0162793	0.0272114	0.0131988	-0.00167164	-0.000765077	-0.00113696	-0.00370852	-0.00898185	-0.0157331	-0.0135657	-0.0393249	0	0	-0.00254788	-0.00406143	0.00192579
0	2010-11-09	0.0788913	0.0764141	-0.00247724	-0.00890203	0.0284529	0.0258513	0.0246185	0.0225074	0.0189551	0.0161978	0.0270326	0.0131849	-0.00161989	-0.000754644	-0.0011254	-0.00367775	-0.0089172	-0.0156238	-0.0134677	-0.0393197	0	0	-0.00238329	-0.00459512	0.00247724
0	2010-11-09 00:30:00	0.0753377	0.0755712	0.000233539	-0.00890203	0.0279084	0.0256246	0.02463	0.0225262	0.0188778	0.0161149	0.0268611	0.0131733	-0.00164281	-0.000753971	-0.0011234	-0.00367221	-0.0088581	-0.0155012	-0.0133792	-0.0392999	0	0	-0.00208889	-0.00492328	-0.000233539
0	2010-11-09 01:00:00	0.0796021	0.077237	-0.00236514	-0.00890203	0.0289461	0.0257261	0.0247602	0.0226262	0.0188659	0.0160186	0.0266791	0.013162	-0.00166093	-0.000760807	-0.00112643	-0.0036729	-0.00878889	-0.0153533	-0.0132893	-0.0392828	0	0	-0.00166866	-0.00504132	0.00236514
0	2010-11-09 01:30:00	0.082445	0.0788973	-0.00354773	-0.00890203	0.0291967	0.0260905	0.0250667	0.0227723	0.0188847	0.0159063	0.0265128	0.0131507	-0.00169182	-0.000773532	-0.0011376	-0.00367648	-0.00874667	-0.0151917	-0.0132069	-0.0392649	0	0	-0.0011348	-0.00495698	0.00354773
0	2010-11-09 02:00:00	0.0838665	0.0814513	-0.00241524	-0.00890203	0.0296978	0.02661	0.0254782	0.0230145	0.0189196	0.0157953	0.026348	0.0131398	-0.00170218	-0.000773791	-0.00114545	-0.00368451	-0.00873394	-0.01504	-0.0131271	-0.0392465	0	0	-0.00050703	-0.00468942	0.00241524
0	2010-11-09 02:30:00	0.0867094	0.0836913	-0.00301813	-0.00890203	0.0298359	0.0269108	0.0258113	0.023288	0.0190204	0.0156813	0.0261914	0.01313	-0.00168008	-0.000774916	-0.00114753	-0.00368248	-0.00873923	-0.0148974	-0.0130513	-0.0392237	0	0	0.000188533	-0.00426755	0.00301813
0	2010-11-09 03:00:00	0.0895523	0.0864472	-0.0031051	-0.00890203	0.0304238	0.0272441	0.0260327	0.0234293	0.0191615	0.0155841	0.0260487	0.0131213	-0.00168269	-0.000764175	-0.00113567	-0.00366316	-0.00872565	-0.0147625	-0.0129806	-0.0391754	0	0	0.000920988	-0.00372767	0.0031051
0	2010-11-09 03:30:00	0.0909738	0.0884644	-0.00250944	-0.00890203	0.0304495	0.0273666	0.0260604	0.023634	0.0193162	0.0155024	0.0259077	0.0131151	-0.00161385	-0.000752427	-0.00111983	-0.00365411	-0.00870251	-0.0146436	-0.0129154	-0.0391296	0	0	0.00165651	-0.00311079	0.00250944
0	2010-11-09 04:00:00	0.0916845	0.0898324	-0.00185211	-0.00890203	0.029905	0.0273198	0.0262102	0.0238418	0.0194442	0.0154383	0.0257684	0.0131102	-0.00159813	-0.000745713	-0.00111589	-0.00364971	-0.00862881	-0.014535	-0.0128518	-0.0390792	0	0	0.00236038	-0.00245963	0.00185211
0	2010-11-09 04:30:00	0.093106	0.0922641	-0.000841924	-0.00890203	0.0303982	0.0274161	0.0263865	0.0240887	0.0195159	0.0153652	0.0256402	0.0131073	-0.00166526	-0.000751536	-0.00111447	-0.00364893	-0.00853392	-0.0144117	-0.0127932	-0.0390163	0	0	0.00299905	-0.00181568	0.000841924
0	2010-11-09 05:00:00	0.0973704	0.0950624	-0.00230796	-0.00890203	0.0312189	0.0277584	0.0267127	0.0241887	0.0194716	0.0152962	0.0255182	0.0131039	-0.00168578	-0.000766965	-0.00112589	-0.00361744	-0.00843309	-0.0143105	-0.0127381	-0.038952	0	0	0.00354208	-0.00121647	0.00230796
0	2010-11-09 05:30:00	0.100213	0.0975302	-0.00268313	-0.00890203	0.0318068	0.0283793	0.0270136	0.024148	0.01937	0.0152441	0.0254026	0.0131014	-0.00169443	-0.000763014	-0.00112765	-0.0035725	-0.00834782	-0.0142276	-0.0126936	-0.0388775	0	0	0.00396388	-0.000693217	0.00268313
0	2010-11-09 06:00:00	0.100213	0.0978942	-0.00231911	-0.00890203	0.0314951	0.0284409	0.0269469	0.0239737	0.0192327	0.0152006	0.0252919	0.0131028	-0.00160713	-0.00074514	-0.00110631	-0.00352295	-0.00826518	-0.0141583	-0.0126587	-0.0388007	0	0	0.00424509	-0.000269127	0.00231911
0	2010-11-09 06:30:00	0.100213	0.0964437	-0.00376959	-0.00890203	0.030631	0.0280544	0.0263926	0.0236752	0.0190945	0.0151833	0.0251987	0.0131054	-0.00151035	-0.000709439	-0.00106915	-0.00345427	-0.00818663	-0.0141207	-0.0126288	-0.0387252	0	0	0.00437363	4.17783e-05	0.00376959
0	2010-11-09 07:00:00	0.0952382	0.0926926	-0.00254556	-0.00890203	0.0290231	0.0270143	0.0255178	0.0231752	0.0189232	0.0151813	0.0251166	0.0131077	-0.00145462	-0.000682119	-0.00102783	-0.00339035	-0.00811583	-0.0141	-0.0126081	-0.0386659	0	0	0.00434519	0.000235048	0.00254556
0	2010-11-09 07:30:00	0.090263	0.0890504	-0.00121259	-0.00890203	0.0279084	0.0259948	0.0246084	0.0226549	0.0187348	0.0151729	0.0250502	0.013109	-0.00144824	-0.000667713	-0.0010029	-0.00332046	-0.00803548	-0.0140707	-0.0125874	-0.038627	0	0	0.00416337	0.000315552	0.00121259
0	2010-11-09 08:00:00	0.0881308	0.0857365	-0.00239426	-0.00890203	0.027139	0.0250546	0.023957	0.022112	0.0185371	0.0151669	0.0249999	0.0131133	-0.00148118	-0.000671697	-0.000996228	-0.0032735	-0.00795077	-0.014042	-0.0125722	-0.0385896	0	0	0.00383932	0.000296602	0.00239426
0	2010-11-09 08:30:00	0.0867094	0.0841055	-0.00260387	-0.00890203	0.0272692	0.0247276	0.0236181	0.0216612	0.0182991	0.0151552	0.0249669	0.0131193	-0.00149326	-0.00067804	-0.0010016	-0.00324074	-0.00785999	-0.0140131	-0.0125536	-0.0385581	0	0	0.00339097	0.000198559	0.00260387
0	2010-11-09 09:00:00	0.0859986	0.0824868	-0.0035118	-0.00890203	0.0271824	0.0245583	0.0234613	0.0212948	0.0180499	0.0151468	0.0249481	0.0131265	-0.00148791	-0.000682241	-0.00100674	-0.00322683	-0.00779446	-0.0140006	-0.0125404	-0.038529	0	0	0.00284185	4.70476e-05	0.0035118
0	2010-11-09 09:30:00	0.0845772	0.0811327	-0.00344453	-0.00890203	0.0272258	0.0245583	0.0233046	0.0210339	0.0177894	0.0151402	0.0249306	0.0131356	-0.0014667	-0.000674693	-0.00100125	-0.00322454	-0.00777272	-0.0139907	-0.0125408	-0.038503	0	0	0.00221977	-0.000129076	0.00344453
0	2010-11-09 10:00:00	0.0810235	0.0786115	-0.00241198	-0.00890203	0.0264564	0.024216	0.0229992	0.0209277	0.0176058	0.0151417	0.0249183	0.013146	-0.00143479	-0.000663995	-0.000990314	-0.00322677	-0.00779805	-0.0140044	-0.0125524	-0.0384822	0	0	0.0015551	-0.000299865	0.00241198
0	2010-11-09 10:30:00	0.0788913	0.0764618	-0.00242951	-0.00890203	0.0259119	0.0238332	0.0228251	0.0208559	0.0174877	0.0151627	0.0249284	0.0131586	-0.00142579	-0.000660282	-0.000985629	-0.00322756	-0.00786054	-0.0140426	-0.012565	-0.0384749	0	0	0.000879132	-0.000436393	0.00242951
0	2010-11-09 11:00:00	0.0781806	0.0757326	-0.00244797	-0.00890203	0.0262926	0.0236807	0.0227098	0.02087	0.0174861	0.0151722	0.0249605	0.0131717	-0.00145599	-0.000664865	-0.000986379	-0.00324783	-0.00793031	-0.0140669	-0.0125943	-0.038472	0	0	0.00022228	-0.00051271	0.00244797
0	2010-11-09 11:30:00	0.0796021	0.0756127	-0.00398941	-0.00890203	0.0264998	0.0237796	0.022901	0.0209465	0.0175495	0.0151669	0.0250065	0.0131848	-0.00147685	-0.0006824	-0.00100438	-0.00327266	-0.00799322	-0.0140853	-0.0126351	-0.038475	0	0	-0.000387522	-0.000507551	0.00398941
0	2010-11-09 12:00:00	0.0803128	0.0766401	-0.00367274	-0.00890203	0.0270186	0.0242533	0.0233136	0.0211552	0.0176626	0.0151505	0.0250606	0.0131962	-0.00155105	-0.000696699	-0.00102651	-0.00332317	-0.00806559	-0.0141025	-0.0126952	-0.038476	0	0	-0.000926318	-0.000405712	0.00367274
0	2010-11-09 12:30:00	0.082445	0.078203	-0.00424196	-0.00890203	0.0277703	0.0246687	0.0237159	0.0215044	0.0177808	0.015143	0.0251243	0.0132079	-0.00155777	-0.000712728	-0.00104707	-0.00338656	-0.00814168	-0.0141418	-0.0127689	-0.0384794	0	0	-0.00137535	-0.000199046	0.00424196
0	2010-11-09 13:00:00	0.0838665	0.0797483	-0.00411815	-0.00890203	0.0280643	0.0252077	0.0242161	0.0218615	0.0179364	0.015165	0.0252041	0.0132197	-0.00159003	-0.000723797	-0.00106849	-0.00344199	-0.00823443	-0.0142204	-0.0128527	-0.0384835	0	0	-0.00172196	0.000112966	0.00411815
0	2010-11-09 13:30:00	0.0859986	0.0817894	-0.00420923	-0.00890203	0.0287903	0.0256557	0.024615	0.0222091	0.018115	0.0152254	0.0253076	0.0132312	-0.00160815	-0.000732543	-0.00108134	-0.00350145	-0.00835073	-0.0143263	-0.0129335	-0.0384867	0	0	-0.00196012	0.000523079	0.00420923
0	2010-11-09 14:00:00	0.0881308	0.0835619	-0.00456893	-0.00890203	0.0290408	0.0260384	0.0249481	0.0225919	0.0183514	0.0153078	0.0254345	0.0132412	-0.0016216	-0.000740048	-0.00109431	-0.0035488	-0.00846737	-0.0144417	-0.0130134	-0.038489	0	0	-0.00209057	0.00101658	0.00456893
0	2010-11-09 14:30:00	0.090263	0.0854905	-0.0047725	-0.00890203	0.0293348	0.0263471	0.0253203	0.0229114	0.0186145	0.0153985	0.0255551	0.0132486	-0.00162434	-0.000749696	-0.00110884	-0.00359016	-0.00858004	-0.0145488	-0.0131083	-0.0384793	0	0	-0.00212055	0.00157199	0.0047725
0	2010-11-09 15:00:00	0.0923952	0.087694	-0.00470117	-0.00890203	0.0298537	0.0266973	0.0256339	0.0232482	0.0188534	0.0154854	0.0256851	0.0132549	-0.00166024	-0.000759418	-0.00112078	-0.00363454	-0.00868515	-0.0146514	-0.0132194	-0.0384839	0	0	-0.0020631	0.00216221	0.00470117
0	2010-11-09 15:30:00	0.0945274	0.0898648	-0.00466265	-0.00890203	0.0302423	0.0270774	0.0259877	0.02352	0.0190872	0.015584	0.0258236	0.0132588	-0.00167836	-0.000769479	-0.00113452	-0.00367048	-0.00877901	-0.0147677	-0.0133325	-0.0385021	0	0	-0.00193605	0.0027559	0.00466265
0	2010-11-09 16:00:00	0.0966596	0.0919968	-0.0046628	-0.00890203	0.0306053	0.0275097	0.02633	0.0237629	0.0192797	0.0156841	0.0259903	0.0132606	-0.00171028	-0.000775107	-0.00114705	-0.00370643	-0.00886562	-0.0148912	-0.0134607	-0.0385261	0	0	-0.00176067	0.00331925	0.0046628
0	2010-11-09 16:30:00	0.0995026	0.0937881	-0.00571453	-0.00890203	0.0309249	0.0277662	0.0265629	0.0239754	0.0194697	0.0158089	0.0261649	0.0132607	-0.00170492	-0.000781037	-0.00115499	-0.00374686	-0.00893871	-0.0150373	-0.0135865	-0.038551	0	0	-0.00156013	0.00381793	0.00571453
0	2010-11-09 17:00:00	0.100924	0.095098	-0.00582604	-0.00890203	0.0310374	0.0279629	0.0267185	0.0241402	0.0196448	0.015948	0.026354	0.0132579	-0.00171131	-0.000787831	-0.00116582	-0.0037733	-0.00899885	-0.015207	-0.0137018	-0.0385791	0	0	-0.00135781	0.00421905	0.00582604
0	2010-11-09 17:30:00	0.100924	0.0958588	-0.00506521	-0.00890203	0.0310374	0.0280255	0.0267946	0.0242754	0.0197885	0.0160851	0.02656	0.0132535	-0.00174858	-0.000792334	-0.0011727	-0.003808	-0.00905353	-0.0153824	-0.0138119	-0.0386073	0	0	-0.00117563	0.00449328	0.00506521
0	2010-11-09 18:00:00	0.101635	0.0964929	-0.00514188	-0.00890203	0.0311499	0.0280554	0.0268557	0.024409	0.0199011	0.0162361	0.0267562	0.0132486	-0.00172579	-0.00080221	-0.00118503	-0.00383187	-0.00911667	-0.0155922	-0.0139094	-0.0386381	0	0	-0.00103247	0.00461676	0.00514188
0	2010-11-09 18:30:00	0.100924	0.0967389	-0.0041851	-0.00890203	0.0310808	0.0281543	0.0269836	0.0244988	0.0200053	0.0163953	0.0269435	0.0132438	-0.00179154	-0.000806034	-0.00119246	-0.0038505	-0.00917616	-0.0158037	-0.0140054	-0.0386686	0	0	-0.000942805	0.00457274	0.0041851
0	2010-11-09 19:00:00	0.102346	0.0974592	-0.00488629	-0.00890203	0.0315819	0.0283431	0.0271208	0.0245519	0.0200962	0.0165572	0.0271319	0.0132384	-0.00176134	-0.000810691	-0.00119648	-0.00386132	-0.00924411	-0.0160209	-0.0141069	-0.0386957	0	0	-0.000915639	0.00435299	0.00488629
0	2010-11-09 19:30:00	0.102346	0.0973785	-0.00496703	-0.00890203	0.031651	0.0285318	0.0272176	0.0245738	0.020174	0.0167243	0.0273157	0.0132325	-0.00177274	-0.000805429	-0.0011976	-0.00387408	-0.00930811	-0.0162435	-0.0142246	-0.0387189	0	0	-0.00095385	0.00395858	0.00496703
0	2010-11-09 20:00:00	0.100924	0.0967877	-0.00413633	-0.00890203	0.031651	0.0285502	0.0272153	0.0246457	0.0202463	0.0168934	0.0274952	0.0132277	-0.00174288	-0.000804193	-0.00119426	-0.0038976	-0.00939036	-0.0164602	-0.0143443	-0.0387475	0	0	-0.00105397	0.00340025	0.00413633
0	2010-11-09 20:30:00	0.0995026	0.0953663	-0.00413631	-0.00890203	0.0312189	0.0284161	0.0272165	0.0247246	0.0203224	0.0170851	0.0276984	0.0132208	-0.00175736	-0.000809338	-0.00120166	-0.00391498	-0.00950183	-0.0167065	-0.0144605	-0.038774	0	0	-0.00120644	0.00269806	0.00413631
0	2010-11-09 21:00:00	0.0987918	0.0946656	-0.00412617	-0.00890203	0.0315563	0.0284356	0.0272257	0.0247988	0.0204108	0.0173053	0.0279108	0.013211	-0.00180637	-0.000819363	-0.00121063	-0.00394197	-0.0096405	-0.0169798	-0.0145757	-0.0387965	0	0	-0.0013963	0.00188053	0.00412617
0	2010-11-09 21:30:00	0.0987918	0.0939694	-0.00482239	-0.00890203	0.0317634	0.0285124	0.0273467	0.0248707	0.0205486	0.017535	0.0281265	0.0132011	-0.00181446	-0.000832951	-0.00122728	-0.00398257	-0.009802	-0.0172521	-0.0146878	-0.0388126	0	0	-0.00160431	0.000983073	0.00482239
0	2010-11-09 22:00:00	0.0966596	0.0936631	-0.00299654	-0.00890203	0.0320317	0.0288052	0.0275633	0.0249777	0.0207319	0.0177753	0.0283421	0.0131934	-0.00183862	-0.000842297	-0.00124607	-0.00404732	-0.00996255	-0.0175322	-0.0147989	-0.0388253	0	0	-0.00180835	4.6022e-05	0.00299654
0	2010-11-09 22:30:00	0.0966596	0.0931535	-0.00350607	-0.00890203	0.0321264	0.0289719	0.0277581	0.0252129	0.020944	0.0180126	0.0285576	0.0131837	-0.00187795	-0.000857688	-0.00126644	-0.0041467	-0.0101429	-0.0177947	-0.0149171	-0.0388353	0	0	-0.00198514	-0.000887766	0.00350607
0	2010-11-09 23:00:00	0.0959489	0.0932945	-0.00265441	-0.00890203	0.0324894	0.0292401	0.0280554	0.0255583	0.021171	0.0182423	0.0287718	0.0131701	-0.00192366	-0.000881567	-0.00130088	-0.0042506	-0.0103351	-0.0180438	-0.0150389	-0.03884	0	0	-0.00211195	-0.00177553	0.00265441
0	2010-11-09 23:30:00	0.0973704	0.0938194	-0.00355097	-0.00890203	0.0328959	0.0295629	0.0285072	0.0259622	0.0214325	0.0184822	0.0289971	0.0131525	-0.00203821	-0.000915162	-0.00134295	-0.00436463	-0.0105832	-0.0182836	-0.0151586	-0.0388391	0	0	-0.00216836	-0.00257724	0.00355097
0	2010-11-10	0.100213	0.0959527	-0.00426059	-0.00890203	0.0340283	0.0301839	0.0291066	0.0264216	0.0217812	0.0187287	0.0292318	0.0131325	-0.00208927	-0.000949244	-0.00138876	-0.00447998	-0.0108434	-0.0185018	-0.0152778	-0.0388335	0	0	-0.00213784	-0.0032581	0.00426059
0	2010-11-10 00:30:00	0.102346	0.0984119	-0.00393364	-0.00890203	0.0348234	0.0309663	0.0297739	0.0269458	0.0222169	0.0189614	0.02946	0.0131109	-0.002145	-0.000974613	-0.00143094	-0.00459369	-0.0111026	-0.0186888	-0.0153905	-0.0388189	0	0	-0.00200904	-0.0037907	0.00393364
0	2010-11-10 01:00:00	0.104478	0.101188	-0.00328928	-0.00890203	0.035506	0.0317098	0.0304885	0.0275443	0.0226812	0.0191713	0.0296915	0.0130865	-0.00217726	-0.000991426	-0.00146021	-0.00472229	-0.0113576	-0.0188423	-0.0155001	-0.038804	0	0	-0.00177673	-0.00415658	0.00328928
0	2010-11-10 01:30:00	0.10661	0.104433	-0.00217661	-0.00890203	0.0362754	0.0323686	0.0311466	0.0283201	0.0231871	0.0193662	0.0299178	0.0130579	-0.00218968	-0.00100595	-0.00148811	-0.00485144	-0.0115878	-0.0190044	-0.0156022	-0.0387852	0	0	-0.00144234	-0.00434733	0.00217661
0	2010-11-10 02:00:00	0.108742	0.107966	-0.000775988	-0.00890203	0.036889	0.0330716	0.0320203	0.029099	0.0236771	0.0195455	0.0301334	0.0130244	-0.00226971	-0.00103433	-0.00152553	-0.00496337	-0.0117946	-0.0191667	-0.0156916	-0.0387676	0	0	-0.00101397	-0.00436477	0.000775988
0	2010-11-10 02:30:00	0.114428	0.113506	-0.000921809	-0.00890203	0.0387908	0.0341522	0.0329919	0.0298841	0.0241605	0.0197172	0.0303437	0.0129869	-0.00236875	-0.00106496	-0.00156405	-0.00506733	-0.0119715	-0.0193311	-0.0157785	-0.0387464	0	0	-0.000505985	-0.00422059	0.000921809
0	2010-11-10 03:00:00	0.119403	0.118694	-0.00070882	-0.00890203	0.0399055	0.0352953	0.0340016	0.0306435	0.0246647	0.0198987	0.0305273	0.0129457	-0.00240101	-0.00109499	-0.00160472	-0.00514762	-0.0120805	-0.019501	-0.0158599	-0.0387229	0	0	6.18106e-05	-0.00393515	0.00070882
0	2010-11-10 03:30:00	0.124378	0.123831	-0.000547154	-0.00890203	0.0408821	0.0364242	0.0349675	0.0313004	0.0251411	0.0200695	0.0307015	0.0128997	-0.00243258	-0.00110651	-0.00163178	-0.00521347	-0.0121232	-0.0196508	-0.0159266	-0.0386975	0	0	0.000665383	-0.00353583	0.000547154
0	2010-11-10 04:00:00	0.129353	0.128065	-0.00128825	-0.00890203	0.0416772	0.0371535	0.0355116	0.0319129	0.0255262	0.0202366	0.0308646	0.0128485	-0.00239895	-0.00110624	-0.00163621	-0.00526168	-0.0121461	-0.0197901	-0.0159888	-0.038659	0	0	0.00127792	-0.00305486	0.00128825
0	2010-11-10 04:30:00	0.131486	0.130691	-0.00079449	-0.00890203	0.0415213	0.0375247	0.0358724	0.0324113	0.0258262	0.020395	0.0310131	0.0127943	-0.00239222	-0.00109734	-0.00163084	-0.00525465	-0.0121592	-0.0199183	-0.0160444	-0.038613	0	0	0.00187147	-0.00252688	0.00079449
0	2010-11-10 05:00:00	0.132907	0.133157	0.000250093	-0.00890203	0.0416337	0.0377213	0.0361929	0.0327011	0.0260795	0.0205495	0.0311428	0.012737	-0.00236202	-0.00108567	-0.00161486	-0.00520473	-0.0121628	-0.0200405	-0.0160889	-0.0385714	0	0	0.00241856	-0.00198653	-0.000250093
0	2010-11-10 05:30:00	0.137171	0.136006	-0.00116515	-0.00890203	0.0426281	0.03797	0.036299	0.0327377	0.0262567	0.0206978	0.0312597	0.0126745	-0.00232235	-0.00107035	-0.00159016	-0.00512533	-0.0121294	-0.0201532	-0.0161222	-0.03853	0	0	0.00289386	-0.00146599	0.00116515
0	2010-11-10 06:00:00	0.140014	0.137005	-0.00300953	-0.00890203	0.0422907	0.0381393	0.0362172	0.03264	0.0263701	0.0208438	0.0313529	0.0126078	-0.00226182	-0.00104287	-0.00155612	-0.00505035	-0.0120643	-0.0202415	-0.016145	-0.0384756	0	0	0.00327554	-0.000993019	0.00300953
0	2010-11-10 06:30:00	0.136461	0.136512	5.14043e-05	-0.00890203	0.0413654	0.0378622	0.0359994	0.0324697	0.026399	0.0209702	0.0314286	0.0125374	-0.00217795	-0.00102054	-0.00152861	-0.00498781	-0.0119754	-0.0203047	-0.0161627	-0.0384173	0	0	0.00354655	-0.000589265	-5.14043e-05
0	2010-11-10 07:00:00	0.13575	0.135425	-0.000324465	-0.00890203	0.0408387	0.037318	0.0355073	0.0322251	0.0263611	0.0210829	0.0314885	0.0124661	-0.00220245	-0.00100846	-0.00150666	-0.00492868	-0.0118712	-0.020349	-0.0161668	-0.0383532	0	0	0.00369537	-0.000269196	0.000324465
0	2010-11-10 07:30:00	0.135039	0.13394	-0.00109963	-0.00890203	0.0404323	0.0367218	0.0349587	0.0318782	0.026276	0.0211778	0.0315342	0.0123933	-0.0022078	-0.00101041	-0.00149475	-0.00488264	-0.0117813	-0.0203741	-0.0161698	-0.0382869	0	0	0.00371664	-3.95855e-05	0.00109963
0	2010-11-10 08:00:00	0.130775	0.132231	0.00145597	-0.00890203	0.0397062	0.0363011	0.0346001	0.0315478	0.0261561	0.0212395	0.0315654	0.0123169	-0.00220108	-0.00101	-0.00149815	-0.00485119	-0.011701	-0.0203699	-0.0161633	-0.0382174	0	0	0.00361125	0.000100413	-0.00145597
0	2010-11-10 08:30:00	0.130064	0.130961	0.000896978	-0.00890203	0.0394557	0.0359404	0.0343546	0.0312885	0.0260409	0.0212801	0.0315763	0.01224	-0.00221521	-0.00101015	-0.00149838	-0.00484929	-0.0116401	-0.0203492	-0.0161512	-0.0381447	0	0	0.00338612	0.000158666	-0.000896978
0	2010-11-10 09:00:00	0.132196	0.130428	-0.00176813	-0.00890203	0.0397496	0.0357711	0.0341713	0.0311135	0.0259193	0.0212731	0.0315743	0.012164	-0.00219572	-0.00100872	-0.0014953	-0.00484479	-0.0116021	-0.0202774	-0.0161331	-0.0380517	0	0	0.00305374	0.000149001	0.00176813
0	2010-11-10 09:30:00	0.130775	0.129336	-0.00143868	-0.00890203	0.0393866	0.0357359	0.0341229	0.0309752	0.0257774	0.0212328	0.0315519	0.0120869	-0.0021833	-0.00100684	-0.00149347	-0.00483768	-0.0116016	-0.0201718	-0.0161048	-0.0379531	0	0	0.00263124	8.98128e-05	0.00143868
0	2010-11-10 10:00:00	0.129353	0.128646	-0.00070686	-0.00890203	0.0394557	0.0356864	0.0340929	0.0309112	0.0256647	0.0211594	0.0315216	0.0120076	-0.0021833	-0.00100377	-0.00149064	-0.00484234	-0.011625	-0.0200432	-0.0160634	-0.0378413	0	0	0.00213948	2.44988e-06	0.00070686
0	2010-11-10 10:30:00	0.127932	0.127866	-6.58621e-05	-0.00890203	0.0393866	0.0356265	0.0340157	0.030937	0.0256155	0.0210619	0.0314767	0.0119255	-0.002189	-0.00100456	-0.00149036	-0.00485122	-0.0116235	-0.0199035	-0.0160089	-0.0377175	0	0	0.00160172	-9.04832e-05	6.58621e-05
0	2010-11-10 11:00:00	0.128643	0.127159	-0.00148381	-0.00890203	0.0392742	0.0355744	0.0340652	0.0309612	0.0255691	0.0209448	0.0314113	0.011843	-0.00220952	-0.00100989	-0.00149613	-0.00486306	-0.0116082	-0.0197585	-0.0159403	-0.0375725	0	0	0.00104243	-0.000166799	0.00148381
0	2010-11-10 11:30:00	0.130064	0.127179	-0.00288517	-0.00890203	0.0396115	0.0356759	0.0341643	0.0310417	0.0255113	0.0208034	0.0313204	0.0117599	-0.0022159	-0.00101755	-0.0015057	-0.00488209	-0.0115904	-0.0195984	-0.0158565	-0.0374207	0	0	0.000485912	-0.000206267	0.00288517
0	2010-11-10 12:00:00	0.131486	0.127293	-0.00419262	-0.00890203	0.0398621	0.0358374	0.0343119	0.0311206	0.0254769	0.0206264	0.0312056	0.0116741	-0.00224679	-0.00102547	-0.00151564	-0.00489537	-0.0115536	-0.019427	-0.015756	-0.0372632	0	0	-4.49208e-05	-0.000191944	0.00419262
0	2010-11-10 12:30:00	0.131486	0.127536	-0.00394925	-0.00890203	0.0400436	0.0360808	0.0344974	0.0311213	0.0254259	0.0204403	0.0310642	0.0115869	-0.00224679	-0.00102851	-0.001521	-0.00489048	-0.0115039	-0.0192643	-0.0156339	-0.0370923	0	0	-0.000529716	-0.000111234	0.00394925
0	2010-11-10 13:00:00	0.129353	0.127543	-0.00181043	-0.00890203	0.0402251	0.0361981	0.0344641	0.0310862	0.0253451	0.0202557	0.0309052	0.0114965	-0.00223265	-0.00102126	-0.00151437	-0.00487972	-0.0114511	-0.0191226	-0.0154955	-0.0369055	0	0	-0.00095166	4.33478e-05	0.00181043
0	2010-11-10 13:30:00	0.127932	0.12657	-0.0013619	-0.00890203	0.0397062	0.0360224	0.0342774	0.0309908	0.0252473	0.020069	0.0307141	0.0114055	-0.00217019	-0.00100909	-0.0015012	-0.0048525	-0.0113828	-0.0189694	-0.015347	-0.036704	0	0	-0.00129825	0.000273731	0.0013619
0	2010-11-10 14:00:00	0.125089	0.125226	0.000136705	-0.00890203	0.0390236	0.035697	0.0340008	0.0308119	0.0251261	0.019875	0.0304884	0.0113118	-0.00216347	-0.000995017	-0.00148387	-0.00480461	-0.0112899	-0.0187946	-0.015192	-0.0364978	0	0	-0.00156182	0.000576158	-0.000136705
0	2010-11-10 14:30:00	0.125089	0.124295	-0.000794129	-0.00890203	0.0389112	0.0352647	0.0336182	0.0305369	0.0249522	0.0196705	0.0302376	0.0112133	-0.00213828	-0.000983683	-0.00146236	-0.00474469	-0.0111627	-0.0186019	-0.0150233	-0.0362925	0	0	-0.00173977	0.000941356	0.000794129
0	2010-11-10 15:00:00	0.125089	0.12326	-0.00182896	-0.00890203	0.0384791	0.0349561	0.033247	0.0301939	0.0247332	0.0194524	0.0299676	0.0111115	-0.00209325	-0.000970131	-0.00144388	-0.00467827	-0.0110146	-0.0183971	-0.0148209	-0.0360811	0	0	-0.00183451	0.00135499	0.00182896
0	2010-11-10 15:30:00	0.122246	0.121984	-0.000262427	-0.00890203	0.0378912	0.0345539	0.0328932	0.0297853	0.0244535	0.019218	0.0296768	0.0110059	-0.00206807	-0.000956431	-0.00142492	-0.00460878	-0.0108403	-0.0181819	-0.0146002	-0.0358568	0	0	-0.00185316	0.00179836	0.000262427
0	2010-11-10 16:00:00	0.120825	0.120728	-9.67203e-05	-0.00890203	0.0374591	0.0341411	0.0324206	0.0293525	0.0241223	0.0189677	0.0293415	0.0108961	-0.00204823	-0.000940891	-0.0014011	-0.00452859	-0.0106506	-0.0179496	-0.0143618	-0.0356328	0	0	-0.00180687	0.00224937	9.67203e-05
0	2010-11-10 16:30:00	0.120825	0.118938	-0.0018869	-0.00890203	0.0368712	0.0335527	0.0318213	0.0288235	0.0237379	0.0186901	0.0289714	0.0107835	-0.00199079	-0.000922534	-0.00137362	-0.00443813	-0.010454	-0.0176989	-0.0141123	-0.0353953	0	0	-0.00171003	0.00268364	0.0018869
0	2010-11-10 17:00:00	0.117982	0.116418	-0.00156357	-0.00890203	0.0358256	0.0328744	0.0311448	0.0282595	0.0233235	0.0183876	0.0285664	0.010665	-0.001933	-0.000898322	-0.00134272	-0.00434614	-0.0102562	-0.0174228	-0.0138658	-0.0351584	0	0	-0.00157915	0.00307581	0.00156357
0	2010-11-10 17:30:00	0.114428	0.113572	-0.000855827	-0.00890203	0.0348056	0.0320321	0.030399	0.0276493	0.0228966	0.0180637	0.0281269	0.010543	-0.00188262	-0.00087569	-0.00130982	-0.00425437	-0.0100418	-0.017126	-0.0136148	-0.0349062	0	0	-0.00143172	0.00340095	0.000855827
0	2010-11-10 18:00:00	0.112296	0.110891	-0.00140471	-0.00890203	0.0340796	0.0312586	0.029636	0.0270173	0.0224345	0.0177195	0.0276798	0.0104167	-0.00185606	-0.000855121	-0.00127795	-0.00415936	-0.00982951	-0.0168126	-0.0133607	-0.0346487	0	0	-0.00128494	0.00363598	0.00140471
0	2010-11-10 18:30:00	0.109453	0.108003	-0.00144998	-0.00890203	0.0332411	0.0304931	0.0289317	0.0263743	0.0219482	0.017351	0.0272245	0.0102871	-0.00181206	-0.000838419	-0.00125076	-0.00406087	-0.0096187	-0.016476	-0.0131041	-0.0343919	0	0	-0.00115449	0.00376117	0.00144998
0	2010-11-10 19:00:00	0.10661	0.105128	-0.00148229	-0.00890203	0.032446	0.0298069	0.0283139	0.0257204	0.0214513	0.0169559	0.0267455	0.0101571	-0.00178049	-0.000821001	-0.00122529	-0.00396261	-0.00939138	-0.0161159	-0.0128515	-0.0341273	0	0	-0.00105344	0.00376139	0.00148229
0	2010-11-10 19:30:00	0.105188	0.102405	-0.00278302	-0.00890203	0.032014	0.0291533	0.0276074	0.0250704	0.0209296	0.0165441	0.0262554	0.010024	-0.00172908	-0.000802008	-0.00119601	-0.00387272	-0.00914976	-0.0157434	-0.0125748	-0.0338592	0	0	-0.000991227	0.0036273	0.00278302
0	2010-11-10 20:00:00	0.100924	0.0986852	-0.00223881	-0.00890203	0.0308815	0.0284177	0.0268732	0.0244447	0.0203659	0.0161363	0.0257622	0.00989088	-0.00167734	-0.000780087	-0.00116651	-0.00378961	-0.00890173	-0.0153812	-0.0122874	-0.0335846	0	0	-0.000973065	0.00335624	0.00223881
0	2010-11-10 20:30:00	0.0959489	0.0947048	-0.00124407	-0.00890203	0.0297925	0.0276001	0.0261678	0.0238127	0.0197814	0.015729	0.025243	0.00975721	-0.00164007	-0.000762223	-0.0011403	-0.00369768	-0.00866601	-0.0150145	-0.0120015	-0.0333077	0	0	-0.0009995	0.00295269	0.00124407
0	2010-11-10 21:00:00	0.0916845	0.0909071	-0.000777449	-0.00890203	0.0291789	0.0268019	0.0254129	0.0231306	0.0191953	0.0153086	0.0246961	0.0096223	-0.00163835	-0.000745256	-0.00111156	-0.0035988	-0.00844169	-0.0146233	-0.011716	-0.0330245	0	0	-0.0010664	0.00242839	0.000777449
0	2010-11-10 21:30:00	0.0895523	0.087063	-0.0024893	-0.00890203	0.028522	0.026091	0.0246383	0.0223658	0.0186278	0.0148797	0.0241555	0.00948445	-0.0015678	-0.0007263	-0.00108206	-0.00348909	-0.00820575	-0.0142128	-0.0114231	-0.0327293	0	0	-0.00116527	0.00180199	0.0024893
0	2010-11-10 22:00:00	0.0838665	0.0824027	-0.00146378	-0.00890203	0.0273205	0.0252786	0.0238235	0.0215759	0.0180454	0.014441	0.0236119	0.00934247	-0.00151674	-0.000699871	-0.00104922	-0.00338103	-0.0079676	-0.0137893	-0.0111231	-0.032422	0	0	-0.00128388	0.00109821	0.00146378
0	2010-11-10 22:30:00	0.0810235	0.0774886	-0.00353489	-0.00890203	0.0261624	0.0242775	0.0228714	0.0208361	0.0174592	0.0139866	0.0230663	0.00919876	-0.00144652	-0.000670556	-0.00100815	-0.00328487	-0.00773331	-0.0133462	-0.0108134	-0.032104	0	0	-0.00140724	0.000346545	0.00353489
0	2010-11-10 23:00:00	0.0760484	0.0723613	-0.00368714	-0.00890203	0.0248919	0.0231838	0.0219228	0.0200971	0.0168777	0.0135386	0.0225095	0.00905216	-0.00138475	-0.000647437	-0.000973512	-0.00317615	-0.00750582	-0.0129086	-0.0105023	-0.0317725	0	0	-0.00151873	-0.000420358	0.00368714
0	2010-11-10 23:30:00	0.0689411	0.0678791	-0.00106203	-0.00890203	0.0240277	0.022271	0.021101	0.01929	0.0163038	0.0131034	0.0219322	0.0089032	-0.00136594	-0.000629684	-0.00094298	-0.00306483	-0.00727889	-0.0124748	-0.0101891	-0.0314351	0	0	-0.0016014	-0.00116863	0.00106203
0	2010-11-11	0.0675196	0.0640785	-0.00344115	-0.00890203	0.0234832	0.0215002	0.0202792	0.0185283	0.015761	0.0126793	0.0213487	0.00875413	-0.00132559	-0.000612531	-0.00091328	-0.00296326	-0.00702842	-0.0120484	-0.00987134	-0.0310862	0	0	-0.00163932	-0.00186522	0.00344115
0	2010-11-11 00:30:00	0.0653874	0.059958	-0.00542944	-0.00890203	0.0222383	0.020732	0.0195553	0.0178628	0.0152249	0.0122491	0.0207606	0.00860186	-0.00127487	-0.000592186	-0.000886692	-0.00287639	-0.00675148	-0.0116085	-0.00955411	-0.0307219	0	0	-0.00161883	-0.00247997	0.00542944
0	2010-11-11 01:00:00	0.0625445	0.0565743	-0.00597017	-0.00890203	0.0214433	0.0199417	0.0188994	0.0172847	0.0146765	0.0118136	0.0201659	0.00844574	-0.00123122	-0.00057342	-0.000861216	-0.00279755	-0.00647074	-0.0111575	-0.0092404	-0.0303454	0	0	-0.00152966	-0.00298747	0.00597017
0	2010-11-11 01:30:00	0.0575693	0.0538176	-0.00375169	-0.00890203	0.0209421	0.0192503	0.0182736	0.0167401	0.0141154	0.0113458	0.0195667	0.00828426	-0.0012295	-0.000558294	-0.000834573	-0.00269879	-0.00619117	-0.0106715	-0.00892368	-0.0299567	0	0	-0.00136578	-0.00336865	0.00375169
0	2010-11-11 02:00:00	0.0568586	0.0516312	-0.00522737	-0.00890203	0.0204667	0.0187529	0.0177641	0.0161628	0.0135603	0.0108532	0.0189674	0.00812005	-0.00117913	-0.00054095	-0.000805895	-0.00258089	-0.00592694	-0.0101701	-0.00861047	-0.0295619	0	0	-0.00112601	-0.00361184	0.00522737
0	2010-11-11 02:30:00	0.0540157	0.0496924	-0.00432332	-0.00890203	0.0199222	0.0182633	0.0172351	0.0156003	0.0130498	0.0103783	0.0183636	0.00795406	-0.00109512	-0.000511667	-0.000769422	-0.00245819	-0.00566682	-0.00968934	-0.00829375	-0.0291603	0	0	-0.000814157	-0.00371344	0.00432332
0	2010-11-11 03:00:00	0.0497513	0.0474096	-0.00234166	-0.00890203	0.0190146	0.0176397	0.0166058	0.0150058	0.0125771	0.00991918	0.0177676	0.00778337	-0.00101283	-0.00047672	-0.000722269	-0.00232599	-0.00539131	-0.00922349	-0.00797301	-0.0287591	0	0	-0.00043892	-0.00367786	0.00234166
0	2010-11-11 03:30:00	0.0476191	0.0451136	-0.00250547	-0.00890203	0.0181762	0.016882	0.0158393	0.0144019	0.0121189	0.00947069	0.0171666	0.00760586	-0.000930534	-0.000439598	-0.000669861	-0.00219247	-0.00510732	-0.00875791	-0.00765524	-0.0283625	0	0	-1.33916e-05	-0.003517	0.00250547
0	2010-11-11 04:00:00	0.0454869	0.0425261	-0.00296081	-0.00890203	0.0170871	0.015985	0.0150382	0.0138113	0.0116389	0.00901649	0.016561	0.00742391	-0.000854282	-0.000409912	-0.0006238	-0.00205479	-0.00480234	-0.00828222	-0.00734103	-0.0279621	0	0	0.000445728	-0.00324912	0.00296081
0	2010-11-11 04:30:00	0.042644	0.0402459	-0.00239811	-0.00890203	0.0160415	0.0151569	0.0143628	0.0132293	0.0111594	0.00856634	0.0159523	0.00723696	-0.000841174	-0.000386341	-0.000585419	-0.00192354	-0.00446235	-0.00780725	-0.00702079	-0.0275524	0	0	0.000919146	-0.00289736	0.00239811
0	2010-11-11 05:00:00	0.0419332	0.0391289	-0.00280434	-0.00890203	0.01586	0.0145201	0.0137772	0.0126543	0.0105965	0.00813326	0.0153484	0.00704868	-0.000784413	-0.000368027	-0.000553549	-0.00179862	-0.0041213	-0.00734754	-0.00670052	-0.0271318	0	0	0.00138615	-0.00248791	0.00280434
0	2010-11-11 05:30:00	0.0405118	0.0378591	-0.0026527	-0.00890203	0.0153155	0.0140969	0.0132874	0.0120527	0.00998265	0.00772046	0.014741	0.00686193	-0.000751813	-0.000346965	-0.000522619	-0.00167484	-0.00378556	-0.00691085	-0.00638126	-0.0267012	0	0	0.00182584	-0.00204806	0.0026527
0	2010-11-11 06:00:00	0.039801	0.0364198	-0.00338125	-0.00890203	0.01484	0.0135931	0.0127365	0.0113495	0.00938243	0.00732247	0.0141261	0.00667279	-0.000669521	-0.000322042	-0.000486201	-0.00153188	-0.00349492	-0.00648373	-0.00606503	-0.0262619	0	0	0.00221836	-0.0016043	0.00338125
0	2010-11-11 06:30:00	0.0355366	0.0336111	-0.00192549	-0.00890203	0.0136819	0.0128875	0.0118779	0.0105253	0.00880778	0.00693834	0.0135173	0.00648373	-0.000615716	-0.000285551	-0.000436045	-0.00138082	-0.00321236	-0.00607204	-0.00575283	-0.0258168	0	0	0.002546	-0.00118053	0.00192549
0	2010-11-11 07:00:00	0.0298508	0.0297157	-0.000135145	-0.00890203	0.0123246	0.011716	0.0106401	0.00966987	0.00825939	0.00658427	0.012907	0.00629705	-0.000481675	-0.000240733	-0.000375786	-0.0012416	-0.0029343	-0.00569367	-0.00544568	-0.0253647	0	0	0.00279419	-0.000796628	0.000135145
0	2010-11-11 07:30:00	0.0234542	0.0240706	0.000616387	-0.00890203	0.00978352	0.0101875	0.0093998	0.0088277	0.00770763	0.00624516	0.0123017	0.00611205	-0.000389701	-0.000205569	-0.000327809	-0.00111369	-0.00266722	-0.00532488	-0.0051466	-0.0249017	0	0	0.00295218	-0.000467393	-0.000616387
0	2010-11-11 08:00:00	0.0220327	0.0200909	-0.00194182	-0.00890203	0.0087813	0.00883458	0.00832325	0.00805741	0.00716481	0.00591219	0.0117073	0.00592713	-0.000423886	-0.000181213	-0.00028561	-0.000998118	-0.00240884	-0.00495382	-0.00485459	-0.0244207	0	0	0.00301357	-0.000201949	0.00194182
0	2010-11-11 08:30:00	0.0206112	0.0176768	-0.00293436	-0.00890203	0.00855639	0.00795806	0.007635	0.00731134	0.0066428	0.00557028	0.0111243	0.00574504	-0.000372951	-0.000180094	-0.000266736	-0.000881689	-0.00216823	-0.00457798	-0.00456514	-0.0239245	0	0	0.00297652	-3.60667e-06	0.00293436
0	2010-11-11 09:00:00	0.0191898	0.0163867	-0.00280306	-0.00890203	0.00868661	0.00774828	0.0072546	0.00658247	0.00612336	0.00523228	0.0105523	0.005565	-0.000380233	-0.000167513	-0.00025214	-0.000780449	-0.00194673	-0.00420836	-0.0042767	-0.0234175	0	0	0.0028437	0.000129833	0.00280306
0	2010-11-11 09:30:00	0.0163469	0.0140928	-0.00225409	-0.00890203	0.00794283	0.00737863	0.00680054	0.00608179	0.00562134	0.00490086	0.00999444	0.00538398	-0.000316405	-0.000151485	-0.000225578	-0.000715091	-0.00176671	-0.00386485	-0.00398927	-0.0229076	0	0	0.00262204	0.000205404	0.00225409
0	2010-11-11 10:00:00	0.0135039	0.0112596	-0.00224434	-0.00890203	0.00692285	0.00681234	0.00627263	0.00569431	0.00516061	0.00458259	0.00944119	0.00520342	-0.000246877	-0.000123857	-0.000199614	-0.000650446	-0.0016191	-0.00354362	-0.00370484	-0.0223962	0	0	0.00232222	0.000234013	0.00224434
0	2010-11-11 10:30:00	0.0113717	0.00817413	-0.00319757	-0.00890203	0.00605873	0.00604676	0.00565485	0.00532011	0.00476703	0.004272	0.00888794	0.0050236	-0.0002291	-0.000106969	-0.000170547	-0.000597516	-0.00151651	-0.00323188	-0.0034295	-0.0218602	0	0	0.00195803	0.000229295	0.00319757
0	2010-11-11 11:00:00	0.010661	0.00599142	-0.00466958	-0.00890203	0.00576477	0.0054647	0.00518684	0.00495291	0.0044611	0.00396056	0.00833655	0.00484711	-0.00021702	-9.97665e-05	-0.000153273	-0.000541007	-0.00142936	-0.00292186	-0.00316074	-0.0213101	0	0	0.00154562	0.000206387	0.00466958
0	2010-11-11 11:30:00	0.010661	0.00456911	-0.00609189	-0.00890203	0.00562667	0.00517814	0.00492627	0.00466079	0.00425028	0.00363738	0.00779955	0.00467408	-0.000210979	-0.000100483	-0.000149909	-0.000517463	-0.00132767	-0.00260461	-0.0029086	-0.0207456	0	0	0.00110261	0.000180722	0.00609189
0	2010-11-11 12:00:00	0.0099503	0.00348829	-0.00646201	-0.00890203	0.00544515	0.00503617	0.00483979	0.00448738	0.00402922	0.00330315	0.00727827	0.00450447	-0.000236169	-0.000106041	-0.000156221	-0.000509136	-0.0012143	-0.00228772	-0.00266106	-0.0201768	0	0	0.000647218	0.000166913	0.00646201
0	2010-11-11 12:30:00	0.0085288	0.00301459	-0.00551421	-0.00890203	0.00551421	0.005053	0.00483979	0.00442569	0.00380178	0.00297524	0.00677476	0.00433509	-0.000273437	-0.000111557	-0.000161132	-0.000506577	-0.0010994	-0.00198763	-0.00241907	-0.0196193	0	0	0.000197392	0.0001778	0.00551421
0	2010-11-11 13:00:00	0.0092395	0.00279203	-0.00644747	-0.00890203	0.00576477	0.00508297	0.00485939	0.00429285	0.00354162	0.00266535	0.00629146	0.00416731	-0.000242209	-0.000112305	-0.000162814	-0.000489718	-0.00100307	-0.0017073	-0.00218316	-0.0190647	0	0	-0.000230054	0.000223682	0.00644747
0	2010-11-11 13:30:00	0.0071073	0.00224406	-0.00486324	-0.00890203	0.00573912	0.00511557	0.00472807	0.00413346	0.0033121	0.00238878	0.00582098	0.00400155	-0.000222032	-0.000101188	-0.000153472	-0.000460395	-0.000911648	-0.00147059	-0.00195379	-0.018512	0	0	-0.000620189	0.000311758	0.00486324
0	2010-11-11 14:00:00	0.0049751	0.000735226	-0.00423987	-0.00890203	0.00510779	0.00480849	0.00445149	0.00391939	0.00309233	0.00216463	0.00536767	0.00383795	-0.000160258	-8.6512e-05	-0.000133875	-0.000421497	-0.000807121	-0.00128244	-0.00172999	-0.0179759	0	0	-0.000960619	0.000445775	0.00423987
0	2010-11-11 14:30:00	0.0028429	-0.000967585	-0.00381048	-0.00890203	0.00446859	0.00439836	0.00402965	0.00365923	0.00285893	0.00195038	0.0049209	0.00367961	-0.000132671	-6.84574e-05	-0.000110886	-0.000367905	-0.000684181	-0.00108761	-0.00151476	-0.0174486	0	0	-0.00124201	0.00062586	0.00381048
0	2010-11-11 15:00:00	0.0007107	-0.00287727	-0.00358797	-0.00890203	0.00388066	0.0038021	0.00353979	0.00330138	0.00259916	0.00172453	0.0044837	0.00352241	-0.000114207	-5.55478e-05	-8.89546e-05	-0.000296538	-0.000551673	-0.000888181	-0.0013081	-0.0169159	0	0	-0.00145844	0.000848537	0.00358797
0	2010-11-11 15:30:00	0.0007107	-0.00437781	-0.00508851	-0.00890203	0.00344861	0.00340617	0.00311908	0.00283416	0.00229562	0.00148428	0.00406223	0.00336694	-8.97034e-05	-4.25214e-05	-6.89322e-05	-0.000216512	-0.000407633	-0.000675298	-0.00111409	-0.0163774	0	0	-0.00160762	0.00110689	0.00508851
0	2010-11-11 16:00:00	-0.0007107	-0.0058135	-0.0051028	-0.00890203	0.00315464	0.00294925	0.00259814	0.0023287	0.00198401	0.00124949	0.00364881	0.00321295	-3.79554e-05	-2.79941e-05	-4.5943e-05	-0.000134882	-0.000249602	-0.000475957	-0.000927151	-0.015838	0	0	-0.00169082	0.00139086	0.0051028
0	2010-11-11 16:30:00	-0.0028429	-0.00811855	-0.00527565	-0.00890203	0.00213467	0.00238032	0.00203913	0.00179118	0.00164645	0.00102981	0.0032527	0.00306184	1.02812e-06	-8.13628e-06	-1.97798e-05	-4.961e-05	-0.000108394	-0.00029711	-0.000752319	-0.0152932	0	0	-0.00171275	0.00168769	0.00527565
0	2010-11-11 17:00:00	-0.0063966	-0.0104152	-0.0040186	-0.00890203	0.00133959	0.00167732	0.00134071	0.00124825	0.00131236	0.000818922	0.00286617	0.00291184	5.20907e-05	1.48349e-05	1.12942e-05	2.44444e-05	2.64089e-05	-0.000129638	-0.000586109	-0.014743	0	0	-0.00168112	0.00198247	0.0040186
0	2010-11-11 17:30:00	-0.0092395	-0.0130027	-0.00376324	-0.00890203	0.000388661	0.000832345	0.000598385	0.000745126	0.000980366	0.000612946	0.0024941	0.00276285	9.60864e-05	3.30751e-05	3.85072e-05	9.74165e-05	0.000160178	2.65485e-05	-0.000423936	-0.0141961	0	0	-0.00160608	0.00225883	0.00376324
0	2010-11-11 18:00:00	-0.0120825	-0.0152041	-0.00312157	-0.00890203	-0.000475474	0.000138279	4.16383e-05	0.000245937	0.000668368	0.000413952	0.00214238	0.00261606	0.000102469	4.50089e-05	5.91814e-05	0.000156447	0.000290723	0.000176325	-0.000269318	-0.0136542	0	0	-0.00149953	0.00249973	0.00312157
0	2010-11-11 18:30:00	-0.0120825	-0.0163023	-0.00421979	-0.00890203	-0.000544528	-0.000386479	-0.000416004	-0.000118077	0.000339754	0.000221386	0.00179851	0.00247166	0.000115235	4.97347e-05	7.01429e-05	0.000194391	0.0004173	0.000324749	-0.000125816	-0.0131263	0	0	-0.00137426	0.00268831	0.00421979
0	2010-11-11 19:00:00	-0.0142147	-0.0173044	-0.00308972	-0.00890203	-0.00101999	-0.000650957	-0.000608558	-0.000407121	1.24336e-05	1.94383e-05	0.00146126	0.00232956	0.000101784	4.79314e-05	7.0541e-05	0.000227089	0.000547122	0.000490958	1.86452e-05	-0.0126084	0	0	-0.00124306	0.00280891	0.00308972
0	2010-11-11 19:30:00	-0.0142147	-0.0173239	-0.00310919	-0.00890203	-0.00072602	-0.000708265	-0.000697297	-0.000682892	-0.000322547	-0.000192558	0.00114302	0.00219172	8.40058e-05	4.7332e-05	7.2657e-05	0.000258705	0.00065973	0.000662131	0.000148535	-0.0120903	0	0	-0.00111788	0.00284803	0.00310919
0	2010-11-11 20:00:00	-0.0156361	-0.0179346	-0.00229854	-0.00890203	-0.000838484	-0.000790289	-0.000904731	-0.00092585	-0.000647281	-0.000401194	0.000838722	0.00205589	0.000116606	5.37922e-05	8.09409e-05	0.000284909	0.000755434	0.000818408	0.000261743	-0.0115776	0	0	-0.00100891	0.00279532	0.00229854
0	2010-11-11 20:30:00	-0.0177683	-0.0194055	-0.00163721	-0.00890203	-0.00142641	-0.00104794	-0.00120091	-0.00121415	-0.000940576	-0.00058689	0.000547897	0.00192312	0.000166983	6.73065e-05	9.3023e-05	0.000318002	0.000816129	0.000953016	0.000378393	-0.011071	0	0	-0.000923922	0.00264441	0.00163721
0	2010-11-11 21:00:00	-0.0199005	-0.0216086	-0.00170813	-0.00890203	-0.00222148	-0.00155955	-0.00166307	-0.00150085	-0.00119089	-0.000761689	0.000299544	0.00179422	0.000173024	8.09322e-05	0.000111988	0.000353259	0.000853989	0.00107733	0.000492075	-0.0105714	0	0	-0.000867695	0.0023937	0.00170813
0	2010-11-11 21:30:00	-0.021322	-0.0237685	-0.00244645	-0.00890203	-0.00276598	-0.00215845	-0.00217252	-0.0018415	-0.0013834	-0.000922782	7.12703e-05	0.00166685	0.000210637	9.04262e-05	0.000129234	0.00040144	0.000889307	0.00118964	0.000612289	-0.0100879	0	0	-0.000841704	0.00204677	0.00244645
0	2010-11-11 22:00:00	-0.0248756	-0.0257639	-0.0008883	-0.00890203	-0.00319805	-0.00263114	-0.0025921	-0.00221571	-0.00153473	-0.00108207	-0.000155286	0.00154082	0.000222717	9.72206e-05	0.000140286	0.000434724	0.000929605	0.00130818	0.000720438	-0.00961533	0	0	-0.000844039	0.00161258	0.0008883
0	2010-11-11 22:30:00	-0.0255864	-0.0274452	-0.00185885	-0.00890203	-0.00344861	-0.00298922	-0.00293331	-0.00249849	-0.00169968	-0.00123714	-0.000383494	0.00141785	0.000236169	0.000101496	0.000146508	0.000448692	0.000972114	0.00141824	0.00081396	-0.009144	0	0	-0.000869593	0.00110527	0.00185885
0	2010-11-11 23:00:00	-0.0277186	-0.0291284	-0.00140985	-0.00890203	-0.00392407	-0.00327052	-0.00309816	-0.00266563	-0.00186165	-0.00136732	-0.000600274	0.00130085	0.000209266	9.81912e-05	0.000145107	0.000449775	0.00101115	0.00150445	0.000890284	-0.00868098	0	0	-0.000910501	0.000543605	0.00140985
0	2010-11-11 23:30:00	-0.0262971	-0.0296683	-0.0033712	-0.00890203	-0.00358671	-0.00335781	-0.00315469	-0.00277734	-0.00202571	-0.00147681	-0.000794532	0.00118895	0.000202883	9.15825e-05	0.000138767	0.000453251	0.00103415	0.00157514	0.000958519	-0.0082292	0	0	-0.0009568	-4.99432e-05	0.0033712
0	2010-11-12	-0.0262971	-0.0303432	-0.00404614	-0.00890203	-0.00358671	-0.00331364	-0.00315469	-0.00288905	-0.00216469	-0.00156572	-0.000957481	0.00107973	0.000179064	8.64429e-05	0.000133512	0.000451774	0.00103969	0.00162796	0.00102319	-0.00778293	0	0	-0.000997253	-0.000650422	0.00404614
0	2010-11-12 00:30:00	-0.0277186	-0.0306878	-0.00296916	-0.00890203	-0.00344861	-0.00322636	-0.00318465	-0.00296794	-0.00227134	-0.00162837	-0.00110128	0.000971112	0.000198899	8.92593e-05	0.000133087	0.000441244	0.00105161	0.00166597	0.00108281	-0.00733902	0	0	-0.00102028	-0.00123188	0.00296916
0	2010-11-12 01:00:00	-0.0312722	-0.0318318	-0.000559588	-0.00890203	-0.00403653	-0.00336043	-0.00328262	-0.00294681	-0.00234019	-0.0016983	-0.00122948	0.000864806	0.000210637	9.2638e-05	0.000133657	0.000424551	0.00106023	0.00172257	0.0011404	-0.00690099	0	0	-0.00101494	-0.00176895	0.000559588
0	2010-11-12 01:30:00	-0.0312722	-0.0323804	-0.00110819	-0.00890203	-0.00410558	-0.00354657	-0.0033218	-0.00294841	-0.00239799	-0.00177018	-0.00134666	0.000763683	0.000191145	9.13597e-05	0.000133684	0.000419763	0.00106118	0.00178965	0.00119247	-0.00647381	0	0	-0.000971824	-0.00223848	0.00110819
0	2010-11-12 02:00:00	-0.0305615	-0.0321894	-0.00162789	-0.00890203	-0.0037682	-0.00355708	-0.00335063	-0.00295074	-0.00244346	-0.00184849	-0.00145432	0.000667216	0.000178379	8.60292e-05	0.000130827	0.000423341	0.00105234	0.00186919	0.00123544	-0.00605236	0	0	-0.000883854	-0.00262099	0.00162789
0	2010-11-12 02:30:00	-0.02914	-0.0318024	-0.00266238	-0.00890203	-0.0036301	-0.00344771	-0.00327112	-0.00300075	-0.00246425	-0.00192148	-0.0015571	0.000573731	0.000184762	8.299e-05	0.000126259	0.000435017	0.00106189	0.00194936	0.00126983	-0.00564286	0	0	-0.000746928	-0.00290188	0.00266238
0	2010-11-12 03:00:00	-0.0305615	-0.0314124	-0.000850904	-0.00890203	-0.00369916	-0.00331363	-0.00321346	-0.00302964	-0.00246256	-0.00198329	-0.00165036	0.000482743	0.000186133	8.75727e-05	0.000129804	0.000438952	0.00106647	0.00202393	0.00130166	-0.0052429	0	0	-0.00056029	-0.00307237	0.000850904
0	2010-11-12 03:30:00	-0.0298508	-0.031102	-0.00125116	-0.00890203	-0.00374257	-0.00338514	-0.00330334	-0.00303197	-0.00246933	-0.00203013	-0.00172764	0.000396306	0.000223745	9.49293e-05	0.000137573	0.000441969	0.00108637	0.00208966	0.00132441	-0.00484822	0	0	-0.000326681	-0.00312988	0.00125116
0	2010-11-12 04:00:00	-0.02914	-0.0310215	-0.00188146	-0.00890203	-0.00410558	-0.00352185	-0.00340018	-0.0030273	-0.00246425	-0.00206452	-0.0017925	0.000314229	0.000223403	0.000100371	0.000143569	0.000454664	0.00112043	0.00215123	0.00134213	-0.00446299	0	0	-5.22174e-05	-0.00307807	0.00188146
0	2010-11-12 04:30:00	-0.0298508	-0.0305323	-0.000681524	-0.00890203	-0.00417463	-0.00365857	-0.00343937	-0.00306871	-0.00248425	-0.00208114	-0.00184627	0.000238791	0.000210637	0.000100106	0.000148453	0.000468174	0.0011593	0.00219673	0.00135679	-0.004084	0	0	0.000253955	-0.0029263	0.000681524
0	2010-11-12 05:00:00	-0.0284293	-0.0292984	-0.000869087	-0.00890203	-0.00388066	-0.00363911	-0.00346819	-0.00303197	-0.00249828	-0.00207301	-0.00189521	0.000171217	0.000212007	0.000100971	0.00014999	0.000476145	0.00120931	0.00221478	0.00136841	-0.00370412	0	0	0.000580222	-0.00268885	0.000869087
0	2010-11-12 05:30:00	-0.0284293	-0.0281108	0.000318455	-0.00890203	-0.00392407	-0.00358442	-0.00332877	-0.0030273	-0.0025123	-0.00203818	-0.00193617	0.000107961	0.000228072	9.81541e-05	0.000145794	0.000495562	0.00127671	0.00221271	0.001375	-0.00332712	0	0	0.000913213	-0.00238364	-0.000318455
0	2010-11-12 06:00:00	-0.0270078	-0.026383	0.00062479	-0.00890203	-0.00354329	-0.00337094	-0.00321347	-0.00304918	-0.00254165	-0.00199566	-0.00196477	4.66805e-05	0.000198899	0.000102174	0.000151825	0.000519537	0.00134972	0.00221343	0.00137452	-0.00296653	0	0	0.00123861	-0.00203089	-0.00062479
0	2010-11-12 06:30:00	-0.0270078	-0.0252108	0.00179697	-0.00890203	-0.00344861	-0.00333309	-0.00328374	-0.00307105	-0.00257906	-0.00194406	-0.00199469	-1.29183e-05	0.00026307	0.000110432	0.000164848	0.000550236	0.00142186	0.00220395	0.00137351	-0.0026199	0	0	0.00154198	-0.00165157	-0.00179697
0	2010-11-12 07:00:00	-0.0284293	-0.0250243	0.00340501	-0.00890203	-0.00410558	-0.00341249	-0.00337135	-0.00311246	-0.00261946	-0.00187916	-0.00201338	-6.83468e-05	0.000288602	0.000126763	0.000178531	0.000588281	0.00147797	0.00217668	0.00136697	-0.00228741	0	0	0.0018096	-0.00126604	-0.00340501
0	2010-11-12 07:30:00	-0.0284293	-0.0248163	0.00361304	-0.00890203	-0.00435612	-0.00370536	-0.00354883	-0.00316715	-0.00264791	-0.00179287	-0.00202131	-0.000121011	0.000301025	0.00013832	0.000198237	0.000629408	0.00151188	0.00212992	0.00136039	-0.00195938	0	0	0.00202922	-0.000892696	-0.00361304
0	2010-11-12 08:00:00	-0.0277186	-0.0242984	0.00342021	-0.00890203	-0.00435612	-0.00387992	-0.00370445	-0.00325624	-0.00263468	-0.00169483	-0.00202745	-0.000163568	0.000308436	0.000147029	0.00021477	0.000682147	0.00152635	0.00207196	0.00135836	-0.00163177	0	0	0.00219062	-0.000547003	-0.00342021
0	2010-11-12 08:30:00	-0.0277186	-0.0235632	0.00415538	-0.00890203	-0.00428708	-0.00390989	-0.0037621	-0.00337888	-0.00257896	-0.00159834	-0.00202441	-0.000197559	0.000345705	0.000154423	0.000225649	0.000724942	0.00152161	0.00201842	0.00135634	-0.00131649	0	0	0.00228619	-0.000240754	-0.00415538
0	2010-11-12 09:00:00	-0.0270078	-0.0231244	0.0038834	-0.00890203	-0.00446859	-0.00393724	-0.0037817	-0.00340384	-0.00249221	-0.00150367	-0.00202758	-0.00022894	0.000346048	0.000162193	0.000234901	0.000742616	0.00150463	0.0019703	0.00135079	-0.00101954	0	0	0.00231117	1.82818e-05	-0.0038834
0	2010-11-12 09:30:00	-0.0262971	-0.0224994	0.0037977	-0.00890203	-0.00446859	-0.00398929	-0.00377134	-0.00328661	-0.00237103	-0.00140718	-0.00203069	-0.000255631	0.000357443	0.000163917	0.000240065	0.000729986	0.0014758	0.0019155	0.00134473	-0.000734678	0	0	0.00226383	0.000226397	-0.0037977
0	2010-11-12 10:00:00	-0.0255864	-0.0216405	0.00394595	-0.00890203	-0.00435612	-0.00394249	-0.0035916	-0.00306861	-0.00224945	-0.0013104	-0.00202897	-0.000285937	0.000349004	0.00015464	0.000228779	0.000698498	0.00140771	0.0018467	0.00133818	-0.000457547	0	0	0.00214552	0.00038368	-0.00394595
0	2010-11-12 10:30:00	-0.0248756	-0.0198286	0.00504697	-0.00890203	-0.00365575	-0.00360019	-0.00320669	-0.00276938	-0.0020836	-0.00120468	-0.00202091	-0.00031471	0.000267397	0.000135944	0.000207699	0.000649694	0.00131085	0.00177168	0.00132657	-0.000194534	0	0	0.0019605	0.000493517	-0.00504697
0	2010-11-12 11:00:00	-0.0220327	-0.017495	0.0045377	-0.00890203	-0.00286069	-0.00301181	-0.00264655	-0.00239592	-0.00186592	-0.00110778	-0.00200658	-0.000337293	0.000222374	0.000113084	0.000180396	0.000582032	0.00119762	0.00170939	0.00131294	4.41178e-05	0	0	0.00171568	0.000561942	-0.0045377
0	2010-11-12 11:30:00	-0.018479	-0.0148315	0.00364753	-0.00890203	-0.00195315	-0.00227621	-0.00202877	-0.0019459	-0.00161381	-0.00103283	-0.00198729	-0.000354545	0.000203225	9.48072e-05	0.000149466	0.000497283	0.00108036	0.00165937	0.00130029	0.000261046	0	0	0.00142032	0.000596893	-0.00364753
0	2010-11-12 12:00:00	-0.0170576	-0.0128634	0.00419416	-0.00890203	-0.0015211	-0.00166943	-0.0014513	-0.00143418	-0.00135494	-0.000962353	-0.00195862	-0.000364567	0.000158544	7.77287e-05	0.000122308	0.000405123	0.000949362	0.00160448	0.00129472	0.000449777	0	0	0.00108557	0.00060747	-0.00419416
0	2010-11-12 12:30:00	-0.0149254	-0.0109372	0.00398819	-0.00890203	-0.000976583	-0.00111996	-0.000914155	-0.000937326	-0.00109478	-0.000906426	-0.00192395	-0.000369743	0.000114207	6.11752e-05	9.84055e-05	0.000318871	0.000812825	0.00156476	0.00129369	0.000616584	0	0	0.000723992	0.000603232	-0.00398819
0	2010-11-12 13:00:00	-0.0127932	-0.00904649	0.00374671	-0.00890203	-0.000250562	-0.00062518	-0.000463484	-0.000492823	-0.000826556	-0.000848801	-0.00190506	-0.000371606	8.83326e-05	4.36087e-05	7.31013e-05	0.000249082	0.000668145	0.00150761	0.00128968	0.000777448	0	0	0.000349023	0.000593577	-0.00374671
0	2010-11-12 13:30:00	-0.0113717	-0.00762996	0.00374174	-0.00890203	0.000112464	-0.000133022	-1.3944e-05	-0.000153021	-0.00055873	-0.000777619	-0.00189105	-0.000371971	4.43384e-05	2.97232e-05	5.15138e-05	0.000195133	0.000537599	0.00142888	0.00127707	0.000933055	0	0	-2.55824e-05	0.000587236	-0.00374174
0	2010-11-12 14:00:00	-0.0092395	-0.0061844	0.0030551	-0.00890203	0.000656976	0.000284993	0.0003169	0.000133686	-0.000301153	-0.000703223	-0.00188603	-0.000366753	3.82981e-05	2.16931e-05	3.86081e-05	0.000146137	0.000450824	0.0013451	0.0012604	0.00107564	0	0	-0.00038633	0.000591857	-0.0030551
0	2010-11-12 14:30:00	-0.0085288	-0.00553188	0.00299692	-0.00890203	0.00072602	0.000536329	0.000522077	0.000339905	-0.000114213	-0.000632188	-0.00186054	-0.000359255	5.072e-05	1.8166e-05	2.89855e-05	0.000107798	0.000390996	0.00126385	0.00124676	0.00121161	0	0	-0.000720565	0.00061369	-0.00299692
0	2010-11-12 15:00:00	-0.0085288	-0.00527143	0.00325737	-0.00890203	0.00072602	0.000678293	0.000617788	0.0004805	-1.19291e-06	-0.000568984	-0.0018287	-0.000347474	2.62175e-05	1.7153e-05	2.46446e-05	8.23828e-05	0.000344684	0.00118205	0.00122911	0.00132778	0	0	-0.00101702	0.000657337	-0.00325737
0	2010-11-12 15:30:00	-0.0085288	-0.00531675	0.00321205	-0.00890203	0.000682627	0.000656209	0.000646615	0.000544532	5.70081e-05	-0.000510951	-0.00179713	-0.000333267	2.4504e-05	1.28356e-05	2.13615e-05	7.8944e-05	0.000315049	0.00110269	0.00121041	0.0014146	0	0	-0.00126633	0.00072556	-0.00321205
0	2010-11-12 16:00:00	-0.0078181	-0.00527438	0.00254372	-0.00890203	0.000838484	0.000683553	0.000625891	0.000440576	7.78011e-05	-0.000457536	-0.00176833	-0.000314291	2.55321e-05	1.21249e-05	2.03937e-05	9.12434e-05	0.00029521	0.00102677	0.00117966	0.00149292	0	0	-0.00146147	0.000819122	-0.00254372
0	2010-11-12 16:30:00	-0.0085288	-0.00576172	0.00276708	-0.00890203	0.00072602	0.000609411	0.000417325	0.000281188	7.35227e-05	-0.000408592	-0.00173028	-0.00029405	4.03543e-05	1.78318e-05	2.68777e-05	0.000103836	0.000290539	0.000949668	0.00113876	0.00155932	0	0	-0.0015981	0.000936668	-0.00276708
0	2010-11-12 17:00:00	-0.0092395	-0.00715384	0.00208566	-0.00890203	-8.68127e-05	0.000316532	0.000152234	8.89899e-05	3.65124e-05	-0.000370986	-0.00168867	-0.000270593	6.51994e-05	2.80046e-05	3.62467e-05	0.000123253	0.000303806	0.000888639	0.00109231	0.00163361	0	0	-0.00167474	0.00107466	-0.00208566
0	2010-11-12 17:30:00	-0.010661	-0.00827058	0.00239042	-0.00890203	-0.000475474	-0.000115685	-0.000201595	-0.000112557	-2.3879e-05	-0.000355064	-0.001625	-0.000240287	7.69374e-05	3.72014e-05	4.8926e-05	0.000137158	0.000330588	0.00085018	0.00104936	0.00171618	0	0	-0.00169291	0.00122736	-0.00239042
0	2010-11-12 18:00:00	-0.0127932	-0.0092045	0.0035887	-0.00890203	-0.00072602	-0.000553156	-0.000542801	-0.000304757	-0.000114016	-0.000370319	-0.00154871	-0.000209496	0.000101441	3.94503e-05	5.55464e-05	0.000155327	0.000365431	0.000831583	0.00100592	0.00178211	0	0	-0.00165694	0.00138694	-0.0035887
0	2010-11-12 18:30:00	-0.0127932	-0.00971493	0.00307827	-0.00890203	-0.000976583	-0.000730352	-0.000677703	-0.000503967	-0.000225843	-0.000401237	-0.00147103	-0.000175124	7.59093e-05	3.71219e-05	5.4832e-05	0.000170937	0.000414098	0.000829056	0.000966488	0.00183057	0	0	-0.00157378	0.0015437	-0.00307827
0	2010-11-12 19:00:00	-0.0113717	-0.00955009	0.00182161	-0.00890203	-0.000795075	-0.000790292	-0.000754951	-0.000635961	-0.000358064	-0.000449628	-0.00139336	-0.000139712	7.02117e-05	3.47563e-05	5.39185e-05	0.000179366	0.000469089	0.000842417	0.000926111	0.00185909	0	0	-0.00145246	0.00168648	-0.00182161
0	2010-11-12 19:30:00	-0.0113717	-0.00955507	0.00181663	-0.00890203	-0.000907538	-0.000795553	-0.00078378	-0.000732059	-0.000496654	-0.000499274	-0.00131594	-0.000102506	8.22923e-05	3.40827e-05	5.24351e-05	0.000191666	0.000518481	0.000855418	0.000877639	0.00186871	0	0	-0.00130359	0.00180313	-0.00181663
0	2010-11-12 20:00:00	-0.0113717	-0.00956132	0.00181038	-0.00890203	-0.000907538	-0.000817637	-0.000834458	-0.000850034	-0.000640316	-0.000550879	-0.00125082	-6.33662e-05	9.00461e-05	3.97898e-05	5.77797e-05	0.00020836	0.000555865	0.00086878	0.00082461	0.00186782	0	0	-0.00113862	0.00188132	-0.00181038
0	2010-11-12 20:30:00	-0.0120825	-0.00996926	0.00211324	-0.00890203	-0.00108903	-0.000949088	-0.00101194	-0.000959407	-0.000765275	-0.000608357	-0.00117605	-2.37411e-05	0.000109881	4.84989e-05	6.93468e-05	0.000232106	0.000586761	0.000889545	0.000769552	0.00186969	0	0	-0.000969034	0.0019093	-0.00211324
0	2010-11-12 21:00:00	-0.0135039	-0.0108954	0.00260846	-0.00890203	-0.0015645	-0.00118991	-0.00121824	-0.00111019	-0.000860486	-0.000664986	-0.00109031	1.66296e-05	0.000134727	5.96107e-05	8.25415e-05	0.00025831	0.000623339	0.000901371	0.000701416	0.00185605	0	0	-0.000805641	0.00187686	-0.00260846
0	2010-11-12 21:30:00	-0.0149254	-0.0117314	0.00319398	-0.00890203	-0.00181505	-0.00146332	-0.0014626	-0.00122424	-0.000968035	-0.000713931	-0.000998368	5.87164e-05	0.00015923	6.66277e-05	9.32768e-05	0.000279333	0.000658656	0.000909767	0.000642243	0.00182984	0	0	-0.000657787	0.00177625	-0.00319398
0	2010-11-12 22:00:00	-0.0163469	-0.0126388	0.00370808	-0.00890203	-0.00210902	-0.00171466	-0.00160787	-0.00134221	-0.00107558	-0.000755452	-0.000899621	0.00010304	0.000146465	6.73384e-05	9.78441e-05	0.000300749	0.000689242	0.000908321	0.000592727	0.00179163	0	0	-0.000532752	0.00160301	-0.00370808
0	2010-11-12 22:30:00	-0.0163469	-0.0128781	0.00346876	-0.00890203	-0.00188411	-0.00174989	-0.00165629	-0.0015102	-0.00118482	-0.000780756	-0.000787664	0.000149227	0.000134385	6.50472e-05	9.83867e-05	0.000319148	0.000710508	0.000892883	0.000540203	0.0017464	0	0	-0.000435274	0.00135669	-0.00346876
0	2010-11-12 23:00:00	-0.0156361	-0.0134097	0.00222638	-0.00890203	-0.00181505	-0.00174989	-0.00176575	-0.00166799	-0.00127068	-0.000788293	-0.000700608	0.000196828	0.00013507	6.48987e-05	9.81877e-05	0.000333053	0.000718567	0.000856227	0.000491196	0.00168257	0	0	-0.000367279	0.00104125	-0.00222638
0	2010-11-12 23:30:00	-0.0163469	-0.0146514	0.00169545	-0.00890203	-0.00222148	-0.00187608	-0.00191327	-0.00182972	-0.00133485	-0.000773037	-0.000618044	0.000246075	0.000148179	7.00434e-05	0.00010233	0.000339445	0.000720076	0.000808469	0.000434658	0.00161043	0	0	-0.000327833	0.000665197	-0.00169545
0	2010-11-13	-0.0177683	-0.0162616	0.00150668	-0.00890203	-0.00272259	-0.00217159	-0.00217949	-0.00190076	-0.00138798	-0.0007508	-0.000534026	0.000298261	0.000172338	7.67633e-05	0.000109067	0.000333805	0.000697013	0.000762696	0.000373049	0.00153659	0	0	-0.000313307	0.000241364	-0.00150668
0	2010-11-13 00:30:00	-0.0199005	-0.0177371	0.00216336	-0.00890203	-0.00301655	-0.00255175	-0.00237205	-0.00194451	-0.00141981	-0.000716815	-0.000444989	0.000352051	0.000188746	7.52199e-05	0.000108552	0.000320422	0.000661385	0.000710242	0.00030839	0.00143782	0	0	-0.000317766	-0.000213709	-0.00216336
0	2010-11-13 01:00:00	-0.0227434	-0.0183466	0.0043968	-0.00890203	-0.00292973	-0.0025754	-0.00236865	-0.00196872	-0.00141086	-0.000690809	-0.000346572	0.000405581	0.000134042	6.63572e-05	0.000100666	0.000306352	0.000595421	0.000672054	0.000250278	0.00132963	0	0	-0.000333523	-0.00068068	-0.0043968
0	2010-11-13 01:30:00	-0.021322	-0.0182028	0.00311918	-0.00890203	-0.00247203	-0.00241924	-0.00221077	-0.00195385	-0.00137256	-0.00066787	-0.000238644	0.000460116	9.00461e-05	5.32937e-05	8.76432e-05	0.000280505	0.000514515	0.000640726	0.0001811	0.00121663	0	0	-0.000351824	-0.00113859	-0.00311918
0	2010-11-13 02:00:00	-0.0206112	-0.0176501	0.00296115	-0.00890203	-0.00210902	-0.00207167	-0.00197451	-0.00182101	-0.00127943	-0.000635141	-0.000132499	0.000514279	9.00461e-05	4.61652e-05	7.19343e-05	0.000244166	0.000426251	0.000603078	0.00011341	0.00109576	0	0	-0.000363605	-0.00156623	-0.00296115
0	2010-11-13 02:30:00	-0.0206112	-0.0174089	0.00320226	-0.00890203	-0.00203996	-0.00189448	-0.00173127	-0.00163115	-0.00116293	-0.000594581	-1.65131e-05	0.000570903	8.12642e-05	3.77212e-05	5.88839e-05	0.00019172	0.000344705	0.000561187	4.82375e-05	0.000973134	0	0	-0.000360252	-0.00194352	-0.00320226
0	2010-11-13 03:00:00	-0.021322	-0.0167112	0.00461085	-0.00890203	-0.0017026	-0.00167574	-0.0015261	-0.00133425	-0.00103539	-0.000536107	0.000103965	0.000631368	6.38286e-05	3.05875e-05	4.73443e-05	0.000133671	0.000256297	0.0004951	-1.79255e-05	0.000844059	0	0	-0.000334309	-0.00225293	-0.00461085
0	2010-11-13 03:30:00	-0.0206112	-0.0159281	0.00468305	-0.00890203	-0.00145204	-0.00148435	-0.00123916	-0.00102408	-0.000886151	-0.000464665	0.000222791	0.000692015	3.05443e-05	1.4819e-05	2.78644e-05	6.98155e-05	0.000170947	0.00043371	-9.31541e-05	0.00071558	0	0	-0.000280076	-0.00248054	-0.00468305
0	2010-11-13 04:00:00	-0.018479	-0.0143199	0.00415909	-0.00890203	-0.000933173	-0.00103531	-0.000805822	-0.000702223	-0.000703787	-0.000414463	0.000340164	0.000752627	-3.19151e-05	-2.11102e-06	3.07553e-06	1.60957e-05	9.2872e-05	0.000395792	-0.00016642	0.000587784	0	0	-0.000194061	-0.00261701	-0.00415909
0	2010-11-13 04:30:00	-0.0149254	-0.0122295	0.00269586	-0.00890203	-0.000181518	-0.000521069	-0.000336685	-0.000393642	-0.000532465	-0.000358796	0.000464011	0.000814843	-7.65947e-05	-2.04253e-05	-1.84574e-05	-3.00484e-05	2.61835e-05	0.000349568	-0.000236135	0.000457046	0	0	-7.52517e-05	-0.00265808	-0.00269586
0	2010-11-13 05:00:00	-0.010661	-0.00994762	0.000713377	-0.00890203	0.000544528	5.57444e-05	9.32602e-05	-8.97327e-05	-0.000377759	-0.000291382	0.000595651	0.000879893	-6.34859e-05	-2.63126e-05	-3.28464e-05	-6.82217e-05	-3.03168e-05	0.000295307	-0.000320958	0.000320929	0	0	7.47989e-05	-0.00260469	-0.000713377
0	2010-11-13 05:30:00	-0.0085288	-0.00861851	-8.97127e-05	-0.00890203	0.000656976	0.000374905	0.000386047	0.000132096	-0.00022345	-0.000198221	0.000723988	0.000947883	-3.86408e-05	-2.73257e-05	-3.94396e-05	-9.12431e-05	-9.14665e-05	0.000207552	-0.000407342	0.000181901	0	0	0.000252067	-0.00246277	8.97127e-05
0	2010-11-13 06:00:00	-0.0099503	-0.00788257	0.00206773	-0.00890203	0.000475474	0.000566301	0.000488732	0.000283629	-6.91418e-05	-6.66069e-05	0.000863885	0.00101423	-7.38531e-05	-1.98154e-05	-3.20965e-05	-9.52418e-05	-0.000157142	8.79282e-05	-0.000493703	3.91592e-05	0	0	0.000450317	-0.0022426	-0.00206773
0	2010-11-13 06:30:00	-0.010661	-0.00702021	0.00364079	-0.00890203	0.000639208	0.000497415	0.000410355	0.000373466	0.000121779	9.61851e-05	0.00101765	0.00108002	-1.31087e-05	-1.43365e-05	-2.31884e-05	-8.79591e-05	-0.000176361	-5.83287e-05	-0.000582085	-0.000102425	0	0	0.000661489	-0.00195797	-0.00364079
0	2010-11-13 07:00:00	-0.0120825	-0.00683202	0.00525048	-0.00890203	0.000181518	0.000385422	0.000382661	0.000421889	0.000280663	0.000273938	0.00116686	0.00114421	-7.75384e-06	-9.11753e-06	-1.99054e-05	-7.55957e-05	-0.000171547	-0.000211446	-0.000668485	-0.000254438	0	0	0.000876186	-0.00162506	-0.00525048
0	2010-11-13 07:30:00	-0.0113717	-0.00589614	0.00547556	-0.00890203	0.000406429	0.000308655	0.000420721	0.000502378	0.000374581	0.000476293	0.00132228	0.00120907	-2.01772e-05	-1.11118e-05	-1.60799e-05	-8.56029e-05	-0.000153299	-0.000386773	-0.00075738	-0.000406956	0	0	0.00108422	-0.00126137	-0.00547556
0	2010-11-13 08:00:00	-0.0099503	-0.00439771	0.00555259	-0.00890203	0.00076944	0.000481653	0.000572764	0.000683639	0.000438753	0.000680605	0.00148081	0.00127539	-3.22578e-05	-1.76463e-05	-2.43092e-05	-7.7035e-05	-0.000144598	-0.000563996	-0.000850308	-0.000559234	0	0	0.00127516	-0.000884508	-0.00555259
0	2010-11-13 08:30:00	-0.0063966	-0.00287477	0.00352183	-0.00890203	0.00101999	0.000826582	0.000955416	0.000675784	0.000507202	0.000885473	0.00164263	0.00134387	-7.76228e-05	-2.56391e-05	-3.17258e-05	-5.20785e-05	-0.000178634	-0.000736885	-0.00094024	-0.000714575	0	0	0.00143893	-0.000511212	-0.00352183
0	2010-11-13 09:00:00	-0.0028429	-0.00077291	0.00206999	-0.00890203	0.00197092	0.00126668	0.0010385	0.000695322	0.000618232	0.00108979	0.00181232	0.00140988	-5.33332e-05	-1.56094e-05	-2.03852e-05	-3.90268e-05	-0.000245942	-0.000908239	-0.00102966	-0.000870093	0	0	0.00156624	-0.000156476	-0.00206999
0	2010-11-13 09:30:00	-0.0021322	-0.00117036	0.000961845	-0.00890203	0.00102787	0.00118096	0.000939402	0.000778148	0.000790448	0.00129676	0.00198352	0.0014753	5.10626e-05	-1.53284e-06	-9.13457e-06	-3.47989e-05	-0.000321558	-0.00108736	-0.0011246	-0.00102906	0	0	0.00164916	0.000167075	-0.000961845
0	2010-11-13 10:00:00	-0.0028429	-0.00167477	0.00116813	-0.00890203	0.000319617	0.000890718	0.000880621	0.000941461	0.00100853	0.00150554	0.00215156	0.00154326	1.94918e-05	1.28036e-05	3.0022e-06	-5.94993e-05	-0.000433337	-0.00126702	-0.00122058	-0.00119989	0	0	0.00168139	0.000449584	-0.00116813
0	2010-11-13 10:30:00	-0.0049751	-0.000972672	0.00400243	-0.00890203	0.00076944	0.000609418	0.000864417	0.00124462	0.00125685	0.00169837	0.00232289	0.00161256	3.64137e-06	-1.17221e-06	-8.4004e-07	-0.000102561	-0.000571694	-0.00142239	-0.00131606	-0.00138095	0	0	0.00165868	0.000684137	-0.00400243
0	2010-11-13 11:00:00	-0.0042644	0.00127413	0.00553853	-0.00890203	0.00160791	0.00106477	0.00140137	0.00157274	0.00159273	0.00189023	0.00249886	0.00168315	-8.67473e-05	-3.06406e-05	-3.61732e-05	-0.000154384	-0.000717635	-0.00158715	-0.0014085	-0.00156013	0	0	0.00157899	0.000866754	-0.00553853
0	2010-11-13 11:30:00	0	0.00498837	0.00498837	-0.00890203	0.00310336	0.00203068	0.00226691	0.00202202	0.00193706	0.00206558	0.00267957	0.00175297	-0.000168012	-6.55138e-05	-7.90131e-05	-0.000243105	-0.000859153	-0.00173729	-0.00150749	-0.00174711	0	0	0.0014427	0.000996222	-0.00498837
0	2010-11-13 12:00:00	0.0042644	0.00849473	0.00423033	-0.00890203	0.00414898	0.00309176	0.00316599	0.00271351	0.00227712	0.00222753	0.00285395	0.00182414	-0.000224773	-9.19324e-05	-0.000119792	-0.000369439	-0.000990401	-0.00188734	-0.00161455	-0.00193445	0	0	0.00125263	0.00107384	-0.00423033
0	2010-11-13 12:30:00	0.0085288	0.011701	0.00317224	-0.00890203	0.00512556	0.0039851	0.0040304	0.00347519	0.00260016	0.00239043	0.00303493	0.00189765	-0.000219418	-0.000114082	-0.00016	-0.00049925	-0.00116089	-0.0020382	-0.00172466	-0.00213701	0	0	0.00101406	0.00110311	-0.00317224
0	2010-11-13 13:00:00	0.0085288	0.0138293	0.00530055	-0.00890203	0.00546292	0.00479484	0.00481078	0.00419312	0.00291305	0.00255322	0.00323203	0.00197346	-0.000350032	-0.000134836	-0.000191843	-0.000607671	-0.00136048	-0.00219809	-0.00183881	-0.00234426	0	0	0.000734554	0.00108942	-0.00530055
0	2010-11-13 13:30:00	0.0135039	0.0168564	0.00335249	-0.00890203	0.00689719	0.00551887	0.00545513	0.00475008	0.00329867	0.00273278	0.0034461	0.00204731	-0.000364511	-0.000156682	-0.000218142	-0.000682936	-0.00156433	-0.00237351	-0.00194141	-0.00254966	0	0	0.000423783	0.00103968	-0.00335249
0	2010-11-13 14:00:00	0.0156361	0.0185903	0.00295418	-0.00890203	0.00730362	0.0062245	0.00596458	0.00520318	0.00369782	0.00291416	0.0036681	0.00212059	-0.000376249	-0.000167258	-0.000241303	-0.000758632	-0.00177026	-0.00255154	-0.00204647	-0.00274773	0	0	9.31564e-05	0.000962035	-0.00295418
0	2010-11-13 14:30:00	0.0170576	0.0195776	0.00251996	-0.00890203	0.00744172	0.00658152	0.00635194	0.00559533	0.00410931	0.00308825	0.00388316	0.00219388	-0.000370552	-0.000174392	-0.000257012	-0.000826651	-0.00192271	-0.00272073	-0.00216359	-0.00295082	0	0	-0.000244613	0.000865535	-0.00251996
0	2010-11-13 15:00:00	0.0149254	0.0201748	0.00524943	-0.00890203	0.00755417	0.00682234	0.00662626	0.00594373	0.00445056	0.00324654	0.00408627	0.00226678	-0.000417632	-0.000185127	-0.000271772	-0.00087174	-0.00204338	-0.00287294	-0.00228183	-0.00315908	0	0	-0.000576058	0.000759766	-0.00524943
0	2010-11-13 15:30:00	0.0163469	0.0210786	0.00473169	-0.00890203	0.00821114	0.00707104	0.00681071	0.00616015	0.0046945	0.00338288	0.0043008	0.00233671	-0.000427999	-0.000193911	-0.000280454	-0.000923168	-0.00214342	-0.0030136	-0.00239599	-0.00337566	0	0	-0.000887586	0.000654467	-0.00473169
0	2010-11-13 16:00:00	0.0163469	0.0213919	0.00504496	-0.00890203	0.00828019	0.0072924	0.00702041	0.0063601	0.00488403	0.0035398	0.00453363	0.00240679	-0.000421616	-0.000205776	-0.000299735	-0.000958323	-0.00224361	-0.00318884	-0.00250967	-0.00358882	0	0	-0.00116617	0.00055908	-0.00504496
0	2010-11-13 16:30:00	0.0163469	0.0214302	0.00508328	-0.00890203	0.00809869	0.00755531	0.00729134	0.006446	0.00504132	0.00371013	0.0047555	0.00247679	-0.000521344	-0.00021283	-0.00031275	-0.000988793	-0.00231505	-0.00337021	-0.00260973	-0.00379435	0	0	-0.00140006	0.000482238	-0.00508328
0	2010-11-13 17:00:00	0.0199005	0.0224082	0.00250767	-0.00890203	0.00903186	0.00772988	0.00729831	0.0065249	0.00517344	0.00386661	0.00497578	0.00254583	-0.000495469	-0.000216956	-0.000315209	-0.00101398	-0.00237575	-0.00354003	-0.00272133	-0.00400944	0	0	-0.00157948	0.000431216	-0.00250767
0	2010-11-13 17:30:00	0.018479	0.021614	0.00313502	-0.00890203	0.00837489	0.00771042	0.00728908	0.00652331	0.00527164	0.00401455	0.00518959	0.00261673	-0.000454215	-0.000215598	-0.000321522	-0.00102008	-0.00242016	-0.00369938	-0.00282893	-0.00422842	0	0	-0.00169722	0.000411354	-0.00313502
0	2010-11-13 18:00:00	0.0177683	0.0211833	0.00341498	-0.00890203	0.00821114	0.00756476	0.00721654	0.00653818	0.00534685	0.00414362	0.00540214	0.00268946	-0.000454557	-0.000211546	-0.000318176	-0.00104166	-0.00245517	-0.00383688	-0.00293602	-0.00444976	0	0	-0.00174915	0.000425533	-0.00341498
0	2010-11-13 18:30:00	0.0163469	0.0208246	0.00447772	-0.00890203	0.00809869	0.00733815	0.00708277	0.00661866	0.00539699	0.00425688	0.00561126	0.00276319	-0.000454215	-0.000215455	-0.000318094	-0.00105654	-0.00247343	-0.00395433	-0.00304011	-0.00466696	0	0	-0.00173455	0.000473739	-0.00447772
0	2010-11-13 19:00:00	0.0163469	0.0211856	0.00483874	-0.00890203	0.00821114	0.00742911	0.00718413	0.00660614	0.00542545	0.00435602	0.00581417	0.00284047	-0.000491827	-0.000221236	-0.000326233	-0.00105569	-0.00248046	-0.00406664	-0.00315071	-0.00488274	0	0	-0.0016562	0.000552784	-0.00483874
0	2010-11-13 19:30:00	0.0177683	0.0221174	0.0043491	-0.00890203	0.0086432	0.00761525	0.00734089	0.00661474	0.00542415	0.00443234	0.00601688	0.00291811	-0.000504936	-0.000227166	-0.000332257	-0.0010574	-0.00248773	-0.00415042	-0.00325831	-0.00510389	0	0	-0.00152029	0.000656255	-0.0043491
0	2010-11-13 20:00:00	0.0170576	0.0230109	0.00595327	-0.00890203	0.00889376	0.00786133	0.00746656	0.00663035	0.00542714	0.00448409	0.00622144	0.00299591	-0.000491142	-0.000226561	-0.000333198	-0.00105756	-0.00247478	-0.00422301	-0.00336841	-0.00533167	0	0	-0.00133608	0.000774727	-0.00595327
0	2010-11-13 20:30:00	0.018479	0.0232456	0.00476663	-0.00890203	0.0087813	0.00790444	0.0074643	0.00664989	0.00540923	0.00455165	0.00642284	0.00307258	-0.000465267	-0.00021939	-0.000328314	-0.00105438	-0.00248298	-0.00431582	-0.00346698	-0.00555639	0	0	-0.00111529	0.00089625	-0.00476663
0	2010-11-13 21:00:00	0.0206112	0.0228631	0.00225188	-0.00890203	0.00834924	0.00774828	0.00736519	0.00666082	0.00539908	0.00463373	0.00662588	0.00314937	-0.000454557	-0.000213911	-0.000321513	-0.00104601	-0.00251127	-0.0044228	-0.00355643	-0.00577567	0	0	-0.000871443	0.00100713	-0.00225188
0	2010-11-13 21:30:00	0.0156361	0.0227289	0.00709278	-0.00890203	0.00828019	0.00755688	0.0072188	0.00660455	0.00545569	0.00470673	0.0068268	0.00322493	-0.000458884	-0.000210347	-0.00031369	-0.00102739	-0.00254027	-0.00452211	-0.00364834	-0.00599668	0	0	-0.000618882	0.00109292	-0.00709278
0	2010-11-13 22:00:00	0.0163469	0.0226264	0.00627945	-0.00890203	0.00816774	0.00746434	0.0071116	0.00655378	0.00552583	0.00477063	0.00701188	0.00330202	-0.000458884	-0.000208019	-0.000308553	-0.00102037	-0.00256682	-0.00460499	-0.0037584	-0.00622113	0	0	-0.00037189	0.0011396	-0.00627945
0	2010-11-13 22:30:00	0.0170576	0.0228977	0.00584014	-0.00890203	0.00823679	0.00741229	0.00712422	0.00657725	0.00560702	0.00483805	0.0071848	0.0033831	-0.000429712	-0.000208247	-0.000311981	-0.00103539	-0.00257891	-0.00468516	-0.00387207	-0.00643337	0	0	-0.000143719	0.00113482	-0.00584014
0	2010-11-13 23:00:00	0.0170576	0.023208	0.00615043	-0.00890203	0.00821114	0.0074838	0.00727287	0.00671243	0.0056499	0.00492153	0.00737721	0.00346443	-0.000479747	-0.00021632	-0.000320382	-0.00105898	-0.00260735	-0.00478853	-0.00398772	-0.00664754	0	0	5.42711e-05	0.00106905	-0.00615043
0	2010-11-13 23:30:00	0.0177683	0.0243601	0.00659178	-0.00890203	0.00882471	0.00772462	0.00754719	0.00688275	0.00568691	0.00499663	0.00759307	0.00354431	-0.000518045	-0.000229797	-0.000332691	-0.00108302	-0.00268034	-0.0048836	-0.00410038	-0.0068602	0	0	0.000213338	0.000936643	-0.00659178
0	2010-11-14	0.0191898	0.0257623	0.00657252	-0.00890203	0.00948169	0.00815421	0.00786296	0.00702961	0.00577923	0.00508096	0.00781341	0.00362528	-0.000517702	-0.000240155	-0.000349539	-0.00110319	-0.00275817	-0.00498228	-0.00420799	-0.00706843	0	0	0.000327873	0.000736566	-0.00657252
0	2010-11-14 00:30:00	0.0177683	0.0262861	0.00851779	-0.00890203	0.00955073	0.00851491	0.00810394	0.00713665	0.00591016	0.00516585	0.00803376	0.0037102	-0.000547902	-0.000242553	-0.000356304	-0.00113894	-0.00284509	-0.00507617	-0.00431609	-0.00728352	0	0	0.00039569	0.000472801	-0.00851779
0	2010-11-14 01:00:00	0.0191898	0.0263901	0.00720033	-0.00890203	0.00957637	0.0086127	0.00814199	0.00736558	0.00605173	0.00525701	0.00825246	0.00379922	-0.000510634	-0.000241916	-0.000359533	-0.00119509	-0.00292884	-0.00517069	-0.00442368	-0.0075069	0	0	0.000418049	0.000154331	-0.00720033
0	2010-11-14 01:30:00	0.0177683	0.0256922	0.00792393	-0.00890203	0.00903186	0.00850334	0.00823299	0.00766949	0.00620136	0.00533196	0.00847128	0.00389121	-0.000537879	-0.000249013	-0.000373107	-0.00124808	-0.00302419	-0.00525032	-0.00452275	-0.00772806	0	0	0.000399435	-0.00020529	-0.00792393
0	2010-11-14 02:00:00	0.0177683	0.0263783	0.00861003	-0.00890203	0.00966318	0.00862953	0.00856723	0.00786711	0.00636632	0.00540581	0.00868536	0.00397944	-0.00061049	-0.00027278	-0.000395608	-0.00129348	-0.00315813	-0.0053295	-0.00462024	-0.00796173	0	0	0.000347107	-0.000588771	-0.00861003
0	2010-11-14 02:30:00	0.0206112	0.0283764	0.00776523	-0.00890203	0.0110896	0.00921265	0.00890146	0.00806164	0.00658191	0.00547544	0.00889718	0.0040657	-0.00067419	-0.000292033	-0.000418687	-0.001339	-0.00326718	-0.00539053	-0.00472077	-0.00819896	0	0	0.00027046	-0.000976242	-0.00776523
0	2010-11-14 03:00:00	0.0234542	0.0290476	0.00559343	-0.00890203	0.0110284	0.00976475	0.00933253	0.00825384	0.00678845	0.00553683	0.00909217	0.00415143	-0.000663823	-0.000305054	-0.000442101	-0.00138029	-0.00335158	-0.00544379	-0.0048117	-0.00843405	0	0	0.000180262	-0.00134663	-0.00559343
0	2010-11-14 03:30:00	0.0227434	0.0295481	0.00680468	-0.00890203	0.0110718	0.0100787	0.00961383	0.00858514	0.0069542	0.00561403	0.00929025	0.00423694	-0.000675904	-0.000301293	-0.000449518	-0.00145694	-0.00343738	-0.00551674	-0.00490014	-0.00866551	0	0	8.78209e-05	-0.00167917	-0.00680468
0	2010-11-14 04:00:00	0.0234542	0.0297286	0.00627442	-0.00890203	0.0111409	0.0100592	0.00974175	0.00894682	0.0070898	0.00569962	0.00947394	0.00432096	-0.000638976	-0.000308395	-0.000457412	-0.00151557	-0.00350566	-0.00558788	-0.00498297	-0.00889475	0	0	4.15104e-06	-0.00195486	-0.00627442
0	2010-11-14 04:30:00	0.0241649	0.0305129	0.00634799	-0.00890203	0.0115473	0.0103442	0.0100656	0.00912331	0.00722153	0.00579962	0.00965446	0.00440218	-0.000748172	-0.000322583	-0.0004754	-0.00153417	-0.00358254	-0.0056713	-0.00506582	-0.00912472	0	0	-6.08088e-05	-0.00215775	-0.00634799
0	2010-11-14 05:00:00	0.0277186	0.0321077	0.00438906	-0.00890203	0.0125673	0.0107569	0.0103192	0.00923894	0.00734101	0.00591346	0.00982243	0.00447852	-0.000752841	-0.000335684	-0.000486108	-0.00155752	-0.00365367	-0.00576872	-0.00514569	-0.00935292	0	0	-9.88667e-05	-0.00227608	-0.00438906
0	2010-11-14 05:30:00	0.0277186	0.0325955	0.00487686	-0.00890203	0.0123423	0.011063	0.010514	0.00939833	0.0074996	0.00604478	0.00998571	0.00455247	-0.000727311	-0.000339317	-0.000497847	-0.00157536	-0.00365979	-0.00587913	-0.00522247	-0.00959449	0	0	-0.000104105	-0.00230293	-0.00487686
0	2010-11-14 06:00:00	0.0284293	0.0328079	0.00437856	-0.00890203	0.0121609	0.0111061	0.0106305	0.0094733	0.00760536	0.00619177	0.0101548	0.00462508	-0.00071523	-0.000334777	-0.000499693	-0.00158805	-0.00364863	-0.00600011	-0.00530274	-0.00983873	0	0	-7.32369e-05	-0.00223661	-0.00437856
0	2010-11-14 06:30:00	0.0270078	0.032871	0.00586316	-0.00890203	0.0122042	0.0110708	0.010491	0.00953032	0.00762018	0.00635064	0.0103024	0.00469591	-0.000743717	-0.000328094	-0.000488442	-0.00159792	-0.00365006	-0.00613264	-0.00539011	-0.0100752	0	0	-5.78654e-06	-0.00208061	-0.00586316
0	2010-11-14 07:00:00	0.0284293	0.0327701	0.00434078	-0.00890203	0.0119616	0.0109147	0.0104046	0.00951387	0.00766953	0.00651831	0.0104533	0.00476501	-0.000695395	-0.000325018	-0.000483821	-0.00156587	-0.0036495	-0.00627105	-0.005478	-0.0103128	0	0	9.59146e-05	-0.00184319	-0.00434078
0	2010-11-14 07:30:00	0.0284293	0.0329736	0.00454432	-0.00890203	0.0117978	0.0108795	0.0104438	0.00942871	0.00772862	0.00669215	0.0106183	0.00483315	-0.000709875	-0.000320997	-0.000479073	-0.00152645	-0.0036664	-0.00641811	-0.00556491	-0.0105507	0	0	0.000226892	-0.00153671	-0.00454432
0	2010-11-14 08:00:00	0.0277186	0.0339674	0.00624884	-0.00890203	0.0123858	0.0108353	0.0103228	0.00937328	0.00781707	0.00688597	0.0107896	0.00489846	-0.000674533	-0.000311275	-0.000461682	-0.00150451	-0.00366357	-0.00658116	-0.00564374	-0.0108014	0	0	0.000379842	-0.00117674	-0.00624884
0	2010-11-14 08:30:00	0.0270078	0.0340206	0.00701279	-0.00890203	0.0118669	0.0108053	0.0102685	0.00937328	0.0079076	0.00707628	0.0109638	0.0049594	-0.000619486	-0.000302794	-0.00045423	-0.001481	-0.00368196	-0.00674051	-0.00572102	-0.0110621	0	0	0.000545561	-0.000780943	-0.00701279
0	2010-11-14 09:00:00	0.0284293	0.0341783	0.00574904	-0.00890203	0.0114348	0.0107454	0.010317	0.00943114	0.00801266	0.00722212	0.0111268	0.00501755	-0.000663138	-0.000296191	-0.000446887	-0.00147523	-0.00373536	-0.00684298	-0.00579682	-0.0113159	0	0	0.000713478	-0.000368089	-0.00574904
0	2010-11-14 09:30:00	0.031983	0.0355715	0.00358849	-0.00890203	0.0120484	0.0107128	0.0103688	0.00961241	0.00819722	0.00736966	0.0112806	0.0050739	-0.000674876	-0.00030254	-0.000444552	-0.00147926	-0.00381319	-0.00695565	-0.00587509	-0.0115603	0	0	0.000872241	4.30349e-05	-0.00358849
0	2010-11-14 10:00:00	0.0355366	0.0372686	0.00173203	-0.00890203	0.0123423	0.0110225	0.0106857	0.00982881	0.00845022	0.00751383	0.0114342	0.00512777	-0.000700065	-0.000309557	-0.00045658	-0.0014994	-0.00389275	-0.00706489	-0.00595742	-0.0117989	0	0	0.00101036	0.000434546	-0.00173203
0	2010-11-14 10:30:00	0.0383796	0.0397818	0.00140221	-0.00890203	0.0130684	0.0114899	0.0111859	0.0102383	0.00871078	0.00765143	0.0115818	0.00518514	-0.000714887	-0.000321045	-0.000474061	-0.00156671	-0.00400131	-0.00717413	-0.00604078	-0.0120419	0	0	0.00111686	0.000790257	-0.00140221
0	2010-11-14 11:00:00	0.0419332	0.0425816	0.000648358	-0.00890203	0.0137253	0.0120809	0.0118462	0.010843	0.00900925	0.00778231	0.0117406	0.0052437	-0.000766978	-0.000341767	-0.00050074	-0.00165152	-0.00411801	-0.00728283	-0.00612461	-0.0122795	0	0	0.00118192	0.00109632	-0.000648358
0	2010-11-14 11:30:00	0.0433547	0.0461967	0.00284197	-0.00890203	0.0148578	0.012918	0.0126703	0.011482	0.00932891	0.00788929	0.0119116	0.00530013	-0.000836504	-0.000368382	-0.0005345	-0.00173594	-0.00424436	-0.00736254	-0.00620295	-0.0125134	0	0	0.00119746	0.00134168	-0.00284197
0	2010-11-14 12:00:00	0.0476191	0.0499824	0.00236329	-0.00890203	0.0160849	0.0138944	0.013551	0.0121078	0.00965752	0.0079925	0.0120735	0.00535414	-0.000888254	-0.000393942	-0.000570368	-0.00182315	-0.00438342	-0.00744181	-0.00627621	-0.0127304	0	0	0.00115773	0.00151844	-0.00236329
0	2010-11-14 12:30:00	0.050462	0.0534944	0.00303244	-0.00890203	0.0172864	0.0148619	0.0143129	0.0127094	0.00997081	0.00811277	0.0122397	0.00540424	-0.00090706	-0.000409965	-0.00059881	-0.00191645	-0.00451024	-0.00754844	-0.00635398	-0.0129384	0	0	0.00105975	0.00162201	-0.00303244
0	2010-11-14 13:00:00	0.0511728	0.0553347	0.00416189	-0.00890203	0.0174679	0.0154818	0.0148984	0.0132976	0.0102909	0.00823471	0.0123966	0.0054515	-0.000909116	-0.000424567	-0.000622939	-0.00200982	-0.00463746	-0.00765515	-0.0064348	-0.0131437	0	0	0.000903611	0.00165122	-0.00416189
0	2010-11-14 13:30:00	0.0533049	0.056638	0.00333314	-0.00890203	0.0177619	0.0159246	0.0153387	0.0137155	0.0105825	0.00836869	0.0125521	0.00549921	-0.00096382	-0.000439322	-0.00064544	-0.00205849	-0.0047578	-0.00777631	-0.00651461	-0.0133484	0	0	0.000692734	0.00160832	-0.00333314
0	2010-11-14 14:00:00	0.0547264	0.0574412	0.00271478	-0.00890203	0.0181505	0.0162968	0.015559	0.0139436	0.0108388	0.00849901	0.0127186	0.00554301	-0.00104303	-0.000446334	-0.000652721	-0.00209109	-0.00487396	-0.00788916	-0.00659192	-0.0135506	0	0	0.000433845	0.00149885	-0.00271478
0	2010-11-14 14:30:00	0.0561479	0.0579312	0.00178325	-0.00890203	0.0186082	0.0164572	0.0156281	0.0140279	0.01107	0.00861522	0.0128852	0.00558494	-0.000933276	-0.000446482	-0.000659485	-0.00211227	-0.004956	-0.00799298	-0.00666165	-0.0137497	0	0	0.000136821	0.00133146	-0.00178325
0	2010-11-14 15:00:00	0.0511728	0.0565124	0.00533957	-0.00890203	0.0177185	0.0164078	0.0156155	0.0140568	0.0112485	0.00873716	0.0130578	0.00562334	-0.000962792	-0.000439157	-0.000659087	-0.00212595	-0.00502174	-0.00811342	-0.00671878	-0.0139418	0	0	-0.000185683	0.00111757	-0.00533957
0	2010-11-14 15:30:00	0.0533049	0.0556951	0.00239022	-0.00890203	0.0178566	0.0161775	0.0154646	0.0140654	0.0113445	0.00885056	0.0132175	0.00566225	-0.000964506	-0.000439576	-0.000650632	-0.00213405	-0.00507619	-0.00822564	-0.00678192	-0.0141213	0	0	-0.000518807	0.000870941	-0.00239022
0	2010-11-14 16:00:00	0.0518835	0.0546892	0.00280569	-0.00890203	0.0177875	0.0160523	0.0153239	0.0139958	0.011415	0.00896622	0.0133552	0.00569762	-0.000945357	-0.000441454	-0.000654746	-0.00212775	-0.00512455	-0.00834463	-0.00683802	-0.0142866	0	0	-0.000846234	0.000607053	-0.00280569
0	2010-11-14 16:30:00	0.0518835	0.0535058	0.00162228	-0.00890203	0.017537	0.0160224	0.0152824	0.0138106	0.0114477	0.0090841	0.0134932	0.00572897	-0.000988324	-0.000445809	-0.000658545	-0.00212487	-0.00516471	-0.00846019	-0.00689507	-0.0144523	0	0	-0.0011511	0.000342373	-0.00162228
0	2010-11-14 17:00:00	0.0518835	0.052806	0.000922519	-0.00890203	0.0176316	0.015943	0.0151534	0.013781	0.0114822	0.00917862	0.0136292	0.00576013	-0.000993679	-0.00044408	-0.000657288	-0.00214327	-0.00517822	-0.0085623	-0.00694514	-0.0146036	0	0	-0.00141697	9.34607e-05	-0.000922519
0	2010-11-14 17:30:00	0.0497513	0.051873	0.00212168	-0.00890203	0.0173811	0.0157842	0.0150887	0.013781	0.0114783	0.00926126	0.0137543	0.0057873	-0.000940687	-0.000447798	-0.000665174	-0.00216554	-0.00517024	-0.0086496	-0.00698758	-0.0147616	0	0	-0.00162891	-0.000124029	-0.00212168
0	2010-11-14 18:00:00	0.0483298	0.0512058	0.00287605	-0.00890203	0.0172173	0.0157242	0.015136	0.0138201	0.01144	0.00932166	0.0138698	0.00581399	-0.00101488	-0.000452714	-0.000672228	-0.00218843	-0.00516677	-0.00871117	-0.00703001	-0.0149281	0	0	-0.00177448	-0.000296385	-0.00287605
0	2010-11-14 18:30:00	0.0511728	0.0517961	0.000623316	-0.00890203	0.0179	0.0158283	0.0152363	0.0138771	0.0113928	0.0093692	0.0139728	0.00584012	-0.00101557	-0.000464505	-0.00068034	-0.00219984	-0.00517095	-0.00876786	-0.00707345	-0.0150884	0	0	-0.00184459	-0.000412861	-0.000623316
0	2010-11-14 19:00:00	0.0490406	0.0521915	0.00315086	-0.00890203	0.0180124	0.0161407	0.0154137	0.0138771	0.0113431	0.00940976	0.0140725	0.00586864	-0.00102799	-0.000467576	-0.000690189	-0.00220332	-0.00518225	-0.00881996	-0.00710835	-0.0152439	0	0	-0.00183424	-0.000466583	-0.00315086
0	2010-11-14 19:30:00	0.0476191	0.0526205	0.00500135	-0.00890203	0.0181505	0.0162684	0.0154887	0.013899	0.0113299	0.00944485	0.0141693	0.00589655	-0.000996078	-0.000464235	-0.000688245	-0.00220594	-0.00518771	-0.00886248	-0.00714018	-0.0153816	0	0	-0.001743	-0.000455247	-0.00500135
0	2010-11-14 20:00:00	0.0497513	0.0523832	0.00263191	-0.00890203	0.0177875	0.0162164	0.0154392	0.0138669	0.0113423	0.00946805	0.0142607	0.0059203	-0.000983997	-0.00045849	-0.000681671	-0.00219023	-0.00518589	-0.00888559	-0.00716346	-0.0155101	0	0	-0.00157509	-0.000381531	-0.00263191
0	2010-11-14 20:30:00	0.0497513	0.0522247	0.00247342	-0.00890203	0.0177185	0.0160602	0.0152006	0.0137966	0.0113363	0.00947895	0.0143384	0.00594281	-0.000974187	-0.000445878	-0.000666079	-0.00218065	-0.00517917	-0.00889669	-0.0071776	-0.0156329	0	0	-0.00133932	-0.000253139	-0.00247342
0	2010-11-14 21:00:00	0.0511728	0.051475	0.00030224	-0.00890203	0.0170871	0.01571	0.0149989	0.0137919	0.0113423	0.00948848	0.0144094	0.00596443	-0.000933619	-0.000443029	-0.000661113	-0.00216579	-0.00519205	-0.00892188	-0.00720787	-0.0157591	0	0	-0.00104854	-8.24418e-05	-0.00030224
0	2010-11-14 21:30:00	0.0497513	0.0515927	0.0018414	-0.00890203	0.0169234	0.0155849	0.0150207	0.0137247	0.0113789	0.00951448	0.01446	0.00598751	-0.000989352	-0.000443443	-0.000660426	-0.00214795	-0.00520011	-0.00895538	-0.00722814	-0.0158705	0	0	-0.000718885	0.000114288	-0.0018414
0	2010-11-14 22:00:00	0.0518835	0.0530434	0.00115991	-0.00890203	0.0177185	0.0156837	0.0150288	0.0137068	0.0114367	0.00953461	0.0145174	0.00601271	-0.000994022	-0.000447798	-0.000657776	-0.00213952	-0.00520967	-0.00898337	-0.00723777	-0.015973	0	0	-0.000368765	0.000318013	-0.00115991
0	2010-11-14 22:30:00	0.0525942	0.0541421	0.00154794	-0.00890203	0.0178132	0.0159025	0.0151786	0.0137154	0.0115064	0.00954706	0.0145835	0.00603951	-0.000958465	-0.00044802	-0.000663998	-0.00213211	-0.0052066	-0.00900034	-0.00724788	-0.0160752	0	0	-1.76651e-05	0.000508366	-0.00154794
0	2010-11-14 23:00:00	0.0533049	0.0548135	0.00150864	-0.00890203	0.0176494	0.0160224	0.0153135	0.0138365	0.0115553	0.00955936	0.0146277	0.00606721	-0.000975558	-0.000443252	-0.000661113	-0.00215813	-0.00520959	-0.00901776	-0.00725445	-0.0161763	0	0	0.000315124	0.000665271	-0.00150864
0	2010-11-14 23:30:00	0.0533049	0.0555397	0.00223479	-0.00890203	0.0177185	0.0159729	0.0153826	0.014092	0.0115974	0.00957573	0.0146656	0.00609613	-0.000964506	-0.0004481	-0.000663546	-0.00218393	-0.00522784	-0.00903609	-0.00726001	-0.0162575	0	0	0.000611774	0.000770614	-0.00223479
0	2010-11-15	0.0533049	0.0567097	0.00340477	-0.00890203	0.0180124	0.016198	0.0156419	0.014281	0.0116548	0.00959013	0.0146956	0.0061264	-0.00101523	-0.000456809	-0.000676542	-0.0021959	-0.00526062	-0.00905505	-0.0072565	-0.0163387	0	0	0.000857068	0.000809812	-0.00340477
0	2010-11-15 00:30:00	0.0547264	0.0584002	0.00367378	-0.00890203	0.0187384	0.0166002	0.0159831	0.01441	0.0117185	0.00959837	0.0147209	0.00615887	-0.00104714	-0.000468594	-0.00068668	-0.00221253	-0.00530376	-0.0090574	-0.00724443	-0.0164181	0	0	0.00103937	0.000773147	-0.00367378
0	2010-11-15 01:00:00	0.0561479	0.0599234	0.00377549	-0.00890203	0.019352	0.0170182	0.0162471	0.0145545	0.011824	0.00958508	0.0147363	0.00619074	-0.00102161	-0.000472832	-0.000695959	-0.00222939	-0.00531523	-0.00903762	-0.00723177	-0.0164861	0	0	0.00115132	0.000656721	-0.00377549
0	2010-11-15 01:30:00	0.0575693	0.0599147	0.00234538	-0.00890203	0.018989	0.0172201	0.016382	0.0146967	0.011903	0.00955024	0.0147376	0.00622575	-0.00101454	-0.000469602	-0.000698328	-0.00225599	-0.00532677	-0.00899266	-0.00722418	-0.0165587	0	0	0.00119023	0.000462954	-0.00234538
0	2010-11-15 02:00:00	0.0568586	0.0593905	0.0025319	-0.00890203	0.0187641	0.0171486	0.0163797	0.0148193	0.0119238	0.00949989	0.0147219	0.00626419	-0.00101626	-0.000469793	-0.000698555	-0.00227514	-0.00535307	-0.00893154	-0.00720956	-0.0166338	0	0	0.00115815	0.000200564	-0.0025319
0	2010-11-15 02:30:00	0.0547264	0.0589401	0.00421367	-0.00890203	0.0188765	0.0170613	0.0163128	0.0148529	0.0119527	0.00944437	0.0147141	0.00630556	-0.00104041	-0.000473585	-0.00070087	-0.00227442	-0.00537417	-0.00885986	-0.00718337	-0.0167171	0	0	0.00106159	-0.000115972	-0.00421367
0	2010-11-15 03:00:00	0.0561479	0.0583176	0.00216971	-0.00890203	0.0188765	0.0170587	0.0163024	0.0147466	0.0119888	0.00939096	0.0147059	0.00634563	-0.0010525	-0.000478502	-0.000704152	-0.00226438	-0.00538777	-0.00879693	-0.00716862	-0.0167867	0	0	0.00091096	-0.000467437	-0.00216971
0	2010-11-15 03:30:00	0.0561479	0.0577186	0.00157066	-0.00890203	0.0189456	0.0170887	0.0162322	0.0146458	0.0119956	0.00935055	0.0146879	0.00638388	-0.0010444	-0.000473506	-0.000702552	-0.00226176	-0.00537601	-0.00873897	-0.00714998	-0.0168509	0	0	0.000719767	-0.000831273	-0.00157066
0	2010-11-15 04:00:00	0.0540157	0.0564467	0.00243096	-0.00890203	0.0185392	0.0169325	0.0160846	0.0145927	0.0119696	0.00929669	0.0146553	0.00642399	-0.00100884	-0.000468212	-0.00069784	-0.00226848	-0.00533028	-0.00865131	-0.00712827	-0.0169131	0	0	0.000503612	-0.00118324	-0.00243096
0	2010-11-15 04:30:00	0.0525942	0.0551263	0.00253213	-0.00890203	0.0182196	0.0166917	0.0159579	0.0145036	0.0118773	0.00922747	0.0146407	0.00646559	-0.00100919	-0.000466489	-0.000695498	-0.00225818	-0.00526723	-0.00855705	-0.00710451	-0.0169772	0	0	0.000279101	-0.00149923	-0.00253213
0	2010-11-15 05:00:00	0.0518835	0.054163	0.00227946	-0.00890203	0.018263	0.0165471	0.0158	0.0143638	0.0117294	0.00916441	0.0146135	0.00650685	-0.00104508	-0.000467916	-0.00069113	-0.00224047	-0.00518641	-0.00847002	-0.00707929	-0.0170484	0	0	6.27133e-05	-0.00175695	-0.00227946
0	2010-11-15 05:30:00	0.0525942	0.0533629	0.000768745	-0.00890203	0.0182886	0.0164651	0.0156443	0.0141848	0.0115585	0.00911365	0.0145772	0.00654558	-0.00101386	-0.000465587	-0.000688987	-0.00221154	-0.0050968	-0.008395	-0.00705402	-0.0171191	0	0	-0.00013027	-0.0019376	-0.000768745
0	2010-11-15 06:00:00	0.0490406	0.052011	0.0029704	-0.00890203	0.0177441	0.0163284	0.0155061	0.013938	0.0113701	0.00907128	0.0145467	0.0065833	-0.000995393	-0.000457212	-0.000681643	-0.00217458	-0.00499891	-0.00832909	-0.00702826	-0.017196	0	0	-0.00028673	-0.00202707	-0.0029704
0	2010-11-15 06:30:00	0.0490406	0.0509589	0.0019183	-0.00890203	0.0176751	0.0160408	0.0151592	0.0136606	0.0111814	0.00903002	0.014504	0.00662281	-0.000962792	-0.000443698	-0.000661648	-0.00212013	-0.00487471	-0.0082575	-0.00700399	-0.0172751	0	0	-0.000396498	-0.00201689	-0.0019183
0	2010-11-15 07:00:00	0.0454869	0.0490546	0.00356766	-0.00890203	0.0169056	0.0155812	0.0146982	0.013309	0.0109824	0.00897912	0.0144627	0.00666247	-0.000905004	-0.000424816	-0.000636371	-0.00204148	-0.00474732	-0.00817941	-0.00697674	-0.0173553	0	0	-0.000452945	-0.00190468	-0.00356766
0	2010-11-15 07:30:00	0.0440654	0.0471638	0.00309841	-0.00890203	0.016223	0.0150422	0.0141876	0.0129215	0.010755	0.00893103	0.0144137	0.0067002	-0.00085998	-0.000399665	-0.000604212	-0.00197409	-0.00463015	-0.00811314	-0.00693838	-0.0174413	0	0	-0.000453325	-0.00169422	-0.00309841
0	2010-11-15 08:00:00	0.0419332	0.0453644	0.00343117	-0.00890203	0.015497	0.014386	0.0136608	0.0126083	0.0105595	0.00889453	0.0143691	0.00673986	-0.000791825	-0.00038248	-0.000578455	-0.0018997	-0.00451802	-0.00805572	-0.00690451	-0.017524	0	0	-0.000398891	-0.00139504	-0.00343117
0	2010-11-15 08:30:00	0.0405118	0.0442551	0.00374331	-0.00890203	0.0150649	0.0139601	0.0133403	0.0122458	0.0103878	0.00885648	0.0143085	0.00677818	-0.000834448	-0.000371708	-0.000557464	-0.0018142	-0.00440921	-0.00799487	-0.00687319	-0.0176134	0	0	-0.000294763	-0.00102172	-0.00374331
0	2010-11-15 09:00:00	0.0412225	0.0442299	0.00300735	-0.00890203	0.0152464	0.0137582	0.013066	0.0119364	0.0102348	0.00881286	0.0142421	0.00681568	-0.000795123	-0.000360936	-0.000535732	-0.00174783	-0.00432078	-0.00792806	-0.00684035	-0.0177093	0	0	-0.000149576	-0.000592878	-0.00300735
0	2010-11-15 09:30:00	0.0412225	0.0439816	0.00275909	-0.00890203	0.0149091	0.0135695	0.0128723	0.0117521	0.0101141	0.00876698	0.0141802	0.00685527	-0.000733008	-0.000347946	-0.000523369	-0.00169837	-0.00423607	-0.0078562	-0.00681809	-0.0178179	0	0	2.5066e-05	-0.000130021	-0.00275909
0	2010-11-15 10:00:00	0.0412225	0.0437367	0.00251421	-0.00890203	0.014408	0.0133781	0.0127939	0.011692	0.0100359	0.0087081	0.0141169	0.00689444	-0.000745773	-0.000336612	-0.000508176	-0.00168257	-0.00418596	-0.00777359	-0.00679034	-0.0179246	0	0	0.000215307	0.00034375	-0.00251421
0	2010-11-15 10:30:00	0.0419332	0.0444898	0.00255659	-0.00890203	0.0147019	0.0132387	0.0127467	0.0117592	0.00998663	0.00864755	0.014065	0.00693246	-0.000727996	-0.000338384	-0.000503156	-0.00167329	-0.00416825	-0.00769947	-0.00676205	-0.0180246	0	0	0.000405882	0.000804996	-0.00255659
0	2010-11-15 11:00:00	0.0476191	0.0455974	-0.0020217	-0.00890203	0.0148834	0.0133844	0.0129264	0.0118639	0.0100075	0.00859329	0.0140236	0.0069712	-0.000778373	-0.000344839	-0.0005103	-0.00166873	-0.00417211	-0.00762743	-0.00673879	-0.0181259	0	0	0.000581057	0.00123115	0.0020217
0	2010-11-15 11:30:00	0.0490406	0.0475324	-0.00150821	-0.00890203	0.0155404	0.0137372	0.0132606	0.0120186	0.0100739	0.00852728	0.0139743	0.00701123	-0.000774046	-0.000356252	-0.000521578	-0.00169336	-0.00418854	-0.00755069	-0.00671856	-0.0182333	0	0	0.000725601	0.00160163	0.00150821
0	2010-11-15 12:00:00	0.0497513	0.0491882	-0.000563112	-0.00890203	0.0159034	0.0141421	0.0135937	0.0123132	0.0101551	0.00845469	0.0139254	0.00705085	-0.000802534	-0.000362331	-0.000534519	-0.00173836	-0.00420735	-0.00746835	-0.00671144	-0.0183478	0	0	0.000825763	0.00189877	0.000563112
0	2010-11-15 12:30:00	0.0511728	0.0506965	-0.00047626	-0.00890203	0.016223	0.0145028	0.0139856	0.0126218	0.0102469	0.00838591	0.013886	0.00708966	-0.000818042	-0.000374195	-0.000550454	-0.00178484	-0.00422828	-0.00740561	-0.00669784	-0.0184627	0	0	0.000870192	0.00210864	0.00047626
0	2010-11-15 13:00:00	0.0518835	0.0521734	0.000289868	-0.00890203	0.0167419	0.0148829	0.0143279	0.0129022	0.0103221	0.00833501	0.0138642	0.00712536	-0.000867734	-0.000383201	-0.000565132	-0.00181641	-0.00426226	-0.00735703	-0.00668671	-0.0185602	0	0	0.000850758	0.00222165	-0.000289868
0	2010-11-15 13:30:00	0.0533049	0.0532028	-0.000102065	-0.00890203	0.0171739	0.0152163	0.0145896	0.0130647	0.0103922	0.00828355	0.0138497	0.0071616	-0.000862379	-0.000393597	-0.000574556	-0.00184488	-0.00429671	-0.00730431	-0.0066786	-0.0186679	0	0	0.000763205	0.00223296	0.000102065
0	2010-11-15 14:00:00	0.0547264	0.0535442	-0.00118223	-0.00890203	0.0173554	0.0154703	0.0146968	0.013192	0.0104547	0.00824524	0.0138308	0.00719891	-0.000847899	-0.000391942	-0.000581637	-0.00186062	-0.00433124	-0.00727524	-0.00668059	-0.0187792	0	0	0.000607613	0.00214276	0.00118223
0	2010-11-15 14:30:00	0.0518835	0.0524329	0.000549394	-0.00890203	0.0167675	0.0154235	0.0147142	0.0132123	0.0104989	0.00821924	0.0138136	0.00723481	-0.000850298	-0.000392356	-0.000581918	-0.00186935	-0.00435337	-0.00726612	-0.00669167	-0.0188889	0	0	0.000388611	0.0019563	-0.000549394
0	2010-11-15 15:00:00	0.0511728	0.051669	0.000496234	-0.00890203	0.0169924	0.0153194	0.0145552	0.0131083	0.0105086	0.008197	0.0138123	0.00726936	-0.00085394	-0.0003871	-0.00057509	-0.00185688	-0.00435527	-0.00725574	-0.00670682	-0.0189998	0	0	0.000115315	0.00168376	-0.000496234
0	2010-11-15 15:30:00	0.0490406	0.0497953	0.00075473	-0.00890203	0.016586	0.0150759	0.0142509	0.0129466	0.0104614	0.00817491	0.0138284	0.00730769	-0.000822712	-0.000382332	-0.00056724	-0.00184088	-0.00438228	-0.00724969	-0.00671995	-0.0191102	0	0	-0.000199026	0.00133981	-0.00075473
0	2010-11-15 16:00:00	0.0483298	0.0475096	-0.000820154	-0.00890203	0.0159291	0.0147557	0.0140261	0.0127044	0.0103938	0.00816933	0.0138555	0.00734697	-0.000804933	-0.000375426	-0.000562438	-0.00182651	-0.00438334	-0.00726766	-0.00674164	-0.0192127	0	0	-0.000537666	0.000943076	0.000820154
0	2010-11-15 16:30:00	0.0476191	0.0455348	-0.00208435	-0.00890203	0.0157219	0.0144223	0.0136919	0.0124919	0.0103351	0.00817912	0.0138841	0.00738428	-0.000822369	-0.000372838	-0.000555103	-0.00181064	-0.00435426	-0.00729854	-0.00677193	-0.0193222	0	0	-0.000881277	0.0005152	0.00208435
0	2010-11-15 17:00:00	0.0433547	0.0434015	4.68279e-05	-0.00890203	0.0154536	0.0140942	0.0134083	0.0121841	0.010205	0.00818625	0.0139193	0.00742025	-0.000817699	-0.000374715	-0.000552644	-0.00180025	-0.004327	-0.0073295	-0.00680274	-0.0194336	0	0	-0.00120908	7.98217e-05	-4.68279e-05
0	2010-11-15 17:30:00	0.0419332	0.0416267	-0.00030646	-0.00890203	0.0152464	0.0139002	0.0131052	0.0120146	0.0100571	0.00819744	0.0139685	0.00744992	-0.000807889	-0.00036991	-0.000552308	-0.00180611	-0.0043014	-0.00736318	-0.00683305	-0.0195379	0	0	-0.00150014	-0.000338727	0.00030646
0	2010-11-15 18:00:00	0.042644	0.0392423	-0.00340166	-0.00890203	0.0144336	0.0134706	0.0129795	0.0118443	0.00990107	0.00822053	0.0140257	0.0074753	-0.000820098	-0.000377945	-0.000559046	-0.00179923	-0.00427288	-0.00741202	-0.00687041	-0.019643	0	0	-0.00173475	-0.000716842	0.00340166
0	2010-11-15 18:30:00	0.0390903	0.0389022	-0.000188142	-0.00890203	0.0150827	0.0134796	0.0128505	0.0116779	0.00976079	0.00824583	0.0140827	0.00749971	-0.00085394	-0.000375914	-0.000556243	-0.00179296	-0.00424893	-0.00745328	-0.00690929	-0.019756	0	0	-0.00189578	-0.00103313	0.000188142
0	2010-11-15 19:00:00	0.0376688	0.0378882	0.000219407	-0.00890203	0.0150215	0.013326	0.012666	0.0115201	0.00962479	0.00827871	0.0141432	0.00751879	-0.000779401	-0.000376816	-0.000554135	-0.00178778	-0.00424339	-0.00751295	-0.0069497	-0.019865	0	0	-0.00196992	-0.00126986	-0.000219407
0	2010-11-15 19:30:00	0.0355366	0.0366599	0.00112332	-0.00890203	0.0142699	0.0133181	0.0126372	0.0113802	0.00953216	0.00831325	0.0142131	0.00753609	-0.000798208	-0.000367279	-0.00055287	-0.00177456	-0.00424608	-0.00756369	-0.00699615	-0.0199761	0	0	-0.00194875	-0.00141429	-0.00112332
0	2010-11-15 20:00:00	0.0362474	0.0360739	-0.000173526	-0.00890203	0.0143389	0.0130032	0.012409	0.0113201	0.00948799	0.00835255	0.0142829	0.00754883	-0.000797522	-0.000363567	-0.000539964	-0.00177565	-0.00424686	-0.00762454	-0.00705017	-0.0200802	0	0	-0.00182943	-0.00145968	0.000173526
0	2010-11-15 20:30:00	0.0362474	0.0357222	-0.000525199	-0.00890203	0.0141574	0.0128533	0.012266	0.0112771	0.00945227	0.00840766	0.0143624	0.00755867	-0.000773361	-0.000362628	-0.000538454	-0.00175492	-0.00426906	-0.00770155	-0.00710925	-0.0201803	0	0	-0.00161514	-0.00140601	0.000525199
0	2010-11-15 21:00:00	0.0362474	0.0359079	-0.000339506	-0.00890203	0.0140884	0.0127986	0.012296	0.0112436	0.0094668	0.00848738	0.0144515	0.00756653	-0.000785784	-0.000361615	-0.000538454	-0.00175518	-0.0043189	-0.0078089	-0.00716182	-0.020283	0	0	-0.001315	-0.00126018	0.000339506
0	2010-11-15 21:30:00	0.0376688	0.037031	-0.000637826	-0.00890203	0.0143823	0.0128728	0.0124054	0.0113326	0.00955445	0.00856584	0.0145547	0.00757238	-0.00079251	-0.000365746	-0.000540597	-0.00176259	-0.00436127	-0.00790559	-0.00721687	-0.020383	0	0	-0.000943615	-0.0010357	0.000637826
0	2010-11-15 22:00:00	0.039801	0.038623	-0.00117799	-0.00890203	0.0147453	0.013111	0.0126025	0.0114459	0.00969602	0.00866402	0.0146608	0.00757764	-0.000810974	-0.000370175	-0.000546394	-0.00177677	-0.00441159	-0.00803153	-0.00728149	-0.0204771	0	0	-0.000520291	-0.000751913	0.00117799
0	2010-11-15 22:30:00	0.0419332	0.0403233	-0.00160992	-0.00890203	0.0149959	0.0133844	0.0128388	0.0117007	0.00983759	0.00878289	0.0147671	0.0075804	-0.000816671	-0.000374042	-0.000553195	-0.00181901	-0.00450117	-0.00817364	-0.00735068	-0.0205736	0	0	-6.77884e-05	-0.000432664	0.00160992
0	2010-11-15 23:00:00	0.0433547	0.0420679	-0.00128682	-0.00890203	0.0150649	0.0136278	0.0132041	0.0120702	0.0100298	0.00890819	0.0148799	0.00758405	-0.000831836	-0.000384968	-0.000569762	-0.00186106	-0.00460539	-0.00831637	-0.00742894	-0.0206853	0	0	0.000389097	-0.000104586	0.00128682
0	2010-11-15 23:30:00	0.0461976	0.0448053	-0.00139228	-0.00890203	0.0158344	0.0140795	0.0137032	0.012457	0.0102772	0.00904021	0.0150054	0.00759102	-0.000901705	-0.000400132	-0.000587154	-0.00191658	-0.00473575	-0.00846678	-0.00750724	-0.0207952	0	0	0.000825144	0.000204891	0.00139228
0	2010-11-16	0.0490406	0.0482994	-0.000741223	-0.00890203	0.0171049	0.0147084	0.0142149	0.0128944	0.010568	0.00918328	0.0151452	0.00759747	-0.00090102	-0.000417475	-0.000608948	-0.00197588	-0.00488051	-0.00862414	-0.00759459	-0.0208986	0	0	0.00121635	0.000469668	0.000741223
0	2010-11-16 00:30:00	0.050462	0.05067	0.00020804	-0.00890203	0.0171739	0.0153867	0.0148707	0.0133577	0.0108996	0.0093413	0.0152927	0.00760261	-0.000952425	-0.000431435	-0.000634135	-0.00204833	-0.00503118	-0.00879116	-0.00767997	-0.0209932	0	0	0.0015415	0.000667046	-0.00020804
0	2010-11-16 01:00:00	0.0533049	0.0537567	0.000451776	-0.00890203	0.0181939	0.015974	0.0154275	0.0139039	0.0112346	0.00948197	0.0154499	0.00760481	-0.000971917	-0.000446228	-0.000655696	-0.00213547	-0.00519632	-0.00892938	-0.0077719	-0.0210681	0	0	0.00178352	0.000779569	-0.000451776
0	2010-11-16 01:30:00	0.0554371	0.0558608	0.000423668	-0.00890203	0.0185569	0.0164856	0.0159392	0.014464	0.011579	0.00962448	0.0156147	0.00760249	-0.00102834	-0.000464357	-0.000680918	-0.00222235	-0.00535973	-0.00907871	-0.0078583	-0.0211379	0	0	0.00193057	0.000796478	-0.000423668
0	2010-11-16 02:00:00	0.0589908	0.058248	-0.000742783	-0.00890203	0.019283	0.0171145	0.0165559	0.0148983	0.011916	0.00977719	0.0157797	0.00759925	-0.00106766	-0.000486468	-0.000711703	-0.00229417	-0.00552534	-0.00923318	-0.00794618	-0.0212004	0	0	0.00197674	0.000714638	0.000742783
0	2010-11-16 02:30:00	0.0604123	0.0603943	-1.80424e-05	-0.00890203	0.020078	0.0177381	0.0170538	0.0153507	0.0122527	0.0099299	0.0159509	0.00759661	-0.00114186	-0.000503091	-0.000736492	-0.00237774	-0.00569333	-0.00937582	-0.00803557	-0.0212517	0	0	0.00192235	0.000538863	1.80424e-05
0	2010-11-16 03:00:00	0.0646767	0.0619923	-0.00268443	-0.00890203	0.0205791	0.0182434	0.0175137	0.0157538	0.0125787	0.0100814	0.0161158	0.00759474	-0.00111268	-0.000519082	-0.000761082	-0.00245419	-0.00583653	-0.0095108	-0.00813103	-0.0212963	0	0	0.00177383	0.000281602	0.00268443
0	2010-11-16 03:30:00	0.0625445	0.0628009	0.000256354	-0.00890203	0.020735	0.0186314	0.0179137	0.0161147	0.0128694	0.010238	0.016284	0.00759408	-0.00116944	-0.000531053	-0.000783954	-0.00252096	-0.00597527	-0.00964486	-0.00822852	-0.0213285	0	0	0.00154316	-3.79824e-05	-0.000256354
0	2010-11-16 04:00:00	0.0646767	0.0636187	-0.00105798	-0.00890203	0.0212795	0.0189374	0.0181673	0.0163998	0.0131096	0.0103893	0.0164632	0.00759426	-0.00119965	-0.00054348	-0.000797375	-0.00257963	-0.00609152	-0.00977514	-0.00832853	-0.0213558	0	0	0.00124701	-0.000395471	0.00105798
0	2010-11-16 04:30:00	0.0653874	0.0637683	-0.00161911	-0.00890203	0.0213052	0.0192303	0.0183828	0.0166123	0.0133225	0.0105402	0.0166457	0.00759176	-0.00121207	-0.000551585	-0.000812912	-0.0026263	-0.00618888	-0.0099055	-0.00843006	-0.0213755	0	0	0.000905537	-0.000763044	0.00161911
0	2010-11-16 05:00:00	0.0646767	0.0639373	-0.000739425	-0.00890203	0.0215557	0.0194049	0.0185684	0.0167615	0.0134866	0.0107094	0.0168327	0.00759027	-0.00121982	-0.000558867	-0.000826704	-0.00266628	-0.00626348	-0.0100531	-0.00851802	-0.0213932	0	0	0.000541034	-0.00111158	0.000739425
0	2010-11-16 05:30:00	0.0639659	0.063795	-0.000170854	-0.00890203	0.0215991	0.0195142	0.0186745	0.0168888	0.0136226	0.010889	0.0170198	0.00758762	-0.00125675	-0.000564908	-0.0008343	-0.00269392	-0.00630467	-0.010209	-0.00859837	-0.0214001	0	0	0.000176427	-0.00141285	0.000170854
0	2010-11-16 06:00:00	0.0653874	0.0638672	-0.00152017	-0.00890203	0.0218497	0.0196041	0.0187414	0.0169286	0.0137169	0.0110762	0.0171983	0.00757811	-0.00123863	-0.000569824	-0.000840124	-0.00270333	-0.00631415	-0.0103721	-0.00867162	-0.0214066	0	0	-0.000166176	-0.00164154	0.00152017
0	2010-11-16 06:30:00	0.0639659	0.0635155	-0.000450442	-0.00890203	0.0217806	0.0196588	0.0187321	0.0169286	0.013761	0.0112544	0.0173534	0.0075667	-0.0012376	-0.000567644	-0.000842006	-0.00270681	-0.00632277	-0.0105279	-0.00874691	-0.0214226	0	0	-0.000466871	-0.00177711	0.000450442
0	2010-11-16 07:00:00	0.0632552	0.0629374	-0.00031776	-0.00890203	0.0214867	0.0195821	0.0186619	0.0169091	0.0138044	0.0114377	0.017496	0.00755369	-0.00123053	-0.000562765	-0.000835865	-0.00269953	-0.00631266	-0.0106913	-0.00880856	-0.0214365	0	0	-0.000709153	-0.00180518	0.00031776
0	2010-11-16 07:30:00	0.0625445	0.0626349	9.04304e-05	-0.00890203	0.0213742	0.0194454	0.0185743	0.0168614	0.0138329	0.0116178	0.0176401	0.0075381	-0.00121275	-0.00055657	-0.000827952	-0.00266935	-0.00631099	-0.0108474	-0.00887321	-0.0214496	0	0	-0.000880872	-0.00171846	-9.04304e-05
0	2010-11-16 08:00:00	0.0632552	0.0626936	-0.000561585	-0.00890203	0.0214176	0.0193607	0.0184659	0.0167934	0.0138605	0.0117907	0.0177651	0.00751823	-0.00118688	-0.000546546	-0.000814215	-0.00263773	-0.00631818	-0.0109975	-0.00893134	-0.0214521	0	0	-0.000974891	-0.00151719	0.000561585
0	2010-11-16 08:30:00	0.0632552	0.0629127	-0.000342512	-0.00890203	0.0213052	0.0192566	0.0184083	0.0167497	0.0139396	0.0119543	0.0178871	0.00749982	-0.00114323	-0.000538065	-0.000801906	-0.00260612	-0.00634432	-0.0111359	-0.00897987	-0.021438	0	0	-0.000989426	-0.001209	0.000342512
0	2010-11-16 09:00:00	0.0625445	0.0634466	0.000902066	-0.00890203	0.0211671	0.0192487	0.0184186	0.0167513	0.0140464	0.0121029	0.0180024	0.0074823	-0.00115462	-0.000529658	-0.000791054	-0.00258395	-0.00637791	-0.0112576	-0.00902585	-0.021414	0	0	-0.000928055	-0.000808364	-0.000902066
0	2010-11-16 09:30:00	0.0646767	0.064665	-1.16645e-05	-0.00890203	0.0214176	0.0192487	0.0184394	0.0168857	0.014208	0.0122511	0.0181021	0.00746299	-0.00114892	-0.000527446	-0.000784261	-0.00258645	-0.0064261	-0.011387	-0.00906026	-0.0213931	0	0	-0.000799403	-0.000335537	1.16645e-05
0	2010-11-16 10:00:00	0.0653874	0.0661337	0.000746265	-0.00890203	0.0214176	0.0193749	0.0186894	0.0171131	0.0143916	0.0123892	0.0181938	0.00743891	-0.00115098	-0.000534882	-0.000793404	-0.00260078	-0.00648859	-0.0115024	-0.00909357	-0.0213763	0	0	-0.000616531	0.000184702	-0.000746265
0	2010-11-16 10:30:00	0.0675196	0.0688326	0.00131295	-0.00890203	0.022118	0.0197719	0.0191204	0.0174748	0.0146076	0.0125038	0.0182712	0.00741576	-0.00122518	-0.000546556	-0.000806689	-0.00265254	-0.00656499	-0.0115969	-0.00912742	-0.0213572	0	0	-0.000396069	0.000724599	-0.00131295
0	2010-11-16 11:00:00	0.0710733	0.0724064	0.00133314	-0.00890203	0.0231636	0.0203408	0.0197128	0.0179709	0.0148708	0.0125966	0.0183345	0.00739485	-0.00122826	-0.000568934	-0.000833938	-0.00271594	-0.00665144	-0.0116664	-0.00916429	-0.0213452	0	0	-0.00015714	0.00125505	-0.00133314
0	2010-11-16 11:30:00	0.0739162	0.0759972	0.00208103	-0.00890203	0.023864	0.0212	0.0205069	0.0184803	0.0151462	0.0126531	0.0183966	0.00737666	-0.00132161	-0.000588335	-0.000864524	-0.00279272	-0.00675288	-0.0117092	-0.00919815	-0.0213243	0	0	7.98735e-05	0.00174725	-0.00208103
0	2010-11-16 12:00:00	0.0788913	0.0800392	0.00114791	-0.00890203	0.0250911	0.0220034	0.0211905	0.0190811	0.0154345	0.0126888	0.0184695	0.0073594	-0.00133506	-0.000609583	-0.00089094	-0.00287645	-0.00688151	-0.0117269	-0.00921893	-0.0213065	0	0	0.000294633	0.00217423	-0.00114791
0	2010-11-16 12:30:00	0.0831557	0.0828832	-0.000272487	-0.00890203	0.0254107	0.0227117	0.0218486	0.019642	0.015738	0.0127062	0.0185422	0.00734274	-0.00137267	-0.000623654	-0.000918126	-0.00294994	-0.00701852	-0.0117351	-0.00923055	-0.0212888	0	0	0.000468174	0.00251229	0.000272487
0	2010-11-16 13:00:00	0.0852879	0.0856422	0.000354314	-0.00890203	0.0260677	0.0233211	0.0223823	0.0201084	0.0160577	0.0127148	0.0186034	0.00732716	-0.00139786	-0.000635328	-0.000935716	-0.00301852	-0.00714669	-0.0117398	-0.00923213	-0.0212587	0	0	0.000584174	0.00274224	-0.000354314
0	2010-11-16 13:30:00	0.0867094	0.0876912	0.000981776	-0.00890203	0.0266379	0.0237144	0.0227443	0.0205138	0.0163497	0.0127216	0.0186367	0.00731315	-0.00141701	-0.000643846	-0.000950195	-0.00306997	-0.00726081	-0.0117376	-0.00922508	-0.0212142	0	0	0.000630083	0.00285035	-0.000981776
0	2010-11-16 14:00:00	0.0881308	0.0890007	0.000869852	-0.00890203	0.0267937	0.0240998	0.0230659	0.0208052	0.0166089	0.0127071	0.0186648	0.00729824	-0.00141804	-0.000650752	-0.000961961	-0.00312038	-0.00731811	-0.0117214	-0.00921097	-0.0211665	0	0	0.00059806	0.00282911	-0.000869852
0	2010-11-16 14:30:00	0.0874201	0.0897353	0.0023152	-0.00890203	0.0270443	0.024277	0.0232803	0.0210419	0.0167652	0.0126749	0.0186709	0.0072831	-0.00143114	-0.000659837	-0.000975699	-0.00315537	-0.00734452	-0.0116892	-0.0091923	-0.0211154	0	0	0.000485642	0.00267763	-0.0023152
0	2010-11-16 15:00:00	0.0874201	0.0899053	0.00248522	-0.00890203	0.0271567	0.0245126	0.0234463	0.0211348	0.0168038	0.0126324	0.0186658	0.00726827	-0.00148084	-0.000668694	-0.000985719	-0.00317685	-0.00732826	-0.011656	-0.00916555	-0.0210494	0	0	0.000296091	0.00240181	-0.00248522
0	2010-11-16 15:30:00	0.0859986	0.0896576	0.00365897	-0.00890203	0.0274763	0.0246324	0.0234336	0.021066	0.0167523	0.0125714	0.0186497	0.00725365	-0.00146704	-0.00067132	-0.00099063	-0.00317016	-0.00729398	-0.0116059	-0.00914532	-0.0209841	0	0	3.83924e-05	0.00201415	-0.00365897
0	2010-11-16 16:00:00	0.0852879	0.0877418	0.00245394	-0.00890203	0.0268884	0.024531	0.0232539	0.0208073	0.0166145	0.0124977	0.018621	0.00723822	-0.00144892	-0.000665083	-0.00098591	-0.00313821	-0.0072431	-0.0115513	-0.00911002	-0.0209257	0	0	-0.000273122	0.00153326	-0.00245394
0	2010-11-16 16:30:00	0.082445	0.0851287	0.00268374	-0.00890203	0.0264564	0.0241171	0.0227181	0.0203815	0.0164372	0.0124313	0.0185927	0.00722294	-0.00139546	-0.000644922	-0.000962315	-0.00308872	-0.0071588	-0.0115048	-0.00906861	-0.0208662	0	0	-0.000619525	0.00098298	-0.00268374
0	2010-11-16 17:00:00	0.0781806	0.0807873	0.00260674	-0.00890203	0.0251424	0.0232606	0.021894	0.0198682	0.0161957	0.0123644	0.0185573	0.00720672	-0.00132662	-0.000621649	-0.0009321	-0.00302197	-0.00704582	-0.0114509	-0.00902468	-0.020789	0	0	-0.000978379	0.000391302	-0.00260674
0	2010-11-16 17:30:00	0.0767591	0.0760214	-0.00073767	-0.00890203	0.0237338	0.0222789	0.0210607	0.0192323	0.0158845	0.0122788	0.0185016	0.00718708	-0.00128297	-0.000598529	-0.000901741	-0.00294684	-0.00690858	-0.011382	-0.00896867	-0.0207085	0	0	-0.00132511	-0.000211102	0.00073767
0	2010-11-16 18:00:00	0.0710733	0.0720993	0.00102595	-0.00890203	0.0231202	0.0213167	0.02021	0.0186346	0.0155205	0.0121759	0.0184411	0.00716799	-0.00126382	-0.000585057	-0.000875559	-0.00286858	-0.00674638	-0.0112852	-0.00889951	-0.0206345	0	0	-0.00163459	-0.000792528	-0.00102595
0	2010-11-16 18:30:00	0.0675196	0.0686047	0.00108507	-0.00890203	0.0223942	0.0206174	0.0196267	0.0179659	0.0151158	0.0120433	0.0183628	0.00714723	-0.0012457	-0.000577552	-0.000859135	-0.00277961	-0.00654206	-0.011161	-0.00882475	-0.0205718	0	0	-0.00188284	-0.00132207	-0.00108507
0	2010-11-16 19:00:00	0.0653874	0.0660671	0.000679745	-0.00890203	0.022187	0.0201994	0.0190965	0.0173331	0.0146507	0.0118969	0.0182594	0.00712508	-0.00122985	-0.000564112	-0.000839628	-0.00270014	-0.00635241	-0.0110123	-0.00874396	-0.0205163	0	0	-0.00204867	-0.00177148	-0.000679745
0	2010-11-16 19:30:00	0.0639659	0.0629829	-0.000982966	-0.00890203	0.0213308	0.0196304	0.0185087	0.0167988	0.0141687	0.0117295	0.0181372	0.00709873	-0.00117309	-0.000546243	-0.000815265	-0.00262415	-0.00617896	-0.0108455	-0.00864352	-0.0204587	0	0	-0.0021153	-0.00211704	0.000982966
0	2010-11-16 20:00:00	0.0582801	0.0599727	0.00169256	-0.00890203	0.0203542	0.0190042	0.0179209	0.016248	0.0137436	0.0115481	0.0180069	0.00707424	-0.00112168	-0.000522445	-0.00078656	-0.0025353	-0.00603134	-0.0106694	-0.00854399	-0.020402	0	0	-0.00207162	-0.00234113	-0.00169256
0	2010-11-16 20:30:00	0.0568586	0.0571742	0.000315555	-0.00890203	0.0196282	0.0182165	0.0172028	0.0157074	0.0133858	0.0113646	0.0178539	0.00704963	-0.00108942	-0.000500975	-0.00075166	-0.00244859	-0.00590847	-0.0104918	-0.00844094	-0.020354	0	0	-0.0019132	-0.00243361	-0.000315555
0	2010-11-16 21:00:00	0.0547264	0.0549563	0.00022993	-0.00890203	0.0189712	0.0175056	0.0165389	0.0152324	0.013104	0.01118	0.017678	0.00702649	-0.00103095	-0.000477515	-0.00071988	-0.00237191	-0.00578852	-0.0103138	-0.0083384	-0.0203019	0	0	-0.00164282	-0.00239264	-0.00022993
0	2010-11-16 21:30:00	0.0525942	0.0532323	0.000638139	-0.00890203	0.0181071	0.0168715	0.0160916	0.0149309	0.0128809	0.0110031	0.0174987	0.00700535	-0.000991066	-0.000465958	-0.000701693	-0.00232393	-0.00566637	-0.0101408	-0.00822278	-0.0202468	0	0	-0.00127047	-0.00222503	-0.000638139
0	2010-11-16 22:00:00	0.0525942	0.0532159	0.000621688	-0.00890203	0.0180815	0.0165029	0.015959	0.014777	0.0126807	0.0108111	0.0173148	0.00698362	-0.00101591	-0.000465401	-0.000694928	-0.0022877	-0.00553347	-0.00994422	-0.00810055	-0.0201917	0	0	-0.000812993	-0.00194595	-0.000621688
0	2010-11-16 22:30:00	0.0568586	0.0548881	-0.00197046	-0.00890203	0.0187819	0.0166654	0.0160603	0.0147216	0.0124966	0.0106206	0.0171224	0.00696174	-0.00105284	-0.000473585	-0.000695732	-0.00226195	-0.00540782	-0.00975382	-0.00798081	-0.0201429	0	0	-0.000293047	-0.001578	0.00197046
0	2010-11-16 23:00:00	0.0561479	0.0568407	0.000692839	-0.00890203	0.0192395	0.0170429	0.0163266	0.014706	0.0123066	0.0104375	0.0169051	0.00694109	-0.00102834	-0.000476174	-0.000702181	-0.00224195	-0.00530683	-0.00956856	-0.00786211	-0.0200889	0	0	0.000262197	-0.00114978	-0.000692839
0	2010-11-16 23:30:00	0.0589908	0.0583439	-0.000646928	-0.00890203	0.0192395	0.0173737	0.0165202	0.0147802	0.0121609	0.0102625	0.0166881	0.00692313	-0.00102628	-0.0004693	-0.000697696	-0.00222919	-0.00523088	-0.00939161	-0.00774641	-0.02004	0	0	0.000822781	-0.000693845	0.000646928
0	2010-11-17	0.0597015	0.0591817	-0.000519847	-0.00890203	0.0190837	0.0173374	0.0165157	0.0148396	0.0120653	0.0100883	0.0164739	0.00690699	-0.000989352	-0.000459127	-0.000683497	-0.00220026	-0.00518566	-0.00921132	-0.00762169	-0.0199898	0	0	0.00135787	-0.000244368	0.000519847
0	2010-11-17 00:30:00	0.0597015	0.0597627	6.11843e-05	-0.00890203	0.0190581	0.0172086	0.0163682	0.0147989	0.0120147	0.00991082	0.0162568	0.00688924	-0.000950369	-0.000444111	-0.000665962	-0.00216159	-0.00516504	-0.0090266	-0.0074964	-0.0199337	0	0	0.00183777	0.000165362	-6.11843e-05
0	2010-11-17 01:00:00	0.0589908	0.059591	0.000600236	-0.00890203	0.018626	0.0169678	0.0161515	0.0146895	0.0120339	0.00973447	0.0160378	0.00687292	-0.000931563	-0.000433191	-0.000648543	-0.00212581	-0.00513794	-0.00883629	-0.00737163	-0.0198772	0	0	0.00223582	0.00050547	-0.000600236
0	2010-11-17 01:30:00	0.0589908	0.059423	0.00043217	-0.00890203	0.018332	0.0167464	0.0159867	0.0145888	0.012053	0.0095251	0.015808	0.00685741	-0.000925524	-0.000427038	-0.000638206	-0.00209675	-0.00510042	-0.00860291	-0.00724736	-0.0198162	0	0	0.00253017	0.000751775	-0.00043217
0	2010-11-17 02:00:00	0.0589908	0.0593699	0.00037915	-0.00890203	0.018263	0.0165992	0.0158714	0.0145529	0.0120441	0.00931199	0.0155861	0.00684224	-0.000937946	-0.000427378	-0.000634841	-0.00209361	-0.0050429	-0.00837748	-0.00712058	-0.0197569	0	0	0.00270515	0.000887659	-0.00037915
0	2010-11-17 02:30:00	0.0604123	0.0594826	-0.000929725	-0.00890203	0.018332	0.0165666	0.0159232	0.0145232	0.0119811	0.0091137	0.0153608	0.00682647	-0.000945357	-0.000435752	-0.00064384	-0.00208193	-0.00495853	-0.00816044	-0.00699277	-0.0196814	0	0	0.00275227	0.000905358	0.000929725
0	2010-11-17 03:00:00	0.0597015	0.0597364	3.49281e-05	-0.00890203	0.018626	0.0167722	0.0160581	0.0144575	0.0118437	0.00892254	0.015131	0.00680921	-0.00100679	-0.000440139	-0.000648063	-0.00208102	-0.00486229	-0.00794873	-0.00686246	-0.0196096	0	0	0.00267067	0.000806566	-3.49281e-05
0	2010-11-17 03:30:00	0.0589908	0.0598186	0.000827756	-0.00890203	0.0191271	0.0168973	0.016027	0.0144005	0.0116464	0.00872927	0.0148994	0.00679095	-0.000937946	-0.000439237	-0.000648063	-0.00208124	-0.00476605	-0.00772321	-0.0067271	-0.019544	0	0	0.00246715	0.000602304	-0.000827756
0	2010-11-17 04:00:00	0.0554371	0.0578956	0.00245849	-0.00890203	0.0182196	0.0167958	0.0159279	0.0142833	0.0114237	0.00853223	0.0146616	0.00677477	-0.000932248	-0.000431838	-0.000645947	-0.00205917	-0.00465402	-0.00749832	-0.0065887	-0.0194786	0	0	0.0021556	0.000312045	-0.00245849
0	2010-11-17 04:30:00	0.0540157	0.0559217	0.00190599	-0.00890203	0.017969	0.0164809	0.0156283	0.0139801	0.0111715	0.00833786	0.0144172	0.00675889	-0.000925524	-0.000423394	-0.000629289	-0.00201617	-0.00450768	-0.00726756	-0.00644979	-0.0194188	0	0	0.00175598	-3.78005e-05	-0.00190599
0	2010-11-17 05:00:00	0.0511728	0.0531775	0.00200474	-0.00890203	0.0176751	0.0160187	0.014991	0.013548	0.0108394	0.00814599	0.0141634	0.00674137	-0.000878101	-0.000407138	-0.000606843	-0.00194709	-0.00435827	-0.00705052	-0.00631086	-0.0193616	0	0	0.00129301	-0.000415939	-0.00200474
0	2010-11-17 05:30:00	0.0454869	0.0487693	0.00328239	-0.00890203	0.0161362	0.0153183	0.0143328	0.01298	0.0104824	0.00796406	0.0139065	0.00672217	-0.000815986	-0.000384915	-0.000580852	-0.00186979	-0.00419274	-0.00684657	-0.00618603	-0.0193002	0	0	0.000794478	-0.000788601	-0.00328239
0	2010-11-17 06:00:00	0.042644	0.0447356	0.00209156	-0.00890203	0.0152721	0.0144265	0.0135871	0.0123378	0.0101087	0.00779388	0.0136434	0.00670044	-0.00077199	-0.000362808	-0.000550348	-0.00175989	-0.00399933	-0.00665301	-0.00606479	-0.0192376	0	0	0.000289432	-0.0011221	-0.00209156
0	2010-11-17 06:30:00	0.039801	0.040747	0.000945968	-0.00890203	0.0145895	0.013571	0.0126928	0.0115464	0.00971164	0.00764147	0.0133919	0.00667773	-0.000750785	-0.000338818	-0.000508448	-0.00164037	-0.00375211	-0.00648121	-0.00594305	-0.0191796	0	0	-0.000193659	-0.00138536	-0.000945968
0	2010-11-17 07:00:00	0.0355366	0.0366779	0.00114129	-0.00890203	0.0137076	0.0127092	0.0117338	0.0107589	0.00924095	0.00750864	0.0131573	0.00665268	-0.000616402	-0.000307027	-0.000467697	-0.00151978	-0.00351236	-0.00633206	-0.00582332	-0.0191297	0	0	-0.000628671	-0.00155218	-0.00114129
0	2010-11-17 07:30:00	0.02914	0.031407	0.002267	-0.00890203	0.0115986	0.0116403	0.0109027	0.010084	0.00872918	0.00739327	0.0129195	0.00662536	-0.000586543	-0.000277336	-0.000430256	-0.00141411	-0.00329403	-0.00620711	-0.0057026	-0.0190754	0	0	-0.000993396	-0.00160313	-0.002267
0	2010-11-17 08:00:00	0.0262971	0.0284425	0.00214536	-0.00890203	0.0113224	0.0106807	0.0101293	0.0094629	0.00827014	0.00729091	0.0126866	0.00659654	-0.000554628	-0.000257186	-0.000392616	-0.00129365	-0.00310083	-0.00608939	-0.00559243	-0.0190165	0	0	-0.00127082	-0.00152687	-0.00214536
0	2010-11-17 08:30:00	0.0241649	0.026048	0.00188306	-0.00890203	0.0109594	0.0100555	0.00950568	0.00878946	0.00786721	0.0071877	0.0124519	0.00656844	-0.000528069	-0.00024138	-0.000361261	-0.00116315	-0.00294317	-0.00597121	-0.00549186	-0.0189642	0	0	-0.00145007	-0.00132093	-0.00188306
0	2010-11-17 09:00:00	0.0241649	0.0244269	0.000262031	-0.00890203	0.0105964	0.00970269	0.00900546	0.00819343	0.00753402	0.00708058	0.012224	0.00654089	-0.000444405	-0.000214765	-0.000328216	-0.00106496	-0.00281934	-0.00585105	-0.0054004	-0.0189067	0	0	-0.00152689	-0.000991764	-0.000262031
0	2010-11-17 09:30:00	0.0206112	0.0221785	0.00156735	-0.00890203	0.00935145	0.00905437	0.0085075	0.00792403	0.00730669	0.0069596	0.0120136	0.00651219	-0.000376249	-0.000189731	-0.000297548	-0.00102063	-0.00272632	-0.00571815	-0.00531652	-0.0188455	0	0	-0.00150384	-0.000554315	-0.00156735
0	2010-11-17 10:00:00	0.018479	0.0213217	0.00284274	-0.00890203	0.00889376	0.00849965	0.00822734	0.00783579	0.00715586	0.00682717	0.0118221	0.00648311	-0.000378305	-0.000182009	-0.000281847	-0.000993441	-0.00265969	-0.00558417	-0.00524072	-0.01878	0	0	-0.00138986	-3.09346e-05	-0.00284274
0	2010-11-17 10:30:00	0.0199005	0.0223195	0.00241896	-0.00890203	0.00941263	0.008364	0.00825259	0.00785692	0.00707558	0.00669656	0.0116464	0.00645538	-0.000447832	-0.000194552	-0.000285826	-0.000983178	-0.00265413	-0.00545263	-0.00516192	-0.0187089	0	0	-0.0011997	0.000550073	-0.00241896
0	2010-11-17 11:00:00	0.0241649	0.0249875	0.000822582	-0.00890203	0.0103202	0.00885721	0.00866859	0.00799836	0.00708165	0.00655279	0.0114866	0.00642779	-0.000485787	-0.000213959	-0.000306192	-0.00100178	-0.00266536	-0.0053117	-0.00508463	-0.0186377	0	0	-0.000952798	0.00115626	-0.000822582
0	2010-11-17 11:30:00	0.0277186	0.0281085	0.000389902	-0.00890203	0.0110028	0.0095355	0.00927714	0.00836173	0.00719009	0.0064075	0.0113361	0.00640081	-0.000504936	-0.000228858	-0.000331524	-0.00106111	-0.00268937	-0.00517935	-0.00501388	-0.0185731	0	0	-0.000671977	0.001753	-0.000389902
0	2010-11-17 12:00:00	0.0305615	0.0312613	0.000699762	-0.00890203	0.0116597	0.0101696	0.00990416	0.00886877	0.0073053	0.00628165	0.0111855	0.00637666	-0.000530811	-0.000241996	-0.000353455	-0.00113789	-0.00272634	-0.00506921	-0.00494769	-0.0185044	0	0	-0.000381961	0.00230559	-0.000699762
0	2010-11-17 12:30:00	0.0334044	0.034196	0.000791601	-0.00890203	0.0123167	0.0107711	0.0104609	0.00937656	0.00743453	0.00615705	0.0110431	0.0063534	-0.000574462	-0.000255134	-0.000372447	-0.00120102	-0.00279846	-0.00496448	-0.00489409	-0.0184288	0	0	-0.000107723	0.00278121	-0.000791601
0	2010-11-17 13:00:00	0.0355366	0.0368743	0.00133767	-0.00890203	0.0129993	0.011348	0.01096	0.00978432	0.0075774	0.00603833	0.0109133	0.00633406	-0.000600337	-0.000267932	-0.000389838	-0.00124763	-0.00288712	-0.00486788	-0.00484809	-0.0183476	0	0	0.000127157	0.0031508	-0.00133767
0	2010-11-17 13:30:00	0.0376688	0.038845	0.00117617	-0.00890203	0.0133623	0.0118427	0.0113496	0.0100866	0.00776275	0.00593501	0.0107997	0.00631739	-0.000606377	-0.000275023	-0.000403259	-0.00128534	-0.00296172	-0.00479566	-0.00481219	-0.0182623	0	0	0.000302065	0.00339067	-0.00117617
0	2010-11-17 14:00:00	0.0390903	0.0400007	0.000910429	-0.00890203	0.0136129	0.0121046	0.0115525	0.0102866	0.00792084	0.00586538	0.0107019	0.00630159	-0.00060672	-0.000279038	-0.000411082	-0.00131633	-0.00300361	-0.00475991	-0.00477884	-0.0181726	0	0	0.000400761	0.0034838	-0.000910429
0	2010-11-17 14:30:00	0.039801	0.0400191	0.000218096	-0.00890203	0.0134314	0.0121919	0.0115895	0.0103858	0.00799854	0.00580358	0.0106261	0.00628791	-0.000612418	-0.000279563	-0.000414193	-0.00133184	-0.00302891	-0.00473355	-0.00474903	-0.0180774	0	0	0.00041254	0.00342082	-0.000218096
0	2010-11-17 15:00:00	0.0390903	0.0393692	0.000278916	-0.00890203	0.0133189	0.012093	0.0114996	0.0103146	0.00800868	0.00575744	0.0105661	0.00627472	-0.00061276	-0.000280539	-0.000414591	-0.00132826	-0.00303405	-0.00472316	-0.00472325	-0.0179788	0	0	0.000333055	0.00320056	-0.000278916
0	2010-11-17 15:30:00	0.0383796	0.037967	-0.000412608	-0.00890203	0.0130684	0.011929	0.011253	0.0101013	0.00795506	0.005725	0.0105154	0.00626425	-0.00061139	-0.00027637	-0.000409934	-0.00130885	-0.00302165	-0.00473445	-0.00469549	-0.0178792	0	0	0.000164762	0.00283024	0.000412608
0	2010-11-17 16:00:00	0.0362474	0.0356153	-0.000632095	-0.00890203	0.0125495	0.011584	0.010868	0.00976925	0.00782662	0.00572013	0.0104711	0.00625332	-0.000579817	-0.000268711	-0.000400194	-0.00128999	-0.00299045	-0.00477309	-0.00467925	-0.0177853	0	0	-8.30709e-05	0.00232518	0.000632095
0	2010-11-17 16:30:00	0.0326937	0.0325243	-0.000169417	-0.00890203	0.0118235	0.0110724	0.0103586	0.00940439	0.00764206	0.00573398	0.0104283	0.00624393	-0.000554285	-0.000258464	-0.000389513	-0.001263	-0.00294139	-0.00482564	-0.00466864	-0.0176933	0	0	-0.000394793	0.00170818	0.000169417
0	2010-11-17 17:00:00	0.0284293	0.0288149	0.00038561	-0.00890203	0.010916	0.0104188	0.00981806	0.00895437	0.00741035	0.00574964	0.0103892	0.00623808	-0.000554971	-0.000252047	-0.000377575	-0.00122797	-0.00289256	-0.00487439	-0.004654	-0.0176032	0	0	-0.000749247	0.00100838	-0.00038561
0	2010-11-17 17:30:00	0.0262971	0.0257196	-0.000577533	-0.00890203	0.0106654	0.00984465	0.00923946	0.00847313	0.0071472	0.00576656	0.0103718	0.00623466	-0.00053548	-0.000245252	-0.00036581	-0.00118946	-0.0028491	-0.00491736	-0.00464185	-0.0175159	0	0	-0.00112103	0.000259896	0.000577533
0	2010-11-17 18:00:00	0.0220327	0.0221764	0.00014372	-0.00890203	0.00993938	0.00927048	0.00869308	0.00799815	0.00688495	0.00578488	0.010356	0.00623533	-0.000504251	-0.000238909	-0.000356929	-0.00115545	-0.00281006	-0.00495961	-0.00464433	-0.0174321	0	0	-0.00148212	-0.00050003	-0.00014372
0	2010-11-17 18:30:00	0.0177683	0.0188111	0.00104276	-0.00890203	0.00914431	0.00874835	0.00824241	0.00756692	0.00664777	0.00580782	0.0103371	0.00624063	-0.000503565	-0.000231515	-0.000347388	-0.00113004	-0.00276716	-0.0050071	-0.00464938	-0.0173494	0	0	-0.00180368	-0.001233	-0.00104276
0	2010-11-17 19:00:00	0.0156361	0.0162347	0.000598619	-0.00890203	0.00885034	0.00825094	0.00779287	0.00723806	0.00642631	0.00583327	0.0103376	0.00624831	-0.000496497	-0.000226036	-0.000337738	-0.0011142	-0.00272583	-0.00505233	-0.00465443	-0.0172742	0	0	-0.00205804	-0.00190164	-0.000598619
0	2010-11-17 19:30:00	0.0142147	0.014135	-7.97381e-05	-0.00890203	0.00848733	0.00788761	0.00749199	0.00699043	0.00622484	0.00586208	0.0103519	0.00625748	-0.000485444	-0.000224047	-0.00033497	-0.00110331	-0.00270677	-0.00509657	-0.00466953	-0.0172035	0	0	-0.00222068	-0.00247186	7.97381e-05
0	2010-11-17 20:00:00	0.0135039	0.01294	-0.0005639	-0.00890203	0.00834924	0.00766624	0.00738591	0.00685844	0.00608506	0.00589537	0.0103661	0.00626833	-0.000492513	-0.000225888	-0.0003362	-0.00110263	-0.00271498	-0.00513648	-0.00469729	-0.0171398	0	0	-0.002272	-0.00291491	0.0005639
0	2010-11-17 20:30:00	0.0135039	0.0128692	-0.00063474	-0.00890203	0.00857415	0.00765573	0.007417	0.00682488	0.00602139	0.00593467	0.0103841	0.00628418	-0.000505279	-0.000232083	-0.000340713	-0.00110285	-0.00273639	-0.0051855	-0.00473009	-0.0170837	0	0	-0.0021989	-0.00320932	0.00063474
0	2010-11-17 21:00:00	0.0142147	0.0136874	-0.000527292	-0.00890203	0.00893716	0.00783924	0.00752647	0.00687882	0.00604397	0.00598698	0.0104304	0.00630375	-0.000516674	-0.000234634	-0.000344909	-0.00111037	-0.00277422	-0.00524391	-0.00476142	-0.0170329	0	0	-0.00199591	-0.00334237	0.000527292
0	2010-11-17 21:30:00	0.0142147	0.0146546	0.000439883	-0.00890203	0.00889376	0.00802801	0.0077339	0.00705307	0.00612396	0.00605188	0.0104892	0.00632706	-0.000504251	-0.000234671	-0.000347794	-0.00113451	-0.00284161	-0.00531451	-0.00480229	-0.0169877	0	0	-0.00166583	-0.00331107	-0.000439883
0	2010-11-17 22:00:00	0.0156361	0.0165085	0.000872423	-0.00890203	0.00918772	0.00824412	0.00801859	0.00736717	0.00628941	0.00613691	0.0105494	0.00635457	-0.000511662	-0.000237	-0.000353365	-0.00116737	-0.0029207	-0.00540082	-0.00485881	-0.0169452	0	0	-0.00121985	-0.00312259	-0.000872423
0	2010-11-17 22:30:00	0.018479	0.0192793	0.000800273	-0.00890203	0.0098447	0.00856697	0.00842309	0.00775625	0.00652709	0.00623886	0.0106116	0.00638648	-0.000543918	-0.0002474	-0.000364163	-0.00120394	-0.00301417	-0.00550266	-0.00491993	-0.0169066	0	0	-0.000677064	-0.00279388	-0.000800273
0	2010-11-17 23:00:00	0.0227434	0.0229155	0.000172086	-0.00890203	0.0106141	0.00918269	0.00900282	0.00819767	0.00682088	0.00635327	0.0106977	0.00641965	-0.000587571	-0.000262379	-0.000381671	-0.00124887	-0.00311531	-0.00560594	-0.00498205	-0.0168734	0	0	-6.34243e-05	-0.00235068	-0.000172086
0	2010-11-17 23:30:00	0.0270078	0.0270965	8.87023e-05	-0.00890203	0.0114782	0.00989094	0.00967015	0.00873285	0.00716014	0.00647325	0.0108008	0.00645302	-0.000618801	-0.000276567	-0.00040315	-0.0013064	-0.00322316	-0.00570958	-0.00504721	-0.0168399	0	0	0.000589788	-0.00182589	-8.87023e-05
0	2010-11-18	0.0305615	0.0313589	0.000797442	-0.00890203	0.0122042	0.0106513	0.0103859	0.00934066	0.00752616	0.00659618	0.0109056	0.00648974	-0.000646045	-0.00029128	-0.000425795	-0.00137367	-0.00333773	-0.00581693	-0.00512092	-0.016817	0	0	0.0012479	-0.00125729	-0.000797442
0	2010-11-18 00:30:00	0.0341152	0.0357277	0.00161245	-0.00890203	0.0131118	0.0113674	0.0110902	0.00995549	0.00790024	0.00673001	0.0110183	0.0065309	-0.000676932	-0.000304492	-0.000445502	-0.00143519	-0.00346644	-0.00592879	-0.00520474	-0.0168026	0	0	0.00187503	-0.000684932	-0.00161245
0	2010-11-18 01:00:00	0.0376688	0.0398968	0.00222802	-0.00890203	0.0139503	0.0121056	0.0117656	0.0105398	0.00828328	0.00686299	0.0111438	0.0065794	-0.000702807	-0.00031729	-0.000463065	-0.00149216	-0.0036172	-0.0060355	-0.00529011	-0.016802	0	0	0.00243642	-0.000148272	-0.00222802
0	2010-11-18 01:30:00	0.0412225	0.0436762	0.00245367	-0.00890203	0.0146763	0.0127944	0.0123719	0.0110672	0.00870073	0.00698955	0.0112822	0.00663264	-0.00070919	-0.000326073	-0.00047957	-0.00154952	-0.0037607	-0.00613472	-0.00538101	-0.0168133	0	0	0.00290067	0.00031672	-0.00245367
0	2010-11-18 02:00:00	0.0440654	0.0466848	0.00261938	-0.00890203	0.0151083	0.0133713	0.0128906	0.0115531	0.00910496	0.00711695	0.0114375	0.00669068	-0.00074076	-0.000336283	-0.000494736	-0.00160967	-0.0038805	-0.00623421	-0.00547496	-0.0168374	0	0	0.00324179	0.000680184	-0.00261938
0	2010-11-18 02:30:00	0.0469084	0.049183	0.00227457	-0.00890203	0.0155404	0.0138387	0.0133205	0.0120148	0.0094671	0.0072547	0.0115963	0.00675331	-0.000772676	-0.000347883	-0.000511186	-0.00167067	-0.00398354	-0.00633713	-0.00557294	-0.0168662	0	0	0.00344086	0.000920592	-0.00227457
0	2010-11-18 03:00:00	0.0483298	0.0511877	0.00285792	-0.00890203	0.0159725	0.0142241	0.0137424	0.0124288	0.00975054	0.00737845	0.0117644	0.00681761	-0.000798893	-0.000362935	-0.000532466	-0.00173026	-0.00407812	-0.00642335	-0.00567596	-0.0169006	0	0	0.00348728	0.00102633	-0.00285792
0	2010-11-18 03:30:00	0.0497513	0.0529983	0.00324697	-0.00890203	0.0165604	0.0146863	0.0141723	0.0127358	0.00998941	0.007492	0.0119374	0.00688359	-0.000843915	-0.000379563	-0.000554939	-0.0017747	-0.00414523	-0.00650153	-0.00578557	-0.0169473	0	0	0.00337935	0.000996552	-0.00324697
0	2010-11-18 04:00:00	0.050462	0.0543169	0.00385494	-0.00890203	0.0171739	0.015129	0.0144836	0.0129358	0.0101683	0.00761087	0.0121216	0.00694856	-0.000867734	-0.000389619	-0.000569129	-0.00180854	-0.00418972	-0.00658739	-0.00589971	-0.0170063	0	0	0.00312439	0.000841148	-0.00385494
0	2010-11-18 04:30:00	0.050462	0.0543235	0.00386151	-0.00890203	0.0171305	0.0154103	0.0146369	0.0130279	0.010266	0.00773085	0.0123215	0.00701663	-0.000842202	-0.00038999	-0.000574981	-0.00183629	-0.00421012	-0.00668011	-0.00602142	-0.0170781	0	0	0.00273814	0.000579967	-0.00386151
0	2010-11-18 05:00:00	0.0497513	0.0532781	0.00352682	-0.00890203	0.016949	0.0153493	0.0145367	0.0130591	0.0102919	0.00785379	0.0125261	0.0070847	-0.00082374	-0.000384697	-0.000574493	-0.00184832	-0.00423018	-0.00678204	-0.00615021	-0.0171617	0	0	0.00224371	0.000241211	-0.00352682
0	2010-11-18 05:30:00	0.0476191	0.0510381	0.00341899	-0.00890203	0.016223	0.0150512	0.0143293	0.0129466	0.0102719	0.00798762	0.0127437	0.0071562	-0.000836504	-0.000382146	-0.000568208	-0.00183763	-0.00423897	-0.00689516	-0.00627753	-0.0172624	0	0	0.00166998	-0.000140778	-0.00341899
0	2010-11-18 06:00:00	0.0469084	0.0494154	0.00250699	-0.00890203	0.0163355	0.0147804	0.0140043	0.0126762	0.0102472	0.0081346	0.0129753	0.0072331	-0.000828409	-0.000377829	-0.000559698	-0.00180312	-0.00422301	-0.00702453	-0.00640933	-0.0173648	0	0	0.00104974	-0.000528186	-0.00250699
0	2010-11-18 06:30:00	0.0433547	0.0468739	0.00351917	-0.00890203	0.0157475	0.014425	0.0136031	0.0123395	0.0101732	0.00829669	0.0132161	0.00731534	-0.00079718	-0.000369756	-0.000550157	-0.0017682	-0.00419449	-0.00717738	-0.00654823	-0.0174701	0	0	0.000417531	-0.000882631	-0.00351917
0	2010-11-18 07:00:00	0.0405118	0.0442537	0.00374186	-0.00890203	0.0150215	0.0139954	0.0132101	0.0120567	0.0100767	0.00847164	0.0134544	0.00739872	-0.000770962	-0.000356205	-0.000535506	-0.00174757	-0.00415523	-0.00733429	-0.00668966	-0.0175795	0	0	-0.000192498	-0.00116807	-0.00374186
0	2010-11-18 07:30:00	0.0383796	0.0419206	0.003541	-0.00890203	0.014477	0.0134485	0.0128505	0.011838	0.00996146	0.00864924	0.0137115	0.00748241	-0.000747486	-0.000350503	-0.000524942	-0.00171585	-0.0041165	-0.00750465	-0.00683514	-0.0176986	0	0	-0.000748725	-0.00135351	-0.003541
0	2010-11-18 08:00:00	0.0355366	0.0406164	0.00507983	-0.00890203	0.0144514	0.0132114	0.0126349	0.0115778	0.00983988	0.00882936	0.0139778	0.00757214	-0.000772333	-0.000346673	-0.000516288	-0.00167991	-0.00411696	-0.00768278	-0.00698414	-0.0178379	0	0	-0.00122394	-0.00141527	-0.00507983
0	2010-11-18 08:30:00	0.0369581	0.0402085	0.00325044	-0.00890203	0.014771	0.0131047	0.0124701	0.0113912	0.00977322	0.00901073	0.0142506	0.00766522	-0.000734036	-0.000344122	-0.000509179	-0.00165945	-0.00415155	-0.00786506	-0.00713265	-0.0179944	0	0	-0.00159693	-0.00133869	-0.00325044
0	2010-11-18 09:00:00	0.0348259	0.0394509	0.00462501	-0.00890203	0.0141574	0.0130447	0.0124424	0.0113443	0.00979203	0.00919421	0.0145298	0.00775923	-0.000727996	-0.000339354	-0.000507353	-0.00165181	-0.00421838	-0.00804941	-0.00728016	-0.0181639	0	0	-0.00185361	-0.00111915	-0.00462501
0	2010-11-18 09:30:00	0.0348259	0.0398269	0.00500103	-0.00890203	0.0142699	0.0129406	0.0124712	0.0114241	0.00991112	0.00938271	0.0148136	0.00785425	-0.000735407	-0.000339508	-0.000505553	-0.00167303	-0.00432274	-0.00823909	-0.00742766	-0.0183453	0	0	-0.00198773	-0.000762413	-0.00500103
0	2010-11-18 10:00:00	0.0362474	0.0411907	0.00494334	-0.00890203	0.0146763	0.0130342	0.0125841	0.0116835	0.0101106	0.00955877	0.0150974	0.00795404	-0.000753869	-0.000347018	-0.000513529	-0.00171301	-0.00445943	-0.00842453	-0.0075807	-0.0185288	0	0	-0.00200103	-0.000284129	-0.00494334
0	2010-11-18 10:30:00	0.0383796	0.043336	0.00495645	-0.00890203	0.0149268	0.0133765	0.0130681	0.0120695	0.0104133	0.0097298	0.0153795	0.00806032	-0.000800264	-0.00036564	-0.000536779	-0.00178094	-0.0046319	-0.00860329	-0.00773778	-0.0187174	0	0	-0.00190294	0.000291186	-0.00495645
0	2010-11-18 11:00:00	0.042644	0.0474693	0.00482535	-0.00890203	0.0161717	0.0140716	0.0138172	0.0126891	0.0108003	0.00990138	0.0156651	0.00817245	-0.00087583	-0.000390717	-0.000570512	-0.00188704	-0.00482438	-0.00879279	-0.00789539	-0.0189028	0	0	-0.00170977	0.000931817	-0.00482535
0	2010-11-18 11:30:00	0.0483298	0.0524647	0.00413492	-0.00890203	0.0174423	0.0150649	0.0147807	0.013504	0.01125	0.0100698	0.0159584	0.00828629	-0.00094707	-0.00042559	-0.000615983	-0.00201036	-0.00501955	-0.00898446	-0.00805099	-0.0190929	0	0	-0.00144351	0.0016009	-0.00413492
0	2010-11-18 12:00:00	0.0533049	0.058177	0.0048721	-0.00890203	0.0188509	0.0163147	0.016007	0.0143961	0.0117147	0.0102461	0.0162549	0.00840114	-0.00103609	-0.000459859	-0.000665959	-0.0021462	-0.00524836	-0.00918181	-0.00820959	-0.0192872	0	0	-0.0011303	0.00225877	-0.0048721
0	2010-11-18 12:30:00	0.0604123	0.064283	0.00387067	-0.00890203	0.0205279	0.0176518	0.0171815	0.0153625	0.0122138	0.0104269	0.0165544	0.00852282	-0.00109251	-0.00049165	-0.000712254	-0.00228844	-0.00549141	-0.00938567	-0.00837575	-0.0194858	0	0	-0.000798616	0.00286539	-0.00387067
0	2010-11-18 13:00:00	0.0646767	0.0694739	0.00479719	-0.00890203	0.0216425	0.0188381	0.0182662	0.0162711	0.0127609	0.010615	0.0168526	0.00864769	-0.0011503	-0.00051826	-0.000755203	-0.00241474	-0.00574307	-0.00960261	-0.00854095	-0.0196984	0	0	-0.000477422	0.00338277	-0.00479719
0	2010-11-18 13:30:00	0.0689411	0.0740186	0.00507746	-0.00890203	0.0226625	0.0198876	0.0191745	0.0170789	0.0133033	0.0108207	0.0171589	0.00877253	-0.00119429	-0.000538452	-0.000787842	-0.00253123	-0.00599774	-0.00983437	-0.00870664	-0.0199308	0	0	-0.000194191	0.00377721	-0.00507746
0	2010-11-18 14:00:00	0.0724947	0.0773422	0.00484755	-0.00890203	0.0232761	0.0206116	0.0198281	0.0178077	0.013841	0.0110382	0.0174775	0.00890166	-0.00121982	-0.000555228	-0.000814774	-0.00263247	-0.00623322	-0.0100802	-0.00887685	-0.0201732	0	0	2.69089e-05	0.00402129	-0.00484755
0	2010-11-18 14:30:00	0.0753377	0.0798768	0.00453911	-0.00890203	0.0237081	0.021191	0.0204252	0.0183561	0.0143485	0.0112561	0.017793	0.00903456	-0.00124672	-0.000572195	-0.000841616	-0.00271843	-0.00643227	-0.010325	-0.00904456	-0.0204149	0	0	0.000166653	0.00409539	-0.00453911
0	2010-11-18 15:00:00	0.0767591	0.0820479	0.00528879	-0.00890203	0.0244776	0.0217379	0.020854	0.0187787	0.0147646	0.0114756	0.0181149	0.00917136	-0.00130781	-0.000587359	-0.000863665	-0.00279557	-0.00661521	-0.0105745	-0.00921229	-0.0206694	0	0	0.000212087	0.00398891	-0.00528879
0	2010-11-18 15:30:00	0.0781806	0.0830941	0.00491348	-0.00890203	0.0247538	0.0221286	0.0211963	0.0191013	0.0151067	0.0117106	0.0184368	0.00930727	-0.00132833	-0.000603499	-0.00088574	-0.0028608	-0.00676377	-0.010839	-0.00937898	-0.0209434	0	0	0.00015748	0.00370088	-0.00491348
0	2010-11-18 16:00:00	0.0781806	0.0834532	0.0052726	-0.00890203	0.0248662	0.0224593	0.021488	0.0192989	0.0153838	0.0119503	0.0187649	0.00944773	-0.00134748	-0.000614908	-0.000906785	-0.00290917	-0.00689502	-0.0111099	-0.00954318	-0.0212224	0	0	4.81203e-06	0.00324011	-0.0052726
0	2010-11-18 16:30:00	0.0774699	0.0832005	0.00573057	-0.00890203	0.0252292	0.0225818	0.0215434	0.0193825	0.0155627	0.0121964	0.0190914	0.00959154	-0.00137802	-0.000622938	-0.00091715	-0.00295479	-0.00700676	-0.0113822	-0.00969577	-0.0215074	0	0	-0.000236216	0.00262486	-0.00573057
0	2010-11-18 17:00:00	0.0753377	0.0818131	0.00647545	-0.00890203	0.0249353	0.0225871	0.0214546	0.0194247	0.0156974	0.0124522	0.0194146	0.00973834	-0.00135853	-0.000624025	-0.000923833	-0.00298955	-0.00710269	-0.0116591	-0.00985887	-0.0218056	0	0	-0.000548687	0.00188196	-0.00647545
0	2010-11-18 17:30:00	0.0746269	0.0796219	0.00499497	-0.00890203	0.0243473	0.0223762	0.0213855	0.0193856	0.0157867	0.0127007	0.019725	0.00988737	-0.00136127	-0.000627441	-0.000931457	-0.003019	-0.00719143	-0.0119206	-0.0100296	-0.0221256	0	0	-0.000909459	0.00104548	-0.00499497
0	2010-11-18 18:00:00	0.0732055	0.0781241	0.00491861	-0.00890203	0.0246157	0.0222342	0.021238	0.0193395	0.0158508	0.0129401	0.0200313	0.0100334	-0.00139148	-0.000631721	-0.000935427	-0.00304327	-0.00727172	-0.0121733	-0.0102039	-0.0224705	0	0	-0.0012906	0.000155022	-0.00491861
0	2010-11-18 18:30:00	0.0703625	0.0764035	0.00604104	-0.00890203	0.0245723	0.0221249	0.0211422	0.0192567	0.015904	0.0131764	0.020355	0.0101798	-0.00139216	-0.000640844	-0.000944426	-0.00306151	-0.00733754	-0.0124193	-0.0103761	-0.0228262	0	0	-0.00166118	-0.000746397	-0.00604104
0	2010-11-18 19:00:00	0.0689411	0.0748421	0.00590098	-0.00890203	0.0243217	0.0221717	0.0211722	0.0192083	0.0159247	0.0134078	0.0206943	0.0103307	-0.00141667	-0.000644896	-0.000954618	-0.00308309	-0.0074017	-0.012655	-0.0105474	-0.0231799	0	0	-0.00198933	-0.00161465	-0.00590098
0	2010-11-18 19:30:00	0.0689411	0.073766	0.0048249	-0.00890203	0.0244598	0.0221196	0.0211618	0.0192403	0.0159631	0.013631	0.0210287	0.0104834	-0.00142305	-0.000649738	-0.000960388	-0.00311294	-0.00747013	-0.012881	-0.0107227	-0.0235484	0	0	-0.00224444	-0.002407	-0.0048249
0	2010-11-18 20:00:00	0.0682303	0.0730823	0.00485205	-0.00890203	0.0245723	0.022169	0.0212125	0.0192997	0.0160251	0.0138569	0.0213617	0.0106374	-0.00142977	-0.000653265	-0.000967442	-0.00313442	-0.00754297	-0.0131028	-0.0109005	-0.0239352	0	0	-0.00239932	-0.00308451	-0.00485205
0	2010-11-18 20:30:00	0.0675196	0.0728093	0.00528969	-0.00890203	0.0246847	0.0222537	0.0213393	0.0193692	0.0161196	0.0140788	0.021701	0.0107893	-0.0014365	-0.000658071	-0.000973953	-0.00316141	-0.00763407	-0.0133156	-0.0110763	-0.0243217	0	0	-0.00243222	-0.00361448	-0.00528969
0	2010-11-18 21:00:00	0.0689411	0.073261	0.00431995	-0.00890203	0.0249787	0.0224151	0.0214776	0.0195568	0.0162777	0.0143072	0.0220435	0.0109404	-0.00145496	-0.000663401	-0.000981694	-0.00319125	-0.00774461	-0.0135303	-0.0112525	-0.0247142	0	0	-0.00232854	-0.00397242	-0.00431995
0	2010-11-18 21:30:00	0.0682303	0.0740695	0.00583918	-0.00890203	0.0250477	0.0226013	0.0217438	0.0198185	0.016512	0.0145263	0.0223841	0.0110889	-0.00146876	-0.000670683	-0.000992149	-0.00322953	-0.00787332	-0.0137324	-0.0114369	-0.0251216	0	0	-0.0020821	-0.00414369	-0.00583918
0	2010-11-18 22:00:00	0.0710733	0.0762466	0.00517331	-0.00890203	0.0257481	0.0229514	0.022138	0.0201787	0.0168008	0.0147489	0.0227219	0.0112382	-0.00148289	-0.000681307	-0.00100714	-0.00327561	-0.0080112	-0.0139374	-0.0116243	-0.025537	0	0	-0.0016959	-0.00412457	-0.00517331
0	2010-11-18 22:30:00	0.0746269	0.0790997	0.00447275	-0.00890203	0.0264051	0.0234604	0.02266	0.0206287	0.0171617	0.014962	0.0230676	0.0113891	-0.00152051	-0.00069531	-0.00102485	-0.00333307	-0.00815563	-0.0141198	-0.0118243	-0.0259548	0	0	-0.00118222	-0.00392262	-0.00447275
0	2010-11-18 23:00:00	0.0796021	0.0828461	0.003244	-0.00890203	0.0272001	0.0241881	0.0233377	0.0211881	0.0175634	0.0151699	0.0234182	0.0115429	-0.00155777	-0.000709837	-0.00104579	-0.00340893	-0.00830884	-0.0143063	-0.0120289	-0.0263756	0	0	-0.000562132	-0.00355634	-0.003244
0	2010-11-18 23:30:00	0.0838665	0.0872263	0.00335982	-0.00890203	0.0280643	0.0249485	0.0241134	0.0219241	0.0180179	0.0153991	0.0237786	0.0117	-0.0015914	-0.000728231	-0.00107395	-0.00349637	-0.00846853	-0.0145059	-0.0122319	-0.0268027	0	0	0.000135629	-0.00305403	-0.00335982
0	2010-11-19	0.0888416	0.0923093	0.0034677	-0.00890203	0.0291967	0.0258208	0.0250654	0.0226811	0.0184881	0.0156425	0.0241654	0.0118581	-0.00165592	-0.000752029	-0.00110579	-0.00358358	-0.0086302	-0.0147192	-0.012443	-0.0272413	0	0	0.000876325	-0.00245206	-0.0034677
0	2010-11-19 00:30:00	0.0945274	0.0981272	0.00359981	-0.00890203	0.0307356	0.0269092	0.0260048	0.0234835	0.0189867	0.0158747	0.0245459	0.0120176	-0.00171131	-0.000775038	-0.00113581	-0.00367426	-0.00880062	-0.0149181	-0.0126517	-0.0276907	0	0	0.00162134	-0.00179238	-0.00359981
0	2010-11-19 01:00:00	0.0987918	0.103299	0.00450709	-0.00890203	0.0316253	0.0279508	0.0269661	0.0242584	0.0194871	0.0160952	0.0249314	0.0121803	-0.0017308	-0.000794142	-0.00116731	-0.00375612	-0.00896302	-0.015101	-0.0128548	-0.0281374	0	0	0.00233059	-0.00111969	-0.00450709
0	2010-11-19 01:30:00	0.103767	0.108212	0.0044454	-0.00890203	0.0324638	0.0289598	0.0278444	0.0250107	0.0200014	0.0163124	0.0253323	0.0123446	-0.00178152	-0.000805774	-0.00118964	-0.00383929	-0.00910904	-0.0152781	-0.0130624	-0.0285761	0	0	0.00296509	-0.000478368	-0.0044454
0	2010-11-19 02:00:00	0.109453	0.112524	0.00307134	-0.00890203	0.0335094	0.0296371	0.0285187	0.0256896	0.0204575	0.0165192	0.0257205	0.0125085	-0.00177047	-0.000819251	-0.00120774	-0.00390839	-0.00926564	-0.0154444	-0.0132735	-0.0290251	0	0	0.00348946	9.0741e-05	-0.00307134
0	2010-11-19 02:30:00	0.110164	0.115747	0.00558298	-0.00890203	0.0339592	0.0303453	0.029125	0.0262419	0.0208877	0.0167208	0.0261044	0.0126731	-0.00181913	-0.000828294	-0.00122436	-0.00396434	-0.00941696	-0.0156114	-0.0134872	-0.0294846	0	0	0.00387422	0.000553189	-0.00558298
0	2010-11-19 03:00:00	0.113717	0.118387	0.00466965	-0.00890203	0.0345294	0.0308506	0.029593	0.0266606	0.0213029	0.0169216	0.0265007	0.0128379	-0.00182723	-0.000840647	-0.00124015	-0.00400189	-0.00955873	-0.0157728	-0.0136958	-0.0299518	0	0	0.0040977	0.000883419	-0.00466965
0	2010-11-19 03:30:00	0.114428	0.120059	0.00563119	-0.00890203	0.03478	0.0313075	0.0299342	0.0269434	0.0216808	0.0171169	0.0269036	0.0130014	-0.00186985	-0.000846046	-0.00125018	-0.00404102	-0.00966179	-0.0159368	-0.0139014	-0.0304134	0	0	0.00414742	0.00106659	-0.00563119
0	2010-11-19 04:00:00	0.115849	0.121116	0.00526697	-0.00890203	0.035212	0.03152	0.0300495	0.0271863	0.0219813	0.017318	0.0273058	0.0131659	-0.0018319	-0.000849351	-0.00125695	-0.00408385	-0.00973567	-0.0161036	-0.0141065	-0.0308731	0	0	0.00402092	0.00109959	-0.00526697
0	2010-11-19 04:30:00	0.115849	0.120387	0.00453729	-0.00890203	0.034555	0.0315226	0.0302074	0.0274121	0.0221682	0.0175284	0.0276928	0.0133286	-0.00186017	-0.000856145	-0.00127057	-0.00412481	-0.00979328	-0.0162954	-0.0143136	-0.0313295	0	0	0.00372583	0.000991221	-0.00453729
0	2010-11-19 05:00:00	0.117271	0.12068	0.00340876	-0.00890203	0.0351864	0.0316567	0.0303631	0.0275417	0.0223029	0.0177602	0.0280924	0.0134904	-0.00190849	-0.000866997	-0.00128085	-0.00416036	-0.00983327	-0.0165007	-0.0145192	-0.0317829	0	0	0.00327936	0.000761383	-0.00340876
0	2010-11-19 05:30:00	0.11656	0.120401	0.00384115	-0.00890203	0.035575	0.0318649	0.0304714	0.0275644	0.0223679	0.0179919	0.0284964	0.0136535	-0.00193402	-0.000880808	-0.00129585	-0.00416984	-0.00987183	-0.016715	-0.0147178	-0.0322434	0	0	0.0027071	0.000439501	-0.00384115
0	2010-11-19 06:00:00	0.114428	0.119572	0.00514362	-0.00890203	0.0356441	0.0321189	0.0305567	0.0274839	0.0223912	0.0182429	0.0288942	0.0138176	-0.001933	-0.000880389	-0.00130252	-0.00418191	-0.0098968	-0.0169588	-0.0149143	-0.0327117	0	0	0.00204136	6.21855e-05	-0.00514362
0	2010-11-19 06:30:00	0.113717	0.117485	0.00376814	-0.00890203	0.0351686	0.0319485	0.0303874	0.0274268	0.0223814	0.0185151	0.0292792	0.0139832	-0.00188866	-0.000876035	-0.00129946	-0.00419103	-0.00992162	-0.0172145	-0.0151118	-0.0331891	0	0	0.00131904	-0.000329626	-0.00376814
0	2010-11-19 07:00:00	0.110164	0.114816	0.00465218	-0.00890203	0.034555	0.0315983	0.0300912	0.0272987	0.0223563	0.0187726	0.0296564	0.0141475	-0.00190609	-0.000865559	-0.00128935	-0.00418204	-0.009954	-0.0174574	-0.0153113	-0.0336779	0	0	0.000579249	-0.00069384	-0.00465218
0	2010-11-19 07:30:00	0.109453	0.112509	0.00305632	-0.00890203	0.0343735	0.0311908	0.0297488	0.0271213	0.0223359	0.0190346	0.0300306	0.0143113	-0.0018645	-0.000861322	-0.0012801	-0.00416547	-0.010043	-0.0177156	-0.0155114	-0.0341648	0	0	-0.000139134	-0.000990433	-0.00305632
0	2010-11-19 08:00:00	0.107321	0.110431	0.00311057	-0.00890203	0.0340539	0.0309095	0.0295367	0.0269112	0.0223747	0.0193112	0.0304049	0.0144731	-0.00187658	-0.000859444	-0.00127665	-0.00415157	-0.0101354	-0.0179933	-0.0157039	-0.0346609	0	0	-0.000799869	-0.00118449	-0.00311057
0	2010-11-19 08:30:00	0.104478	0.109225	0.00474687	-0.00890203	0.0339849	0.0307922	0.0294007	0.0267925	0.0225159	0.0195914	0.0307914	0.0146326	-0.00188125	-0.000861926	-0.00127605	-0.00415354	-0.0102456	-0.0182769	-0.0158958	-0.0351636	0	0	-0.00137153	-0.00124883	-0.00474687
0	2010-11-19 09:00:00	0.105188	0.108388	0.00319953	-0.00890203	0.0337856	0.0307271	0.0294029	0.026848	0.0226651	0.0198638	0.0311636	0.0147889	-0.00191282	-0.000864477	-0.00128196	-0.00419293	-0.0103997	-0.0185531	-0.0160853	-0.0356696	0	0	-0.0018293	-0.00116603	-0.00319953
0	2010-11-19 09:30:00	0.105899	0.109086	0.00318637	-0.00890203	0.034192	0.0308312	0.0296126	0.0271395	0.0229003	0.0201277	0.0315235	0.0149431	-0.00190952	-0.00087578	-0.00129897	-0.00426207	-0.0105732	-0.0188335	-0.0162737	-0.0361696	0	0	-0.00215636	-0.000929686	-0.00318637
0	2010-11-19 10:00:00	0.107321	0.110841	0.00352063	-0.00890203	0.0347109	0.0311488	0.0301658	0.0275895	0.0232375	0.020405	0.0318815	0.0150967	-0.00198886	-0.00090326	-0.00133164	-0.00434915	-0.0107801	-0.0191095	-0.0164661	-0.0366742	0	0	-0.00234466	-0.000544906	-0.00352063
0	2010-11-19 10:30:00	0.111585	0.114889	0.00330387	-0.00890203	0.0362498	0.0320547	0.0309899	0.0282224	0.0236448	0.0206818	0.0322304	0.015249	-0.00207445	-0.000934192	-0.00136971	-0.00447205	-0.0110285	-0.019401	-0.0166596	-0.0371692	0	0	-0.00239518	-2.79554e-05	-0.00330387
0	2010-11-19 11:00:00	0.117271	0.119675	0.00240398	-0.00890203	0.037615	0.0331158	0.0320041	0.0291389	0.0241376	0.0209694	0.0325856	0.0154013	-0.00212153	-0.000969251	-0.00142204	-0.0046238	-0.0113065	-0.0197045	-0.0168586	-0.0376618	0	0	-0.00231761	0.000594853	-0.00240398
0	2010-11-19 11:30:00	0.120825	0.124913	0.00408856	-0.00890203	0.0386093	0.034363	0.0333595	0.0301537	0.0247226	0.0212189	0.0329425	0.0155528	-0.00221363	-0.00100761	-0.00148061	-0.00478237	-0.0115962	-0.0199708	-0.0170667	-0.0381488	0	0	-0.00212942	0.00128893	-0.00408856
0	2010-11-19 12:00:00	0.127932	0.131734	0.00380201	-0.00890203	0.0408742	0.0357795	0.0346297	0.0312209	0.0253747	0.0214419	0.0333136	0.0157022	-0.00232976	-0.00104575	-0.00152887	-0.00494596	-0.0118853	-0.0202198	-0.0172733	-0.0386312	0	0	-0.00185458	0.00201369	-0.00380201
0	2010-11-19 12:30:00	0.134328	0.137924	0.00359577	-0.00890203	0.0423775	0.037226	0.0358364	0.0323256	0.0260191	0.0216679	0.0336972	0.0158491	-0.00236202	-0.0010772	-0.00157914	-0.00510148	-0.0121848	-0.0204752	-0.0174824	-0.0391137	0	0	-0.00152179	0.00272521	-0.00359577
0	2010-11-19 13:00:00	0.140725	0.143124	0.00239939	-0.00890203	0.0431035	0.0384943	0.0371101	0.0333756	0.0266917	0.0219044	0.0340763	0.0159924	-0.00241583	-0.00110505	-0.00162957	-0.00525904	-0.0124857	-0.0207481	-0.0176921	-0.0396027	0	0	-0.00116252	0.00337895	-0.00239939
0	2010-11-19 13:30:00	0.146411	0.148479	0.00206782	-0.00890203	0.0445299	0.0395659	0.0381452	0.0343895	0.0273867	0.0221602	0.0344648	0.0161335	-0.00252661	-0.00113384	-0.00166732	-0.00538848	-0.0127638	-0.0210375	-0.0179007	-0.0401006	0	0	-0.000808826	0.0039326	-0.00206782
0	2010-11-19 14:00:00	0.149965	0.153249	0.0032842	-0.00890203	0.0457827	0.0406543	0.0390731	0.0351308	0.0280502	0.0224055	0.0348562	0.0162729	-0.00255989	-0.00116094	-0.00170322	-0.00548447	-0.0130081	-0.0213189	-0.0181053	-0.0405914	0	0	-0.000491242	0.00434863	-0.0032842
0	2010-11-19 14:30:00	0.153518	0.157191	0.00367303	-0.00890203	0.0468718	0.0416297	0.0397659	0.0357785	0.0286269	0.022647	0.0352445	0.0164101	-0.0025649	-0.00117084	-0.00173112	-0.00557437	-0.0132106	-0.0215989	-0.0183104	-0.0410796	0	0	-0.000236702	0.00459653	-0.00367303
0	2010-11-19 15:00:00	0.153518	0.158563	0.00504493	-0.00890203	0.0464653	0.0420361	0.0403215	0.0363847	0.0290864	0.0228862	0.0356297	0.0165468	-0.00257472	-0.0011821	-0.00174854	-0.00566357	-0.0133656	-0.0218762	-0.0185074	-0.0415612	0	0	-6.67554e-05	0.00465465	-0.00504493
0	2010-11-19 15:30:00	0.156361	0.160527	0.00416549	-0.00890203	0.0473216	0.0424489	0.0407307	0.0368386	0.0294387	0.0231272	0.0360072	0.016682	-0.00259888	-0.00119209	-0.00176484	-0.0057246	-0.0135004	-0.0221551	-0.018707	-0.0420386	0	0	3.9051e-06	0.00451148	-0.00416549
0	2010-11-19 16:00:00	0.15494	0.161327	0.00638768	-0.00890203	0.0478917	0.0428238	0.0409773	0.0370244	0.0296847	0.0233694	0.0363873	0.0168162	-0.00264925	-0.00120763	-0.00178198	-0.00575572	-0.0136319	-0.0224397	-0.0189025	-0.0425115	0	0	-3.15332e-05	0.00416637	-0.00638768
0	2010-11-19 16:30:00	0.15494	0.160974	0.00603462	-0.00890203	0.0478049	0.0432586	0.0411676	0.0369517	0.0298675	0.0236168	0.0367615	0.0169511	-0.00266806	-0.00121344	-0.00179283	-0.0057653	-0.0137289	-0.0227165	-0.0191025	-0.0429739	0	0	-0.000171474	0.00362962	-0.00603462
0	2010-11-19 17:00:00	0.15494	0.159426	0.00448596	-0.00890203	0.0477181	0.043104	0.0409072	0.0368853	0.0300213	0.0238614	0.0371403	0.0170844	-0.002617	-0.00120905	-0.00179123	-0.00579006	-0.013781	-0.0229793	-0.0193041	-0.0434388	0	0	-0.000405926	0.00292206	-0.00448596
0	2010-11-19 17:30:00	0.152097	0.155679	0.0035823	-0.00890203	0.0464219	0.0425209	0.0404762	0.0367641	0.0300513	0.0241121	0.0375145	0.0172184	-0.00258577	-0.00120022	-0.0017872	-0.0058059	-0.013817	-0.0232611	-0.0194965	-0.0439014	0	0	-0.000717064	0.00207392	-0.0035823
0	2010-11-19 18:00:00	0.152808	0.152365	-0.000442927	-0.00890203	0.0458518	0.0419194	0.040082	0.0365954	0.0300054	0.0243535	0.0379028	0.0173534	-0.0026137	-0.00120079	-0.00178486	-0.00582227	-0.0138465	-0.0235199	-0.0196925	-0.0443596	0	0	-0.00108032	0.00112335	0.000442927
0	2010-11-19 18:30:00	0.151386	0.150242	-0.00114442	-0.00890203	0.0462148	0.0416002	0.0398444	0.0363618	0.0299152	0.0245817	0.0382766	0.0174875	-0.00263216	-0.00121247	-0.0017924	-0.0058139	-0.013874	-0.0237591	-0.0198805	-0.0448225	0	0	-0.00146592	0.000114403	0.00114442
0	2010-11-19 19:00:00	0.149254	0.148248	-0.00100605	-0.00890203	0.0461891	0.0417132	0.0398052	0.0360446	0.0298447	0.0248134	0.0386413	0.0176189	-0.00268584	-0.00121885	-0.00179945	-0.0058099	-0.0139048	-0.0240093	-0.0200654	-0.045281	0	0	-0.00184087	-0.000905321	0.00100605
0	2010-11-19 19:30:00	0.146411	0.146409	-2.11933e-06	-0.00890203	0.0462404	0.041677	0.0396658	0.0358775	0.0297452	0.025045	0.0390058	0.0177485	-0.00262441	-0.00121697	-0.00180299	-0.00581918	-0.0139396	-0.0242535	-0.0202442	-0.0457351	0	0	-0.00217112	-0.00188723	2.11933e-06
0	2010-11-19 20:00:00	0.143568	0.143526	-4.24172e-05	-0.00890203	0.0453329	0.0414309	0.039471	0.0357634	0.0296713	0.0252595	0.039364	0.0178783	-0.00263045	-0.00121092	-0.00180068	-0.00583132	-0.0140018	-0.0244628	-0.02042	-0.0461773	0	0	-0.00242392	-0.00278442	4.24172e-05
0	2010-11-19 20:30:00	0.143568	0.141484	-0.00208428	-0.00890203	0.0451948	0.0410586	0.0391748	0.0356673	0.0296722	0.0254597	0.0397172	0.0180081	-0.00263546	-0.0012086	-0.00179285	-0.00583906	-0.0141019	-0.0246645	-0.0205918	-0.0466083	0	0	-0.00257017	-0.00355435	0.00208428
0	2010-11-19 21:00:00	0.142147	0.139917	-0.00222992	-0.00890203	0.0448574	0.040772	0.0390215	0.035658	0.0297824	0.0256496	0.0400547	0.0181353	-0.00263649	-0.00121093	-0.0017962	-0.00584732	-0.0142331	-0.0248472	-0.0207545	-0.0470388	0	0	-0.00258651	-0.00416132	0.00222992
0	2010-11-19 21:30:00	0.141436	0.140248	-0.00118748	-0.00890203	0.0453073	0.0408188	0.0391528	0.0357854	0.0299895	0.0258554	0.040386	0.0182589	-0.00266305	-0.00121769	-0.00180537	-0.00588797	-0.0143836	-0.0250397	-0.0209152	-0.0474555	0	0	-0.00245721	-0.00457857	0.00118748
0	2010-11-19 22:00:00	0.144279	0.141724	-0.0025549	-0.00890203	0.0457137	0.0410791	0.0395791	0.0361988	0.0302927	0.0260522	0.0407104	0.0183826	-0.00268322	-0.00123432	-0.00182514	-0.00596383	-0.0145491	-0.0252204	-0.0210738	-0.0478675	0	0	-0.00217552	-0.00479001	0.0025549
0	2010-11-19 22:30:00	0.149254	0.145298	-0.00395559	-0.00890203	0.0468461	0.0418484	0.0403882	0.0367433	0.0306643	0.02624	0.0410241	0.0185064	-0.00275948	-0.00126161	-0.00186107	-0.00604494	-0.0147014	-0.0253997	-0.0212228	-0.0482738	0	0	-0.00174444	-0.00479125	0.00395559
0	2010-11-19 23:00:00	0.152097	0.150096	-0.0020009	-0.00890203	0.0482548	0.0429458	0.0413287	0.0374895	0.0310617	0.0264325	0.0413252	0.0186294	-0.00287163	-0.00128909	-0.00189671	-0.00615451	-0.0148847	-0.0255675	-0.0213623	-0.0486763	0	0	-0.00117691	-0.00458996	0.0020009
0	2010-11-19 23:30:00	0.159915	0.155613	-0.00430141	-0.00890203	0.04962	0.0440499	0.042419	0.0384051	0.0315154	0.026626	0.0416199	0.0187502	-0.00286764	-0.00131641	-0.00193807	-0.0062817	-0.0150666	-0.0257408	-0.0215037	-0.0490745	0	0	-0.000495289	-0.00420551	0.00430141
0	2010-11-20	0.16489	0.161131	-0.00375902	-0.00890203	0.0505887	0.0451957	0.0435854	0.0393872	0.0320336	0.0268463	0.0418984	0.0188708	-0.00294458	-0.00134156	-0.00198148	-0.00640515	-0.0152517	-0.0259433	-0.0216371	-0.0494702	0	0	0.000269783	-0.00366781	0.00375902
0	2010-11-20 00:30:00	0.171287	0.167377	-0.00390925	-0.00890203	0.0521788	0.0463714	0.0446597	0.0403262	0.0325684	0.0270731	0.0421617	0.0189896	-0.00301479	-0.00137009	-0.00201631	-0.00651344	-0.0154407	-0.0261367	-0.0217549	-0.0498685	0	0	0.00108117	-0.0030154	0.00390925
0	2010-11-20 01:00:00	0.176262	0.173367	-0.00289453	-0.00890203	0.0534316	0.0475939	0.0456602	0.0411714	0.0331461	0.0272773	0.042426	0.0191068	-0.00305035	-0.00138821	-0.00204579	-0.00660005	-0.015627	-0.0262966	-0.021873	-0.0502675	0	0	0.00189742	-0.00229295	0.00289453
0	2010-11-20 01:30:00	0.180526	0.178377	-0.00214906	-0.00890203	0.0541576	0.0485419	0.0465466	0.0419026	0.0337213	0.0274582	0.0426648	0.0192226	-0.00303463	-0.00140105	-0.00207051	-0.00666715	-0.015801	-0.026428	-0.0219898	-0.0506717	0	0	0.0026754	-0.00154831	0.00214906
0	2010-11-20 02:00:00	0.185501	0.182807	-0.00269455	-0.00890203	0.0550395	0.0491944	0.0471887	0.0425682	0.0342692	0.0276187	0.0428838	0.0193378	-0.00307657	-0.00140337	-0.00207985	-0.00672487	-0.0159491	-0.0265483	-0.0220883	-0.0510651	0	0	0.00337292	-0.000829233	0.00269455
0	2010-11-20 02:30:00	0.187633	0.186352	-0.00128147	-0.00890203	0.0555584	0.0497465	0.0476394	0.0431072	0.0347613	0.0277839	0.0431117	0.0194579	-0.00305206	-0.00140987	-0.00208525	-0.00676111	-0.0160696	-0.0266694	-0.0221823	-0.0514542	0	0	0.00395151	-0.000180078	0.00128147
0	2010-11-20 03:00:00	0.189766	0.188728	-0.00103754	-0.00890203	0.055584	0.0501814	0.0480797	0.0434994	0.0351587	0.0279376	0.0433158	0.0195824	-0.00308865	-0.00141107	-0.00209341	-0.00678328	-0.0161832	-0.0267716	-0.0222722	-0.0518455	0	0	0.00437887	0.000361263	0.00103754
0	2010-11-20 03:30:00	0.192608	0.19128	-0.00132891	-0.00890203	0.05631	0.0505889	0.0484128	0.0438189	0.0355124	0.028085	0.0435057	0.0197062	-0.00309606	-0.00141854	-0.00209938	-0.00681004	-0.0162522	-0.0268713	-0.0223677	-0.05224	0	0	0.00463094	0.000766035	0.00132891
0	2010-11-20 04:00:00	0.196873	0.192664	-0.00420856	-0.00890203	0.0565606	0.0508922	0.0486583	0.0440259	0.0357839	0.0282174	0.0436817	0.019833	-0.00312592	-0.00142319	-0.00210766	-0.00682611	-0.0162666	-0.0269616	-0.0224561	-0.0526296	0	0	0.00469349	0.00101662	0.00420856
0	2010-11-20 04:30:00	0.196162	0.193207	-0.00295496	-0.00890203	0.0565172	0.0511683	0.0488601	0.0441555	0.0359291	0.0283432	0.0438705	0.0199571	-0.0031209	-0.00142766	-0.00211398	-0.00685697	-0.0162476	-0.0270398	-0.0225445	-0.0530111	0	0	0.00456303	0.00110776	0.00295496
0	2010-11-20 05:00:00	0.196873	0.193128	-0.00374528	-0.00890203	0.0567243	0.0512088	0.0488785	0.0442758	0.0359694	0.0284545	0.0440494	0.0200813	-0.00311589	-0.00143291	-0.00212466	-0.00687357	-0.0162151	-0.0271164	-0.0226354	-0.0533923	0	0	0.00424697	0.00104678	0.00374528
0	2010-11-20 05:30:00	0.198294	0.191836	-0.00645856	-0.00890203	0.0564047	0.0511567	0.0488774	0.0442312	0.0359222	0.028547	0.0442219	0.020202	-0.00316524	-0.00143753	-0.00212777	-0.0068709	-0.0161593	-0.0271779	-0.0227283	-0.0537744	0	0	0.00376317	0.000853007	0.00645856
0	2010-11-20 06:00:00	0.193319	0.190573	-0.00274673	-0.00890203	0.0566296	0.0510852	0.0487161	0.0440398	0.0358133	0.0286352	0.0443931	0.0203132	-0.00312125	-0.00143621	-0.00212482	-0.00684227	-0.0160944	-0.0272375	-0.0228294	-0.05416	0	0	0.00313869	0.000556118	0.00274673
0	2010-11-20 06:30:00	0.190476	0.18789	-0.00258674	-0.00890203	0.0561108	0.0508444	0.0483715	0.0437124	0.0356368	0.0287145	0.0445649	0.0204206	-0.00308728	-0.0014207	-0.00211117	-0.00679773	-0.0160152	-0.0272916	-0.0229254	-0.0545371	0	0	0.00240807	0.000193839	0.00258674
0	2010-11-20 07:00:00	0.186212	0.184333	-0.00187921	-0.00890203	0.0553157	0.050368	0.0478391	0.04326	0.0354272	0.0287711	0.0447552	0.0205261	-0.00303656	-0.00139837	-0.00208266	-0.00674624	-0.0159285	-0.0273279	-0.0230143	-0.0549131	0	0	0.00161104	-0.000191028	0.00187921
0	2010-11-20 07:30:00	0.181948	0.179901	-0.00204697	-0.00890203	0.0542267	0.0495335	0.0470934	0.0427967	0.0351734	0.0288258	0.0449499	0.0206323	-0.00297444	-0.00137773	-0.00205479	-0.00666788	-0.0158441	-0.0273575	-0.0231022	-0.0552865	0	0	0.000789994	-0.000553935	0.00204697
0	2010-11-20 08:00:00	0.178394	0.175504	-0.00288995	-0.00890203	0.0532501	0.048708	0.0463983	0.0422241	0.0349222	0.0288669	0.0451258	0.0207366	-0.00296737	-0.00136113	-0.00202637	-0.00658579	-0.0157791	-0.0273874	-0.0232006	-0.0556535	0	0	-1.26565e-05	-0.000852031	0.00288995
0	2010-11-20 08:30:00	0.175551	0.1721	-0.00345121	-0.00890203	0.0529305	0.0480192	0.0457056	0.0416507	0.0346931	0.0289028	0.0452984	0.0208374	-0.00291596	-0.00134808	-0.00200373	-0.00651299	-0.0157319	-0.0274079	-0.0232941	-0.0560165	0	0	-0.000757123	-0.00104746	0.00345121
0	2010-11-20 09:00:00	0.171287	0.168508	-0.00277811	-0.00890203	0.0518671	0.0474319	0.0451788	0.0411796	0.0345019	0.0289328	0.0454715	0.0209382	-0.00291494	-0.00133591	-0.00198794	-0.00646045	-0.0156826	-0.0274312	-0.0233846	-0.0563748	0	0	-0.00140861	-0.00111024	0.00277811
0	2010-11-20 09:30:00	0.169865	0.166444	-0.00342139	-0.00890203	0.0515731	0.0469645	0.0448284	0.0408961	0.0343689	0.0289686	0.0456569	0.0210328	-0.0029032	-0.00132792	-0.00197449	-0.00644117	-0.0156564	-0.0274628	-0.02348	-0.0567375	0	0	-0.00193936	-0.00102058	0.00342139
0	2010-11-20 10:00:00	0.168444	0.165269	-0.00317446	-0.00890203	0.051435	0.0466506	0.0446658	0.0408008	0.0342639	0.028994	0.0458326	0.0211235	-0.00288645	-0.00132961	-0.00197469	-0.00644583	-0.0156684	-0.0274925	-0.023575	-0.057122	0	0	-0.0023301	-0.000770361	0.00317446
0	2010-11-20 10:30:00	0.168444	0.165733	-0.00271098	-0.00890203	0.0518414	0.0467221	0.0448052	0.040872	0.0342296	0.0290174	0.0460087	0.0212097	-0.00293147	-0.00134099	-0.00198672	-0.0064747	-0.015706	-0.0275214	-0.0236689	-0.0575063	0	0	-0.00257106	-0.000363809	0.00271098
0	2010-11-20 11:00:00	0.170576	0.167358	-0.00321826	-0.00890203	0.052386	0.0470644	0.0452016	0.0411416	0.0342879	0.0290394	0.04618	0.0212907	-0.00297615	-0.00136104	-0.00200877	-0.0065255	-0.015768	-0.0275647	-0.0237528	-0.0578955	0	0	-0.0026622	0.000182766	0.00321826
0	2010-11-20 11:30:00	0.174129	0.170064	-0.00406576	-0.00890203	0.0531554	0.0476801	0.0457813	0.0415151	0.0344083	0.0290592	0.0463589	0.0213631	-0.00303154	-0.00138014	-0.00203607	-0.00659139	-0.0158355	-0.027607	-0.0238272	-0.0582759	0	0	-0.00261294	0.000842055	0.00406576
0	2010-11-20 12:00:00	0.176262	0.173353	-0.00290858	-0.00890203	0.0540195	0.048361	0.0463784	0.0420565	0.0345962	0.0290766	0.0465171	0.0214315	-0.00306346	-0.00139546	-0.00206103	-0.0066725	-0.0159318	-0.0276424	-0.0238979	-0.0586535	0	0	-0.00244122	0.00157759	0.00290858
0	2010-11-20 12:30:00	0.179815	0.176627	-0.0031886	-0.00890203	0.0546331	0.0490199	0.047086	0.0425799	0.0348139	0.0290838	0.0466672	0.0214939	-0.00307828	-0.00141107	-0.00208622	-0.00674183	-0.0160428	-0.0276686	-0.0239661	-0.0590281	0	0	-0.00217205	0.0023462	0.0031886
0	2010-11-20 13:00:00	0.18408	0.180261	-0.00381885	-0.00890203	0.0555584	0.0497555	0.0476797	0.0430939	0.0350987	0.0290864	0.0468005	0.0215475	-0.00313333	-0.00142214	-0.00210233	-0.00679778	-0.0161618	-0.0277052	-0.0240298	-0.0593705	0	0	-0.00183569	0.00310082	0.00381885
0	2010-11-20 13:30:00	0.186212	0.183314	-0.00289766	-0.00890203	0.0561542	0.0502881	0.0481788	0.0435627	0.0354099	0.0291051	0.0469286	0.0215983	-0.00310985	-0.00143186	-0.00211595	-0.00683812	-0.0162916	-0.0277717	-0.0240838	-0.0596944	0	0	-0.00146548	0.00379358	0.00289766
0	2010-11-20 14:00:00	0.190476	0.185791	-0.00468562	-0.00890203	0.0564225	0.0508323	0.0486387	0.0439564	0.0357236	0.0291504	0.0470488	0.0216448	-0.00312763	-0.00143272	-0.00212486	-0.00687862	-0.0164168	-0.0278675	-0.0241564	-0.0600035	0	0	-0.00109553	0.00437887	0.00468562
0	2010-11-20 14:30:00	0.191898	0.187751	-0.0041467	-0.00890203	0.0568545	0.0510941	0.0489211	0.0443025	0.0360169	0.0292091	0.0471581	0.021681	-0.00312262	-0.00143821	-0.00213045	-0.00691263	-0.0165226	-0.027964	-0.0242363	-0.0603152	0	0	-0.000758446	0.00481614	0.0041467
0	2010-11-20 15:00:00	0.192608	0.189059	-0.00354903	-0.00890203	0.0569236	0.0514364	0.0492058	0.0445899	0.0362792	0.02926	0.0472684	0.0217101	-0.00315989	-0.00144365	-0.00213879	-0.00693782	-0.0166092	-0.0280624	-0.0243196	-0.0606299	0	0	-0.000483097	0.00507246	0.00354903
0	2010-11-20 15:30:00	0.193319	0.190281	-0.00303834	-0.00890203	0.0574247	0.0516904	0.0494594	0.0447649	0.0364721	0.0293287	0.0474144	0.0217361	-0.00316593	-0.00145221	-0.00214816	-0.00697596	-0.0166738	-0.0281803	-0.02441	-0.060933	0	0	-0.00029272	0.00512449	0.00303834
0	2010-11-20 16:00:00	0.194741	0.190725	-0.0040153	-0.00890203	0.0576496	0.0519365	0.0496161	0.0449274	0.0366085	0.0294066	0.0475711	0.0217578	-0.00319716	-0.00146054	-0.0021633	-0.00701043	-0.0167317	-0.0283096	-0.0244954	-0.0612345	0	0	-0.000203355	0.00495989	0.0040153
0	2010-11-20 16:30:00	0.194741	0.190173	-0.00456753	-0.00890203	0.0574937	0.0520537	0.0497407	0.0450047	0.0366747	0.0295032	0.0477378	0.0217717	-0.00323044	-0.00147086	-0.00217618	-0.00704893	-0.0167826	-0.0284529	-0.0245758	-0.0615227	0	0	-0.000222769	0.00457809	0.00456753
0	2010-11-20 17:00:00	0.193319	0.189406	-0.00391347	-0.00890203	0.0576753	0.0521111	0.0497488	0.045018	0.0366849	0.0295894	0.0478946	0.0217806	-0.00322406	-0.00147927	-0.00218829	-0.00707094	-0.0168405	-0.0285842	-0.02465	-0.0617978	0	0	-0.0003499	0.00399033	0.00391347
0	2010-11-20 17:30:00	0.191187	0.187716	-0.00347067	-0.00890203	0.0576062	0.0520122	0.0496105	0.0448945	0.0366879	0.0296853	0.0480452	0.0217845	-0.00323648	-0.00148253	-0.00219451	-0.00708609	-0.0168782	-0.0287085	-0.0247032	-0.0620624	0	0	-0.000574885	0.00321914	0.00347067
0	2010-11-20 18:00:00	0.191187	0.185107	-0.00608031	-0.00890203	0.0570617	0.0518261	0.0493812	0.0446999	0.0366512	0.0297732	0.0481905	0.0217898	-0.00321061	-0.00147863	-0.00219314	-0.00710495	-0.0169136	-0.0288189	-0.0247461	-0.0623163	0	0	-0.00087965	0.00229708	0.00608031
0	2010-11-20 18:30:00	0.186923	0.182177	-0.00474603	-0.00890203	0.0567677	0.0514291	0.04901	0.0445289	0.0365568	0.0298562	0.0483089	0.0217926	-0.00320491	-0.00147705	-0.00219274	-0.00712466	-0.0169438	-0.0289305	-0.024783	-0.0625409	0	0	-0.00123905	0.00126507	0.00474603
0	2010-11-20 19:00:00	0.182658	0.178561	-0.00409777	-0.00890203	0.0559036	0.0510084	0.0487184	0.0443281	0.0364527	0.029953	0.0484102	0.0217917	-0.00323614	-0.00148062	-0.00219597	-0.0071241	-0.016987	-0.0290508	-0.0248244	-0.0627521	0	0	-0.00162249	0.000170136	0.00409777
0	2010-11-20 19:30:00	0.179815	0.176168	-0.00364727	-0.00890203	0.0560851	0.0507571	0.0485121	0.0440554	0.03634	0.0300422	0.048494	0.0217868	-0.00326771	-0.00148756	-0.00219979	-0.00711613	-0.0170221	-0.0291541	-0.0248724	-0.0629497	0	0	-0.00199595	-0.00093706	0.00364727
0	2010-11-20 20:00:00	0.178394	0.174018	-0.00437575	-0.00890203	0.0561542	0.0506646	0.0482873	0.0437945	0.0362542	0.0301468	0.0485797	0.0217767	-0.00324081	-0.00148595	-0.00220053	-0.00711623	-0.0170463	-0.0292823	-0.0249159	-0.0631205	0	0	-0.00232424	-0.00200499	0.00437575
0	2010-11-20 20:30:00	0.175551	0.17144	-0.00411073	-0.00890203	0.0556787	0.0504616	0.0480718	0.0435843	0.0361713	0.0302983	0.0486686	0.0217651	-0.0032163	-0.00148069	-0.00219925	-0.00712955	-0.0170793	-0.0294493	-0.0249669	-0.0632786	0	0	-0.00257343	-0.00298405	0.00411073
0	2010-11-20 21:00:00	0.174129	0.168848	-0.00528199	-0.00890203	0.0548836	0.0501062	0.0478551	0.043561	0.0361365	0.0304606	0.0487572	0.0217548	-0.0032301	-0.00147716	-0.00219597	-0.00714801	-0.0171137	-0.0296213	-0.0250078	-0.0634287	0	0	-0.00271328	-0.00382932	0.00528199
0	2010-11-20 21:30:00	0.172708	0.167905	-0.00480288	-0.00890203	0.0551776	0.0498301	0.0477617	0.0435375	0.0361357	0.0306389	0.048851	0.0217423	-0.00322646	-0.00148648	-0.00220168	-0.00715542	-0.0171774	-0.0298041	-0.0250467	-0.0635469	0	0	-0.00271937	-0.00450309	0.00480288
0	2010-11-20 22:00:00	0.172708	0.168001	-0.00470678	-0.00890203	0.0554459	0.0499926	0.0478608	0.0435954	0.036191	0.030808	0.0489395	0.0217283	-0.00327478	-0.00149447	-0.00221125	-0.0071709	-0.0172562	-0.0299738	-0.0250831	-0.0636415	0	0	-0.00257509	-0.00497699	0.00470678
0	2010-11-20 22:30:00	0.174129	0.169438	-0.00469191	-0.00890203	0.0560851	0.0502492	0.048188	0.0437696	0.036339	0.0309698	0.0490217	0.0217107	-0.003257	-0.00150348	-0.00222356	-0.00720268	-0.017327	-0.0301376	-0.0251195	-0.0637161	0	0	-0.002273	-0.00523371	0.00469191
0	2010-11-20 23:00:00	0.175551	0.171221	-0.00432957	-0.00890203	0.0562153	0.050745	0.0486306	0.0441033	0.0365414	0.0311242	0.049096	0.0216878	-0.00329461	-0.00150903	-0.00223629	-0.00724676	-0.0174481	-0.0302773	-0.0251448	-0.0637795	0	0	-0.00181568	-0.005268	0.00432957
0	2010-11-20 23:30:00	0.177683	0.174236	-0.00344745	-0.00890203	0.0571051	0.0511657	0.0490698	0.0445486	0.0368136	0.0312451	0.0491625	0.0216566	-0.00331239	-0.00151752	-0.00224581	-0.00730229	-0.0175991	-0.0303654	-0.025161	-0.0638226	0	0	-0.00121599	-0.00508706	0.00344745
0	2010-11-21	0.180526	0.177628	-0.0028977	-0.00890203	0.0575806	0.0517514	0.049654	0.0450759	0.0372009	0.0313449	0.0492192	0.0216191	-0.00334533	-0.00153062	-0.00226529	-0.00734332	-0.0177689	-0.0304353	-0.0251721	-0.0638482	0	0	-0.00049654	-0.00471011	0.0028977
0	2010-11-21 00:30:00	0.186212	0.181766	-0.00444569	-0.00890203	0.05835	0.0524076	0.0503364	0.0455939	0.0376588	0.0314368	0.0492587	0.0215807	-0.00339605	-0.00154346	-0.00228233	-0.00741305	-0.0179412	-0.0304881	-0.0251772	-0.0638573	0	0	0.000311424	-0.00416726	0.00444569
0	2010-11-21 01:00:00	0.191187	0.187037	-0.00415028	-0.00890203	0.0595771	0.0531459	0.0509945	0.0464409	0.0382004	0.0315302	0.0492885	0.0215374	-0.00338967	-0.00155569	-0.00230305	-0.00751354	-0.0181008	-0.0305472	-0.0251782	-0.0638601	0	0	0.00116977	-0.00349761	0.00415028
0	2010-11-21 01:30:00	0.193319	0.192085	-0.00123412	-0.00890203	0.0600526	0.0539335	0.052079	0.0473151	0.0387254	0.0316246	0.0493041	0.0214886	-0.00342343	-0.00158577	-0.00234489	-0.00760907	-0.0182381	-0.0305954	-0.0251707	-0.0638574	0	0	0.00203571	-0.00274677	0.00123412
0	2010-11-21 02:00:00	0.20398	0.199403	-0.00457698	-0.00890203	0.0623096	0.0552275	0.0532546	0.0482089	0.0392125	0.0316888	0.0493119	0.0214388	-0.00358116	-0.00161677	-0.00238115	-0.00771901	-0.0183536	-0.0306073	-0.025152	-0.0638368	0	0	0.00286443	-0.00196384	0.00457698
0	2010-11-21 02:30:00	0.209666	0.206014	-0.00365167	-0.00890203	0.0637951	0.0566335	0.0543461	0.0490744	0.0396601	0.0317438	0.0493067	0.0213854	-0.00361033	-0.00165063	-0.00242214	-0.00780549	-0.0184121	-0.0306186	-0.0251233	-0.0637999	0	0	0.00361187	-0.00119822	0.00365167
0	2010-11-21 03:00:00	0.211798	0.211042	-0.00075643	-0.00890203	0.0641226	0.0580175	0.0554769	0.0497712	0.0399945	0.0317906	0.0492826	0.0213298	-0.00368521	-0.00165966	-0.00245514	-0.00788211	-0.0184482	-0.0306159	-0.0250874	-0.0637494	0	0	0.00423748	-0.000496248	0.00075643
0	2010-11-21 03:30:00	0.216774	0.215576	-0.00119792	-0.00890203	0.0655313	0.0586442	0.0560257	0.0503759	0.0402461	0.0318236	0.049244	0.0212736	-0.00364259	-0.0016633	-0.00246239	-0.00794261	-0.0184609	-0.0305942	-0.025037	-0.0636925	0	0	0.00470688	0.000101977	0.00119792
0	2010-11-21 04:00:00	0.218906	0.217078	-0.00182731	-0.00890203	0.0652985	0.0588892	0.0562253	0.0506335	0.0404263	0.0318364	0.049182	0.0212174	-0.00363655	-0.00165872	-0.00246097	-0.00791078	-0.01845	-0.0305558	-0.0249779	-0.0636367	0	0	0.00499398	0.000565319	0.00182731
0	2010-11-21 04:30:00	0.219616	0.217351	-0.00226524	-0.00890203	0.0651604	0.0588661	0.0560779	0.0504795	0.0405354	0.0318303	0.0491084	0.0211605	-0.00358047	-0.00164343	-0.00243828	-0.00785201	-0.0184211	-0.0304999	-0.0249057	-0.0635808	0	0	0.00508275	0.00087375	0.00226524
0	2010-11-21 05:00:00	0.217484	0.215552	-0.00193245	-0.00890203	0.0643909	0.0583844	0.0554313	0.0501498	0.0405642	0.0318094	0.0490082	0.0211012	-0.00347561	-0.00161434	-0.00240429	-0.00776801	-0.0183395	-0.0304313	-0.0248224	-0.0635182	0	0	0.0049682	0.0010197	0.00193245
0	2010-11-21 05:30:00	0.21322	0.211583	-0.00163647	-0.00890203	0.0626449	0.0575174	0.0546649	0.0496083	0.0404927	0.0317725	0.0488858	0.0210389	-0.00343834	-0.00158225	-0.00236291	-0.00767812	-0.0182052	-0.0303525	-0.024733	-0.063453	0	0	0.00465674	0.00100848	0.00163647
0	2010-11-21 06:00:00	0.208955	0.207998	-0.000957025	-0.00890203	0.0619623	0.0564863	0.0538142	0.0490271	0.0402779	0.0317236	0.0487489	0.0209742	-0.00336448	-0.0015582	-0.00232598	-0.00758596	-0.0180285	-0.0302704	-0.024626	-0.0633781	0	0	0.00416569	0.000857804	0.000957025
0	2010-11-21 06:30:00	0.206113	0.204031	-0.00208139	-0.00890203	0.0610982	0.055697	0.053073	0.0483458	0.0399356	0.0316647	0.0485902	0.0209042	-0.00336984	-0.00154776	-0.00230157	-0.00747586	-0.0178179	-0.0301814	-0.0245103	-0.0632895	0	0	0.00352218	0.000596303	0.00208139
0	2010-11-21 07:00:00	0.201848	0.200539	-0.00130921	-0.00890203	0.0606484	0.0551449	0.0524737	0.0476341	0.039501	0.0315905	0.0484155	0.0208309	-0.00336208	-0.00153699	-0.00227943	-0.00739158	-0.0176061	-0.0300731	-0.0243906	-0.0631809	0	0	0.00276137	0.000261291	0.00130921
0	2010-11-21 07:30:00	0.200427	0.196721	-0.00370513	-0.00890203	0.0599914	0.0545213	0.0518109	0.0470607	0.038996	0.0314959	0.0482251	0.0207568	-0.0032905	-0.00152134	-0.00226233	-0.00731378	-0.0173873	-0.0299549	-0.0242639	-0.0630606	0	0	0.0019242	-0.000104174	0.00370513
0	2010-11-21 08:00:00	0.192608	0.191903	-0.000705379	-0.00890203	0.0585394	0.0537831	0.0512185	0.0464247	0.0384829	0.0313765	0.04803	0.0206816	-0.00330498	-0.0015038	-0.00223822	-0.00723379	-0.0171728	-0.0298105	-0.0241265	-0.0629413	0	0	0.00105473	-0.000454643	0.000705379
0	2010-11-21 08:30:00	0.191898	0.18865	-0.00324823	-0.00890203	0.0586518	0.053058	0.0504325	0.045799	0.0379669	0.0311934	0.04783	0.0206036	-0.00320889	-0.00148083	-0.00220438	-0.00714967	-0.0170041	-0.0295923	-0.0239886	-0.0628065	0	0	0.000197402	-0.000745813	0.00324823
0	2010-11-21 09:00:00	0.18408	0.183799	-0.000280581	-0.00890203	0.0571998	0.0522351	0.0496418	0.0451381	0.0374887	0.0309613	0.0476108	0.0205233	-0.00314746	-0.0014606	-0.00217625	-0.00706571	-0.0168613	-0.0293388	-0.0238532	-0.0626507	0	0	-0.000605708	-0.000937969	0.000280581
0	2010-11-21 09:30:00	0.181237	0.179759	-0.00147794	-0.00890203	0.0561542	0.0514228	0.0489352	0.0445319	0.0371028	0.0307021	0.0473732	0.0204405	-0.00311555	-0.00144146	-0.00214957	-0.00698532	-0.0167358	-0.0290548	-0.0237143	-0.0624885	0	0	-0.00131743	-0.000999068	0.00147794
0	2010-11-21 10:00:00	0.179815	0.176371	-0.00344426	-0.00890203	0.0553847	0.0505867	0.0482528	0.0440389	0.036756	0.0304006	0.0471464	0.0203584	-0.00312056	-0.00143107	-0.00212596	-0.0069176	-0.016613	-0.0287466	-0.0235724	-0.0623095	0	0	-0.00190765	-0.000907238	0.00344426
0	2010-11-21 10:30:00	0.176972	0.174591	-0.0023809	-0.00890203	0.0552466	0.0501088	0.0477848	0.0435663	0.0364474	0.030082	0.0469164	0.0202737	-0.00308261	-0.00142075	-0.00211074	-0.00686044	-0.0164847	-0.028419	-0.0234214	-0.0621256	0	0	-0.00235498	-0.00065251	0.0023809
0	2010-11-21 11:00:00	0.17484	0.173313	-0.00152708	-0.00890203	0.0548836	0.049726	0.0475035	0.0432656	0.0361741	0.0297457	0.0466784	0.0201859	-0.00306449	-0.00141384	-0.00210235	-0.00682938	-0.0163604	-0.0280837	-0.0232688	-0.0619394	0	0	-0.00264778	-0.000237649	0.00152708
0	2010-11-21 11:30:00	0.174129	0.173035	-0.00109479	-0.00890203	0.0546765	0.0495788	0.0474159	0.043118	0.0359088	0.0294093	0.046429	0.0200955	-0.00308364	-0.00141174	-0.00209546	-0.00680682	-0.0162117	-0.0277625	-0.0231112	-0.0617493	0	0	-0.00278454	0.000321929	0.00109479
0	2010-11-21 12:00:00	0.175551	0.17385	-0.00170085	-0.00890203	0.0550395	0.0495215	0.047379	0.0430711	0.0356618	0.0290815	0.0461563	0.0200035	-0.00307087	-0.0014126	-0.0020929	-0.00679019	-0.0160713	-0.0274475	-0.0229516	-0.0615504	0	0	-0.00277364	0.000999168	0.00170085
0	2010-11-21 12:30:00	0.176972	0.174735	-0.00223704	-0.00890203	0.0549704	0.049645	0.0474596	0.0430281	0.0353992	0.0287429	0.0458753	0.0199099	-0.00307053	-0.00141264	-0.00209418	-0.00675802	-0.0159286	-0.027118	-0.022799	-0.0613368	0	0	-0.00263244	0.00175719	0.00223704
0	2010-11-21 13:00:00	0.178394	0.175967	-0.00242642	-0.00890203	0.0551085	0.049757	0.0475243	0.0429383	0.0351684	0.0284052	0.0455805	0.0198168	-0.00308192	-0.00140569	-0.00208401	-0.00671849	-0.0157758	-0.0267832	-0.0226339	-0.0611125	0	0	-0.00238579	0.00255178	0.00242642
0	2010-11-21 13:30:00	0.180526	0.177058	-0.00346819	-0.00890203	0.05529	0.0497402	0.0473675	0.0427836	0.0349333	0.028054	0.0452887	0.0197225	-0.00300533	-0.00139124	-0.00206527	-0.00665933	-0.015607	-0.0264385	-0.0224621	-0.0608613	0	0	-0.00206417	0.00333433	0.00346819
0	2010-11-21 14:00:00	0.179815	0.176384	-0.00343173	-0.00890203	0.0542701	0.0494747	0.047031	0.0425242	0.0346795	0.0276991	0.0449886	0.019624	-0.0029717	-0.0013677	-0.00203802	-0.00657697	-0.0154341	-0.0260951	-0.0222809	-0.0605945	0	0	-0.00170147	0.00405509	0.00343173
0	2010-11-21 14:30:00	0.176972	0.175344	-0.00162887	-0.00890203	0.0535263	0.0489136	0.0465481	0.042153	0.0343763	0.0273533	0.0446717	0.0195248	-0.00292063	-0.00134222	-0.00200066	-0.00648179	-0.0152536	-0.0257669	-0.0220673	-0.0603223	0	0	-0.0013326	0.00466636	0.00162887
0	2010-11-21 15:00:00	0.176262	0.174035	-0.00222702	-0.00890203	0.0530252	0.0482821	0.0458819	0.0416335	0.0340537	0.0270101	0.0443557	0.0194247	-0.0028625	-0.00131598	-0.00196334	-0.00636372	-0.0150172	-0.0254389	-0.0218471	-0.0600559	0	0	-0.000991117	0.00512559	0.00222702
0	2010-11-21 15:30:00	0.173419	0.171656	-0.0017625	-0.00890203	0.0520742	0.0475544	0.0451731	0.0409826	0.0336608	0.0266795	0.0439981	0.0193247	-0.00281247	-0.00128936	-0.00192424	-0.00624313	-0.0147692	-0.0251321	-0.0216198	-0.05979	0	0	-0.000706927	0.00539801	0.0017625
0	2010-11-21 16:00:00	0.169154	0.168839	-0.000315464	-0.00890203	0.0511667	0.0467694	0.0444274	0.0402999	0.0332012	0.0263636	0.0436125	0.0192229	-0.00272551	-0.00126527	-0.00188808	-0.00613615	-0.0145016	-0.024836	-0.0213945	-0.0595302	0	0	-0.000504336	0.00545884	0.000315464
0	2010-11-21 16:30:00	0.165601	0.165312	-0.000288675	-0.00890203	0.0502335	0.0458724	0.0435457	0.0395827	0.0326974	0.0260536	0.0432253	0.0191198	-0.00269792	-0.0012441	-0.00185616	-0.00601575	-0.0142219	-0.0245428	-0.0211627	-0.0592694	0	0	-0.000400427	0.00529475	0.000288675
0	2010-11-21 17:00:00	0.162047	0.160858	-0.0011889	-0.00890203	0.0489196	0.0449401	0.0426916	0.0387631	0.0321354	0.0257338	0.0428184	0.0190168	-0.00267946	-0.00122552	-0.00182248	-0.00588774	-0.0139539	-0.0242499	-0.0209262	-0.0590141	0	0	-0.000403948	0.00490467	0.0011889
0	2010-11-21 17:30:00	0.157783	0.156748	-0.00103452	-0.00890203	0.048306	0.0440404	0.0417315	0.0379686	0.0315292	0.0254155	0.0424204	0.018914	-0.00259374	-0.00119428	-0.00178193	-0.00576721	-0.0137127	-0.0239637	-0.0206918	-0.0587555	0	0	-0.000514731	0.00429987	0.00103452
0	2010-11-21 18:00:00	0.152097	0.15128	-0.000817222	-0.00890203	0.0467415	0.0429767	0.0408221	0.0371507	0.030932	0.0251049	0.0420146	0.0188109	-0.00249002	-0.00116598	-0.00174323	-0.00565515	-0.0134758	-0.0236792	-0.0204555	-0.0584866	0	0	-0.000723705	0.0035033	0.000817222
0	2010-11-21 18:30:00	0.1457	0.146447	0.000746714	-0.00890203	0.0459208	0.0420718	0.0399392	0.036346	0.0303649	0.0248016	0.0416153	0.018708	-0.00246813	-0.00113596	-0.00170236	-0.00554413	-0.0132641	-0.0234092	-0.0202185	-0.0582112	0	0	-0.00101348	0.00254834	-0.000746714
0	2010-11-21 19:00:00	0.141436	0.141203	-0.000233289	-0.00890203	0.0449265	0.0411096	0.039039	0.0355624	0.0297894	0.0245033	0.0412221	0.0186036	-0.00243121	-0.00111997	-0.00166696	-0.00544404	-0.0130683	-0.0231387	-0.0199741	-0.0579255	0	0	-0.00135946	0.0014769	0.000233289
0	2010-11-21 19:30:00	0.13575	0.136374	0.000624005	-0.00890203	0.0440624	0.0403141	0.0382368	0.0348749	0.0292453	0.0242098	0.0408242	0.018501	-0.00238687	-0.00110199	-0.00164483	-0.00535244	-0.0128914	-0.0228569	-0.0197281	-0.0576357	0	0	-0.00173149	0.00033719	-0.000624005
0	2010-11-21 20:00:00	0.128643	0.13135	0.00270694	-0.00890203	0.0429733	0.0393897	0.0375728	0.0342531	0.0287335	0.0239234	0.0404244	0.0183982	-0.00235804	-0.00109531	-0.00162872	-0.00529203	-0.0127255	-0.0225721	-0.019481	-0.0573493	0	0	-0.00209582	-0.000818954	-0.00270694
0	2010-11-21 20:30:00	0.1258	0.127752	0.0019523	-0.00890203	0.0427405	0.0388518	0.0369757	0.0337234	0.0282374	0.0236507	0.0400151	0.0182923	-0.00237273	-0.00108507	-0.00161296	-0.00524031	-0.0125696	-0.022294	-0.0192421	-0.0570601	0	0	-0.00241736	-0.00193884	-0.0019523
0	2010-11-21 21:00:00	0.122957	0.124133	0.00117657	-0.00890203	0.0421349	0.0383023	0.0364985	0.0332391	0.0277894	0.0233965	0.0395885	0.0181869	-0.00233079	-0.00108139	-0.00160353	-0.00520283	-0.0124582	-0.0220289	-0.0190011	-0.0567602	0	0	-0.00266211	-0.00297178	-0.00117657
0	2010-11-21 21:30:00	0.118692	0.121276	0.00258332	-0.00890203	0.0416772	0.0379911	0.0361481	0.0328016	0.0274014	0.0231638	0.0391617	0.0180865	-0.0023415	-0.00107272	-0.00159636	-0.0051679	-0.0123995	-0.0217783	-0.0187722	-0.0564537	0	0	-0.00279953	-0.00387182	-0.00258332
0	2010-11-21 22:00:00	0.118692	0.118555	-0.000137696	-0.00890203	0.0411583	0.0375042	0.0357044	0.0324314	0.0271197	0.022958	0.0387101	0.0179858	-0.00234047	-0.00106825	-0.0015838	-0.00514186	-0.0123394	-0.0215518	-0.0185394	-0.0561451	0	0	-0.00280471	-0.00460021	0.000137696
0	2010-11-21 22:30:00	0.11656	0.11661	4.97946e-05	-0.00890203	0.0407519	0.0371187	0.0353044	0.032136	0.0268838	0.0227728	0.0382682	0.0178868	-0.00230993	-0.00106063	-0.00157657	-0.0051131	-0.0122875	-0.0213336	-0.0183025	-0.0558389	0	0	-0.00266034	-0.00512758	-4.97946e-05
0	2010-11-21 23:00:00	0.113717	0.115017	0.00129961	-0.00890203	0.0401383	0.0366566	0.034992	0.0319486	0.0267266	0.0225948	0.0378383	0.0177857	-0.00229181	-0.00105568	-0.00156984	-0.00511763	-0.0122253	-0.0211093	-0.0180691	-0.0555298	0	0	-0.00235806	-0.00543549	-0.00129961
0	2010-11-21 23:30:00	0.113717	0.11494	0.00122238	-0.00890203	0.0401126	0.0363779	0.0348871	0.0318783	0.0266233	0.0224329	0.0374039	0.0176878	-0.00230423	-0.00105816	-0.00157116	-0.0051156	-0.0121592	-0.0208829	-0.0178397	-0.0552143	0	0	-0.00189947	-0.00551749	-0.00122238
0	2010-11-22	0.115139	0.116309	0.00116982	-0.00890203	0.0405191	0.0364662	0.0349781	0.0318862	0.0265664	0.0222574	0.0369649	0.0175894	-0.00235028	-0.00106785	-0.00157863	-0.00510825	-0.0120905	-0.0206298	-0.0176159	-0.0549002	0	0	-0.00129631	-0.00537945	-0.00116982
0	2010-11-22 00:30:00	0.117982	0.118674	0.000692814	-0.00890203	0.0410202	0.0367864	0.0352351	0.0320057	0.026518	0.0220943	0.036534	0.0174921	-0.0023415	-0.00107009	-0.00158172	-0.00509385	-0.0120283	-0.0203995	-0.0173987	-0.0545864	0	0	-0.000570135	-0.00503916	-0.000692814
0	2010-11-22 01:00:00	0.119403	0.121293	0.00188989	-0.00890203	0.0412017	0.0371393	0.0355981	0.0321651	0.0265342	0.0219258	0.0361125	0.0173961	-0.00230492	-0.00106656	-0.00157931	-0.00507089	-0.0119692	-0.0201596	-0.017182	-0.0542687	0	0	0.000248776	-0.0045253	-0.00188989
0	2010-11-22 01:30:00	0.123667	0.124435	0.000767986	-0.00890203	0.0417896	0.0374726	0.035801	0.0323534	0.0265835	0.0217587	0.0356975	0.0172989	-0.00228234	-0.00104779	-0.00156134	-0.00504042	-0.0118884	-0.0199296	-0.0169643	-0.053951	0	0	0.00112303	-0.00387561	-0.000767986
0	2010-11-22 02:00:00	0.12651	0.12671	0.000199582	-0.00890203	0.0415903	0.0376146	0.0359278	0.0325503	0.0266477	0.0215738	0.0352979	0.0172032	-0.00223334	-0.00103259	-0.00153796	-0.00499749	-0.0117985	-0.0196906	-0.0167501	-0.053629	0	0	0.0020103	-0.00313452	-0.000199582
0	2010-11-22 02:30:00	0.1258	0.129148	0.00334827	-0.00890203	0.0416337	0.0377019	0.0360753	0.0327167	0.0267068	0.0213832	0.0348953	0.0171088	-0.00220849	-0.00101788	-0.00151899	-0.00494416	-0.0116763	-0.0194654	-0.016546	-0.0533099	0	0	0.00286583	-0.00235036	-0.00334827
0	2010-11-22 03:00:00	0.127932	0.131599	0.0036667	-0.00890203	0.0418587	0.0377539	0.0361826	0.0328854	0.026765	0.0211669	0.0344913	0.0170093	-0.00220108	-0.00101079	-0.00150309	-0.00489227	-0.0115171	-0.019223	-0.0163514	-0.0529865	0	0	0.00364518	-0.0015722	-0.0036667
0	2010-11-22 03:30:00	0.131486	0.13423	0.00274487	-0.00890203	0.0422907	0.0379947	0.0363981	0.032926	0.0267458	0.0209484	0.0341031	0.0169128	-0.00219675	-0.00100737	-0.00149449	-0.00482501	-0.0113135	-0.0189924	-0.016167	-0.052651	0	0	0.00430701	-0.000846627	-0.00274487
0	2010-11-22 04:00:00	0.132907	0.136452	0.00354545	-0.00890203	0.0426971	0.0382708	0.0364938	0.0329104	0.0266535	0.0207269	0.0337341	0.0168149	-0.00216882	-0.000995054	-0.0014779	-0.0047623	-0.0110949	-0.0187475	-0.0159892	-0.0523124	0	0	0.00481568	-0.000214653	-0.00354545
0	2010-11-22 04:30:00	0.134328	0.136914	0.00258509	-0.00890203	0.0422907	0.0382345	0.0364132	0.0327587	0.0264876	0.0204964	0.0333746	0.0167192	-0.00209998	-0.000979551	-0.00145627	-0.00467043	-0.0108748	-0.0184895	-0.0158259	-0.0519974	0	0	0.00514352	0.000291052	-0.00258509
0	2010-11-22 05:00:00	0.132196	0.136107	0.00391088	-0.00890203	0.0416772	0.0379937	0.0360352	0.0324556	0.0262597	0.0202682	0.0330308	0.0166263	-0.00207136	-0.00094794	-0.00141774	-0.00456427	-0.0106568	-0.0182354	-0.0156708	-0.0516941	0	0	0.00527261	0.000648351	-0.00391088
0	2010-11-22 05:30:00	0.130775	0.133867	0.00309247	-0.00890203	0.0409334	0.0373038	0.0353379	0.0319821	0.0259106	0.020055	0.0327016	0.0165383	-0.00194576	-0.000916525	-0.00137125	-0.00444357	-0.0104537	-0.0179867	-0.0155263	-0.0513927	0	0	0.00519594	0.000847122	-0.00309247
0	2010-11-22 06:00:00	0.1258	0.130134	0.0043342	-0.00890203	0.0395247	0.0364836	0.034553	0.0313531	0.0255122	0.0198496	0.032396	0.0164568	-0.00190609	-0.000881126	-0.00132549	-0.00431347	-0.0102459	-0.0177506	-0.0153874	-0.0510908	0	0	0.00491789	0.000889875	-0.0043342
0	2010-11-22 06:30:00	0.122957	0.12614	0.00318329	-0.00890203	0.0386863	0.0354851	0.0336598	0.0305734	0.0250407	0.0196506	0.0321094	0.0163808	-0.00184295	-0.000855609	-0.00128163	-0.00418723	-0.0100404	-0.0175241	-0.0152626	-0.0507948	0	0	0.00445387	0.00079146	-0.00318329
0	2010-11-22 07:00:00	0.117982	0.121472	0.00349003	-0.00890203	0.0375972	0.034597	0.0326985	0.0296836	0.0245191	0.019456	0.0318308	0.0163098	-0.0018238	-0.000834288	-0.00124793	-0.00407569	-0.00980883	-0.0172854	-0.0151423	-0.0505074	0	0	0.00382939	0.000577852	-0.00349003
0	2010-11-22 07:30:00	0.114428	0.116234	0.00180575	-0.00890203	0.0365338	0.033549	0.0316393	0.0287062	0.0239435	0.0192576	0.0315726	0.0162418	-0.00176066	-0.000819203	-0.00122269	-0.00398459	-0.00957888	-0.017059	-0.0150256	-0.0502198	0	0	0.00307837	0.000284104	-0.00180575
0	2010-11-22 08:00:00	0.10661	0.109688	0.00307771	-0.00890203	0.0346497	0.032346	0.030511	0.0277805	0.0233156	0.019048	0.0313175	0.0161776	-0.00177308	-0.000807153	-0.00120367	-0.0039148	-0.00937406	-0.0168321	-0.0149094	-0.0499344	0	0	0.00224096	-4.83897e-05	-0.00307771
0	2010-11-22 08:30:00	0.101635	0.103839	0.00220466	-0.00890203	0.0335607	0.0310194	0.0293549	0.0269117	0.022701	0.0188425	0.0310753	0.0161214	-0.00172908	-0.000797134	-0.00118645	-0.0038514	-0.00919356	-0.0166282	-0.0148013	-0.0496441	0	0	0.001361	-0.000375124	-0.00220466
0	2010-11-22 09:00:00	0.0945274	0.0981662	0.00363879	-0.00890203	0.0322645	0.02988	0.0283993	0.026054	0.0221177	0.0186455	0.0308439	0.0160658	-0.00171131	-0.000789061	-0.00117329	-0.0037867	-0.00907881	-0.0164358	-0.0147053	-0.0493535	0	0	0.00048322	-0.000651959	-0.00363879
0	2010-11-22 09:30:00	0.0923952	0.0941218	0.00172661	-0.00890203	0.0318759	0.0290792	0.0275971	0.0252548	0.0216141	0.0184425	0.0306207	0.0160126	-0.00168303	-0.000773972	-0.00115235	-0.00373137	-0.00900191	-0.0162501	-0.0146194	-0.0490728	0	0	-0.000349494	-0.000838582	-0.00172661
0	2010-11-22 10:00:00	0.0895523	0.0902679	0.000715566	-0.00890203	0.0308815	0.0283825	0.0269446	0.0246822	0.0212108	0.0182296	0.0304084	0.0159656	-0.00163334	-0.000759784	-0.00113313	-0.00368529	-0.0089462	-0.0160654	-0.014539	-0.0487728	0	0	-0.00109871	-0.000901672	-0.000715566
0	2010-11-22 10:30:00	0.0859986	0.0876076	0.00160901	-0.00890203	0.030268	0.0278304	0.0265262	0.0242807	0.0208827	0.0180098	0.0302057	0.0159258	-0.00162126	-0.000746948	-0.00111722	-0.00365673	-0.00889871	-0.0158869	-0.0144642	-0.0484774	0	0	-0.00173268	-0.000817556	-0.00160901
0	2010-11-22 11:00:00	0.0838665	0.0862096	0.00234309	-0.00890203	0.0301299	0.0274097	0.0262449	0.0241261	0.0206077	0.0178063	0.0300143	0.0158936	-0.00162126	-0.000745977	-0.00110944	-0.00365335	-0.00886448	-0.0157398	-0.0144	-0.0481843	0	0	-0.00222813	-0.000574122	-0.00234309
0	2010-11-22 11:30:00	0.0852879	0.0863323	0.00104435	-0.00890203	0.0303114	0.0273666	0.0263082	0.0241363	0.0204038	0.0176112	0.0298384	0.0158666	-0.00165455	-0.000755891	-0.00111947	-0.00365421	-0.00883714	-0.015616	-0.0143455	-0.0478823	0	0	-0.00257137	-0.000171879	-0.00104435
0	2010-11-22 12:00:00	0.0867094	0.0879458	0.00123637	-0.00890203	0.0308993	0.027679	0.0266642	0.0242512	0.0202873	0.0174309	0.0296773	0.0158461	-0.00169923	-0.000770455	-0.00113523	-0.00367402	-0.00882268	-0.0155231	-0.0142924	-0.0475875	0	0	-0.00275884	0.00037593	-0.00123637
0	2010-11-22 12:30:00	0.0895523	0.0905831	0.00103077	-0.00890203	0.0317378	0.0282179	0.0270654	0.0244629	0.0202564	0.0172677	0.0295414	0.0158311	-0.00171028	-0.000780925	-0.00114934	-0.00369527	-0.00881518	-0.0154495	-0.0142399	-0.0473024	0	0	-0.00279691	0.00104414	-0.00103077
0	2010-11-22 13:00:00	0.0923952	0.0928638	0.000468596	-0.00890203	0.032014	0.028688	0.0274365	0.0246926	0.0202807	0.0171106	0.0294195	0.0158231	-0.00170424	-0.000782723	-0.00115724	-0.00371817	-0.008821	-0.0153975	-0.0141853	-0.0470293	0	0	-0.00270108	0.00179736	-0.000468596
0	2010-11-22 13:30:00	0.093106	0.0948117	0.00170573	-0.00890203	0.0321264	0.0289719	0.0276498	0.0249504	0.0203194	0.0169718	0.0293071	0.0158218	-0.00169045	-0.000776979	-0.0011551	-0.00373902	-0.00886105	-0.0153532	-0.0141428	-0.0467839	0	0	-0.00249463	0.00259232	-0.00170573
0	2010-11-22 14:00:00	0.0945274	0.0962232	0.00169584	-0.00890203	0.032014	0.0289824	0.027757	0.025159	0.0204091	0.0168514	0.029198	0.0158227	-0.00168578	-0.000775892	-0.00115219	-0.00374535	-0.00891154	-0.0153111	-0.0141115	-0.0465492	0	0	-0.0022067	0.00338087	-0.00169584
0	2010-11-22 14:30:00	0.0959489	0.0980173	0.00206836	-0.00890203	0.0322389	0.0291113	0.0278642	0.0252715	0.0205384	0.016757	0.0291062	0.015825	-0.00169751	-0.00077533	-0.00115107	-0.00373567	-0.0089667	-0.0152834	-0.0140978	-0.0463286	0	0	-0.0018702	0.00411314	-0.00206836
0	2010-11-22 15:00:00	0.0980811	0.0997048	0.00162366	-0.00890203	0.0325585	0.0292232	0.0279518	0.0253152	0.0206616	0.0166969	0.0290226	0.0158309	-0.00169854	-0.000777844	-0.00115088	-0.0037384	-0.0090033	-0.0152904	-0.0140997	-0.0461164	0	0	-0.00151941	0.00474091	-0.00162366
0	2010-11-22 15:30:00	0.0980811	0.101023	0.00294163	-0.00890203	0.0326019	0.0293626	0.0280302	0.0253871	0.0207602	0.0166618	0.0289645	0.0158415	-0.00167939	-0.000777769	-0.00115448	-0.00374985	-0.00900844	-0.0153194	-0.0141053	-0.0459235	0	0	-0.0011876	0.00522074	-0.00294163
0	2010-11-22 16:00:00	0.0995026	0.101572	0.00206976	-0.00890203	0.0324204	0.0293431	0.028089	0.0254527	0.0207941	0.0166413	0.028935	0.0158578	-0.00170561	-0.000783439	-0.00116062	-0.00377576	-0.00901247	-0.0153644	-0.0141118	-0.0457569	0	0	-0.000904785	0.00551674	-0.00206976
0	2010-11-22 16:30:00	0.0987918	0.102113	0.00332164	-0.00890203	0.0325328	0.0294146	0.0281086	0.0254839	0.0207605	0.0166487	0.0289238	0.015881	-0.00173581	-0.000790987	-0.00116947	-0.00379353	-0.00900497	-0.015441	-0.0141219	-0.045588	0	0	-0.000695718	0.00560288	-0.00332164
0	2010-11-22 17:00:00	0.100213	0.102122	0.00190881	-0.00890203	0.0326275	0.029442	0.0280982	0.0254277	0.0207108	0.0166803	0.0289113	0.0159081	-0.00176134	-0.000799054	-0.00117921	-0.00380271	-0.00899809	-0.0155414	-0.0141471	-0.045439	0	0	-0.000578282	0.00546451	-0.00190881
0	2010-11-22 17:30:00	0.0995026	0.101482	0.00197988	-0.00890203	0.0325585	0.0294472	0.0280475	0.0252839	0.0206334	0.0167321	0.0289021	0.0159385	-0.00174322	-0.000800327	-0.00118403	-0.00381193	-0.00900772	-0.0156598	-0.0141779	-0.0453107	0	0	-0.000562345	0.00509931	-0.00197988
0	2010-11-22 18:00:00	0.0966596	0.0998797	0.00322011	-0.00890203	0.0323079	0.0292443	0.0277894	0.0251308	0.0205369	0.0167942	0.0289137	0.0159724	-0.0017227	-0.000795633	-0.00118146	-0.00381337	-0.00904919	-0.0157821	-0.0142283	-0.0452032	0	0	-0.00064915	0.00451732	-0.00322011
0	2010-11-22 18:30:00	0.0938167	0.0972191	0.00340241	-0.00890203	0.0315385	0.0288667	0.0274759	0.0249409	0.020448	0.0168634	0.028944	0.0160101	-0.00171803	-0.000790753	-0.00117469	-0.00379379	-0.00909344	-0.0158951	-0.0142909	-0.0451187	0	0	-0.000831273	0.00374036	-0.00340241
0	2010-11-22 19:00:00	0.0895523	0.0946136	0.00506129	-0.00890203	0.0312189	0.0284813	0.0271428	0.0246503	0.0203452	0.0169314	0.028989	0.0160514	-0.00169751	-0.000782007	-0.00116261	-0.00377322	-0.00915909	-0.0160036	-0.0143692	-0.0450549	0	0	-0.00109314	0.00280072	-0.00506129
0	2010-11-22 19:30:00	0.0881308	0.0919554	0.00382459	-0.00890203	0.0310374	0.0281233	0.0267509	0.0243894	0.0202619	0.0170183	0.0290623	0.0160937	-0.00167198	-0.000775589	-0.0011531	-0.00378009	-0.00922847	-0.0161277	-0.0144591	-0.045011	0	0	-0.00141209	0.00173928	-0.00382459
0	2010-11-22 20:00:00	0.0852879	0.088963	0.0036751	-0.00890203	0.0304495	0.0277952	0.0265099	0.0241839	0.0201994	0.0171284	0.0291595	0.0161358	-0.00167939	-0.000776008	-0.00115731	-0.00379825	-0.0093066	-0.0162728	-0.0145671	-0.0449825	0	0	-0.00175984	0.000603265	-0.0036751
0	2010-11-22 20:30:00	0.082445	0.0864366	0.00399157	-0.00890203	0.0301299	0.0275906	0.0264016	0.0240582	0.0201556	0.0172684	0.0292788	0.0161753	-0.00175839	-0.000793729	-0.00117227	-0.0038384	-0.00939257	-0.0164413	-0.0146828	-0.0449795	0	0	-0.00210441	-0.000556416	-0.00399157
0	2010-11-22 21:00:00	0.0817343	0.0852594	0.00352507	-0.00890203	0.0307434	0.0275086	0.0263255	0.0240425	0.0201595	0.0174391	0.0294226	0.016214	-0.0017879	-0.000815013	-0.00119658	-0.0038855	-0.00948652	-0.0166336	-0.0147989	-0.0449896	0	0	-0.00241226	-0.0016879	-0.00352507
0	2010-11-22 21:30:00	0.0788913	0.0838989	0.00500765	-0.00890203	0.0304929	0.0276322	0.0264845	0.0240965	0.0202055	0.0176271	0.0296098	0.0162467	-0.00182688	-0.000834378	-0.00122643	-0.00395788	-0.00960179	-0.016834	-0.0149227	-0.0449986	0	0	-0.00265054	-0.00274114	-0.00500765
0	2010-11-22 22:00:00	0.0796021	0.0839684	0.00436631	-0.00890203	0.0310808	0.0278314	0.0267196	0.0243051	0.0203182	0.0178245	0.02981	0.0162787	-0.00184638	-0.00084699	-0.00125132	-0.00405067	-0.00973066	-0.0170301	-0.01506	-0.0450219	0	0	-0.00278937	-0.00367056	-0.00436631
0	2010-11-22 22:30:00	0.0788913	0.0842591	0.00536782	-0.00890203	0.0312623	0.0281164	0.0270469	0.0246567	0.0205087	0.0180361	0.0300291	0.0163074	-0.00189071	-0.000864483	-0.00127457	-0.00413544	-0.00988291	-0.0172351	-0.015219	-0.0450588	0	0	-0.00280399	-0.00443745	-0.00536782
0	2010-11-22 23:00:00	0.0803128	0.08593	0.00561725	-0.00890203	0.0319883	0.028628	0.0275667	0.0250435	0.0207668	0.0182619	0.0302643	0.0163343	-0.00194143	-0.000882012	-0.00129888	-0.00420123	-0.0100672	-0.0174381	-0.0153948	-0.0451097	0	0	-0.00267655	-0.00501195	-0.00561725
0	2010-11-22 23:30:00	0.0831557	0.0885018	0.00534614	-0.00890203	0.0328959	0.0292243	0.0281476	0.0255482	0.0211036	0.0184943	0.0305362	0.0163607	-0.00196594	-0.000896311	-0.00132092	-0.00426988	-0.0102777	-0.0176363	-0.0155806	-0.045187	0	0	-0.0023976	-0.00537457	-0.00534614
0	2010-11-23	0.0852879	0.0916607	0.0063728	-0.00890203	0.0335528	0.0299573	0.0288426	0.0261318	0.0215355	0.0187333	0.0308457	0.0163871	-0.00198612	-0.000907757	-0.00134066	-0.00433698	-0.0104761	-0.0178372	-0.0157801	-0.0452743	0	0	-0.00196702	-0.00551721	-0.0063728
0	2010-11-23 00:30:00	0.090263	0.0957304	0.00546738	-0.00890203	0.0345294	0.0306734	0.0295883	0.0268068	0.0220555	0.0189835	0.0311696	0.0164121	-0.00199957	-0.000918869	-0.00135842	-0.0044112	-0.0106606	-0.0180463	-0.0159847	-0.0453688	0	0	-0.00139436	-0.00544346	-0.00546738
0	2010-11-23 01:00:00	0.093106	0.100285	0.00717924	-0.00890203	0.0354113	0.0315105	0.0303744	0.0275677	0.0226052	0.0192604	0.0315187	0.0164335	-0.00204288	-0.000933773	-0.00137879	-0.00448542	-0.0108322	-0.018278	-0.0162018	-0.0454746	0	0	-0.000698605	-0.00516831	-0.00717924
0	2010-11-23 01:30:00	0.0987918	0.105401	0.00660944	-0.00890203	0.0363444	0.0323828	0.0312953	0.0284068	0.0231816	0.0195484	0.0318837	0.0164535	-0.00210032	-0.000951265	-0.00140335	-0.0045741	-0.0110059	-0.0185209	-0.0164276	-0.0455854	0	0	9.26838e-05	-0.00471722	-0.00660944
0	2010-11-23 02:00:00	0.104478	0.111683	0.00720544	-0.00890203	0.0378399	0.0334413	0.0323383	0.0293342	0.023758	0.0198523	0.0322678	0.0164714	-0.00212791	-0.000975817	-0.00143785	-0.00466439	-0.0111677	-0.0188	-0.0166479	-0.0457166	0	0	0.000944827	-0.00412452	-0.00720544
0	2010-11-23 02:30:00	0.109453	0.117955	0.00850254	-0.00890203	0.0390414	0.0346338	0.0334932	0.0301943	0.0243612	0.0201746	0.0326707	0.0164887	-0.00222764	-0.00100093	-0.00147169	-0.00474277	-0.0113133	-0.0191009	-0.0168727	-0.0458573	0	0	0.00181796	-0.00343132	-0.00850254
0	2010-11-23 03:00:00	0.117271	0.124883	0.007612	-0.00890203	0.040813	0.0359241	0.0345387	0.0310239	0.0249385	0.0204927	0.0330764	0.0165086	-0.0022461	-0.00101875	-0.00149673	-0.00481791	-0.0114557	-0.0193832	-0.0170965	-0.0460026	0	0	0.00266935	-0.00268295	-0.007612
0	2010-11-23 03:30:00	0.121535	0.130083	0.0085477	-0.00890203	0.0413832	0.036919	0.0353986	0.0318177	0.0254843	0.0207983	0.0334838	0.0165294	-0.00222798	-0.00102558	-0.00151704	-0.00488986	-0.011599	-0.0196387	-0.0173262	-0.0461347	0	0	0.00345598	-0.00192607	-0.0085477
0	2010-11-23 04:00:00	0.12651	0.134523	0.008013	-0.00890203	0.0419711	0.0375988	0.0360914	0.0325145	0.0260007	0.0211209	0.0338927	0.0165483	-0.00224781	-0.00103132	-0.00152886	-0.00494683	-0.0117463	-0.0199151	-0.0175616	-0.0462665	0	0	0.00413715	-0.00120576	-0.008013
0	2010-11-23 04:30:00	0.130064	0.138159	0.0080952	-0.00890203	0.0424466	0.0381157	0.0365986	0.0330863	0.0264998	0.0214587	0.0342974	0.0165651	-0.00228474	-0.00103857	-0.00153591	-0.00498445	-0.0118975	-0.0202046	-0.0177956	-0.0463799	0	0	0.00467702	-0.000562541	-0.0080952
0	2010-11-23 05:00:00	0.132196	0.141713	0.00951624	-0.00890203	0.0433107	0.0386651	0.0370389	0.0334659	0.0269571	0.0218208	0.0347272	0.0165817	-0.00227904	-0.00104637	-0.00154674	-0.00501042	-0.01206	-0.0205153	-0.0180214	-0.0464907	0	0	0.0050469	-2.97396e-05	-0.00951624
0	2010-11-23 05:30:00	0.135039	0.144	0.00896093	-0.00890203	0.0434922	0.0391052	0.0374008	0.0338112	0.0273967	0.0221832	0.0351599	0.0165993	-0.00229819	-0.00105095	-0.00155725	-0.00504886	-0.0122094	-0.0208338	-0.0182472	-0.0465965	0	0	0.00522704	0.000368704	-0.00896093
0	2010-11-23 06:00:00	0.136461	0.145644	0.00918348	-0.00890203	0.0436737	0.0393645	0.0377132	0.0341245	0.0277643	0.0225626	0.0355877	0.0166163	-0.00230526	-0.00105944	-0.0015679	-0.00509773	-0.012318	-0.0211734	-0.018472	-0.0466946	0	0	0.00520791	0.000619823	-0.00918348
0	2010-11-23 06:30:00	0.137171	0.146812	0.00964027	-0.00890203	0.0439677	0.03963	0.0379483	0.0344221	0.0280404	0.0229589	0.0360125	0.0166376	-0.00234891	-0.00107059	-0.00158358	-0.00515821	-0.0124346	-0.0215387	-0.0186942	-0.0467883	0	0	0.00499084	0.000722451	-0.00964027
0	2010-11-23 07:00:00	0.139304	0.147626	0.00832233	-0.00890203	0.0443563	0.0399034	0.0382134	0.034694	0.0282389	0.0233776	0.0364327	0.0166615	-0.00238151	-0.00108647	-0.00160589	-0.00522941	-0.0125861	-0.0219343	-0.018921	-0.0468803	0	0	0.00458791	0.000687201	-0.00832233
0	2010-11-23 07:30:00	0.137882	0.148134	0.0102524	-0.00890203	0.0446503	0.0402289	0.0385949	0.0348932	0.0284549	0.0238023	0.0368544	0.016686	-0.00242928	-0.00110981	-0.00163685	-0.00529317	-0.0127663	-0.0223379	-0.0191413	-0.0469707	0	0	0.00402119	0.000535598	-0.0102524
0	2010-11-23 08:00:00	0.138593	0.148937	0.010344	-0.00890203	0.0455756	0.0405949	0.0388082	0.0350377	0.0287066	0.0242071	0.0372825	0.0167132	-0.00248364	-0.00112948	-0.00166172	-0.00535696	-0.0129653	-0.0227162	-0.0193515	-0.0470419	0	0	0.00332135	0.000298388	-0.010344
0	2010-11-23 08:30:00	0.137171	0.147995	0.0108234	-0.00890203	0.0451257	0.0407889	0.0388958	0.0351971	0.0289906	0.0245827	0.0377054	0.0167455	-0.00248762	-0.00113995	-0.00168054	-0.00543544	-0.0131959	-0.0230791	-0.0195576	-0.0470975	0	0	0.00252562	1.31548e-05	-0.0108234
0	2010-11-23 09:00:00	0.136461	0.146953	0.0104926	-0.00890203	0.0447884	0.0407941	0.0389753	0.035437	0.0292873	0.0249367	0.0381044	0.0167791	-0.00249572	-0.00114577	-0.00170027	-0.00552862	-0.0134581	-0.0234202	-0.0197431	-0.0471522	0	0	0.00167552	-0.000278613	-0.0104926
0	2010-11-23 09:30:00	0.137171	0.146489	0.00931768	-0.00890203	0.0449008	0.0407289	0.0391354	0.0358253	0.0296589	0.0252604	0.0384942	0.0168152	-0.00256092	-0.00116206	-0.00172167	-0.00563701	-0.0137568	-0.0237511	-0.0199113	-0.0472067	0	0	0.00081415	-0.000534764	-0.00931768
0	2010-11-23 10:00:00	0.138593	0.147931	0.00933825	-0.00890203	0.0459642	0.0411233	0.0396794	0.0362175	0.030102	0.0256004	0.0388659	0.0168491	-0.00262008	-0.00119518	-0.00175932	-0.00574068	-0.0140781	-0.0241001	-0.0200705	-0.0472723	0	0	-1.64284e-05	-0.000715809	-0.00933825
0	2010-11-23 10:30:00	0.142147	0.150759	0.00861276	-0.00890203	0.0472782	0.0420566	0.0404746	0.0368082	0.0306232	0.0259279	0.0392034	0.0168842	-0.00272049	-0.00123128	-0.00180884	-0.0058747	-0.0143875	-0.0244462	-0.0202176	-0.0473426	0	0	-0.00077777	-0.000788055	-0.00861276
0	2010-11-23 11:00:00	0.143568	0.154173	0.010605	-0.00890203	0.0483494	0.0430709	0.0414969	0.0376137	0.0311839	0.0262382	0.0395294	0.0169223	-0.00278432	-0.0012686	-0.00186345	-0.00604249	-0.0146623	-0.0247738	-0.0203555	-0.0474155	0	0	-0.00143731	-0.000726329	-0.010605
0	2010-11-23 11:30:00	0.147122	0.158248	0.0111263	-0.00890203	0.0494562	0.0442087	0.0426149	0.0386403	0.0317237	0.0265324	0.0398286	0.0169626	-0.00288645	-0.00130489	-0.00192005	-0.00623183	-0.0149215	-0.0251017	-0.0204813	-0.0474836	0	0	-0.00197018	-0.000516055	-0.0111263
0	2010-11-23 12:00:00	0.15565	0.163232	0.00758169	-0.00890203	0.0510464	0.0453324	0.0438113	0.0397497	0.0322334	0.0268156	0.0401071	0.017003	-0.00295803	-0.00134701	-0.00197934	-0.00641263	-0.0151855	-0.0254252	-0.0205986	-0.0475434	0	0	-0.00236049	-0.000154544	-0.00758169
0	2010-11-23 12:30:00	0.164179	0.169024	0.00484486	-0.00890203	0.0527233	0.0468152	0.0451841	0.0407551	0.0327818	0.0270888	0.0403635	0.0170443	-0.00307794	-0.00138875	-0.00203854	-0.00655057	-0.0154728	-0.0257353	-0.0207037	-0.0476089	0	0	-0.00260196	0.000348617	-0.00484486
0	2010-11-23 13:00:00	0.167733	0.175207	0.00747431	-0.00890203	0.0547199	0.0482774	0.0463829	0.0416019	0.0333608	0.0273469	0.040601	0.0170842	-0.00313367	-0.0014158	-0.00207889	-0.0066665	-0.0157369	-0.0260363	-0.0207997	-0.0476723	0	0	-0.00269795	0.000972085	-0.00747431
0	2010-11-23 13:30:00	0.170576	0.179853	0.00927725	-0.00890203	0.055515	0.0493948	0.0472221	0.0423683	0.0339831	0.0275809	0.0408225	0.0171222	-0.00308364	-0.00142518	-0.00210453	-0.00675977	-0.0159631	-0.0263141	-0.0208841	-0.0477427	0	0	-0.00266077	0.00168416	-0.00927725
0	2010-11-23 14:00:00	0.171997	0.182427	0.0104301	-0.00890203	0.055221	0.0499379	0.047727	0.042958	0.0345451	0.0277729	0.0410252	0.0171599	-0.00310175	-0.00142394	-0.00211352	-0.00683182	-0.0161509	-0.0265419	-0.0209609	-0.0478271	0	0	-0.00251053	0.00244491	-0.0104301
0	2010-11-23 14:30:00	0.176972	0.184758	0.00778522	-0.00890203	0.0553591	0.0501072	0.0479195	0.0435049	0.0350202	0.0279272	0.0412116	0.0171967	-0.00312022	-0.00142372	-0.00211289	-0.00688403	-0.0163124	-0.0267272	-0.0210306	-0.0479112	0	0	-0.00227341	0.00320894	-0.00778522
0	2010-11-23 15:00:00	0.178394	0.18725	0.00885652	-0.00890203	0.0557912	0.0502166	0.0482099	0.0438392	0.0354525	0.0280587	0.0413777	0.0172341	-0.00311259	-0.00143656	-0.00212714	-0.00690626	-0.0164299	-0.0268794	-0.0210858	-0.0479984	0	0	-0.0019797	0.00392844	-0.00885652
0	2010-11-23 15:30:00	0.179815	0.190106	0.0102908	-0.00890203	0.0563968	0.0507424	0.0486295	0.0440391	0.0357967	0.0281687	0.0415249	0.0172692	-0.00318473	-0.00144834	-0.00214128	-0.00692306	-0.0165073	-0.0270225	-0.0211338	-0.0480931	0	0	-0.00166155	0.00455648	-0.0102908
0	2010-11-23 16:00:00	0.18408	0.192908	0.00882861	-0.00890203	0.0571998	0.0512177	0.0489695	0.0442509	0.0360445	0.028253	0.0416575	0.0173027	-0.00318974	-0.0014572	-0.00215016	-0.00694841	-0.0165342	-0.0271365	-0.0211767	-0.0481915	0	0	-0.00135066	0.00505007	-0.00882861
0	2010-11-23 16:30:00	0.18479	0.194378	0.00958721	-0.00890203	0.0571307	0.0516031	0.0492254	0.044411	0.0361833	0.0282942	0.0417649	0.0173351	-0.00316524	-0.00145509	-0.00215895	-0.00696943	-0.0165111	-0.0272072	-0.0212136	-0.0482842	0	0	-0.00107618	0.00537306	-0.00958721
0	2010-11-23 17:00:00	0.185501	0.194512	0.00901057	-0.00890203	0.0568802	0.0515721	0.0492278	0.0444969	0.0361926	0.0282858	0.0418551	0.0173659	-0.00318371	-0.00145228	-0.00215604	-0.00698265	-0.0164743	-0.0272341	-0.0212384	-0.0483768	0	0	-0.000862709	0.0054984	-0.00901057
0	2010-11-23 17:30:00	0.18479	0.194162	0.00937198	-0.00890203	0.0568368	0.0514133	0.0490803	0.0444914	0.0360892	0.0282451	0.0419358	0.0173925	-0.00317197	-0.00145085	-0.00215061	-0.00697264	-0.0164097	-0.0272239	-0.0212541	-0.0484672	0	0	-0.000728733	0.00540984	-0.00937198
0	2010-11-23 18:00:00	0.183369	0.193086	0.00971731	-0.00890203	0.0566296	0.0512493	0.0488751	0.0442867	0.0359438	0.0281754	0.0420066	0.0174189	-0.00314074	-0.00144796	-0.00214844	-0.0069485	-0.0163119	-0.0271801	-0.0212612	-0.0485755	0	0	-0.000685452	0.0051029	-0.00971731
0	2010-11-23 18:30:00	0.183369	0.191	0.00763083	-0.00890203	0.0561542	0.0509811	0.0485974	0.0439186	0.0357099	0.0280654	0.0420538	0.0174434	-0.00315248	-0.0014427	-0.00214056	-0.00689861	-0.0161951	-0.0270776	-0.0212628	-0.048701	0	0	-0.000736128	0.00458505	-0.00763083
0	2010-11-23 19:00:00	0.181237	0.188427	0.00719006	-0.00890203	0.0558602	0.0506309	0.0480835	0.0434311	0.0354033	0.027916	0.0420854	0.0174675	-0.00311988	-0.00142757	-0.00211862	-0.00683557	-0.0160371	-0.0269273	-0.0212482	-0.0488339	0	0	-0.000875953	0.00387519	-0.00719006
0	2010-11-23 19:30:00	0.176972	0.184115	0.00714244	-0.00890203	0.0548402	0.049889	0.0473089	0.0427936	0.0349879	0.0277251	0.0421121	0.017491	-0.0030067	-0.00140572	-0.00209245	-0.00674564	-0.0158617	-0.0267309	-0.021228	-0.0489698	0	0	-0.00109244	0.00300247	-0.00714244
0	2010-11-23 20:00:00	0.169865	0.178196	0.00833119	-0.00890203	0.0530686	0.0489099	0.0463835	0.0420224	0.0345083	0.0275197	0.0421226	0.017513	-0.00299723	-0.00137532	-0.0020533	-0.00664647	-0.0156854	-0.0265277	-0.0212003	-0.0491023	0	0	-0.0013663	0.00200449	-0.00833119
0	2010-11-23 20:30:00	0.166311	0.17263	0.00631884	-0.00890203	0.0521867	0.0477174	0.0452459	0.0411849	0.033991	0.0273258	0.042113	0.0175325	-0.0029089	-0.00134713	-0.00200966	-0.00653666	-0.0154991	-0.0263289	-0.0211549	-0.0492321	0	0	-0.00167276	0.000925173	-0.00631884
0	2010-11-23 21:00:00	0.159204	0.166359	0.00715505	-0.00890203	0.0506656	0.0465585	0.0441716	0.0402599	0.0334537	0.0271352	0.0420952	0.0175494	-0.00285989	-0.00132333	-0.00197599	-0.00641721	-0.0152896	-0.0261241	-0.0211059	-0.049361	0	0	-0.00198324	-0.000187751	-0.00715505
0	2010-11-23 21:30:00	0.154229	0.16071	0.00648116	-0.00890203	0.04962	0.0454701	0.0431815	0.0393303	0.0329249	0.0269434	0.0420519	0.0175595	-0.0028323	-0.00130348	-0.0019416	-0.00631243	-0.0150733	-0.0259171	-0.0210514	-0.0494851	0	0	-0.00226724	-0.00128533	-0.00648116
0	2010-11-23 22:00:00	0.148543	0.155361	0.00681751	-0.00890203	0.0484875	0.0444727	0.0422329	0.0385397	0.0323901	0.0267269	0.0419947	0.017565	-0.00279936	-0.00128588	-0.00191365	-0.0062168	-0.0148406	-0.0256717	-0.0209912	-0.0496131	0	0	-0.00249442	-0.00232	-0.00681751
0	2010-11-23 22:30:00	0.142857	0.150865	0.00800762	-0.00890203	0.0476491	0.0435951	0.0414514	0.0378257	0.0318711	0.0264965	0.0419291	0.0175663	-0.00275708	-0.00126839	-0.00189052	-0.00613881	-0.0146086	-0.0254114	-0.0209216	-0.0497363	0	0	-0.00263665	-0.00324805	-0.00800762
0	2010-11-23 23:00:00	0.139304	0.147075	0.00777093	-0.00890203	0.0468974	0.0428243	0.0408174	0.0372671	0.0313704	0.0262648	0.0418402	0.0175631	-0.00271947	-0.00125735	-0.00187061	-0.00605997	-0.0144112	-0.0251445	-0.0208478	-0.0498554	0	0	-0.00266995	-0.00403181	-0.00777093
0	2010-11-23 23:30:00	0.13575	0.144483	0.00873282	-0.00890203	0.0464653	0.0422943	0.0403771	0.0368289	0.0309416	0.0260264	0.041735	0.0175549	-0.0027345	-0.00124207	-0.0018458	-0.0059784	-0.0142296	-0.024857	-0.0207655	-0.0499679	0	0	-0.00257629	-0.00464153	-0.00873282
0	2010-11-24	0.135039	0.143299	0.00825944	-0.00890203	0.0464653	0.0419856	0.0400865	0.0365063	0.0306011	0.0257772	0.0416061	0.0175412	-0.00263649	-0.00122586	-0.00182343	-0.00589962	-0.0140797	-0.0245533	-0.0206751	-0.0500734	0	0	-0.00234489	-0.00505679	-0.00825944
0	2010-11-24 00:30:00	0.13575	0.142492	0.00674259	-0.00890203	0.0461457	0.0418137	0.0399217	0.0362649	0.0303393	0.0255305	0.04146	0.0175212	-0.00261597	-0.00120423	-0.00179813	-0.00583223	-0.0139362	-0.0242446	-0.0205747	-0.0501559	0	0	-0.00197328	-0.00526737	-0.00674259
0	2010-11-24 01:00:00	0.134328	0.142549	0.00822041	-0.00890203	0.0460333	0.041677	0.0397845	0.0361658	0.0301609	0.0252771	0.0412995	0.0174953	-0.00257767	-0.00119005	-0.00177074	-0.00577001	-0.0137932	-0.0239164	-0.0204611	-0.0502218	0	0	-0.00146772	-0.0052737	-0.00822041
0	2010-11-24 01:30:00	0.137171	0.143004	0.00583277	-0.00890203	0.0458084	0.0415597	0.0397384	0.0361674	0.0300168	0.0250195	0.0411216	0.0174651	-0.00256525	-0.0011783	-0.00175478	-0.00570839	-0.0136583	-0.0235848	-0.0203323	-0.0502786	0	0	-0.000843158	-0.00508663	-0.00583277
0	2010-11-24 02:00:00	0.13575	0.1445	0.00874987	-0.00890203	0.0460333	0.0415818	0.0398179	0.0362174	0.0299259	0.0247824	0.0409212	0.017427	-0.00255351	-0.00117275	-0.00174262	-0.00566776	-0.013514	-0.0232786	-0.0202004	-0.050326	0	0	-0.000122607	-0.00472671	-0.00874987
-1.59027e-36	2010-11-24 02:30:00	0.138593	0.146581	0.00798798	-0.00890203	0.0463963	0.0417406	0.0399953	0.0362767	0.0298694	0.0245622	0.0406878	0.0173826	-0.00254678	-0.00117114	-0.00173699	-0.00562469	-0.0133609	-0.022985	-0.0200711	-0.0503725	-4.65203e-35	-1.59027e-36	0.000663979	-0.00422293	-0.00798798
-5.76047e-31	2010-11-24 03:00:00	0.140725	0.14895	0.00822495	-0.00890203	0.0467593	0.0420634	0.0401798	0.03634	0.0298196	0.024342	0.0404374	0.0173312	-0.00255749	-0.00116551	-0.00172834	-0.00558504	-0.0132005	-0.0227057	-0.0199378	-0.0504108	-7.88658e-30	-5.76047e-31	0.00148133	-0.00361093	-0.00822495
-5.5112e-27	2010-11-24 03:30:00	0.144279	0.150814	0.00653498	-0.00890203	0.046785	0.0421859	0.0402766	0.0364142	0.0297558	0.0241331	0.0401916	0.0172713	-0.0025078	-0.00115496	-0.00171571	-0.00554227	-0.0130529	-0.0224357	-0.0198014	-0.0504472	-4.38661e-26	-5.5112e-27	0.00229082	-0.00293091	-0.00653498
-5.42445e-24	2010-11-24 04:00:00	0.144989	0.152186	0.00719687	-0.00890203	0.0465778	0.0421912	0.0402847	0.0364236	0.0296934	0.0239258	0.039944	0.0172066	-0.00247053	-0.00114103	-0.00169877	-0.00548389	-0.0128921	-0.0221731	-0.0196484	-0.0504786	-2.8745e-23	-5.42445e-24	0.00305278	-0.00222516	-0.00719687
-1.16988e-21	2010-11-24 04:30:00	0.1457	0.153216	0.00751571	-0.00890203	0.0465778	0.0420624	0.0401257	0.0363064	0.0295989	0.0237412	0.039684	0.0171408	-0.00244329	-0.00112354	-0.00167221	-0.00541144	-0.0127504	-0.0219354	-0.0194868	-0.0504896	-4.51773e-21	-1.16988e-21	0.0037288	-0.00153546	-0.00751571
-8.70563e-20	2010-11-24 05:00:00	0.147122	0.153481	0.00635958	-0.00890203	0.0461714	0.0418957	0.0398606	0.0361251	0.0294837	0.0235758	0.039409	0.0170704	-0.00238049	-0.00110405	-0.00164474	-0.00533188	-0.0126103	-0.0217364	-0.0193161	-0.0504682	-2.60989e-19	-8.70563e-20	0.00428412	-0.000900464	-0.00635958
-2.98487e-18	2010-11-24 05:30:00	0.147122	0.152999	0.00587748	-0.00890203	0.0455835	0.0415234	0.0395667	0.035861	0.0293626	0.0234291	0.0391109	0.0169937	-0.00233615	-0.00108397	-0.00161835	-0.0052408	-0.0124573	-0.0215532	-0.0191378	-0.0504386	-7.27401e-18	-2.98487e-18	0.00468977	-0.000353287	-0.00587748
-5.71899e-17	2010-11-24 06:00:00	0.1457	0.152207	0.00650681	-0.00890203	0.0451948	0.041138	0.0391922	0.0355399	0.0291814	0.0232969	0.0388063	0.016914	-0.00232235	-0.00106592	-0.00158744	-0.0051554	-0.0122989	-0.0213839	-0.018953	-0.0503926	-1.17268e-16	-5.71899e-17	0.00492442	8.06678e-05	-0.00650681
-6.9993e-16	2010-11-24 06:30:00	0.144279	0.151092	0.00681312	-0.00890203	0.0449699	0.0407084	0.0387311	0.0351922	0.0289356	0.023179	0.0384939	0.0168311	-0.00225784	-0.00104633	-0.00155986	-0.0050781	-0.0121225	-0.0212471	-0.018765	-0.0503319	-1.2401e-15	-6.9993e-16	0.00497573	0.000385339	-0.00681312
-6.02069e-15	2010-11-24 07:00:00	0.142857	0.148851	0.00599398	-0.00890203	0.0440624	0.0402683	0.0383507	0.0348118	0.0286129	0.023074	0.0381799	0.0167436	-0.00222867	-0.00103255	-0.00154101	-0.00501031	-0.0119749	-0.0211326	-0.0185696	-0.0502568	-9.4112e-15	-6.02069e-15	0.00484116	0.000555042	-0.00599398
-3.90447e-14	2010-11-24 07:30:00	0.138593	0.146632	0.00803958	-0.00890203	0.0437427	0.0398061	0.0379174	0.0343571	0.0282648	0.0229722	0.037855	0.0166465	-0.00223402	-0.00102351	-0.00152276	-0.00495049	-0.0118514	-0.0210267	-0.0183741	-0.0501672	-5.47527e-14	-3.90447e-14	0.00452813	0.000594796	-0.00803958
-2.01223e-13	2010-11-24 08:00:00	0.136461	0.143863	0.00740276	-0.00890203	0.0433363	0.0393387	0.0373388	0.0338766	0.0279175	0.0228697	0.0375297	0.016544	-0.0022135	-0.00101717	-0.00150837	-0.00488545	-0.0117651	-0.020921	-0.0181831	-0.0500656	-2.56598e-13	-2.01223e-13	0.00405361	0.000519888	-0.00740276
-8.58022e-13	2010-11-24 08:30:00	0.134328	0.139931	0.00560265	-0.00890203	0.0422729	0.0387451	0.0367787	0.0332602	0.0275774	0.0227632	0.0371954	0.0164378	-0.00218296	-0.00100617	-0.00149566	-0.00483587	-0.011708	-0.0208198	-0.0179932	-0.0499537	-1.00613e-12	-8.58022e-13	0.00344301	0.000354683	-0.00560265
-3.12358e-12	2010-11-24 09:00:00	0.130775	0.135975	0.00520038	-0.00890203	0.0416337	0.0379926	0.0359926	0.0327454	0.0272654	0.0226495	0.0368692	0.0163273	-0.00214899	-0.000990551	-0.0014773	-0.00481199	-0.0116839	-0.0207145	-0.0178032	-0.0498274	-3.39962e-12	-3.12358e-12	0.0027286	0.000130746	-0.00520038
-9.95193e-12	2010-11-24 09:30:00	0.129353	0.131055	0.00170187	-0.00890203	0.0402074	0.0370383	0.0352895	0.0322704	0.0270087	0.0225214	0.0365536	0.0162137	-0.00213361	-0.000986313	-0.00146765	-0.00480645	-0.01168	-0.0206029	-0.0176153	-0.0496853	-1.01323e-11	-9.95193e-12	0.00194744	-0.000115603	-0.00170187
-2.83065e-11	2010-11-24 10:00:00	0.125089	0.127891	0.00280218	-0.00890203	0.0399745	0.0364483	0.0347938	0.0318563	0.0267903	0.022387	0.0362334	0.0160981	-0.00215777	-0.000990111	-0.00147134	-0.00481203	-0.0117044	-0.0204923	-0.0174259	-0.0495278	-2.71398e-11	-2.83065e-11	0.00113903	-0.000346128	-0.00280218
-7.30422e-11	2010-11-24 10:30:00	0.120114	0.125287	0.0051734	-0.00890203	0.0397496	0.0360471	0.0344941	0.0315728	0.0266118	0.0222486	0.0359164	0.0159772	-0.00222798	-0.00100794	-0.00148588	-0.00483958	-0.0117297	-0.0203767	-0.017238	-0.0493419	-6.6327e-11	-7.30422e-11	0.000342902	-0.000523694	-0.0051734
-1.73257e-10	2010-11-24 11:00:00	0.120114	0.124259	0.00414514	-0.00890203	0.0399312	0.0360861	0.0345078	0.0314627	0.0264758	0.0220989	0.035601	0.0158523	-0.00224644	-0.00102213	-0.00150796	-0.00488235	-0.0117458	-0.0202418	-0.0170521	-0.0491374	-1.49743e-10	-1.73257e-10	-0.000403825	-0.000615247	-0.00414514
-3.81917e-10	2010-11-24 11:30:00	0.117981	0.123657	0.00567554	-0.00890203	0.0400002	0.0361628	0.0346761	0.0315464	0.0263402	0.0219457	0.0352919	0.0157222	-0.00226696	-0.00103699	-0.00153055	-0.00494939	-0.0117734	-0.0201075	-0.0168661	-0.0489323	-3.15518e-10	-3.81917e-10	-0.00106866	-0.000594501	-0.00567555
-7.89498e-10	2010-11-24 12:00:00	0.11656	0.124288	0.00772811	-0.00890203	0.0405881	0.0364583	0.0349607	0.0317128	0.0262382	0.0218001	0.0349845	0.0155888	-0.00229785	-0.00104859	-0.00154962	-0.00499947	-0.0118053	-0.0199778	-0.0166742	-0.048719	-6.258e-10	-7.89498e-10	-0.00162557	-0.000444134	-0.00772811
-1.54225e-09	2010-11-24 12:30:00	0.118692	0.125158	0.00646624	-0.00890203	0.0410202	0.0368112	0.0352443	0.0318768	0.0261923	0.021644	0.0346802	0.0154496	-0.00233478	-0.00105763	-0.00156104	-0.00502911	-0.0118436	-0.0198433	-0.0164908	-0.0484845	-1.1768e-09	-1.54225e-09	-0.00205639	-0.000157319	-0.00646624
-2.86541e-09	2010-11-24 13:00:00	0.120824	0.126147	0.00532244	-0.00890203	0.0412707	0.0371445	0.0354772	0.032019	0.0261669	0.0214835	0.0343739	0.0153039	-0.00230993	-0.00105752	-0.00156495	-0.00504341	-0.0118717	-0.0197083	-0.0163074	-0.0482377	-2.1109e-09	-2.86541e-09	-0.0023516	0.000261555	-0.00532245
-5.09149e-09	2010-11-24 13:30:00	0.122245	0.126833	0.0045877	-0.00890203	0.0412707	0.0372397	0.0355544	0.0321612	0.0261898	0.0213256	0.0340522	0.0151488	-0.00227802	-0.00105136	-0.00156224	-0.00504889	-0.0118635	-0.0195856	-0.0161211	-0.0479833	-3.63065e-09	-5.09149e-09	-0.00251054	0.000797	-0.00458771
-8.69322e-09	2010-11-24 14:00:00	0.121534	0.127276	0.00574165	-0.00890203	0.0410202	0.037215	0.0355729	0.032219	0.0261979	0.0211596	0.0337334	0.014986	-0.00228474	-0.00104547	-0.00155395	-0.00503472	-0.0117974	-0.0194433	-0.0159362	-0.0477125	-6.01433e-09	-8.69322e-09	-0.00254111	0.0014234	-0.00574166
-1.43208e-08	2010-11-24 14:30:00	0.122245	0.128191	0.00594616	-0.00890203	0.0412017	0.0371876	0.035513	0.0321736	0.02618	0.0209781	0.0334065	0.0148217	-0.00226594	-0.00104051	-0.00154439	-0.00500346	-0.0117115	-0.0192906	-0.0157463	-0.0474146	-9.63263e-09	-1.43208e-08	-0.00245873	0.00210672	-0.00594619
-2.28426e-08	2010-11-24 15:00:00	0.122244	0.128814	0.00656953	-0.00890203	0.0410892	0.0371329	0.0353954	0.0320494	0.0261302	0.0207946	0.0330703	0.0146559	-0.00224644	-0.00103387	-0.00153479	-0.00495528	-0.0115893	-0.0191257	-0.0155463	-0.0470923	-1.49659e-08	-2.28426e-08	-0.00228505	0.00280691	-0.00656957
-3.53876e-08	2010-11-24 15:30:00	0.122244	0.129054	0.00680971	-0.00890203	0.0407262	0.0369768	0.0352271	0.0318705	0.0260532	0.0205988	0.032726	0.0144867	-0.00222091	-0.00102276	-0.00151953	-0.00488807	-0.0114454	-0.0189473	-0.0153442	-0.0467559	-2.26217e-08	-3.53876e-08	-0.00204614	0.0034806	-0.00680976
-5.33899e-08	2010-11-24 16:00:00	0.122244	0.128941	0.00669706	-0.00890203	0.0403632	0.0366813	0.0349413	0.0316345	0.0259074	0.0204116	0.032366	0.0143169	-0.0021809	-0.00100353	-0.00149305	-0.00480975	-0.0112718	-0.0187758	-0.0151477	-0.0464104	-3.33515e-08	-5.33899e-08	-0.00177053	0.00408417	-0.00669715
-7.86327e-08	2010-11-24 16:30:00	0.120822	0.128544	0.00772187	-0.00890203	0.0400002	0.0363285	0.0345391	0.0313658	0.0257088	0.020213	0.0319933	0.0141391	-0.00210966	-0.000975981	-0.00145813	-0.00471874	-0.0110919	-0.0185791	-0.0149477	-0.0460499	-4.80667e-08	-7.86327e-08	-0.00148716	0.00457673	-0.00772199
-1.13291e-07	2010-11-24 17:00:00	0.12011	0.127393	0.00728283	-0.00890203	0.0392308	0.0358663	0.0341772	0.0310032	0.025469	0.020002	0.0316241	0.0139599	-0.00204253	-0.000950947	-0.00142365	-0.00461956	-0.0109044	-0.018358	-0.0147416	-0.0456959	-6.78535e-08	-1.13291e-07	-0.00122335	0.00492284	-0.00728301
-1.5997e-07	2010-11-24 17:30:00	0.118688	0.126529	0.0078413	-0.00890203	0.0390236	0.0354809	0.0337346	0.0306228	0.0251952	0.0197747	0.0312577	0.0137793	-0.00202634	-0.000926024	-0.00138593	-0.00451379	-0.0106956	-0.0181095	-0.0145385	-0.0453333	-9.39852e-08	-1.5997e-07	-0.001003	0.00509486	-0.00784155
-2.21747e-07	2010-11-24 18:00:00	0.117976	0.124764	0.00678709	-0.00890203	0.0383923	0.0349666	0.0332643	0.03019	0.0248657	0.019531	0.0308755	0.0135968	-0.00196594	-0.000910223	-0.00135569	-0.00441029	-0.0104603	-0.0178442	-0.0143369	-0.0449623	-1.27933e-07	-2.21747e-07	-0.000845013	0.00507471	-0.00678744
-3.02199e-07	2010-11-24 18:30:00	0.113711	0.12275	0.00903845	-0.00890203	0.0378221	0.0345291	0.0327837	0.0297353	0.0244678	0.0192573	0.0304919	0.0134137	-0.00192627	-0.000890254	-0.0013311	-0.00431328	-0.0102194	-0.017553	-0.0141294	-0.0445789	-1.71375e-07	-3.02199e-07	-0.00076217	0.00485493	-0.00903892
-4.05433e-07	2010-11-24 19:00:00	0.110867	0.119861	0.00899407	-0.00890203	0.0370527	0.0338808	0.0322236	0.0292259	0.0240163	0.0189706	0.0301114	0.01323	-0.00190712	-0.000875541	-0.00130357	-0.00422988	-0.00997539	-0.0172448	-0.0139107	-0.0441789	-2.26199e-07	-4.05433e-07	-0.000760381	0.0044391	-0.0089947
-5.36106e-07	2010-11-24 19:30:00	0.108024	0.116952	0.00892792	-0.00890203	0.0365516	0.0333314	0.0315954	0.0286274	0.0235381	0.0186656	0.0297275	0.0130438	-0.00185606	-0.000856999	-0.00127866	-0.0041285	-0.00973304	-0.0169171	-0.0136904	-0.0437685	-2.94513e-07	-5.36106e-07	-0.000838429	0.00384144	-0.00892875
-6.99446e-07	2010-11-24 20:00:00	0.10518	0.112869	0.00768921	-0.00890203	0.0356007	0.0325763	0.0308393	0.0279212	0.0230411	0.0183484	0.0293213	0.0128592	-0.00181776	-0.000836802	-0.0012483	-0.00403103	-0.00950981	-0.0165867	-0.0134676	-0.0433351	-3.78637e-07	-6.99446e-07	-0.000988174	0.00308586	-0.00769029
-9.01259e-07	2010-11-24 20:30:00	0.100204	0.108173	0.00796964	-0.00890203	0.0344426	0.031734	0.0299657	0.0271735	0.0225284	0.0180284	0.0289042	0.0126782	-0.00174686	-0.000810526	-0.00121269	-0.00393146	-0.00930343	-0.0162518	-0.0132499	-0.0428808	-4.81108e-07	-9.01259e-07	-0.00119519	0.00220444	-0.00797102
-1.14793e-06	2010-11-24 21:00:00	0.0945159	0.102862	0.0083463	-0.00890203	0.0331286	0.0306482	0.0289756	0.0264165	0.0220264	0.0176949	0.0284762	0.0125007	-0.00168475	-0.000786993	-0.00117939	-0.00383389	-0.00909016	-0.0158918	-0.0130317	-0.0423982	-6.04675e-07	-1.14793e-06	-0.00143979	0.00123547	-0.00834805
-1.44644e-06	2010-11-24 21:30:00	0.0888278	0.097667	0.00883918	-0.00890203	0.0319706	0.0296039	0.0280466	0.0256446	0.0214954	0.0173576	0.0280544	0.012327	-0.00166457	-0.000766276	-0.00114721	-0.00373448	-0.00888701	-0.0155304	-0.012819	-0.0419028	-7.52291e-07	-1.44644e-06	-0.0016984	0.000221247	-0.00884138
-1.80433e-06	2010-11-24 22:00:00	0.0831396	0.0930493	0.00990969	-0.00890203	0.0311755	0.028669	0.0272052	0.0248939	0.0209667	0.017034	0.0276264	0.012158	-0.00163197	-0.000750062	-0.00111836	-0.0036435	-0.00869034	-0.0151779	-0.0126134	-0.0414098	-9.27108e-07	-1.80433e-06	-0.00194511	-0.000794271	-0.00991243
-2.2297e-06	2010-11-24 22:30:00	0.078873	0.0890413	0.0101683	-0.00890203	0.0304495	0.0279229	0.026502	0.024222	0.0204553	0.0167135	0.0272002	0.0119926	-0.00158832	-0.000733545	-0.00109626	-0.00355777	-0.00848039	-0.0148194	-0.0124083	-0.0409061	-1.13246e-06	-2.2297e-06	-0.00215343	-0.0017678	-0.0101717
-2.73123e-06	2010-11-24 23:00:00	0.0738956	0.0854192	0.0115236	-0.00890203	0.0297234	0.0272888	0.0259246	0.0235916	0.0199473	0.0163826	0.0267818	0.0118289	-0.00155777	-0.000720296	-0.00107495	-0.00348644	-0.00828545	-0.0144608	-0.0121997	-0.0404012	-1.37188e-06	-2.73123e-06	-0.00229807	-0.00265895	-0.0115277
-3.3181e-06	2010-11-24 23:30:00	0.0696289	0.0824708	0.0128419	-0.00890203	0.0292914	0.0267146	0.0253264	0.0230744	0.0194389	0.0160583	0.0263635	0.0116682	-0.00153623	-0.000705657	-0.00105211	-0.00341803	-0.00808058	-0.0141163	-0.011984	-0.0398763	-1.64903e-06	-3.3181e-06	-0.00235663	-0.00343216	-0.0128469
-3.99998e-06	2010-11-25	0.0667837	0.0795024	0.0127187	-0.00890203	0.0284529	0.0260884	0.0247996	0.0226041	0.0189692	0.0157293	0.025956	0.0115088	-0.0014936	-0.000692483	-0.00103292	-0.00334302	-0.00788555	-0.0137679	-0.0117703	-0.0393425	-1.96776e-06	-3.99998e-06	-0.00231119	-0.00405841	-0.0127247
-4.78705e-06	2010-11-25 00:30:00	0.06536	0.0772809	0.0119209	-0.00890203	0.0278828	0.0255883	0.0243386	0.0221315	0.0185352	0.0154004	0.0255453	0.0113505	-0.00146272	-0.000677467	-0.00101187	-0.00327431	-0.00771432	-0.0134197	-0.0115481	-0.038808	-2.33204e-06	-4.78705e-06	-0.00214962	-0.00451646	-0.011928
-5.6899e-06	2010-11-25 01:00:00	0.064647	0.0757953	0.0111483	-0.00890203	0.0276578	0.0250962	0.0238199	0.0217089	0.018154	0.0150489	0.0251347	0.0111941	-0.00142202	-0.000661778	-0.000986995	-0.00320426	-0.00754641	-0.0130391	-0.0113213	-0.0382665	-2.74596e-06	-5.6899e-06	-0.00186657	-0.00479373	-0.0111568
-6.71953e-06	2010-11-25 01:30:00	0.0618018	0.0742521	0.0124503	-0.00890203	0.0268194	0.0246535	0.0234107	0.0212847	0.0178416	0.0146834	0.024716	0.0110376	-0.00139182	-0.000648004	-0.000966828	-0.00311643	-0.00736523	-0.0126477	-0.0110864	-0.0377094	-3.21374e-06	-6.71953e-06	-0.00146407	-0.00488674	-0.0124602
-7.88735e-06	2010-11-25 02:00:00	0.0603767	0.0734156	0.0130389	-0.00890203	0.0263873	0.0241913	0.0229877	0.0209081	0.0175517	0.0143115	0.0242846	0.0108824	-0.00137597	-0.000626794	-0.000937753	-0.00304014	-0.00717994	-0.0122619	-0.0108515	-0.0371485	-3.73966e-06	-7.88735e-06	-0.000951672	-0.0048011	-0.0130505
-9.20506e-06	2010-11-25 02:30:00	0.0610824	0.0730095	0.0119271	-0.00890203	0.0259809	0.0237238	0.022567	0.0206339	0.0172554	0.0139579	0.0238436	0.0107293	-0.00129505	-0.000608702	-0.000910142	-0.00297042	-0.00699102	-0.0119028	-0.0106151	-0.0365763	-4.32812e-06	-9.20506e-06	-0.000346207	-0.00455101	-0.0119406
-1.06847e-05	2010-11-25 03:00:00	0.0596558	0.0731647	0.0135089	-0.00890203	0.0256613	0.0233684	0.0223156	0.02038	0.0169732	0.0136003	0.0233918	0.0105778	-0.00127089	-0.000592451	-0.000890635	-0.00289256	-0.00679443	-0.0115444	-0.0103732	-0.0359982	-4.98356e-06	-1.06847e-05	0.000329007	-0.00415844	-0.0135245
-1.23385e-05	2010-11-25 03:30:00	0.0624936	0.0737887	0.0112951	-0.00890203	0.0254541	0.0231665	0.0221589	0.0201199	0.0166926	0.0132578	0.0229414	0.0104286	-0.00128194	-0.000583408	-0.000867845	-0.0028127	-0.00657731	-0.0112188	-0.0101352	-0.0354275	-5.71046e-06	-1.23385e-05	0.00104532	-0.00365176	-0.0113131
-1.4179e-05	2010-11-25 04:00:00	0.0631993	0.0750919	0.0118926	-0.00890203	0.0256613	0.0231065	0.0219514	0.0198574	0.0164214	0.0129205	0.0224799	0.0102805	-0.00124193	-0.000568615	-0.000845226	-0.00272162	-0.0063255	-0.0109041	-0.00989227	-0.0348713	-6.51335e-06	-1.4179e-05	0.0017703	-0.0030642	-0.0119133
-1.62189e-05	2010-11-25 04:30:00	0.0653264	0.0754146	0.0100882	-0.00890203	0.0251424	0.0228957	0.0216875	0.0195926	0.0160783	0.0125966	0.0220141	0.0101334	-0.00116135	-0.000546503	-0.00082032	-0.00264278	-0.00607319	-0.0106157	-0.00965382	-0.0343242	-7.3968e-06	-1.62189e-05	0.00246954	-0.00243187	-0.0101118
-1.84711e-05	2010-11-25 05:00:00	0.0631891	0.0750243	0.0118352	-0.00890203	0.0243908	0.0224714	0.0213418	0.0193019	0.0156889	0.0122959	0.0215542	0.00998543	-0.00111701	-0.000524397	-0.000789988	-0.00255672	-0.00584633	-0.0103503	-0.00942093	-0.0337883	-8.36533e-06	-1.84711e-05	0.00310865	-0.00179173	-0.011862
-2.09484e-05	2010-11-25 05:30:00	0.0638948	0.0745378	0.010643	-0.00890203	0.0240277	0.0219545	0.0208508	0.0188901	0.015302	0.0120095	0.0210882	0.00983902	-0.00110185	-0.000505218	-0.000755803	-0.00243143	-0.00561758	-0.0100962	-0.00919512	-0.0332646	-9.42353e-06	-2.09484e-05	0.00365534	-0.0011793	-0.0106734
-2.36638e-05	2010-11-25 06:00:00	0.0624682	0.0734552	0.010987	-0.00890203	0.0234398	0.0215091	0.0202699	0.0182502	0.0149177	0.011737	0.0206237	0.00969529	-0.00104371	-0.000478338	-0.0007163	-0.00229011	-0.00541489	-0.00985647	-0.00896075	-0.0327455	-1.05759e-05	-2.36638e-05	0.00408138	-0.000626632	-0.0110212
-2.66306e-05	2010-11-25 06:30:00	0.0617524	0.0713864	0.00963402	-0.00890203	0.0226704	0.0207946	0.0194539	0.0175307	0.0144909	0.011484	0.0201609	0.00955587	-0.000922782	-0.000440648	-0.000669291	-0.00216932	-0.00522067	-0.00963013	-0.00873292	-0.0322327	-1.1827e-05	-2.66306e-05	0.00436435	-0.000160214	-0.00967248
-2.98616e-05	2010-11-25 07:00:00	0.0560614	0.0674138	0.0113524	-0.00890203	0.0207863	0.019714	0.0184823	0.0168979	0.0140531	0.0112347	0.0196947	0.00941729	-0.000847557	-0.000404879	-0.000622146	-0.00207169	-0.00503505	-0.00941039	-0.00849753	-0.0317218	-1.31812e-05	-2.98616e-05	0.00448907	0.000200636	-0.0113955
-3.33701e-05	2010-11-25 07:30:00	0.051792	0.0635933	0.0118013	-0.00890203	0.0196282	0.0185162	0.0175832	0.0161706	0.0135675	0.0109834	0.0192335	0.00928194	-0.000818727	-0.000390102	-0.000591532	-0.00196841	-0.00488419	-0.00918252	-0.00826615	-0.0312133	-1.4643e-05	-3.33701e-05	0.00444863	0.000445042	-0.0118493
-3.71688e-05	2010-11-25 08:00:00	0.0496547	0.060416	0.0107613	-0.00890203	0.0191705	0.0177191	0.0167222	0.0154112	0.0130792	0.0107381	0.0187689	0.00914737	-0.000883113	-0.000381844	-0.000569121	-0.00188819	-0.00476313	-0.00896395	-0.00803378	-0.0307181	-1.62167e-05	-3.71688e-05	0.00424484	0.000571264	-0.0108147
-4.12709e-05	2010-11-25 08:30:00	0.0475146	0.0571768	0.00966215	-0.00890203	0.0185648	0.0170135	0.0160294	0.014637	0.0126435	0.0104966	0.0183031	0.0090134	-0.000804591	-0.00038151	-0.000563613	-0.00183746	-0.00466561	-0.00874203	-0.00781097	-0.0302325	-1.79066e-05	-4.12709e-05	0.00388818	0.000586769	-0.00972133
-4.56889e-05	2010-11-25 09:00:00	0.043951	0.0533127	0.00936168	-0.00890203	0.0173811	0.0164041	0.0154117	0.0140254	0.012235	0.0102538	0.0178417	0.00888235	-0.000829095	-0.000373283	-0.000561986	-0.00183419	-0.00458264	-0.00852987	-0.00759222	-0.0297564	-1.97169e-05	-4.56889e-05	0.00339715	0.000507661	-0.00942709
-5.04357e-05	2010-11-25 09:30:00	0.0403874	0.0497379	0.00935053	-0.00890203	0.0167932	0.0155475	0.0147247	0.0136129	0.0118558	0.0100145	0.0173856	0.00875632	-0.000806304	-0.000377945	-0.000559878	-0.00185252	-0.00452234	-0.00833559	-0.00738456	-0.0292941	-2.16518e-05	-5.04357e-05	0.00279715	0.000357448	-0.00942261
-5.55236e-05	2010-11-25 10:00:00	0.036113	0.0464349	0.0103219	-0.00890203	0.0160415	0.0149523	0.0143097	0.0132825	0.0115094	0.00977204	0.0169451	0.0086347	-0.000844943	-0.000386729	-0.000571815	-0.00185829	-0.00450185	-0.00812361	-0.00718501	-0.0288429	-2.37152e-05	-5.55236e-05	0.00211889	0.000165244	-0.0104012
-6.09651e-05	2010-11-25 10:30:00	0.0353923	0.0447231	0.00933077	-0.00890203	0.0163098	0.0146957	0.0141149	0.0130013	0.0112073	0.00951361	0.0165191	0.00851825	-0.000869105	-0.000396827	-0.000581411	-0.00188755	-0.00448881	-0.00791451	-0.00698598	-0.0284037	-2.59112e-05	-6.09651e-05	0.00139643	-3.6491e-05	-0.00941765
-6.67721e-05	2010-11-25 11:00:00	0.0339609	0.0435809	0.00962	-0.00890203	0.0164479	0.0147073	0.0140802	0.0128912	0.0109654	0.0092605	0.0161151	0.00840471	-0.000869105	-0.000405573	-0.000596089	-0.00191143	-0.00447689	-0.00772176	-0.00679248	-0.0279717	-2.82435e-05	-6.67721e-05	0.000665121	-0.000214516	-0.00971502
-7.29566e-05	2010-11-25 11:30:00	0.0332403	0.0426573	0.00941699	-0.00890203	0.0163355	0.0148635	0.0142081	0.0128232	0.0107576	0.0090099	0.0157189	0.00829438	-0.00091173	-0.000407822	-0.000602854	-0.00193563	-0.00443889	-0.00753281	-0.00660053	-0.0275397	-3.0716e-05	-7.29566e-05	-4.06112e-05	-0.000337472	-0.00952067
-7.95302e-05	2010-11-25 12:00:00	0.0346518	0.0422036	0.00755177	-0.00890203	0.016586	0.0149234	0.0142347	0.0128209	0.0105475	0.00875664	0.0153276	0.00818426	-0.000887226	-0.000409286	-0.00060431	-0.00193435	-0.00441376	-0.00733039	-0.00641207	-0.0271034	-3.33321e-05	-7.95302e-05	-0.000689321	-0.000378448	-0.00766464
-8.65043e-05	2010-11-25 12:30:00	0.0339311	0.0414803	0.00754917	-0.00890203	0.016586	0.014904	0.0141748	0.0127341	0.0103644	0.00850996	0.0149472	0.00807396	-0.000886883	-0.000404401	-0.000600078	-0.0019106	-0.00437687	-0.00713674	-0.00623372	-0.0266686	-3.60955e-05	-8.65043e-05	-0.00125437	-0.000317226	-0.00767177
-9.38901e-05	2010-11-25 13:00:00	0.0339212	0.0404695	0.00654834	-0.00890203	0.0162664	0.0147778	0.0139766	0.0125943	0.010222	0.00826553	0.0145703	0.00796348	-0.000846529	-0.000391789	-0.000583998	-0.00187928	-0.0043233	-0.00694968	-0.00605742	-0.0262424	-3.90095e-05	-9.38901e-05	-0.00171538	-0.000142038	-0.00668124
-0.000101698	2010-11-25 13:30:00	0.0324898	0.0390077	0.00651795	-0.00890203	0.015566	0.0144276	0.0136919	0.012413	0.0100988	0.0080453	0.0142124	0.007854	-0.000809946	-0.0003782	-0.000567575	-0.00182877	-0.00425236	-0.00679087	-0.00588815	-0.0258296	-4.20774e-05	-0.000101698	-0.00205927	0.000149329	-0.00666172
-0.00010994	2010-11-25 14:00:00	0.0310584	0.0381293	0.00707089	-0.00890203	0.0153155	0.0140942	0.0133588	0.0121552	0.00997718	0.00783903	0.0138668	0.00774646	-0.000796151	-0.000361684	-0.000544812	-0.00178108	-0.0041562	-0.00663857	-0.00573353	-0.025423	-4.53023e-05	-0.00010994	-0.00228068	0.000549169	-0.00722613
-0.000118624	2010-11-25 14:30:00	0.0317592	0.0373614	0.00560223	-0.00890203	0.0150215	0.0137141	0.0129969	0.0118974	0.00981431	0.0076308	0.0135231	0.00764243	-0.000746458	-0.000352603	-0.000527511	-0.00171821	-0.00403659	-0.00647561	-0.0055875	-0.0250234	-4.86874e-05	-0.000118624	-0.002382	0.00104026	-0.00576954
-0.000127762	2010-11-25 15:00:00	0.0303278	0.0366204	0.00629264	-0.00890203	0.014477	0.0134107	0.0127813	0.0115958	0.0096213	0.0074314	0.0132	0.00754026	-0.000758881	-0.00034164	-0.000512028	-0.00165816	-0.00389065	-0.00631933	-0.00546214	-0.0246368	-5.22354e-05	-0.000127762	-0.00237277	0.00159704	-0.00647263
-0.000137362	2010-11-25 15:30:00	0.0303178	0.0367764	0.00645863	-0.00890203	0.0146329	0.0131672	0.0124667	0.0113263	0.00940064	0.00724681	0.0128929	0.00744058	-0.000701436	-0.00033117	-0.00049461	-0.00160798	-0.0037271	-0.00616008	-0.00534343	-0.0242551	-5.59492e-05	-0.000137362	-0.00226868	0.00218733	-0.00665194
-0.000147435	2010-11-25 16:00:00	0.0288864	0.0360152	0.00712879	-0.00890203	0.0139325	0.0128391	0.0121635	0.0110247	0.00915788	0.00707803	0.0126066	0.00734382	-0.000689698	-0.00032156	-0.000481813	-0.0015496	-0.00354189	-0.00601193	-0.00521969	-0.02389	-5.98314e-05	-0.000147435	-0.00209023	0.00277473	-0.00733606
-0.000157989	2010-11-25 16:30:00	0.0281622	0.0356321	0.00746992	-0.00890203	0.0136129	0.012541	0.0118293	0.0106989	0.00887603	0.00691413	0.0123437	0.00725134	-0.000674533	-0.000309175	-0.000462532	-0.00148119	-0.00337153	-0.00584536	-0.00509139	-0.0235357	-6.38847e-05	-0.000157989	-0.00186104	0.00332111	-0.00769179
-0.000169032	2010-11-25 17:00:00	0.0281448	0.0346673	0.00652246	-0.00890203	0.013025	0.0120515	0.0113879	0.0103966	0.00858274	0.00673583	0.0120898	0.00716233	-0.000647973	-0.000292542	-0.000437915	-0.00140795	-0.00320267	-0.00566055	-0.00497415	-0.0231847	-6.81113e-05	-0.000169032	-0.00160619	0.00378936	-0.00675961
-0.000180574	2010-11-25 17:30:00	0.0274167	0.0338552	0.00643846	-0.00890203	0.0125929	0.0116413	0.0110075	0.0100106	0.00829024	0.00655235	0.0118267	0.00707686	-0.000561011	-0.000272461	-0.000413407	-0.00131789	-0.00304455	-0.0054687	-0.00486148	-0.0228444	-7.25136e-05	-0.000180574	-0.00135035	0.004146	-0.00669155
-0.000192621	2010-11-25 18:00:00	0.0252671	0.0325893	0.00732218	-0.00890203	0.0120484	0.011226	0.0105741	0.00958173	0.00799396	0.00636636	0.0115704	0.00699549	-0.000557927	-0.000248397	-0.000379394	-0.00123364	-0.00289008	-0.00527107	-0.00475589	-0.0225062	-7.70937e-05	-0.000192621	-0.00111621	0.00436338	-0.0075919
-0.000205182	2010-11-25 18:30:00	0.0238282	0.0313164	0.00748821	-0.00890203	0.011711	0.010769	0.0100739	0.00917078	0.0076947	0.00618107	0.0113328	0.0069161	-0.000476662	-0.000226667	-0.00034567	-0.00113892	-0.00274302	-0.00507796	-0.00465735	-0.0221763	-8.18538e-05	-0.000205182	-0.000922943	0.00442157	-0.00777524
-0.000218264	2010-11-25 19:00:00	0.0216786	0.0290039	0.00732528	-0.00890203	0.0107345	0.0101975	0.00960366	0.00873722	0.00740309	0.00599844	0.0111079	0.00684311	-0.000435067	-0.000207786	-0.000320365	-0.00106024	-0.00261398	-0.0048862	-0.00457444	-0.0218407	-8.67956e-05	-0.000218264	-0.000785128	0.00430954	-0.00763034
-0.000231875	2010-11-25 19:30:00	0.0188183	0.0270843	0.00826597	-0.00890203	0.0104583	0.00963118	0.00906425	0.00833487	0.00711149	0.00582238	0.0108942	0.00677368	-0.000407822	-0.000195067	-0.000297096	-0.000994551	-0.00248108	-0.00470537	-0.00450619	-0.0215069	-9.19211e-05	-0.000231875	-0.000711884	0.00402582	-0.00858976
-0.000246019	2010-11-25 20:00:00	0.0159579	0.0243946	0.00843668	-0.00890203	0.00957637	0.00909854	0.00860547	0.00793879	0.00683093	0.00566857	0.0106983	0.00671016	-0.000415233	-0.000190527	-0.000284416	-0.000936502	-0.00235504	-0.00455785	-0.00445108	-0.0211686	-9.7232e-05	-0.000246019	-0.000706461	0.00357837	-0.00877993
-0.000260705	2010-11-25 20:30:00	0.0145191	0.0226141	0.00809497	-0.00890203	0.00950732	0.00874046	0.00823431	0.00757945	0.00654868	0.00553182	0.0105322	0.00665015	-0.000395056	-0.000182231	-0.000274278	-0.000908629	-0.0022358	-0.00443182	-0.00439906	-0.0208358	-0.00010273	-0.000260705	-0.000766193	0.002984	-0.0084584
-0.000275937	2010-11-25 21:00:00	0.010948	0.0202286	0.00928062	-0.00890203	0.00896281	0.00832771	0.00792307	0.00730135	0.00628981	0.00542066	0.0103803	0.00659663	-0.000371922	-0.000182947	-0.000272569	-0.00088846	-0.00215227	-0.00433883	-0.00435708	-0.0205076	-0.000108416	-0.000275937	-0.000882832	0.00226715	-0.00966497
-0.000291722	2010-11-25 21:30:00	0.0095092	0.0184044	0.0088952	-0.00890203	0.00882471	0.00813106	0.00772599	0.00702165	0.00605223	0.00533858	0.010236	0.00654993	-0.000420245	-0.000180619	-0.000269024	-0.000867208	-0.00208217	-0.00425848	-0.00431164	-0.0201935	-0.000114291	-0.000291722	-0.00104321	0.00145836	-0.00930121
-0.000308065	2010-11-25 22:00:00	0.008781	0.0166597	0.00787875	-0.00890203	0.0087813	0.00791233	0.00746204	0.00681076	0.00584479	0.00525901	0.0101019	0.00650822	-0.000382632	-0.000180057	-0.000263914	-0.000850185	-0.00203981	-0.00417524	-0.00426968	-0.0198908	-0.000120358	-0.000308065	-0.0012302	0.000592389	-0.00830717
-0.000324971	2010-11-25 22:30:00	0.0044992	0.0144728	0.00997358	-0.00890203	0.00823679	0.00769359	0.00726722	0.00659435	0.005668	0.00518798	0.00999271	0.00647237	-0.000370209	-0.000173559	-0.000260911	-0.000832116	-0.00201957	-0.00408668	-0.00422976	-0.0195962	-0.000126617	-0.000324971	-0.00142387	-0.00029372	-0.0104252
-0.000342444	2010-11-25 23:00:00	0.0023496	0.0126272	0.0102776	-0.00890203	0.00798623	0.0074228	0.00703096	0.00646469	0.00553797	0.00512422	0.00989496	0.00644073	-0.000362455	-0.000166092	-0.000250375	-0.000828805	-0.00202722	-0.00399441	-0.00419338	-0.0193096	-0.000133069	-0.000342444	-0.00160285	-0.00116266	-0.0107531
-0.000360489	2010-11-25 23:30:00	0.0023322	0.0110689	0.0087367	-0.00890203	0.00776131	0.00717147	0.00687647	0.0063772	0.00544534	0.00507738	0.0098192	0.00641587	-0.000352088	-0.000164967	-0.000246893	-0.000814863	-0.00205621	-0.0039127	-0.00416104	-0.0190399	-0.000139715	-0.000360489	-0.0017457	-0.00197872	-0.0092369
-0.00037911	2010-11-26	0.0001826	0.0103775	0.0101949	-0.00890203	0.00791718	0.00713624	0.006858	0.00627642	0.00542117	0.00504956	0.00975592	0.00639825	-0.000364511	-0.000165418	-0.000246179	-0.000809324	-0.00211278	-0.00385763	-0.00412822	-0.0187817	-0.000146556	-0.00037911	-0.00183237	-0.00270949	-0.0107205
-0.000398312	2010-11-26 00:30:00	-0.0005455	0.0101044	0.0106499	-0.00890203	0.00809869	0.00716358	0.006858	0.00627334	0.00545271	0.00503265	0.00969733	0.00638722	-0.000363826	-0.000169173	-0.000248267	-0.000822642	-0.00217157	-0.00381258	-0.0041004	-0.0185439	-0.000153592	-0.000398312	-0.00184551	-0.0033273	-0.0112018
-0.000418096	2010-11-26 01:00:00	-0.0012736	0.0100339	0.0113075	-0.00890203	0.00798623	0.00724298	0.00695823	0.00636243	0.00554881	0.00503098	0.00964495	0.00638339	-0.000377277	-0.000173941	-0.000257664	-0.0008539	-0.00219963	-0.00378911	-0.00408067	-0.018329	-0.000160825	-0.000418096	-0.00177166	-0.00381036	-0.0118864
-0.000438467	2010-11-26 01:30:00	-0.0005803	0.0105687	0.011149	-0.00890203	0.00809869	0.00734709	0.00711612	0.00656716	0.00565039	0.00504343	0.00959132	0.00638503	-0.000409535	-0.000183966	-0.000270976	-0.000910904	-0.00222286	-0.00378424	-0.00407001	-0.0181234	-0.000168255	-0.000438467	-0.0016023	-0.00414361	-0.0117557
-0.000459428	2010-11-26 02:00:00	0.0008238	0.0119818	0.011158	-0.00890203	0.00853075	0.00755794	0.00741229	0.00688827	0.00574988	0.00505728	0.0095505	0.00639324	-0.00044886	-0.000202285	-0.000293485	-0.000966166	-0.00224886	-0.0037948	-0.00407502	-0.0179378	-0.000175881	-0.000459428	-0.00133453	-0.00431922	-0.0117933
-0.000480981	2010-11-26 02:30:00	0.0036458	0.0144923	0.0108465	-0.00890203	0.00930017	0.00803958	0.00793437	0.00722733	0.00587872	0.00508539	0.00952388	0.00640723	-0.000500267	-0.000223268	-0.000320499	-0.00101192	-0.00228085	-0.00384157	-0.00408661	-0.0177644	-0.000183706	-0.000480981	-0.000971494	-0.00433677	-0.0115111
-0.000503128	2010-11-26 03:00:00	0.0071717	0.0177151	0.0105434	-0.00890203	0.0102511	0.00871787	0.00850147	0.00754684	0.00602368	0.00511953	0.00952104	0.00642636	-0.00052944	-0.000236252	-0.000339058	-0.00103887	-0.00231642	-0.00388942	-0.00411131	-0.0176096	-0.000191728	-0.000503128	-0.000522475	-0.00420312	-0.0112382
-0.000525873	2010-11-26 03:30:00	0.0106977	0.020717	0.0100193	-0.00890203	0.0108213	0.00935199	0.00893951	0.00784449	0.00620564	0.00516862	0.00953081	0.00645335	-0.000515303	-0.000233053	-0.000341192	-0.00105301	-0.00234328	-0.0039462	-0.00413959	-0.0174646	-0.000199949	-0.000525873	-2.57709e-06	-0.00393198	-0.0107451
-0.000549215	2010-11-26 04:00:00	0.0120914	0.0228178	0.0107264	-0.00890203	0.0107779	0.00966852	0.00917239	0.00812026	0.00637865	0.00522218	0.00955664	0.00648705	-0.000446461	-0.000218187	-0.000330422	-0.00105051	-0.00237102	-0.00399694	-0.00418146	-0.017336	-0.000208367	-0.000549215	0.000567925	-0.00354312	-0.0114839
-0.000573158	2010-11-26 04:30:00	0.0141959	0.02426	0.0100641	-0.00890203	0.0105273	0.00965432	0.0092485	0.00835228	0.00655634	0.00528974	0.00959964	0.00652486	-0.000434382	-0.000204524	-0.000312687	-0.00103565	-0.00239654	-0.00406429	-0.00423345	-0.0172225	-0.000216985	-0.000573158	0.00116458	-0.00306138	-0.0108542
-0.000597703	2010-11-26 05:00:00	0.0148789	0.026073	0.0111941	-0.00890203	0.0107522	0.00962698	0.00927959	0.00849988	0.0067204	0.00538793	0.00965387	0.00657042	-0.000421616	-0.000199575	-0.000299953	-0.00100154	-0.00243351	-0.00416198	-0.00429001	-0.0171292	-0.0002258	-0.000597703	0.00176006	-0.00251536	-0.0120176
-0.00062285	2010-11-26 05:30:00	0.0176941	0.0278708	0.0101767	-0.00890203	0.0108213	0.00977526	0.00940752	0.00858738	0.00686108	0.00549826	0.00972567	0.00662477	-0.000446461	-0.000199575	-0.000295929	-0.000971861	-0.00246868	-0.00427321	-0.00435767	-0.0170471	-0.000234814	-0.00062285	0.00232566	-0.0019359	-0.0110344
-0.000648602	2010-11-26 06:00:00	0.02122	0.0301663	0.00894628	-0.00890203	0.0113224	0.00999662	0.00960459	0.00865534	0.0069737	0.00561909	0.00981305	0.00668289	-0.000433696	-0.000199952	-0.000295386	-0.000957434	-0.0024815	-0.00439969	-0.00443792	-0.0169797	-0.000244025	-0.000648602	0.00283299	-0.00135439	-0.0098389
-0.000674957	2010-11-26 06:30:00	0.0233245	0.0317505	0.00842603	-0.00890203	0.0113658	0.0102127	0.00974985	0.00871003	0.00705359	0.00574258	0.00991801	0.0067432	-0.000439737	-0.000199162	-0.00029573	-0.000966817	-0.00248276	-0.00452582	-0.00452882	-0.0169306	-0.000253435	-0.000674957	0.00325567	-0.000801019	-0.00935442
-0.000701918	2010-11-26 07:00:00	0.0240075	0.0328489	0.00884138	-0.00890203	0.0115039	0.0102832	0.00975683	0.00873891	0.00709308	0.00587782	0.0100325	0.00680826	-0.000433696	-0.000199915	-0.000298018	-0.00100132	-0.00250305	-0.00466801	-0.00463484	-0.0169077	-0.000263042	-0.000701918	0.00357095	-0.000302981	-0.00980634
-0.000729484	2010-11-26 07:30:00	0.023269	0.0327538	0.00948475	-0.00890203	0.0110284	0.0102012	0.00967845	0.00875845	0.00711945	0.0060248	0.0101675	0.00687912	-0.00046094	-0.000211668	-0.000312758	-0.00103773	-0.00257106	-0.00482347	-0.00475551	-0.0169044	-0.000272846	-0.000729484	0.00376117	0.000117176	-0.0104871
-0.000757655	2010-11-26 08:00:00	0.0232413	0.0326178	0.00937647	-0.00890203	0.0109594	0.0100177	0.00957011	0.00873891	0.00718412	0.00618338	0.010317	0.00695327	-0.000542205	-0.000228221	-0.000330836	-0.00107019	-0.00266405	-0.00498544	-0.00487875	-0.0169217	-0.000282847	-0.000757655	0.00381495	0.000442983	-0.010417
-0.000786431	2010-11-26 08:30:00	0.0232135	0.032472	0.00925852	-0.00890203	0.0108903	0.0099004	0.00950323	0.00873031	0.0073036	0.00634196	0.0104919	0.00702961	-0.000542547	-0.000243046	-0.000348942	-0.00110739	-0.00277135	-0.00514506	-0.00501159	-0.016961	-0.000293044	-0.000786431	0.00372796	0.000665127	-0.010338
-0.000815812	2010-11-26 09:00:00	0.0231858	0.0326488	0.00946302	-0.00890203	0.0110718	0.00994983	0.00955278	0.00874517	0.00742518	0.00649858	0.0106808	0.00711133	-0.000535823	-0.000246456	-0.000363276	-0.00115921	-0.00287708	-0.0053007	-0.00514795	-0.0170203	-0.000303437	-0.000815812	0.0035033	0.000782089	-0.0105823
-0.000845797	2010-11-26 09:30:00	0.0238688	0.0328582	0.00898942	-0.00890203	0.0112533	0.0100566	0.0096922	0.00891008	0.00754715	0.00664331	0.0108918	0.0072039	-0.000537194	-0.000249686	-0.000371588	-0.00122779	-0.00300349	-0.00544578	-0.0052904	-0.017104	-0.000314026	-0.000845797	0.00315137	0.000800244	-0.0101492
-0.000876386	2010-11-26 10:00:00	0.0238411	0.0332137	0.00937263	-0.00890203	0.0114782	0.01027	0.00999874	0.0091593	0.0076743	0.00679351	0.0111094	0.0073056	-0.000570478	-0.000262416	-0.000387269	-0.00128419	-0.00314532	-0.00561542	-0.00543234	-0.0171974	-0.000324808	-0.000876386	0.00268927	0.000733396	-0.0105738
-0.000907578	2010-11-26 10:30:00	0.0252348	0.0341432	0.00890842	-0.00890203	0.0121352	0.0106944	0.0104102	0.00944994	0.00782692	0.00695434	0.0113441	0.00741743	-0.000639319	-0.000282236	-0.00040929	-0.00133569	-0.00330673	-0.00581161	-0.00558183	-0.0173187	-0.000335785	-0.000907578	0.0021398	0.000601747	-0.0101518
-0.000939372	2010-11-26 11:00:00	0.0259178	0.0353284	0.0094106	-0.00890203	0.0129993	0.0112386	0.0108424	0.00974524	0.0080055	0.00712929	0.0115805	0.00752836	-0.000670549	-0.000301304	-0.000434993	-0.00139338	-0.00346896	-0.0060328	-0.00574443	-0.0174664	-0.000346955	-0.000939372	0.00153003	0.000430348	-0.0106969
-0.000971766	2010-11-26 11:30:00	0.0273116	0.0358201	0.00850851	-0.00890203	0.0131808	0.0117334	0.0112528	0.0100992	0.00824189	0.00731011	0.0118264	0.00764187	-0.000695395	-0.000311959	-0.000456897	-0.00146993	-0.00361854	-0.00626654	-0.00592169	-0.01763	-0.000358318	-0.000971766	0.000889639	0.000247143	-0.0098386
-0.00100476	2010-11-26 12:00:00	0.0265731	0.036205	0.00963193	-0.00890203	0.0134314	0.0120199	0.0116239	0.0104929	0.00850633	0.00748882	0.0120885	0.00775847	-0.000697794	-0.00032401	-0.000476802	-0.00154956	-0.00377657	-0.00650515	-0.0061136	-0.017815	-0.000369872	-0.00100476	0.000249097	8.07365e-05	-0.0110066
-0.00103835	2010-11-26 12:30:00	0.0279668	0.0369298	0.00896302	-0.00890203	0.0139503	0.0123675	0.0119674	0.0108953	0.0088052	0.00767441	0.0123758	0.00787992	-0.000754212	-0.000337673	-0.000496481	-0.00162345	-0.00395347	-0.00675658	-0.00631057	-0.0180274	-0.000381617	-0.00103835	-0.000362206	-4.19274e-05	-0.010383
-0.00107254	2010-11-26 13:00:00	0.0300713	0.0379804	0.00790908	-0.00890203	0.0145638	0.0127776	0.0123904	0.0112499	0.00911212	0.00786753	0.0126869	0.00800644	-0.000780772	-0.000357382	-0.000520329	-0.00169357	-0.00414295	-0.00702075	-0.00651916	-0.0182559	-0.000393551	-0.00107254	-0.000917695	-9.77958e-05	-0.00937517
-0.00110732	2010-11-26 13:30:00	0.0307543	0.0393256	0.00857133	-0.00890203	0.0150393	0.0133413	0.0128906	0.0116476	0.00945307	0.00807213	0.0130091	0.00813896	-0.000830808	-0.000374158	-0.000547288	-0.00176995	-0.00433157	-0.00730071	-0.00673936	-0.0184927	-0.000405675	-0.00110732	-0.00139512	-6.96516e-05	-0.0100843
-0.0011427	2010-11-26 14:00:00	0.0335695	0.0410811	0.00751159	-0.00890203	0.0157219	0.0138387	0.0133804	0.0120741	0.0097974	0.00829281	0.0133487	0.00827771	-0.000857024	-0.000392101	-0.000572792	-0.00184935	-0.0045058	-0.00758347	-0.00696163	-0.0187405	-0.000417987	-0.0011427	-0.00177778	5.23924e-05	-0.00907227
-0.00117866	2010-11-26 14:30:00	0.035674	0.0429097	0.00723568	-0.00890203	0.0161974	0.0143803	0.0138795	0.0125288	0.0101191	0.00852523	0.0137089	0.00842362	-0.000901362	-0.000406963	-0.000596523	-0.00193338	-0.004676	-0.00785513	-0.00718439	-0.019003	-0.000430486	-0.00117866	-0.00205523	0.000269983	-0.00884483
-0.00121522	2010-11-26 15:00:00	0.0384868	0.0451172	0.00663038	-0.00890203	0.0169234	0.0148556	0.0143602	0.0129601	0.0104354	0.00876619	0.0140831	0.00857429	-0.000914471	-0.000424683	-0.000621655	-0.00201471	-0.00484825	-0.00812209	-0.00741069	-0.0192766	-0.000443171	-0.00121522	-0.0022237	0.000576281	-0.00828877
-0.00125236	2010-11-26 15:30:00	0.0391566	0.0470642	0.00790758	-0.00890203	0.0172173	0.0153919	0.0148397	0.0133999	0.010744	0.00900881	0.0144606	0.00872951	-0.00099505	-0.000440033	-0.000645874	-0.00209054	-0.00502967	-0.00839357	-0.00764101	-0.0195518	-0.00045604	-0.00125236	-0.00228596	0.000956395	-0.00961597
-0.00129008	2010-11-26 16:00:00	0.0419585	0.0496011	0.00764264	-0.00890203	0.017969	0.0158646	0.0153088	0.0138022	0.0110803	0.00925047	0.0148476	0.00889156	-0.00100383	-0.000457488	-0.000669234	-0.00216522	-0.00520382	-0.00867588	-0.00788496	-0.0198296	-0.000469094	-0.00129008	-0.00225075	0.00138847	-0.00940182
-0.00132839	2010-11-26 16:30:00	0.0447604	0.051897	0.0071366	-0.00890203	0.0184879	0.0163541	0.0157318	0.0141725	0.0114034	0.00949575	0.0152425	0.00905998	-0.00103506	-0.000471448	-0.000693281	-0.00223107	-0.00537814	-0.0089618	-0.00815258	-0.0201281	-0.000482331	-0.00132839	-0.00213191	0.00184532	-0.00894732
-0.00136727	2010-11-26 17:00:00	0.0461408	0.0538481	0.00770734	-0.00890203	0.0187384	0.0167695	0.0161099	0.0145202	0.011735	0.00973655	0.0156502	0.00923301	-0.00106663	-0.000484135	-0.000710672	-0.00230136	-0.00554154	-0.00924591	-0.0084319	-0.0204467	-0.000495749	-0.00136727	-0.0019472	0.00229646	-0.00957037
-0.00140674	2010-11-26 17:30:00	0.048232	0.0559658	0.00773376	-0.00890203	0.0192395	0.0171029	0.0164453	0.014903	0.0120457	0.00998675	0.0160806	0.00940896	-0.0010737	-0.000495284	-0.000730035	-0.00236619	-0.00570416	-0.00954619	-0.00871527	-0.0207914	-0.000509347	-0.00140674	-0.00171692	0.00271037	-0.00964984
-0.00144677	2010-11-26 18:00:00	0.0496124	0.0577079	0.00809548	-0.00890203	0.0193954	0.0174504	0.0168175	0.0152397	0.0123513	0.0102571	0.016547	0.0095902	-0.00111838	-0.000508008	-0.000748656	-0.00243516	-0.00586093	-0.0098648	-0.00899667	-0.0211307	-0.000523125	-0.00144677	-0.00146243	0.00305681	-0.0100654
-0.00148738	2010-11-26 18:30:00	0.0517036	0.0600834	0.00837975	-0.00890203	0.0201905	0.0178385	0.0171898	0.0155881	0.0126506	0.0105386	0.0170243	0.00977771	-0.00114391	-0.0005234	-0.000769248	-0.00249561	-0.00601051	-0.0101985	-0.00928154	-0.0214698	-0.000537082	-0.00148738	-0.00120474	0.00330897	-0.0104042
-0.00152855	2010-11-26 19:00:00	0.0545055	0.0619134	0.0074079	-0.00890203	0.020441	0.0183175	0.0176313	0.015942	0.0129268	0.0108337	0.017506	0.00997021	-0.00118859	-0.000538712	-0.000791152	-0.00255838	-0.0061529	-0.0105455	-0.00956193	-0.0218183	-0.000551215	-0.00152855	-0.000963175	0.00344529	-0.00948766
-0.00157029	2010-11-26 19:30:00	0.0565967	0.064102	0.00750528	-0.00890203	0.0212795	0.0187681	0.018052	0.0162701	0.0131874	0.0111392	0.0179819	0.0101695	-0.00120102	-0.000551813	-0.000811428	-0.00262348	-0.00629623	-0.0109053	-0.00983323	-0.0221822	-0.000565523	-0.00157029	-0.000754211	0.00345091	-0.00964109
-0.00161259	2010-11-26 20:00:00	0.0572664	0.0652758	0.00800939	-0.00890203	0.021392	0.019173	0.0184047	0.0166443	0.0134399	0.0114518	0.0184636	0.0103754	-0.00123897	-0.000563672	-0.000830592	-0.00268291	-0.00646112	-0.0112667	-0.0100954	-0.0225627	-0.000580007	-0.00161259	-0.000590581	0.00331847	-0.010202
-0.00165544	2010-11-26 20:30:00	0.0586468	0.066399	0.00775225	-0.00890203	0.0217806	0.0195337	0.0187851	0.0169138	0.0136997	0.0117659	0.0189359	0.0105863	-0.00125881	-0.000575309	-0.000846952	-0.00273827	-0.00664893	-0.0116299	-0.0103571	-0.0229623	-0.000594663	-0.00165544	-0.000480651	0.00304851	-0.0100024
-0.00169886	2010-11-26 21:00:00	0.0593165	0.0674036	0.00808713	-0.00890203	0.0223685	0.0198865	0.019011	0.0172068	0.0140002	0.0120976	0.019405	0.0108023	-0.00128228	-0.000583753	-0.000861178	-0.0027933	-0.0068535	-0.0120064	-0.0106273	-0.0233773	-0.000609491	-0.00169886	-0.000428093	0.00264919	-0.0103955
-0.00174282	2010-11-26 21:30:00	0.0585648	0.067326	0.00876124	-0.00890203	0.0222127	0.0200858	0.0192842	0.0174521	0.0143455	0.0124444	0.0198795	0.0110165	-0.0012971	-0.000594864	-0.000877656	-0.00285657	-0.00707182	-0.0123978	-0.0109111	-0.0238219	-0.00062449	-0.00174282	-0.000431851	0.00213561	-0.0111286
-0.00178734	2010-11-26 22:00:00	0.0585238	0.0679101	0.00938633	-0.00890203	0.0227316	0.0203592	0.0195493	0.01781	0.0147085	0.0128105	0.0203792	0.0112365	-0.00133437	-0.000606013	-0.000896566	-0.00294286	-0.00730759	-0.0128003	-0.0112147	-0.0242855	-0.000639658	-0.00178734	-0.000486386	0.00152873	-0.0118133
-0.0018324	2010-11-26 22:30:00	0.0584827	0.0682625	0.00977976	-0.00890203	0.0229821	0.0206	0.0199249	0.0182553	0.0150992	0.0131927	0.0208966	0.0114564	-0.00137541	-0.000630904	-0.000927187	-0.0030443	-0.00755428	-0.0132233	-0.0115077	-0.0247642	-0.000654995	-0.0018324	-0.00058217	0.000854013	-0.0122672
-0.001878	2010-11-26 23:00:00	0.0619954	0.0698413	0.0078459	-0.00890203	0.023864	0.0212131	0.0205749	0.0187389	0.015523	0.0136008	0.0214457	0.011676	-0.00147013	-0.000661386	-0.000969141	-0.00315394	-0.00780807	-0.0136528	-0.0117997	-0.025263	-0.000670497	-0.001878	-0.000706383	0.000139911	-0.0103944
-0.00192414	2010-11-26 23:30:00	0.0640865	0.072059	0.0079725	-0.00890203	0.0250221	0.0220202	0.0213103	0.0193522	0.0159605	0.0140171	0.0220017	0.0118969	-0.00155173	-0.000694604	-0.00101247	-0.00328956	-0.00807427	-0.0140808	-0.0120937	-0.0257851	-0.000686165	-0.00192414	-0.00084379	-0.000583701	-0.0105828
-0.00197081	2010-11-27	0.065467	0.0745538	0.00908681	-0.00890203	0.0260677	0.0229499	0.0221943	0.0200585	0.01642	0.0144309	0.0225486	0.0121192	-0.00158605	-0.000726359	-0.00106279	-0.00343538	-0.00836108	-0.0145012	-0.0123987	-0.026324	-0.000701997	-0.00197081	-0.000977726	-0.00128702	-0.0117596
-0.00201801	2010-11-27 00:30:00	0.0682689	0.0770141	0.00874524	-0.00890203	0.0269496	0.0238795	0.0231049	0.0208366	0.0169336	0.0148453	0.0230972	0.0123413	-0.00167404	-0.000756198	-0.00110945	-0.00358713	-0.00867144	-0.014917	-0.0127164	-0.0268712	-0.000717992	-0.00201801	-0.00109116	-0.00194172	-0.0114812
-0.00206575	2010-11-27 01:00:00	0.0703601	0.0798332	0.0094731	-0.00890203	0.0281077	0.0247844	0.0239659	0.0216092	0.0174892	0.0152484	0.0236557	0.0125631	-0.00174459	-0.00078878	-0.00115272	-0.00372271	-0.00900441	-0.0153118	-0.0130377	-0.0274359	-0.000734147	-0.00206575	-0.00116777	-0.00252214	-0.012273
-0.002114	2010-11-27 01:30:00	0.0738727	0.0827232	0.0088505	-0.00890203	0.0290842	0.0257361	0.0247888	0.0223811	0.0181167	0.0156344	0.0242347	0.012784	-0.00179463	-0.000813549	-0.00119344	-0.00385629	-0.00935887	-0.0156732	-0.013362	-0.0280191	-0.000750463	-0.002114	-0.00119304	-0.00300632	-0.011715
-0.00216278	2010-11-27 02:00:00	0.0766746	0.0855623	0.0088877	-0.00890203	0.0298793	0.0265395	0.0256222	0.0231858	0.0187952	0.0159925	0.0248293	0.0130044	-0.00182187	-0.000838361	-0.00123268	-0.00399692	-0.00970528	-0.0160055	-0.0136943	-0.0286272	-0.000766937	-0.00216278	-0.00115517	-0.00337682	-0.0118174
-0.00221207	2010-11-27 02:30:00	0.0794765	0.0888627	0.00938619	-0.00890203	0.0307612	0.0273819	0.0265143	0.0240561	0.0195383	0.0163568	0.0254288	0.0132208	-0.00190417	-0.000864562	-0.00127249	-0.00413529	-0.0100208	-0.0163484	-0.0140313	-0.0292536	-0.000783568	-0.00221207	-0.001046	-0.0036213	-0.0123818
-0.00226188	2010-11-27 03:00:00	0.0829892	0.0931647	0.0101755	-0.00890203	0.0322132	0.0283609	0.0274859	0.0249374	0.0202605	0.0167421	0.0260455	0.0134307	-0.00198008	-0.000896959	-0.00131459	-0.00428133	-0.0103027	-0.0167101	-0.0143677	-0.0298991	-0.000800355	-0.00226188	-0.000861643	-0.00373298	-0.0132378
-0.00231219	2010-11-27 03:30:00	0.088634	0.0978482	0.00921424	-0.00890203	0.0334838	0.0295508	0.0285762	0.02591	0.0209316	0.0171439	0.0266687	0.013634	-0.00205598	-0.000930591	-0.00136517	-0.00442272	-0.010569	-0.0170912	-0.0147147	-0.0305562	-0.000817296	-0.00231219	-0.000602951	-0.00371083	-0.0123437
-0.00236301	2010-11-27 04:00:00	0.0928574	0.102852	0.00999474	-0.00890203	0.0347109	0.0307539	0.0298118	0.0268967	0.0215799	0.0175907	0.0272949	0.0138331	-0.00214603	-0.000965347	-0.00141515	-0.0045604	-0.0107827	-0.0175168	-0.0150663	-0.0312323	-0.000834389	-0.00236301	-0.000275706	-0.00355963	-0.0131921
-0.00241433	2010-11-27 04:30:00	0.0999237	0.1086	0.00867582	-0.00890203	0.0363879	0.0320858	0.0309852	0.0278381	0.0221779	0.0180309	0.0279231	0.0140276	-0.00220211	-0.000993495	-0.00145681	-0.00467554	-0.0109444	-0.0179187	-0.0154184	-0.0318992	-0.000851635	-0.00241433	0.000109472	-0.00328976	-0.0119418
-0.00246614	2010-11-27 05:00:00	0.104147	0.113729	0.0095817	-0.00890203	0.0377531	0.0332746	0.0319707	0.0286287	0.0226905	0.0184735	0.0285779	0.0142217	-0.00222125	-0.00101203	-0.00148768	-0.00477108	-0.0110795	-0.0183272	-0.0157694	-0.0325773	-0.00086903	-0.00246614	0.000537528	-0.00291681	-0.0129169
-0.00251845	2010-11-27 05:30:00	0.10837	0.117502	0.00913145	-0.00890203	0.0382976	0.0341953	0.0327119	0.0293122	0.0231249	0.0189151	0.0292312	0.0144146	-0.00222627	-0.00101721	-0.00150495	-0.00483496	-0.0112308	-0.0187238	-0.016124	-0.0332606	-0.000886574	-0.00251845	0.000989663	-0.00246098	-0.0125365
-0.00257125	2010-11-27 06:00:00	0.111172	0.119956	0.00878338	-0.00890203	0.0383666	0.0346264	0.0331765	0.0298035	0.0235623	0.0193511	0.0298874	0.0146044	-0.00223436	-0.00101987	-0.00150995	-0.00485322	-0.0113808	-0.0191221	-0.0164837	-0.0339393	-0.000904266	-0.00257125	0.00144431	-0.00194614	-0.0122589
-0.00262453	2010-11-27 06:30:00	0.114685	0.122316	0.00763075	-0.00890203	0.0389546	0.0349077	0.0333495	0.0300308	0.0240129	0.0197964	0.0305484	0.0147892	-0.00221384	-0.00101247	-0.00150137	-0.0048279	-0.0115501	-0.0195331	-0.0168484	-0.0346174	-0.000922103	-0.00262453	0.00187831	-0.00139876	-0.0111774
-0.0026783	2010-11-27 07:00:00	0.113922	0.12336	0.00943809	-0.00890203	0.0388421	0.0349729	0.0332884	0.0300769	0.0244614	0.0202499	0.0312084	0.0149709	-0.00215036	-0.000998581	-0.00148369	-0.00481068	-0.0117101	-0.019945	-0.0172116	-0.0353026	-0.000940085	-0.0026783	0.00226833	-0.000846505	-0.0130565
-0.00273254	2010-11-27 07:30:00	0.113865	0.123583	0.0097182	-0.00890203	0.0381851	0.0347947	0.0331628	0.0302074	0.0249443	0.020699	0.03189	0.0151511	-0.00211137	-0.000983009	-0.00146953	-0.00481574	-0.011833	-0.0203517	-0.0175758	-0.0359939	-0.00095821	-0.00273254	0.00259222	-0.000316808	-0.013409
-0.00278725	2010-11-27 08:00:00	0.113808	0.123764	0.00995636	-0.00890203	0.0376406	0.0345355	0.0332065	0.0304668	0.0253527	0.0211571	0.0325718	0.0153267	-0.00216985	-0.000987523	-0.00146954	-0.0048508	-0.0119543	-0.0207666	-0.017941	-0.0366834	-0.000976476	-0.00278725	0.00283051	0.000164791	-0.0137201
-0.00284244	2010-11-27 08:30:00	0.118726	0.126274	0.00754822	-0.00890203	0.0387731	0.03478	0.0335741	0.0308965	0.0257055	0.0216225	0.0332615	0.0154994	-0.00225248	-0.0010099	-0.00149154	-0.00492289	-0.0120941	-0.0211936	-0.0183133	-0.037365	-0.000994883	-0.00284244	0.00296769	0.000576194	-0.0113855
-0.00289809	2010-11-27 09:00:00	0.120801	0.129894	0.00909249	-0.00890203	0.0401126	0.0355766	0.0344545	0.0314371	0.0260469	0.0220798	0.0339529	0.0156659	-0.00231301	-0.00105228	-0.00154344	-0.00500223	-0.0122719	-0.0216124	-0.0186685	-0.0380487	-0.00101343	-0.00289809	0.00299331	0.000900196	-0.013004
-0.0029542	2010-11-27 09:30:00	0.129273	0.134312	0.00503947	-0.00890203	0.0416515	0.0369253	0.0356452	0.0320395	0.0264215	0.0225275	0.03466	0.0158274	-0.00246244	-0.00108534	-0.00159042	-0.00511568	-0.0124799	-0.0220332	-0.0190321	-0.0387263	-0.00103211	-0.0029542	0.00290274	0.00112567	-0.00902578
-0.00301077	2010-11-27 10:00:00	0.132059	0.138867	0.00680833	-0.00890203	0.0436046	0.0381025	0.0365155	0.0328302	0.0268572	0.022985	0.0353585	0.0159828	-0.00240135	-0.00111072	-0.00162951	-0.0052488	-0.0127244	-0.0224622	-0.0193974	-0.039377	-0.00105093	-0.00301077	0.00269766	0.0012484	-0.01087
-0.00306779	2010-11-27 10:30:00	0.13058	0.140085	0.0095049	-0.00890203	0.0429477	0.0389254	0.0373281	0.0336005	0.0273381	0.0234285	0.0360453	0.0161357	-0.00245879	-0.00112403	-0.00166487	-0.00538579	-0.0130192	-0.0228743	-0.0197505	-0.0400041	-0.00106988	-0.00306779	0.00238601	0.00127139	-0.0136426
-0.00312526	2010-11-27 11:00:00	0.135499	0.142341	0.0068427	-0.00890203	0.0439677	0.0394633	0.0379217	0.034377	0.0278823	0.0238464	0.0367475	0.0162863	-0.00250416	-0.00114559	-0.0016918	-0.00552859	-0.0133707	-0.0232681	-0.0200976	-0.0406144	-0.00108897	-0.00312526	0.00198161	0.00120471	-0.0110569
-0.00318317	2010-11-27 11:30:00	0.138285	0.144149	0.00586394	-0.00890203	0.0446503	0.0399891	0.0385348	0.0351473	0.028528	0.0242516	0.0374399	0.0164337	-0.00259386	-0.00117813	-0.0017347	-0.00565495	-0.0137232	-0.0236672	-0.0204346	-0.0412143	-0.00110819	-0.00318317	0.00150336	0.00106474	-0.0101553
-0.00324153	2010-11-27 12:00:00	0.139649	0.147219	0.00757022	-0.00890203	0.0460076	0.0409408	0.0394868	0.0357957	0.0292341	0.0246598	0.0381167	0.0165807	-0.00267718	-0.00121552	-0.00178551	-0.00578874	-0.0140618	-0.0240764	-0.0207579	-0.0418159	-0.00112754	-0.00324153	0.000974111	0.000872932	-0.0119393
-0.00330032	2010-11-27 12:30:00	0.145278	0.1504	0.005122	-0.00890203	0.0472782	0.0419993	0.0404562	0.0366512	0.0299049	0.025092	0.0387821	0.016727	-0.00275344	-0.00125227	-0.00183817	-0.00595056	-0.0144138	-0.0245124	-0.0210767	-0.0424175	-0.00114702	-0.00330032	0.00041922	0.000654128	-0.00956934
-0.00335955	2010-11-27 13:00:00	0.150196	0.153792	0.00359574	-0.00890203	0.0485053	0.0431229	0.0415361	0.0375458	0.0305685	0.0255313	0.0394283	0.0168717	-0.00281589	-0.00128537	-0.00189043	-0.00611592	-0.014735	-0.0249554	-0.0213753	-0.0430162	-0.00116663	-0.00335955	-0.000134963	0.000434577	-0.00812191
-0.00341921	2010-11-27 13:30:00	0.151561	0.156951	0.00539029	-0.00890203	0.0495687	0.0442387	0.0425746	0.038434	0.0312269	0.0259919	0.0400559	0.0170109	-0.00291198	-0.00131863	-0.00194041	-0.00627121	-0.0150787	-0.025429	-0.0216668	-0.0436035	-0.00118636	-0.00341921	-0.000662721	0.000239815	-0.00999585
-0.00347929	2010-11-27 14:00:00	0.15719	0.160134	0.00294475	-0.00890203	0.0507524	0.0452803	0.0435118	0.0392746	0.0318557	0.0264843	0.0406673	0.0171459	-0.00297513	-0.00134809	-0.00198367	-0.00642437	-0.0154199	-0.0259359	-0.0219437	-0.0441718	-0.00120622	-0.00347929	-0.00114049	9.25873e-05	-0.00763026
-0.00353979	2010-11-27 14:30:00	0.160686	0.163264	0.00257777	-0.00890203	0.051798	0.0462426	0.0443647	0.0401621	0.0325141	0.0270051	0.0412581	0.0172743	-0.00300772	-0.00137515	-0.00202732	-0.0065792	-0.0157545	-0.0264692	-0.0222014	-0.0447352	-0.0012262	-0.00353979	-0.00154821	1.0992e-05	-0.00734376
-0.00360071	2010-11-27 15:00:00	0.162051	0.165923	0.0038728	-0.00890203	0.052386	0.0470186	0.0452867	0.041005	0.0331581	0.0274918	0.041825	0.0173972	-0.00306894	-0.00140755	-0.00207624	-0.00672019	-0.0160801	-0.0269542	-0.0224394	-0.0452859	-0.00124631	-0.00360071	-0.00187041	7.01472e-06	-0.00871981
-0.00366204	2010-11-27 15:30:00	0.166258	0.169642	0.00338364	-0.00890203	0.0537433	0.0479924	0.0462043	0.0418019	0.033803	0.0279572	0.0423634	0.0175119	-0.00318006	-0.0014393	-0.00211787	-0.00685151	-0.0163915	-0.0274313	-0.0226632	-0.0458188	-0.00126653	-0.00366204	-0.00209694	8.55743e-05	-0.00831221
-0.00372378	2010-11-27 16:00:00	0.169044	0.17374	0.00469548	-0.00890203	0.05529	0.0490067	0.0470572	0.0424995	0.0344346	0.0283991	0.0428699	0.0176199	-0.00320559	-0.00146866	-0.0021586	-0.00696931	-0.0166805	-0.0278739	-0.0228664	-0.0463227	-0.00128688	-0.00372378	-0.00222334	0.000244166	-0.00970614
-0.00378593	2010-11-27 16:30:00	0.17183	0.176764	0.00493407	-0.00890203	0.0558089	0.0499689	0.0478513	0.0431299	0.0350399	0.0288036	0.0433419	0.0177202	-0.00324925	-0.00148607	-0.0021958	-0.00708676	-0.0169648	-0.0282921	-0.0230523	-0.0468005	-0.00130734	-0.00378593	-0.00225084	0.000473121	-0.0100273
-0.00384848	2010-11-27 17:00:00	0.172484	0.179143	0.00665942	-0.00890203	0.0560161	0.0505563	0.0484439	0.0438448	0.0356351	0.0292061	0.0437864	0.0178179	-0.00330567	-0.00150221	-0.00222054	-0.00721014	-0.0172296	-0.0287016	-0.0232206	-0.0472649	-0.00132792	-0.00384848	-0.00218598	0.000756455	-0.0118358
-0.00391142	2010-11-27 17:30:00	0.176691	0.182047	0.00535616	-0.00890203	0.0567677	0.0510458	0.0490351	0.0445213	0.0362046	0.0295916	0.0441947	0.0179108	-0.0033279	-0.00152402	-0.00225178	-0.00730472	-0.0174781	-0.0291013	-0.0233793	-0.0477284	-0.00134862	-0.00391142	-0.00203995	0.00107321	-0.0106162
-0.00397476	2010-11-27 18:00:00	0.180188	0.185455	0.00526695	-0.00890203	0.0578055	0.0517462	0.0497024	0.0450861	0.0367691	0.0299607	0.0445681	0.0179976	-0.00339743	-0.00154706	-0.002284	-0.00739688	-0.0176908	-0.0294772	-0.0235263	-0.0481865	-0.00136943	-0.00397476	-0.00182763	0.00139915	-0.0106111
-0.00403849	2010-11-27 18:30:00	0.184395	0.188961	0.00456525	-0.00890203	0.0587386	0.0525417	0.0504459	0.0456986	0.0372566	0.030303	0.0449101	0.0180805	-0.00343435	-0.00156895	-0.00231364	-0.00749065	-0.0178995	-0.0298239	-0.0236622	-0.0486326	-0.00139036	-0.00403849	-0.00156654	0.0017087	-0.00999409
-0.0041026	2010-11-27 19:00:00	0.186471	0.192553	0.00608274	-0.00890203	0.0595337	0.0534114	0.0512504	0.0463822	0.0377425	0.0306138	0.0452331	0.0181558	-0.0034673	-0.00158715	-0.00234483	-0.00759192	-0.018069	-0.0301261	-0.0237951	-0.0490736	-0.00141139	-0.0041026	-0.00127563	0.00197686	-0.0115967
-0.0041671	2010-11-27 19:30:00	0.189967	0.195973	0.00600584	-0.00890203	0.0604846	0.0541575	0.051995	0.0470025	0.0381633	0.0308994	0.0455387	0.0182278	-0.00351095	-0.00160457	-0.00237284	-0.00766036	-0.0182094	-0.030408	-0.0239204	-0.0495145	-0.00143254	-0.0041671	-0.000974104	0.00218103	-0.0116055
-0.00423197	2010-11-27 20:00:00	0.194885	0.198799	0.00391314	-0.00890203	0.0612107	0.0549452	0.0526555	0.0474798	0.0385131	0.0311513	0.0458242	0.0182961	-0.00357512	-0.00162021	-0.0023902	-0.00772609	-0.0183397	-0.0306611	-0.0240447	-0.0499547	-0.0014538	-0.00423197	-0.000680324	0.00230259	-0.00959891
-0.00429722	2010-11-27 20:30:00	0.19625	0.201473	0.00522281	-0.00890203	0.0622563	0.055543	0.0530186	0.0479352	0.0388157	0.0313576	0.0461105	0.0183608	-0.00351493	-0.00162404	-0.00240423	-0.00778135	-0.0184603	-0.0308486	-0.0241539	-0.0503805	-0.00147516	-0.00429722	-0.000410784	0.00232802	-0.0109952
-0.00436283	2010-11-27 21:00:00	0.19335	0.201302	0.00795225	-0.00890203	0.0611238	0.0557864	0.053399	0.048286	0.0391077	0.0315237	0.0463799	0.018421	-0.00357512	-0.00163068	-0.00241836	-0.00782005	-0.0185626	-0.0309981	-0.0242398	-0.0507895	-0.00149663	-0.00436283	-0.000179297	0.00224969	-0.0138117
-0.00442882	2010-11-27 21:30:00	0.197557	0.203051	0.00549359	-0.00890203	0.0623687	0.0559936	0.0535904	0.0484601	0.0393623	0.0316677	0.0466373	0.0184781	-0.00358754	-0.0016353	-0.00242161	-0.0078372	-0.0186338	-0.0311217	-0.0243081	-0.0511828	-0.00151821	-0.00442882	3.64763e-06	0.00206611	-0.0114406
-0.00449516	2010-11-27 22:00:00	0.1975	0.20312	0.00561996	-0.00890203	0.0624378	0.0561471	0.0535523	0.0485546	0.0395642	0.0317686	0.046852	0.0185292	-0.00357272	-0.00163781	-0.00242287	-0.00784917	-0.0186826	-0.0311836	-0.0243531	-0.0515598	-0.00153989	-0.00449516	0.000131304	0.00178183	-0.011655
-0.00456187	2010-11-27 22:30:00	0.196022	0.202314	0.00629202	-0.00890203	0.0619189	0.0561955	0.053648	0.0485358	0.0397099	0.0318272	0.0470208	0.0185778	-0.00353751	-0.00163383	-0.00242678	-0.00785429	-0.0187235	-0.0312161	-0.024396	-0.0519143	-0.00156168	-0.00456187	0.000200885	0.00140691	-0.0124156
-0.00462893	2010-11-27 23:00:00	0.195254	0.201414	0.0061599	-0.00890203	0.0618242	0.0560315	0.0535685	0.0486133	0.0398136	0.0318675	0.0471436	0.018623	-0.00356338	-0.00163324	-0.00242501	-0.00787645	-0.0187201	-0.0312225	-0.024435	-0.0522506	-0.00158357	-0.00462893	0.000213569	0.000956157	-0.0123724
-0.00469634	2010-11-27 23:30:00	0.194487	0.200734	0.00624711	-0.00890203	0.0621182	0.0559221	0.0534625	0.0485819	0.0398488	0.0318905	0.0472309	0.0186616	-0.00356839	-0.00163924	-0.00242618	-0.00786314	-0.0186606	-0.0312043	-0.0244724	-0.0525671	-0.00160555	-0.00469634	0.000174304	0.000448131	-0.012549
-0.00476409	2010-11-28	0.193008	0.199581	0.00657271	-0.00890203	0.0618242	0.055991	0.0534924	0.048514	0.0397866	0.0318856	0.0473273	0.0186927	-0.0035872	-0.00163969	-0.00242844	-0.0078555	-0.0186042	-0.0311519	-0.0245002	-0.0528678	-0.00162764	-0.00476409	9.14393e-05	-9.58982e-05	-0.0129644
-0.0048322	2010-11-28 00:30:00	0.193662	0.198908	0.00524607	-0.00890203	0.0620748	0.0559989	0.0534924	0.0484546	0.0396587	0.0318395	0.0474111	0.0187174	-0.00353682	-0.00163568	-0.00242701	-0.00785533	-0.0185146	-0.0310468	-0.0245144	-0.0531479	-0.00164983	-0.0048322	-2.38181e-05	-0.000653058	-0.0117281
-0.00490064	2010-11-28 01:00:00	0.191473	0.197564	0.00609141	-0.00890203	0.0618242	0.0559663	0.0534037	0.0483397	0.0395439	0.031763	0.0474838	0.0187368	-0.00356201	-0.0016338	-0.00242363	-0.00781895	-0.0183965	-0.0309144	-0.0245089	-0.0534062	-0.00167211	-0.00490064	-0.000158079	-0.00119992	-0.0126642
-0.00496942	2010-11-28 01:30:00	0.190705	0.196005	0.0052996	-0.00890203	0.0616684	0.0558401	0.0532032	0.0480717	0.0393423	0.0316597	0.0475403	0.0187504	-0.00356462	-0.00162193	-0.00240441	-0.00775631	-0.018268	-0.0307446	-0.0244877	-0.0536478	-0.00169449	-0.00496942	-0.000296573	-0.00171351	-0.0119635
-0.00503853	2010-11-28 02:00:00	0.186384	0.193778	0.00739419	-0.00890203	0.0611929	0.0554951	0.0527606	0.0477545	0.0391149	0.0315073	0.0475633	0.0187581	-0.00345783	-0.0016014	-0.00237947	-0.00768711	-0.0181414	-0.0305329	-0.0244499	-0.0538652	-0.00171696	-0.00503853	-0.000424041	-0.00217215	-0.0141497
-0.00510797	2010-11-28 02:30:00	0.184187	0.190589	0.00640173	-0.00890203	0.0601039	0.0548547	0.0522005	0.0473834	0.0389011	0.0313074	0.0475549	0.0187581	-0.00340642	-0.00157275	-0.00234877	-0.00760246	-0.0179837	-0.030274	-0.0243929	-0.0540623	-0.00173953	-0.00510797	-0.000525676	-0.00255633	-0.0132492
-0.00517774	2010-11-28 03:00:00	0.18198	0.187659	0.00567821	-0.00890203	0.0593088	0.0541438	0.0516507	0.0469373	0.03866	0.0310659	0.0475191	0.018751	-0.00338762	-0.00155012	-0.00230968	-0.00751213	-0.0177941	-0.0299801	-0.0243167	-0.054248	-0.00176219	-0.00517774	-0.000588083	-0.00284941	-0.0126181
-0.00524783	2010-11-28 03:30:00	0.181195	0.18574	0.00454481	-0.00890203	0.0592832	0.0535917	0.0510456	0.0464561	0.0383769	0.0308127	0.0474438	0.0187341	-0.00331273	-0.00153282	-0.00228052	-0.00740436	-0.0175758	-0.0296825	-0.0242258	-0.0544165	-0.00178494	-0.00524783	-0.000600199	-0.0030383	-0.0115776
-0.00531824	2010-11-28 04:00:00	0.178277	0.183027	0.00475003	-0.00890203	0.0582198	0.0530917	0.0505868	0.0459858	0.038058	0.0305157	0.0473307	0.0187096	-0.00329791	-0.00151353	-0.00225368	-0.00731162	-0.0173642	-0.0293553	-0.0241047	-0.0545737	-0.00180779	-0.00531824	-0.000554122	-0.00311404	-0.0118761
-0.00538896	2010-11-28 04:30:00	0.176781	0.181429	0.0046485	-0.00890203	0.0578568	0.0526542	0.0502042	0.0455741	0.0377193	0.0302162	0.0471856	0.0186768	-0.00324321	-0.001499	-0.00222914	-0.00722247	-0.0171052	-0.0290263	-0.0239769	-0.0547154	-0.00183072	-0.00538896	-0.000445794	-0.00307234	-0.0118682
-0.00545999	2010-11-28 05:00:00	0.174574	0.179961	0.00538701	-0.00890203	0.0576062	0.0521868	0.0497443	0.0451608	0.0373438	0.0299273	0.0469989	0.0186347	-0.00322804	-0.00148117	-0.00220349	-0.00712126	-0.0168242	-0.0287111	-0.023829	-0.0548383	-0.00185374	-0.00545999	-0.000275472	-0.00291394	-0.0127007
-0.00553134	2010-11-28 05:30:00	0.171656	0.178381	0.00672462	-0.00890203	0.0570617	0.0518066	0.0493017	0.0446912	0.0369216	0.029646	0.0467659	0.0185815	-0.00317595	-0.0014594	-0.00216951	-0.00702714	-0.0165465	-0.0284033	-0.0236639	-0.0549465	-0.00187684	-0.00553134	-4.79497e-05	-0.0026449	-0.0141328
-0.00560298	2010-11-28 06:00:00	0.17016	0.176616	0.00645635	-0.00890203	0.0562923	0.0512677	0.0487911	0.0443186	0.0364561	0.0293616	0.0465228	0.0185189	-0.00308796	-0.0014317	-0.00213746	-0.00691592	-0.0162632	-0.0280943	-0.0234866	-0.0550413	-0.00190003	-0.00560298	0.000227508	-0.00227658	-0.0139594
-0.00567493	2010-11-28 06:30:00	0.168664	0.174855	0.00619088	-0.00890203	0.0556096	0.0506414	0.0483312	0.0438139	0.0359856	0.0290867	0.0462589	0.0184491	-0.00305845	-0.00140835	-0.00209996	-0.00679988	-0.0159797	-0.0277886	-0.0232801	-0.0551183	-0.00192331	-0.00567493	0.000537548	-0.00182542	-0.0137891
-0.00574718	2010-11-28 07:00:00	0.167878	0.173677	0.00579896	-0.00890203	0.0555584	0.050174	0.0476731	0.0432092	0.0354797	0.0287943	0.0459636	0.0183755	-0.0029905	-0.00138181	-0.00205761	-0.00665869	-0.0157158	-0.0274725	-0.023062	-0.0551686	-0.00194667	-0.00574718	0.000865411	-0.0013124	-0.0134928
-0.00581972	2010-11-28 07:30:00	0.165671	0.17067	0.00499906	-0.00890203	0.0540708	0.0494931	0.0469655	0.042492	0.0349415	0.0284939	0.0456346	0.0182958	-0.0029334	-0.00135193	-0.00201514	-0.00651111	-0.0154635	-0.0271503	-0.0228357	-0.0551934	-0.00197012	-0.00581972	0.0011919	-0.000762134	-0.0127889
-0.00589255	2010-11-28 08:00:00	0.165597	0.167942	0.00234509	-0.00890203	0.0532067	0.0486586	0.0460733	0.0417115	0.0344442	0.0281837	0.0452742	0.018211	-0.002838	-0.00131387	-0.00196624	-0.00637199	-0.015231	-0.0268093	-0.0225948	-0.055203	-0.00199364	-0.00589255	0.00149654	-0.000201697	-0.0102313
-0.00596567	2010-11-28 08:30:00	0.161257	0.163515	0.00225738	-0.00890203	0.0514607	0.0474088	0.0449531	0.0408764	0.0339668	0.027866	0.0448935	0.0181242	-0.00277383	-0.00127983	-0.00191487	-0.00624683	-0.0150242	-0.0264791	-0.0223398	-0.055191	-0.00201725	-0.00596567	0.00175898	0.00034087	-0.0102403
-0.00603907	2010-11-28 09:00:00	0.157629	0.159841	0.00221181	-0.00890203	0.0504407	0.0462657	0.0438754	0.0400498	0.0335235	0.0275454	0.0444888	0.018031	-0.00270066	-0.00125446	-0.00187575	-0.00612788	-0.0148483	-0.0261484	-0.0220791	-0.0551614	-0.00204093	-0.00603907	0.00196029	0.000838235	-0.0102918
-0.00611276	2010-11-28 09:30:00	0.151868	0.155833	0.00396453	-0.00890203	0.0491011	0.0451094	0.0429498	0.0393327	0.0331099	0.027213	0.0440647	0.0179316	-0.00268789	-0.00123994	-0.00184922	-0.00604163	-0.0146987	-0.0258165	-0.0218094	-0.0551064	-0.00206469	-0.00611276	0.00208441	0.00126553	-0.012142
-0.00618672	2010-11-28 10:00:00	0.150372	0.15328	0.00290797	-0.00890203	0.0485744	0.0443307	0.0423354	0.0387718	0.0327495	0.0268598	0.0436085	0.0178234	-0.00268755	-0.00123607	-0.00183466	-0.0059909	-0.0145413	-0.0254738	-0.021523	-0.05503	-0.00208853	-0.00618672	0.00211926	0.00160207	-0.0111832
-0.00626096	2010-11-28 10:30:00	0.149587	0.151726	0.00213937	-0.00890203	0.0484619	0.0438995	0.0420079	0.0384227	0.0323877	0.0265095	0.0431622	0.0176965	-0.00268721	-0.0012363	-0.00183475	-0.005973	-0.0144029	-0.0251382	-0.0212326	-0.0549321	-0.00211245	-0.00626096	0.00205775	0.00183281	-0.0105128
-0.00633547	2010-11-28 11:00:00	0.148801	0.150993	0.00219203	-0.00890203	0.0485744	0.0439059	0.0420009	0.0382376	0.0320013	0.0261608	0.0426753	0.0175645	-0.00272015	-0.00124257	-0.00184141	-0.00598153	-0.014277	-0.0247922	-0.0209391	-0.0548076	-0.00213644	-0.00633547	0.00189839	0.00194955	-0.0106639
-0.00641025	2010-11-28 11:30:00	0.149437	0.150675	0.00123742	-0.00890203	0.0489374	0.0439905	0.0421104	0.0381563	0.0316553	0.0257985	0.0421823	0.017431	-0.00273292	-0.00125173	-0.001851	-0.00598376	-0.0141651	-0.0244257	-0.020637	-0.0546642	-0.00216051	-0.00641025	0.0016455	0.00195154	-0.00980817
-0.00648529	2010-11-28 12:00:00	0.150073	0.149989	-8.401e-05	-0.00890203	0.0489808	0.0442014	0.0421762	0.0380954	0.0313195	0.0254278	0.0416858	0.0172926	-0.00275035	-0.00125556	-0.00185594	-0.0059771	-0.0140552	-0.024058	-0.0203249	-0.054496	-0.00218465	-0.00648529	0.00130911	0.00184567	-0.00858593
-0.0065606	2010-11-28 12:30:00	0.146445	0.148717	0.00227207	-0.00890203	0.048963	0.0441651	0.0420656	0.0379798	0.0309956	0.0250505	0.041172	0.0171508	-0.00271171	-0.00124804	-0.00185062	-0.00595922	-0.0139475	-0.0236804	-0.0200117	-0.0542952	-0.00220886	-0.0065606	0.00090436	0.00164598	-0.0110415
-0.00663616	2010-11-28 13:00:00	0.147081	0.146213	-0.000867315	-0.00890203	0.0482804	0.0439243	0.0417901	0.0377422	0.0306666	0.024674	0.0406472	0.0170018	-0.0026741	-0.0012337	-0.00183551	-0.00592495	-0.0138218	-0.0233084	-0.0196975	-0.0540691	-0.00223315	-0.00663616	0.000450593	0.00137255	-0.00800199
-0.00671198	2010-11-28 13:30:00	0.142031	0.14318	0.00114907	-0.00890203	0.0477359	0.0434205	0.0412761	0.037339	0.0303426	0.024293	0.0401205	0.0168477	-0.0026415	-0.00121662	-0.00181149	-0.00585348	-0.0136864	-0.0229345	-0.0193803	-0.0538199	-0.0022575	-0.00671198	-2.9824e-05	0.00105008	-0.0101186
-0.00678805	2010-11-28 14:00:00	0.139113	0.139407	0.000293569	-0.00890203	0.046854	0.0427917	0.040618	0.036778	0.0300043	0.0239309	0.0395769	0.0166879	-0.0026032	-0.00119688	-0.00178133	-0.00576161	-0.0135161	-0.0225814	-0.019053	-0.0535626	-0.00228193	-0.00678805	-0.000512909	0.000705835	-0.00936355
-0.00686437	2010-11-28 14:30:00	0.133352	0.135398	0.0020457	-0.00890203	0.0460589	0.0420119	0.0398124	0.0360632	0.029648	0.0235813	0.0390392	0.0165213	-0.00252057	-0.00117252	-0.0017488	-0.00565367	-0.0133061	-0.022238	-0.0187297	-0.053289	-0.00230642	-0.00686437	-0.000974542	0.000367639	-0.0112165
-0.00694094	2010-11-28 15:00:00	0.127592	0.130439	0.00284705	-0.00890203	0.0447193	0.0410108	0.0388707	0.0352999	0.0292313	0.023252	0.0384889	0.0163459	-0.00248193	-0.00114632	-0.00171159	-0.00555466	-0.0130599	-0.0219116	-0.0184074	-0.0530026	-0.00233098	-0.00694094	-0.00139194	6.16561e-05	-0.012119
-0.00701776	2010-11-28 15:30:00	0.123253	0.125655	0.00240227	-0.00890203	0.0434488	0.0399718	0.0378818	0.0345866	0.0287595	0.0229309	0.0379293	0.0161656	-0.00241741	-0.00112155	-0.00167535	-0.00543813	-0.012773	-0.0215852	-0.0180871	-0.0527118	-0.00235561	-0.00701776	-0.00174498	-0.000189572	-0.0117756
-0.00709481	2010-11-28 16:00:00	0.116781	0.12109	0.00430921	-0.00890203	0.0422039	0.0389222	0.0370622	0.0338624	0.0282152	0.0226166	0.0373728	0.0159773	-0.00239964	-0.00110034	-0.00164102	-0.00531157	-0.0124921	-0.0212467	-0.0177694	-0.0524182	-0.0023803	-0.00709481	-0.00201737	-0.000368779	-0.0137843
-0.0071721	2010-11-28 16:30:00	0.114574	0.11832	0.00374555	-0.00890203	0.0420402	0.0382256	0.036358	0.033121	0.0276631	0.0223058	0.0368101	0.015778	-0.00231563	-0.00107447	-0.00160235	-0.00518681	-0.0122106	-0.0209015	-0.0174486	-0.0521002	-0.00240506	-0.0071721	-0.00219747	-0.000465152	-0.0133227
-0.00724962	2010-11-28 17:00:00	0.112367	0.115372	0.0030045	-0.00890203	0.0413398	0.0375967	0.0356918	0.0324211	0.0271266	0.0219798	0.0362441	0.0155731	-0.00225146	-0.00104685	-0.00156414	-0.00504778	-0.0119284	-0.0205358	-0.0171263	-0.051765	-0.00242988	-0.00724962	-0.00227884	-0.000474951	-0.012684
-0.00732738	2010-11-28 17:30:00	0.10945	0.112459	0.00300944	-0.00890203	0.0403198	0.0369978	0.0350728	0.0317641	0.0265889	0.0216285	0.0356812	0.0153623	-0.00220074	-0.00101333	-0.00151692	-0.00491391	-0.0116423	-0.0201522	-0.016791	-0.0513798	-0.00245477	-0.00732738	-0.00226047	-0.00040154	-0.0127916
-0.00740537	2010-11-28 18:00:00	0.105821	0.10968	0.00385911	-0.00890203	0.0395247	0.036136	0.0342695	0.0312032	0.0260745	0.021263	0.0351071	0.0151461	-0.00209188	-0.000980484	-0.00146886	-0.00478882	-0.0113705	-0.0197411	-0.0164505	-0.0509632	-0.00247972	-0.00740537	-0.00214657	-0.000254835	-0.0137442
-0.00748358	2010-11-28 18:30:00	0.102193	0.106585	0.00439232	-0.00890203	0.0382542	0.0352805	0.033556	0.0306461	0.0255841	0.0208861	0.0345186	0.0149249	-0.00205496	-0.000953986	-0.00143028	-0.00465951	-0.0110845	-0.0193211	-0.0161176	-0.0505567	-0.00250473	-0.00748358	-0.0019462	-5.02768e-05	-0.0143806
-0.00756202	2010-11-28 19:00:00	0.0999857	0.104805	0.00481942	-0.00890203	0.0378912	0.0346164	0.0329785	0.0301009	0.0251135	0.0205	0.0339095	0.0146947	-0.00202908	-0.00093267	-0.0013941	-0.00454478	-0.0108129	-0.0188961	-0.0157802	-0.050136	-0.0025298	-0.00756202	-0.00167259	0.000192588	-0.0149112
-0.00764068	2010-11-28 19:30:00	0.0977788	0.103532	0.00575281	-0.00890203	0.0376406	0.0341164	0.0324921	0.0295821	0.0246595	0.020128	0.0332946	0.0144593	-0.0019787	-0.000918445	-0.00136671	-0.00443974	-0.0105329	-0.0184801	-0.0154306	-0.0497056	-0.00255493	-0.00764068	-0.00134222	0.000451749	-0.0159484
-0.00771955	2010-11-28 20:00:00	0.0969933	0.102227	0.00523349	-0.00890203	0.0370271	0.0337583	0.0320794	0.0291142	0.0242493	0.0197488	0.0326808	0.0142201	-0.00195112	-0.000899488	-0.00134212	-0.00433322	-0.0102577	-0.0180567	-0.0150876	-0.0492521	-0.00258011	-0.00771955	-0.000973847	0.000704454	-0.0155332
-0.00779864	2010-11-28 20:30:00	0.0933648	0.100698	0.00733271	-0.00890203	0.0363957	0.0332714	0.0316565	0.0286501	0.0237995	0.0193663	0.0320415	0.0139772	-0.00191385	-0.000880081	-0.00131165	-0.00423752	-0.0100006	-0.0176252	-0.0147482	-0.0487791	-0.00260536	-0.00779864	-0.00058744	0.000928868	-0.0177367
-0.00787795	2010-11-28 21:00:00	0.0940008	0.099334	0.00533319	-0.00890203	0.0361195	0.0327819	0.0310583	0.0281994	0.0233455	0.0189833	0.0313964	0.0137294	-0.00184226	-0.000853466	-0.00127672	-0.00413949	-0.00975454	-0.0171944	-0.0144187	-0.0482918	-0.00263066	-0.00787795	-0.000203096	0.00110553	-0.0158418
-0.00795746	2010-11-28 21:30:00	0.0903723	0.0966569	0.00628459	-0.00890203	0.0348746	0.0320542	0.0304704	0.0277165	0.0229213	0.0186077	0.0307544	0.0134819	-0.00178049	-0.000830909	-0.00124376	-0.00403411	-0.00953802	-0.0167733	-0.0140969	-0.0477897	-0.00265602	-0.00795746	0.000159989	0.00121854	-0.0168981
-0.00803718	2010-11-28 22:00:00	0.0895868	0.0947003	0.00511346	-0.00890203	0.0343045	0.0314721	0.029931	0.0271657	0.0225235	0.0182494	0.0301208	0.0132337	-0.00176031	-0.000807901	-0.00120929	-0.00392759	-0.00933692	-0.0163622	-0.013754	-0.0472624	-0.00268144	-0.00803718	0.000484461	0.00125638	-0.0158321
-0.0081171	2010-11-28 22:30:00	0.0866691	0.0927965	0.00612737	-0.00890203	0.0340105	0.0308432	0.0292349	0.0266228	0.0221507	0.0178982	0.0295091	0.0129807	-0.00170218	-0.00078782	-0.00117571	-0.00382392	-0.00912967	-0.0159548	-0.013405	-0.0467167	-0.00270691	-0.0081171	0.000755635	0.00121244	-0.0169514
-0.00819723	2010-11-28 23:00:00	0.0851729	0.0900526	0.00487975	-0.00890203	0.0328781	0.030217	0.0286781	0.0260892	0.0217923	0.01753	0.0288856	0.0127293	-0.00165318	-0.000766986	-0.00114806	-0.0037314	-0.00891491	-0.0155344	-0.0130625	-0.0461512	-0.00273243	-0.00819723	0.000962172	0.0010851	-0.0158094
-0.00827755	2010-11-28 23:30:00	0.0815445	0.0876205	0.00607601	-0.00890203	0.0322389	0.0295634	0.0281295	0.0255986	0.0214059	0.0171513	0.0282384	0.0124789	-0.0016085	-0.000750475	-0.00112236	-0.00365636	-0.00869761	-0.0151136	-0.0127165	-0.0455558	-0.00275801	-0.00827755	0.00109659	0.000877671	-0.0171116
-0.00835807	2010-11-29	0.0793375	0.0852619	0.0059244	-0.00890203	0.0317634	0.0289787	0.027552	0.0251979	0.0209888	0.0167576	0.0275869	0.0122275	-0.0016192	-0.000737338	-0.00109946	-0.00358391	-0.00846895	-0.0146832	-0.0123679	-0.0449409	-0.00278364	-0.00835807	0.00115561	0.000597974	-0.0170661
-0.00843879	2010-11-29 00:30:00	0.0778413	0.0830595	0.00521824	-0.00890203	0.0312445	0.028536	0.0271935	0.0247478	0.0205591	0.016363	0.0269272	0.0119763	-0.00156519	-0.000728782	-0.00108432	-0.00350924	-0.00826309	-0.0142634	-0.0120118	-0.0443101	-0.00280932	-0.00843879	0.00114025	0.000257828	-0.0164664
-0.0085197	2010-11-29 01:00:00	0.076345	0.0810654	0.00472045	-0.00890203	0.0309683	0.0282274	0.0268385	0.0242971	0.0201081	0.0159751	0.0262631	0.0117272	-0.00156244	-0.000715942	-0.00106662	-0.00343433	-0.00806658	-0.0138511	-0.0116622	-0.0436514	-0.00283506	-0.0085197	0.0010558	-0.000127598	-0.0160752
-0.00860079	2010-11-29 01:30:00	0.0734273	0.0788611	0.00543379	-0.00890203	0.0307	0.027803	0.0263556	0.0238314	0.0196919	0.015559	0.0255953	0.0114796	-0.00151708	-0.000698975	-0.00104006	-0.00335128	-0.00785672	-0.0134091	-0.0113172	-0.0429719	-0.00286084	-0.00860079	0.000911489	-0.000540491	-0.0168954
-0.00868207	2010-11-29 02:00:00	0.0697989	0.0756588	0.0058599	-0.00890203	0.0297234	0.0272888	0.0257874	0.0232807	0.0192544	0.0151178	0.0249236	0.0112317	-0.0014422	-0.000675738	-0.00101215	-0.00326408	-0.00764188	-0.0129562	-0.0109767	-0.0422683	-0.00288667	-0.00868207	0.000720024	-0.000961153	-0.0174286
-0.00876354	2010-11-29 02:30:00	0.0654597	0.0718271	0.00636736	-0.00890203	0.0286344	0.0264817	0.0250095	0.0227401	0.0187915	0.0146705	0.0242625	0.0109856	-0.00140754	-0.000649425	-0.00097608	-0.00318005	-0.00740493	-0.0125005	-0.0106352	-0.0415448	-0.00291255	-0.00876354	0.000496862	-0.00136878	-0.0180435
-0.00884519	2010-11-29 03:00:00	0.0604055	0.0679008	0.00749526	-0.00890203	0.027571	0.0255521	0.0242476	0.0221588	0.0183196	0.0142165	0.0236033	0.0107425	-0.00135922	-0.000631525	-0.000945666	-0.00308146	-0.00715682	-0.0120525	-0.0102998	-0.040815	-0.00293848	-0.00884519	0.000259334	-0.0017423	-0.0192789
-0.00892701	2010-11-29 03:30:00	0.0588913	0.0646845	0.00579321	-0.00890203	0.0270443	0.0248307	0.0235433	0.0214767	0.0177874	0.0137721	0.02295	0.0105041	-0.00133904	-0.000613995	-0.000919276	-0.00297586	-0.00689592	-0.0116136	-0.00996435	-0.0400729	-0.00296445	-0.00892701	2.56053e-05	-0.00206123	-0.0176847
-0.00900902	2010-11-29 04:00:00	0.0552449	0.0614746	0.00622975	-0.00890203	0.0263439	0.0241471	0.0228564	0.0207814	0.0172343	0.0133038	0.0222956	0.0102671	-0.00129972	-0.000597028	-0.000889577	-0.00286182	-0.00660895	-0.0111544	-0.00963196	-0.039317	-0.00299047	-0.00900902	-0.000186456	-0.00230661	-0.0182292
-0.0090912	2010-11-29 04:30:00	0.0515985	0.0583322	0.00673373	-0.00890203	0.0255054	0.0235182	0.0221798	0.0200142	0.0166659	0.0128088	0.0216521	0.0100315	-0.00123019	-0.000570599	-0.000855528	-0.00273247	-0.00628894	-0.0106834	-0.00930461	-0.0385459	-0.00301654	-0.0090912	-0.000360453	-0.00246194	-0.0188415
-0.00917355	2010-11-29 05:00:00	0.0486629	0.0546194	0.00595654	-0.00890203	0.0245289	0.0226564	0.0212544	0.0192197	0.0160142	0.012319	0.0210133	0.00979706	-0.00114049	-0.000535312	-0.000808374	-0.00261273	-0.00597445	-0.0102412	-0.00897173	-0.0377841	-0.00304265	-0.00917355	-0.000482598	-0.00251422	-0.0181727
-0.00925607	2010-11-29 05:30:00	0.0421736	0.0501749	0.00800133	-0.00890203	0.0230334	0.0215239	0.0201963	0.0184393	0.0153204	0.0118448	0.0203792	0.00956159	-0.00104577	-0.000500932	-0.000760225	-0.0024737	-0.00566147	-0.00981782	-0.00863933	-0.0370002	-0.00306881	-0.00925607	-0.000542724	-0.00245484	-0.0203262
-0.00933875	2010-11-29 06:00:00	0.0392379	0.0456444	0.00640649	-0.00890203	0.0214433	0.0203429	0.0191981	0.0175431	0.0146318	0.0113861	0.019737	0.00932664	-0.00101386	-0.000470981	-0.000713614	-0.00231234	-0.00537052	-0.00941119	-0.00830795	-0.0362127	-0.00309501	-0.00933875	-0.000535112	-0.00228044	-0.0188403
-0.0094216	2010-11-29 06:30:00	0.0348808	0.042287	0.00740617	-0.00890203	0.0208297	0.019296	0.0181285	0.0165463	0.0139576	0.0109305	0.0190904	0.00909185	-0.000954353	-0.000440314	-0.00066315	-0.0021497	-0.00506231	-0.00900484	-0.00797908	-0.0354326	-0.00312125	-0.0094216	-0.000459034	-0.00199358	-0.019949
-0.00950462	2010-11-29 07:00:00	0.0326559	0.0387089	0.006053	-0.00890203	0.0196538	0.0182844	0.0170416	0.0155682	0.013334	0.0104857	0.0184516	0.00886066	-0.000846529	-0.000404502	-0.000614974	-0.00199579	-0.00471457	-0.0086113	-0.0076598	-0.0346472	-0.00314754	-0.00950462	-0.000318976	-0.00160313	-0.0187052
-0.00958779	2010-11-29 07:30:00	0.030431	0.0345114	0.00408041	-0.00890203	0.0179513	0.0171218	0.016033	0.0146096	0.0126015	0.0100404	0.0178144	0.0086282	-0.000766293	-0.000371098	-0.000569105	-0.00186612	-0.00438758	-0.00821839	-0.00734155	-0.0338562	-0.00317386	-0.00958779	-0.000124482	-0.00112423	-0.0168421
-0.00967113	2010-11-29 08:00:00	0.0246524	0.0308411	0.00618868	-0.00890203	0.0167675	0.0159161	0.014915	0.0138667	0.0118287	0.00959629	0.0171835	0.00839744	-0.000743717	-0.000343401	-0.000524446	-0.001751	-0.00408968	-0.0078384	-0.00702834	-0.0330702	-0.00320023	-0.00967113	0.000110366	-0.000577918	-0.01906
-0.00975462	2010-11-29 08:30:00	0.0217167	0.0276222	0.0059055	-0.00890203	0.0156607	0.0148119	0.0140885	0.0130135	0.0111031	0.009159	0.0165542	0.0081724	-0.000702464	-0.000330719	-0.00049689	-0.00160285	-0.0038308	-0.00746798	-0.00671565	-0.0322881	-0.00322664	-0.00975462	0.000367834	9.74719e-06	-0.0188868
-0.00983826	2010-11-29 09:00:00	0.0194918	0.0258098	0.00631797	-0.00890203	0.0154713	0.0142662	0.013359	0.0120182	0.0104102	0.00872703	0.0159283	0.00795174	-0.000699722	-0.000306237	-0.000461927	-0.00146846	-0.00361026	-0.00710342	-0.00640599	-0.0315096	-0.00325309	-0.00983826	0.000627722	0.000609015	-0.0194093
-0.00992206	2010-11-29 09:30:00	0.0179776	0.0234052	0.0054276	-0.00890203	0.0149781	0.0134007	0.0123275	0.0111613	0.00980884	0.00830023	0.0153116	0.00773584	-0.000530125	-0.000275681	-0.000418779	-0.00137781	-0.00339564	-0.00674311	-0.00610185	-0.0307291	-0.00327957	-0.00992206	0.000868779	0.00118815	-0.0186292
-0.010006	2010-11-29 10:00:00	0.0157527	0.018495	0.00274231	-0.00890203	0.0122299	0.0122849	0.0113719	0.0104371	0.00925538	0.00786349	0.0147015	0.00752516	-0.000456956	-0.00024791	-0.000389505	-0.00129464	-0.00321523	-0.00637521	-0.00580481	-0.0299615	-0.0033061	-0.010006	0.00107023	0.00171541	-0.0160544
-0.0100901	2010-11-29 10:30:00	0.0099741	0.0146487	0.00467459	-0.00890203	0.0110028	0.0109699	0.0103991	0.00982309	0.00873724	0.00742369	0.0140947	0.00731873	-0.00052944	-0.000234857	-0.000358494	-0.00123761	-0.0030707	-0.00601156	-0.00551129	-0.0292163	-0.00333266	-0.0100901	0.00121333	0.0021612	-0.0180973
-0.0101743	2010-11-29 11:00:00	0.0098814	0.012833	0.00295165	-0.00890203	0.0111409	0.0101154	0.00965546	0.0092637	0.00827651	0.00698584	0.0135067	0.00711551	-0.000505621	-0.00023963	-0.000351077	-0.00116995	-0.00295249	-0.00564835	-0.00522284	-0.0284843	-0.00335926	-0.0101743	0.00128277	0.00250017	-0.0164852
-0.0102587	2010-11-29 11:30:00	0.0083672	0.0114142	0.00304698	-0.00890203	0.0107522	0.00989777	0.00942372	0.00870281	0.00788721	0.00655206	0.0129204	0.00691676	-0.000530125	-0.000239699	-0.000355102	-0.00113664	-0.00283269	-0.00527919	-0.00494195	-0.0277577	-0.00338589	-0.0102587	0.00126791	0.00271309	-0.0166916
-0.0103432	2010-11-29 12:00:00	0.0075638	0.0108379	0.00327413	-0.00890203	0.0108903	0.00977157	0.00929579	0.00845603	0.00750119	0.00613926	0.0123451	0.00672166	-0.000509606	-0.000237599	-0.00035162	-0.00113805	-0.00271126	-0.00492421	-0.0046656	-0.0270392	-0.00341256	-0.0103432	0.00116362	0.00278835	-0.0170299
-0.0104279	2010-11-29 12:30:00	0.0067603	0.0096362	0.0028759	-0.00890203	0.0104148	0.00967641	0.00919895	0.00832637	0.00714074	0.00574042	0.0117827	0.00652831	-0.000511319	-0.000235796	-0.000351304	-0.00113276	-0.00257724	-0.00457193	-0.00439635	-0.0263204	-0.00343927	-0.0104279	0.000970799	0.00272296	-0.0167431
-0.0105127	2010-11-29 13:00:00	0.0052462	0.00865605	0.00340985	-0.00890203	0.0105964	0.00955021	0.00903994	0.00814118	0.00673174	0.00533852	0.0112328	0.00633612	-0.000509948	-0.000231855	-0.000346049	-0.00111466	-0.00248327	-0.0042248	-0.00413515	-0.0256035	-0.00346601	-0.0105127	0.000696407	0.00252282	-0.0173886
[truncated: 4,438 more rows]

## Sheet: DATA
DATE-TIME	WL_PM-3-1-CFC-20-7	DATE-TIME	Q_ER-20-7	DATE-TIME	WL_UE-20n1-m	DATE-TIME	B_UE-20n1-m
[truncated: 17,376 more rows]
