# Supplementary material for: Detecting Drawdowns Masked by Environmental Stresses with Water-Level Models
Source: Ground Water. 2013 Mar 7;51(3):322–32. doi: 10.1111/gwat.12042 (PMC3675638; doi:10.1111/gwat.12042)
Supplement: Supplementary file 2 [file gwat0051-0322-SD2.zip › HypotheticalModel/WLM/AdditionalExamples/WL_PM-3-1-CHZ-x0_WLM.xlsx]

## Sheet: CONTROL
	Transform	TIDEcomponent	Unique Selected Series	Altitudes			RETURNdataFROMactivePAGE
	SLOPE+OFFSET	GRAVITY	Q_ER-20-7	0
	SERIES	DRY	WL_UE-20n1-m	1000		ThisIsAnArchiveWLMbook
	THEIS	TILT	B_UE-20n1-m	2000
	TIDE			3000
	STEP			4000
	AIR-LAG			6000
	GAMMA			8000
				10000
				12000

## Sheet: WLmodel
	RMS =	0.00508851						VIEW:	GRAVITYTIDE024
RMS Expected:	0.003		Maximum:	0.00692113					SeriesSEEfileNAME:	SeriesSee.V1.00.xlam
Max Iter:	30		Minimum:	-0.00401936					SourceBOOK:	rerun_test.xlsm
Time Begin:	2010-11-01		Average:	-4.42812e-05					PESTmodule:	SSmodule_WLmodel.SerSee
Time End:	2011-03-02		Std. Dev.:	0.00244618
Interval:	0:30:00		Count:	5808
Measured:	WL_PM-3-1-CHZ-x0
Transform	Time Series	Coeff.1	Est	Coeff.2	Est	Coeff.3	Coeff.4	Coeff.5
Slope+Offset		0	fixed	-0.0080133	none
SERIES	WL_UE-20n1-m	-0.022688	none	-0.0651676	none	0
SERIES	WL_UE-20n1-m	0.854806	none	0.000534066	none	0.04167
SERIES	WL_UE-20n1-m	0.0402169	none	-0.0836084	none	0.08333
SERIES	WL_UE-20n1-m	-0.000975481	none	0.0656561	none	0.125
SERIES	WL_UE-20n1-m	0.188491	none	-0.166014	none	0.25
SERIES	WL_UE-20n1-m	0.0887973	none	0.224066	none	0.5
SERIES	WL_UE-20n1-m	0.704884	none	0.50446	none	1
SERIES	WL_UE-20n1-m	-0.247851	none	0.206747	none	2
SERIES	B_UE-20n1-m	0.0853508	none	-0.210926	none	0
SERIES	B_UE-20n1-m	0.267282	none	-0.0220065	none	0.04167
SERIES	B_UE-20n1-m	-0.308655	none	-0.0181206	none	0.08333
SERIES	B_UE-20n1-m	0.0358238	none	0.0137661	none	0.125
SERIES	B_UE-20n1-m	-0.0710407	none	0.0483085	none	0.25
SERIES	B_UE-20n1-m	0.126504	none	0.167333	none	0.5
SERIES	B_UE-20n1-m	0.64075	none	0.437416	none	1
SERIES	B_UE-20n1-m	0.0530753	none	-1.80481	none	2
THEIS	Q_ER-20-7	2163.09	log	0.00571267	log	1500	-1
THEIS	Q_ER-20-7	2360.71	log	0.00664249	log	1500	-1
TIDE	GRAVITY	-4.29074e-05	none	0.106506	none	36	-114	5000
TIDE	DRY	2.78544e-05	none	0.00414636	none	36	-114	5000

## Sheet: Series
20
GRAVITYTIDE024	DATE-TIME	MEASURED	SYNTHETIC	DIFFERENCES	Slope+Offset	WL_UE-20N1-M-Avg0.000	WL_UE-20N1-M-Avg0.042	WL_UE-20N1-M-Avg0.083	WL_UE-20N1-M-Avg0.125	WL_UE-20N1-M-Avg0.250	WL_UE-20N1-M-Avg0.500	WL_UE-20N1-M-Avg1.000	WL_UE-20N1-M-Avg2.000	B_UE-20N1-M-Avg0.000	B_UE-20N1-M-Avg0.042	B_UE-20N1-M-Avg0.083	B_UE-20N1-M-Avg0.125	B_UE-20N1-M-Avg0.250	B_UE-20N1-M-Avg0.500	B_UE-20N1-M-Avg1.000	B_UE-20N1-M-Avg2.000	THEIS:Q_ER-20-7_022	THEIS:Q_ER-20-7_023	GRAVITYTIDE024	DRYTIDE025	DD-WL_PM-3-1-CHZ-x0
0.00108676	2010-11-01 00:15:00	-0.0007107	-0.00057591	0.00013479	-0.0080133	-8.44267e-05	-0.000817345	-2.30458e-05	2.16866e-06	0.00309694	-0.00144389	-0.0195718	0.00569082	0.0022591	0.000327795	-0.000709095	3.8664e-05	-3.09916e-05	0.0014337	0.0145418	-0.000455245	0	0	0.00108676	0.00209547	-0.00013479
0.00136313	2010-11-01 00:45:00	-0.0007107	-0.00126652	-0.000555824	-0.0080133	-5.23005e-05	-0.00122084	-3.01642e-05	2.83842e-06	0.00277664	-0.00151574	-0.0202238	0.0057672	0.00204976	0.000327795	-0.000582917	4.0917e-05	-0.000109983	0.00154768	0.0151089	-0.000439281	0	0	0.00136313	0.00193696	0.000555824
0.0015624	2010-11-01 01:30:00	-0.0014215	-0.00238705	-0.00096555	-0.0080133	-4.11126e-06	-0.00151312	-4.08418e-05	4.63517e-06	0.00229618	-0.00161771	-0.0211617	0.00588177	0.00173573	0.000327795	-0.000393649	4.42966e-05	-0.00022847	0.00171865	0.0159595	-0.000415336	0	0	0.0015624	0.00147025	0.00096555
0.00154376	2010-11-01 02:00:00	-0.0028429	-0.00348183	-0.000638933	-0.0080133	2.80149e-05	-0.00172522	-4.79602e-05	6.39488e-06	0.00197587	-0.00168186	-0.0217681	0.00595815	0.00152638	0.000317788	-0.000327439	5.10158e-05	-0.000307462	0.00183264	0.0165266	-0.000399373	0	0	0.00154376	0.00102232	0.000638933
0.00140756	2010-11-01 02:30:00	-0.0042644	-0.00516038	-0.000895978	-0.0080133	3.21284e-05	-0.00218432	-5.50785e-05	8.7648e-06	0.00165556	-0.00174152	-0.022376	0.00603453	0.00131704	0.000266108	-0.000347648	7.08109e-05	-0.000391638	0.00194662	0.0171072	-0.000383409	0	0	0.00140756	0.000486278	0.000895978
0.00116542	2010-11-01 03:00:00	-0.0063966	-0.00746169	-0.00106509	-0.0080133	5.60292e-05	-0.00315815	-6.21969e-05	1.11395e-05	0.00133526	-0.00180829	-0.0229685	0.0061109	0.00110769	0.000298428	-0.0004063	0.000104486	-0.000492498	0.00205631	0.0176823	-0.000367446	0	0	0.00116542	-0.000113043	0.00106509
0.000835973	2010-11-01 03:30:00	-0.0078181	-0.010391	-0.00257288	-0.0080133	3.62425e-05	-0.00463634	-6.93155e-05	1.36849e-05	0.00101495	-0.00187693	-0.0235425	0.00618728	0.000898339	0.000399489	-0.00049781	0.000159203	-0.000608561	0.00216481	0.0182413	-0.000351482	0	0	0.000835973	-0.000746023	0.00257288
0.000443775	2010-11-01 04:00:00	-0.0113717	-0.0140218	-0.00265015	-0.0080133	4.40797e-05	-0.00661891	-8.50513e-05	1.64638e-05	0.000694641	-0.00194299	-0.0241232	0.00626366	0.000688991	0.000642128	-0.000881431	0.000221925	-0.000740263	0.00227168	0.0188111	-0.000335519	0	0	0.000443775	-0.00137957	0.00265015
1.78929e-05	2010-11-01 04:30:00	-0.0149254	-0.0183431	-0.00341767	-0.0080133	8.81577e-05	-0.00930759	-0.000111841	1.91573e-05	0.000374334	-0.00201425	-0.0246782	0.00634004	0.000479642	0.0010275	-0.00142655	0.000285694	-0.000886107	0.00238784	0.0193728	-0.000319555	0	0	1.78929e-05	-0.00197872	0.00341767
-0.000409923	2010-11-01 05:00:00	-0.0199005	-0.0226943	-0.00279381	-0.0080133	0.000108337	-0.0122226	-0.000148745	2.16593e-05	5.40277e-05	-0.00208867	-0.0251942	0.00641642	0.000270294	0.00170309	-0.00213317	0.000367447	-0.00103342	0.00250478	0.0199156	-0.000303592	0	0	-0.000409923	-0.0025084	0.00279381
-0.000807299	2010-11-01 05:30:00	-0.0227434	-0.0261788	-0.0034354	-0.0080133	0.000152414	-0.0144767	-0.000223118	2.37571e-05	-0.000266279	-0.00216309	-0.0256712	0.0064928	6.09451e-05	0.00244382	-0.00286624	0.00045982	-0.00118148	0.00261587	0.0204637	-0.000287628	0	0	-0.000807299	-0.00293555	0.0034354
-0.00114342	2010-11-01 06:00:00	-0.0248756	-0.029161	-0.00428541	-0.0080133	0.000232737	-0.0165395	-0.000319035	2.55635e-05	-0.000586586	-0.00223945	-0.0261314	0.00656918	8.7152e-05	0.00299423	-0.00354066	0.000550302	-0.00133904	0.00273639	0.0209986	-0.000271665	0	0	-0.00114342	-0.00323112	0.00428541
-0.00139123	2010-11-01 06:30:00	-0.0284293	-0.0319358	-0.00350651	-0.0080133	0.000313057	-0.0185117	-0.000436121	2.71832e-05	-0.000906893	-0.00231968	-0.0266025	0.00664556	0.000130881	0.00349298	-0.00424218	0.000637123	-0.00148762	0.00286099	0.0214956	-0.000255701	0	0	-0.00139123	-0.00337217	0.00350651
-0.00152937	2010-11-01 07:00:00	-0.0312722	-0.0348303	-0.00355813	-0.0080133	0.000393379	-0.0208422	-0.00056089	2.83569e-05	-0.0012272	-0.00240824	-0.0270803	0.00672194	8.71519e-05	0.00411099	-0.00496835	0.000720445	-0.00160809	0.0029875	0.0219413	-0.000239738	0	0	-0.00152937	-0.00334374	0.00355813
-0.00154394	2010-11-01 07:30:00	-0.0326937	-0.0371774	-0.00448367	-0.0080133	0.000417669	-0.0229502	-0.000671232	2.91796e-05	-0.00154751	-0.00249484	-0.027561	0.00679832	5.24136e-05	0.0049193	-0.00582891	0.000802719	-0.00170101	0.00311105	0.022368	-0.000223775	0	0	-0.00154394	-0.00314032	0.00448367
-0.00142962	2010-11-01 08:00:00	-0.0334044	-0.0384062	-0.00500182	-0.0080133	0.00048565	-0.0244426	-0.00077633	2.92795e-05	-0.00188517	-0.00257822	-0.0280256	0.0068747	0.00017461	0.00571351	-0.00670327	0.000878999	-0.00177936	0.00324239	0.0228027	-0.000207811	0	0	-0.00142962	-0.00276684	0.00500182
-0.00119032	2010-11-01 08:30:00	-0.0334044	-0.0389188	-0.00551443	-0.0080133	0.000549907	-0.0253854	-0.000872622	2.87739e-05	-0.00225953	-0.00265775	-0.0284637	0.00695108	0.000174457	0.00636614	-0.00744013	0.000946991	-0.00183404	0.00337932	0.0232321	-0.000191848	0	0	-0.00119032	-0.00223901	0.00551443
-0.000839181	2010-11-01 09:00:00	-0.0341152	-0.0385158	-0.00440061	-0.0080133	0.000602212	-0.0257786	-0.000972099	2.78063e-05	-0.00265591	-0.00273473	-0.028901	0.00702746	0.000253071	0.00688834	-0.00795551	0.00099897	-0.0018618	0.00350648	0.0236508	-0.000175884	0	0	-0.000839181	-0.00158291	0.00440061
-0.000397867	2010-11-01 09:30:00	-0.0334044	-0.0378005	-0.00439607	-0.0080133	0.00065452	-0.0260359	-0.00106858	2.63606e-05	-0.00308265	-0.00281431	-0.0293163	0.00710384	0.000505993	0.00722024	-0.00843623	0.00102617	-0.00187024	0.00362224	0.0240693	-0.000159921	0	0	-0.000397867	-0.000833755	0.00439607
0.000104783	2010-11-01 10:00:00	-0.0326937	-0.0367556	-0.00406192	-0.0080133	0.000674697	-0.0261717	-0.00113827	2.46604e-05	-0.00349838	-0.00289643	-0.0296941	0.00718022	0.000820162	0.00758445	-0.00888228	0.00103115	-0.0018677	0.00372764	0.0244368	-0.000143957	0	0	0.000104783	-3.39612e-05	0.00406192
0.000634638	2010-11-01 10:30:00	-0.0305615	-0.0347799	-0.00421844	-0.0080133	0.000686648	-0.0255458	-0.00118661	2.28749e-05	-0.00389309	-0.00297596	-0.0300271	0.00725659	0.000994464	0.00794866	-0.00911689	0.0010192	-0.00185418	0.00382712	0.0248013	-0.000127994	0	0	0.000634638	0.000769467	0.00421844
0.0011546	2010-11-01 11:00:00	-0.0277186	-0.0322244	-0.00450578	-0.0080133	0.000690762	-0.0241581	-0.00121002	2.12182e-05	-0.00427145	-0.00305035	-0.0303189	0.00733297	0.00103804	0.00810369	-0.00921464	0.000991924	-0.00183495	0.00393232	0.0251658	-0.00011203	0	0	0.0011546	0.00152803	0.00450578
0.00162721	2010-11-01 11:30:00	-0.0241649	-0.0288312	-0.00466634	-0.0080133	0.000690762	-0.0219841	-0.00122426	2.022e-05	-0.00461611	-0.00312286	-0.0305828	0.00740935	0.00128243	0.00791683	-0.00898052	0.000949559	-0.00181668	0.00403476	0.0254793	-9.60669e-05	0	0	0.00162721	0.00219509	0.00466634
0.00201727	2010-11-01 12:00:00	-0.0220327	-0.0255098	-0.00347714	-0.0080133	0.000706825	-0.0197649	-0.00122295	1.97322e-05	-0.00487469	-0.00320116	-0.0308173	0.00748573	0.00157024	0.00742925	-0.00847007	0.0008977	-0.00179884	0.00412808	0.0257495	-8.01034e-05	0	0	0.00201727	0.00272919	0.00347714
0.00229444	2010-11-01 12:30:00	-0.0191898	-0.0227252	-0.0035354	-0.0080133	0.000650796	-0.017869	-0.00118942	1.98078e-05	-0.00504251	-0.00328462	-0.0310217	0.00756211	0.00184068	0.0069164	-0.00787517	0.000859721	-0.00178944	0.00420915	0.0259738	-6.41399e-05	0	0	0.00229444	0.00309714	0.0035354
0.00243537	2010-11-01 13:00:00	-0.0177683	-0.0209898	-0.00322147	-0.0080133	0.00059849	-0.0166689	-0.00112928	2.07545e-05	-0.00512658	-0.00337443	-0.0312054	0.00763849	0.00206755	0.00641946	-0.0073749	0.000833692	-0.00180172	0.00428884	0.0261738	-4.81765e-05	0	0	0.00243537	0.0032765	0.00322147
0.00242553	2010-11-01 13:30:00	-0.0163469	-0.0204927	-0.0041458	-0.0080133	0.000534234	-0.0162964	-0.00103899	2.22695e-05	-0.00515561	-0.00346685	-0.0313488	0.00771487	0.00218944	0.00606936	-0.00705255	0.00082126	-0.00183859	0.00437763	0.0263386	-3.2213e-05	0	0	0.00242553	0.00325735	0.0041458
0.00226023	2010-11-01 14:00:00	-0.0170576	-0.0209911	-0.0039335	-0.0080133	0.000474091	-0.0167555	-0.000935577	2.4385e-05	-0.00510622	-0.00356049	-0.0314598	0.00779125	0.00235521	0.00594369	-0.0069157	0.000825245	-0.00190556	0.00447823	0.0264818	-1.62496e-05	0	0	0.00226023	0.0030431	0.0039335
0.00194511	2010-11-01 14:30:00	-0.0177683	-0.0222398	-0.00447146	-0.0080133	0.000433735	-0.0175276	-0.000855208	2.69835e-05	-0.00501413	-0.00365096	-0.0315487	0.00786763	0.00237273	0.00600537	-0.00698766	0.000852162	-0.00199195	0.00458186	0.0266142	-2.86094e-07	0	0	0.00194511	0.00265026	0.00447146
0.00149581	2010-11-01 15:00:00	-0.0191898	-0.0238802	-0.00469042	-0.0080133	0.000433735	-0.0186475	-0.000797881	3.00232e-05	-0.00488034	-0.0037401	-0.0316207	0.00794401	0.00255587	0.00614695	-0.00711005	0.000898993	-0.00209714	0.00469499	0.0267035	1.56774e-05	0	0	0.00149581	0.00210729	0.00469042
0.000937006	2010-11-01 15:30:00	-0.021322	-0.0263704	-0.00504836	-0.0080133	0.000429621	-0.0202266	-0.000777646	3.33495e-05	-0.00474688	-0.00382222	-0.0316751	0.00802039	0.00272164	0.00628148	-0.0073353	0.000960509	-0.00221162	0.00480989	0.0267603	3.16408e-05	0	0	0.000937006	0.00145251	0.00504836
0.00030077	2010-11-01 16:00:00	-0.0241649	-0.0300953	-0.0059304	-0.0080133	0.000473699	-0.0225118	-0.000793381	3.66644e-05	-0.00461909	-0.00390303	-0.0317097	0.00809677	0.00252951	0.00653528	-0.00773092	0.00103289	-0.00233117	0.00492374	0.0268089	4.76043e-05	0	0	0.00030077	0.000731205	0.0059304
-0.00037548	2010-11-01 16:30:00	-0.0284293	-0.0344763	-0.00604697	-0.0080133	0.000489764	-0.0254475	-0.000823543	3.97508e-05	-0.00449764	-0.00398064	-0.0317281	0.00817315	0.00239863	0.00702172	-0.00832714	0.0011181	-0.00245801	0.00503118	0.0268468	6.35677e-05	0	0	-0.00037548	-7.6215e-06	0.00604697
-0.00105141	2010-11-01 17:00:00	-0.0326937	-0.0392056	-0.00651192	-0.0080133	0.000509941	-0.0286858	-0.000881804	4.25184e-05	-0.00442424	-0.00405566	-0.0317362	0.00824953	0.00223301	0.00774899	-0.00913661	0.00120971	-0.00259127	0.00513567	0.0268765	7.95312e-05	0	0	-0.00105141	-0.000714821	0.00651192
-0.00168638	2010-11-01 17:30:00	-0.0376688	-0.0440316	-0.00636283	-0.0080133	0.000586149	-0.0321155	-0.000959924	4.4898e-05	-0.00439355	-0.00412042	-0.0317244	0.00832591	0.00204972	0.00856141	-0.01004	0.00129573	-0.00272518	0.00523685	0.0268955	9.54947e-05	0	0	-0.00168638	-0.00134456	0.00636283
-0.00224196	2010-11-01 18:00:00	-0.042644	-0.0484315	-0.00578751	-0.0080133	0.000662356	-0.0352775	-0.00106277	4.68526e-05	-0.00442358	-0.00417489	-0.0316818	0.00840229	0.00189279	0.00934447	-0.0109144	0.00137056	-0.0028463	0.00533612	0.0268956	0.000111458	0	0	-0.00224196	-0.00185743	0.00578751
-0.00268435	2010-11-01 18:30:00	-0.0454869	-0.051925	-0.00643814	-0.0080133	0.000742677	-0.0378343	-0.00119578	4.8366e-05	-0.00456005	-0.00421781	-0.0316031	0.00847867	0.00186659	0.0100265	-0.011667	0.00143557	-0.00295263	0.00542931	0.0268713	0.000127422	0	0	-0.00268435	-0.00222304	0.00643814
-0.00298646	2010-11-01 19:00:00	-0.0483298	-0.0543745	-0.00604467	-0.0080133	0.000839063	-0.039685	-0.00134696	4.93481e-05	-0.00479796	-0.0042518	-0.0314988	0.00855504	0.00191031	0.0105739	-0.0122462	0.00149676	-0.00304228	0.00550377	0.0268444	0.000143385	0	0	-0.00298646	-0.0024218	0.00604467
-0.00312944	2010-11-01 19:30:00	-0.0511728	-0.0562062	-0.00503342	-0.0080133	0.000935448	-0.0411425	-0.00150189	4.99003e-05	-0.0051206	-0.00428647	-0.0313657	0.00863142	0.00195388	0.0109575	-0.0126865	0.00154718	-0.00311112	0.00556128	0.0268012	0.000159348	0	0	-0.00312944	-0.00244592	0.00503342
-0.00310385	2010-11-01 20:00:00	-0.0525942	-0.0576644	-0.00507025	-0.0080133	0.00100382	-0.0423982	-0.00164446	5.01708e-05	-0.00551732	-0.00432624	-0.0312246	0.00870367	0.00201498	0.0112377	-0.0130612	0.00158857	-0.0031675	0.0056052	0.0267123	0.000175312	0	0	-0.00310385	-0.0022995	0.00507025
-0.00291011	2010-11-01 20:30:00	-0.0540157	-0.058877	-0.00486129	-0.0080133	0.00105201	-0.0436087	-0.00176586	5.00533e-05	-0.0059504	-0.00436859	-0.031068	0.00877124	0.00202367	0.0115714	-0.0134953	0.00161597	-0.00320139	0.00564135	0.0265856	0.000191275	0	0	-0.00291011	-0.00199785	0.00486129
-0.00255843	2010-11-01 21:00:00	-0.0540157	-0.0592735	-0.00525778	-0.0080133	0.00108825	-0.0445515	-0.00185878	4.96331e-05	-0.00641018	-0.00440577	-0.0309012	0.00883194	0.00218075	0.0119873	-0.0139009	0.0016408	-0.00322441	0.00568595	0.0264451	0.000207239	0	0	-0.00255843	-0.00156603	0.00525778
-0.00206817	2010-11-01 21:30:00	-0.0533049	-0.0585028	-0.00519785	-0.0080133	0.00112038	-0.0447326	-0.00193015	4.87717e-05	-0.00687963	-0.00443719	-0.0307262	0.00888768	0.00246872	0.0123668	-0.0142435	0.00166192	-0.00323897	0.00573787	0.0262885	0.000223202	0	0	-0.00206817	-0.00103689	0.00519785
-0.00146667	2010-11-01 22:00:00	-0.0511728	-0.057052	-0.00587925	-0.0080133	0.00115251	-0.0443187	-0.00199254	4.77252e-05	-0.00734974	-0.00446409	-0.0305587	0.00893657	0.00272164	0.0125148	-0.0143967	0.00166948	-0.0032471	0.00579578	0.0261266	0.000239166	0	0	-0.00146667	-0.000448713	0.00587925
-0.000787698	2010-11-01 22:30:00	-0.0490406	-0.0552657	-0.00622508	-0.0080133	0.00118464	-0.0436126	-0.0020478	4.66997e-05	-0.00781886	-0.00448202	-0.0303874	0.00897853	0.00297456	0.0124742	-0.0144036	0.00166654	-0.00324266	0.00584412	0.0259484	0.000255129	0	0	-0.000787698	0.000157421	0.00622508
-6.94439e-05	2010-11-01 23:00:00	-0.0483298	-0.0533021	-0.00497227	-0.0080133	0.00120482	-0.0429065	-0.00208377	4.56532e-05	-0.00824359	-0.00449292	-0.0301625	0.00902967	0.00322763	0.0124308	-0.0143677	0.00165455	-0.00322692	0.00588733	0.0257728	0.000271093	0	0	-6.94439e-05	0.000740191	0.00497227
0.000647602	2010-11-01 23:30:00	-0.0461976	-0.0514199	-0.00522231	-0.0080133	0.0011768	-0.0422457	-0.00209295	4.46598e-05	-0.00860494	-0.00449731	-0.0299111	0.00908087	0.00337573	0.0124084	-0.0143172	0.00164437	-0.00320495	0.00592795	0.0256135	0.000287056	0	0	0.000647602	0.00126054	0.00522231
0.00132297	2010-11-02	-0.0433547	-0.0492287	-0.00587404	-0.0080133	0.00115662	-0.0412266	-0.00208434	4.38789e-05	-0.00890722	-0.00448634	-0.0296538	0.00912506	0.00351529	0.0124196	-0.0142926	0.00163126	-0.00318954	0.00595307	0.0254703	0.00030302	0	0	0.00132297	0.00168389	0.00587404
0.00191852	2010-11-02 00:30:00	-0.0412225	-0.0472155	-0.005993	-0.0080133	0.00114467	-0.0401725	-0.00205436	4.32365e-05	-0.0091341	-0.00446254	-0.0293988	0.00916367	0.00362011	0.0123003	-0.0141664	0.00161553	-0.00318035	0.0059782	0.0252816	0.000318983	0	0	0.00191852	0.00198207	0.005993
0.00240062	2010-11-02 01:00:00	-0.0390903	-0.0452877	-0.00619739	-0.0080133	0.00111666	-0.0389064	-0.00201858	4.31367e-05	-0.00928657	-0.00442525	-0.0291496	0.00919514	0.00364617	0.0121799	-0.0140207	0.00159859	-0.00316873	0.0059859	0.0250656	0.000334947	0	0	0.00240062	0.00213477	0.00619739
0.00274217	2010-11-02 01:30:00	-0.0376688	-0.0438926	-0.00622381	-0.0080133	0.00110843	-0.0380645	-0.00198673	4.34345e-05	-0.00935897	-0.00437774	-0.0288945	0.00922683	0.00379442	0.0119878	-0.013839	0.00158286	-0.00315553	0.00597263	0.0248576	0.00035091	0	0	0.00274217	0.00213061	0.00622381
0.00292416	2010-11-02 02:00:00	-0.0369581	-0.0428867	-0.00592859	-0.0080133	0.00106847	-0.0374593	-0.00193878	4.40351e-05	-0.00936831	-0.00432317	-0.0286211	0.00925837	0.00400377	0.0118633	-0.0136699	0.00157039	-0.00314508	0.00593818	0.024647	0.000366873	0	0	0.00292416	0.00196775	0.00592859
0.00293693	2010-11-02 02:30:00	-0.0362474	-0.0428048	-0.00655741	-0.0080133	0.00103222	-0.0373235	-0.00188894	4.47741e-05	-0.0093296	-0.00426155	-0.0283153	0.00929447	0.00402997	0.0117287	-0.01354	0.00156962	-0.00314932	0.00588521	0.0244579	0.000382837	0	0	0.00293693	0.00165402	0.00655741
0.00278085	2010-11-02 03:00:00	-0.0369581	-0.0431992	-0.00624112	-0.0080133	0.00100421	-0.0373235	-0.00183911	4.57465e-05	-0.00925954	-0.0041974	-0.0279875	0.00933112	0.00396872	0.0116548	-0.0134491	0.00156994	-0.00317732	0.00582332	0.0242635	0.0003988	0	0	0.00278085	0.00120659	0.00624112
0.00246641	2010-11-02 03:30:00	-0.0383796	-0.0445997	-0.00622006	-0.0080133	0.000995981	-0.0380606	-0.00179621	4.69797e-05	-0.00916244	-0.0041339	-0.0276634	0.00936399	0.00396019	0.011586	-0.0134062	0.00157296	-0.00321925	0.00574152	0.0240556	0.000414764	0	0	0.00246641	0.000651212	0.00622006
0.00201379	2010-11-02 04:00:00	-0.0405118	-0.0465147	-0.00600288	-0.0080133	0.000984031	-0.0390138	-0.00176923	4.86751e-05	-0.00904466	-0.00406972	-0.027398	0.00939504	0.00397756	0.0116424	-0.0134933	0.00157707	-0.00327353	0.0056497	0.0238208	0.000430727	0	0	0.00201379	2.09996e-05	0.00600288
0.0014517	2010-11-02 04:30:00	-0.0433547	-0.0487933	-0.00543863	-0.0080133	0.000991868	-0.040179	-0.00175837	5.04235e-05	-0.00891086	-0.00400559	-0.0271253	0.00942351	0.00393383	0.0117417	-0.0135879	0.00158527	-0.00332686	0.005559	0.0235751	0.000446691	0	0	0.0014517	-0.000645215	0.00543863
0.000815794	2010-11-02 05:00:00	-0.0454869	-0.0507441	-0.00525725	-0.0080133	0.000995981	-0.0410209	-0.00176342	5.2341e-05	-0.00879576	-0.00394012	-0.0268577	0.00944911	0.00396887	0.0118651	-0.013663	0.0016103	-0.00339139	0.00547042	0.0233159	0.000462654	0	0	0.000815794	-0.00130489	0.00525725
0.000146491	2010-11-02 05:30:00	-0.0476191	-0.052871	-0.00525186	-0.0080133	0.00103183	-0.0418382	-0.00179527	5.40621e-05	-0.00873203	-0.00387987	-0.0265953	0.00947057	0.00384652	0.0118885	-0.0137217	0.00164751	-0.00345042	0.0053786	0.0231266	0.000478618	0	0	0.000146491	-0.00191414	0.00525186
-0.000513515	2010-11-02 06:00:00	-0.050462	-0.0553118	-0.00484983	-0.0080133	0.00106435	-0.0431147	-0.00183611	5.5656e-05	-0.00868465	-0.00382666	-0.0263175	0.00948204	0.00382047	0.0118621	-0.0137779	0.00169322	-0.00349719	0.00528981	0.0229376	0.000494581	0	0	-0.000513515	-0.00243025	0.00484983
-0.00112201	2010-11-02 06:30:00	-0.0540157	-0.0584449	-0.00442921	-0.0080133	0.00108825	-0.0451529	-0.00188051	5.69247e-05	-0.0086593	-0.00377855	-0.0260426	0.00949218	0.00378558	0.0120208	-0.0140826	0.00174093	-0.00353056	0.00519615	0.0227405	0.000510545	0	0	-0.00112201	-0.00281446	0.00442921
-0.00164002	2010-11-02 07:00:00	-0.0582801	-0.0617415	-0.00346137	-0.0080133	0.00110432	-0.0476851	-0.00193053	5.73852e-05	-0.00867064	-0.00373299	-0.0257794	0.00949637	0.00375953	0.0124849	-0.014588	0.00179118	-0.00354374	0.00511318	0.0225434	0.000526508	0	0	-0.00164002	-0.0030345	0.00346137
-0.00203449	2010-11-02 07:30:00	-0.061123	-0.0644027	-0.00327972	-0.0080133	0.00112449	-0.049828	-0.00197118	5.68797e-05	-0.00872103	-0.00368098	-0.0255266	0.00949574	0.00370711	0.0131393	-0.0153066	0.0018498	-0.00353517	0.00504386	0.022322	0.000542472	0	0	-0.00203449	-0.00306713	0.00327972
-0.0022806	2010-11-02 08:00:00	-0.061123	-0.0654508	-0.00432775	-0.0080133	0.00118052	-0.050851	-0.00203675	5.54597e-05	-0.00885183	-0.00361675	-0.0252649	0.00949161	0.00371595	0.013786	-0.0158888	0.00188714	-0.00350253	0.00498272	0.0220979	0.000558435	0	0	-0.0022806	-0.00290007	0.00432775
-0.00236355	2010-11-02 08:30:00	-0.0618337	-0.0657278	-0.00389409	-0.0080133	0.00125673	-0.0511885	-0.00212911	5.33281e-05	-0.00904602	-0.00354358	-0.0250076	0.00947943	0.00368091	0.0141009	-0.0162983	0.00189627	-0.00344569	0.00491766	0.0218818	0.000574398	0	0	-0.00236355	-0.00253351	0.00389409
-0.00227977	2010-11-02 09:00:00	-0.061123	-0.0649421	-0.00381905	-0.0080133	0.00131727	-0.0508756	-0.00223402	5.05218e-05	-0.00929125	-0.00346853	-0.0247482	0.00946229	0.00374216	0.0143417	-0.0165973	0.00188637	-0.00335221	0.00483157	0.0216766	0.000590362	0	0	-0.00227977	-0.00198077	0.00381905
-0.00203726	2010-11-02 09:30:00	-0.0589908	-0.0629901	-0.00399929	-0.0080133	0.00135762	-0.0498914	-0.00232338	4.69879e-05	-0.00953148	-0.00339671	-0.0244755	0.0094427	0.00379426	0.0143975	-0.0165284	0.00184139	-0.00322135	0.0047278	0.0214822	0.000606325	0	0	-0.00203726	-0.00126809	0.00399929
-0.00165522	2010-11-02 10:00:00	-0.0554371	-0.0601574	-0.00472028	-0.0080133	0.00135351	-0.0481106	-0.0023807	4.31304e-05	-0.00978239	-0.00332613	-0.0242175	0.00941493	0.0038031	0.0142935	-0.0163669	0.00177661	-0.00306705	0.00461467	0.0212742	0.000622289	0	0	-0.00165522	-0.000433569	0.00472028
-0.00116283	2010-11-02 10:30:00	-0.0540157	-0.0563119	-0.00229623	-0.0080133	0.00136134	-0.0454671	-0.00240431	3.92728e-05	-0.0100163	-0.00326138	-0.0239742	0.00938261	0.0037769	0.0139709	-0.015982	0.00168327	-0.00291446	0.00450083	0.0210556	0.000638252	0	0	-0.00116283	0.000474943	0.00229623
-0.000597236	2010-11-02 11:00:00	-0.0490406	-0.0516848	-0.00264419	-0.0080133	0.00134156	-0.0422844	-0.0023852	3.53315e-05	-0.0102161	-0.00320369	-0.0237081	0.00934666	0.00376821	0.01336	-0.0152041	0.00157251	-0.00275848	0.00439205	0.0208127	0.000654216	0	0	-0.000597236	0.00140267	0.00264419
-1.06098e-06	2010-11-02 11:30:00	-0.0433547	-0.0461318	-0.00277714	-0.0080133	0.00129336	-0.0384861	-0.00233387	3.20648e-05	-0.0103272	-0.00314396	-0.0234611	0.00930525	0.00394282	0.0126145	-0.0142407	0.00145391	-0.00259278	0.00428178	0.020583	0.000670179	0	0	-1.06098e-06	0.00229144	0.00277714
0.000580637	2010-11-02 12:00:00	-0.0369581	-0.0405664	-0.00360827	-0.0080133	0.00123283	-0.0345521	-0.00225988	2.9484e-05	-0.0103829	-0.00308627	-0.023209	0.0092616	0.00421326	0.0115524	-0.0131435	0.00132215	-0.00244041	0.00418924	0.0203696	0.000686143	0	0	0.000580637	0.00308365	0.00360827
0.00110355	2010-11-02 12:30:00	-0.031983	-0.0353775	-0.00339449	-0.0080133	0.00114095	-0.0308301	-0.00213567	2.75246e-05	-0.0103536	-0.00303694	-0.0229613	0.00921382	0.00436136	0.0105173	-0.0119651	0.00120483	-0.00230471	0.00410672	0.0201186	0.000702106	0	0	0.00110355	0.00372629	0.00339449
0.00152728	2010-11-02 13:00:00	-0.0270078	-0.0306664	-0.00365857	-0.0080133	0.00104045	-0.0275012	-0.00198299	2.64153e-05	-0.0102341	-0.00300235	-0.022715	0.0091615	0.00457938	0.00952281	-0.0107897	0.00110819	-0.00219143	0.00401313	0.0198917	0.00071807	0	0	0.00152728	0.00417486	0.00365857
0.0018183	2010-11-02 13:30:00	-0.0220327	-0.0272317	-0.00519899	-0.0080133	0.000928002	-0.0248086	-0.00181963	2.6119e-05	-0.0100329	-0.00297996	-0.0224681	0.00910449	0.00450961	0.00858702	-0.0097343	0.00103827	-0.00211552	0.00393332	0.0196649	0.000734033	0	0	0.0018183	0.00439664	0.00519899
0.00195233	2010-11-02 14:00:00	-0.0199005	-0.0250705	-0.00517001	-0.0080133	0.00082378	-0.0231145	-0.00163436	2.6726e-05	-0.00972529	-0.00296524	-0.0222453	0.00904294	0.00462311	0.00773293	-0.00893124	0.000981827	-0.00207013	0.00387305	0.0194488	0.000749997	0	0	0.00195233	0.00437333	0.00517001
0.00191615	2010-11-02 14:30:00	-0.0191898	-0.0241262	-0.00493637	-0.0080133	0.000735232	-0.0223385	-0.00146331	2.79431e-05	-0.00931156	-0.00295691	-0.0220278	0.00898034	0.00464033	0.00719547	-0.00835277	0.000947108	-0.00203982	0.00383659	0.0192302	0.00076596	0	0	0.00191615	0.00410251	0.00493637
0.00170861	2010-11-02 15:00:00	-0.0191898	-0.0242562	-0.00506637	-0.0080133	0.000666861	-0.0221924	-0.0013082	2.95322e-05	-0.00881408	-0.00294662	-0.021794	0.00891669	0.00444851	0.00699991	-0.00808596	0.000942805	-0.00202177	0.00381595	0.0190113	0.000781923	0	0	0.00170861	0.00359804	0.00506637
0.00134069	2010-11-02 15:30:00	-0.0191898	-0.0250444	-0.00585464	-0.0080133	0.00059849	-0.0224601	-0.00118474	3.12646e-05	-0.0083066	-0.0029312	-0.0215493	0.00885549	0.00437019	0.00696759	-0.00803174	0.000964491	-0.00202421	0.00381115	0.0188302	0.000797887	0	0	0.00134069	0.00288919	0.00585464
0.00083489	2010-11-02 16:00:00	-0.021322	-0.0270022	-0.00568019	-0.0080133	0.000594377	-0.023333	-0.00110418	3.30919e-05	-0.00779944	-0.00291067	-0.0213126	0.0087938	0.00406456	0.00692707	-0.00803996	0.000995993	-0.00204989	0.00381636	0.0186682	0.00081385	0	0	0.00083489	0.00201864	0.00568019
0.000223607	2010-11-02 16:30:00	-0.0248756	-0.0301513	-0.00527567	-0.0080133	0.000590263	-0.0250686	-0.00105941	3.46906e-05	-0.00728228	-0.00290499	-0.0210708	0.0087272	0.00375937	0.00699581	-0.00819456	0.00103059	-0.00207819	0.00381602	0.0184739	0.000829814	0	0	0.000223607	0.00103952	0.00527567
-0.000452991	2010-11-02 17:00:00	-0.0284293	-0.034112	-0.00568272	-0.0080133	0.000582426	-0.0272425	-0.00104816	3.60237e-05	-0.00680349	-0.00290693	-0.0208319	0.0086546	0.00332316	0.00725961	-0.00855485	0.00105952	-0.00211484	0.00380737	0.0182768	0.000845777	0	0	-0.000452991	1.16547e-05	0.00568272
-0.0011497	2010-11-02 17:30:00	-0.031983	-0.0378679	-0.00588492	-0.0080133	0.000606326	-0.0294062	-0.0010639	3.69849e-05	-0.00640011	-0.00290496	-0.0205849	0.00857941	0.00307024	0.00775425	-0.00905577	0.00108507	-0.00216216	0.00379664	0.018085	0.000861741	0	0	-0.0011497	-0.00100264	0.00588492
-0.00181929	2010-11-02 18:00:00	-0.0362474	-0.0410589	-0.00481149	-0.0080133	0.000650406	-0.0310551	-0.0011098	3.76965e-05	-0.00606747	-0.00289724	-0.0203379	0.0084998	0.00279112	0.00824298	-0.00950051	0.00110385	-0.00221718	0.00381288	0.0178853	0.000877704	0	0	-0.00181929	-0.00194283	0.00481149
-0.00241562	2010-11-02 18:30:00	-0.0383796	-0.0436051	-0.00522548	-0.0080133	0.000714663	-0.0320987	-0.0011823	3.82278e-05	-0.0058516	-0.00288178	-0.020091	0.00841643	0.00244221	0.00851138	-0.00971622	0.00111822	-0.00226427	0.00383569	0.0176935	0.000893668	0	0	-0.00241562	-0.00275429	0.00522548
-0.00289669	2010-11-02 19:00:00	-0.039801	-0.0453569	-0.00555588	-0.0080133	0.00077892	-0.0325371	-0.00127653	3.86738e-05	-0.0057375	-0.00286126	-0.0198484	0.00832941	0.00223301	0.00843969	-0.00969536	0.00111934	-0.00228474	0.00384604	0.0174911	0.000909631	0	0	-0.00289669	-0.0033918	0.00555588
-0.00322728	2010-11-02 19:30:00	-0.0412225	-0.0466162	-0.00539371	-0.0080133	0.000827111	-0.0329406	-0.00137282	3.8875e-05	-0.00570814	-0.00284657	-0.0196242	0.00823617	0.00225922	0.00825463	-0.0095654	0.00112268	-0.00228272	0.00384523	0.0172777	0.000925595	0	0	-0.00322728	-0.00382242	0.00539371
-0.00338128	2010-11-02 20:00:00	-0.0433547	-0.0475685	-0.0042138	-0.0080133	0.000851404	-0.0332988	-0.00144963	3.84436e-05	-0.0057632	-0.00284665	-0.0194154	0.00814084	0.00222433	0.00817653	-0.00949476	0.00114063	-0.00227269	0.00382181	0.017059	0.000941558	0	0	-0.00338128	-0.00402727	0.0042138
-0.00334323	2010-11-02 20:30:00	-0.0447762	-0.0483793	-0.00360312	-0.0080133	0.000867467	-0.0338588	-0.00149984	3.7476e-05	-0.00587131	-0.00285822	-0.0192295	0.00803787	0.00218929	0.00823822	-0.00957871	0.00116654	-0.00226371	0.00379695	0.0168483	0.000957521	0	0	-0.00334323	-0.00400236	0.00360312
-0.00310936	2010-11-02 21:00:00	-0.0454869	-0.0487282	-0.00324133	-0.0080133	0.000867467	-0.0343632	-0.00153019	3.61848e-05	-0.00603847	-0.00286849	-0.0190494	0.00793254	0.00219812	0.00841918	-0.00980018	0.00118504	-0.00226171	0.00379579	0.0166566	0.000973485	0	0	-0.00310936	-0.00375831	0.00324133
-0.00268776	2010-11-02 21:30:00	-0.0447762	-0.0484951	-0.00371895	-0.0080133	0.000891368	-0.0347564	-0.00154986	3.4702e-05	-0.00623633	-0.00287744	-0.0188377	0.00782034	0.00228543	0.00870234	-0.0101667	0.00118512	-0.00225716	0.00381968	0.0164783	0.000989448	0	0	-0.00268776	-0.0033192	0.00371895
-0.00209794	2010-11-02 22:00:00	-0.0419332	-0.0470339	-0.00510072	-0.0080133	0.000895482	-0.0344783	-0.00156765	3.29004e-05	-0.0064502	-0.00288255	-0.0185893	0.00770423	0.00242499	0.00906655	-0.0104702	0.00117872	-0.00224004	0.00385958	0.0163081	0.00100541	0	0	-0.00209794	-0.00272046	0.00510072
-0.00136962	2010-11-02 22:30:00	-0.0390903	-0.0437097	-0.00461936	-0.0080133	0.000911547	-0.0328333	-0.0015907	3.09507e-05	-0.00666974	-0.00288124	-0.0183144	0.00758511	0.00266923	0.00929032	-0.0105388	0.00116899	-0.00220804	0.0038921	0.0161461	0.00102138	0	0	-0.00136962	-0.00200622	0.00461936
-0.000541044	2010-11-02 23:00:00	-0.0362474	-0.0398359	-0.00358848	-0.0080133	0.000927611	-0.0304472	-0.0016158	2.90702e-05	-0.00689829	-0.00287608	-0.0180505	0.00746355	0.00275638	0.00908936	-0.0103287	0.00115068	-0.00216378	0.00391927	0.0159518	0.00103734	0	0	-0.000541044	-0.00122622	0.00358848
0.000343281	2010-11-02 23:30:00	-0.0326937	-0.0362294	-0.00353571	-0.0080133	0.000931724	-0.0281478	-0.00162667	2.73861e-05	-0.00708814	-0.00286322	-0.0178064	0.00733512	0.00271265	0.0086382	-0.00993818	0.00112292	-0.00212018	0.00393892	0.0157036	0.0010533	0	0	0.000343281	-0.000432536	0.00353571
0.00123515	2010-11-03	-0.0298508	-0.0336135	-0.00376272	-0.0080133	0.00090371	-0.0268015	-0.0016025	2.57761e-05	-0.00718122	-0.00285296	-0.0175551	0.00720831	0.00259929	0.00823642	-0.00958364	0.00109065	-0.00208787	0.00394399	0.0154283	0.00106927	0	0	0.00123515	0.000323724	0.00376272
0.00208543	2010-11-03 00:30:00	-0.0262971	-0.0311143	-0.00481716	-0.0080133	0.000803603	-0.0257475	-0.00153525	2.4311e-05	-0.00718922	-0.00283622	-0.0172706	0.00707947	0.0025906	0.00813306	-0.00941967	0.00106209	-0.00205851	0.00394134	0.0151555	0.00108523	0	0	0.00208543	0.000995438	0.00481716
0.0028469	2010-11-03 01:00:00	-0.0248756	-0.0285628	-0.00368719	-0.0080133	0.000747181	-0.0246832	-0.00143933	2.37169e-05	-0.00712949	-0.00280728	-0.0169582	0.00695281	0.00265186	0.00815832	-0.00938435	0.0010332	-0.00203878	0.00392683	0.014907	0.00110119	0	0	0.0028469	0.00154217	0.00368719
0.00347697	2010-11-03 01:30:00	-0.0220327	-0.0257056	-0.00367294	-0.0080133	0.000706825	-0.0231041	-0.00134491	2.37121e-05	-0.0070324	-0.0027668	-0.0166164	0.00683146	0.00267791	0.00811189	-0.00925308	0.000997517	-0.00202916	0.00391482	0.0146639	0.00111716	0	0	0.00347697	0.00193238	0.00367294
0.00394018	2010-11-03 02:00:00	-0.0191898	-0.022902	-0.00371217	-0.0080133	0.000694876	-0.021344	-0.00126791	2.40212e-05	-0.00690294	-0.0027161	-0.0162614	0.00671052	0.00278274	0.00785104	-0.00892499	0.000977845	-0.00201258	0.00388783	0.014394	0.00113312	0	0	0.00394018	0.00214506	0.00371217
0.00421031	2010-11-03 02:30:00	-0.0170576	-0.0203554	-0.00329779	-0.0080133	0.000662747	-0.019417	-0.00120909	2.49888e-05	-0.00674245	-0.00266156	-0.0159115	0.00658882	0.00291361	0.00742925	-0.00846695	0.000975552	-0.00199928	0.00384092	0.0140998	0.00114908	0	0	0.00421031	0.00217078	0.00329779
0.00427195	2010-11-03 03:00:00	-0.0177683	-0.0194213	-0.00165303	-0.0080133	0.000626505	-0.0185712	-0.00115945	2.6222e-05	-0.00655327	-0.00261414	-0.0155587	0.00646634	0.00302682	0.00693051	-0.00799444	0.000974788	-0.00200859	0.00377573	0.0137758	0.00116505	0	0	0.00427195	0.00201207	0.00165303
0.00412154	2010-11-03 03:30:00	-0.018479	-0.0210677	-0.00258869	-0.0080133	0.00057459	-0.019611	-0.00108489	2.79544e-05	-0.00630703	-0.00256923	-0.015225	0.00634513	0.00300061	0.00668622	-0.00796175	0.000984847	-0.00204303	0.00369328	0.0134491	0.00118101	0	0	0.00412154	0.00168327	0.00258869
0.00376768	2010-11-03 04:00:00	-0.0191898	-0.0241343	-0.00494454	-0.0080133	0.000518169	-0.02175	-0.00100489	2.97077e-05	-0.00602809	-0.00252819	-0.0148237	0.00622329	0.00270381	0.00698235	-0.00827029	0.00099764	-0.00209511	0.0036115	0.0131385	0.00119697	0	0	0.00376768	0.00120964	0.00494454
0.00323075	2010-11-03 04:30:00	-0.0220327	-0.0269649	-0.00493217	-0.0080133	0.000474091	-0.0237921	-0.000928082	3.15994e-05	-0.00573114	-0.0024832	-0.0143768	0.00609977	0.00257308	0.0075175	-0.00864126	0.00101446	-0.00215625	0.00354375	0.0128333	0.00121294	0	0	0.00323075	0.000626023	0.00493217
0.00254184	2010-11-03 05:00:00	-0.0241649	-0.0292102	-0.00504533	-0.0080133	0.000473699	-0.0249366	-0.000903912	3.36023e-05	-0.00549759	-0.00242606	-0.0139343	0.00598024	0.00258192	0.00792043	-0.00907466	0.00103924	-0.0022231	0.00347225	0.0125523	0.0012289	0	0	0.00254184	-2.51259e-05	0.00504533
0.00174096	2010-11-03 05:30:00	-0.0255864	-0.0309752	-0.00538878	-0.0080133	0.000586149	-0.0255419	-0.000942502	3.54828e-05	-0.00530641	-0.00236966	-0.0134764	0.00586357	0.00261681	0.00792683	-0.00904427	0.00106475	-0.00229333	0.00340866	0.0122205	0.00124486	0	0	0.00174096	-0.00069607	0.00538878
0.000874706	2010-11-03 06:00:00	-0.0277186	-0.0333429	-0.00562435	-0.0080133	0.000638455	-0.0264045	-0.00100976	3.7199e-05	-0.00515994	-0.00231899	-0.0130449	0.00574228	0.00261681	0.00766779	-0.00882346	0.00110333	-0.00233903	0.00332883	0.0118372	0.00126083	0	0	0.000874706	-0.00133656	0.00562435
-6.54551e-06	2010-11-03 06:30:00	-0.031983	-0.0368053	-0.00482228	-0.0080133	0.00065452	-0.0280495	-0.00110399	3.87656e-05	-0.00509722	-0.00227283	-0.0126509	0.00562044	0.00255571	0.00753212	-0.00888475	0.0011488	-0.00235877	0.00322969	0.0114725	0.00127679	0	0	-6.54551e-06	-0.00189686	0.00482228
-0.000851762	2010-11-03 07:00:00	-0.0362474	-0.04138	-0.00513259	-0.0080133	0.000686648	-0.0308947	-0.00116525	3.98217e-05	-0.00507153	-0.00223436	-0.0122628	0.00549692	0.00237243	0.00775425	-0.00926081	0.00119044	-0.0023651	0.00314256	0.0110946	0.00129275	0	0	-0.000851762	-0.00233084	0.00513259
-0.00161248	2010-11-03 07:30:00	-0.0405118	-0.0454208	-0.00490902	-0.0080133	0.000678811	-0.0336532	-0.00120084	3.98942e-05	-0.00507821	-0.00219327	-0.0118571	0.0053708	0.00221549	0.00850563	-0.0100274	0.00124149	-0.00235378	0.00306361	0.0107433	0.00130872	0	0	-0.00161248	-0.00259907	0.00490902
-0.00224591	2010-11-03 08:00:00	-0.0433547	-0.0479383	-0.00458362	-0.0080133	0.000718777	-0.0353823	-0.00125199	3.88413e-05	-0.00515062	-0.0021438	-0.01143	0.00524364	0.00207593	0.00938089	-0.0108116	0.00128663	-0.00233139	0.00299753	0.0104273	0.00132468	0	0	-0.00224591	-0.00267168	0.00458362
-0.00271781	2010-11-03 08:30:00	-0.0440654	-0.0487741	-0.0047087	-0.0080133	0.000802821	-0.0358104	-0.00133704	3.71878e-05	-0.00531845	-0.00208282	-0.0110037	0.00511375	0.0020936	0.00988308	-0.0113023	0.00130823	-0.00229294	0.00293928	0.0101168	0.00134064	0	0	-0.00271781	-0.00253075	0.0047087
-0.0030047	2010-11-03 09:00:00	-0.0440654	-0.0483818	-0.00431642	-0.0080133	0.000903319	-0.0355983	-0.00144888	3.47535e-05	-0.00553866	-0.00202385	-0.0105685	0.00498359	0.0024774	0.00995822	-0.0114625	0.00129157	-0.00221666	0.00287007	0.00979007	0.00135661	0	0	-0.0030047	-0.00217207	0.00431642
-0.00309557	2010-11-03 09:30:00	-0.042644	-0.0475729	-0.00492886	-0.0080133	0.00094779	-0.0350383	-0.00155941	3.1767e-05	-0.00581193	-0.00196933	-0.0101385	0.00485538	0.0025906	0.00983484	-0.0113394	0.00124736	-0.00210132	0.00278088	0.0094392	0.00137257	0	0	-0.00309557	-0.00160613	0.00492886
-0.00299257	2010-11-03 10:00:00	-0.0412225	-0.0459879	-0.00476538	-0.0080133	0.000959739	-0.0338977	-0.00164371	2.82701e-05	-0.00610654	-0.00191604	-0.00971955	0.00472458	0.00251214	0.00970326	-0.0111457	0.00118624	-0.00196625	0.00267534	0.00909351	0.00138853	0	0	-0.00299257	-0.000858145	0.00476538
-0.002711	2010-11-03 10:30:00	-0.0376688	-0.042994	-0.00532524	-0.0080133	0.00094779	-0.0318698	-0.00167819	2.43755e-05	-0.00642585	-0.00185701	-0.0092778	0.00458951	0.00252082	0.00949409	-0.0107741	0.00110976	-0.0018259	0.00257535	0.00873976	0.0014045	0	0	-0.002711	3.2956e-05	0.00532524
-0.0022782	2010-11-03 11:00:00	-0.0334044	-0.0391641	-0.00575972	-0.0080133	0.000935838	-0.0290699	-0.00166957	2.0753e-05	-0.00668476	-0.00179346	-0.00882796	0.0044548	0.00232017	0.00901062	-0.0102012	0.00101674	-0.00168217	0.00248254	0.00837798	0.00142046	0	0	-0.0022782	0.00101652	0.00575972
-0.00173171	2010-11-03 11:30:00	-0.0284293	-0.0340298	-0.0056005	-0.0080133	0.000915661	-0.0254837	-0.00164503	1.75443e-05	-0.00686325	-0.00172998	-0.00835533	0.00431946	0.0023639	0.00831682	-0.00938353	0.000903409	-0.00153781	0.00238603	0.00802149	0.00143643	0	0	-0.00173171	0.00203313	0.0056005
-0.00111662	2010-11-03 12:00:00	-0.0220327	-0.0284805	-0.00644776	-0.0080133	0.000875695	-0.0218975	-0.00158321	1.47348e-05	-0.00695767	-0.0016729	-0.00786653	0.00417894	0.00269559	0.00743155	-0.00836147	0.000789151	-0.00139641	0.00228253	0.00764625	0.00145239	0	0	-0.00111662	0.00301834	0.00644776
-0.000482408	2010-11-03 12:30:00	-0.0177683	-0.0226965	-0.00492822	-0.0080133	0.00077931	-0.0180087	-0.00149104	1.25838e-05	-0.00698703	-0.00161903	-0.00737332	0.00403464	0.00302697	0.00653924	-0.00734385	0.000694445	-0.00125988	0.00217291	0.00724665	0.00146835	0	0	-0.000482408	0.00390693	0.00492822
0.00012061	2010-11-03 13:00:00	-0.0113717	-0.0176286	-0.00625687	-0.0080133	0.000703103	-0.0146449	-0.00136534	1.10817e-05	-0.0069263	-0.00157352	-0.00685879	0.00388824	0.00321864	0.00557112	-0.00623603	0.000605773	-0.0011545	0.00207291	0.0068309	0.00148432	0	0	0.00012061	0.00463742	0.00625687
0.000644857	2010-11-03 13:30:00	-0.0078181	-0.0138596	-0.00604148	-0.0080133	0.000582817	-0.0119976	-0.00120179	1.04505e-05	-0.00680084	-0.00153184	-0.0063472	0.00374353	0.00319243	0.0046706	-0.00531879	0.000534322	-0.0010713	0.00198038	0.00640694	0.00150028	0	0	0.000644857	0.00515648	0.00604148
0.00104893	2010-11-03 14:00:00	-0.0049751	-0.0114974	-0.00652232	-0.0080133	0.000494268	-0.0104043	-0.00103637	1.06373e-05	-0.00657762	-0.00149271	-0.00583267	0.00360154	0.00311397	0.00401683	-0.00470122	0.000479043	-0.00101482	0.0019017	0.00596957	0.00151624	0	0	0.00104893	0.00542287	0.00652232
0.00130056	2010-11-03 14:30:00	-0.0028429	-0.00967863	-0.00683573	-0.0080133	0.000390047	-0.00936064	-0.000860083	1.12491e-05	-0.00622728	-0.00145616	-0.00531079	0.00346292	0.00311397	0.00366968	-0.00416185	0.000444364	-0.000978926	0.00183337	0.00552136	0.00153221	0	0	0.00130056	0.00541068	0.00683573
0.00137897	2010-11-03 15:00:00	-0.0021322	-0.00864173	-0.00650953	-0.0080133	0.000313449	-0.00855364	-0.000702904	1.24453e-05	-0.00578885	-0.00141504	-0.00479112	0.00333311	0.00307039	0.00342473	-0.00390259	0.000431451	-0.000959935	0.00177236	0.00508919	0.00154817	0	0	0.00137897	0.0051114	0.00650953
0.00127636	2010-11-03 15:30:00	-0.0021322	-0.00862527	-0.00649307	-0.0080133	0.000273093	-0.00822645	-0.000588626	1.40714e-05	-0.00533375	-0.00136885	-0.0042663	0.00320644	0.00295689	0.00321441	-0.00370954	0.000433704	-0.000966281	0.00172203	0.0046518	0.00156413	0	0	0.00127636	0.0045349	0.00649307
0.00099847	2010-11-03 16:00:00	-0.0035537	-0.00989601	-0.00634231	-0.0080133	0.000261141	-0.00865064	-0.00049739	1.58569e-05	-0.00484795	-0.00132397	-0.00374883	0.00308355	0.00266907	0.00301589	-0.00348052	0.000443321	-0.000986247	0.00167553	0.00420091	0.0015801	0	0	0.00099847	0.003709	0.00634231
0.000564205	2010-11-03 16:30:00	-0.0049751	-0.0126078	-0.00763275	-0.0080133	0.000224899	-0.0100279	-0.000441936	1.77164e-05	-0.00435715	-0.00127903	-0.00322695	0.00295758	0.00243352	0.00298242	-0.00354558	0.00046734	-0.00101402	0.00162137	0.00375526	0.00159606	0	0	0.000564205	0.0026777	0.00763275
4.31187e-06	2010-11-03 17:00:00	-0.0092395	-0.0161062	-0.00686667	-0.0080133	0.000208836	-0.011854	-0.000411399	1.94906e-05	-0.00388837	-0.00123025	-0.00268523	0.00282692	0.0020933	0.00315928	-0.00375883	0.000490996	-0.00105416	0.00156887	0.00330707	0.00161202	0	0	4.31187e-06	0.00149832	0.00686667
-0.000640772	2010-11-03 17:30:00	-0.0135039	-0.020012	-0.00650813	-0.0080133	0.000220785	-0.0139724	-0.000396973	2.12278e-05	-0.00344728	-0.00118021	-0.00212733	0.00269521	0.00178796	0.00346476	-0.00410648	0.000516906	-0.00108615	0.0015223	0.00286414	0.00162799	0	0	-0.000640772	0.000237571	0.00650813
-0.00132372	2010-11-03 18:00:00	-0.0163469	-0.0236938	-0.0073469	-0.0080133	0.000240964	-0.0157778	-0.000419452	2.27364e-05	-0.00309795	-0.00112241	-0.00156355	0.00256232	0.00147379	0.00388065	-0.00448945	0.000545833	-0.00111371	0.00147164	0.00241861	0.00164395	0	0	-0.00132372	-0.00103295	0.0073469
-0.00199358	2010-11-03 18:30:00	-0.0199005	-0.0269814	-0.0070809	-0.0080133	0.000313057	-0.0172353	-0.000476027	2.37394e-05	-0.00283404	-0.00106082	-0.00100786	0.00243474	0.00121234	0.00411149	-0.00471272	0.000570616	-0.00113229	0.00141914	0.00198113	0.00165991	0	0	-0.00199358	-0.00224164	0.0070809
-0.00259926	2010-11-03 19:00:00	-0.0234542	-0.0298411	-0.00638693	-0.0080133	0.00036125	-0.0184354	-0.000557706	2.42595e-05	-0.00266689	-0.00100182	-0.000459519	0.00230513	0.0011514	0.00419548	-0.00484267	0.000595439	-0.00113692	0.00137111	0.00151408	0.00167588	0	0	-0.00259926	-0.00332162	0.00638693
-0.00309297	2010-11-03 19:30:00	-0.0255864	-0.0324068	-0.00682045	-0.0080133	0.000413556	-0.0195554	-0.000650064	2.4179e-05	-0.00261017	-0.000947332	7.92734e-05	0.00216838	0.00116877	0.00422074	-0.00491331	0.000610887	-0.00112467	0.00130441	0.00103348	0.00169184	0	0	-0.00309297	-0.00421517	0.00682045
-0.00343345	2010-11-03 20:00:00	-0.02914	-0.0352705	-0.00613053	-0.0080133	0.000461749	-0.0210129	-0.000732307	2.36203e-05	-0.00261885	-0.000901167	0.000586454	0.00202422	0.000976942	0.00431064	-0.00508746	0.000613904	-0.0011009	0.00123792	0.000563551	0.00170805	0	0	-0.00343345	-0.00487727	0.00613053
-0.00358869	2010-11-03 20:30:00	-0.0312722	-0.0373789	-0.00610673	-0.0080133	0.000477813	-0.0223243	-0.000805369	2.24289e-05	-0.00272729	-0.000859478	0.0010929	0.00187706	0.000976942	0.00459085	-0.0053638	0.000613259	-0.00106393	0.00117368	9.63676e-05	0.00172419	0	0	-0.00358869	-0.0052783	0.00610673
-0.00353809	2010-11-03 21:00:00	-0.0326937	-0.0380705	-0.0053768	-0.0080133	0.000514055	-0.022742	-0.000864194	2.0542e-05	-0.00289446	-0.000817109	0.00160448	0.00172394	0.000959573	0.00484991	-0.00554041	0.000602035	-0.0010184	0.00111941	-0.00037075	0.00173974	0	0	-0.00353809	-0.00540548	0.0053768
-0.00327374	2010-11-03 21:30:00	-0.0312722	-0.0371138	-0.0058416	-0.0080133	0.00054207	-0.0219596	-0.000922831	1.81882e-05	-0.003109	-0.000765103	0.00213225	0.00156859	0.000915844	0.00489979	-0.00552398	0.000579222	-0.000961165	0.00108189	-0.000813738	0.00175402	0	0	-0.00327374	-0.00526321	0.0058416
-0.00280109	2010-11-03 22:00:00	-0.0298508	-0.0345785	-0.00472768	-0.0080133	0.000602212	-0.020224	-0.0009869	1.5733e-05	-0.00336091	-0.000709274	0.00263722	0.00140884	0.00112535	0.0046642	-0.00526588	0.000541725	-0.00089315	0.00105247	-0.00126733	0.00176785	0	0	-0.00280109	-0.00487222	0.00472768
-0.00213854	2010-11-03 22:30:00	-0.0262971	-0.0316817	-0.00538463	-0.0080133	0.000622391	-0.018363	-0.00103542	1.29863e-05	-0.00361615	-0.000659285	0.00313117	0.0012488	0.00122118	0.00425651	-0.00486337	0.000496343	-0.000806752	0.00102231	-0.00171023	0.00178023	0	0	-0.00213854	-0.00426758	0.00538463
-0.00131648	2010-11-03 23:00:00	-0.0227434	-0.0282431	-0.00549967	-0.0080133	0.000590653	-0.0163908	-0.00105004	1.02606e-05	-0.00384437	-0.000611155	0.00362512	0.00108002	0.00135206	0.00389526	-0.00441797	0.000448226	-0.000710758	0.000976794	-0.00216383	0.00179325	0	0	-0.00131648	-0.00349601	0.00549967
-0.000375411	2010-11-03 23:30:00	-0.0191898	-0.024574	-0.00538418	-0.0080133	0.000550297	-0.0143177	-0.00102231	7.4447e-06	-0.0040192	-0.000559149	0.00411907	0.000897034	0.00137826	0.00354926	-0.00406721	0.000396446	-0.000619308	0.000927461	-0.00260142	0.0018082	0	0	-0.000375411	-0.00261245	0.00538418
0.000636373	2010-11-04	-0.0149254	-0.0204785	-0.00555307	-0.0080133	0.000490154	-0.0120428	-0.00095506	4.71414e-06	-0.00413931	-0.000497506	0.00463286	0.000708181	0.00131717	0.00328725	-0.00371645	0.00034692	-0.000533667	0.0008894	-0.00303883	0.00182176	0	0	0.000636373	-0.00167628	0.00555307
0.00166563	2010-11-04 00:30:00	-0.010661	-0.0159294	-0.00526836	-0.0080133	0.000441962	-0.00951065	-0.000866073	2.37158e-06	-0.00418501	-0.000425598	0.00515694	0.00051492	0.00136074	0.00295241	-0.00331015	0.0002951	-0.000455954	0.000845792	-0.00348434	0.00183338	0	0	0.00166563	-0.000747514	0.00526836
0.00265728	2010-11-04 01:00:00	-0.0056859	-0.0111136	-0.00542768	-0.0080133	0.000393769	-0.00674178	-0.000773716	3.10766e-07	-0.00415064	-0.00034408	0.00569205	0.000319425	0.00142184	0.00257114	-0.00282878	0.000241391	-0.00038932	0.000787273	-0.00391649	0.00184309	0	0	0.00265728	0.000116971	0.00542768
0.00355756	2010-11-04 01:30:00	-0.0014215	-0.00657556	-0.00515406	-0.0080133	0.000329512	-0.00411906	-0.000674051	-1.17046e-06	-0.00404153	-0.000254208	0.00621466	0.000128199	0.00158761	0.00207535	-0.00230764	0.000190256	-0.000323427	0.000713978	-0.00435652	0.00185146	0	0	0.00355756	0.000866757	0.00515406
0.0043172	2010-11-04 02:00:00	0.0028429	-0.00254896	-0.00539186	-0.0080133	0.000265255	-0.00166316	-0.000569141	-2.00928e-06	-0.00386836	-0.000157973	0.00674904	-6.02984e-05	0.00161366	0.00162304	-0.00179916	0.000146685	-0.000271372	0.000625706	-0.00480482	0.00185931	0	0	0.0043172	0.00146074	0.00539186
0.00489424	2010-11-04 02:30:00	0.0063966	0.00057052	-0.00582608	-0.0080133	0.000200998	0.000298722	-0.000446622	-2.44401e-06	-0.00361044	-6.23674e-05	0.00730399	-0.000251741	0.00150015	0.00120009	-0.00131844	0.000109431	-0.000233155	0.000517652	-0.00525308	0.00186754	0	0	0.00489424	0.0018693	0.00582608
0.00525651	2010-11-04 03:00:00	0.0085288	0.00258374	-0.00594506	-0.0080133	0.000104613	0.00164503	-0.000323728	-2.17193e-06	-0.00330414	3.06192e-05	0.00786997	-0.000444508	0.00138695	0.000872306	-0.00102387	8.64589e-05	-0.00021849	0.000400098	-0.00569062	0.00187625	0	0	0.00525651	0.00207578	0.00594506
0.00538354	2010-11-04 03:30:00	0.0099503	0.0037815	-0.0061688	-0.0080133	5.64214e-05	0.00248696	-0.000202707	-1.22042e-06	-0.00292811	0.0001185	0.0084455	-0.000635595	0.00121234	0.000671996	-0.000751971	7.0728e-05	-0.00023625	0.000276618	-0.00613342	0.00188432	0	0	0.00538354	0.00207714	0.0061688
0.00526781	2010-11-04 04:00:00	0.0099503	0.00402489	-0.00592541	-0.0080133	-7.83716e-06	0.00272364	-8.69308e-05	2.20519e-07	-0.00248936	0.000204469	0.00903427	-0.000825911	0.00114256	0.000506951	-0.000551372	6.00679e-05	-0.000269634	0.00014694	-0.00659237	0.00189077	0	0	0.00526781	0.00188391	0.00592541
0.00491526	2010-11-04 04:30:00	0.0092395	0.00329542	-0.00594408	-0.0080133	-5.60292e-05	0.00251154	9.3352e-07	2.25073e-06	-0.00203626	0.000291694	0.00963332	-0.00101231	0.0010292	0.000418849	-0.000532479	6.4534e-05	-0.000311453	2.04279e-05	-0.00704611	0.00189597	0	0	0.00491526	0.00151937	0.00594408
0.00434505	2010-11-04 05:00:00	0.0078181	0.00215086	-0.00566724	-0.0080133	-5.23073e-05	0.00199683	6.68781e-05	4.46609e-06	-0.00160451	0.000371876	0.0102544	-0.00119549	0.000985626	0.000407693	-0.000448524	7.53169e-05	-0.000354854	-0.000102133	-0.00750511	0.00190089	0	0	0.00434505	0.00101804	0.00566724
0.00358851	2010-11-04 05:30:00	0.0063966	-0.000237704	-0.0066343	-0.0080133	-8.03222e-05	0.000821238	0.000109968	6.64443e-06	-0.00120046	0.000451429	0.0108954	-0.00137567	0.000828545	0.000382428	-0.000473826	0.000107866	-0.00039403	-0.000228982	-0.00799113	0.00190444	0	0	0.00358851	0.000423563	0.0066343
0.00268735	2010-11-04 06:00:00	0.0028429	-0.00333	-0.0061729	-0.0080133	-8.03222e-05	-0.000858713	0.00012121	8.59899e-06	-0.000854797	0.000531611	0.011543	-0.00155403	0.000706504	0.000487591	-0.000635982	0.000157432	-0.000435429	-0.000355359	-0.00847717	0.00190575	0	0	0.00268735	-0.000213899	0.0061729
0.00169129	2010-11-04 06:30:00	-0.0014215	-0.00742034	-0.00599884	-0.0080133	-4.0356e-05	-0.00334566	0.000113904	1.01124e-05	-0.000541499	0.00060666	0.0122038	-0.00173638	0.000514678	0.000606856	-0.000849228	0.000208084	-0.000462871	-0.000477716	-0.0089739	0.00190595	0	0	0.00169129	-0.000840705	0.00599884
0.000655047	2010-11-04 07:00:00	-0.0056859	-0.0118069	-0.00612097	-0.0080133	-4.81938e-05	-0.00606927	8.95512e-05	1.11315e-05	-0.000298606	0.000681081	0.0128601	-0.00192019	0.000374959	0.0010275	-0.00136412	0.000261432	-0.000461373	-0.000597178	-0.00949777	0.00190531	0	0	0.000655047	-0.00140302	0.00612097
-0.000364907	2010-11-04 07:30:00	-0.0099503	-0.0156349	-0.0056846	-0.0080133	7.83716e-06	-0.00837903	3.12894e-05	1.12894e-05	-0.000146466	0.000759379	0.0135187	-0.00209946	0.000252769	0.00162024	-0.00202588	0.000301703	-0.000439083	-0.00071821	-0.0100054	0.00190385	0	0	-0.000364907	-0.00185022	0.0056846
-0.00131383	2010-11-04 08:00:00	-0.0127932	-0.0184699	-0.00567672	-0.0080133	8.40441e-05	-0.00996199	-4.87044e-05	1.04007e-05	-8.00756e-05	0.000842808	0.01417	-0.00228117	0.000183142	0.00226466	-0.00267253	0.000333286	-0.000392804	-0.000833315	-0.0105239	0.00190161	0	0	-0.00131383	-0.00213822	0.00567672
-0.00214209	2010-11-04 08:30:00	-0.0142147	-0.0198111	-0.00559636	-0.0080133	0.000148301	-0.0104457	-0.000154924	8.57172e-06	-0.000120789	0.00092684	0.0148256	-0.00246226	0.000226871	0.0027698	-0.00310084	0.000347727	-0.000311153	-0.000950531	-0.0110289	0.00189824	0	0	-0.00214209	-0.00223255	0.00559636
-0.00280832	2010-11-04 09:00:00	-0.0142147	-0.0206645	-0.0064498	-0.0080133	0.000228623	-0.0104353	-0.000276134	5.96193e-06	-0.000239906	0.0010083	0.01546	-0.00264139	0.000104674	0.00286315	-0.00320927	0.000322821	-0.000200142	-0.00107231	-0.0115447	0.00189372	0	0	-0.00280832	-0.00211097	0.0064498
-0.003282	2010-11-04 09:30:00	-0.0149254	-0.0209101	-0.0059847	-0.0080133	0.000268979	-0.010178	-0.000379733	2.60831e-06	-0.000411739	0.00108461	0.0160826	-0.00282555	7.84674e-05	0.00272568	-0.00312221	0.000265569	-5.61846e-05	-0.00120773	-0.0120658	0.00188911	0	0	-0.003282	-0.00176546	0.0059847
-0.00354542	2010-11-04 10:00:00	-0.0142147	-0.0198638	-0.00564912	-0.0080133	0.000289156	-0.0092947	-0.000449613	-1.54227e-06	-0.000610266	0.00115906	0.0166978	-0.00301028	0.000200664	0.00251421	-0.00282123	0.000181523	0.000114795	-0.00134922	-0.0126057	0.00188361	0	0	-0.00354542	-0.00120336	0.00564912
-0.00359481	2010-11-04 10:30:00	-0.0113717	-0.0173659	-0.00599418	-0.0080133	0.000273093	-0.00719057	-0.000483898	-6.18068e-06	-0.000834147	0.00123798	0.0172954	-0.00319731	6.09452e-05	0.00219578	-0.00228366	8.10218e-05	0.00029665	-0.00149453	-0.0131378	0.00187704	0	0	-0.00359481	-0.000447579	0.00599418
-0.0034405	2010-11-04 11:00:00	-0.0078181	-0.0129384	-0.00512035	-0.0080133	0.000273093	-0.00378542	-0.000491205	-1.07386e-05	-0.00105836	0.00131754	0.0178915	-0.00338966	0.000209501	0.00156776	-0.00150952	-3.90326e-05	0.000479027	-0.00162526	-0.0136482	0.00187013	0	0	-0.0034405	0.000464231	0.00512035
-0.00310619	2010-11-04 11:30:00	-0.0021322	-0.00751701	-0.00538481	-0.0080133	0.000273093	0.00041639	-0.000472098	-1.47491e-05	-0.00125955	0.00139578	0.0184935	-0.00358488	0.000296647	0.000589636	-0.00043948	-0.000176789	0.000661085	-0.0017562	-0.014164	0.00186249	0	0	-0.00310619	0.00148155	0.00538481
-0.00262718	2010-11-04 12:00:00	0.0028429	-0.00144832	-0.00429122	-0.0080133	0.000217063	0.00485488	-0.000420956	-1.82123e-05	-0.00139501	0.0014663	0.0190764	-0.00378296	0.000479939	-0.000521207	0.000862701	-0.000315026	0.000841138	-0.00188918	-0.0146609	0.00185334	0	0	-0.00262718	0.00254386	0.00429122
-0.00204794	2010-11-04 12:30:00	0.0092395	0.00495173	-0.00428777	-0.0080133	0.000124792	0.00939423	-0.000323729	-2.10378e-05	-0.00143571	0.00152917	0.0196373	-0.00398042	0.000776586	-0.00166437	0.00215157	-0.000438297	0.00101326	-0.00202328	-0.0151551	0.00184373	0	0	-0.00204794	0.00358433	0.00428777
-0.00141889	2010-11-04 13:00:00	0.0156361	0.0108305	-0.00480564	-0.0080133	1.23417e-05	0.013565	-0.000174984	-2.30552e-05	-0.00138899	0.00158686	0.0201907	-0.00417927	0.000898474	-0.00276816	0.00338113	-0.000542779	0.00115655	-0.00215031	-0.0156681	0.00183305	0	0	-0.00141889	0.00453411	0.00480564
-0.000792815	2010-11-04 13:30:00	0.0206112	0.0159214	-0.00468975	-0.0080133	-0.000112058	0.0170193	1.51653e-05	-2.41806e-05	-0.00121949	0.00163944	0.0207273	-0.00438176	0.000985626	-0.00378204	0.00449273	-0.000632255	0.00127618	-0.00225721	-0.0161677	0.00182148	0	0	-0.000792815	0.00532703	0.00468975
-0.000221071	2010-11-04 14:00:00	0.0234542	0.0194423	-0.0040119	-0.0080133	-0.000228623	0.0192631	0.000221426	-2.46684e-05	-0.000922195	0.00168367	0.0212492	-0.00458376	0.000872268	-0.00458151	0.00533867	-0.000698878	0.0013692	-0.00235094	-0.0166431	0.00180856	0	0	-0.000221071	0.00590419	0.0040119
0.000250071	2010-11-04 14:30:00	0.0262971	0.0219771	-0.00432001	-0.0080133	-0.000353023	0.0207103	0.000429748	-2.46733e-05	-0.00050779	0.00172473	0.0217814	-0.00478394	0.000776287	-0.00511487	0.00594113	-0.000744057	0.00143043	-0.00243068	-0.0171076	0.00179468	0	0	0.000250071	0.00621826	0.00432001
0.000582764	2010-11-04 15:00:00	0.02914	0.0239142	-0.00522579	-0.0080133	-0.000453522	0.0217643	0.000622334	-2.42048e-05	7.00705e-07	0.00176969	0.0223187	-0.00498153	0.000776287	-0.00548318	0.00638209	-0.000771213	0.00146748	-0.00249683	-0.017564	0.0017806	0	0	0.000582764	0.0062371	0.00522579
0.000750297	2010-11-04 15:30:00	0.0298508	0.0247338	-0.00511695	-0.0080133	-0.000521892	0.0223488	0.000775955	-2.31148e-05	0.000546226	0.00182489	0.0228685	-0.00517535	0.000592992	-0.00574223	0.00664889	-0.000781391	0.00148257	-0.00255151	-0.0180095	0.00176666	0	0	0.000750297	0.00594636	0.00511695
0.000739009	2010-11-04 16:00:00	0.02914	0.0242923	-0.00484769	-0.0080133	-0.00054207	0.0223385	0.00089042	-2.16642e-05	0.00111244	0.00188329	0.0234367	-0.00537007	0.000209193	-0.00592843	0.00682616	-0.000787426	0.00147316	-0.0026021	-0.0184551	0.00175275	0	0	0.000739009	0.00535088	0.00484769
0.000549261	2010-11-04 16:30:00	0.0277186	0.0228133	-0.00490531	-0.0080133	-0.000574198	0.0217682	0.000969104	-2.0059e-05	0.00169466	0.00194168	0.0240225	-0.00556207	-0.000157241	-0.00601652	0.00688415	-0.000780746	0.00144981	-0.00265626	-0.018898	0.00173755	0	0	0.000549261	0.00447479	0.00490531
0.000195402	2010-11-04 17:00:00	0.0255864	0.0207442	-0.00484219	-0.0080133	-0.000606326	0.0209612	0.00101763	-1.80079e-05	0.00227589	0.0020078	0.0245951	-0.00574798	-0.000479939	-0.00592958	0.00681663	-0.000764613	0.00141348	-0.00271411	-0.0193462	0.00172104	0	0	0.000195402	0.00336011	0.00484219
-0.000295266	2010-11-04 17:30:00	0.0220327	0.0177855	-0.00424721	-0.0080133	-0.00059849	0.01973	0.00103917	-1.58135e-05	0.00282975	0.00207903	0.0251435	-0.00593515	-0.000889945	-0.00583853	0.00673399	-0.000748842	0.00137821	-0.00277024	-0.0198106	0.00170392	0	0	-0.000295266	0.00206416	0.00424721
-0.000884431	2010-11-04 18:00:00	0.0177683	0.0140415	-0.00372681	-0.0080133	-0.000578312	0.0179595	0.00104479	-1.36303e-05	0.00332889	0.00215542	0.0256933	-0.00612001	-0.00119513	-0.00571221	0.0065403	-0.00072603	0.0013441	-0.00283278	-0.0202912	0.00168636	0	0	-0.000884431	0.000655877	0.00372681
-0.0015255	2010-11-04 18:30:00	0.0149254	0.0101767	-0.00474872	-0.0080133	-0.000566362	0.0161438	0.00102381	-1.19736e-05	0.00373694	0.00223691	0.0262666	-0.00630523	-0.00145673	-0.00554831	0.00636746	-0.000701247	0.00132024	-0.00290026	-0.0207692	0.00166793	0	0	-0.0015255	-0.000788823	0.00474872
-0.00216686	2010-11-04 19:00:00	0.0113717	0.00630449	-0.00506721	-0.0080133	-0.000534234	0.0142724	0.000981285	-1.07838e-05	0.00404256	0.00232097	0.026848	-0.00649086	-0.0016836	-0.00538442	0.00622552	-0.000666767	0.00130769	-0.00297165	-0.0212284	0.00164893	0	0	-0.00216686	-0.00219203	0.00506721
-0.00275553	2010-11-04 19:30:00	0.0078181	0.00233164	-0.00548646	-0.0080133	-0.000490154	0.012255	0.000922836	-9.99329e-06	0.00422072	0.00240434	0.0274191	-0.00667635	-0.00173586	-0.00522758	0.00593653	-0.000632853	0.00129839	-0.00305495	-0.0216793	0.00162963	0	0	-0.00275553	-0.00347898	0.00548646
-0.00324081	2010-11-04 20:00:00	0.0042644	-0.00154675	-0.00581115	-0.0080133	-0.000425897	0.010081	0.000846402	-1.00158e-05	0.00429745	0.0024813	0.0280006	-0.00686107	-0.00183185	-0.00500905	0.00570816	-0.000614426	0.00130284	-0.00313819	-0.0221464	0.0016095	0	0	-0.00324081	-0.00458295	0.00581115
-0.00357778	2010-11-04 20:30:00	0.0007107	-0.00494182	-0.00565252	-0.0080133	-0.000389655	0.00824068	0.000766409	-1.075e-05	0.00426708	0.00255444	0.028579	-0.00704152	-0.00193651	-0.00472293	0.00533275	-0.000598977	0.0013227	-0.00322045	-0.0226324	0.0015888	0	0	-0.00357778	-0.00544944	0.00565252
-0.00373044	2010-11-04 21:00:00	-0.0014215	-0.00646669	-0.00504519	-0.0080133	-0.000345577	0.00761086	0.000670492	-1.23664e-05	0.00412594	0.00263145	0.0291582	-0.00722142	-0.00191899	-0.00430294	0.00500219	-0.000597369	0.00135513	-0.00329617	-0.0231104	0.00156744	0	0	-0.00373044	-0.00603945	0.00504519
-0.0036741	2010-11-04 21:30:00	-0.0014215	-0.00680615	-0.00538465	-0.0080133	-0.000265255	0.00777767	0.000576073	-1.4556e-05	0.00392174	0.00271423	0.0297176	-0.00740146	-0.00191899	-0.00417432	0.00490888	-0.00061125	0.00139526	-0.00336205	-0.0235964	0.00154569	0	0	-0.0036741	-0.00633164	0.00538465
-0.00339719	2010-11-04 22:00:00	-0.0007107	-0.00584363	-0.00513293	-0.0080133	-0.000217063	0.00870622	0.000483528	-1.71014e-05	0.00367551	0.00279635	0.0302674	-0.00757982	-0.00181417	-0.00418727	0.00492153	-0.000632454	0.001456	-0.00341733	-0.0240745	0.00152318	0	0	-0.00339719	-0.00632319	0.00513293
-0.002902	2010-11-04 22:30:00	0.0014215	-0.00408518	-0.00550668	-0.0080133	-0.000180821	0.00997233	0.000406529	-2.00187e-05	0.00341926	0.00287394	0.0308459	-0.00775881	-0.00180549	-0.00448454	0.00528182	-0.000677514	0.00153669	-0.00348178	-0.0245685	0.00150053	0	0	-0.002902	-0.00602941	0.00550668
-0.00220471	2010-11-04 23:00:00	0.0042644	-0.00155188	-0.00581628	-0.0080133	-0.000204722	0.0116523	0.000373931	-2.31324e-05	0.00316335	0.00294708	0.0314097	-0.00794129	-0.00180549	-0.00482759	0.00562815	-0.000724063	0.00163333	-0.00355375	-0.0250573	0.00147782	0	0	-0.00220471	-0.00548209	0.00581628
-0.00133446	2010-11-04 23:30:00	0.0071073	0.00237572	-0.00473158	-0.0080133	-0.000224899	0.0140836	0.000371681	-2.65279e-05	0.00293547	0.00302087	0.031983	-0.00812574	-0.00168345	-0.00511897	0.00598023	-0.000774716	0.00173703	-0.0036265	-0.0255353	0.00145464	0	0	-0.00133446	-0.0047269	0.00473158
-0.000331632	2010-11-05	0.0127932	0.00690653	-0.00588667	-0.0080133	-0.0002488	0.0168732	0.000412144	-3.00232e-05	0.00274996	0.00310432	0.0325527	-0.00831704	-0.00167476	-0.00547612	0.00641741	-0.000826575	0.00184306	-0.00369589	-0.0260428	0.00143075	0	0	-0.000331632	-0.00381994	0.00588667
0.000754563	2010-11-05 00:30:00	0.0177683	0.0120489	-0.00571943	-0.0080133	-0.000301107	0.0200559	0.000474341	-3.31627e-05	0.00261283	0.00319674	0.0331032	-0.00850995	-0.00167476	-0.00579571	0.0068237	-0.000880567	0.00194739	-0.0037604	-0.0265344	0.00140742	0	0	0.000754563	-0.00282379	0.00571943
0.00186894	2010-11-05 01:00:00	0.0227434	0.0171039	-0.0056395	-0.0080133	-0.000349299	0.0229256	0.000552085	-3.59464e-05	0.00255178	0.00328655	0.0336317	-0.00869845	-0.00145658	-0.00627213	0.0073013	-0.000946267	0.00204761	-0.00383066	-0.0270393	0.00138348	0	0	0.00186894	-0.00180326	0.0056395
0.00295362	2010-11-05 01:30:00	0.0277186	0.0220481	-0.00567052	-0.0080133	-0.000445294	0.0257954	0.000665799	-3.84483e-05	0.00258182	0.00338022	0.0341484	-0.00888653	-0.00142168	-0.00667687	0.00780535	-0.00100299	0.00214793	-0.00392428	-0.0275604	0.00136065	0	0	0.00295362	-0.000821286	0.00567052
0.00395139	2010-11-05 02:00:00	0.0326937	0.0272788	-0.00541491	-0.0080133	-0.000517778	0.0288319	0.000793751	-4.05623e-05	0.00270661	0.00347777	0.0346586	-0.00907734	-0.00122987	-0.00712098	0.00836624	-0.00106346	0.00224159	-0.0040337	-0.0280547	0.00133769	0	0	0.00395139	6.49262e-05	0.00541491
0.00480906	2010-11-05 02:30:00	0.0376688	0.0318446	-0.00582415	-0.0080133	-0.000602212	0.0318478	0.000930695	-4.2219e-05	0.00289613	0.00357334	0.0351511	-0.00927088	-0.00134337	-0.00763383	0.00891761	-0.00112019	0.00231572	-0.00414091	-0.0285516	0.00131445	0	0	0.00480906	0.000807249	0.00582415
0.0054805	2010-11-05 03:00:00	0.0419332	0.0356519	-0.00628133	-0.0080133	-0.000666469	0.034349	0.00107326	-4.3185e-05	0.00318241	0.00366699	0.0356119	-0.00946868	-0.00140431	-0.00811551	0.00941853	-0.00117088	0.00236829	-0.00426149	-0.0290161	0.00129171	0	0	0.0054805	0.00136924	0.00628133
0.00592937	2010-11-05 03:30:00	0.0447762	0.0383627	-0.0064135	-0.0080133	-0.000746791	0.0360988	0.00121189	-4.34974e-05	0.00356979	0.00375162	0.0360655	-0.00966368	-0.00150914	-0.00855256	0.00995478	-0.00122202	0.0023989	-0.004388	-0.0294752	0.00126839	0	0	0.00592937	0.00172799	0.0064135
0.00613121	2010-11-05 04:00:00	0.0461976	0.0400518	-0.00614578	-0.0080133	-0.000839063	0.0372989	0.00135258	-4.3119e-05	0.00404124	0.00383245	0.0365256	-0.00985477	-0.00167476	-0.00891381	0.0103717	-0.00125851	0.00240914	-0.00451591	-0.0299182	0.00124529	0	0	0.00613121	0.00187507	0.00614578
0.00607487	2010-11-05 04:30:00	0.0476191	0.0411732	-0.00644591	-0.0080133	-0.000911547	0.0382068	0.00148616	-4.2013e-05	0.0045534	0.00391588	0.036985	-0.0100425	-0.00168345	-0.00923454	0.0106916	-0.00128635	0.00240744	-0.00464327	-0.0303287	0.00122118	0	0	0.00607487	0.0018166	0.00644591
0.00576314	2010-11-05 05:00:00	0.0483298	0.0414831	-0.00684673	-0.0080133	-0.000959739	0.038847	0.00159856	-4.03016e-05	0.00506122	0.00399604	0.0374591	-0.0102214	-0.00189309	-0.00954412	0.0110815	-0.00129777	0.00239244	-0.00475943	-0.0307553	0.00119608	0	0	0.00576314	0.00157257	0.00684673
0.00521271	2010-11-05 05:30:00	0.0476191	0.0409707	-0.00664836	-0.0080133	-0.000987753	0.0389827	0.0016898	-3.83196e-05	0.00558405	0.00407235	0.0379053	-0.0103979	-0.00197141	-0.00977086	0.0113136	-0.00128812	0.00237427	-0.00488311	-0.0311605	0.00117196	0	0	0.00521271	0.00117526	0.00664836
0.00445312	2010-11-05 06:00:00	0.0461976	0.0390492	-0.00714837	-0.0080133	-0.00101205	0.0383012	0.00174881	-3.61622e-05	0.0060852	0.00413579	0.0383132	-0.0105727	-0.00214586	-0.00994591	0.0113956	-0.00125927	0.00234585	-0.00500639	-0.0315521	0.00114708	0	0	0.00445312	0.000667047	0.00714837
0.00352516	2010-11-05 06:30:00	0.042644	0.0358325	-0.00681145	-0.0080133	-0.00102811	0.03651	0.00179171	-3.40853e-05	0.00656466	0.00418966	0.0387043	-0.0107364	-0.00225054	-0.00989358	0.0112915	-0.00121952	0.00231355	-0.00512797	-0.0319732	0.00112105	0	0	0.00352516	9.77245e-05	0.00681145
0.00247845	2010-11-05 07:00:00	0.0376688	0.0317957	-0.00587311	-0.0080133	-0.00104417	0.0340231	0.00182225	-3.23433e-05	0.00700474	0.00424292	0.0391071	-0.0108941	-0.0023901	-0.00958105	0.0109198	-0.00117558	0.00230279	-0.00524754	-0.0323434	0.00109491	0	0	0.00247845	-0.000478712	0.00587311
0.00136853	2010-11-05 07:30:00	0.0334044	0.027325	-0.00607941	-0.0080133	-0.00103222	0.0312542	0.00182262	-3.11117e-05	0.00734906	0.00429812	0.039526	-0.0110478	-0.00262565	-0.0090764	0.0103154	-0.00112863	0.00231252	-0.0053443	-0.0326838	0.00106911	0	0	0.00136853	-0.00100745	0.00607941
0.00025361	2010-11-05 08:00:00	0.0298508	0.0239489	-0.00590195	-0.0080133	-0.000988146	0.0292122	0.00178759	-3.08427e-05	0.00759129	0.00435908	0.0399729	-0.0112015	-0.00270396	-0.00847841	0.00977224	-0.00109251	0.00233491	-0.00543823	-0.0329944	0.00104259	0	0	0.00025361	-0.00143634	0.00590195
-0.000808968	2010-11-05 08:30:00	0.0277186	0.0211101	-0.00660852	-0.0080133	-0.000911938	0.0277094	0.00171154	-3.17154e-05	0.00773776	0.00442327	0.0404088	-0.0113485	-0.00280879	-0.00808778	0.00937482	-0.00106543	0.00238013	-0.0055346	-0.0333211	0.00101586	0	0	-0.000808968	-0.00171936	0.00660852
-0.00176614	2010-11-05 09:00:00	0.0255864	0.0190551	-0.00653132	-0.0080133	-0.000843567	0.0269684	0.00160157	-3.32464e-05	0.00778313	0.00448805	0.0408403	-0.0114907	-0.00296572	-0.007864	0.0090758	-0.00105992	0.00245745	-0.00564266	-0.0336505	0.000989856	0	0	-0.00176614	-0.00181967	0.00653132
-0.00257236	2010-11-05 09:30:00	0.0241649	0.0175039	-0.00666104	-0.0080133	-0.000763247	0.0263075	0.00148392	-3.55906e-05	0.00775443	0.00454896	0.0412666	-0.0116341	-0.00301798	-0.00783758	0.00907712	-0.00109577	0.00255599	-0.00575797	-0.0340149	0.000964391	0	0	-0.00257236	-0.00171236	0.00666104
-0.00319235	2010-11-05 10:00:00	0.0241649	0.0165356	-0.00762927	-0.0080133	-0.000738954	0.0260812	0.00138931	-3.86415e-05	0.00765066	0.00460735	0.0416525	-0.011776	-0.00311412	-0.00783463	0.00904114	-0.00115503	0.00268527	-0.00588679	-0.0343741	0.000938623	0	0	-0.00319235	-0.00138643	0.00762927
-0.00360328	2010-11-05 10:30:00	0.0234542	0.0173725	-0.00608172	-0.0080133	-0.000715053	0.0270304	0.00131419	-4.23928e-05	0.00749484	0.00466575	0.0420553	-0.0119238	-0.00319243	-0.00785464	0.00922038	-0.00122624	0.00282466	-0.00601112	-0.0347171	0.000912375	0	0	-0.00360328	-0.000846063	0.00608172
-0.00379605	2010-11-05 11:00:00	0.0270078	0.0203853	-0.00662247	-0.0080133	-0.000702712	0.0295937	0.0012711	-4.63244e-05	0.00731233	0.00473318	0.0424662	-0.012073	-0.00320996	-0.00823477	0.00985768	-0.00131966	0.00296628	-0.00613124	-0.0350628	0.00088559	0	0	-0.00379605	-0.000110958	0.00662247
-0.00377575	2010-11-05 11:30:00	0.0326937	0.0246613	-0.00803244	-0.0080133	-0.000690762	0.0331346	0.00124431	-4.99099e-05	0.00709913	0.00480695	0.0428146	-0.0122244	-0.00308776	-0.00904374	0.0107138	-0.00142845	0.00312438	-0.00624859	-0.0353573	0.000859089	0	0	-0.00377575	0.000784349	0.00803244
-0.0035612	2010-11-05 12:00:00	0.0362474	0.0294105	-0.00683687	-0.0080133	-0.000686648	0.0368113	0.00123831	-5.30124e-05	0.00691462	0.00487427	0.0431366	-0.0123773	-0.00289579	-0.010097	0.0117838	-0.00154597	0.00328511	-0.00636805	-0.0356596	0.000832196	0	0	-0.0035612	0.00179213	0.00683687
-0.00318346	2010-11-05 12:30:00	0.0405118	0.0344328	-0.00607898	-0.0080133	-0.000754627	0.0403419	0.00129638	-5.59555e-05	0.00679918	0.00493324	0.0434784	-0.01253	-0.00273002	-0.0110592	0.012939	-0.00165725	0.00345725	-0.00650137	-0.0359863	0.000804967	0	0	-0.00318346	0.00285412	0.00607898
-0.00268364	2010-11-05 13:00:00	0.0461976	0.0396939	-0.00650371	-0.0080133	-0.000871191	0.0438622	0.0014026	-5.85154e-05	0.00674213	0.00498841	0.0438209	-0.0126829	-0.00249462	-0.0118828	0.0139193	-0.00174339	0.00360613	-0.00663387	-0.0362647	0.000776281	0	0	-0.00268364	0.00390493	0.00650371
-0.00210987	2010-11-05 13:30:00	0.050462	0.0442601	-0.00620187	-0.0080133	-0.000959739	0.0469789	0.00154798	-6.04007e-05	0.00675615	0.0050384	0.0441281	-0.012833	-0.00253834	-0.0126699	0.0147319	-0.00181883	0.0037136	-0.00675252	-0.0365024	0.000747189	0	0	-0.00210987	0.00487619	0.00620187
-0.00151391	2010-11-05 14:00:00	0.0547264	0.0482671	-0.0064593	-0.0080133	-0.0010479	0.0494245	0.00172408	-6.17435e-05	0.00687761	0.00507813	0.0444317	-0.0129789	-0.00251214	-0.0133954	0.0155552	-0.00189289	0.00379893	-0.00685153	-0.036775	0.000718658	0	0	-0.00151391	0.00570102	0.0064593
-0.000947385	2010-11-05 14:30:00	0.0575693	0.0515242	-0.00604512	-0.0080133	-0.0011484	0.0512959	0.0018968	-6.21782e-05	0.00711984	0.00511536	0.0447235	-0.013112	-0.00246856	-0.0139288	0.0161254	-0.00195079	0.00387389	-0.00694618	-0.0370585	0.000690915	0	0	-0.000947385	0.00631859	0.00604512
-0.00045812	2010-11-05 15:00:00	0.0597015	0.054325	-0.00537653	-0.0080133	-0.00124889	0.053056	0.00204817	-6.21299e-05	0.00744349	0.00515192	0.0450102	-0.0132451	-0.00254703	-0.0143	0.0165633	-0.00200156	0.00392996	-0.00702881	-0.0373152	0.000663705	0	0	-0.00045812	0.00667845	0.00537653
-8.66893e-05	2010-11-05 15:30:00	0.0625445	0.056922	-0.00562252	-0.0080133	-0.00130492	0.0546596	0.00219617	-6.16614e-05	0.00785022	0.00518785	0.0453189	-0.0133822	-0.00249477	-0.0146642	0.0170515	-0.00202763	0.00396385	-0.00708883	-0.0375636	0.000637458	0	0	-8.66893e-05	0.00674429	0.00562252
0.000136486	2010-11-05 16:00:00	0.0646767	0.0581961	-0.00648065	-0.0080133	-0.00136134	0.0558598	0.00231401	-6.05714e-05	0.00828431	0.00522506	0.0456034	-0.01352	-0.00280894	-0.0150214	0.0174421	-0.00203628	0.00398516	-0.00714753	-0.0377932	0.000611508	0	0	0.000136486	0.00649682	0.00648065
0.000193315	2010-11-05 16:30:00	0.0639659	0.0576821	-0.00628381	-0.0080133	-0.00139347	0.0559645	0.00240506	-5.90355e-05	0.00877678	0.00525905	0.0458834	-0.0136461	-0.00328873	-0.0154544	0.0178079	-0.00204456	0.00398336	-0.00719594	-0.0380173	0.000585911	0	0	0.000193315	0.00593556	0.00628381
7.93288e-05	2010-11-05 17:00:00	0.0604123	0.0556519	-0.00476039	-0.0080133	-0.00144167	0.054789	0.00249592	-5.71276e-05	0.00930562	0.00529306	0.0461583	-0.0137657	-0.00351529	-0.0156105	0.017881	-0.00204388	0.00397343	-0.00724054	-0.0382738	0.000558716	0	0	7.93288e-05	0.00507928	0.00476039
-0.000196021	2010-11-05 17:30:00	0.0575693	0.0528733	-0.00469601	-0.0080133	-0.00149397	0.0531646	0.00256205	-5.5194e-05	0.00984514	0.00533415	0.0464582	-0.0138862	-0.00375099	-0.0154296	0.0177151	-0.00203455	0.0039542	-0.00728974	-0.0385061	0.00053022	0	0	-0.000196021	0.00396523	0.00469601
-0.000610054	2010-11-05 18:00:00	0.0547264	0.0499082	-0.00481817	-0.0080133	-0.00149397	0.0516619	0.00261226	-5.33184e-05	0.010365	0.00537974	0.0467581	-0.0140073	-0.0040737	-0.0151171	0.0174936	-0.00201507	0.00392897	-0.00732766	-0.0387276	0.000500718	0	0	-0.000610054	0.00264692	0.00481817
-0.00112851	2010-11-05 18:30:00	0.0525942	0.0469158	-0.00567844	-0.0080133	-0.00147419	0.050507	0.0026147	-5.13526e-05	0.0107673	0.00542913	0.0470198	-0.0141291	-0.00428289	-0.0149185	0.0172937	-0.0019929	0.00391154	-0.00736368	-0.0389355	0.000471787	0	0	-0.00112851	0.00119078	0.00567844
-0.00170802	2010-11-05 19:00:00	0.0490406	0.0432907	-0.00574994	-0.0080133	-0.00140582	0.0490844	0.00257067	-4.96798e-05	0.0110696	0.00547272	0.0472381	-0.0142476	-0.00447502	-0.014965	0.0172546	-0.00197709	0.00389656	-0.00740287	-0.0391677	0.000444043	0	0	-0.00170802	-0.000328025	0.00574994
-0.00229918	2010-11-05 19:30:00	0.0461976	0.0392447	-0.00695292	-0.0080133	-0.00136957	0.0472583	0.00251204	-4.86236e-05	0.0113122	0.0055125	0.0473903	-0.01436	-0.00461443	-0.0149691	0.0172584	-0.00195686	0.00390861	-0.00744508	-0.0394161	0.000415133	0	0	-0.00229918	-0.00183057	0.00695292
-0.00285014	2010-11-05 20:00:00	0.0419332	0.0349793	-0.00695392	-0.0080133	-0.00135351	0.04514	0.00243729	-4.81197e-05	0.011459	0.00555097	0.047552	-0.0144727	-0.00463179	-0.0149085	0.0170918	-0.00193694	0.00393142	-0.00748458	-0.0396295	0.000385293	0	0	-0.00285014	-0.00323924	0.00695392
-0.00331021	2010-11-05 20:30:00	0.0369581	0.0310565	-0.00590165	-0.0080133	-0.00131727	0.0431225	0.00237322	-4.8461e-05	0.011504	0.00559077	0.0477409	-0.0145795	-0.0048064	-0.0146283	0.016835	-0.00192371	0.00395804	-0.00750991	-0.0398026	0.000354466	0	0	-0.00331021	-0.00448277	0.00590165
-0.00363349	2010-11-05 21:00:00	0.0334044	0.0277752	-0.00562923	-0.0080133	-0.00126124	0.0414283	0.00230746	-4.94768e-05	0.0114743	0.00563183	0.0479056	-0.0146826	-0.00494582	-0.0143522	0.0165158	-0.00192443	0.00398644	-0.00753167	-0.0399027	0.00032316	0	0	-0.00363349	-0.00550076	0.00562923
-0.0037821	2010-11-05 21:30:00	0.0326937	0.0258701	-0.00682357	-0.0080133	-0.00121304	0.0406976	0.00222054	-5.12205e-05	0.0113499	0.0056742	0.0480393	-0.0147861	-0.00505932	-0.0140556	0.0162716	-0.00193441	0.00401528	-0.00754229	-0.0400053	0.000291683	0	0	-0.0037821	-0.00624737	0.00682357
-0.00372883	2010-11-05 22:00:00	0.0326937	0.0259085	-0.00678522	-0.0080133	-0.00114467	0.041233	0.00212986	-5.34149e-05	0.011172	0.00572168	0.0481709	-0.0148882	-0.00496303	-0.0140251	0.0163487	-0.00196668	0.00405087	-0.00755581	-0.0401455	0.000259927	0	0	-0.00372883	-0.00669397	0.00678522
-0.00345912	2010-11-05 22:30:00	0.0341152	0.0271009	-0.00701432	-0.0080133	-0.00110059	0.0425094	0.00203713	-5.56624e-05	0.0109411	0.00576268	0.0482973	-0.0149923	-0.00477121	-0.0142636	0.0165777	-0.00200602	0.00410136	-0.00756544	-0.0402969	0.000228782	0	0	-0.00345912	-0.00683052	0.00701432
-0.00297216	2010-11-05 23:00:00	0.0355366	0.0293077	-0.00622886	-0.0080133	-0.00106435	0.0443808	0.00196201	-5.80323e-05	0.0106742	0.0057973	0.0484274	-0.0151053	-0.00476267	-0.0146531	0.0170326	-0.00205632	0.00415966	-0.00757831	-0.0403942	0.00019709	0	0	-0.00297216	-0.00666566	0.00622886
-0.00228104	2010-11-05 23:30:00	0.0383796	0.0319762	-0.00640344	-0.0080133	-0.00107219	0.0462521	0.00193634	-6.05504e-05	0.0104296	0.00583003	0.0485627	-0.0152234	-0.00477136	-0.0151448	0.0175569	-0.00210109	0.00422968	-0.00759353	-0.0404968	0.000162315	0	0	-0.00228104	-0.00622557	0.00640344
-0.00141208	2010-11-06	0.0419332	0.035478	-0.00645524	-0.0080133	-0.00113233	0.0485826	0.0019502	-6.28881e-05	0.0102014	0.0058608	0.0486729	-0.015335	-0.00483246	-0.0155131	0.0179701	-0.00213529	0.00430054	-0.00759122	-0.0406075	0.000126145	0	0	-0.00141208	-0.00555163	0.00645524
-0.000403315	2010-11-06 00:30:00	0.0461976	0.0393641	-0.00683354	-0.0080133	-0.00115662	0.0506906	0.00200115	-6.51244e-05	0.0100493	0.00588903	0.0487781	-0.0154409	-0.00475384	-0.0158773	0.0183846	-0.00216796	0.00436485	-0.0075839	-0.0407235	8.95018e-05	0	0	-0.000403315	-0.00469721	0.00683354
0.000697827	2010-11-06 01:00:00	0.0497513	0.0433399	-0.00641141	-0.0080133	-0.0012246	0.0527637	0.00208639	-6.71965e-05	0.00997122	0.00592116	0.048892	-0.015551	-0.00474515	-0.0161375	0.0186236	-0.00219206	0.00442694	-0.00757981	-0.0408612	5.25991e-05	0	0	0.000697827	-0.00372376	0.00641141
0.0018373	2010-11-06 01:30:00	0.0525942	0.0477574	-0.00483675	-0.0080133	-0.00127691	0.0548264	0.00217894	-6.92315e-05	0.00995154	0.00596162	0.0489927	-0.0156588	-0.00454449	-0.016272	0.0188091	-0.00221608	0.004468	-0.00757637	-0.0409612	1.68395e-05	0	0	0.0018373	-0.00269655	0.00483675
0.00295764	2010-11-06 02:00:00	0.0575693	0.0521058	-0.00546353	-0.0080133	-0.00134117	0.0570004	0.00227841	-7.11168e-05	0.00999024	0.00600653	0.0490824	-0.01577	-0.00450961	-0.0164036	0.0189946	-0.00223824	0.00448456	-0.0075717	-0.041072	-1.79567e-05	0	0	0.00295764	-0.00168037	0.00546353
0.0040014	2010-11-06 02:30:00	0.0618337	0.0561706	-0.00566308	-0.0080133	-0.00139347	0.0590075	0.00237827	-7.24548e-05	0.0100787	0.00605013	0.0491948	-0.0158844	-0.00442245	-0.0165158	0.0191044	-0.00225812	0.00448889	-0.00758603	-0.0411989	-5.31629e-05	0	0	0.0040014	-0.000735378	0.00566308
0.00491444	2010-11-06 03:00:00	0.0668089	0.0596656	-0.00714333	-0.0080133	-0.00143755	0.0607121	0.00247962	-7.30859e-05	0.0102515	0.00609313	0.0493227	-0.0160016	-0.00449224	-0.016705	0.0193536	-0.00228926	0.00448064	-0.00761783	-0.0413095	-8.92494e-05	0	0	0.00491444	8.64622e-05	0.00714333
0.00564914	2010-11-06 03:30:00	0.0689411	0.062497	-0.00644412	-0.0080133	-0.00150592	0.0622252	0.00257928	-7.30424e-05	0.0105048	0.00613031	0.0494829	-0.016123	-0.0047191	-0.0169165	0.0195744	-0.00231376	0.00446554	-0.00765609	-0.0414122	-0.000126035	0	0	0.00564914	0.000744355	0.00644412
0.00616707	2010-11-06 04:00:00	0.071784	0.0651421	-0.00664188	-0.0080133	-0.00156607	0.063693	0.0026737	-7.24838e-05	0.0108164	0.00617268	0.0496902	-0.0162468	-0.00478004	-0.0171056	0.019775	-0.00232136	0.00444441	-0.00769613	-0.0415363	-0.00016305	0	0	0.00616707	0.00121077	0.00664188
0.00644124	2010-11-06 04:30:00	0.0739162	0.0673132	-0.00660301	-0.0080133	-0.00160231	0.0650949	0.00276981	-7.13037e-05	0.0111911	0.00621631	0.0499049	-0.0163696	-0.00498955	-0.01732	0.0201031	-0.00231171	0.00440786	-0.00774032	-0.0416713	-0.000199254	0	0	0.00644124	0.00147266	0.00660301
0.00645759	2010-11-06 05:00:00	0.0739162	0.0679725	-0.00594371	-0.0080133	-0.0016505	0.0656239	0.00284999	-6.96132e-05	0.0116028	0.00625349	0.0500585	-0.0164939	-0.00505917	-0.017572	0.0202317	-0.00229183	0.00436869	-0.0077842	-0.0418359	-0.000235477	0	0	0.00645759	0.00153172	0.00594371
0.00621579	2010-11-06 05:30:00	0.0732055	0.0669075	-0.00629798	-0.0080133	-0.00169047	0.0649216	0.00292324	-6.74558e-05	0.0120139	0.00628614	0.0501989	-0.0166242	-0.00512895	-0.0175955	0.0201516	-0.00226113	0.00431069	-0.00783802	-0.0420276	-0.000271456	0	0	0.00621579	0.00140377	0.00629798
0.00572917	2010-11-06 06:00:00	0.071784	0.0643472	-0.0074368	-0.0080133	-0.00171476	0.0630956	0.00299611	-6.5395e-05	0.0124243	0.00630987	0.0503959	-0.0167569	-0.00525983	-0.0173328	0.0198355	-0.00222102	0.00423761	-0.0078927	-0.0422301	-0.000307259	0	0	0.00572917	0.00111731	0.0074368
0.00502399	2010-11-06 06:30:00	0.0689411	0.0615683	-0.00737284	-0.0080133	-0.00176706	0.0610781	0.0030482	-6.35564e-05	0.012801	0.00633359	0.0505965	-0.0168931	-0.00519005	-0.0167713	0.0193257	-0.00216699	0.00417035	-0.00794343	-0.0423681	-0.000343648	0	0	0.00502399	0.000711402	0.00737284
0.0041378	2010-11-06 07:00:00	0.0660981	0.0583701	-0.00772804	-0.0080133	-0.00173905	0.0591718	0.00306843	-6.15696e-05	0.0130972	0.00635478	0.0508178	-0.0170301	-0.00526851	-0.016323	0.0187856	-0.00211473	0.00410498	-0.00799065	-0.0424789	-0.000381416	0	0	0.0041378	0.000232892	0.00772804
0.00311734	2010-11-06 07:30:00	0.0632552	0.0551837	-0.00807152	-0.0080133	-0.00168302	0.0575578	0.00304033	-5.9929e-05	0.0133138	0.00637078	0.0510331	-0.0171685	-0.00535582	-0.0159465	0.0183807	-0.00207675	0.00405124	-0.0080332	-0.0426594	-0.00041827	0	0	0.00311734	-0.000266673	0.00807152
0.00201572	2010-11-06 08:00:00	0.0597015	0.0515542	-0.00814731	-0.0080133	-0.0016266	0.0556309	0.00296971	-5.89357e-05	0.0134562	0.00637258	0.0512448	-0.0173042	-0.0053645	-0.0157068	0.018057	-0.00203177	0.00402708	-0.0080838	-0.0428404	-0.000455001	0	0	0.00201572	-0.000734426	0.00814731
0.00088932	2010-11-06 08:30:00	0.0540157	0.0483866	-0.00562914	-0.0080133	-0.00157841	0.0541837	0.00288091	-5.82836e-05	0.0135396	0.00636876	0.0514815	-0.0174338	-0.00547786	-0.0153609	0.0176867	-0.00198586	0.00404284	-0.00813749	-0.0430294	-0.000492017	0	0	0.00088932	-0.00111961	0.00562914
-0.000205479	2010-11-06 09:00:00	0.0525942	0.0452446	-0.00734958	-0.0080133	-0.00152238	0.0525594	0.00278986	-5.84542e-05	0.0135587	0.00636556	0.0517476	-0.017566	-0.00553028	-0.0151341	0.0174306	-0.00196285	0.00408361	-0.00818001	-0.0432131	-0.0005278	0	0	-0.000205479	-0.00137691	0.00734958
-0.00121567	2010-11-06 09:30:00	0.0490406	0.0422479	-0.00679271	-0.0080133	-0.00149809	0.0510114	0.00270818	-5.9359e-05	0.0134973	0.0063681	0.051996	-0.0177056	-0.00554765	-0.0148045	0.0169523	-0.00195002	0.00413991	-0.0082033	-0.043394	-0.000564273	0	0	-0.00121567	-0.00146946	0.00679271
-0.00209472	2010-11-06 10:00:00	0.0469084	0.0399899	-0.0069185	-0.0080133	-0.00142599	0.0498668	0.00262425	-6.14327e-05	0.0133791	0.00635328	0.0523047	-0.0178502	-0.00573078	-0.0144068	0.0165871	-0.00195513	0.00420264	-0.00823101	-0.0435856	-0.000601649	0	0	-0.00209472	-0.00137144	0.0069185
-0.00280529	2010-11-06 10:30:00	0.0469084	0.0396653	-0.00724307	-0.0080133	-0.00140954	0.0498422	0.00255475	-6.40682e-05	0.0132163	0.00633922	0.0526546	-0.0179862	-0.00554749	-0.0141396	0.0165171	-0.00198317	0.00428101	-0.0082708	-0.0438124	-0.000638049	0	0	-0.00280529	-0.00107003	0.00724307
-0.00332144	2010-11-06 11:00:00	0.0476191	0.0404904	-0.00712869	-0.0080133	-0.00137369	0.0508264	0.00247326	-6.67779e-05	0.0129801	0.00633671	0.0530133	-0.0181197	-0.00534683	-0.0142201	0.0165575	-0.00204296	0.00437596	-0.00831609	-0.0440096	-0.000675616	0	0	-0.00332144	-0.000566658	0.00712869
-0.00363	2010-11-06 11:30:00	0.0497513	0.0423694	-0.00738192	-0.0080133	-0.00129336	0.0523951	0.0024015	-6.97e-05	0.0127138	0.00633927	0.0534433	-0.0182641	-0.00517253	-0.0146308	0.0169973	-0.00213417	0.00448337	-0.00833424	-0.0442712	-0.000713584	0	0	-0.00363	0.000122604	0.00738192
-0.0037313	2010-11-06 12:00:00	0.0518835	0.0454664	-0.0064171	-0.0080133	-0.0013012	0.0548019	0.00237265	-7.2495e-05	0.0124566	0.00634381	0.0539233	-0.0184183	-0.00512011	-0.015173	0.0177557	-0.002224	0.00461136	-0.00837079	-0.0445896	-0.00075231	0	0	-0.0037313	0.000967565	0.0064171
-0.00363881	2010-11-06 12:30:00	0.0582801	0.0499927	-0.0082874	-0.0080133	-0.00136134	0.0582872	0.00235635	-7.53366e-05	0.0121917	0.00634954	0.0544003	-0.018577	-0.00495435	-0.015885	0.0186516	-0.00230395	0.00474231	-0.00842489	-0.0448868	-0.000790869	0	0	-0.00363881	0.00192532	0.0082874
-0.00337813	2010-11-06 13:00:00	0.061123	0.0542103	-0.00691272	-0.0080133	-0.00136134	0.0615604	0.00239288	-7.75456e-05	0.0119915	0.00635208	0.0548472	-0.0187439	-0.00496319	-0.0168713	0.0196137	-0.00238469	0.00486174	-0.00848082	-0.0452484	-0.000829263	0	0	-0.00337813	0.00294258	0.00691272
-0.00298498	2010-11-06 13:30:00	0.0653874	0.0580536	-0.00733377	-0.0080133	-0.0014256	0.0641172	0.00247587	-7.92296e-05	0.0119041	0.00634886	0.0552831	-0.0189136	-0.00477989	-0.0177436	0.020488	-0.00246512	0.00496871	-0.00853972	-0.0456774	-0.000868463	0	0	-0.00298498	0.00395869	0.00733377
-0.00250267	2010-11-06 14:00:00	0.0696518	0.0613082	-0.00834362	-0.0080133	-0.00153766	0.0659575	0.00259127	-8.05997e-05	0.0119228	0.00633469	0.0557594	-0.0190985	-0.00474515	-0.018274	0.0211378	-0.00252908	0.00505824	-0.0085913	-0.0460826	-0.000907975	0	0	-0.00250267	0.00490938	0.00834362
-0.0019789	2010-11-06 14:30:00	0.0724947	0.0644576	-0.0080371	-0.0080133	-0.00165011	0.0676375	0.00273346	-8.14225e-05	0.0120052	0.00631801	0.0562827	-0.0192968	-0.00465769	-0.0185666	0.021503	-0.00257008	0.00511303	-0.00863219	-0.0464716	-0.000947493	0	0	-0.0019789	0.00573082	0.0080371
-0.00146237	2010-11-06 15:00:00	0.0753377	0.068068	-0.0072697	-0.0080133	-0.00169458	0.0695994	0.00287415	-8.17879e-05	0.0121563	0.00630521	0.0568171	-0.0194922	-0.00440493	-0.0188527	0.0219175	-0.00260613	0.00512081	-0.0086608	-0.0468307	-0.00098684	0	0	-0.00146237	0.00636386	0.0072697
-0.000999267	2010-11-06 15:30:00	0.0767591	0.0704452	-0.0063139	-0.0080133	-0.00174277	0.0711577	0.00300623	-8.11858e-05	0.0123715	0.00629884	0.0572898	-0.0196988	-0.00447487	-0.0193038	0.0223591	-0.00264037	0.00509313	-0.00866792	-0.047241	-0.00102605	0	0	-0.000999267	0.00675811	0.0063139
-0.000629962	2010-11-06 16:00:00	0.0781806	0.0719241	-0.00625653	-0.0080133	-0.00180703	0.0723928	0.00309578	-7.95533e-05	0.0126405	0.00629884	0.0577734	-0.019919	-0.00470158	-0.0196721	0.0227092	-0.00266181	0.00506473	-0.00866918	-0.047708	-0.00106528	0	0	-0.000629962	0.00687561	0.00625653
-0.0003861	2010-11-06 16:30:00	0.0781806	0.0723264	-0.00585416	-0.0080133	-0.00181898	0.0725739	0.0031827	-7.69596e-05	0.0129681	0.00630466	0.0583372	-0.0201518	-0.00478004	-0.0199435	0.0230405	-0.00266611	0.00504076	-0.00867973	-0.048194	-0.00110452	0	0	-0.0003861	0.00669371	0.00585416
-0.000288326	2010-11-06 17:00:00	0.0774699	0.0716932	-0.00577668	-0.0080133	-0.00190341	0.0722712	0.00327188	-7.40214e-05	0.0133592	0.00632205	0.0589362	-0.0203948	-0.00498955	-0.0200569	0.0231376	-0.0026441	0.00499183	-0.00869161	-0.0486048	-0.00114314	0	0	-0.000288326	0.00620712	0.00577668
-0.000344813	2010-11-06 17:30:00	0.0746269	0.069697	-0.00492986	-0.0080133	-0.00192771	0.0711759	0.00333445	-7.10252e-05	0.0137809	0.00633545	0.0595419	-0.020636	-0.00536466	-0.0200569	0.0231016	-0.00259393	0.00491072	-0.00870771	-0.0490151	-0.00118138	0	0	-0.000344813	0.00542869	0.00492986
-0.00055068	2010-11-06 18:00:00	0.071784	0.0662563	-0.00552767	-0.0080133	-0.00193554	0.0691829	0.00339159	-6.77247e-05	0.0141796	0.00634378	0.0601689	-0.0208737	-0.00574846	-0.0199458	0.0228997	-0.00252972	0.0048293	-0.00872915	-0.0495143	-0.00122011	0	0	-0.00055068	0.00438904	0.00552767
-0.000888357	2010-11-06 18:30:00	0.0675196	0.0617112	-0.00580837	-0.0080133	-0.00192771	0.066171	0.00340826	-6.42503e-05	0.0145423	0.00635991	0.0608598	-0.0211061	-0.00585298	-0.0195868	0.0224485	-0.00246998	0.00476173	-0.00875796	-0.0500489	-0.00125876	0	0	-0.000888357	0.00313495	0.00580837
-0.00132887	2010-11-06 19:00:00	0.061123	0.0558978	-0.00522523	-0.0080133	-0.00189969	0.0620907	0.00339084	-6.12122e-05	0.0148593	0.00638301	0.0616786	-0.0213333	-0.00589655	-0.0189923	0.0216428	-0.00242013	0.00470545	-0.00876614	-0.0505701	-0.00129793	0	0	-0.00132887	0.00172659	0.00522523
-0.00183395	2010-11-06 19:30:00	0.0547264	0.0506402	-0.00408625	-0.0080133	-0.00185973	0.0585808	0.0033397	-5.92062e-05	0.0150788	0.00641197	0.0626121	-0.0215626	-0.00606248	-0.0181029	0.0207956	-0.00234767	0.00465888	-0.00876344	-0.051129	-0.00133714	0	0	-0.00183395	0.000233784	0.00408625
-0.00235879	2010-11-06 20:00:00	0.0518835	0.0463944	-0.00548914	-0.0080133	-0.00178724	0.0561003	0.00324584	-5.8224e-05	0.0151539	0.0064518	0.0635507	-0.0217907	-0.00612357	-0.0174157	0.0202449	-0.00228109	0.00461876	-0.00878132	-0.0517175	-0.00137609	0	0	-0.00235879	-0.00126841	0.00548914
-0.0028553	2010-11-06 20:30:00	0.050462	0.0422099	-0.00825206	-0.0080133	-0.00169086	0.0542083	0.00310253	-5.7741e-05	0.0150661	0.00650635	0.0645541	-0.0220214	-0.00633276	-0.0171967	0.0198979	-0.00224178	0.00460019	-0.00879391	-0.0524028	-0.00141446	0	0	-0.0028553	-0.0027045	0.00825206
-0.00327556	2010-11-06 21:00:00	0.0412225	0.037448	-0.00377452	-0.0080133	-0.00152649	0.0516865	0.00293149	-5.75832e-05	0.0149203	0.00656026	0.0656154	-0.0222491	-0.00638502	-0.0171596	0.0195358	-0.00224203	0.00460157	-0.00881655	-0.0532232	-0.00145151	0	0	-0.00327556	-0.0040034	0.00377452
-0.00357526	2010-11-06 21:30:00	0.0369581	0.0335348	-0.00342325	-0.0080133	-0.00149397	0.0492655	0.00278181	-5.85943e-05	0.0147161	0.00661992	0.0667981	-0.0224844	-0.00640254	-0.0167713	0.0192601	-0.00225591	0.0046264	-0.00885297	-0.0540336	-0.00148827	0	0	-0.00357526	-0.00510296	0.00342325
-0.00371692	2010-11-06 22:00:00	0.0355366	0.0317241	-0.00381245	-0.0080133	-0.00146184	0.0484753	0.00265723	-6.04329e-05	0.0144562	0.00668737	0.0680403	-0.0227202	-0.00646364	-0.0162907	0.0190002	-0.00226274	0.00466231	-0.0088971	-0.0548893	-0.00152478	0	0	-0.00371692	-0.00595376	0.00381245
-0.00367259	2010-11-06 22:30:00	0.0362474	0.0319835	-0.00426389	-0.0080133	-0.00139014	0.0494142	0.00253564	-6.23826e-05	0.0140801	0.00676826	0.0692906	-0.0229584	-0.0063675	-0.0162233	0.0189473	-0.00228652	0.00470329	-0.00893727	-0.0557615	-0.0015609	0	0	-0.00367259	-0.00652211	0.00426389
-0.00342588	2010-11-06 23:00:00	0.0376688	0.0332979	-0.00437087	-0.0080133	-0.00128925	0.0510838	0.00243598	-6.43275e-05	0.0136474	0.00685748	0.0705167	-0.0231957	-0.0063064	-0.0167279	0.019478	-0.00234353	0.00475199	-0.00897111	-0.0567465	-0.00159749	0	0	-0.00342588	-0.00679179	0.00437087
-0.00297325	2010-11-06 23:30:00	0.0390903	0.0348932	-0.00419707	-0.0080133	-0.00126907	0.0526525	0.00235186	-6.6501e-05	0.0132317	0.00694601	0.0716913	-0.0234282	-0.00614079	-0.01733	0.0200136	-0.00239579	0.00484938	-0.00902258	-0.0578049	-0.00163397	0	0	-0.00297325	-0.00676463	0.00419707
-0.0023244	2010-11-07	0.0433547	0.037242	-0.00611269	-0.0080133	-0.00130492	0.0542212	0.00230296	-6.89932e-05	0.0128383	0.00704424	0.0728857	-0.023656	-0.00587903	-0.0177348	0.0205018	-0.00243269	0.00496196	-0.0090925	-0.0588769	-0.00167081	0	0	-0.0023244	-0.00645986	0.00611269
-0.00150181	2010-11-07 00:30:00	0.0454869	0.0407288	-0.00475812	-0.0080133	-0.00135312	0.0561378	0.00233424	-7.17994e-05	0.0124923	0.0071547	0.0740897	-0.0238805	-0.00545166	-0.0180514	0.020951	-0.00246234	0.00506163	-0.00916907	-0.0599167	-0.00170866	0	0	-0.00150181	-0.00591221	0.00475812
-0.000539414	2010-11-07 01:00:00	0.0490406	0.0439161	-0.00512452	-0.0080133	-0.00140542	0.0579432	0.00239457	-7.4881e-05	0.0121743	0.00727722	0.0752893	-0.0241034	-0.00544312	-0.0183287	0.0211667	-0.00249384	0.00513121	-0.00923637	-0.060908	-0.00174493	0	0	-0.000539414	-0.00516916	0.00512452
0.000519391	2010-11-07 01:30:00	0.0511728	0.0473243	-0.00384846	-0.0080133	-0.00142149	0.059759	0.00247119	-7.80736e-05	0.0119371	0.00740297	0.0765007	-0.0243245	-0.00559137	-0.0185342	0.0213522	-0.00253697	0.00518126	-0.00932536	-0.0619068	-0.00177995	0	0	0.000519391	-0.00428727	0.00384846
0.00162436	2010-11-07 02:00:00	0.0554371	0.0516754	-0.00376169	-0.0080133	-0.00146184	0.0618527	0.00255811	-8.07559e-05	0.0118113	0.00752554	0.0777216	-0.0245497	-0.00542514	-0.0186041	0.0215857	-0.00258996	0.00524367	-0.00944101	-0.0629384	-0.00181508	0	0	0.00162436	-0.00332821	0.00376169
0.0027214	2010-11-07 02:30:00	0.061123	0.0568212	-0.00430182	-0.0080133	-0.00155412	0.0645867	0.00263661	-8.28006e-05	0.011773	0.00765904	0.0789799	-0.0247686	-0.00506786	-0.0187587	0.0217983	-0.00264471	0.00528146	-0.00956081	-0.0639592	-0.00185055	0	0	0.0027214	-0.00235449	0.00430182
0.00375577	2010-11-07 03:00:00	0.0653874	0.0621876	-0.00319984	-0.0080133	-0.00157018	0.0678806	0.00271829	-8.45797e-05	0.0118444	0.00780472	0.0802119	-0.0249827	-0.00513779	-0.0191247	0.0222652	-0.00269098	0.00530913	-0.00968718	-0.0649987	-0.00188688	0	0	0.00375577	-0.00142536	0.00319984
0.00467534	2010-11-07 03:30:00	0.071784	0.0673744	-0.0044096	-0.0080133	-0.00161426	0.0713103	0.00281402	-8.54974e-05	0.0119912	0.00795222	0.0814328	-0.0251935	-0.00532977	-0.0197791	0.0229913	-0.00272678	0.00532781	-0.00981985	-0.066041	-0.00192434	0	0	0.00467534	-0.000593173	0.0044096
0.00543357	2010-11-07 04:00:00	0.0767591	0.0717544	-0.00500473	-0.0080133	-0.00170653	0.0744064	0.00291743	-8.5565e-05	0.0122027	0.00808368	0.0825949	-0.0254106	-0.0055478	-0.0204347	0.0237042	-0.00275261	0.00534143	-0.00998016	-0.0671371	-0.00196139	0	0	0.00543357	9.97443e-05	0.00500473
0.00599219	2010-11-07 04:30:00	0.0781806	0.0737865	-0.0043941	-0.0080133	-0.00177901	0.0756661	0.0030362	-8.46715e-05	0.0125541	0.00820233	0.0836975	-0.025622	-0.00575714	-0.0209774	0.0240259	-0.00277124	0.00535273	-0.01016	-0.0682012	-0.00199784	0	0	0.00599219	0.000623333	0.0043941
0.00632338	2010-11-07 05:00:00	0.0774699	0.0744855	-0.00298443	-0.0080133	-0.00186717	0.075388	0.00319075	-8.34656e-05	0.0130155	0.00832297	0.0848052	-0.0258354	-0.00572225	-0.0209544	0.0240037	-0.00275929	0.00534722	-0.0103395	-0.0692653	-0.00203242	0	0	0.00632338	0.000961196	0.00298443
0.00641127	2010-11-07 05:30:00	0.0767591	0.0750614	-0.0016977	-0.0080133	-0.00197179	0.075141	0.00335112	-8.24674e-05	0.0135317	0.00845264	0.0859298	-0.0260516	-0.00581808	-0.0206055	0.0239262	-0.00273318	0.00532494	-0.010493	-0.0702835	-0.00206584	0	0	0.00641127	0.00111104	0.0016977
0.00625275	2010-11-07 06:00:00	0.0788913	0.074428	-0.00446327	-0.0080133	-0.00204427	0.0746819	0.00346577	-8.13662e-05	0.0139838	0.00859122	0.0870066	-0.0262631	-0.0059837	-0.0204546	0.023581	-0.00269254	0.00529812	-0.0106373	-0.0712478	-0.0020994	0	0	0.00625275	0.00108424	0.00446327
0.00585756	2010-11-07 06:30:00	0.0760484	0.0737691	-0.00227927	-0.0080133	-0.00198824	0.0742577	0.00353059	-7.9922e-05	0.0143781	0.00873427	0.0880386	-0.026477	-0.00593144	-0.0203059	0.0234095	-0.00266543	0.0052715	-0.0108058	-0.0722144	-0.00213178	0	0	0.00585756	0.000904513	0.00227927
0.00524765	2010-11-07 07:00:00	0.0760484	0.0713693	-0.00467912	-0.0080133	-0.00195611	0.0725881	0.00355551	-7.89817e-05	0.0147885	0.00886903	0.0890831	-0.0266913	-0.00591407	-0.0202777	0.0232871	-0.00265348	0.00527914	-0.0109982	-0.0731892	-0.00216249	0	0	0.00524765	0.000605946	0.00467912
0.00445578	2010-11-07 07:30:00	0.0724947	0.0685763	-0.00391841	-0.0080133	-0.00203193	0.071075	0.00353865	-7.84778e-05	0.0151339	0.00902764	0.0900821	-0.026899	-0.00613225	-0.0198518	0.0228586	-0.00261667	0.00533007	-0.0111997	-0.0741399	-0.0021927	0	0	0.00445578	0.000230426	0.00391841
0.0035236	2010-11-07 08:00:00	0.0689411	0.0660687	-0.00287238	-0.0080133	-0.00195611	0.069739	0.00350793	-7.86178e-05	0.0154298	0.00920416	0.0910523	-0.0270962	-0.00623677	-0.0195634	0.0225653	-0.00260114	0.00540377	-0.0114119	-0.0750015	-0.00222285	0	0	0.0035236	-0.000175328	0.00287238
0.00249918	2010-11-07 08:30:00	0.0689411	0.0636757	-0.00526538	-0.0080133	-0.00195572	0.0688764	0.00347964	-7.99364e-05	0.015653	0.00938178	0.0920248	-0.0272809	-0.00652474	-0.0193508	0.0224145	-0.00259953	0.00549483	-0.0116191	-0.0759088	-0.00225282	0	0	0.00249918	-0.000562931	0.00526538
0.0014342	2010-11-07 09:00:00	0.0675196	0.0614319	-0.00608768	-0.0080133	-0.00189558	0.0682363	0.00342007	-8.19779e-05	0.0158272	0.00956668	0.0929701	-0.0274603	-0.00670773	-0.019275	0.0222064	-0.00261369	0.00560455	-0.01187	-0.0767488	-0.00228152	0	0	0.0014342	-0.000885556	0.00608768
0.000380939	2010-11-07 09:30:00	0.0646767	0.0598366	-0.00484009	-0.0080133	-0.00183955	0.0679336	0.00334476	-8.47632e-05	0.0159433	0.00976494	0.0939087	-0.0276344	-0.00681224	-0.0192444	0.0222512	-0.00266491	0.0057333	-0.0121479	-0.0775725	-0.00230912	0	0	0.000380939	-0.00110101	0.00484009
-0.000610721	2010-11-07 10:00:00	0.0653874	0.059523	-0.00586438	-0.0080133	-0.00182721	0.0682569	0.00329511	-8.81104e-05	0.0159997	0.00997482	0.0948238	-0.0278061	-0.00651575	-0.0193132	0.022508	-0.00274208	0.0059023	-0.0124164	-0.0783934	-0.00233689	0	0	-0.000610721	-0.00117455	0.00586438
-0.00149619	2010-11-07 10:30:00	0.0653874	0.0602479	-0.00513952	-0.0080133	-0.00182348	0.0698114	0.00324341	-9.16121e-05	0.0159816	0.0102007	0.0957052	-0.0279716	-0.00634114	-0.0196105	0.0227534	-0.00284375	0.00609831	-0.0127155	-0.0791928	-0.00236516	0	0	-0.00149619	-0.00108121	0.00513952
-0.00223868	2010-11-07 11:00:00	0.0682303	0.0623595	-0.00587083	-0.0080133	-0.00177529	0.0726566	0.00321081	-9.55872e-05	0.0159002	0.0104259	0.0965644	-0.0281294	-0.00668168	-0.0201827	0.0236198	-0.00296501	0.00628606	-0.0130212	-0.0800001	-0.00239382	0	0	-0.00223868	-0.000807609	0.00587083
-0.00281128	2010-11-07 11:30:00	0.0710733	0.0664648	-0.00460845	-0.0080133	-0.00179919	0.0766218	0.0032123	-9.97684e-05	0.0157818	0.0106498	0.097395	-0.0282874	-0.00636735	-0.0211214	0.0248286	-0.0030818	0.0064734	-0.0133546	-0.0807861	-0.00242249	0	0	-0.00281128	-0.000353116	0.00460845
-0.00319838	2010-11-07 12:00:00	0.0753377	0.0702688	-0.00506891	-0.0080133	-0.00184327	0.0806917	0.00322261	-0.000103491	0.015679	0.0108614	0.0981573	-0.0284391	-0.00642875	-0.0223868	0.0260222	-0.00320628	0.00667364	-0.0137038	-0.0815342	-0.00245135	0	0	-0.00319838	0.000269794	0.00506891
-0.00339638	2010-11-07 12:30:00	0.0796021	0.0742315	-0.00537061	-0.0080133	-0.00188324	0.0839998	0.00329979	-0.000106258	0.0156977	0.0110532	0.09886	-0.0285831	-0.00623662	-0.0236233	0.0273868	-0.00334947	0.00689531	-0.014053	-0.0822714	-0.00248088	0	0	-0.00339638	0.00103591	0.00537061
-0.00341368	2010-11-07 13:00:00	0.0831557	0.0776761	-0.00547962	-0.0080133	-0.0020237	0.0865669	0.00343261	-0.000108963	0.0157995	0.0112379	0.0995282	-0.0287228	-0.00609706	-0.0245291	0.0283671	-0.0034799	0.00711781	-0.0143965	-0.0829872	-0.00251014	0	0	-0.00341368	0.00190846	0.00547962
-0.00326985	2010-11-07 13:30:00	0.0867094	0.0819386	-0.00477082	-0.0080133	-0.00215594	0.0896139	0.00359634	-0.000112146	0.0159313	0.0114188	0.10015	-0.0288624	-0.00618451	-0.0250895	0.0292257	-0.00356306	0.00731242	-0.0147099	-0.0836517	-0.00253857	0	0	-0.00326985	0.00284105	0.00477082
-0.00299409	2010-11-07 14:00:00	0.0923952	0.0873505	-0.00504466	-0.0080133	-0.00222059	0.0934781	0.00377769	-0.000115237	0.0161612	0.0115997	0.100718	-0.0290049	-0.00617553	-0.0259372	0.0302642	-0.00363555	0.00747692	-0.0150049	-0.0842378	-0.00256665	0	0	-0.00299409	0.00378025	0.00504466
-0.00262305	2010-11-07 14:30:00	0.0952382	0.0921787	-0.0030595	-0.0080133	-0.00230091	0.0968561	0.00393299	-0.000117425	0.0164368	0.0117768	0.101212	-0.0291526	-0.00606232	-0.0269759	0.0313241	-0.00372318	0.0076346	-0.015289	-0.0848132	-0.00259277	0	0	-0.00262305	0.00466874	0.0030595
-0.00219819	2010-11-07 15:00:00	0.0966596	0.0948485	-0.00181113	-0.0080133	-0.00235694	0.0985749	0.00407387	-0.000118918	0.0168095	0.0119526	0.101645	-0.0293078	-0.00622809	-0.0279133	0.0320438	-0.00382956	0.00781161	-0.0155674	-0.0853615	-0.00261684	0	0	-0.00219819	0.00544889	0.00181113
-0.00176273	2010-11-07 15:30:00	0.0980811	0.097178	-0.000903101	-0.0080133	-0.00245332	0.0995836	0.00422468	-0.000120677	0.0173086	0.0121212	0.10209	-0.0294633	-0.00647233	-0.0281788	0.0325043	-0.00390708	0.008002	-0.0158477	-0.0858612	-0.00264234	0	0	-0.00176273	0.00606636	0.000903101
-0.00135858	2010-11-07 16:00:00	0.103056	0.100982	-0.00207442	-0.0080133	-0.00258595	0.101809	0.00439048	-0.000123138	0.0178468	0.0122939	0.102529	-0.0296155	-0.00656847	-0.0282839	0.0330697	-0.0039692	0.00814835	-0.0161091	-0.0862828	-0.00266926	0	0	-0.00135858	0.00647383	0.00207442
-0.00102332	2010-11-07 16:30:00	0.105899	0.104606	-0.00129352	-0.0080133	-0.00264276	0.105037	0.00452087	-0.000125245	0.0183817	0.0124755	0.102893	-0.0297698	-0.00711789	-0.0288973	0.033681	-0.00402456	0.00829894	-0.0163673	-0.0866395	-0.00269524	0	0	-0.00102332	0.00663425	0.00129352
-0.000787474	2010-11-07 17:00:00	0.105188	0.106562	0.00137349	-0.0080133	-0.00261435	0.107225	0.00461885	-0.000126031	0.0189602	0.0126466	0.103148	-0.0299218	-0.00771133	-0.029896	0.03451	-0.00411408	0.00844585	-0.016604	-0.0870093	-0.00271944	0	0	-0.000787474	0.00652362	-0.00137349
-0.000672334	2010-11-07 17:30:00	0.108031	0.107276	-0.000755812	-0.0080133	-0.00267411	0.10789	0.00471139	-0.000127153	0.0196022	0.0127973	0.103352	-0.030073	-0.00778081	-0.0306843	0.0354039	-0.00422488	0.00863269	-0.0168608	-0.0873927	-0.00274364	0	0	-0.000672334	0.00613303	0.000755812
-0.0006884	2010-11-07 18:00:00	0.108031	0.107125	-0.000906135	-0.0080133	-0.00280262	0.108224	0.00480375	-0.000128652	0.0202791	0.0129372	0.103506	-0.0302164	-0.00802489	-0.0309791	0.0358354	-0.00430039	0.00883069	-0.017123	-0.0877144	-0.00276884	0	0	-0.0006884	0.00546966	0.000906135
-0.000834632	2010-11-07 18:30:00	0.108031	0.108394	0.00036233	-0.0080133	-0.00287922	0.11006	0.00491241	-0.000130613	0.0208854	0.0130725	0.103625	-0.0303507	-0.00818213	-0.0312276	0.0363307	-0.0043609	0.00900924	-0.0173494	-0.0879363	-0.00279419	0	0	-0.000834632	0.00455682	-0.00036233
-0.00109853	2010-11-07 19:00:00	0.108742	0.109516	0.000773728	-0.0080133	-0.00285532	0.11237	0.00501788	-0.00013245	0.0214212	0.013195	0.103656	-0.0304792	-0.00860966	-0.0319579	0.0373263	-0.00444881	0.00915814	-0.0175368	-0.0881092	-0.00282008	0	0	-0.00109853	0.00343289	-0.000773728
-0.00145702	2010-11-07 19:30:00	0.108742	0.108144	-0.000597911	-0.0080133	-0.00286355	0.113247	0.00507015	-0.000133709	0.021876	0.0133084	0.103579	-0.0305993	-0.0089671	-0.0329959	0.0379817	-0.00454629	0.00930344	-0.0177179	-0.088231	-0.00284557	0	0	-0.00145702	0.00214912	0.000597911
-0.00187819	2010-11-07 20:00:00	0.108742	0.107076	-0.00166638	-0.0080133	-0.00287138	0.113696	0.00511249	-0.000135219	0.0223621	0.013391	0.103494	-0.0307115	-0.0091062	-0.0335839	0.0388322	-0.00466011	0.00945722	-0.0178764	-0.0883283	-0.00287103	0	0	-0.00187819	0.000766672	0.00166638
-0.00232355	2010-11-07 20:30:00	0.107321	0.106573	-0.000747161	-0.0080133	-0.00299167	0.114388	0.00519379	-0.00013679	0.0228616	0.0134506	0.1034	-0.030826	-0.00887095	-0.0341243	0.0396188	-0.00475409	0.00962259	-0.0180113	-0.0883664	-0.00289588	0	0	-0.00232355	-0.000647212	0.000747161
-0.00275088	2010-11-07 21:00:00	0.110164	0.107391	-0.0027723	-0.0080133	-0.00306415	0.11693	0.00525337	-0.000138114	0.023244	0.0135122	0.103218	-0.0309421	-0.00908061	-0.0345226	0.040186	-0.00483222	0.00976904	-0.0181319	-0.088302	-0.00291964	0	0	-0.00275088	-0.00202339	0.0027723
-0.0031173	2010-11-07 21:30:00	0.108742	0.107505	-0.00123751	-0.0080133	-0.00294426	0.119073	0.00530975	-0.000139463	0.0235846	0.0135589	0.102926	-0.0310552	-0.00968259	-0.0355947	0.0412466	-0.00492315	0.00988645	-0.0181948	-0.0881778	-0.0029428	0	0	-0.0031173	-0.00329522	0.00123751
-0.00338242	2010-11-07 22:00:00	0.105188	0.107695	0.00250621	-0.0080133	-0.00302791	0.120732	0.00536539	-0.000140791	0.0238843	0.0135877	0.102557	-0.0311595	-0.0098479	-0.0364629	0.0422736	-0.00498511	0.0100184	-0.0182304	-0.0881049	-0.00296598	0	0	-0.00338242	-0.00440274	-0.00250621
-0.00351128	2010-11-07 22:30:00	0.108031	0.107583	-0.000448725	-0.0080133	-0.00308433	0.121665	0.00540455	-0.000142348	0.0242383	0.0135998	0.102159	-0.0312616	-0.00984806	-0.0372977	0.0430647	-0.00505274	0.0101649	-0.0182735	-0.0879431	-0.00298911	0	0	-0.00351128	-0.00529645	0.000448725
-0.00347692	2010-11-07 23:00:00	0.110164	0.107082	-0.00308162	-0.0080133	-0.00314859	0.12171	0.00549053	-0.000143985	0.024637	0.0135985	0.101728	-0.0313486	-0.00994374	-0.0377493	0.0435006	-0.00510769	0.01029	-0.0182855	-0.0877005	-0.00301381	0	0	-0.00347692	-0.00594025	0.00308162
-0.00326246	2010-11-07 23:30:00	0.111585	0.107788	-0.00379736	-0.0080133	-0.00321284	0.12228	0.00559076	-0.000146595	0.0249716	0.0135921	0.101292	-0.0314205	-0.0100312	-0.0378345	0.043722	-0.00515199	0.0104018	-0.0182774	-0.0873606	-0.00303859	0	0	-0.00326246	-0.00631353	0.00379736
-0.00286235	2010-11-08	0.115139	0.109192	-0.00594702	-0.0080133	-0.00322479	0.123456	0.00566757	-0.00014957	0.0252422	0.0135908	0.100845	-0.0314992	-0.0105549	-0.0379314	0.044033	-0.00518474	0.0104919	-0.018241	-0.0869989	-0.00306241	0	0	-0.00286235	-0.00641205	0.00594702
-0.00228301	2010-11-08 00:30:00	0.117271	0.111856	-0.00541539	-0.0080133	-0.00323714	0.125751	0.00571085	-0.00015237	0.0254774	0.0136005	0.100317	-0.0315887	-0.0110345	-0.0383086	0.0443731	-0.00523366	0.0105543	-0.0181919	-0.0865536	-0.00308462	0	0	-0.00228301	-0.00624778	0.00541539
-0.0015425	2010-11-08 01:00:00	0.120114	0.115799	-0.00431483	-0.0080133	-0.00320912	0.12795	0.00572677	-0.000155016	0.0257357	0.0136011	0.0997783	-0.0316849	-0.0105454	-0.038872	0.0449302	-0.00530427	0.0106023	-0.0181324	-0.0861134	-0.00310547	0	0	-0.0015425	-0.00584756	0.00431483
-0.000669551	2010-11-08 01:30:00	0.120825	0.118961	-0.00186318	-0.0080133	-0.00326476	0.130089	0.0057693	-0.000157183	0.0260457	0.0135966	0.0992315	-0.0317684	-0.0111131	-0.0393154	0.0453976	-0.00536635	0.01065	-0.018096	-0.0856759	-0.00312751	0	0	-0.000669551	-0.00525081	0.00186318
0.000298151	2010-11-08 02:00:00	0.123667	0.12387	0.000202816	-0.0080133	-0.00332529	0.13307	0.00582044	-0.000159047	0.0263539	0.0135811	0.0986861	-0.0318499	-0.011331	-0.039551	0.0459081	-0.00541519	0.0106744	-0.0180699	-0.0851525	-0.00314834	0	0	0.000298151	-0.00450643	-0.000202816
0.00131625	2010-11-08 02:30:00	0.131486	0.128416	-0.00306994	-0.0080133	-0.00339327	0.13596	0.00590886	-0.000160256	0.0266309	0.0135548	0.0980959	-0.0319169	-0.0116363	-0.0401044	0.0464159	-0.00545477	0.0106598	-0.0180201	-0.0845881	-0.00317045	0	0	0.00131625	-0.00366923	0.00306994
0.00233637	2010-11-08 03:00:00	0.137171	0.133109	-0.00406238	-0.0080133	-0.00345753	0.138865	0.00601415	-0.000160425	0.0269295	0.013522	0.0974644	-0.0319816	-0.0118978	-0.0405726	0.0469162	-0.00547356	0.0106312	-0.0179684	-0.0840561	-0.00319245	0	0	0.00233637	-0.00279601	0.00406238
0.00330903	2010-11-08 03:30:00	0.140014	0.136417	-0.00359759	-0.0080133	-0.00348966	0.140358	0.0061273	-0.000159739	0.0273613	0.0134706	0.0968176	-0.0320453	-0.0121422	-0.0411171	0.0474449	-0.00548346	0.0105697	-0.0179066	-0.0835267	-0.00321538	0	0	0.00330903	-0.00194171	0.00359759
0.00418656	2010-11-08 04:00:00	0.140725	0.139006	-0.00171867	-0.0080133	-0.00364579	0.141189	0.00625937	-0.00015867	0.0277623	0.0134115	0.0961245	-0.0321117	-0.0120808	-0.0412639	0.0475393	-0.00545807	0.0104897	-0.0178391	-0.0829895	-0.00323924	0	0	0.00418656	-0.00115593	0.00171867
0.00492586	2010-11-08 04:30:00	0.142147	0.140894	-0.00125245	-0.0080133	-0.00367832	0.141325	0.00638583	-0.000156837	0.0281674	0.0133435	0.0954225	-0.0321787	-0.0119936	-0.0411681	0.0474094	-0.00540762	0.0103884	-0.0177608	-0.082374	-0.00326246	0	0	0.00492586	-0.000479818	0.00125245
0.00549089	2010-11-08 05:00:00	0.147122	0.141705	-0.00541669	-0.0080133	-0.00373473	0.141002	0.00650872	-0.000154418	0.0285454	0.0132735	0.0947808	-0.0322473	-0.0122383	-0.0408415	0.0470617	-0.00534228	0.0102738	-0.0176606	-0.0817692	-0.00328592	0	0	0.00549089	5.61456e-05	0.00541669
0.00585464	2010-11-08 05:30:00	0.146411	0.141552	-0.00485902	-0.0080133	-0.00375491	0.140017	0.00659172	-0.000151762	0.0289027	0.013199	0.0941722	-0.0323052	-0.0124649	-0.0403762	0.0465242	-0.00526057	0.0101465	-0.0175507	-0.0811025	-0.00331017	0	0	0.00585464	0.000433672	0.00485902
0.00600063	2010-11-08 06:00:00	0.143568	0.140231	-0.00333663	-0.0080133	-0.00374708	0.138257	0.00663275	-0.000149142	0.0292387	0.0131124	0.0935989	-0.0323555	-0.0125433	-0.0398534	0.0457469	-0.00516936	0.0100107	-0.0174387	-0.0804085	-0.00333569	0	0	0.00600063	0.000647236	0.00333663
0.00592363	2010-11-08 06:30:00	0.143568	0.138437	-0.00513119	-0.0080133	-0.00374708	0.136275	0.00664549	-0.000146657	0.0295747	0.0130187	0.0930218	-0.0324026	-0.0127004	-0.0391127	0.0450769	-0.00507204	0.00988146	-0.0173275	-0.0798006	-0.00336165	0	0	0.00592363	0.000703808	0.00513119
0.0056299	2010-11-08 07:00:00	0.142147	0.135507	-0.00663935	-0.0080133	-0.00374296	0.133697	0.00662806	-0.000144127	0.0298917	0.0129225	0.0923949	-0.0324369	-0.0126655	-0.03844	0.0442157	-0.00498526	0.00977006	-0.0172234	-0.0792253	-0.00338782	0	0	0.0056299	0.000621769	0.00663935
0.00513663	2010-11-08 07:30:00	0.136461	0.131284	-0.00517707	-0.0080133	-0.00369477	0.130796	0.00657336	-0.000141939	0.0300935	0.0128288	0.0917355	-0.0324653	-0.0131543	-0.0376417	0.0432416	-0.00490777	0.00968305	-0.0171073	-0.0786931	-0.00341505	0	0	0.00513663	0.000429157	0.00517707
0.00447082	2010-11-08 08:00:00	0.132196	0.127553	-0.00464285	-0.0080133	-0.0036025	0.127902	0.00650761	-0.000140384	0.0302607	0.01273	0.0910997	-0.0324904	-0.0131104	-0.0368933	0.0424865	-0.00484738	0.00961009	-0.016988	-0.0781477	-0.00344219	0	0	0.00447082	0.00016137	0.00464285
0.0036676	2010-11-08 08:30:00	0.132196	0.124295	-0.00790155	-0.0080133	-0.00359055	0.125895	0.00641038	-0.000139774	0.0303107	0.012637	0.0904882	-0.0325137	-0.0132149	-0.0361473	0.0417844	-0.00478454	0.00956428	-0.0168788	-0.0775702	-0.0034682	0	0	0.0036676	-0.000141501	0.00790155
0.0027682	2010-11-08 09:00:00	0.12651	0.12147	-0.00504053	-0.0080133	-0.00348221	0.124448	0.0062843	-0.000139381	0.0302657	0.0125543	0.0899016	-0.0325343	-0.0132411	-0.0357637	0.0412892	-0.00474684	0.00952859	-0.016771	-0.0769464	-0.00349402	0	0	0.0027682	-0.000437524	0.00504053
0.00181747	2010-11-08 09:30:00	0.124378	0.118649	-0.00572953	-0.0080133	-0.00338583	0.122869	0.00615934	-0.000139408	0.0301392	0.0124702	0.0893393	-0.0325436	-0.0129966	-0.0355805	0.0409902	-0.00473876	0.00950431	-0.0166688	-0.0763656	-0.00352192	0	0	0.00181747	-0.000685801	0.00572953
0.000861337	2010-11-08 10:00:00	0.120825	0.115943	-0.0048817	-0.0080133	-0.00334136	0.121522	0.0060402	-0.000139828	0.0299187	0.0123778	0.0887792	-0.0325409	-0.0129008	-0.0353449	0.0407851	-0.00474817	0.00950136	-0.0165777	-0.0758361	-0.00355108	0	0	0.000861337	-0.000849203	0.0048817
-5.58242e-05	2010-11-08 10:30:00	0.117271	0.113865	-0.00340574	-0.0080133	-0.00331746	0.120792	0.00593304	-0.000140397	0.0296287	0.012277	0.0882066	-0.0325453	-0.0128049	-0.0351181	0.0405808	-0.00475751	0.00950685	-0.0165048	-0.0753257	-0.00357943	0	0	-5.58242e-05	-0.000896824	0.00340574
-0.000893655	2010-11-08 11:00:00	0.117271	0.113604	-0.00366709	-0.0080133	-0.00326515	0.121428	0.00585267	-0.00014105	0.0292857	0.0121802	0.0876362	-0.0325541	-0.0125781	-0.0350653	0.0406692	-0.00477734	0.00950727	-0.0164265	-0.0748288	-0.00360614	0	0	-0.000893655	-0.000806025	0.00366709
-0.00161805	2010-11-08 11:30:00	0.120114	0.113973	-0.00614122	-0.0080133	-0.00322107	0.122392	0.00578841	-0.00014157	0.0289174	0.0120814	0.0870695	-0.0325566	-0.0121594	-0.0353767	0.0409815	-0.00480631	0.00950991	-0.0163362	-0.0743401	-0.00363378	0	0	-0.00161805	-0.00056399	0.00614122
-0.00220298	2010-11-08 12:00:00	0.117982	0.114324	-0.00365755	-0.0080133	-0.00320873	0.123546	0.00572603	-0.000141836	0.0285447	0.0119787	0.0864866	-0.0325466	-0.0121681	-0.0357814	0.0413127	-0.00482844	0.00951869	-0.0162354	-0.0738298	-0.00366443	0	0	-0.00220298	-0.000168693	0.00365755
-0.00263182	2010-11-08 12:30:00	0.118692	0.115059	-0.00363313	-0.0080133	-0.00319267	0.124086	0.00570392	-0.000142033	0.02822	0.0118631	0.0859507	-0.032533	-0.0117667	-0.0361063	0.0417032	-0.00484618	0.00953146	-0.0161418	-0.0733005	-0.00369528	0	0	-0.00263182	0.000370742	0.00363313
-0.00289812	2010-11-08 13:00:00	0.118692	0.11548	-0.00321218	-0.0080133	-0.00326476	0.124232	0.00571965	-0.000142086	0.0279274	0.0117406	0.0854178	-0.0325196	-0.0114789	-0.0362784	0.0418665	-0.00484513	0.00952764	-0.0160296	-0.0727875	-0.00372818	0	0	-0.00289812	0.00103434	0.00321218
-0.00300567	2010-11-08 13:30:00	0.118692	0.115938	-0.00275406	-0.0080133	-0.0032771	0.124222	0.00575337	-0.000142139	0.0276845	0.011611	0.0849217	-0.0325069	-0.0114181	-0.0362643	0.0418312	-0.00483463	0.00949394	-0.0159023	-0.0722448	-0.00376177	0	0	-0.00300567	0.00179221	0.00275406
-0.00296803	2010-11-08 14:00:00	0.120114	0.116595	-0.00351925	-0.0080133	-0.00328905	0.124176	0.00580302	-0.00014192	0.0274873	0.0114917	0.0844586	-0.0324917	-0.0113918	-0.036236	0.0418034	-0.00482228	0.00943458	-0.0157575	-0.0717584	-0.00379635	0	0	-0.00296803	0.00260607	0.00351925
-0.00280731	2010-11-08 14:30:00	0.122246	0.117902	-0.00434394	-0.0080133	-0.00330923	0.124534	0.00583393	-0.000141165	0.0273185	0.0113807	0.0840029	-0.032467	-0.0113046	-0.0360621	0.041657	-0.00480353	0.00936773	-0.0156016	-0.0712805	-0.00383416	0	0	-0.00280731	0.00343137	0.00434394
-0.00255257	2010-11-08 15:00:00	0.121535	0.119108	-0.00242754	-0.0080133	-0.00328533	0.124736	0.00583918	-0.000139846	0.0272191	0.0112755	0.0835567	-0.0324402	-0.0111824	-0.0359599	0.0414564	-0.00478929	0.00928619	-0.0154367	-0.0708079	-0.00387393	0	0	-0.00255257	0.00421979	0.00242754
-0.00223757	2010-11-08 15:30:00	0.121535	0.120214	-0.00132157	-0.0080133	-0.00329316	0.124837	0.0058463	-0.000138114	0.0271827	0.011171	0.0831443	-0.0324197	-0.0111651	-0.0357849	0.0413063	-0.00475634	0.00919453	-0.0152841	-0.0703865	-0.00391198	0	0	-0.00223757	0.00492213	0.00132157
-0.0018984	2010-11-08 16:00:00	0.122957	0.120947	-0.00200993	-0.0080133	-0.00330512	0.124726	0.00584986	-0.000136031	0.0271674	0.0110722	0.0827525	-0.0323867	-0.0112175	-0.0356533	0.0411763	-0.00471397	0.00910466	-0.0151469	-0.0699679	-0.00395434	0	0	-0.0018984	0.00549132	0.00200993
-0.00157083	2010-11-08 16:30:00	0.122957	0.12051	-0.00244671	-0.0080133	-0.00332118	0.123888	0.0058551	-0.000133453	0.0271791	0.0109727	0.0823791	-0.0323523	-0.0114792	-0.0355652	0.0410097	-0.0046599	0.00901563	-0.0150126	-0.0695682	-0.00399859	0	0	-0.00157083	0.00588549	0.00244671
-0.00128773	2010-11-08 17:00:00	0.121535	0.119038	-0.00249764	-0.0080133	-0.00330923	0.122152	0.00586409	-0.000130685	0.0272178	0.0108662	0.08203	-0.0323103	-0.0115575	-0.0353783	0.0406343	-0.00460289	0.00892481	-0.0148726	-0.0692142	-0.00404574	0	0	-0.00128773	0.00607073	0.00249764
-0.00107674	2010-11-08 17:30:00	0.120114	0.116696	-0.00341799	-0.0080133	-0.00330923	0.119564	0.00587309	-0.000128257	0.0272918	0.0107707	0.0817352	-0.0322689	-0.0115402	-0.0349019	0.0401088	-0.00453872	0.00881549	-0.0147423	-0.0688739	-0.0040939	0	0	-0.00107674	0.00602361	0.00341799
-0.00095822	2010-11-08 18:00:00	0.117982	0.114088	-0.00389318	-0.0080133	-0.00331334	0.117109	0.0058611	-0.000125867	0.0273382	0.0106951	0.0814809	-0.0322254	-0.0116449	-0.0342152	0.0394103	-0.00446139	0.00870113	-0.014593	-0.0685471	-0.0041423	0	0	-0.00095822	0.00573298	0.00389318
-0.000943804	2010-11-08 18:30:00	0.113006	0.111371	-0.00163526	-0.0080133	-0.00325731	0.114733	0.00581333	-0.000123252	0.0273195	0.0106381	0.0812714	-0.0321852	-0.011505	-0.0335543	0.0386495	-0.00439666	0.00857872	-0.0144341	-0.0682311	-0.00418933	0	0	-0.000943804	0.00520119	0.00163526
-0.00103553	2010-11-08 19:00:00	0.111585	0.108147	-0.003438	-0.0080133	-0.00318483	0.112413	0.00574083	-0.000120554	0.0272164	0.0105848	0.08112	-0.0321543	-0.0115227	-0.0330333	0.0380944	-0.00434818	0.00844429	-0.0142943	-0.0679689	-0.0042349	0	0	-0.00103553	0.00444432	0.003438
-0.0012257	2010-11-08 19:30:00	0.109453	0.104614	-0.00483897	-0.0080133	-0.00311274	0.110204	0.00563255	-0.000118142	0.0270709	0.010527	0.0810207	-0.0321254	-0.0114878	-0.0325821	0.0375235	-0.00430244	0.00832634	-0.0141782	-0.0677554	-0.0042816	0	0	-0.0012257	0.00349164	0.00483897
-0.00149739	2010-11-08 20:00:00	0.105188	0.101255	-0.00393305	-0.0080133	-0.00305632	0.108343	0.00551509	-0.000116033	0.0268717	0.0104564	0.0809656	-0.0320995	-0.0114704	-0.0321762	0.0371651	-0.00424386	0.00821546	-0.0140819	-0.0675771	-0.00432901	0	0	-0.00149739	0.00238413	0.00393305
-0.00182577	2010-11-08 20:30:00	0.100924	0.0978014	-0.00312256	-0.0080133	-0.00299617	0.106628	0.00540474	-0.000113977	0.0266252	0.0103833	0.080909	-0.0320714	-0.0113657	-0.0319395	0.0369097	-0.00419542	0.00809992	-0.013975	-0.067458	-0.00437625	0	0	-0.00182577	0.00117216	0.00312256
-0.00217981	2010-11-08 21:00:00	0.0973704	0.0931528	-0.00421759	-0.0080133	-0.00293192	0.104075	0.00529065	-0.00011208	0.0263522	0.0103076	0.080881	-0.0320457	-0.0113657	-0.0317856	0.0365178	-0.00413946	0.00800364	-0.0138506	-0.0673392	-0.00442434	0	0	-0.00217981	-8.74902e-05	0.00421759
-0.00252468	2010-11-08 21:30:00	0.0916845	0.0885403	-0.00314424	-0.0080133	-0.0028755	0.101317	0.00519623	-0.000110407	0.0260573	0.0102403	0.0809295	-0.0320227	-0.0113657	-0.0313955	0.0360364	-0.00408019	0.00792339	-0.013706	-0.067258	-0.0044725	0	0	-0.00252468	-0.00133509	0.00314424
-0.00282422	2010-11-08 22:00:00	0.0888416	0.084815	-0.00402664	-0.0080133	-0.00284748	0.0989616	0.00510537	-0.000109575	0.025719	0.01018	0.0810457	-0.0320032	-0.0112085	-0.0308186	0.0355393	-0.00401598	0.00786362	-0.0135688	-0.0671555	-0.00452261	0	0	-0.00282422	-0.00251168	0.00402664
-0.00304369	2010-11-08 22:30:00	0.0852879	0.0823061	-0.00298176	-0.0080133	-0.00279929	0.0977265	0.00500609	-0.000109304	0.0253059	0.0101364	0.0811971	-0.0319885	-0.0109033	-0.0302371	0.0348125	-0.00394731	0.00780068	-0.0134354	-0.0670663	-0.0045728	0	0	-0.00304369	-0.00356275	0.00298176
-0.00315236	2010-11-08 23:00:00	0.0810235	0.0803562	-0.000667333	-0.0080133	-0.00268312	0.0968639	0.00489218	-0.000109512	0.0248468	0.0100909	0.0813786	-0.0319781	-0.0106938	-0.0297219	0.0341911	-0.00388366	0.00773774	-0.013314	-0.067031	-0.00462269	0	0	-0.00315236	-0.00444168	0.000667333
-0.00312576	2010-11-08 23:30:00	0.0796021	0.0787429	-0.00085919	-0.0080133	-0.00261847	0.0960569	0.00478184	-0.00011006	0.024371	0.0100428	0.0815932	-0.0319708	-0.0105544	-0.029286	0.0337893	-0.00385063	0.00768579	-0.0131978	-0.0670658	-0.00467235	0	0	-0.00312576	-0.00511254	0.00085919
-0.00294766	2010-11-09	0.0788913	0.0770906	-0.00180075	-0.0080133	-0.00259457	0.0949926	0.00467843	-0.000110884	0.0238912	0.010005	0.0818681	-0.0319626	-0.0103886	-0.0288437	0.0332126	-0.00382452	0.00763246	-0.0131035	-0.0671279	-0.00472028	0	0	-0.00294766	-0.00555222	0.00180075
-0.00261127	2010-11-09 00:30:00	0.0753377	0.0766754	0.00133771	-0.0080133	-0.00257439	0.094686	0.00460124	-0.000112138	0.0234491	0.00997292	0.082218	-0.0319584	-0.0102926	-0.0284372	0.0327452	-0.00382331	0.00757639	-0.0129946	-0.0672383	-0.00476633	0	0	-0.00261127	-0.00575164	-0.00133771
-0.00211997	2010-11-09 01:00:00	0.0796021	0.0779026	-0.00169946	-0.0080133	-0.00255421	0.0952564	0.0045619	-0.000113386	0.0230337	0.00995378	0.0826318	-0.0319635	-0.0101621	-0.0281606	0.0326632	-0.00382223	0.00755592	-0.0128923	-0.0674244	-0.00481228	0	0	-0.00211997	-0.00571592	0.00169946
-0.00148723	2010-11-09 01:30:00	0.082445	0.0802055	-0.00223953	-0.0080133	-0.00253815	0.0969466	0.0045175	-0.000114019	0.022644	0.00994998	0.0830295	-0.0319712	-0.0101881	-0.0281635	0.0326998	-0.00382931	0.00755446	-0.0128165	-0.067694	-0.00485753	0	0	-0.00148723	-0.0054636	0.00223953
-0.000735873	2010-11-09 02:00:00	0.0838665	0.0825066	-0.00135994	-0.0080133	-0.00249407	0.0984184	0.00447273	-0.000115065	0.022285	0.00994608	0.0834492	-0.0319739	-0.0101708	-0.0285213	0.0329617	-0.00383683	0.00755434	-0.0127475	-0.0680448	-0.00490258	0	0	-0.000735873	-0.00502496	0.00135994
0.000103262	2010-11-09 02:30:00	0.0867094	0.0852522	-0.00145723	-0.0080133	-0.00250563	0.0996948	0.00447422	-0.000116107	0.0220198	0.00994288	0.0839189	-0.0319796	-0.00981286	-0.0288608	0.0332563	-0.00382617	0.00753808	-0.0127051	-0.0684899	-0.00494711	0	0	0.000103262	-0.00443953	0.00145723
0.00099317	2010-11-09 03:00:00	0.0895523	0.087979	-0.00157332	-0.0080133	-0.00256244	0.100739	0.00449689	-0.000117232	0.0218292	0.00993581	0.0844657	-0.0319911	-0.0096125	-0.0289031	0.0333743	-0.003811	0.00750045	-0.0126871	-0.0689141	-0.00499017	0	0	0.00099317	-0.00375308	0.00157332
0.00189293	2010-11-09 03:30:00	0.0909738	0.0895649	-0.00140891	-0.0080133	-0.00261435	0.100975	0.00455159	-0.000117507	0.0216804	0.00992877	0.0850383	-0.032007	-0.00959483	-0.0288549	0.0331351	-0.00380123	0.00742208	-0.0126588	-0.0693515	-0.00503177	0	0	0.00189293	-0.00301427	0.00140891
0.00276019	2010-11-09 04:00:00	0.0916845	0.0912365	-0.000448038	-0.0080133	-0.00264648	0.100829	0.00462634	-0.000117129	0.0215707	0.00992492	0.085666	-0.0320251	-0.00929833	-0.0284219	0.0326335	-0.00380038	0.00733516	-0.0126363	-0.0698049	-0.00507423	0	0	0.00276019	-0.00227124	0.000448038
0.00355362	2010-11-09 04:30:00	0.093106	0.093716	0.000609959	-0.0080133	-0.00267038	0.101455	0.00468685	-0.000116162	0.0215356	0.00992175	0.0863327	-0.0320485	-0.00921118	-0.0279919	0.0324822	-0.00379089	0.00725364	-0.012609	-0.0703689	-0.00511684	0	0	0.00355362	-0.00156842	-0.000609959
0.00423539	2010-11-09 05:00:00	0.0973704	0.0967883	-0.000582053	-0.0080133	-0.00271074	0.103156	0.00472844	-0.000114428	0.021557	0.00993081	0.0869575	-0.0320753	-0.00915008	-0.0278398	0.0323484	-0.00375415	0.00718575	-0.0125897	-0.0709602	-0.00515905	0	0	0.00423539	-0.000943665	0.000582053
0.00477329	2010-11-09 05:30:00	0.100213	0.0998213	-0.000392019	-0.0080133	-0.00267077	0.104975	0.00473406	-0.000111947	0.0215754	0.00994294	0.0875757	-0.0321069	-0.00891438	-0.0281753	0.0326463	-0.00370499	0.00711214	-0.0125822	-0.0716053	-0.00520244	0	0	0.00477329	-0.000426145	0.000392019
0.00514252	2010-11-09 06:00:00	0.100213	0.0999821	-0.000231211	-0.0080133	-0.00264648	0.104687	0.00476029	-0.000109332	0.0216781	0.00994226	0.0881769	-0.0321395	-0.00890615	-0.0286381	0.032814	-0.00365027	0.00704857	-0.0125872	-0.0722966	-0.00524581	0	0	0.00514252	-3.47999e-05	0.000231211
0.00532697	2010-11-09 06:30:00	0.100213	0.0976836	-0.0025297	-0.0080133	-0.0027507	0.102395	0.00479232	-0.000106841	0.0218239	0.0099345	0.0887716	-0.0321699	-0.00910635	-0.0283855	0.0323918	-0.00357701	0.00698669	-0.0126162	-0.0729475	-0.00528842	0	0	0.00532697	0.000222328	0.0025297
0.00532	2010-11-09 07:00:00	0.0952382	0.0936619	-0.00157633	-0.0080133	-0.00278695	0.0984055	0.00485059	-0.000104695	0.0220098	0.00992492	0.0893662	-0.0321973	-0.00923739	-0.0275171	0.031412	-0.00350986	0.00691202	-0.0126441	-0.0735444	-0.00533192	0	0	0.00532	0.000348008	0.00157633
0.00512461	2010-11-09 07:30:00	0.090263	0.0898797	-0.000383323	-0.0080133	-0.0028273	0.0946175	0.00490623	-0.000103075	0.0221589	0.00993016	0.0900358	-0.0322263	-0.00930717	-0.0262119	0.0301773	-0.0034399	0.00683778	-0.0126619	-0.0740983	-0.00537456	0	0	0.00512461	0.000354993	0.000383323
0.00475312	2010-11-09 08:00:00	0.0881308	0.0872101	-0.000920658	-0.0080133	-0.00273915	0.0919107	0.00489687	-0.000101966	0.0222777	0.00995918	0.0907231	-0.0322546	-0.00915892	-0.0252597	0.0293011	-0.00339665	0.00676207	-0.0126768	-0.0746221	-0.00541516	0	0	0.00475312	0.000264581	0.000920658
0.00422627	2010-11-09 08:30:00	0.0867094	0.0856149	-0.00109451	-0.0080133	-0.00263904	0.0909679	0.00479814	-0.000101589	0.0222487	0.0100086	0.0914273	-0.032282	-0.00923724	-0.0249332	0.028953	-0.00336869	0.00672851	-0.0127001	-0.0751191	-0.00545387	0	0	0.00422627	0.000104669	0.00109451
0.00357193	2010-11-09 09:00:00	0.0859986	0.0847065	-0.00129209	-0.0080133	-0.0025023	0.0906963	0.00464021	-0.00010125	0.0221602	0.0100664	0.092127	-0.0323044	-0.00886212	-0.0251253	0.0290489	-0.00335589	0.006726	-0.0127622	-0.0757208	-0.00549047	0	0	0.00357193	-9.25028e-05	0.00129209
0.00282337	2010-11-09 09:30:00	0.0845772	0.0831316	-0.00144558	-0.0080133	-0.00244588	0.0902515	0.00447442	-0.000101473	0.0220004	0.0101248	0.0928246	-0.0323226	-0.00872271	-0.0253832	0.0292458	-0.00335807	0.00676848	-0.0128515	-0.0763634	-0.00552673	0	0	0.00282337	-0.000292786	0.00144558
0.00201734	2010-11-09 10:00:00	0.0810235	0.0801752	-0.00084831	-0.0080133	-0.00238945	0.0888845	0.00435433	-0.000101926	0.0218549	0.0101858	0.0935258	-0.0323359	-0.00907177	-0.025409	0.0291889	-0.00335738	0.00682614	-0.0129559	-0.0770034	-0.00556204	0	0	0.00201734	-0.00046256	0.00084831
0.00119199	2010-11-09 10:30:00	0.0788913	0.0776947	-0.00119663	-0.0080133	-0.0024257	0.0876391	0.00429138	-0.000103154	0.0216624	0.0102499	0.094263	-0.0323443	-0.00916776	-0.0250823	0.0288413	-0.00336398	0.00688697	-0.0130548	-0.0776084	-0.00559658	0	0	0.00119199	-0.000571027	0.00119663
0.000384738	2010-11-09 11:00:00	0.0781806	0.0766484	-0.0015322	-0.0080133	-0.00240552	0.0874128	0.00426291	-0.00010494	0.0214536	0.0103257	0.0950245	-0.0323475	-0.00928096	-0.0247311	0.0286924	-0.00338615	0.00694252	-0.0131438	-0.0782161	-0.00562922	0	0	0.000384738	-0.000592256	0.0015322
-0.000369777	2010-11-09 11:30:00	0.0796021	0.0771246	-0.00247753	-0.0080133	-0.00237378	0.0882055	0.00423443	-0.000106624	0.021234	0.0104124	0.0957655	-0.0323461	-0.00882723	-0.0246671	0.0286067	-0.00341826	0.00700757	-0.0132464	-0.0788048	-0.00566129	0	0	-0.000369777	-0.000506864	0.00247753
-0.00104151	2010-11-09 12:00:00	0.0803128	0.0788586	-0.00145415	-0.0080133	-0.00231736	0.0899656	0.00417954	-0.000108372	0.0209714	0.0105041	0.0965167	-0.0323367	-0.00836466	-0.0249409	0.0290156	-0.00347635	0.00707601	-0.0133515	-0.079423	-0.00569336	0	0	-0.00104151	-0.000303275	0.00145415
-0.00160657	2010-11-09 12:30:00	0.082445	0.0804192	-0.00202575	-0.0080133	-0.00229307	0.09159	0.00414713	-0.000110151	0.0206932	0.0105972	0.0972414	-0.0323266	-0.00797248	-0.0255865	0.0296825	-0.00354028	0.00716938	-0.0134795	-0.080071	-0.00572353	0	0	-0.00160657	2.1491e-05	0.00202575
-0.00204837	2010-11-09 13:00:00	0.0838665	0.082198	-0.00166846	-0.0080133	-0.00234538	0.0936075	0.0041254	-0.000111708	0.0203895	0.0107018	0.0979412	-0.032314	-0.00791153	-0.0261287	0.0302503	-0.00359773	0.00727457	-0.0136249	-0.0807057	-0.00575239	0	0	-0.00204837	0.000461529	0.00166846
-0.00235836	2010-11-09 13:30:00	0.0859986	0.0836561	-0.00234254	-0.0080133	-0.00235733	0.0951102	0.00415837	-0.000113307	0.0201523	0.0108057	0.0986079	-0.032303	-0.00803388	-0.0267155	0.0309127	-0.00366009	0.00736918	-0.0137793	-0.0813483	-0.00578019	0	0	-0.00235836	0.00100225	0.00234254
-0.00253627	2010-11-09 14:00:00	0.0881308	0.0851873	-0.00294353	-0.0080133	-0.00244548	0.0965225	0.00423293	-0.000114566	0.0199898	0.0109142	0.0991937	-0.0322887	-0.00815577	-0.0270809	0.031329	-0.00370556	0.00746908	-0.0139586	-0.0819776	-0.0058083	0	0	-0.00253627	0.00162109	0.00294353
-0.00258981	2010-11-09 14:30:00	0.090263	0.0868662	-0.00339683	-0.0080133	-0.00246978	0.0976321	0.0043058	-0.000115719	0.0199511	0.0110245	0.0997553	-0.0322749	-0.00812957	-0.0274228	0.0316798	-0.00374945	0.00754912	-0.0141515	-0.0825664	-0.00583701	0	0	-0.00258981	0.00228862	0.00339683
-0.00253395	2010-11-09 15:00:00	0.0923952	0.0891265	-0.0032687	-0.0080133	-0.00252581	0.0989435	0.00439647	-0.000116728	0.0200112	0.0111407	0.100279	-0.0322631	-0.00806832	-0.0277101	0.0321334	-0.0037931	0.00763053	-0.0143448	-0.0831416	-0.00586728	0	0	-0.00253395	0.00297014	0.0032687
-0.00238967	2010-11-09 15:30:00	0.0945274	0.0916075	-0.00291988	-0.0080133	-0.00256616	0.100356	0.00446991	-0.000117408	0.020125	0.0112794	0.100745	-0.0322438	-0.00785912	-0.0280672	0.0324803	-0.00383064	0.00769885	-0.0145443	-0.0836443	-0.00589802	0	0	-0.00238967	0.00362755	0.00291988
-0.00218246	2010-11-09 16:00:00	0.0966596	0.0940763	-0.00258325	-0.0080133	-0.00258223	0.101803	0.00453042	-0.000118098	0.0202538	0.0114283	0.101158	-0.0322194	-0.00776328	-0.0284032	0.0328633	-0.00386854	0.00775671	-0.0147405	-0.0841195	-0.00592777	0	0	-0.00218246	0.00422152	0.00258325
-0.00194038	2010-11-09 16:30:00	0.0995026	0.0956371	-0.00386546	-0.0080133	-0.0026024	0.102711	0.00459805	-0.000118688	0.0204253	0.0115823	0.101523	-0.0321964	-0.00797248	-0.0287645	0.0332614	-0.003907	0.00780592	-0.0149487	-0.0845626	-0.00595702	0	0	-0.00194038	0.00471376	0.00386546
-0.00169204	2010-11-09 17:00:00	0.100924	0.0967807	-0.00414329	-0.0080133	-0.00266666	0.103306	0.004655	-0.000119113	0.0206138	0.0117407	0.101816	-0.032178	-0.0080511	-0.0289859	0.0335011	-0.00393838	0.00785757	-0.0151898	-0.0849571	-0.00598667	0	0	-0.00169204	0.00506942	0.00414329
-0.0014646	2010-11-09 17:30:00	0.100924	0.0971795	-0.00374447	-0.0080133	-0.00269468	0.103507	0.00471889	-0.000119293	0.0208714	0.0118915	0.102049	-0.0321508	-0.00843505	-0.0292115	0.0337894	-0.00397149	0.00790921	-0.0154347	-0.0853056	-0.00601598	0	0	-0.0014646	0.00525931	0.00374447
-0.00128173	2010-11-09 18:00:00	0.101635	0.0974557	-0.00417915	-0.0080133	-0.00273875	0.103553	0.00478127	-0.000119447	0.0211656	0.0120442	0.102236	-0.0321151	-0.00850468	-0.0294524	0.0340285	-0.00399406	0.0079637	-0.0156859	-0.0856297	-0.00604332	0	0	-0.00128173	0.00526195	0.00417915
-0.00116198	2010-11-09 18:30:00	0.100924	0.0980792	-0.00284485	-0.0080133	-0.00274287	0.104067	0.00482436	-0.000119835	0.0214476	0.0122072	0.102377	-0.0320702	-0.00865308	-0.0296304	0.0343617	-0.00401068	0.00802041	-0.0159319	-0.0858892	-0.00606767	0	0	-0.00116198	0.00506515	0.00284485
-0.00111736	2010-11-09 19:00:00	0.102346	0.0983072	-0.0040383	-0.0080133	-0.00274698	0.104718	0.00485302	-0.000120191	0.0217145	0.0123643	0.102462	-0.0320205	-0.00878381	-0.0299916	0.0346051	-0.0040223	0.00808357	-0.0161566	-0.0860974	-0.00609025	0	0	-0.00111736	0.00466722	0.0040383
-0.00115251	2010-11-09 19:30:00	0.102346	0.0985384	-0.00380707	-0.0080133	-0.00274698	0.105424	0.00486764	-0.000120531	0.0219527	0.0125079	0.102491	-0.0319664	-0.00883622	-0.0300979	0.0347622	-0.00403763	0.00816342	-0.0163729	-0.0862515	-0.00611234	0	0	-0.00115251	0.00407746	0.00380707
-0.0012643	2010-11-09 20:00:00	0.100924	0.09748	-0.00344395	-0.0080133	-0.00273915	0.105202	0.00487794	-0.000120935	0.0221666	0.0126394	0.102471	-0.0319057	-0.00887095	-0.0302377	0.0348133	-0.00406246	0.00827495	-0.0165797	-0.0863543	-0.00613192	0	0	-0.0012643	0.00331603	0.00344395
-0.00144211	2010-11-09 20:30:00	0.0995026	0.0960798	-0.00342281	-0.0080133	-0.00278695	0.104864	0.00490098	-0.000121563	0.0223788	0.0127613	0.102392	-0.0318301	-0.00909767	-0.0300403	0.0347054	-0.00408153	0.00840581	-0.0167571	-0.0864193	-0.00615153	0	0	-0.00144211	0.00241305	0.00342281
-0.00166856	2010-11-09 21:00:00	0.0987918	0.0952135	-0.00357832	-0.0080133	-0.00280712	0.104965	0.0049259	-0.000122898	0.022549	0.0128741	0.102288	-0.0317468	-0.00916761	-0.0300533	0.0348613	-0.00411299	0.00854235	-0.0169011	-0.0864329	-0.00617218	0	0	-0.00166856	0.0014071	0.00357832
-0.00192082	2010-11-09 21:30:00	0.0987918	0.0944919	-0.0042999	-0.0080133	-0.00280712	0.105546	0.00494388	-0.000124614	0.0226868	0.0129903	0.102128	-0.031653	-0.00929864	-0.0302818	0.0350859	-0.00416018	0.00869222	-0.0170429	-0.0864276	-0.00619382	0	0	-0.00192082	0.00034305	0.0042999
-0.0021723	2010-11-09 22:00:00	0.0966596	0.0941781	-0.00248147	-0.0080133	-0.00277127	0.106433	0.00494426	-0.000126697	0.0227995	0.0131076	0.101904	-0.03155	-0.00931586	-0.0306995	0.0355408	-0.00423731	0.0088483	-0.0171915	-0.0863765	-0.0062143	0	0	-0.0021723	-0.00073059	0.00248147
-0.00239465	2010-11-09 22:30:00	0.0966596	0.0936916	-0.00296799	-0.0080133	-0.00276305	0.107149	0.00494407	-0.000128961	0.0229156	0.0132161	0.101591	-0.0314338	-0.00935943	-0.0311601	0.0360619	-0.00434469	0.00904022	-0.0173373	-0.0862929	-0.00623363	0	0	-0.00239465	-0.00176459	0.00296799
-0.0025599	2010-11-09 23:00:00	0.0959489	0.0935262	-0.00242272	-0.0080133	-0.00281124	0.108158	0.00494594	-0.00013158	0.0230014	0.0133238	0.101201	-0.0313063	-0.00952535	-0.0315554	0.0366177	-0.00445537	0.00926463	-0.0174875	-0.0861769	-0.00625093	0	0	-0.0025599	-0.00271206	0.00242272
-0.00264259	2010-11-09 23:30:00	0.0973704	0.0946543	-0.00271607	-0.0080133	-0.00279929	0.109813	0.00496674	-0.000134733	0.0230961	0.0134258	0.100732	-0.0311723	-0.00944658	-0.0321664	0.0374998	-0.00457442	0.00948735	-0.0176302	-0.0859909	-0.00626452	0	0	-0.00264259	-0.00353132	0.00271607
-0.00262175	2010-11-10	0.100213	0.0962655	-0.00394778	-0.0080133	-0.00284748	0.112245	0.0050057	-0.000138558	0.0231769	0.0135233	0.1002	-0.0310294	-0.00976959	-0.0331968	0.0386676	-0.00469568	0.00971493	-0.0177567	-0.085732	-0.00627719	0	0	-0.00262175	-0.00418854	0.00394778
-0.00248253	2010-11-10 00:30:00	0.102346	0.0990891	-0.00325638	-0.0080133	-0.00286727	0.11517	0.00504149	-0.00014233	0.0232686	0.0136215	0.0995534	-0.0308739	-0.00962119	-0.0344463	0.0400126	-0.00481392	0.00992062	-0.0178746	-0.0854109	-0.0062932	0	0	-0.00248253	-0.00465973	0.00325638
-0.00221741	2010-11-10 01:00:00	0.104478	0.10167	-0.00280776	-0.0080133	-0.00288745	0.117782	0.00509431	-0.00014614	0.0234044	0.0137099	0.098803	-0.0307083	-0.0096736	-0.0356787	0.0412662	-0.00495353	0.0101133	-0.0179892	-0.0849927	-0.00631114	0	0	-0.00221741	-0.00493209	0.00280776
-0.00182694	2010-11-10 01:30:00	0.10661	0.104674	-0.00193576	-0.0080133	-0.00295954	0.120148	0.00517599	-0.000149725	0.0235983	0.0137875	0.097979	-0.0305351	-0.0095252	-0.0365299	0.0422572	-0.00508098	0.0102812	-0.0180905	-0.0845097	-0.00632753	0	0	-0.00182694	-0.00500457	0.00193576
-0.00131984	2010-11-10 02:00:00	0.108742	0.108635	-0.000106995	-0.0080133	-0.00304809	0.123271	0.00528427	-0.000152811	0.0238435	0.0138555	0.0970889	-0.0303606	-0.00958629	-0.0370996	0.0429834	-0.00519593	0.0104069	-0.0181812	-0.0839107	-0.00634228	0	0	-0.00131984	-0.00488759	0.000106995
-0.000712602	2010-11-10 02:30:00	0.114428	0.113802	-0.000626288	-0.0080133	-0.00312429	0.127306	0.00540511	-0.000155771	0.0240904	0.0139054	0.0961231	-0.0301811	-0.00985674	-0.0377729	0.0440294	-0.00529968	0.0104712	-0.018242	-0.0832143	-0.00635417	0	0	-0.000712602	-0.00460193	0.000626288
-2.84989e-05	2010-11-10 03:00:00	0.119403	0.119387	-1.6257e-05	-0.0080133	-0.00317249	0.131654	0.00553512	-0.000157878	0.0243797	0.0139381	0.0950088	-0.0299933	-0.00990032	-0.0388544	0.0451492	-0.00537713	0.0104939	-0.0182878	-0.082445	-0.00636476	0	0	-2.84989e-05	-0.00417697	1.6257e-05
0.000703778	2010-11-10 03:30:00	0.124378	0.124248	-0.000129821	-0.0080133	-0.00324086	0.135345	0.00565408	-0.000158997	0.0247317	0.0139475	0.0937857	-0.029808	-0.0100572	-0.040037	0.046305	-0.00544255	0.0105107	-0.0183177	-0.081635	-0.00637602	0	0	0.000703778	-0.00364831	0.000129821
0.00145188	2010-11-10 04:00:00	0.129353	0.127868	-0.00148552	-0.0080133	-0.0033488	0.137578	0.00581219	-0.000158954	0.0252139	0.0139301	0.0924494	-0.0296197	-0.0102145	-0.0410208	0.0473156	-0.00547972	0.0105171	-0.0183193	-0.0807819	-0.0063885	0	0	0.00145188	-0.00305512	0.00148552
0.00218176	2010-11-10 04:30:00	0.131486	0.130268	-0.00121727	-0.0080133	-0.00349377	0.138667	0.0059881	-0.000158358	0.0257377	0.0138902	0.091011	-0.0294323	-0.0104761	-0.0413015	0.0475533	-0.0054604	0.010509	-0.0183099	-0.0797862	-0.00640092	0	0	0.00218176	-0.00243727	0.00121727
0.00285969	2010-11-10 05:00:00	0.132907	0.132386	-0.000520949	-0.0080133	-0.00358604	0.13954	0.00617132	-0.000157443	0.0262999	0.0138324	0.0895578	-0.0292358	-0.0110346	-0.0412269	0.0474649	-0.00539571	0.0104644	-0.0182579	-0.0786498	-0.0064144	0	0	0.00285969	-0.00183257	0.000520949
0.00345424	2010-11-10 05:30:00	0.137171	0.13469	-0.00248186	-0.0080133	-0.00366636	0.140392	0.00634817	-0.000156157	0.0268748	0.0137611	0.0880679	-0.029035	-0.0113919	-0.0408527	0.0471122	-0.00531235	0.0103974	-0.0181716	-0.0774189	-0.00642606	0	0	0.00345424	-0.00127433	0.00248186
0.00393809	2010-11-10 06:00:00	0.140014	0.135878	-0.00413639	-0.0080133	-0.00369477	0.140553	0.00644859	-0.000154436	0.0274297	0.0136763	0.0865074	-0.0288347	-0.0116973	-0.0404156	0.0464491	-0.00523973	0.0103128	-0.0180613	-0.0761014	-0.00643495	0	0	0.00393809	-0.00078933	0.00413639
0.00428946	2010-11-10 06:30:00	0.136461	0.135176	-0.0012845	-0.0080133	-0.00368654	0.138998	0.00651472	-0.000152842	0.0279869	0.013569	0.0849087	-0.0286291	-0.011863	-0.03972	0.0454888	-0.00517475	0.0102247	-0.0179357	-0.0747889	-0.0064438	0	0	0.00428946	-0.000396421	0.0012845
0.00449331	2010-11-10 07:00:00	0.13575	0.134248	-0.00150146	-0.0080133	-0.00372651	0.136981	0.00657392	-0.00015177	0.0285554	0.013449	0.0833019	-0.0284192	-0.0119676	-0.0386961	0.0446504	-0.00511465	0.0101515	-0.0178106	-0.0734524	-0.00645009	0	0	0.00449331	-0.000105735	0.00150146
0.00454196	2010-11-10 07:30:00	0.135039	0.13247	-0.00256891	-0.0080133	-0.0037553	0.134928	0.00659378	-0.000150936	0.0290319	0.0133259	0.0815907	-0.028205	-0.0122907	-0.0379542	0.0439458	-0.00507212	0.010093	-0.0176699	-0.0720969	-0.00645412	0	0	0.00454196	8.13922e-05	0.00256891
0.00443539	2010-11-10 08:00:00	0.130775	0.130403	-0.000372223	-0.0080133	-0.00371906	0.133415	0.00658011	-0.000150347	0.0293929	0.0132052	0.0798156	-0.0279842	-0.0129011	-0.0376301	0.0434897	-0.00504638	0.0100459	-0.0175158	-0.0707306	-0.00645869	0	0	0.00443539	0.000171892	0.000372223
0.00418103	2010-11-10 08:30:00	0.130064	0.129071	-0.000992694	-0.0080133	-0.00361856	0.132382	0.00654133	-0.000150161	0.0297005	0.0130808	0.0780611	-0.0277602	-0.0130929	-0.0376929	0.0435081	-0.00504678	0.0100274	-0.0173682	-0.0693856	-0.00646207	0	0	0.00418103	0.000179884	0.000992694
0.00379317	2010-11-10 09:00:00	0.132196	0.128051	-0.00414534	-0.0080133	-0.0036025	0.131888	0.00645272	-0.000150321	0.0299274	0.0129499	0.0763006	-0.027529	-0.013276	-0.0377099	0.0435661	-0.00504115	0.0100447	-0.0172348	-0.0679738	-0.00646589	0	0	0.00379317	0.000125166	0.00414534
0.003292	2010-11-10 09:30:00	0.130775	0.127551	-0.00322344	-0.0080133	-0.00354236	0.131843	0.00635305	-0.000150475	0.0300845	0.0128106	0.0745218	-0.0272854	-0.0131797	-0.0376958	0.0434828	-0.00503507	0.0100559	-0.0171023	-0.0664511	-0.00646785	0	0	0.003292	3.14301e-05	0.00322344
0.00270237	2010-11-10 10:00:00	0.129353	0.126587	-0.00276668	-0.0080133	-0.003502	0.13153	0.00628655	-0.0001509	0.0301359	0.012661	0.0727004	-0.027035	-0.0130667	-0.0376483	0.043416	-0.00504292	0.0100449	-0.0169518	-0.0649361	-0.00646766	0	0	0.00270237	-7.56706e-05	0.00276668
0.00205236	2010-11-10 10:30:00	0.127932	0.125762	-0.00217034	-0.0080133	-0.00350984	0.131384	0.00624215	-0.000151224	0.0301172	0.0125032	0.0708209	-0.0267741	-0.0129183	-0.0375331	0.0433724	-0.00505157	0.0100314	-0.0167844	-0.0633889	-0.00646644	0	0	0.00205236	-0.000170456	0.00217034
0.00137171	2010-11-10 11:00:00	0.128643	0.124923	-0.00371915	-0.0080133	-0.00349416	0.131349	0.00620786	-0.000151123	0.0300354	0.0123279	0.0689231	-0.0265052	-0.0127611	-0.037445	0.0432867	-0.00506653	0.0100114	-0.0166036	-0.0618525	-0.00646779	0	0	0.00137171	-0.000229028	0.00371915
0.000690222	2010-11-10 11:30:00	0.130064	0.12482	-0.00524377	-0.0080133	-0.00349789	0.131808	0.00619887	-0.000150947	0.0299016	0.0121373	0.0670142	-0.026227	-0.0124384	-0.0375378	0.043433	-0.00508645	0.00997053	-0.0164114	-0.0602702	-0.00646892	0	0	0.000690222	-0.000230868	0.00524377
3.61858e-05	2010-11-10 12:00:00	0.131486	0.125328	-0.00615765	-0.0080133	-0.00348593	0.132524	0.00619362	-0.000150351	0.0297732	0.01193	0.0650781	-0.0259351	-0.0119151	-0.0377452	0.0436823	-0.00509522	0.00992681	-0.0162091	-0.0586394	-0.00646762	0	0	3.61858e-05	-0.000160131	0.00615765
-0.000565023	2010-11-10 12:30:00	0.131486	0.125354	-0.00613106	-0.0080133	-0.00348593	0.133321	0.0061792	-0.000149368	0.0296344	0.0117105	0.0631309	-0.0256348	-0.0120373	-0.0380577	0.0439699	-0.00508846	0.00987664	-0.0159891	-0.0569761	-0.00646436	0	0	-0.000565023	-6.62003e-06	0.00613106
-0.00109219	2010-11-10 13:00:00	0.129353	0.124993	-0.00436025	-0.0080133	-0.00348182	0.133446	0.006188	-0.000147938	0.0294692	0.0114769	0.061186	-0.0253237	-0.0120722	-0.0382997	0.0442096	-0.00507208	0.0098065	-0.0157487	-0.05531	-0.00646155	0	0	-0.00109219	0.000233614	0.00436025
-0.00152926	2010-11-10 13:30:00	0.127932	0.123673	-0.00425933	-0.0080133	-0.00351806	0.132518	0.00620561	-0.00014619	0.0293314	0.011224	0.0592301	-0.0250067	-0.0120287	-0.0383596	0.0440935	-0.00503989	0.00971324	-0.0154865	-0.0536143	-0.00645868	0	0	-0.00152926	0.000558021	0.00425933
-0.00186597	2010-11-10 14:00:00	0.125089	0.122345	-0.00274341	-0.0080133	-0.00353413	0.131196	0.00623221	-0.000144171	0.0292537	0.0109577	0.0572954	-0.0246887	-0.0120637	-0.0380118	0.0437534	-0.00498478	0.00959189	-0.0152066	-0.0519238	-0.00645564	0	0	-0.00186597	0.000957659	0.00274341
-0.00209826	2010-11-10 14:30:00	0.125089	0.121076	-0.00401254	-0.0080133	-0.00355019	0.129693	0.00626612	-0.000141949	0.02921	0.0106883	0.055341	-0.0243633	-0.0120372	-0.0375424	0.0432796	-0.00492061	0.0094529	-0.0149152	-0.0502387	-0.00645125	0	0	-0.00209826	0.00141763	0.00401254
-0.00222821	2010-11-10 15:00:00	0.125089	0.120238	-0.00485102	-0.0080133	-0.00354236	0.128528	0.00626144	-0.000139329	0.0291409	0.0104227	0.0533733	-0.0240387	-0.01195	-0.0370355	0.0426834	-0.00484968	0.0092947	-0.014596	-0.0485484	-0.00644287	0	0	-0.00222821	0.00191779	0.00485102
-0.0022637	2010-11-10 15:30:00	0.122246	0.11903	-0.00321594	-0.0080133	-0.00346615	0.126959	0.00622772	-0.000136518	0.0290986	0.0101506	0.0513975	-0.0237116	-0.0119414	-0.0366026	0.0421087	-0.00477649	0.0091271	-0.0142624	-0.0468633	-0.00643588	0	0	-0.0022637	0.00243382	0.00321594
-0.00221769	2010-11-10 16:00:00	0.120825	0.11787	-0.00295476	-0.0080133	-0.00345381	0.125335	0.00617826	-0.000133527	0.0290495	0.00987216	0.0494393	-0.0233811	-0.0119676	-0.0360856	0.04158	-0.0046887	0.00895708	-0.0139334	-0.0451784	-0.00642691	0	0	-0.00221769	0.00293839	0.00295476
-0.00210724	2010-11-10 16:30:00	0.120825	0.115894	-0.00493018	-0.0080133	-0.00341384	0.12306	0.00610895	-0.000130445	0.0289634	0.00958728	0.0474599	-0.0230418	-0.0120375	-0.0355616	0.0409365	-0.00459372	0.00877849	-0.013607	-0.0434799	-0.00641662	0	0	-0.00210724	0.00340266	0.00493018
-0.00195222	2010-11-10 17:00:00	0.117982	0.11333	-0.00465137	-0.0080133	-0.00338171	0.120316	0.00604113	-0.000127311	0.028861	0.00929402	0.0454701	-0.022694	-0.0121245	-0.0349718	0.0401554	-0.00449833	0.00859221	-0.0132632	-0.0417652	-0.00640581	0	0	-0.00195222	0.00379781	0.00465137
-0.00177389	2010-11-10 17:30:00	0.114428	0.110335	-0.00409269	-0.0080133	-0.00332941	0.117189	0.00597725	-0.000124107	0.0287319	0.00899573	0.0434921	-0.022341	-0.0122642	-0.0342304	0.0392873	-0.00440185	0.00841131	-0.0128967	-0.0400774	-0.00639355	0	0	-0.00177389	0.00409674	0.00409269
-0.00159339	2010-11-10 18:00:00	0.112296	0.107678	-0.00461819	-0.0080133	-0.00329728	0.114364	0.0058922	-0.000120988	0.0285487	0.00870834	0.0415112	-0.0219829	-0.0122816	-0.0333128	0.0383447	-0.00430163	0.00822185	-0.0125205	-0.0383844	-0.00638064	0	0	-0.00159339	0.00427568	0.00461819
-0.00143022	2010-11-10 18:30:00	0.109453	0.104999	-0.00445343	-0.0080133	-0.00319717	0.111651	0.00578392	-0.00011796	0.0283171	0.00842739	0.0395545	-0.0216185	-0.0122292	-0.0324893	0.0373909	-0.00419948	0.0080195	-0.0121273	-0.0366697	-0.00636867	0	0	-0.00143022	0.00431578	0.00445343
-0.00130085	2010-11-10 19:00:00	0.10661	0.10264	-0.0039696	-0.0080133	-0.00311685	0.10924	0.00566121	-0.000114846	0.0280162	0.00814827	0.0376294	-0.0212534	-0.011915	-0.0317597	0.0365556	-0.00409842	0.00780661	-0.0117298	-0.0349603	-0.00635933	0	0	-0.00130085	0.00420448	0.0039696
-0.00121752	2010-11-10 19:30:00	0.105188	0.0996456	-0.00554282	-0.0080133	-0.00304436	0.106708	0.00552614	-0.000111451	0.0276565	0.0078647	0.0357469	-0.0208795	-0.0118367	-0.0311546	0.0358301	-0.00400822	0.00759541	-0.0113384	-0.0332617	-0.00635316	0	0	-0.00121752	0.00393657	0.00554282
-0.00118738	2010-11-10 20:00:00	0.100924	0.0960947	-0.00482925	-0.0080133	-0.00298011	0.103873	0.00538713	-0.000107646	0.0272331	0.00756945	0.0338983	-0.0204957	-0.0117145	-0.030485	0.0350093	-0.00392003	0.00739889	-0.0109543	-0.0315847	-0.00634712	0	0	-0.00118738	0.00351496	0.00482925
-0.00121193	2010-11-10 20:30:00	0.0959489	0.0922128	-0.0037361	-0.0080133	-0.00289979	0.100792	0.00525881	-0.000103853	0.026763	0.00724987	0.0320916	-0.0200998	-0.011505	-0.0297395	0.0341381	-0.00382206	0.00719897	-0.0105634	-0.0299293	-0.006342	0	0	-0.00121193	0.00295086	0.0037361
-0.00128695	2010-11-10 21:00:00	0.0916845	0.0885843	-0.00310017	-0.0080133	-0.00284748	0.098033	0.00514678	-0.00010031	0.0262818	0.00693239	0.0302959	-0.0196968	-0.0113307	-0.028927	0.0333621	-0.00371589	0.00699452	-0.0101638	-0.0283062	-0.00633725	0	0	-0.00128695	0.00226354	0.00310017
-0.00140278	2010-11-10 21:30:00	0.0895523	0.0845873	-0.00496496	-0.0080133	-0.0027795	0.0953547	0.00501883	-9.66162e-05	0.0257727	0.00662641	0.0285002	-0.0192914	-0.011226	-0.0282997	0.0325533	-0.00360062	0.00678849	-0.00973743	-0.0267264	-0.00633303	0	0	-0.00140278	0.0014795	0.00496496
-0.00154512	2010-11-10 22:00:00	0.0838665	0.0801469	-0.00371959	-0.0080133	-0.002679	0.0921616	0.00488525	-9.27167e-05	0.0252175	0.0063326	0.0267184	-0.0188685	-0.0109467	-0.0276482	0.0316858	-0.00349163	0.00658975	-0.00928388	-0.0251763	-0.00632982	0	0	-0.00154512	0.000631185	0.00371959
-0.00169606	2010-11-10 22:30:00	0.0810235	0.0750598	-0.00596368	-0.0080133	-0.00260652	0.0882625	0.00475711	-8.91313e-05	0.0246563	0.00603554	0.0249874	-0.0184335	-0.0106327	-0.0269027	0.0307899	-0.00339141	0.00639491	-0.00885025	-0.0236343	-0.00632896	0	0	-0.00169606	-0.000244849	0.00596368
-0.00183552	2010-11-10 23:00:00	0.0760484	0.0700426	-0.00600578	-0.0080133	-0.00255832	0.0843943	0.00462017	-8.60078e-05	0.024073	0.00573851	0.0233034	-0.0179862	-0.0103362	-0.0258588	0.0296291	-0.0032743	0.00619003	-0.00842073	-0.0220978	-0.00632862	0	0	-0.00183552	-0.00111002	0.00600578
-0.00194278	2010-11-10 23:30:00	0.0689411	0.0657676	-0.00317346	-0.0080133	-0.00247017	0.0812323	0.00447966	-8.32934e-05	0.0234418	0.00544924	0.021687	-0.0175277	-0.0101793	-0.0248226	0.0285421	-0.00316121	0.00596117	-0.00801135	-0.0205586	-0.00632921	0	0	-0.00194278	-0.00192605	0.00317346
-0.00199809	2010-11-11	0.0675196	0.0619836	-0.00553597	-0.0080133	-0.00235772	0.0783522	0.00433223	-8.06047e-05	0.0227745	0.00517279	0.0201243	-0.01707	-0.00993505	-0.0240091	0.0276671	-0.00305934	0.00571838	-0.00758293	-0.0190651	-0.00632935	0	0	-0.00199809	-0.00265734	0.00553597
-0.0019843	2010-11-11 00:30:00	0.0653874	0.0581653	-0.00722213	-0.0080133	-0.00224938	0.0755277	0.00415988	-7.77888e-05	0.0221021	0.00490915	0.0186072	-0.0166144	-0.0097606	-0.0233464	0.0267725	-0.00297143	0.00547338	-0.00715648	-0.0176095	-0.00632991	0	0	-0.0019843	-0.00327318	0.00722213
-0.00188821	2010-11-11 01:00:00	0.0625445	0.0547207	-0.0078238	-0.0080133	-0.00214888	0.0726579	0.00398696	-7.5063e-05	0.0214512	0.00465258	0.0171378	-0.0161491	-0.00951621	-0.0226879	0.0259884	-0.00288706	0.00524001	-0.00673514	-0.016213	-0.00633064	0	0	-0.00188821	-0.00374965	0.0078238
-0.00170167	2010-11-11 01:30:00	0.0575693	0.0523172	-0.00525209	-0.0080133	-0.00209658	0.0704141	0.00383728	-7.21248e-05	0.0207986	0.00441148	0.0156956	-0.0156909	-0.0092284	-0.0219089	0.0252515	-0.00277719	0.00501455	-0.00633582	-0.014879	-0.00633106	0	0	-0.00170167	-0.00407105	0.00525209
-0.00142232	2010-11-11 02:00:00	0.0568586	0.0504271	-0.00643152	-0.0080133	-0.00202448	0.068654	0.00368759	-6.92188e-05	0.0201262	0.00418568	0.0142866	-0.0152375	-0.00898431	-0.0212663	0.0244547	-0.00265291	0.00478623	-0.00594975	-0.0135719	-0.00633124	0	0	-0.00142232	-0.00423073	0.00643152
-0.00105395	2010-11-11 02:30:00	0.0540157	0.0483258	-0.00568986	-0.0080133	-0.00193182	0.0666714	0.0035557	-6.63497e-05	0.0194593	0.00396821	0.0129245	-0.0147857	-0.00895826	-0.0207088	0.023685	-0.00252268	0.00453974	-0.00557358	-0.0123025	-0.00632972	0	0	-0.00105395	-0.00423132	0.00568986
-0.000606333	2010-11-11 03:00:00	0.0497513	0.0462221	-0.00352921	-0.0080133	-0.00186756	0.0642401	0.00343637	-6.3566e-05	0.018798	0.00374554	0.0115926	-0.0143361	-0.00862657	-0.0199686	0.0226825	-0.00238484	0.00428987	-0.00522605	-0.0110548	-0.00633091	0	0	-0.000606333	-0.0040842	0.00352921
-9.47196e-05	2010-11-11 03:30:00	0.0476191	0.0438246	-0.00379454	-0.0080133	-0.00183543	0.0612488	0.00332228	-6.0718e-05	0.018169	0.00352294	0.0103129	-0.0138944	-0.00831271	-0.0188154	0.021391	-0.00224371	0.00401	-0.00489176	-0.00984761	-0.00633411	0	0	-9.47196e-05	-0.00380845	0.00379454
0.000461075	2010-11-11 04:00:00	0.0454869	0.0413191	-0.00416784	-0.0080133	-0.00178724	0.05792	0.00322973	-5.77475e-05	0.0175601	0.00330355	0.00906627	-0.0134552	-0.00795496	-0.017469	0.0199077	-0.002101	0.0037085	-0.00456207	-0.0086701	-0.00633799	0	0	0.000461075	-0.00342923	0.00416784
0.00103788	2010-11-11 04:30:00	0.042644	0.0395205	-0.00312349	-0.0080133	-0.00171515	0.0551162	0.00313363	-5.41283e-05	0.0169402	0.0030906	0.00787254	-0.0130127	-0.00759737	-0.0161203	0.0184625	-0.00196691	0.00341957	-0.00422145	-0.00753315	-0.00634236	0	0	0.00103788	-0.00297575	0.00312349
0.00161056	2010-11-11 05:00:00	0.0419332	0.0380982	-0.00383497	-0.0080133	-0.00164678	0.0529629	0.0030201	-5.00421e-05	0.0162996	0.00288596	0.0067369	-0.0125732	-0.00748401	-0.0150841	0.0173118	-0.00183845	0.00314503	-0.00388709	-0.00647156	-0.00634692	0	0	0.00161056	-0.0024791	0.00383497
0.00215357	2010-11-11 05:30:00	0.0405118	0.0374573	-0.0030545	-0.0080133	-0.00155451	0.051561	0.00288166	-4.59141e-05	0.0156596	0.00268323	0.00562477	-0.0121356	-0.0073094	-0.0142382	0.0163352	-0.00170528	0.00290035	-0.00357023	-0.00544801	-0.00635167	0	0	0.00215357	-0.00197003	0.0030545
0.00264239	2010-11-11 06:00:00	0.039801	0.0359825	-0.00381847	-0.0080133	-0.00144617	0.0493663	0.00273535	-4.19035e-05	0.0150584	0.00247468	0.00454204	-0.0117075	-0.00699554	-0.0135926	0.01544	-0.00155288	0.00265863	-0.00327342	-0.00447835	-0.00635672	0	0	0.00264239	-0.00147685	0.00381847
0.00305496	2010-11-11 06:30:00	0.0355366	0.0336617	-0.00187494	-0.0080133	-0.00141365	0.04641	0.00261245	-3.82005e-05	0.0145095	0.00225843	0.00352106	-0.0112884	-0.0067513	-0.0127349	0.014469	-0.00139843	0.00242039	-0.00299177	-0.00357885	-0.00636165	0	0	0.00305496	-0.00102365	0.00187494
0.00337285	2010-11-11 07:00:00	0.0298508	0.0287005	-0.00115029	-0.0080133	-0.00137369	0.0413598	0.00250529	-3.45716e-05	0.0139864	0.00203905	0.00253536	-0.0108747	-0.00671656	-0.0117427	0.0131264	-0.00125351	0.00219493	-0.00271696	-0.00269846	-0.00636606	0	0	0.00337285	-0.000629031	0.00115029
0.00358225	2010-11-11 07:30:00	0.0234542	0.0234446	-9.60379e-06	-0.0080133	-0.00133744	0.035822	0.00241631	-3.1226e-05	0.0134415	0.00183252	0.00161727	-0.0104625	-0.00646349	-0.0102599	0.0113977	-0.00112722	0.00197856	-0.00243102	-0.00184236	-0.00636988	0	0	0.00358225	-0.0003052	9.60379e-06
0.00367455	2010-11-11 08:00:00	0.0220327	0.0196373	-0.00239539	-0.0080133	-0.00124145	0.0312685	0.00231702	-2.9038e-05	0.0129063	0.00163762	0.000827081	-0.0100548	-0.0060707	-0.00863395	0.00990647	-0.00100705	0.00177666	-0.00214606	-0.0010482	-0.00637466	0	0	0.00367455	-5.77214e-05	0.00239539
0.00364668	2010-11-11 08:30:00	0.0206112	0.0177562	-0.00285504	-0.0080133	-0.00115702	0.0290867	0.00216322	-2.71785e-05	0.0122944	0.00147869	8.61587e-05	-0.00965091	-0.00559107	-0.00741154	0.00855386	-0.000887196	0.00160148	-0.00186825	-0.000283977	-0.00637891	0	0	0.00364668	0.000114282	0.00285504
0.00350112	2010-11-11 09:00:00	0.0191898	0.0170959	-0.00209387	-0.0080133	-0.000952685	0.0282694	0.00193953	-2.54042e-05	0.0115997	0.00133886	-0.000645212	-0.00925531	-0.00515485	-0.0067379	0.00788338	-0.000791204	0.00146094	-0.0016122	0.000456182	-0.00638262	0	0	0.00350112	0.000217461	0.00209387
0.00324561	2010-11-11 09:30:00	0.0163469	0.0149008	-0.00144613	-0.0080133	-0.000799489	0.0266347	0.00171285	-2.36139e-05	0.0109114	0.00119319	-0.00138393	-0.00887104	-0.00474485	-0.00664915	0.00747019	-0.000727718	0.00135114	-0.00138275	0.00109928	-0.00638499	0	0	0.00324561	0.000263215	0.00144613
0.00289255	2010-11-11 10:00:00	0.0135039	0.0114634	-0.00204048	-0.0080133	-0.000783033	0.0241271	0.00151689	-2.23823e-05	0.0102308	0.00104042	-0.00207562	-0.0084881	-0.0045969	-0.00612925	0.00677737	-0.000660812	0.00127649	-0.00120428	0.00169613	-0.00638704	0	0	0.00289255	0.000266432	0.00204048
0.0024583	2010-11-11 10:30:00	0.0113717	0.00833719	-0.00303451	-0.0080133	-0.000738954	0.0215251	0.00138931	-2.1698e-05	0.00961084	0.000883273	-0.00268426	-0.00811033	-0.004335	-0.00539427	0.00604496	-0.000605694	0.00119126	-0.00103771	0.00231991	-0.00638859	0	0	0.0024583	0.000244095	0.00303451
0.0019622	2010-11-11 11:00:00	0.010661	0.0060358	-0.0046252	-0.0080133	-0.000739346	0.0197404	0.00131962	-2.13679e-05	0.0089809	0.000734484	-0.00320321	-0.0077362	-0.00414317	-0.00446208	0.0051453	-0.00055436	0.00110339	-0.000856383	0.00295427	-0.00638919	0	0	0.0019622	0.000213892	0.0046252
0.00142556	2010-11-11 11:30:00	0.010661	0.00486635	-0.00579465	-0.0080133	-0.00065491	0.0188984	0.00123832	-2.06773e-05	0.00835197	0.000595933	-0.00365601	-0.00736858	-0.0037417	-0.00391347	0.00455927	-0.000534767	0.000997784	-0.000666277	0.00356481	-0.00638894	0	0	0.00142556	0.000192902	0.00579465
0.00087059	2010-11-11 12:00:00	0.0099503	0.00407696	-0.00587334	-0.0080133	-0.000558525	0.0185053	0.00114202	-1.9832e-05	0.00775906	0.000457382	-0.00406617	-0.00700368	-0.00343652	-0.00372201	0.00434487	-0.000530182	0.000909196	-0.000483045	0.00411322	-0.00638785	0	0	0.00087059	0.000196448	0.00587334
0.000319293	2010-11-11 12:30:00	0.0085288	0.00420895	-0.00431985	-0.0080133	-0.00053012	0.0186618	0.00103	-1.87211e-05	0.00715682	0.000326504	-0.00444252	-0.00664074	-0.00274723	-0.00377254	0.00448436	-0.000522818	0.00082746	-0.000314925	0.00455386	-0.00638535	0	0	0.000319293	0.000237163	0.00431985
-0.000207545	2010-11-11 13:00:00	0.0092395	0.00422267	-0.00501683	-0.0080133	-0.000497992	0.0188739	0.000944194	-1.73816e-05	0.00658061	0.000198873	-0.00478799	-0.00628466	-0.00217176	-0.00401223	0.00465341	-0.000503345	0.000745927	-0.000164992	0.00494554	-0.00638282	0	0	-0.000207545	0.000324284	0.00501683
-0.000691313	2010-11-11 13:30:00	0.0071073	0.00324214	-0.00386516	-0.0080133	-0.00048604	0.0186967	0.000895484	-1.55108e-05	0.00603309	7.05339e-05	-0.00511363	-0.0059334	-0.00229427	-0.00419138	0.00473983	-0.00046959	0.00064739	-1.79116e-05	0.00530206	-0.00637976	0	0	-0.000691313	0.000463184	0.00386516
-0.00111639	2010-11-11 14:00:00	0.0049751	0.00159999	-0.00337511	-0.0080133	-0.000493878	0.0173194	0.000879184	-1.31248e-05	0.00556531	-6.807e-05	-0.00540839	-0.00558977	-0.0020063	-0.0041461	0.00455615	-0.000425373	0.000535234	0.000118099	0.00562895	-0.00637673	0	0	-0.00111639	0.000655134	0.00337511
-0.00147082	2010-11-11 14:30:00	0.0028429	-0.000498342	-0.00334124	-0.0080133	-0.000517778	0.0155282	0.000879184	-1.06808e-05	0.00516994	-0.000206019	-0.00564729	-0.00525551	-0.00214556	-0.00365967	0.00408923	-0.000363937	0.000416528	0.000248249	0.00593688	-0.00637324	0	0	-0.00147082	0.000897256	0.00334124
-0.00174675	2010-11-11 15:00:00	0.0007107	-0.00208135	-0.00279205	-0.0080133	-0.000497992	0.0134758	0.000882743	-7.99212e-06	0.00492004	-0.00033488	-0.00585384	-0.00492516	-0.00176191	-0.00306397	0.00340347	-0.000287375	0.000283983	0.000390414	0.00624204	-0.00636934	0	0	-0.00174675	0.00118267	0.00279205
-0.00194072	2010-11-11 15:30:00	0.0007107	-0.00287004	-0.00358074	-0.0080133	-0.000490154	0.0120636	0.000860265	-5.43704e-06	0.0046738	-0.000450989	-0.00602437	-0.00460427	-0.00138679	-0.00242545	0.00274482	-0.000202162	0.000153576	0.000548317	0.00649339	-0.00636493	0	0	-0.00194072	0.00150081	0.00358074
-0.00205368	2010-11-11 16:00:00	-0.0007107	-0.00425387	-0.00354317	-0.0080133	-0.000397883	0.0102375	0.000810808	-2.96085e-06	0.00441722	-0.000560629	-0.00617727	-0.00429183	-0.00123002	-0.00197314	0.00218525	-0.000116588	3.54086e-05	0.000693489	0.00670417	-0.00635826	0	0	-0.00205368	0.00183785	0.00354317
-0.00209078	2010-11-11 16:30:00	-0.0028429	-0.00628424	-0.00344134	-0.0080133	-0.000365754	0.00800791	0.000734374	-6.82679e-07	0.00412327	-0.000664562	-0.00630223	-0.00398163	-0.00118629	-0.00148146	0.00151461	-3.08543e-05	-7.85333e-05	0.000822492	0.00688244	-0.00635059	0	0	-0.00209078	0.00217735	0.00344134
-0.00206095	2010-11-11 17:00:00	-0.0063966	-0.00884927	-0.00245267	-0.0080133	-0.000313449	0.00516274	0.000645388	9.53096e-07	0.00385201	-0.000769124	-0.00639705	-0.00367569	-0.00116008	-0.000885763	0.00080799	4.61103e-05	-0.00019734	0.000936272	0.00701506	-0.00634398	0	0	-0.00206095	0.00250094	0.00245267
-0.00197619	2010-11-11 17:30:00	-0.0092395	-0.0116727	-0.00243323	-0.0080133	-0.00029327	0.00214684	0.000568767	2.33448e-06	0.00360111	-0.000862057	-0.00648821	-0.00337921	-0.00126491	-8.97524e-05	-6.39067e-05	0.0001205	-0.000304312	0.0010366	0.0071339	-0.0063369	0	0	-0.00197619	0.00278925	0.00243323
-0.00185078	2010-11-11 18:00:00	-0.0120825	-0.0138153	-0.00173284	-0.0080133	-0.000225291	-0.000152601	0.000474723	3.63055e-06	0.00334386	-0.000938336	-0.00653893	-0.00309727	-0.0014482	0.000730873	-0.000926276	0.000174369	-0.000415829	0.0011432	0.00722574	-0.00632775	0	0	-0.00185078	0.00302285	0.00173284
-0.00170021	2010-11-11 18:30:00	-0.0120825	-0.0151905	-0.00310798	-0.0080133	-0.000140855	-0.0019024	0.000373373	4.8316e-06	0.00305958	-0.00100435	-0.00656466	-0.0028273	-0.00134322	0.00135528	-0.00157227	0.000211583	-0.000522583	0.00124813	0.00728262	-0.00631806	0	0	-0.00170021	0.00318334	0.00310798
-0.00154021	2010-11-11 19:00:00	-0.0142147	-0.0155549	-0.00134022	-0.0080133	-7.65985e-05	-0.00247662	0.000247482	6.2661e-06	0.00272226	-0.00104981	-0.00657863	-0.00256088	-0.00123855	0.00175002	-0.00198859	0.000245379	-0.000615195	0.00133096	0.00733401	-0.00630744	0	0	-0.00154021	0.00325452	0.00134022
-0.00138553	2010-11-11 19:30:00	-0.0142147	-0.0154457	-0.00123098	-0.0080133	1.97867e-05	-0.00273396	0.000111847	7.67968e-06	0.00236958	-0.00109283	-0.00657275	-0.00229691	-0.000924375	0.00185042	-0.00205792	0.000276599	-0.000681174	0.00139718	0.00735305	-0.00629653	0	0	-0.00138553	0.00322346	0.00123098
-0.001249	2010-11-11 20:00:00	-0.0156361	-0.0159531	-0.000316955	-0.0080133	4.81938e-05	-0.00309219	1.012e-05	9.42814e-06	0.00199956	-0.00113965	-0.00658304	-0.00204057	-0.000784816	0.00177758	-0.00207435	0.000305446	-0.000724037	0.0014533	0.00734767	-0.00628496	0	0	-0.001249	0.00308157	0.000316955
-0.00114057	2010-11-11 20:30:00	-0.0177683	-0.0176946	7.36557e-05	-0.0080133	7.20946e-05	-0.0044346	-7.39973e-05	1.11541e-05	0.00160585	-0.00118972	-0.00659113	-0.00179837	-0.000619352	0.00179464	-0.00227249	0.000340367	-0.000753078	0.00148615	0.00732887	-0.00627266	0	0	-0.00114057	0.0028255	-7.36557e-05
-0.00106665	2010-11-11 21:00:00	-0.0199005	-0.0200948	-0.000194329	-0.0080133	7.24845e-05	-0.00646243	-0.000110156	1.24018e-05	0.00122682	-0.00123974	-0.00658158	-0.00156504	-0.00050584	0.00212013	-0.00259236	0.000379715	-0.000786664	0.00153108	0.00728573	-0.00625713	0	0	-0.00106665	0.00245769	0.000194329
-0.00102963	2010-11-11 21:30:00	-0.021322	-0.0225234	-0.00120139	-0.0080133	6.42568e-05	-0.00857044	-0.000126079	1.30974e-05	0.000864473	-0.00128396	-0.00655144	-0.00133898	-0.000287508	0.00262297	-0.0030946	0.000429724	-0.000822254	0.00158742	0.0072667	-0.00624056	0	0	-0.00102963	0.00198674	0.00120139
-0.00102776	2010-11-11 22:00:00	-0.0248756	-0.024518	0.000357562	-0.0080133	9.22717e-05	-0.0101185	-0.000163171	1.36448e-05	0.00049545	-0.00131856	-0.00650293	-0.00111852	-4.34229e-05	0.0031117	-0.00364219	0.000458368	-0.000858686	0.00165629	0.0072559	-0.00622191	0	0	-0.00102776	0.00142726	-0.000357562
-0.00105536	2010-11-11 22:30:00	-0.0255864	-0.0263009	-0.000714459	-0.0080133	0.00016848	-0.0114298	-0.000216187	1.41439e-05	0.000121758	-0.00134482	-0.00643238	-0.000911146	0.000235702	0.00341538	-0.00399608	0.000467137	-0.000886027	0.00172905	0.00723438	-0.00620113	0	0	-0.00105536	0.000799383	0.000714459
-0.00110328	2010-11-11 23:00:00	-0.0277186	-0.0275376	0.000180961	-0.0080133	0.000220785	-0.0121605	-0.000299552	1.44353e-05	-0.000257607	-0.00136145	-0.00633536	-0.000713911	0.000488624	0.00369855	-0.00423578	0.00046935	-0.000898266	0.00179942	0.00719932	-0.00617686	0	0	-0.00110328	0.000127781	-0.000180961
-0.00115965	2010-11-11 23:30:00	-0.0262971	-0.0284921	-0.00219497	-0.0080133	0.000268979	-0.0124076	-0.000392098	1.42759e-05	-0.000640639	-0.00136265	-0.00622877	-0.000535849	0.000558254	0.00375958	-0.00424646	0.000472005	-0.000902812	0.00185852	0.00717763	-0.0061519	0	0	-0.00115965	-0.000559621	0.00219497
-0.00121094	2010-11-12	-0.0262971	-0.0288866	-0.00258955	-0.0080133	0.000301107	-0.012039	-0.000468908	1.4329e-05	-0.000981632	-0.00134715	-0.00617143	-0.000375479	0.000619352	0.00362505	-0.00407986	0.000468666	-0.000914109	0.0019192	0.00712646	-0.00612572	0	0	-0.00121094	-0.00123328	0.00258955
-0.00124299	2010-11-12 00:30:00	-0.0277186	-0.0299192	-0.00220064	-0.0080133	0.000329122	-0.0121256	-0.00053148	1.43773e-05	-0.00128892	-0.0013202	-0.00613394	-0.000221673	0.000584308	0.00334894	-0.00391836	0.000454101	-0.000917695	0.00196608	0.00705899	-0.00609713	0	0	-0.00124299	-0.00186383	0.00220064
-0.00124226	2010-11-12 01:00:00	-0.0312722	-0.0312084	6.38107e-05	-0.0080133	0.000341463	-0.01263	-0.000562018	1.4643e-05	-0.00152715	-0.00128872	-0.00610969	-7.31834e-05	0.000470949	0.00325854	-0.00384837	0.000440463	-0.000914732	0.00198961	0.00697537	-0.00606605	0	0	-0.00124226	-0.00242393	-6.38107e-05
-0.00119693	2010-11-12 01:30:00	-0.0312722	-0.031899	-0.000626846	-0.0080133	0.000329122	-0.0131693	-0.000573072	1.47331e-05	-0.00170298	-0.00125146	-0.00602296	6.8724e-05	0.000610667	0.0033678	-0.00388748	0.000436319	-0.000911364	0.0019904	0.00693464	-0.00603259	0	0	-0.00119693	-0.00289003	0.000626846
-0.00109791	2010-11-12 02:00:00	-0.0305615	-0.0314718	-0.000910259	-0.0080133	0.000305221	-0.0129468	-0.000573072	1.47009e-05	-0.00188516	-0.00120006	-0.00591564	0.000203436	0.000881107	0.00346001	-0.00389569	0.000443763	-0.000920439	0.00199237	0.00691833	-0.00599878	0	0	-0.00109791	-0.00324381	0.000910259
-0.000939619	2010-11-12 02:30:00	-0.02914	-0.030959	-0.00181905	-0.0080133	0.000329122	-0.0125433	-0.000578318	1.47492e-05	-0.002067	-0.00113907	-0.00581714	0.000327434	0.00095942	0.00335599	-0.00384016	0.000454343	-0.000927947	0.00198584	0.00691829	-0.00596497	0	0	-0.000939619	-0.00347337	0.00181905
-0.000720526	2010-11-12 03:00:00	-0.0305615	-0.0304266	0.000134853	-0.0080133	0.000357527	-0.0122614	-0.000596115	1.48812e-05	-0.00226352	-0.00107365	-0.00571572	0.000423305	0.00111666	0.00316978	-0.00368999	0.000457361	-0.000954782	0.00196729	0.00685919	-0.0059298	0	0	-0.000720526	-0.00357383	-0.000134853
-0.000443358	2010-11-12 03:30:00	-0.0298508	-0.0305485	-0.000697704	-0.0080133	0.000357527	-0.0126753	-0.000603233	1.47009e-05	-0.00242834	-0.00101206	-0.00559223	0.000503243	0.00120381	0.00311695	-0.00371907	0.000462189	-0.000985305	0.00192988	0.00677561	-0.00589279	0	0	-0.000443358	-0.00354746	0.000697704
-0.000115004	2010-11-12 04:00:00	-0.02914	-0.0305248	-0.00138479	-0.0080133	0.000321284	-0.0131796	-0.000608666	1.47331e-05	-0.00256547	-0.000948537	-0.00544524	0.000576816	0.00125623	0.00334139	-0.00393233	0.000478645	-0.00102312	0.00187908	0.00669721	-0.00585556	0	0	-0.000115004	-0.00340332	0.00138479
0.000253872	2010-11-12 04:30:00	-0.0298508	-0.0300949	-0.000244073	-0.0080133	0.000333235	-0.0135172	-0.000594616	1.48394e-05	-0.00265022	-0.000886947	-0.00523061	0.000642917	0.00118614	0.00360044	-0.00413293	0.000488863	-0.00107286	0.00182962	0.00662698	-0.00581677	0	0	0.000253872	-0.00315634	0.000244073
0.000649484	2010-11-12 05:00:00	-0.0284293	-0.029127	-0.000697743	-0.0080133	0.000321284	-0.0133607	-0.000583749	1.49617e-05	-0.00271928	-0.000818914	-0.00497703	0.000717339	0.00109045	0.00375843	-0.00427488	0.000500049	-0.00113591	0.00178635	0.00652175	-0.00577736	0	0	0.000649484	-0.00282602	0.000697743
0.00105577	2010-11-12 05:30:00	-0.0284293	-0.0279744	0.000454904	-0.0080133	0.000349299	-0.0129365	-0.000599485	1.51903e-05	-0.00277734	-0.000750935	-0.00472491	0.000784547	0.000976942	0.00374022	-0.00438085	0.000521452	-0.00119938	0.00173773	0.00639773	-0.00573563	0	0	0.00105577	-0.00243495	-0.000454904
0.00145534	2010-11-12 06:00:00	-0.0270078	-0.0262147	0.00079309	-0.0080133	0.000369478	-0.0122963	-0.000617471	1.5456e-05	-0.00281337	-0.000697124	-0.00447279	0.000835665	0.00106425	0.00374137	-0.0042578	0.000548448	-0.00125502	0.00168316	0.00619551	-0.00569314	0	0	0.00145534	-0.00200704	-0.00079309
0.00183056	2010-11-12 06:30:00	-0.0270078	-0.025463	0.00154482	-0.0080133	0.000357527	-0.0123623	-0.00062459	1.59825e-05	-0.00280836	-0.000650303	-0.00422948	0.000873283	0.00116008	0.00366738	-0.00432285	0.000582204	-0.0012963	0.00161371	0.00596071	-0.00565101	0	0	0.00183056	-0.00156593	-0.00154482
0.00216449	2010-11-12 07:00:00	-0.0284293	-0.0255157	0.00291359	-0.0080133	0.00033735	-0.012943	-0.000630023	1.65025e-05	-0.00282838	-0.00060804	-0.00401412	0.000894256	0.00107278	0.00388065	-0.00468627	0.000623482	-0.00131551	0.00155106	0.00572299	-0.00560731	0	0	0.00216449	-0.00113336	-0.00291359
0.00244186	2010-11-12 07:30:00	-0.0284293	-0.0258017	0.00262756	-0.0080133	0.000353413	-0.013997	-0.000605482	1.64429e-05	-0.00281337	-0.000573369	-0.00376348	0.000903409	0.000985626	0.00426077	-0.0050528	0.000668462	-0.00132004	0.00150476	0.00549346	-0.00556311	0	0	0.00244186	-0.000728042	-0.00262756
0.00264981	2010-11-12 08:00:00	-0.0277186	-0.025428	0.00229063	-0.0080133	0.000301107	-0.0143798	-0.00058375	1.5741e-05	-0.00283005	-0.00052969	-0.00348123	0.000907955	0.000994464	0.00486582	-0.00559792	0.000724425	-0.00130863	0.00145805	0.00526123	-0.00551762	0	0	0.00264981	-0.000364631	-0.00229063
0.00277855	2010-11-12 08:30:00	-0.0277186	-0.0250253	0.0026933	-0.0080133	0.000341072	-0.0144806	-0.000595926	1.45609e-05	-0.00284607	-0.00048156	-0.0031828	0.000903884	0.00100315	0.00523529	-0.00613351	0.000761759	-0.00129205	0.00141835	0.00506935	-0.00547214	0	0	0.00277855	-5.32743e-05	-0.0026933
0.00282174	2010-11-12 09:00:00	-0.0270078	-0.0244738	0.00253398	-0.0080133	0.000381428	-0.0145815	-0.000612037	1.30249e-05	-0.00286208	-0.000433456	-0.00284837	0.000891154	0.00119513	0.00555602	-0.00647983	0.000771372	-0.00125115	0.00137625	0.00482654	-0.00542527	0	0	0.00282174	0.000200553	-0.00253398
0.00277675	2010-11-12 09:30:00	-0.0262971	-0.0243775	0.00191955	-0.0080133	0.000385541	-0.0147277	-0.000643884	1.11171e-05	-0.00288944	-0.000389857	-0.00250288	0.000869391	0.00122987	0.00582917	-0.00676373	0.000752703	-0.00117944	0.00130744	0.00455123	-0.00537641	0	0	0.00277675	0.000395827	-0.00191955
0.00264468	2010-11-12 10:00:00	-0.0255864	-0.0239157	0.00167072	-0.0080133	0.000373591	-0.0141922	-0.000672547	8.82126e-06	-0.00293215	-0.000350735	-0.00222429	0.000839662	0.00116877	0.00607821	-0.00697632	0.000715246	-0.00108597	0.00123343	0.00425966	-0.00532566	0	0	0.00264468	0.000535475	-0.00167072
0.00243022	2010-11-12 10:30:00	-0.0248756	-0.0224211	0.00245447	-0.0080133	0.000385541	-0.0126585	-0.000683414	6.32415e-06	-0.00297519	-0.000314179	-0.00195233	0.000801532	0.0011514	0.0060623	-0.00677999	0.000658678	-0.000986486	0.00115771	0.00393585	-0.005273	0	0	0.00243022	0.000625659	-0.00245447
0.00214137	2010-11-12 11:00:00	-0.0220327	-0.0201367	0.00189602	-0.0080133	0.000389655	-0.0102168	-0.000686973	3.96549e-06	-0.0030169	-0.000281473	-0.00167963	0.000753756	0.00126476	0.00562755	-0.00623865	0.000583684	-0.000880559	0.00108482	0.00357131	-0.00521824	0	0	0.00214137	0.000674955	-0.00189602
0.00178905	2010-11-12 11:30:00	-0.018479	-0.0180709	0.000408109	-0.0080133	0.000389655	-0.00766001	-0.000685288	1.92077e-06	-0.00302023	-0.000252014	-0.00138268	0.000703884	0.00108162	0.00487502	-0.00546894	0.00049284	-0.000763655	0.00101214	0.00329822	-0.0051626	0	0	0.00178905	0.000693493	-0.000408109
0.00138655	2010-11-12 12:00:00	-0.0170576	-0.0158966	0.00116098	-0.0080133	0.00036164	-0.00549638	-0.000653817	3.75164e-07	-0.00296584	-0.000234759	-0.00105927	0.000640216	0.00136973	0.00404734	-0.00459261	0.000395961	-0.000639983	0.000944525	0.00302555	-0.00510469	0	0	0.00138655	0.000692134	-0.00116098
0.000949008	2010-11-12 12:30:00	-0.0149254	-0.0139027	0.00102271	-0.0080133	0.00028132	-0.00353451	-0.000584878	-9.41832e-07	-0.00287909	-0.000236803	-0.000704981	0.000565794	0.00157009	0.00338766	-0.00376557	0.000310991	-0.000518651	0.000875857	0.00275811	-0.00504453	0	0	0.000949008	0.000681739	-0.00102271
0.000492702	2010-11-12 13:00:00	-0.0127932	-0.0122143	0.000578943	-0.0080133	0.000205112	-0.00171876	-0.000483715	-1.86598e-06	-0.00274996	-0.000252882	-0.000362449	0.000489691	0.00165724	0.0027644	-0.00304449	0.000243644	-0.000425011	0.000812356	0.00248278	-0.00498229	0	0	0.000492702	0.000672547	-0.000578943
3.44092e-05	2010-11-12 13:30:00	-0.0113717	-0.0105635	0.000808213	-0.0080133	0.000148693	9.69878e-05	-0.000371687	-2.45526e-06	-0.00261116	-0.000280536	2.1969e-05	0.000403864	0.00169213	0.00213113	-0.00233409	0.000188083	-0.000361979	0.000771804	0.00216695	-0.00491797	0	0	3.44092e-05	0.000673678	-0.000808213
-0.000409313	2010-11-12 14:00:00	-0.0092395	-0.00926345	-2.39453e-05	-0.0080133	0.000104613	0.00138767	-0.000266589	-2.57602e-06	-0.00244333	-0.000313242	0.000413011	0.000317482	0.0018841	0.00148966	-0.001649	0.000141053	-0.000315833	0.000751101	0.00182144	-0.00485313	0	0	-0.000409313	0.000692739	2.39453e-05
-0.000822826	2010-11-12 14:30:00	-0.0085288	-0.00857412	-4.53201e-05	-0.0080133	4.44701e-05	0.00218432	-0.000168422	-1.9594e-06	-0.0022071	-0.000346604	0.000796705	0.000223748	0.00191015	0.0010221	-0.00120492	0.000103798	-0.000284586	0.000744186	0.00149722	-0.00478662	0	0	-0.000822826	0.000735525	4.53201e-05
-0.0011921	2010-11-12 15:00:00	-0.0085288	-0.00818144	0.000347365	-0.0080133	4.11409e-06	0.00246626	-8.65547e-05	-1.14635e-06	-0.0019285	-0.000382558	0.00117966	0.000128274	0.00197125	0.000773052	-0.000905254	8.1551e-05	-0.000262414	0.000754874	0.0011465	-0.00472093	0	0	-0.0011921	0.000805781	-0.000347365
-0.00150532	2010-11-12 15:30:00	-0.0085288	-0.00803763	0.000491172	-0.0080133	-3.99662e-05	0.00247661	-4.49925e-06	-1.5781e-07	-0.00162988	-0.000421051	0.0015876	3.11192e-05	0.00192768	0.000673797	-0.000752629	8.48109e-05	-0.000251015	0.000764575	0.000784587	-0.00465559	0	0	-0.00150532	0.000905008	-0.000491172
-0.00175348	2010-11-12 16:00:00	-0.0078181	-0.00811074	-0.000292637	-0.0080133	-6.42568e-05	0.00252188	5.63875e-05	7.66348e-07	-0.00133593	-0.000454386	0.00201686	-6.78537e-05	0.0015262	0.000602103	-0.000638445	9.9053e-05	-0.000255039	0.000775265	0.000430774	-0.00458966	0	0	-0.00175348	0.00103232	0.000292637
-0.00193078	2010-11-12 16:30:00	-0.0085288	-0.0087025	-0.000173696	-0.0080133	-6.42568e-05	0.0019412	9.3856e-05	1.73879e-06	-0.00102663	-0.000485154	0.00243143	-0.000172005	0.0012646	0.000452319	-0.000575358	0.000112531	-0.000273422	0.000793273	8.5107e-05	-0.00452199	0	0	-0.00193078	0.00118435	0.000173696
-0.00203491	2010-11-12 17:00:00	-0.0092395	-0.00981036	-0.000570856	-0.0080133	-7.62081e-05	0.000664744	0.000112029	2.66294e-06	-0.00072701	-0.000505631	0.00289743	-0.000281613	0.00111651	0.000497595	-0.000718618	0.000132848	-0.000300038	0.00081054	-0.000290068	-0.00445253	0	0	-0.00203491	0.00135521	0.000570856
-0.00206718	2010-11-12 17:30:00	-0.010661	-0.0111135	-0.000452514	-0.0080133	-6.01433e-05	-0.00094925	0.000117462	3.19908e-06	-0.000423721	-0.000516471	0.00339652	-0.000395767	0.000907006	0.000765497	-0.000963409	0.000147814	-0.000335847	0.000814111	-0.0006951	-0.00438151	0	0	-0.00206718	0.00153657	0.000452514
-0.00203241	2010-11-12 18:00:00	-0.0127932	-0.0121966	0.000596578	-0.0080133	-6.83709e-05	-0.0022852	0.000114091	3.69335e-06	-0.000176492	-0.000512542	0.00388679	-0.000511384	0.000662775	0.0011197	-0.00132682	0.000166603	-0.00038073	0.00081878	-0.00107058	-0.00430912	0	0	-0.00203241	0.0017179	-0.000596578
-0.00193863	2010-11-12 18:30:00	-0.0127932	-0.0124212	0.000372039	-0.0080133	-4.0356e-05	-0.00277923	7.71866e-05	4.26168e-06	-2.90208e-05	-0.000498428	0.00439323	-0.000634986	0.00050584	0.00141632	-0.00160184	0.000179838	-0.000428037	0.000808877	-0.00149412	-0.00423556	0	0	-0.00193863	0.0018868	-0.000372039
-0.00179655	2010-11-12 19:00:00	-0.0113717	-0.0124746	-0.00110286	-0.0080133	3.21284e-05	-0.00298099	2.92274e-05	4.84127e-06	4.97182e-05	-0.000479756	0.00490776	-0.000762285	0.000278976	0.00144683	-0.00160496	0.000189212	-0.000467213	0.000781884	-0.0019585	-0.00416122	0	0	-0.00179655	0.00202964	0.00110286
-0.00161889	2010-11-12 19:30:00	-0.0113717	-0.012261	-0.000889272	-0.0080133	6.01433e-05	-0.00292539	-3.46549e-05	5.5529e-06	8.57502e-05	-0.000459279	0.00543699	-0.000893992	0.000209348	0.00136989	-0.00157342	0.000204542	-0.000494773	0.000739601	-0.00240686	-0.00408449	0	0	-0.00161889	0.00213226	0.000889272
-0.00141952	2010-11-12 20:00:00	-0.0113717	-0.012243	-0.000871264	-0.0080133	8.81577e-05	-0.00313747	-9.72275e-05	6.08419e-06	9.00853e-05	-0.000444536	0.00598974	-0.00102556	0.000261756	0.00127178	-0.00152167	0.000222526	-0.000522231	0.000698441	-0.00286595	-0.00400504	0	0	-0.00141952	0.00218097	0.000871264
-0.00121251	2010-11-12 20:30:00	-0.0120825	-0.0128723	-0.00078979	-0.0080133	8.03222e-05	-0.00375306	-0.00012252	6.70081e-06	5.70515e-05	-0.00042589	0.00654543	-0.00115909	0.000165619	0.00131706	-0.00160562	0.00024916	-0.000552956	0.000651937	-0.00334119	-0.00392294	0	0	-0.00121251	0.0021635	0.00078979
-0.00101124	2010-11-12 21:00:00	-0.0135039	-0.0138683	-0.00036437	-0.0080133	7.62081e-05	-0.00471652	-0.000136946	7.5509e-06	-2.67566e-06	-0.000401484	0.00709083	-0.0012917	0.000156935	0.00156381	-0.00191794	0.00027511	-0.00058358	0.00061428	-0.0038083	-0.00383942	0	0	-0.00101124	0.00207013	0.00036437
-0.000827426	2010-11-12 21:30:00	-0.0149254	-0.0150721	-0.000146699	-0.0080133	8.03222e-05	-0.00578088	-0.000142379	8.29472e-06	-9.94371e-05	-0.000369981	0.00765093	-0.00143132	0.000113512	0.00190571	-0.00228892	0.000296514	-0.000607975	0.000586772	-0.0042916	-0.00375561	0	0	-0.000827426	0.00189467	0.000146699
-0.000670349	2010-11-12 22:00:00	-0.0163469	-0.015766	0.000580885	-0.0080133	9.22717e-05	-0.0064107	-0.000150996	9.04338e-06	-0.000217886	-0.000322452	0.00822206	-0.00158079	0.000191979	0.00229634	-0.00264724	0.000317957	-0.000617891	0.000554908	-0.00478311	-0.00367114	0	0	-0.000670349	0.0016353	-0.000580885
-0.000546274	2010-11-12 22:30:00	-0.0163469	-0.0159153	0.000431636	-0.0080133	0.000120286	-0.00645597	-0.000182843	9.29293e-06	-0.000362693	-0.000285321	0.00880862	-0.00172823	0.000366275	0.0025019	-0.00282386	0.000336746	-0.000624121	0.000517902	-0.00526645	-0.00358238	0	0	-0.000546274	0.00129515	-0.000431636
-0.000458061	2010-11-12 23:00:00	-0.0156361	-0.0163812	-0.000745088	-0.0080133	0.000156529	-0.00651158	-0.000220122	9.48936e-06	-0.000517844	-0.000251933	0.0093746	-0.00187708	0.000436057	0.00250601	-0.00285474	0.000350626	-0.000614811	0.000466433	-0.00575245	-0.00349158	0	0	-0.000458061	0.000882578	0.000745088
-0.000405066	2010-11-12 23:30:00	-0.0163469	-0.0176831	-0.00133619	-0.0080133	0.000172593	-0.00723839	-0.000264709	9.57952e-06	-0.000688006	-0.000210847	0.00996998	-0.00203033	0.0005322	0.00242201	-0.00284653	0.00035151	-0.000590097	0.000401944	-0.00626815	-0.00339843	0	0	-0.000405066	0.000410958	0.00133619
-0.000383316	2010-11-13	-0.0177683	-0.0195861	-0.00181779	-0.0080133	0.000180821	-0.00845923	-0.000291687	9.36057e-06	-0.000836814	-0.000158787	0.0106256	-0.00219149	0.000436057	0.00245728	-0.00293426	0.000344066	-0.00054678	0.000367183	-0.0067839	-0.00330506	0	0	-0.000383316	-0.000101846	0.00181779
-0.000385938	2010-11-13 00:30:00	-0.0199005	-0.0212423	-0.0013418	-0.0080133	0.000160642	-0.00959342	-0.00030068	8.63768e-06	-0.000948587	-8.29495e-05	0.0113224	-0.00235635	0.000375112	0.00265759	-0.00313617	0.000329421	-0.000482251	0.000326944	-0.00727551	-0.00321346	0	0	-0.000385938	-0.000634458	0.0013418
-0.000403811	2010-11-13 01:00:00	-0.0227434	-0.0212683	0.00147511	-0.0080133	0.000172593	-0.00942659	-0.000319975	7.58476e-06	-0.00107137	1.59575e-05	0.012045	-0.0025182	0.00043621	0.00286316	-0.00317018	0.00031369	-0.000406525	0.000284121	-0.00779111	-0.00312226	0	0	-0.000403811	-0.00116326	-0.00147511
-0.000426383	2010-11-13 01:30:00	-0.021322	-0.0208231	0.000498941	-0.0080133	0.000232737	-0.00859891	-0.000346577	6.12931e-06	-0.00119416	0.000128899	0.0127271	-0.0026762	0.000462417	0.0027621	-0.00301492	0.000282227	-0.000333241	0.000216483	-0.00834181	-0.00303174	0	0	-0.000426383	-0.00166392	-0.000498941
-0.00044259	2010-11-13 02:00:00	-0.0206112	-0.0200717	0.000539514	-0.0080133	0.000252914	-0.00739876	-0.000394348	4.55634e-06	-0.00132194	0.000255406	0.0133923	-0.00283477	0.000584461	0.00238083	-0.00265151	0.000242115	-0.000263542	0.000115547	-0.00892232	-0.00294377	0	0	-0.00044259	-0.00211299	-0.000539514
-0.000441782	2010-11-13 02:30:00	-0.0206112	-0.0196498	0.000961446	-0.0080133	0.000285042	-0.00668229	-0.000430506	3.01556e-06	-0.00142304	0.000388851	0.0141046	-0.00299298	0.000732711	0.00192442	-0.00222501	0.000182852	-0.000182649	-8.67655e-06	-0.00952439	-0.00285712	0	0	-0.000441782	-0.00248946	-0.000961446
-0.000414607	2010-11-13 03:00:00	-0.021322	-0.0189693	0.00235271	-0.0080133	0.000217063	-0.0059309	-0.00043107	1.54402e-06	-0.00150245	0.000523579	0.0148543	-0.00315624	0.000854901	0.00162009	-0.00180803	0.000120974	-0.000111469	-0.000143048	-0.0101052	-0.00276922	0	0	-0.000414607	-0.00277621	-0.00235271
-0.000353757	2010-11-13 03:30:00	-0.0206112	-0.0181535	0.00245771	-0.0080133	0.000189049	-0.00500235	-0.000402782	1.04671e-07	-0.00156618	0.000657024	0.0155724	-0.00332277	0.000811176	0.00135988	-0.00148503	5.70457e-05	-5.16017e-05	-0.000299381	-0.0106614	-0.00268058	0	0	-0.000353757	-0.00296108	-0.00245771
-0.000254554	2010-11-13 04:00:00	-0.018479	-0.0163144	0.00216456	-0.0080133	0.00016887	-0.0032875	-0.000360256	-8.7261e-07	-0.00161789	0.000791752	0.0162854	-0.00348231	0.000741395	0.00102324	-0.000986567	3.29605e-06	2.03638e-06	-0.000458745	-0.0112392	-0.00259174	0	0	-0.000254554	-0.00303757	-0.00216456
-0.000115312	2010-11-13 04:30:00	-0.0149254	-0.0139562	0.000969161	-0.0080133	0.00016887	-0.00120405	-0.000315481	-1.49892e-06	-0.00161689	0.000929046	0.0169734	-0.00364438	0.000741395	0.000436396	-0.000283726	-4.32928e-05	4.96637e-05	-0.000614875	-0.0118951	-0.00250195	0	0	-0.000115312	-0.00300519	-0.000969161
6.25263e-05	2010-11-13 05:00:00	-0.010661	-0.0116251	-0.000964098	-0.0080133	0.000132628	0.000747501	-0.000278013	-1.89178e-06	-0.00158852	0.00106178	0.0176673	-0.00381064	0.000811176	-0.000264457	0.000366044	-7.8696e-05	0.000111348	-0.000768962	-0.0125002	-0.00241151	0	0	6.25263e-05	-0.00286923	0.000964098
0.000274472	2010-11-13 05:30:00	-0.0085288	-0.0101557	-0.00162691	-0.0080133	0.000116564	0.0016347	-0.000226871	-2.12039e-06	-0.00149143	0.00118502	0.0183421	-0.00398117	0.00094205	-0.000853595	0.000873211	-9.7604e-05	0.000148067	-0.000922736	-0.0131212	-0.00232168	0	0	0.000274472	-0.00264017	0.00162691
0.000513279	2010-11-13 06:00:00	-0.0099503	-0.00891793	0.00103237	-0.0080133	2.84065e-05	0.00206277	-0.00014894	-2.65812e-06	-0.00136764	0.00130618	0.0190007	-0.00415239	0.00102067	-0.000997476	0.00112491	-9.84081e-05	0.000151115	-0.00109092	-0.0136886	-0.00223278	0	0	0.000513279	-0.00233283	-0.00103237
0.000769399	2010-11-13 06:30:00	-0.010661	-0.00893255	0.00172845	-0.0080133	-3.1738e-05	0.00164893	-6.33242e-05	-3.35206e-06	-0.00122817	0.00141453	0.0196527	-0.0043232	0.000741395	-0.000963356	0.00101565	-8.75852e-05	0.000140862	-0.00123794	-0.0142527	-0.00214621	0	0	0.000769399	-0.0019651	-0.00172845
0.00103156	2010-11-13 07:00:00	-0.0120825	-0.00852686	0.00355564	-0.0080133	-4.81938e-05	0.00141227	1.51718e-05	-3.29409e-06	-0.00106701	0.00152297	0.0203186	-0.00449827	0.000549263	-0.0006861	0.00072798	-7.88161e-05	0.000126401	-0.00138477	-0.0148334	-0.00206118	0	0	0.00103156	-0.00155672	-0.00355564
0.00128742	2010-11-13 07:30:00	-0.0113717	-0.00776332	0.00360838	-0.0080133	-4.0356e-05	0.00127648	6.87519e-05	-3.46474e-06	-0.000858812	0.00162628	0.0209743	-0.00467957	0.00050584	-0.000514001	0.000594907	-9.19718e-05	0.000135827	-0.00152177	-0.0154059	-0.00197602	0	0	0.00128742	-0.0011279	-0.00360838
0.00152427	2010-11-13 08:00:00	-0.0099503	-0.00603637	0.00391393	-0.0080133	-8.40441e-05	0.00209382	8.91751e-05	-3.93808e-06	-0.000666292	0.00174053	0.0216373	-0.00486353	0.000479633	-0.000341904	0.000483846	-7.2256e-05	0.000180726	-0.00165205	-0.0159784	-0.00189176	0	0	0.00152427	-0.000698161	-0.00391393
0.00172968	2010-11-13 08:30:00	-0.0063966	-0.00373747	0.00265913	-0.0080133	-2.01789e-05	0.00362761	7.49373e-05	-4.90083e-06	-0.000480449	0.00185986	0.0222775	-0.00504216	0.000331536	-0.000440012	0.000608873	-4.96464e-05	0.000244195	-0.00179103	-0.0165561	-0.00180862	0	0	0.00172968	-0.000285266	-0.00265913
0.00189216	2010-11-13 09:00:00	-0.0028429	-0.00212901	0.000713889	-0.0080133	-1.60653e-05	0.00462989	6.93166e-05	-6.4577e-06	-0.000304279	0.00197659	0.0228663	-0.00522192	0.000217878	-0.000744339	0.000931869	-3.72546e-05	0.000319297	-0.00192883	-0.0171287	-0.00172669	0	0	0.00189216	9.55617e-05	-0.000713889
0.00200174	2010-11-13 09:30:00	-0.0021322	-0.00287283	-0.000740632	-0.0080133	-4.81938e-05	0.00405957	7.66237e-05	-8.11599e-06	-0.000128109	0.00208561	0.0234315	-0.00540168	-0.000122349	-0.000901672	0.000703993	-3.97104e-05	0.000433894	-0.00208326	-0.0177039	-0.00164766	0	0	0.00200174	0.000432169	0.000740632
0.00205044	2010-11-13 10:00:00	-0.0028429	-0.00373078	-0.00088788	-0.0080133	-8.03222e-05	0.00283874	0.000102474	-1.05616e-05	7.14203e-05	0.00217982	0.0240739	-0.00557555	-0.000357898	-0.000465768	0.000345671	-7.3708e-05	0.000557246	-0.00224269	-0.0182765	-0.00156995	0	0	0.00205044	0.000715737	0.00088788
0.00203266	2010-11-13 10:30:00	-0.0049751	-0.0031846	0.0017905	-0.0080133	-0.000132237	0.00260853	0.000171789	-1.41647e-05	0.000286619	0.00227425	0.0247825	-0.00574713	-0.000366275	9.76095e-05	1.80548e-06	-0.000118768	0.000681642	-0.00239947	-0.018779	-0.00149252	0	0	0.00203266	0.000940821	-0.0017905
0.00194553	2010-11-13 11:00:00	-0.0042644	-9.23187e-05	0.00417208	-0.0080133	-0.00016887	0.00503596	0.000188652	-1.78146e-05	0.000403063	0.002384	0.0254977	-0.00591807	-0.0002354	0.00042114	-0.000125517	-0.000181251	0.00079917	-0.0025443	-0.0192516	-0.00141663	0	0	0.00194553	0.00110521	-0.00417208
0.00178907	2010-11-13 11:30:00	0	0.00379125	0.00379125	-0.0080133	-4.81938e-05	0.00872304	0.000171043	-2.11553e-05	0.000482472	0.0024917	0.0262129	-0.00608684	-0.000375267	-0.000298578	0.000723214	-0.000287548	0.00092444	-0.00266615	-0.0197966	-0.00134262	0	0	0.00178907	0.00120964	-0.00379125
0.00156629	2010-11-13 12:00:00	0.0042644	0.00796492	0.00370052	-0.0080133	-3.99662e-05	0.0126571	0.000160364	-2.36621e-05	0.000557546	0.00259113	0.0269207	-0.00625723	-8.7152e-05	-0.00143764	0.00193832	-0.000419751	0.00108899	-0.00281577	-0.0204094	-0.00126921	0	0	0.00156629	0.00125749	-0.00370052
0.00128319	2010-11-13 12:30:00	0.0085288	0.0105633	0.00203446	-0.0080133	-0.000104223	0.0155515	0.000156241	-2.58083e-05	0.000656646	0.00268087	0.027633	-0.00643217	-5.22606e-05	-0.00272058	0.00317987	-0.000552798	0.00125879	-0.00298218	-0.0210116	-0.00119622	0	0	0.00128319	0.00125436	-0.00203446
0.000948635	2010-11-13 13:00:00	0.0085288	0.0136674	0.00513855	-0.0080133	-0.000208444	0.0186333	0.00025103	-2.76678e-05	0.000834822	0.00276037	0.0283298	-0.00660808	-0.000122043	-0.00357992	0.00435209	-0.000655549	0.00144519	-0.00313422	-0.021622	-0.0011244	0	0	0.000948635	0.00120772	-0.00513855
0.000574065	2010-11-13 13:30:00	0.0135039	0.0160266	0.00252268	-0.0080133	-0.000329122	0.0211448	0.000407082	-2.91217e-05	0.00108072	0.00282769	0.0289995	-0.00679092	-0.000183142	-0.00443877	0.00532421	-0.000730662	0.00160304	-0.00328348	-0.0222081	-0.00105444	0	0	0.000574065	0.00112655	-0.00252268
0.00017313	2010-11-13 14:00:00	0.0156361	0.0180944	0.00245831	-0.0080133	-0.000421393	0.0236007	0.000571192	-3.02326e-05	0.00133965	0.00288792	0.0296323	-0.00697991	-0.000366583	-0.00520361	0.00615503	-0.000808833	0.00171761	-0.00341177	-0.0227833	-0.000985211	0	0	0.00017313	0.00102096	-0.00245831
-0.000238847	2010-11-13 14:30:00	0.0170576	0.0187762	0.00171856	-0.0080133	-0.000441962	0.0245332	0.000727432	-3.10392e-05	0.00170467	0.00292314	0.0302733	-0.00716981	-0.000366121	-0.00600193	0.00683323	-0.00087759	0.00181274	-0.00352402	-0.0233504	-0.000918223	0	0	-0.000238847	0.000901773	-0.00171856
-0.000645517	2010-11-13 15:00:00	0.0149254	0.0202786	0.0053532	-0.0080133	-0.000585757	0.0254966	0.000870373	-3.14272e-05	0.00209471	0.00296231	0.0308635	-0.00735908	0.000235702	-0.00629559	0.00732775	-0.000921082	0.00189638	-0.00362435	-0.0239202	-0.000852566	0	0	-0.000645517	0.000780134	-0.0053532
-0.00103026	2010-11-13 15:30:00	0.0163469	0.0211627	0.00481577	-0.0080133	-0.000622391	0.0264045	0.000988211	-3.17347e-05	0.00248908	0.00301497	0.0314435	-0.00754562	0.000148095	-0.00661813	0.00781668	-0.000972296	0.00197207	-0.0037156	-0.0244442	-0.000787914	0	0	-0.00103026	0.000666986	-0.00481577
-0.00137703	2010-11-13 16:00:00	0.0163469	0.0215531	0.00520617	-0.0080133	-0.000658634	0.0271003	0.00108076	-3.16816e-05	0.00286711	0.00306499	0.0319867	-0.00773293	6.09451e-05	-0.00699055	0.00808037	-0.00100504	0.0020309	-0.00377623	-0.0249814	-0.000724647	0	0	-0.00137703	0.00057251	-0.00520617
-0.0016712	2010-11-13 16:30:00	0.0163469	0.0221999	0.00585299	-0.0080133	-0.000658634	0.028109	0.0011527	-3.18361e-05	0.00321511	0.00310922	0.0325166	-0.00791674	-0.000401474	-0.00730424	0.00853662	-0.00103735	0.0020745	-0.00384908	-0.0254732	-0.000662337	0	0	-0.0016712	0.000505507	-0.00585299
-0.00190044	2010-11-13 17:00:00	0.0199005	0.0222184	0.00231793	-0.0080133	-0.000698598	0.0284918	0.00120253	-3.21646e-05	0.00363385	0.00315093	0.0330496	-0.00810777	-0.00088979	-0.00772423	0.00905134	-0.00105706	0.00210871	-0.00394993	-0.02597	-0.000599779	0	0	-0.00190044	0.000472742	-0.00231793
-0.00205546	2010-11-13 17:30:00	0.018479	0.0219364	0.00345739	-0.0080133	-0.000727004	0.0285022	0.00123663	-3.20905e-05	0.00409262	0.00320234	0.0335325	-0.00830803	-0.00119513	-0.00797918	0.00911689	-0.00106668	0.00213553	-0.00404055	-0.0264051	-0.000538104	0	0	-0.00205546	0.000478323	-0.00345739
-0.00213065	2010-11-13 18:00:00	0.0177683	0.0213734	0.00360514	-0.0080133	-0.000715053	0.0276189	0.00127334	-3.21758e-05	0.00456241	0.00325361	0.0340323	-0.00850345	-0.00122971	-0.00815307	0.0092866	-0.00109142	0.0021408	-0.00411641	-0.0268533	-0.000479128	0	0	-0.00213065	0.000523165	-0.00360514
-0.00212449	2010-11-13 18:30:00	0.0163469	0.0208195	0.00447256	-0.0080133	-0.000794593	0.0270899	0.00132374	-3.2229e-05	0.0049858	0.00330561	0.034574	-0.0086988	-0.00179741	-0.00802379	0.00929974	-0.00109983	0.00214967	-0.00418916	-0.0273176	-0.000422482	0	0	-0.00212449	0.000604618	-0.00447256
-0.00203978	2010-11-13 19:00:00	0.0163469	0.0216468	0.00529987	-0.0080133	-0.000775196	0.027549	0.00132599	-3.23191e-05	0.00528275	0.00336204	0.0351319	-0.00889829	-0.00194535	-0.00790632	0.00921463	-0.00109907	0.00214469	-0.00428013	-0.0277228	-0.000368061	0	0	-0.00203978	0.000716334	-0.00529987
-0.00188348	2010-11-13 19:30:00	0.0177683	0.0229429	0.00517456	-0.0080133	-0.000710939	0.0283664	0.00132411	-3.2324e-05	0.00552064	0.00342112	0.0356913	-0.00910841	-0.00205856	-0.00807727	0.00941721	-0.00109951	0.00213974	-0.00436561	-0.0281225	-0.0003141	0	0	-0.00188348	0.000848419	-0.00517456
-0.00166637	2010-11-13 20:00:00	0.0170576	0.0241597	0.00710211	-0.0080133	-0.000715053	0.029163	0.00131231	-3.19891e-05	0.00569714	0.0034743	0.0362124	-0.00932854	-0.00202367	-0.00830991	0.00962981	-0.00110063	0.00216098	-0.00445236	-0.028576	-0.000260412	0	0	-0.00166637	0.000987915	-0.00710211
-0.0014024	2010-11-13 20:30:00	0.018479	0.0241244	0.00564535	-0.0080133	-0.000710939	0.0290415	0.00128683	-3.18249e-05	0.00587564	0.00352178	0.0367115	-0.00955095	-0.0022158	-0.00850023	0.00969224	-0.00109649	0.00218348	-0.00453679	-0.0290405	-0.000208992	0	0	-0.0014024	0.00111959	-0.00564535
-0.0011078	2010-11-13 21:00:00	0.0206112	0.02362	0.00300881	-0.0080133	-0.000750905	0.0283806	0.00130407	-3.20969e-05	0.00598775	0.00357051	0.0372062	-0.00976568	-0.00238979	-0.00840032	0.00958052	-0.00108309	0.00221019	-0.0046251	-0.0295184	-0.000160417	0	0	-0.0011078	0.00122705	-0.00300881
-0.000800005	2010-11-13 21:30:00	0.0156361	0.023438	0.00780192	-0.0080133	-0.000783033	0.0276745	0.00133254	-3.28037e-05	0.00608284	0.00361155	0.0376891	-0.00997509	-0.00232017	-0.00813421	0.00942657	-0.00106575	0.00222444	-0.00470069	-0.0299587	-0.000113728	0	0	-0.000800005	0.00129397	-0.00780192
-0.00049653	2010-11-13 22:00:00	0.0163469	0.0231194	0.00677252	-0.0080133	-0.000787147	0.0274831	0.00135596	-3.36377e-05	0.00614623	0.00365653	0.0382125	-0.0101842	-0.00273078	-0.00793389	0.00916666	-0.0010641	0.00224008	-0.00476857	-0.0303666	-6.84133e-05	0	0	-0.00049653	0.00130559	-0.00677252
-0.0002138	2010-11-13 22:30:00	0.0170576	0.0231915	0.00613391	-0.0080133	-0.000747181	0.0273369	0.00135634	-3.4264e-05	0.00618793	0.00371108	0.0387638	-0.0103918	-0.00270412	-0.00784168	0.00898117	-0.00108394	0.00228277	-0.00483207	-0.0307905	-2.58638e-05	0	0	-0.0002138	0.00125002	-0.00613391
3.39273e-05	2010-11-13 23:00:00	0.0170576	0.0242449	0.00718727	-0.0080133	-0.000727004	0.027862	0.00133873	-3.4908e-05	0.0061926	0.0037721	0.0392952	-0.0105958	-0.00247725	-0.00774358	0.00903802	-0.00110908	0.0023495	-0.00487864	-0.0311902	1.30192e-05	0	0	3.39273e-05	0.00111949	-0.00718727
0.000235471	2010-11-13 23:30:00	0.0177683	0.0253939	0.00762559	-0.0080133	-0.000727004	0.0289923	0.00131194	-3.61573e-05	0.00619294	0.00384207	0.0398266	-0.0107904	-0.0025033	-0.00783233	0.0092084	-0.00113351	0.00242323	-0.00494026	-0.0316221	4.79537e-05	0	0	0.000235471	0.000911356	-0.00762559
0.000383405	2010-11-14	0.0191898	0.0267546	0.00756481	-0.0080133	-0.00073484	0.0305507	0.00129227	-3.75484e-05	0.00619093	0.00392424	0.0403338	-0.0109746	-0.00251198	-0.00818424	0.00957116	-0.00115523	0.00249683	-0.00500556	-0.0320783	7.83862e-05	0	0	0.000383405	0.000628593	-0.00756481
0.000474444	2010-11-14 00:30:00	0.0177683	0.0273919	0.00962358	-0.0080133	-0.000710939	0.0316396	0.00129358	-3.84516e-05	0.00616091	0.00401605	0.0408447	-0.0111541	-0.00266054	-0.00866593	0.0100381	-0.00119868	0.00256737	-0.00507858	-0.0325078	0.000105519	0	0	0.000474444	0.000279965	-0.00962358
0.000509527	2010-11-14 01:00:00	0.0191898	0.0268195	0.00762966	-0.0080133	-0.000762855	0.031553	0.00131999	-3.93757e-05	0.00620095	0.00411616	0.0413871	-0.0113292	-0.00274769	-0.00901308	0.0103276	-0.00126169	0.00267459	-0.00515756	-0.0329561	0.000131776	0	0	0.000509527	-0.000120361	-0.00762966
0.000493584	2010-11-14 01:30:00	0.0177683	0.0264939	0.00872556	-0.0080133	-0.000811048	0.0314275	0.00136982	-4.04287e-05	0.00628103	0.00422588	0.0419296	-0.011502	-0.00272133	-0.00902243	0.010414	-0.00131061	0.00278071	-0.00525486	-0.0333559	0.000157271	0	0	0.000493584	-0.000553651	-0.00872556
0.000435028	2010-11-14 02:00:00	0.0177683	0.0275779	0.00980956	-0.0080133	-0.000839453	0.032488	0.0014264	-4.22093e-05	0.00637679	0.00433625	0.0424838	-0.0116695	-0.00257308	-0.00907476	0.0106721	-0.00136014	0.00286391	-0.00536166	-0.0337528	0.000180386	0	0	0.000435028	-0.000997829	-0.00980956
0.000345	2010-11-14 02:30:00	0.0206112	0.0297004	0.00908916	-0.0080133	-0.000863354	0.0347072	0.00147155	-4.37807e-05	0.00644418	0.00445888	0.0429925	-0.0118338	-0.00247725	-0.0094749	0.0113434	-0.00140415	0.00293361	-0.0054742	-0.0341847	0.000202514	0	0	0.000345	-0.00142901	-0.00908916
0.000236463	2010-11-14 03:00:00	0.0234542	0.0306501	0.00719588	-0.0080133	-0.000823389	0.0365023	0.00147886	-4.4444e-05	0.00647721	0.00458591	0.0434313	-0.0119901	-0.00253819	-0.0103502	0.0119591	-0.00145533	0.00300287	-0.00560065	-0.0346061	0.00022084	0	0	0.000236463	-0.00182317	-0.00719588
0.000123187	2010-11-14 03:30:00	0.0227434	0.0308491	0.00810571	-0.0080133	-0.000822998	0.0371114	0.0014944	-4.50606e-05	0.00655496	0.00469539	0.0438811	-0.0121363	-0.00249477	-0.0110321	0.0126922	-0.00153579	0.00306307	-0.00572494	-0.0350381	0.000234575	0	0	0.000123187	-0.00215789	-0.00810571
1.87258e-05	2010-11-14 04:00:00	0.0234542	0.0308841	0.00742992	-0.0080133	-0.000915269	0.0373442	0.00155473	-4.57771e-05	0.00670444	0.00478849	0.0443148	-0.0122781	-0.00236374	-0.0113786	0.0130719	-0.00158527	0.00313383	-0.00587354	-0.0354271	0.000247664	0	0	1.87258e-05	-0.00241387	-0.00742992
-6.4545e-05	2010-11-14 04:30:00	0.0241649	0.0320229	0.00785795	-0.0080133	-0.0010001	0.0387318	0.00161505	-4.60959e-05	0.00685992	0.00488469	0.0447169	-0.0124126	-0.00259944	-0.0112571	0.0131438	-0.00160322	0.00317033	-0.0060228	-0.0357623	0.000257974	0	0	-6.4545e-05	-0.00257625	-0.00785795
-0.000116274	2010-11-14 05:00:00	0.0277186	0.0334171	0.00569852	-0.0080133	-0.000975804	0.0401337	0.00169336	-4.63454e-05	0.00703075	0.00497705	0.0450837	-0.0125465	-0.00280011	-0.0116472	0.0137003	-0.001628	0.00315489	-0.00612423	-0.0360942	0.000270876	0	0	-0.000116274	-0.00263558	-0.00569852
-0.000128803	2010-11-14 05:30:00	0.0277186	0.0342163	0.00649769	-0.0080133	-0.000991868	0.0410209	0.00174544	-4.61217e-05	0.00721293	0.00506559	0.0454159	-0.0126879	-0.00285221	-0.0121471	0.0140542	-0.001642	0.00315585	-0.00622555	-0.0364157	0.000284289	0	0	-0.000128803	-0.00258831	-0.00649769
-9.76382e-05	2010-11-14 06:00:00	0.0284293	0.0340371	0.00560781	-0.0080133	-0.00100382	0.0408437	0.00176848	-4.56805e-05	0.00743448	0.00514119	0.0457357	-0.0128293	-0.00297456	-0.0126247	0.0143703	-0.00165809	0.00315363	-0.00632179	-0.0366993	0.000294622	0	0	-9.76382e-05	-0.00243684	-0.00560781
-2.16952e-05	2010-11-14 06:30:00	0.0270078	0.0346471	0.00763931	-0.0080133	-0.00107591	0.0406316	0.00182712	-4.55324e-05	0.00768872	0.00520916	0.0460517	-0.0129659	-0.00281732	-0.0125999	0.0145891	-0.00165729	0.00316146	-0.00641803	-0.0370098	0.000302116	0	0	-2.16952e-05	-0.00218923	-0.00763931
9.66691e-05	2010-11-14 07:00:00	0.0284293	0.0345429	0.00611362	-0.0080133	-0.00110059	0.0401376	0.00187358	-4.55163e-05	0.00789024	0.00528238	0.0463325	-0.0130942	-0.0028961	-0.012429	0.0142761	-0.0016183	0.00317105	-0.00652573	-0.0372424	0.00030616	0	0	9.66691e-05	-0.00185844	-0.00611362
0.000251832	2010-11-14 07:30:00	0.0284293	0.0349748	0.00654547	-0.0080133	-0.00108042	0.0402036	0.00190936	-4.6017e-05	0.00804505	0.00536385	0.0465869	-0.0132154	-0.00326252	-0.0122022	0.0140642	-0.00158173	0.00317149	-0.0065994	-0.0374665	0.000307436	0	0	0.000251832	-0.00146139	-0.00654547
0.000435261	2010-11-14 08:00:00	0.0277186	0.035113	0.00739438	-0.0080133	-0.00106435	0.0400018	0.00193091	-4.69524e-05	0.00821388	0.00544605	0.0468052	-0.0133287	-0.00370711	-0.0121423	0.0140125	-0.00156105	0.00320319	-0.00666538	-0.037696	0.000307187	0	0	0.000435261	-0.00101777	-0.00739438
0.000636024	2010-11-14 08:30:00	0.0270078	0.0353704	0.0083626	-0.0080133	-0.00110432	0.0397341	0.00190637	-4.81438e-05	0.008338	0.00553518	0.0469676	-0.0134451	-0.00358522	-0.0119079	0.0135449	-0.0015384	0.00326319	-0.00675661	-0.0379149	0.000307632	0	0	0.000636024	-0.000548801	-0.0083626
0.000841415	2010-11-14 09:00:00	0.0284293	0.0359591	0.00752975	-0.0080133	-0.00104006	0.0394768	0.00189007	-5.04138e-05	0.00850983	0.00561403	0.0471617	-0.0135495	-0.00368106	-0.0115296	0.0132516	-0.00153575	0.00332951	-0.00685456	-0.0380905	0.000304842	0	0	0.000841415	-7.6084e-05	-0.00752975
0.00103767	2010-11-14 09:30:00	0.031983	0.0372818	0.00529878	-0.0080133	-0.00106808	0.0397096	0.00189718	-5.34905e-05	0.00866131	0.00569298	0.0473624	-0.0136493	-0.00352382	-0.0111988	0.0130781	-0.00154174	0.00341074	-0.00695754	-0.0382418	0.000300189	0	0	0.00103767	0.000379559	-0.00529878
0.00121076	2010-11-14 10:00:00	0.0355366	0.0389382	0.00340163	-0.0080133	-0.00107258	0.0412537	0.00187639	-5.65721e-05	0.00869667	0.00576994	0.0474998	-0.0137429	-0.00395196	-0.0110609	0.0128864	-0.00157594	0.00350757	-0.00706366	-0.0383178	0.000293596	0	0	0.00121076	0.000799018	-0.00340163
0.00134712	2010-11-14 10:30:00	0.0383796	0.040967	0.00258743	-0.0080133	-0.00102027	0.0430242	0.00186496	-5.95683e-05	0.00874072	0.0058431	0.0476189	-0.0138368	-0.00414317	-0.0113511	0.0131445	-0.00165391	0.00361614	-0.00715371	-0.0384524	0.000285987	0	0	0.00134712	0.00116567	-0.00258743
0.00143452	2010-11-14 11:00:00	0.0419332	0.04405	0.00211683	-0.0080133	-0.00105985	0.0455214	0.00187395	-6.24582e-05	0.00880511	0.00592203	0.0477123	-0.0139196	-0.00400361	-0.0116342	0.0136139	-0.00174255	0.00372862	-0.00726333	-0.0386037	0.000274907	0	0	0.00143452	0.00146599	-0.00211683
0.00146276	2010-11-14 11:30:00	0.0433547	0.0477873	0.00443258	-0.0080133	-0.00108414	0.0487598	0.00188238	-6.52629e-05	0.00889687	0.00598993	0.0477924	-0.0139946	-0.00391646	-0.0121559	0.0143054	-0.00183078	0.00384509	-0.00736557	-0.0386742	0.000263074	0	0	0.00146276	0.00168993	-0.00443258
0.00142437	2010-11-14 12:00:00	0.0476191	0.0516274	0.00400826	-0.0080133	-0.00114017	0.0525581	0.00193877	-6.69453e-05	0.0090033	0.00604827	0.0478306	-0.0140716	-0.00404749	-0.0129813	0.0152366	-0.0019242	0.00395534	-0.00747124	-0.0387335	0.000250689	0	0	0.00142437	0.0018312	-0.00400826
0.00131517	2010-11-14 12:30:00	0.050462	0.0550321	0.00457012	-0.0080133	-0.00119248	0.055755	0.00202944	-6.79114e-05	0.00910173	0.00609438	0.0478247	-0.0141344	-0.00379442	-0.013997	0.0163053	-0.00202289	0.00405935	-0.00758047	-0.0387715	0.000233929	0	0	0.00131517	0.00188742	-0.00457012
0.00113474	2010-11-14 13:00:00	0.0511728	0.0567965	0.00562372	-0.0080133	-0.00126868	0.0577518	0.00214803	-6.8214e-05	0.00929092	0.00612772	0.0477799	-0.0142005	-0.00384683	-0.0148805	0.0171872	-0.00210813	0.00416506	-0.00767228	-0.0388066	0.000216031	0	0	0.00113474	0.00186012	-0.00562372
0.000886649	2010-11-14 13:30:00	0.0533049	0.0581537	0.00484876	-0.0080133	-0.00139308	0.0590321	0.00229733	-6.82881e-05	0.00955518	0.00615527	0.0477564	-0.0142628	-0.00377659	-0.0154421	0.0179361	-0.002154	0.00425523	-0.00775808	-0.0388041	0.000197101	0	0	0.000886649	0.00175462	-0.00484876
0.000578522	2010-11-14 14:00:00	0.0547264	0.0599095	0.00518314	-0.0080133	-0.00148947	0.0604444	0.0024577	-6.82608e-05	0.0098588	0.00618153	0.047724	-0.0143348	-0.00341047	-0.0159249	0.0186112	-0.00218192	0.00431277	-0.00781876	-0.0387745	0.000177149	0	0	0.000578522	0.0015799	-0.00518314
0.00022188	2010-11-14 14:30:00	0.0561479	0.0594818	0.00333389	-0.0080133	-0.00153021	0.0606707	0.00259689	-6.77923e-05	0.0101811	0.00620075	0.0476476	-0.0143995	-0.00357654	-0.0164894	0.0189271	-0.00220264	0.00436863	-0.0078704	-0.0386883	0.000156943	0	0	0.00022188	0.0013482	-0.00333389
-0.000168286	2010-11-14 15:00:00	0.0511728	0.058857	0.00768423	-0.0080133	-0.00154628	0.0604134	0.00270405	-6.69808e-05	0.0105491	0.00621036	0.0475616	-0.0144569	-0.00366369	-0.0166626	0.0191448	-0.00221652	0.00441087	-0.00791592	-0.0386369	0.000135642	0	0	-0.000168286	0.0010746	-0.00768423
-0.000574176	2010-11-14 15:30:00	0.0533049	0.0574351	0.00413017	-0.0080133	-0.00160231	0.0594499	0.00278423	-6.69438e-05	0.0109182	0.00621355	0.0475043	-0.0145108	-0.00375983	-0.0166415	0.0191472	-0.00222328	0.00445343	-0.00795681	-0.0385776	0.000114508	0	0	-0.000574176	0.000776344	-0.00413017
-0.000976071	2010-11-14 16:00:00	0.0518835	0.0567427	0.00485922	-0.0080133	-0.00166617	0.0591576	0.00282601	-6.6976e-05	0.0112758	0.006229	0.0474102	-0.0145635	-0.0038383	-0.0163713	0.0189869	-0.00220915	0.00447327	-0.00798555	-0.0384912	9.34853e-05	0	0	-0.000976071	0.000472055	-0.00485922
-0.00135341	2010-11-14 16:30:00	0.0518835	0.0560286	0.00414506	-0.0080133	-0.00157468	0.0590011	0.00283838	-6.72207e-05	0.0116535	0.00624375	0.0472963	-0.0146213	-0.00411742	-0.0164077	0.018987	-0.00221684	0.00447409	-0.00800084	-0.0383455	7.18766e-05	0	0	-0.00135341	0.000180745	-0.00414506
-0.00168598	2010-11-14 17:00:00	0.0518835	0.054889	0.00300547	-0.0080133	-0.00158624	0.0586429	0.00283707	-6.74058e-05	0.0119895	0.00625333	0.0471853	-0.0146838	-0.00450122	-0.0165088	0.0191126	-0.00223671	0.00447115	-0.00801156	-0.0382779	4.9315e-05	0	0	-0.00168598	-7.9289e-05	-0.00300547
-0.00195522	2010-11-14 17:30:00	0.0497513	0.0536393	0.003888	-0.0080133	-0.00157429	0.0581489	0.00281103	-6.7438e-05	0.0122975	0.00626231	0.0470508	-0.0147506	-0.00478903	-0.0166233	0.019115	-0.00225929	0.0044665	-0.00804499	-0.0381699	2.6411e-05	0	0	-0.00195522	-0.000291651	-0.003888
-0.00214542	2010-11-14 18:00:00	0.0483298	0.0534553	0.00512554	-0.0080133	-0.00155039	0.0581695	0.0027833	-6.75282e-05	0.0125737	0.00627069	0.0469126	-0.0148187	-0.0049545	-0.0165998	0.0192476	-0.00228334	0.00447759	-0.00807414	-0.0380324	2.86182e-06	0	0	-0.00214542	-0.000443032	-0.00512554
-0.00224485	2010-11-14 18:30:00	0.0511728	0.0538795	0.0027067	-0.0080133	-0.00158213	0.0586842	0.00277656	-6.72513e-05	0.0127959	0.00628093	0.0467575	-0.0148903	-0.00497187	-0.0167667	0.0194791	-0.00229091	0.00448499	-0.00808608	-0.0379215	-2.05992e-05	0	0	-0.00224485	-0.000524285	-0.0027067
-0.00224663	2010-11-14 19:00:00	0.0490406	0.0547577	0.0057171	-0.0080133	-0.00155412	0.0598391	0.0027537	-6.69969e-05	0.0129271	0.00628989	0.0466068	-0.0149661	-0.00525983	-0.016977	0.0196961	-0.00229465	0.00448477	-0.00810573	-0.0377785	-4.56392e-05	0	0	-0.00224663	-0.000531309	-0.0057171
-0.0021494	2010-11-14 19:30:00	0.0476191	0.0545073	0.00688821	-0.0080133	-0.0015022	0.0599646	0.00274059	-6.69486e-05	0.0130168	0.00628724	0.0464003	-0.0150438	-0.0056092	-0.0174111	0.0200122	-0.00229292	0.00448064	-0.00812354	-0.0376462	-7.08989e-05	0	0	-0.0021494	-0.000465607	-0.00688821
-0.00195751	2010-11-14 20:00:00	0.0497513	0.05483	0.00507866	-0.0080133	-0.00156606	0.0597072	0.00274977	-6.6625e-05	0.0130542	0.00627048	0.0461886	-0.015124	-0.00515485	-0.0174316	0.0200336	-0.00227634	0.00448372	-0.00813661	-0.0375004	-9.57781e-05	0	0	-0.00195751	-0.000334459	-0.00507866
-0.00168091	2010-11-14 20:30:00	0.0497513	0.0541607	0.00440938	-0.0080133	-0.00157841	0.0588239	0.00276719	-6.65879e-05	0.0130966	0.00624092	0.0459879	-0.0152109	-0.00525983	-0.01729	0.0199112	-0.00226697	0.0044928	-0.00814734	-0.0373735	-0.000121434	0	0	-0.00168091	-0.00015064	-0.00440938
-0.00133462	2010-11-14 21:00:00	0.0511728	0.0533454	0.00217263	-0.0080133	-0.00160642	0.0576794	0.00279903	-6.66894e-05	0.0131106	0.00620562	0.0457843	-0.0153081	-0.00524246	-0.0169868	0.019472	-0.00224753	0.00450347	-0.0081342	-0.0371901	-0.000146982	0	0	-0.00133462	6.83323e-05	-0.00217263
-0.000937819	2010-11-14 21:30:00	0.0497513	0.053927	0.00417569	-0.0080133	-0.00158252	0.0574983	0.00281384	-6.75088e-05	0.0130822	0.00616906	0.0456277	-0.0154091	-0.00520726	-0.0165839	0.0192299	-0.00223353	0.00450483	-0.00810173	-0.0369903	-0.000173337	0	0	-0.000937819	0.000301392	-0.00417569
-0.000512671	2010-11-14 22:00:00	0.0518835	0.0549772	0.0030937	-0.0080133	-0.00156234	0.0581243	0.00280503	-6.87518e-05	0.0130191	0.00613897	0.0454873	-0.0155043	-0.00536466	-0.0165211	0.0192185	-0.0022238	0.00450283	-0.00804876	-0.0368227	-0.000201983	0	0	-0.000512671	0.000525484	-0.0030937
-8.28571e-05	2010-11-14 22:30:00	0.0525942	0.0560206	0.00342643	-0.0080133	-0.00155039	0.0589313	0.00276288	-6.95213e-05	0.0129654	0.00611004	0.0453234	-0.0155986	-0.00540823	-0.0165887	0.0190955	-0.00222392	0.00451266	-0.00798629	-0.0366446	-0.00023153	0	0	-8.28571e-05	0.000717374	-0.00342643
0.000327949	2010-11-14 23:00:00	0.0533049	0.0569077	0.00360277	-0.0080133	-0.00148202	0.0591123	0.00272485	-7.01911e-05	0.0129351	0.00606701	0.0451727	-0.0156974	-0.005155	-0.0167314	0.0192785	-0.00225434	0.00453083	-0.00792838	-0.0365039	-0.000261174	0	0	0.000327949	0.000855558	-0.00360277
0.000697636	2010-11-14 23:30:00	0.0533049	0.0568195	0.00351463	-0.0080133	-0.00154589	0.0590774	0.00272803	-7.08818e-05	0.0129461	0.00602213	0.0450529	-0.0157999	-0.00550422	-0.016682	0.0192412	-0.00227735	0.0045697	-0.00787758	-0.0363744	-0.000292138	0	0	0.000697636	0.00092211	-0.00351463
0.00100709	2010-11-15	0.0533049	0.0582194	0.0049145	-0.0080133	-0.00159819	0.0601521	0.00273009	-7.15564e-05	0.0129454	0.00598623	0.0449941	-0.0159001	-0.00554765	-0.0165493	0.0192305	-0.0022897	0.00459344	-0.00780804	-0.0362232	-0.000322887	0	0	0.00100709	0.000904291	-0.0049145
0.00124142	2010-11-15 00:30:00	0.0547264	0.0601223	0.00539586	-0.0080133	-0.00154628	0.061832	0.00275632	-7.20764e-05	0.0129461	0.00595674	0.044939	-0.0159911	-0.00561743	-0.0167849	0.0195517	-0.002307	0.00459999	-0.00772262	-0.0360853	-0.000356787	0	0	0.00124142	0.000795769	-0.00539586
0.00139084	2010-11-15 01:00:00	0.0561479	0.0614526	0.00530465	-0.0080133	-0.00156234	0.0631227	0.00278161	-7.207e-05	0.0129694	0.00593045	0.0448816	-0.0160851	-0.00549508	-0.0171691	0.0198778	-0.00232756	0.00461679	-0.00763972	-0.0359611	-0.000390743	0	0	0.00139084	0.000597344	-0.00530465
0.00145124	2010-11-15 01:30:00	0.0575693	0.0616035	0.00403416	-0.0080133	-0.00157429	0.0634952	0.00279398	-7.15017e-05	0.0130385	0.00589898	0.0448339	-0.0161815	-0.00539924	-0.0175568	0.0201737	-0.00235536	0.00463822	-0.00757026	-0.0358906	-0.000424498	0	0	0.00145124	0.000317081	-0.00403416
0.00142428	2010-11-15 02:00:00	0.0568586	0.0608894	0.00403078	-0.0080133	-0.00163032	0.0630813	0.0028395	-7.10396e-05	0.0131089	0.00586562	0.0448375	-0.0162772	-0.00537304	-0.0176319	0.0202828	-0.00237049	0.0046549	-0.00750636	-0.0358448	-0.000456909	0	0	0.00142428	-3.01489e-05	-0.00403078
0.00131716	2010-11-15 02:30:00	0.0547264	0.0607481	0.00602168	-0.0080133	-0.00169458	0.0628899	0.00290207	-7.0811e-05	0.013177	0.00583935	0.0448978	-0.0163712	-0.00509406	-0.0175044	0.0203182	-0.00236312	0.00465753	-0.0074506	-0.0357745	-0.000490488	0	0	0.00131716	-0.00042369	-0.00602168
0.00114195	2010-11-15 03:00:00	0.0561479	0.0601369	0.003989	-0.0080133	-0.00168302	0.0630011	0.00295022	-7.02845e-05	0.013225	0.00581626	0.0449897	-0.016467	-0.00537334	-0.0175509	0.0203428	-0.00235556	0.00463354	-0.00737706	-0.0357098	-0.000524883	0	0	0.00114195	-0.000838599	-0.003989
0.000914647	2010-11-15 03:30:00	0.0561479	0.0593164	0.00316853	-0.0080133	-0.00167479	0.0628796	0.00297551	-6.95777e-05	0.0132844	0.00578737	0.0450845	-0.0165585	-0.00543429	-0.0177177	0.0204532	-0.00235657	0.00458379	-0.00731217	-0.0357014	-0.000560817	0	0	0.000914647	-0.00124748	-0.00316853
0.000654013	2010-11-15 04:00:00	0.0540157	0.0580998	0.0040841	-0.0080133	-0.00166656	0.0622187	0.00297588	-6.86101e-05	0.0133541	0.00575977	0.0452065	-0.0166509	-0.00524231	-0.0178222	0.0204443	-0.0023597	0.00452285	-0.00725854	-0.0357363	-0.000595404	0	0	0.000654013	-0.00162252	-0.0040841
0.000380218	2010-11-15 04:30:00	0.0525942	0.0566192	0.00402503	-0.0080133	-0.00167068	0.0613665	0.00296314	-6.73882e-05	0.0134622	0.00572445	0.0453704	-0.0167495	-0.0053383	-0.017636	0.0203175	-0.00234623	0.00444596	-0.00720847	-0.0358145	-0.00062935	0	0	0.000380218	-0.00193749	-0.00402503
0.000113483	2010-11-15 05:00:00	0.0518835	0.0559788	0.00409528	-0.0080133	-0.00168263	0.0609733	0.00296146	-6.59585e-05	0.013577	0.00568339	0.04556	-0.0168435	-0.00525983	-0.0174428	0.0202393	-0.00232526	0.00436707	-0.0071464	-0.0358821	-0.000664869	0	0	0.000113483	-0.00216964	-0.00409528
-0.000127256	2010-11-15 05:30:00	0.0525942	0.054807	0.00221283	-0.0080133	-0.00167068	0.0605595	0.00294928	-6.41408e-05	0.013613	0.00564749	0.0457431	-0.0169363	-0.00549554	-0.0174234	0.0201125	-0.00229264	0.0042718	-0.00708775	-0.0359764	-0.000700926	0	0	-0.000127256	-0.00230127	-0.00221283
-0.000325537	2010-11-15 06:00:00	0.0490406	0.053688	0.00464743	-0.0080133	-0.00162249	0.0599995	0.00292268	-6.23456e-05	0.0136307	0.00560766	0.0459474	-0.0170323	-0.00568736	-0.0174428	0.0200538	-0.00224995	0.00415732	-0.00701479	-0.036122	-0.000737403	0	0	-0.000325537	-0.00232089	-0.00464743
-0.000468379	2010-11-15 06:30:00	0.0490406	0.0522859	0.00324531	-0.0080133	-0.00160642	0.0586675	0.00289945	-6.08258e-05	0.0136781	0.00556209	0.046176	-0.0171289	-0.00562596	-0.0173376	0.0198992	-0.00218702	0.00405638	-0.0069435	-0.036284	-0.000772962	0	0	-0.000468379	-0.00222389	-0.00324531
-0.000547029	2010-11-15 07:00:00	0.0454869	0.0505447	0.00505778	-0.0080133	-0.00163444	0.0569526	0.00287116	-5.90355e-05	0.0136981	0.0055127	0.0464046	-0.0172261	-0.00556501	-0.0169675	0.0194196	-0.00210543	0.00395373	-0.00688004	-0.0364487	-0.000808594	0	0	-0.000547029	-0.00201269	-0.00505778
-0.000557436	2010-11-15 07:30:00	0.0440654	0.048452	0.00438663	-0.0080133	-0.00159447	0.0547127	0.0028425	-5.77137e-05	0.0136808	0.00547683	0.0466707	-0.0173192	-0.00553896	-0.0164082	0.0187175	-0.00203563	0.00385964	-0.00681236	-0.0366295	-0.000845178	0	0	-0.000557436	-0.00169651	-0.00438663
-0.000500424	2010-11-15 08:00:00	0.0419332	0.0463184	0.00438516	-0.0080133	-0.00157018	0.0524585	0.00281777	-5.69441e-05	0.013603	0.00544281	0.0469698	-0.0174044	-0.0056872	-0.0156486	0.0178329	-0.00195351	0.00377295	-0.0067423	-0.0368293	-0.00088275	0	0	-0.000500424	-0.00129054	-0.00438516
-0.000381576	2010-11-15 08:30:00	0.0405118	0.0455301	0.0050183	-0.0080133	-0.00153433	0.0511678	0.00275614	-5.68442e-05	0.0134372	0.00541336	0.0473087	-0.0174947	-0.00573962	-0.0147158	0.016999	-0.00186778	0.00369829	-0.00667195	-0.0370399	-0.000919546	0	0	-0.000381576	-0.000814973	-0.0050183
-0.000210846	2010-11-15 09:00:00	0.0412225	0.0453368	0.00411429	-0.0080133	-0.00145401	0.0505173	0.00267259	-5.72322e-05	0.0132544	0.00539351	0.0476512	-0.0175843	-0.00571341	-0.0141742	0.0163725	-0.00180385	0.00363738	-0.0066296	-0.037272	-0.000955686	0	0	-0.000210846	-0.000293641	-0.00411429
-1.92054e-06	2010-11-15 09:30:00	0.0412225	0.0451271	0.00390463	-0.0080133	-0.00139386	0.0498112	0.00258023	-5.77796e-05	0.0130455	0.00537877	0.0479981	-0.0176723	-0.00550407	-0.0137665	0.0157372	-0.00176008	0.00360983	-0.0065802	-0.0375392	-0.000991836	0	0	-1.92054e-06	0.00024739	-0.00390463
0.000228627	2010-11-15 10:00:00	0.0412225	0.0448937	0.0036712	-0.0080133	-0.00134156	0.0491607	0.00248375	-5.87054e-05	0.0128269	0.00536337	0.0483723	-0.0177561	-0.00552144	-0.0133659	0.0152938	-0.00174914	0.00360488	-0.00654809	-0.0378389	-0.00102879	0	0	0.000228627	0.000781277	-0.0036712
0.000462349	2010-11-15 10:30:00	0.0419332	0.044977	0.00304384	-0.0080133	-0.00134528	0.0488788	0.00242455	-6.02091e-05	0.0126121	0.00535381	0.0487875	-0.0178526	-0.00568736	-0.0128813	0.0148899	-0.00174045	0.00361366	-0.00653392	-0.0381494	-0.00106367	0	0	0.000462349	0.00128182	-0.00304384
0.000680049	2010-11-15 11:00:00	0.0476191	0.0465525	-0.00106665	-0.0080133	-0.00134939	0.0498177	0.00237471	-6.16967e-05	0.0123555	0.00535771	0.0492491	-0.0179474	-0.00554765	-0.012533	0.0146162	-0.00173993	0.00362992	-0.00652923	-0.038433	-0.0010987	0	0	0.000680049	0.00172475	0.00106665
0.000862977	2010-11-15 11:30:00	0.0490406	0.0482937	-0.000746882	-0.0080133	-0.00128925	0.051129	0.00233874	-6.29123e-05	0.0121169	0.00536347	0.0497321	-0.0180369	-0.00544297	-0.0127016	0.0147399	-0.00177505	0.00364544	-0.00651914	-0.0387487	-0.00113385	0	0	0.000862977	0.00208888	0.000746882
0.000994015	2010-11-15 12:00:00	0.0497513	0.0502338	0.000482507	-0.0080133	-0.00129297	0.0526421	0.00232451	-6.36561e-05	0.0119147	0.00536863	0.0502503	-0.0181222	-0.00530325	-0.0129595	0.0150914	-0.00182128	0.00367037	-0.00652734	-0.0391078	-0.001168	0	0	0.000994015	0.00235705	-0.000482507
0.00105882	2010-11-15 12:30:00	0.0511728	0.0517669	0.000594142	-0.0080133	-0.00131315	0.0539535	0.00231533	-6.4144e-05	0.0117339	0.00537958	0.050781	-0.0181906	-0.00500661	-0.0133542	0.0154037	-0.00186976	0.00369984	-0.00655577	-0.0395045	-0.00120352	0	0	0.00105882	0.0025169	-0.000594142
0.00104685	2010-11-15 13:00:00	0.0518835	0.0535713	0.00168779	-0.0080133	-0.00135312	0.0553657	0.0023468	-6.41166e-05	0.0115808	0.00539817	0.0513227	-0.018251	-0.00473631	-0.013601	0.0158768	-0.00189687	0.00373078	-0.00658229	-0.0399204	-0.00124034	0	0	0.00104685	0.00256138	-0.00168779
0.000952171	2010-11-15 13:30:00	0.0533049	0.0548915	0.00158659	-0.0080133	-0.00139347	0.0565762	0.00240712	-6.34839e-05	0.0114853	0.00541491	0.0518762	-0.0183081	-0.00437857	-0.0140492	0.0163185	-0.00192697	0.00375686	-0.00661191	-0.040363	-0.00127692	0	0	0.000952171	0.00248917	-0.00158659
0.0007741	2010-11-15 14:00:00	0.0547264	0.0547036	-2.27919e-05	-0.0080133	-0.00143755	0.0570392	0.00246763	-6.26226e-05	0.0114076	0.00543926	0.0524135	-0.0183517	-0.00451859	-0.0144264	0.0166288	-0.00194048	0.00376571	-0.00664853	-0.0408222	-0.00131567	0	0	0.0007741	0.0023047	2.27919e-05
0.000517475	2010-11-15 14:30:00	0.0518835	0.0541056	0.0022221	-0.0080133	-0.00145362	0.0568375	0.00253882	-6.14328e-05	0.0114099	0.00546238	0.0529655	-0.0183928	-0.00437004	-0.0146889	0.0168572	-0.00194366	0.00377534	-0.00669028	-0.041308	-0.00135462	0	0	0.000517475	0.00201813	-0.0022221
0.000192645	2010-11-15 15:00:00	0.0511728	0.0533941	0.00222133	-0.0080133	-0.00150592	0.0562115	0.0026012	-6.03267e-05	0.0114703	0.00549323	0.0535491	-0.018421	-0.00402982	-0.0146372	0.0169467	-0.00192865	0.00379656	-0.0067393	-0.0417834	-0.00139329	0	0	0.000192645	0.00164492	-0.00222133
-0.000184909	2010-11-15 15:30:00	0.0490406	0.051746	0.0027054	-0.0080133	-0.0015261	0.0553037	0.00264973	-5.89147e-05	0.0115661	0.00553953	0.0541452	-0.018444	-0.0040388	-0.0145919	0.0167883	-0.00191067	0.00377805	-0.00678758	-0.0422425	-0.00143127	0	0	-0.000184909	0.00120522	-0.0027054
-0.000595308	2010-11-15 16:00:00	0.0483298	0.0497175	0.00138765	-0.0080133	-0.00150631	0.053982	0.0026694	-5.81709e-05	0.0116679	0.00559145	0.0547502	-0.0184617	-0.00397756	-0.0144198	0.016524	-0.00189933	0.00375472	-0.00683765	-0.042707	-0.00146901	0	0	-0.000595308	0.000722954	-0.00138765
-0.00101534	2010-11-15 16:30:00	0.0476191	0.0476539	3.47702e-05	-0.0080133	-0.00148986	0.0527715	0.00267333	-5.73208e-05	0.0117629	0.00564927	0.0553595	-0.0184754	-0.00419589	-0.0141954	0.016418	-0.001878	0.00373033	-0.00689961	-0.043209	-0.00150657	0	0	-0.00101534	0.000224688	-3.47702e-05
-0.00141981	2010-11-15 17:00:00	0.0433547	0.0457251	0.00237037	-0.0080133	-0.00148613	0.0517834	0.00264523	-5.65078e-05	0.011843	0.00572249	0.0559211	-0.0184868	-0.00422179	-0.0139757	0.0161575	-0.00187595	0.00370942	-0.00699282	-0.0437221	-0.00154441	0	0	-0.00141981	-0.000261819	-0.00237037
-0.00178309	2010-11-15 17:30:00	0.0419332	0.0436447	0.0017115	-0.0080133	-0.00143794	0.0507436	0.00259015	-5.57961e-05	0.0119174	0.00580336	0.0564165	-0.0184925	-0.00439625	-0.013934	0.0161108	-0.00187832	0.0036827	-0.00707844	-0.0442566	-0.00158442	0	0	-0.00178309	-0.000709186	-0.0017115
-0.0020808	2010-11-15 18:00:00	0.042644	0.0417213	-0.000922709	-0.0080133	-0.00138564	0.0496857	0.00254913	-5.51376e-05	0.0119802	0.00588678	0.0568774	-0.0185044	-0.00440524	-0.0139222	0.0160011	-0.00187116	0.00367046	-0.00718373	-0.0447913	-0.0016244	0	0	-0.0020808	-0.0010921	0.000922709
-0.00229148	2010-11-15 18:30:00	0.0390903	0.0409117	0.00182144	-0.0080133	-0.00139759	0.0496198	0.0024888	-5.49895e-05	0.0120005	0.00597791	0.0573412	-0.0185209	-0.00470173	-0.0138812	0.0162105	-0.00186513	0.0036711	-0.00730953	-0.04531	-0.00166329	0	0	-0.00229148	-0.00138901	-0.00182144
-0.00239814	2010-11-15 19:00:00	0.0376688	0.0397834	0.00211457	-0.0080133	-0.00134939	0.0491814	0.0024371	-5.46917e-05	0.0119711	0.00607742	0.0577389	-0.0185371	-0.00471026	-0.0141132	0.0162205	-0.0018566	0.00367046	-0.0074392	-0.0457557	-0.00170228	0	0	-0.00239814	-0.00158366	-0.00211457
-0.00238955	2010-11-15 19:30:00	0.0355366	0.0390802	0.00354357	-0.0080133	-0.00132549	0.0487921	0.00238183	-5.46981e-05	0.0118817	0.0061774	0.0581329	-0.0185477	-0.00467522	-0.0140574	0.0160793	-0.00184779	0.00368019	-0.00757048	-0.0461556	-0.00174159	0	0	-0.00238955	-0.00166641	-0.00354357
-0.00226123	2010-11-15 20:00:00	0.0362474	0.0382055	0.00195806	-0.0080133	-0.00127691	0.0476928	0.00235841	-5.51602e-05	0.011827	0.00626662	0.0584953	-0.0185496	-0.00461443	-0.0139809	0.0161461	-0.00184276	0.00371041	-0.00770999	-0.0465686	-0.0017832	0	0	-0.00226123	-0.00163512	-0.00195806
-0.00201599	2010-11-15 20:30:00	0.0362474	0.0378403	0.00159293	-0.0080133	-0.00135351	0.0473553	0.00233556	-5.58412e-05	0.0116969	0.00636544	0.0588128	-0.0185419	-0.00470142	-0.013652	0.0157738	-0.00182385	0.00375581	-0.00786084	-0.0469147	-0.00182636	0	0	-0.00201599	-0.00149554	-0.00159293
-0.00166391	2010-11-15 21:00:00	0.0362474	0.0382779	0.00203046	-0.0080133	-0.00126946	0.0472648	0.00230146	-5.72982e-05	0.011531	0.00646553	0.0591046	-0.0185345	-0.00450961	-0.0135669	0.0156421	-0.00182977	0.00379056	-0.0079911	-0.0472575	-0.00186766	0	0	-0.00166391	-0.00126116	-0.00203046
-0.00122192	2010-11-15 21:30:00	0.0376688	0.0393582	0.00168936	-0.0080133	-0.00126907	0.0477342	0.00229603	-5.90885e-05	0.0113499	0.00656495	0.0593457	-0.0185296	-0.00440493	-0.0135234	0.0156496	-0.00183652	0.00385004	-0.00811941	-0.0475951	-0.00190753	0	0	-0.00122192	-0.000952437	-0.00168936
-0.000712818	2010-11-15 22:00:00	0.039801	0.0408644	0.00106339	-0.0080133	-0.00125712	0.0486977	0.00225557	-6.10656e-05	0.0111897	0.00666635	0.0595493	-0.018525	-0.00449224	-0.0135152	0.0156856	-0.00185813	0.0039359	-0.00825965	-0.0478789	-0.00194695	0	0	-0.000712818	-0.000595407	-0.00106339
-0.000163881	2010-11-15 22:30:00	0.0419332	0.0424724	0.000539172	-0.0080133	-0.00124106	0.0495952	0.00222821	-6.31908e-05	0.0110252	0.00676769	0.0597566	-0.0185254	-0.00444866	-0.0136861	0.0158402	-0.00190544	0.00403433	-0.00839123	-0.0481301	-0.00198689	0	0	-0.000163881	-0.000219886	-0.000539172
0.000394874	2010-11-15 23:00:00	0.0433547	0.0443718	0.0010171	-0.0080133	-0.00125301	0.0506699	0.00223346	-6.55237e-05	0.0109041	0.0068652	0.0599933	-0.0185233	-0.00445719	-0.0138359	0.0159979	-0.00195079	0.00415949	-0.0085126	-0.0483517	-0.00202587	0	0	0.000394874	0.000142769	-0.0010171
0.000932615	2010-11-15 23:30:00	0.0461976	0.0475584	0.00136083	-0.0080133	-0.00128514	0.0527184	0.00225275	-6.82494e-05	0.0108414	0.0069705	0.0602234	-0.0185177	-0.00438787	-0.014031	0.0164018	-0.00201085	0.00428336	-0.00863581	-0.0485139	-0.00206397	0	0	0.000932615	0.000462066	-0.00136083
0.00141971	2010-11-16	0.0490406	0.0503502	0.00130962	-0.0080133	-0.00131727	0.0550385	0.00228816	-7.08786e-05	0.0108037	0.00708601	0.0604042	-0.0185141	-0.00470142	-0.0145133	0.0169336	-0.00207571	0.00442139	-0.00875296	-0.0486975	-0.00209939	0	0	0.00141971	0.000710778	-0.00130962
0.00182966	2010-11-16 00:30:00	0.050462	0.0538437	0.00338175	-0.0080133	-0.00133333	0.057616	0.00233068	-7.29136e-05	0.0107957	0.0072073	0.0605123	-0.0185042	-0.00432616	-0.0150708	0.0174907	-0.00215485	0.00456322	-0.0088682	-0.0488918	-0.00213341	0	0	0.00182966	0.000867146	-0.00338175
0.00214081	2010-11-16 01:00:00	0.0533049	0.0561331	0.00282819	-0.0080133	-0.00136918	0.0594563	0.00239606	-7.51129e-05	0.0108681	0.00732658	0.0605895	-0.0184785	-0.00435267	-0.0157264	0.018244	-0.00224831	0.00470494	-0.00899828	-0.0490809	-0.00216722	0	0	0.00214081	0.000916671	-0.00282819
0.00233772	2010-11-16 01:30:00	0.0554371	0.0586112	0.00317411	-0.0080133	-0.0014734	0.0615954	0.00248693	-7.69772e-05	0.0110236	0.00744531	0.0606012	-0.0184497	-0.00437004	-0.0161939	0.0188982	-0.00233187	0.0048512	-0.00913385	-0.0492377	-0.00220091	0	0	0.00233772	0.000853352	-0.00317411
0.00241208	2010-11-16 02:00:00	0.0589908	0.0610194	0.00202858	-0.0080133	-0.00151415	0.0638043	0.00257909	-7.86822e-05	0.0111791	0.00756398	0.060577	-0.0184164	-0.00424784	-0.0168149	0.0195537	-0.00241133	0.00498858	-0.00928245	-0.0493056	-0.00223394	0	0	0.00241208	0.00068025	-0.00202858
0.00236318	2010-11-16 02:30:00	0.0604123	0.0633524	0.00294009	-0.0080133	-0.0015739	0.0661244	0.00269843	-7.99461e-05	0.0113739	0.00768007	0.0605145	-0.0183754	-0.00430026	-0.0174887	0.0204534	-0.00249662	0.00510706	-0.00941992	-0.049357	-0.00226679	0	0	0.00236318	0.000409324	-0.00294009
0.00219781	2010-11-16 03:00:00	0.0646767	0.0646843	7.58441e-06	-0.0080133	-0.00162249	0.0678289	0.00280016	-8.09073e-05	0.0116472	0.00779039	0.0604175	-0.0183265	-0.00433515	-0.0183334	0.0212091	-0.00257475	0.00521973	-0.00956952	-0.0493329	-0.00229809	0	0	0.00219781	6.05577e-05	-7.58441e-06
0.00192968	2010-11-16 03:30:00	0.0625445	0.0657258	0.00318128	-0.0080133	-0.00167852	0.0691855	0.00289233	-8.16141e-05	0.0119638	0.0078917	0.0603315	-0.0182826	-0.00443114	-0.0189132	0.0219188	-0.00264053	0.0053117	-0.00970989	-0.0492817	-0.00232727	0	0	0.00192968	-0.000339553	-0.00318128
0.00157839	2010-11-16 04:00:00	0.0646767	0.0663371	0.00166038	-0.0080133	-0.00175472	0.0701283	0.00300454	-8.2118e-05	0.0123332	0.00798731	0.0602007	-0.0182398	-0.00446603	-0.0195	0.0226324	-0.00270027	0.00538709	-0.00984879	-0.0491954	-0.00235423	0	0	0.00157839	-0.000760017	-0.00166038
0.00116801	2010-11-16 04:30:00	0.0653874	0.0669178	0.00153041	-0.0080133	-0.00181898	0.0711823	0.00309559	-8.22291e-05	0.0127125	0.00808349	0.060014	-0.0181897	-0.00450976	-0.0199018	0.0230802	-0.00274356	0.00543935	-0.00997524	-0.0490741	-0.00238128	0	0	0.00116801	-0.00116769	-0.00153041
0.000725491	2010-11-16 05:00:00	0.0646767	0.0665791	0.0019024	-0.0080133	-0.00181526	0.0716763	0.00317933	-8.2213e-05	0.0131026	0.00816425	0.0598096	-0.01813	-0.00487619	-0.0203612	0.0234992	-0.00278528	0.00545654	-0.0100907	-0.0489443	-0.00240596	0	0	0.000725491	-0.00152977	-0.0019024
0.000278803	2010-11-16 05:30:00	0.0639659	0.0667036	0.00273773	-0.0080133	-0.00185933	0.0721911	0.00325258	-8.21067e-05	0.0134966	0.00823283	0.0595377	-0.018075	-0.00496303	-0.0206385	0.0239364	-0.00280829	0.00546573	-0.0102011	-0.0487988	-0.00243236	0	0	0.000278803	-0.00181621	-0.00273773
-0.000144813	2010-11-16 06:00:00	0.0653874	0.0663189	0.000931468	-0.0080133	-0.00189558	0.0724381	0.00329904	-8.18089e-05	0.013881	0.00827889	0.05919	-0.0180255	-0.00515531	-0.0209257	0.0241874	-0.00281509	0.00546561	-0.0103141	-0.0485884	-0.00245966	0	0	-0.000144813	-0.00200186	-0.000931468
-0.000520579	2010-11-16 06:30:00	0.0639659	0.0659058	0.00193992	-0.0080133	-0.00191536	0.072473	0.0033382	-8.15223e-05	0.0142594	0.00830769	0.0587894	-0.0179831	-0.00531209	-0.0211372	0.0243842	-0.00281666	0.00545473	-0.0104024	-0.0483643	-0.00248599	0	0	-0.000520579	-0.00206825	-0.00193992
-0.000827669	2010-11-16 07:00:00	0.0632552	0.0651485	0.00189332	-0.0080133	-0.00190753	0.0720591	0.0033721	-8.13259e-05	0.0146097	0.00832366	0.0583565	-0.0179405	-0.00558269	-0.0212629	0.0244864	-0.0028033	0.00546044	-0.0104762	-0.0481079	-0.0025113	0	0	-0.000827669	-0.00200479	-0.00189332
-0.00105043	2010-11-16 07:30:00	0.0625445	0.0645649	0.0020204	-0.0080133	-0.00193554	0.0716104	0.00339196	-8.14595e-05	0.014887	0.00833068	0.0578361	-0.0179004	-0.00579203	-0.0211365	0.0243469	-0.00276951	0.00547218	-0.01052	-0.047768	-0.00253368	0	0	-0.00105043	-0.00180943	-0.0020204
-0.00117922	2010-11-16 08:00:00	0.0632552	0.0642616	0.0010064	-0.0080133	-0.00192771	0.0713634	0.0034047	-8.22999e-05	0.0151515	0.00833775	0.0572672	-0.0178644	-0.00618467	-0.0209615	0.0241457	-0.00273648	0.00550037	-0.0105426	-0.0473739	-0.00255433	0	0	-0.00117922	-0.00148865	-0.0010064
-0.0012109	2010-11-16 08:30:00	0.0632552	0.06438	0.00112481	-0.0080133	-0.00191576	0.0710155	0.00340283	-8.34961e-05	0.0153481	0.00833319	0.0566814	-0.0178292	-0.00609706	-0.0207106	0.0237778	-0.0027049	0.0055346	-0.0105499	-0.0469662	-0.00257491	0	0	-0.0012109	-0.00105699	-0.00112481
-0.00114892	2010-11-16 09:00:00	0.0625445	0.0648174	0.00227291	-0.0080133	-0.00190753	0.0710155	0.00339065	-8.54845e-05	0.0155125	0.00831709	0.0560845	-0.0177928	-0.00635897	-0.0203212	0.0234037	-0.00268892	0.00558171	-0.0105542	-0.046486	-0.00259509	0	0	-0.00114892	-0.000535959	-0.00227291
-0.00100294	2010-11-16 09:30:00	0.0646767	0.065485	0.000808296	-0.0080133	-0.00189146	0.0710711	0.00337454	-8.79123e-05	0.0156387	0.0082914	0.0554399	-0.0177549	-0.00655079	-0.0199904	0.0230807	-0.00269307	0.00564159	-0.0105588	-0.0459433	-0.00261341	0	0	-0.00100294	4.73261e-05	-0.000808296
-0.000788183	2010-11-16 10:00:00	0.0653874	0.0669654	0.00157798	-0.0080133	-0.00189558	0.0718535	0.00335506	-9.04739e-05	0.0157014	0.00825796	0.0547328	-0.0177207	-0.00660321	-0.0197232	0.0228132	-0.00271834	0.00571457	-0.0105469	-0.0453952	-0.00262998	0	0	-0.000788183	0.000661873	-0.00157798
-0.00052438	2010-11-16 10:30:00	0.0675196	0.0696184	0.00209883	-0.0080133	-0.00186756	0.0735891	0.00334419	-9.34491e-05	0.0157448	0.00821108	0.0540323	-0.0176831	-0.0066381	-0.0197209	0.0229623	-0.00277796	0.0057941	-0.0105212	-0.044847	-0.00264705	0	0	-0.00052438	0.00127463	-0.00209883
-0.00023452	2010-11-16 11:00:00	0.0710733	0.0726035	0.00153022	-0.0080133	-0.00189146	0.0759855	0.00334588	-9.60252e-05	0.0157865	0.00816492	0.0533333	-0.0176464	-0.00683875	-0.0200616	0.023301	-0.00284732	0.00589211	-0.0104907	-0.0442747	-0.0026632	0	0	-0.00023452	0.00185239	-0.00153022
5.66431e-05	2010-11-16 11:30:00	0.0739162	0.0769673	0.00305106	-0.0080133	-0.00189558	0.0792691	0.00334925	-9.82405e-05	0.0158088	0.00812386	0.0526306	-0.0176091	-0.0067775	-0.0205551	0.0239976	-0.00292952	0.00600976	-0.0104549	-0.0436322	-0.00267639	0	0	5.66431e-05	0.00236357	-0.00305106
0.00032418	2010-11-16 12:00:00	0.0788913	0.0804715	0.00158022	-0.0080133	-0.00191948	0.081972	0.0033929	-0.000100041	0.0158899	0.00807183	0.0519117	-0.0175671	-0.0067775	-0.0214251	0.0248891	-0.0030163	0.00612528	-0.0104006	-0.0429761	-0.00268982	0	0	0.00032418	0.00277993	-0.00158022
0.000544603	2010-11-16 12:30:00	0.0831557	0.0837151	0.000559363	-0.0080133	-0.0020237	0.0845391	0.00347121	-0.00010139	0.0159933	0.00801147	0.0511679	-0.0175197	-0.00672525	-0.0221283	0.0256846	-0.00308884	0.00623448	-0.0103574	-0.0423495	-0.00270227	0	0	0.000544603	0.00307801	-0.000559363
0.000697433	2010-11-16 13:00:00	0.0852879	0.0863164	0.00102847	-0.0080133	-0.00206817	0.0865359	0.00357724	-0.000102393	0.0161655	0.00793052	0.0504475	-0.0174711	-0.00662058	-0.0228943	0.0264896	-0.0031584	0.00630741	-0.0103156	-0.0417176	-0.00271372	0	0	0.000697433	0.00324033	-0.00102847
0.000766608	2010-11-16 13:30:00	0.0867094	0.0881964	0.00148703	-0.0080133	-0.00218434	0.0880038	0.0037213	-0.000102652	0.016369	0.00783937	0.0497103	-0.017421	-0.00652443	-0.0233689	0.0270712	-0.00320909	0.00634521	-0.0102543	-0.0410831	-0.00272553	0	0	0.000766608	0.00325631	-0.00148703
0.000741666	2010-11-16 14:00:00	0.0881308	0.0897123	0.00158145	-0.0080133	-0.00224488	0.0892492	0.00384626	-0.000102114	0.0166003	0.00773601	0.0489686	-0.017363	-0.00629756	-0.0237989	0.0275046	-0.00325986	0.0063474	-0.0101811	-0.0404054	-0.0027385	0	0	0.000741666	0.00312289	-0.00158145
0.000618612	2010-11-16 14:30:00	0.0874201	0.0901695	0.00274937	-0.0080133	-0.00228484	0.0897988	0.00396522	-0.000100588	0.0168945	0.00761856	0.0482108	-0.0172992	-0.00631524	-0.0241014	0.0278667	-0.00329112	0.00632511	-0.0100722	-0.0397438	-0.00275197	0	0	0.000618612	0.00284471	-0.00274937
0.000400405	2010-11-16 15:00:00	0.0874201	0.0907832	0.00336313	-0.0080133	-0.00236105	0.0906511	0.00406395	-9.84145e-05	0.0171998	0.00749986	0.0474368	-0.0172399	-0.00627166	-0.0243564	0.0282459	-0.00330854	0.00628814	-0.00994774	-0.0390768	-0.002763	0	0	0.000400405	0.00243408	-0.00336313
9.70168e-05	2010-11-16 15:30:00	0.0859986	0.0903692	0.00437058	-0.0080133	-0.00235733	0.0907765	0.00412989	-9.57516e-05	0.0175258	0.00737796	0.0466356	-0.0171799	-0.00628035	-0.0247094	0.028596	-0.00329221	0.00623056	-0.00980169	-0.0384071	-0.00277357	0	0	9.70168e-05	0.00191046	-0.00437058
-0.000274963	2010-11-16 16:00:00	0.0852879	0.0886097	0.00332182	-0.0080133	-0.00238945	0.0902062	0.0041889	-9.26491e-05	0.0178631	0.0072606	0.045808	-0.017125	-0.00664694	-0.0249808	0.028765	-0.00325366	0.00614532	-0.00964529	-0.0377213	-0.0027838	0	0	-0.000274963	0.00129963	-0.00332182
-0.000693174	2010-11-16 16:30:00	0.082445	0.0855723	0.00312728	-0.0080133	-0.00239357	0.0880917	0.00422825	-8.97157e-05	0.0182312	0.00713991	0.0449722	-0.0170739	-0.00669036	-0.0250507	0.0287555	-0.00319854	0.00603643	-0.00948494	-0.0370328	-0.00279447	0	0	-0.000693174	0.00063246	-0.00312728
-0.00113076	2010-11-16 17:00:00	0.0781806	0.0806243	0.00244374	-0.0080133	-0.00243353	0.0846969	0.0042586	-8.64377e-05	0.0185768	0.0070129	0.0441203	-0.0170204	-0.00716161	-0.0246617	0.0281964	-0.00312391	0.00590854	-0.0093236	-0.036328	-0.0028063	0	0	-0.00113076	-5.66238e-05	-0.00244374
-0.00155798	2010-11-16 17:30:00	0.0767591	0.0758792	-0.000879927	-0.0080133	-0.00241375	0.0810099	0.00425729	-8.34898e-05	0.0188851	0.00689038	0.0433198	-0.0169675	-0.0072835	-0.0238827	0.0273321	-0.00304727	0.00574852	-0.00917128	-0.0355936	-0.00281796	0	0	-0.00155798	-0.00073149	0.000879927
-0.00194416	2010-11-16 18:00:00	0.0710733	0.0716359	0.00056263	-0.0080133	-0.00236144	0.0777017	0.00422581	-8.09395e-05	0.0191097	0.00677492	0.0425583	-0.0169181	-0.00747548	-0.0229804	0.0264646	-0.00296065	0.00557397	-0.00899786	-0.0348537	-0.00283064	0	0	-0.00194416	-0.00135634	-0.00056263
-0.00225968	2010-11-16 18:30:00	0.0675196	0.068484	0.000964449	-0.0080133	-0.00228151	0.0755691	0.00413084	-7.82299e-05	0.0191814	0.0066601	0.0417865	-0.0168773	-0.00761504	-0.0222092	0.0256098	-0.00287081	0.00541736	-0.00882399	-0.0341004	-0.00284378	0	0	-0.00225968	-0.00189784	-0.000964449
-0.00247807	2010-11-16 19:00:00	0.0653874	0.0658869	0.000499493	-0.0080133	-0.00214105	0.0738335	0.00398153	-7.56909e-05	0.0191564	0.00654459	0.0410324	-0.0168374	-0.00771972	-0.0217669	0.0251184	-0.0027893	0.00527724	-0.00865342	-0.033398	-0.00285702	0	0	-0.00247807	-0.00232728	-0.000499493
-0.00257796	2010-11-16 19:30:00	0.0639659	0.0627908	-0.00117508	-0.0080133	-0.00206445	0.0716595	0.00383035	-7.35029e-05	0.0190206	0.00642976	0.0402687	-0.0167932	-0.00774577	-0.0214443	0.024574	-0.00270863	0.00516152	-0.00849696	-0.0327417	-0.00287129	0	0	-0.00257796	-0.00262247	0.00117508
-0.00254471	2010-11-16 20:00:00	0.0582801	0.059627	0.00134688	-0.0080133	-0.0020043	0.069117	0.00367523	-7.22874e-05	0.0188274	0.00630451	0.039541	-0.0167553	-0.00782423	-0.0209062	0.0239147	-0.00261256	0.00505887	-0.00833351	-0.032091	-0.00288484	0	0	-0.00254471	-0.00276938	-0.00134688
-0.00237168	2010-11-16 20:30:00	0.0568586	0.0564575	-0.000401067	-0.0080133	-0.001952	0.0663585	0.00356769	-7.16611e-05	0.0185885	0.0061602	0.0388699	-0.0167165	-0.00805994	-0.0201689	0.0231178	-0.00252614	0.00495507	-0.00816873	-0.0314482	-0.00289967	0	0	-0.00237168	-0.0027633	0.000401067
-0.00206095	2010-11-16 21:00:00	0.0547264	0.0538681	-0.000858293	-0.0080133	-0.00194005	0.0637914	0.00347177	-7.14647e-05	0.0182455	0.00602744	0.0382583	-0.01668	-0.00804226	-0.0193119	0.0221349	-0.00245344	0.00484449	-0.00800157	-0.0308056	-0.00291579	0	0	-0.00206095	-0.00260934	0.000858293
-0.00162348	2010-11-16 21:30:00	0.0525942	0.0521864	-0.000407845	-0.0080133	-0.00183955	0.0617493	0.00336499	-7.15242e-05	0.0178484	0.00590044	0.0376982	-0.016641	-0.00792022	-0.0184753	0.0211337	-0.00240722	0.00472833	-0.00780498	-0.0301843	-0.00293372	0	0	-0.00162348	-0.00232235	0.000407845
-0.00107865	2010-11-16 22:00:00	0.0525942	0.0522707	-0.000323509	-0.0080133	-0.00177118	0.0609384	0.00325821	-7.18961e-05	0.0173986	0.00577532	0.0371873	-0.0165984	-0.00771057	-0.0177141	0.0205048	-0.00237443	0.00463045	-0.00759563	-0.029617	-0.00295121	0	0	-0.00107865	-0.00192603	0.000323509
-0.000453178	2010-11-16 22:30:00	0.0568586	0.0543409	-0.00251766	-0.0080133	-0.00171887	0.0619226	0.00312876	-7.20974e-05	0.0168892	0.00564635	0.0367029	-0.0165539	-0.00729203	-0.0173517	0.0202266	-0.00234739	0.00455347	-0.00739847	-0.0291091	-0.00296746	0	0	-0.000453178	-0.00145142	0.00251766
0.000220441	2010-11-16 23:00:00	0.0561479	0.0564134	0.000265513	-0.0080133	-0.00163071	0.0632792	0.00300736	-7.17512e-05	0.0163296	0.00551804	0.0362141	-0.0165154	-0.0070478	-0.0174505	0.0201762	-0.00233041	0.00449857	-0.00720942	-0.0286418	-0.00298429	0	0	0.000220441	-0.000934786	-0.000265513
0.000906004	2010-11-16 23:30:00	0.0589908	0.0580304	-0.00096037	-0.0080133	-0.00159036	0.0641004	0.00292493	-7.12199e-05	0.0158198	0.00539229	0.0357599	-0.0164757	-0.00693444	-0.0177036	0.0204021	-0.00231327	0.00447494	-0.0070106	-0.0282203	-0.00300213	0	0	0.000906004	-0.000414988	0.00096037
0.00156588	2010-11-17	0.0597015	0.0586122	-0.00108932	-0.0080133	-0.00161837	0.0638987	0.00289926	-7.07579e-05	0.0153897	0.00526917	0.0353446	-0.0164329	-0.00682976	-0.0177382	0.0203295	-0.00228065	0.00445751	-0.00680705	-0.0277992	-0.00302117	0	0	0.00156588	6.93495e-05	0.00108932
0.00216348	2010-11-17 00:30:00	0.0597015	0.0588275	-0.000873985	-0.0080133	-0.00169869	0.0632831	0.0029165	-7.0716e-05	0.0150404	0.00515437	0.0349895	-0.0163836	-0.00677735	-0.0174369	0.0200121	-0.00223896	0.00442857	-0.00659822	-0.027386	-0.00303952	0	0	0.00216348	0.000482742	0.000873985
0.00266558	2010-11-17 01:00:00	0.0589908	0.058995	4.23619e-06	-0.0080133	-0.00170281	0.0623752	0.00296427	-7.04713e-05	0.0147795	0.00504858	0.0346881	-0.0163301	-0.00644597	-0.017005	0.0195036	-0.00220364	0.00438896	-0.00640106	-0.0269862	-0.0030557	0	0	0.00266558	0.000795553	-4.23619e-06
0.00304456	2010-11-17 01:30:00	0.0589908	0.0589808	-1.00385e-05	-0.0080133	-0.00171476	0.0615126	0.00300024	-7.01525e-05	0.0145356	0.00495625	0.0344522	-0.0162732	-0.00617553	-0.0164687	0.0189711	-0.00218015	0.00432737	-0.0062117	-0.0266242	-0.00307362	0	0	0.00304456	0.000986271	1.00385e-05
0.00328011	2010-11-17 02:00:00	0.0589908	0.0591534	0.000162607	-0.0080133	-0.00168263	0.0611195	0.00300099	-6.98708e-05	0.0143224	0.00487675	0.0342633	-0.0162101	-0.00596633	-0.0160822	0.0186254	-0.00217576	0.004247	-0.00603565	-0.0262973	-0.003092	0	0	0.00328011	0.00104319	-0.000162607
0.00336052	2010-11-17 02:30:00	0.0604123	0.0595011	-0.000911239	-0.0080133	-0.00165089	0.061241	0.00297439	-6.90561e-05	0.0141085	0.00480623	0.0341008	-0.016143	-0.00567837	-0.0159272	0.0184413	-0.0021659	0.00416411	-0.00587386	-0.0260298	-0.00310977	0	0	0.00336052	0.000965309	0.000911239
0.00328342	2010-11-17 03:00:00	0.0597015	0.0604644	0.000762889	-0.0080133	-0.00163071	0.0621592	0.00293542	-6.74349e-05	0.0139237	0.00474013	0.0339589	-0.0160722	-0.00539071	-0.0159877	0.0186287	-0.00216627	0.00407825	-0.00573312	-0.0258162	-0.00312818	0	0	0.00328342	0.000762423	-0.000762889
0.00305576	2010-11-17 03:30:00	0.0589908	0.0596343	0.000643522	-0.0080133	-0.00161054	0.0622847	0.00290488	-6.51439e-05	0.0138022	0.00467084	0.03382	-0.0160047	-0.00555633	-0.0163367	0.0188242	-0.00216373	0.00396195	-0.00561545	-0.0256325	-0.00314631	0	0	0.00305576	0.000454337	-0.000643522
0.00269328	2010-11-17 04:00:00	0.0554371	0.0580025	0.00256539	-0.0080133	-0.00162249	0.0617144	0.00288315	-6.23119e-05	0.0137292	0.00459637	0.033709	-0.015936	-0.00573093	-0.0164259	0.0188356	-0.00213271	0.00383565	-0.00550893	-0.0254677	-0.00316317	0	0	0.00269328	6.93213e-05	-0.00256539
0.00221939	2010-11-17 04:30:00	0.0540157	0.0558665	0.0018508	-0.0080133	-0.00163444	0.0602814	0.00289158	-5.89631e-05	0.0137265	0.004511	0.0336546	-0.0158659	-0.00564348	-0.0163683	0.0188116	-0.00208254	0.0036992	-0.00540332	-0.0253191	-0.00318135	0	0	0.00221939	-0.000358088	-0.0018508
0.00166353	2010-11-17 05:00:00	0.0511728	0.0529826	0.00180977	-0.0080133	-0.00169047	0.0582885	0.00291687	-5.51007e-05	0.0137575	0.00442569	0.0336032	-0.015795	-0.0056348	-0.0160417	0.0184815	-0.00200489	0.00354807	-0.00529659	-0.0251814	-0.00319937	0	0	0.00166353	-0.000789753	-0.00180977
0.0010592	2010-11-17 05:30:00	0.0454869	0.0491959	0.00370903	-0.0080133	-0.00163894	0.055499	0.00291181	-5.13397e-05	0.0137565	0.00433582	0.0335458	-0.0157284	-0.00542545	-0.0156757	0.0178153	-0.00191984	0.00335531	-0.00518306	-0.0250435	-0.00321649	0	0	0.0010592	-0.00118684	-0.00370903
0.000441764	2010-11-17 06:00:00	0.042644	0.0450374	0.00239335	-0.0080133	-0.00159447	0.0521145	0.00289421	-4.82163e-05	0.0137061	0.0042383	0.0335612	-0.0156611	-0.00525084	-0.0150142	0.0171125	-0.00179826	0.0031402	-0.00505794	-0.0249866	-0.00323386	0	0	0.000441764	-0.00151274	-0.00239335
-0.000153783	2010-11-17 06:30:00	0.039801	0.0414371	0.00163612	-0.0080133	-0.00157841	0.0492098	0.00284175	-4.51396e-05	0.01358	0.00415113	0.0336098	-0.0155962	-0.00510274	-0.0141554	0.0162684	-0.00167325	0.00294094	-0.00494164	-0.0249165	-0.00325254	0	0	-0.000153783	-0.00173575	-0.00163612
-0.000695022	2010-11-17 07:00:00	0.0355366	0.0367269	0.00119032	-0.0080133	-0.00149848	0.045537	0.00272617	-4.18778e-05	0.0133701	0.00406964	0.0336539	-0.0155393	-0.00505917	-0.0133782	0.0151384	-0.0015522	0.00276364	-0.0048169	-0.0248355	-0.0032705	0	0	-0.000695022	-0.00183139	-0.00119032
-0.00115405	2010-11-17 07:30:00	0.02914	0.0321716	0.00303161	-0.0080133	-0.00138564	0.0417697	0.00260721	-3.93033e-05	0.0131189	0.00399011	0.0337281	-0.0154836	-0.00511158	-0.0123477	0.013905	-0.00144003	0.00260874	-0.00469192	-0.0248162	-0.00328869	0	0	-0.00115405	-0.0017841	-0.00303161
-0.0015091	2010-11-17 08:00:00	0.0262971	0.0285799	0.00228283	-0.0080133	-0.00130943	0.0384616	0.00247213	-3.83325e-05	0.0128403	0.00391574	0.0338883	-0.0154399	-0.00514647	-0.0112064	0.0128092	-0.00131056	0.00248943	-0.0045889	-0.0248405	-0.00330567	0	0	-0.0015091	-0.00158826	-0.00228283
-0.00174575	2010-11-17 08:30:00	0.0241649	0.0265223	0.00235742	-0.0080133	-0.00126124	0.0367984	0.00231065	-3.80411e-05	0.0124949	0.00386198	0.0340853	-0.0153997	-0.00544328	-0.0101238	0.0117089	-0.00117751	0.00239493	-0.00449207	-0.0248675	-0.00332216	0	0	-0.00174575	-0.00124854	-0.00235742
-0.00185764	2010-11-17 09:00:00	0.0241649	0.0248342	0.000669291	-0.0080133	-0.0011051	0.0350422	0.00213605	-3.8297e-05	0.0120842	0.00381964	0.0342786	-0.0153622	-0.00518106	-0.00950115	0.0107324	-0.00109371	0.00232461	-0.00440454	-0.0249079	-0.00333916	0	0	-0.00185764	-0.000779508	-0.000669291
-0.00184668	2010-11-17 09:30:00	0.0206112	0.0226265	0.00201533	-0.0080133	-0.00100793	0.0326768	0.00198449	-3.91857e-05	0.0116668	0.00378505	0.0344925	-0.0153293	-0.00509406	-0.00878733	0.00982449	-0.00105272	0.00229159	-0.00432766	-0.0250371	-0.00335542	0	0	-0.00184668	-0.000204577	-0.00201533
-0.00172271	2010-11-17 10:00:00	0.018479	0.0214065	0.00292753	-0.0080133	-0.000984031	0.030993	0.0018438	-4.12272e-05	0.0112227	0.00376007	0.034788	-0.0152981	-0.00507654	-0.00778575	0.00885927	-0.0010297	0.00229994	-0.0042902	-0.0251936	-0.00337055	0	0	-0.00172271	0.00044553	-0.00292753
-0.00150276	2010-11-17 10:30:00	0.0199005	0.0226995	0.002799	-0.0080133	-0.000951903	0.0313124	0.00172933	-4.37404e-05	0.0107222	0.003748	0.0351224	-0.015274	-0.00487573	-0.00694872	0.00826634	-0.00102468	0.00231368	-0.00426119	-0.0253665	-0.00338713	0	0	-0.00150276	0.00113476	-0.002799
-0.00120981	2010-11-17 11:00:00	0.0241649	0.0258048	0.00163993	-0.0080133	-0.000883923	0.0334515	0.00163866	-4.612e-05	0.0101257	0.00375318	0.0354686	-0.0152469	-0.0044834	-0.00686307	0.00821032	-0.0010563	0.00233914	-0.00424788	-0.02555	-0.00340548	0	0	-0.00120981	0.00182398	-0.00163993
-0.000871247	2010-11-17 11:30:00	0.0277186	0.0290304	0.00131183	-0.0080133	-0.000791261	0.0359733	0.00154761	-4.79361e-05	0.00958315	0.00376408	0.0358383	-0.015227	-0.00425653	-0.0074253	0.00870944	-0.0011249	0.00238435	-0.00425073	-0.0258116	-0.00342339	0	0	-0.000871247	0.00247328	-0.00131183
-0.000517016	2010-11-17 12:00:00	0.0305615	0.0318866	0.00132505	-0.0080133	-0.000799097	0.0382378	0.00149534	-4.93062e-05	0.0091047	0.003775	0.0362536	-0.0152132	-0.00413449	-0.00813256	0.00943562	-0.0012042	0.00245808	-0.00427885	-0.0261354	-0.00344051	0	0	-0.000517016	0.00304434	-0.00132505
-0.000177679	2010-11-17 12:30:00	0.0334044	0.0353132	0.00190882	-0.0080133	-0.000875305	0.0404571	0.00149796	-5.0145e-05	0.00869665	0.00378592	0.0367167	-0.0152078	-0.003506	-0.00865067	0.0101132	-0.00126402	0.00253178	-0.00432344	-0.0264648	-0.00345532	0	0	-0.000177679	0.00350258	-0.00190882
0.000117615	2010-11-17 13:00:00	0.0355366	0.0381495	0.00261288	-0.0080133	-0.000955625	0.0424642	0.00157196	-5.04252e-05	0.00840638	0.0037994	0.0372209	-0.0152124	-0.0031839	-0.0091353	0.0106727	-0.00130989	0.00258108	-0.0043706	-0.026805	-0.00346736	0	0	0.000117615	0.00381909	-0.00261288
0.000343069	2010-11-17 13:30:00	0.0376688	0.0402856	0.00261684	-0.0080133	-0.00100382	0.0441131	0.00168211	-4.99036e-05	0.00820652	0.00381608	0.0377443	-0.0152274	-0.00306155	-0.00964109	0.0112008	-0.0013471	0.00261064	-0.00441057	-0.0271694	-0.00347901	0	0	0.000343069	0.00397223	-0.00261684
0.000477996	2010-11-17 14:00:00	0.0390903	0.041228	0.00213766	-0.0080133	-0.00105612	0.0447985	0.00179602	-4.86751e-05	0.00809642	0.00383342	0.0382919	-0.0152471	-0.00291331	-0.0100793	0.011626	-0.00137683	0.00262404	-0.00444856	-0.0275932	-0.00348879	0	0	0.000477996	0.00394884	-0.00213766
0.000508275	2010-11-17 14:30:00	0.039801	0.0416713	0.00187027	-0.0080133	-0.00113233	0.0449343	0.00189774	-4.70281e-05	0.0080634	0.0038546	0.0388593	-0.0152704	-0.00251183	-0.0103131	0.011901	-0.00138709	0.00262002	-0.00448795	-0.0280521	-0.00349722	0	0	0.000508275	0.00374503	-0.00187027
0.000427432	2010-11-17 15:00:00	0.0390903	0.0413726	0.00228232	-0.0080133	-0.00116857	0.0444196	0.0019886	-4.51573e-05	0.00817184	0.00387773	0.0394672	-0.0153004	-0.0020933	-0.0104164	0.0120265	-0.0013782	0.00260057	-0.00453194	-0.0285219	-0.00350412	0	0	0.000427432	0.00336647	-0.00228232
0.000237245	2010-11-17 15:30:00	0.0383796	0.0401896	0.00181001	-0.0080133	-0.0012007	0.0436475	0.00206017	-4.28937e-05	0.0083003	0.00390857	0.0401199	-0.0153415	-0.00204987	-0.0104417	0.0120618	-0.00135679	0.00256635	-0.00457105	-0.0290133	-0.00350935	0	0	0.000237245	0.00282823	-0.00181001
-5.21576e-05	2010-11-17 16:00:00	0.0362474	0.0375869	0.00133952	-0.0080133	-0.00119287	0.0421693	0.00209801	-4.05398e-05	0.00844477	0.00394647	0.040788	-0.0153918	-0.00239025	-0.0104429	0.0119703	-0.00133619	0.00252253	-0.00460694	-0.0295263	-0.0035136	0	0	-5.21576e-05	0.00215419	-0.00133952
-0.000422753	2010-11-17 16:30:00	0.0326937	0.0342883	0.00159464	-0.0080133	-0.00118875	0.0400303	0.00210551	-3.82874e-05	0.00859558	0.00399722	0.0415062	-0.0154511	-0.00262565	-0.0102578	0.0117211	-0.00130546	0.00248293	-0.00464837	-0.0300582	-0.00351667	0	0	-0.000422753	0.00137587	-0.00159464
-0.000849607	2010-11-17 17:00:00	0.0284293	0.0309925	0.00256323	-0.0080133	-0.00116074	0.0377761	0.00208977	-3.62959e-05	0.00880412	0.00405951	0.042264	-0.0155212	-0.00274769	-0.00993115	0.0114056	-0.00126792	0.0024465	-0.00469824	-0.0306385	-0.0035194	0	0	-0.000849607	0.000530917	-0.00256323
-0.00130236	2010-11-17 17:30:00	0.0262971	0.0277181	0.00142096	-0.0080133	-0.00114467	0.0356578	0.00204556	-3.48195e-05	0.00899997	0.00413077	0.0430417	-0.0156	-0.00287857	-0.00959105	0.01107	-0.00122845	0.00241249	-0.00475775	-0.0312299	-0.00352048	0	0	-0.00130236	-0.000338826	-0.00142096
-0.00174713	2010-11-17 18:00:00	0.0220327	0.0242164	0.00218373	-0.0080133	-0.00108042	0.033595	0.00197662	-3.37472e-05	0.00911941	0.00420969	0.0438289	-0.0156809	-0.00310544	-0.00935432	0.010723	-0.00119425	0.00237341	-0.00483005	-0.0318589	-0.00352157	0	0	-0.00174713	-0.00118956	-0.00218373
-0.00214873	2010-11-17 18:30:00	0.0177683	0.0209588	0.00319051	-0.0080133	-0.00100421	0.0316228	0.00188407	-3.32272e-05	0.00914943	0.00428733	0.0446712	-0.0157648	-0.003245	-0.00910643	0.0104398	-0.00117128	0.00234639	-0.00491898	-0.0325338	-0.00352448	0	0	-0.00214873	-0.001978	-0.00319051
-0.00247304	2010-11-17 19:00:00	0.0156361	0.0181805	0.00254443	-0.0080133	-0.000959739	0.0299183	0.00178647	-3.31692e-05	0.00910972	0.00437333	0.0455356	-0.0158568	-0.00331463	-0.00884147	0.0101912	-0.00115551	0.00234102	-0.00501185	-0.0332251	-0.00352662	0	0	-0.00247304	-0.00266389	-0.00254443
-0.00268941	2010-11-17 19:30:00	0.0142147	0.0162201	0.00200536	-0.0080133	-0.000907823	0.0288293	0.00168156	-3.35846e-05	0.0089846	0.00446186	0.046425	-0.0159612	-0.00331463	-0.00857537	0.00987198	-0.00114755	0.0023556	-0.00510571	-0.0339002	-0.00352865	0	0	-0.00268941	-0.00321249	-0.00200536
-0.00277294	2010-11-17 20:00:00	0.0135039	0.0150197	0.0015158	-0.0080133	-0.000831617	0.0282448	0.00158152	-3.46005e-05	0.00879541	0.0045459	0.0473372	-0.016083	-0.00334952	-0.00841738	0.0097389	-0.00114791	0.00237979	-0.00519892	-0.0346291	-0.00352872	0	0	-0.00277294	-0.00359681	-0.0015158
-0.0027064	2010-11-17 20:30:00	0.0135039	0.0149218	0.00141791	-0.0080133	-0.000803211	0.0284672	0.00149965	-3.62588e-05	0.00854317	0.00462802	0.0482604	-0.0162158	-0.00334084	-0.0083798	0.00974711	-0.00114899	0.00242617	-0.00530017	-0.0353797	-0.00352596	0	0	-0.0027064	-0.00379948	-0.00141791
-0.00248167	2010-11-17 21:00:00	0.0142147	0.0154822	0.00126749	-0.0080133	-0.000771082	0.0291177	0.0014176	-3.82036e-05	0.00824888	0.00471595	0.0491814	-0.0163619	-0.00334952	-0.00848792	0.00986195	-0.0011609	0.00248922	-0.00539812	-0.0361519	-0.00352208	0	0	-0.00248167	-0.00381401	-0.00126749
-0.0021007	2010-11-17 21:30:00	0.0142147	0.016527	0.00231234	-0.0080133	-0.000738954	0.0298239	0.00136196	-4.04463e-05	0.00794026	0.00480312	0.0500951	-0.0165146	-0.00318375	-0.00868939	0.0100039	-0.00118939	0.00256453	-0.00549066	-0.0369403	-0.00351867	0	0	-0.0021007	-0.00364547	-0.00231234
-0.00157569	2010-11-17 22:00:00	0.0156361	0.0181866	0.00255046	-0.0080133	-0.000738954	0.0307421	0.0013421	-4.31672e-05	0.00766333	0.0048788	0.0510301	-0.016674	-0.00304418	-0.00875223	0.0100828	-0.00122504	0.00264922	-0.00557747	-0.0377316	-0.00351595	0	0	-0.00157569	-0.00331029	-0.00255046
-0.000928587	2010-11-17 22:30:00	0.018479	0.020761	0.00228204	-0.0080133	-0.000771082	0.0322862	0.00134716	-4.61586e-05	0.00740742	0.00495453	0.0519841	-0.0168349	-0.00300945	-0.00876633	0.0102134	-0.00126406	0.00273973	-0.00566936	-0.0385201	-0.0035128	0	0	-0.000928587	-0.00283538	-0.00228204
-0.000189965	2010-11-17 23:00:00	0.0227434	0.0245039	0.0017605	-0.0080133	-0.000791261	0.0347176	0.00136645	-4.91178e-05	0.00716819	0.00503408	0.0529485	-0.0169939	-0.0029482	-0.00891382	0.0104784	-0.00131504	0.00283605	-0.00575219	-0.0393113	-0.00351086	0	0	-0.000189965	-0.00225636	-0.0017605
0.000602808	2010-11-17 23:30:00	0.0270078	0.0286469	0.0016391	-0.0080133	-0.000799097	0.0373403	0.00140354	-5.18693e-05	0.00698402	0.00511173	0.0539166	-0.0171609	-0.00278243	-0.00934972	0.0109409	-0.00137768	0.00293891	-0.00582383	-0.0401105	-0.00350721	0	0	0.000602808	-0.00161522	-0.0016391
0.00140785	2010-11-18	0.0305615	0.032941	0.00237947	-0.0080133	-0.000843177	0.0401648	0.00145506	-5.43873e-05	0.00688059	0.00519772	0.0548905	-0.017328	-0.00275638	-0.00990719	0.0115289	-0.00144756	0.00306132	-0.00589705	-0.0409367	-0.00350453	0	0	0.00140785	-0.000957375	-0.00237947
0.00218142	2010-11-18 00:30:00	0.0341152	0.0372807	0.00316547	-0.0080133	-0.000895482	0.0428431	0.00152756	-5.67089e-05	0.00688794	0.00528953	0.0558945	-0.0175054	-0.0027128	-0.0104565	0.0122071	-0.00151028	0.00319226	-0.00598043	-0.0417819	-0.00350156	0	0	0.00218142	-0.000328447	-0.00316547
0.00288072	2010-11-18 01:00:00	0.0376688	0.0415351	0.00386635	-0.0080133	-0.000987753	0.0455667	0.00163228	-5.89243e-05	0.00695467	0.00539095	0.0569265	-0.0176984	-0.00263433	-0.0109887	0.0127862	-0.00156922	0.00330641	-0.00606744	-0.0426244	-0.00349588	0	0	0.00288072	0.000229044	-0.00386635
0.00346666	2010-11-18 01:30:00	0.0412225	0.0451595	0.00393702	-0.0080133	-0.00105201	0.0479217	0.00175311	-6.08096e-05	0.00711283	0.00550326	0.0579527	-0.0179	-0.00268659	-0.0114945	0.0133218	-0.00162929	0.00340038	-0.00616784	-0.0434588	-0.00348857	0	0	0.00346666	0.000678798	-0.00393702
0.00390643	2010-11-18 02:00:00	0.0440654	0.0481921	0.00412669	-0.0080133	-0.00112822	0.0498733	0.00188294	-6.21797e-05	0.00736575	0.00561875	0.0590016	-0.0181029	-0.00276506	-0.0119115	0.0138227	-0.00169165	0.00348644	-0.00627821	-0.0443255	-0.00348065	0	0	0.00390643	0.000993419	-0.00412669
0.00417558	2010-11-18 02:30:00	0.0469084	0.0505728	0.00366439	-0.0080133	-0.00119659	0.0514769	0.00201127	-6.29703e-05	0.00768272	0.00573679	0.0600483	-0.0183095	-0.00283484	-0.0122534	0.0142485	-0.00175659	0.00355919	-0.00640968	-0.0452139	-0.00347211	0	0	0.00417558	0.00115644	-0.00366439
0.00425963	2010-11-18 03:00:00	0.0483298	0.0527093	0.00437946	-0.0080133	-0.00126496	0.0530004	0.00213416	-6.33631e-05	0.00805775	0.00585549	0.0611111	-0.0185329	-0.00276506	-0.0126358	0.0147217	-0.00181416	0.00360554	-0.00655012	-0.0460996	-0.0034608	0	0	0.00425963	0.00116353	-0.00437946
0.00415493	2010-11-18 03:30:00	0.0497513	0.0546776	0.0049263	-0.0080133	-0.00131727	0.0547708	0.00224469	-6.33728e-05	0.00846948	0.0059742	0.0621689	-0.0187594	-0.00278258	-0.0131081	0.0152826	-0.00185777	0.00363414	-0.00669933	-0.0469933	-0.00345033	0	0	0.00415493	0.00102275	-0.0049263
0.00386882	2010-11-18 04:00:00	0.050462	0.0558401	0.00537807	-0.0080133	-0.00136134	0.056218	0.00233911	-6.26064e-05	0.00889655	0.0060974	0.0632141	-0.0189907	-0.00294835	-0.0137009	0.0159646	-0.00189084	0.00364882	-0.00685685	-0.0478953	-0.00344094	0	0	0.00386882	0.000753877	-0.00537807
0.0034191	2010-11-18 04:30:00	0.050462	0.0557092	0.00524723	-0.0080133	-0.00140542	0.0569487	0.00241761	-6.11607e-05	0.00932463	0.00621668	0.0642116	-0.019224	-0.0031839	-0.0142777	0.016456	-0.00191683	0.00366519	-0.00702143	-0.0488025	-0.00343067	0	0	0.0034191	0.000386797	-0.00524723
0.00283277	2010-11-18 05:00:00	0.0497513	0.054115	0.00436373	-0.0080133	-0.00143755	0.0562568	0.00249404	-5.95458e-05	0.00979508	0.00632894	0.0652178	-0.0194719	-0.00334968	-0.0145714	0.0166875	-0.00192298	0.00366053	-0.00718522	-0.0496884	-0.00341767	0	0	0.00283277	-4.08257e-05	-0.00436373
0.0021442	2010-11-18 05:30:00	0.0476191	0.0522958	0.00467669	-0.0080133	-0.00150181	0.0552584	0.00257254	-5.82981e-05	0.0102689	0.00644186	0.0662785	-0.0197346	-0.00348055	-0.0145079	0.0167221	-0.00190512	0.0036413	-0.00735711	-0.0505821	-0.0034046	0	0	0.0021442	-0.000486501	-0.00467669
0.00139285	2010-11-18 06:00:00	0.0469084	0.0501914	0.00328299	-0.0080133	-0.0015261	0.0540828	0.00262987	-5.71872e-05	0.0106946	0.00655283	0.0673796	-0.0200111	-0.00368974	-0.0143287	0.0165833	-0.00186573	0.00361236	-0.00752386	-0.0514223	-0.00339256	0	0	0.00139285	-0.000906182	-0.00328299
0.000620757	2010-11-18 06:30:00	0.0433547	0.047824	0.00446931	-0.0080133	-0.00151004	0.0527715	0.00265891	-5.59604e-05	0.0110489	0.00666515	0.068463	-0.0202878	-0.00381194	-0.0142236	0.0163347	-0.00183371	0.00357413	-0.00768527	-0.0522512	-0.00338265	0	0	0.000620757	-0.00125762	-0.00446931
-0.00013018	2010-11-18 07:00:00	0.0405118	0.0450264	0.00451456	-0.0080133	-0.00145812	0.050935	0.00264148	-5.5223e-05	0.0113309	0.00678319	0.0695457	-0.0205715	-0.00388157	-0.0140456	0.0160862	-0.00181162	0.00355578	-0.00785236	-0.0531555	-0.00337341	0	0	-0.00013018	-0.00150354	-0.00451456
-0.000820766	2010-11-18 07:30:00	0.0383796	0.0424074	0.00402781	-0.0080133	-0.00144167	0.0491956	0.00260439	-5.5128e-05	0.0115628	0.00690383	0.0706512	-0.0208722	-0.00402128	-0.0136796	0.015683	-0.00177561	0.00357163	-0.00802537	-0.0540816	-0.00336407	0	0	-0.000820766	-0.00161437	-0.00402781
-0.00141689	2010-11-18 08:00:00	0.0355366	0.0412715	0.00573493	-0.0080133	-0.00142188	0.0486667	0.00254594	-5.57671e-05	0.0116989	0.00703351	0.0717648	-0.0211768	-0.00418705	-0.0132261	0.0153171	-0.00174097	0.00361537	-0.00819886	-0.0550079	-0.00335474	0	0	-0.00141689	-0.00157044	-0.00573493
-0.00189148	2010-11-18 08:30:00	0.0369581	0.0403554	0.00339729	-0.0080133	-0.00135762	0.0482632	0.00247288	-5.71598e-05	0.0117499	0.00717277	0.0728644	-0.0214829	-0.0043353	-0.0130611	0.0150843	-0.00172399	0.00368847	-0.00838151	-0.055926	-0.00334693	0	0	-0.00189148	-0.0013633	-0.00339729
-0.00222604	2010-11-18 09:00:00	0.0348259	0.0397276	0.00490172	-0.0080133	-0.00130532	0.0480614	0.00240188	-5.93026e-05	0.0117332	0.00731711	0.0739626	-0.0218018	-0.00457085	-0.0129154	0.0148364	-0.00172194	0.00379303	-0.00857195	-0.0568575	-0.00333825	0	0	-0.00222604	-0.000996341	-0.00490172
-0.00241151	2010-11-18 09:30:00	0.0348259	0.0394715	0.00464561	-0.0080133	-0.00126907	0.0477691	0.00233556	-6.25983e-05	0.0117112	0.00745825	0.0750909	-0.0221285	-0.00474515	-0.0128102	0.0147544	-0.00175147	0.00392654	-0.00877704	-0.0577919	-0.00332922	0	0	-0.00241151	-0.00048452	-0.00464561
-0.00244863	2010-11-18 10:00:00	0.0362474	0.0406975	0.00445012	-0.0080133	-0.00130904	0.0483951	0.00229641	-6.67006e-05	0.0116452	0.00760971	0.0762346	-0.0224622	-0.00463164	-0.0126422	0.0147109	-0.00179754	0.0040877	-0.00899479	-0.0587424	-0.00332025	0	0	-0.00244863	0.000146707	-0.00445012
-0.00234758	2010-11-18 10:30:00	0.0383796	0.0431976	0.00481797	-0.0080133	-0.00126535	0.0500957	0.00226587	-7.11216e-05	0.011538	0.00776434	0.0774202	-0.0227947	-0.00451829	-0.0127098	0.0148037	-0.00188026	0.00425498	-0.00921628	-0.0596795	-0.00331219	0	0	-0.00234758	0.000863077	-0.00481797
-0.00212713	2010-11-18 11:00:00	0.042644	0.0470128	0.00436883	-0.0080133	-0.00125301	0.0529409	0.00226025	-7.5818e-05	0.0114096	0.00792473	0.0786779	-0.0231403	-0.00456201	-0.0130858	0.0153854	-0.0019973	0.00443495	-0.00943529	-0.0606513	-0.00330331	0	0	-0.00212713	0.00162377	-0.00436883
-0.00181323	2010-11-18 11:30:00	0.0483298	0.0520659	0.00373607	-0.0080133	-0.00126907	0.0570069	0.00226568	-8.00942e-05	0.0112708	0.00809031	0.0799127	-0.0234941	-0.00455318	-0.0138313	0.0162782	-0.00212866	0.00464162	-0.00967183	-0.0616343	-0.0032953	0	0	-0.00181323	0.00238403	-0.00373607
-0.00143716	2010-11-18 12:00:00	0.0533049	0.0580273	0.00472244	-0.0080133	-0.00130532	0.0617583	0.00228441	-8.39083e-05	0.011167	0.0082558	0.081174	-0.0238551	-0.00437004	-0.01487	0.0174984	-0.0022739	0.00485748	-0.00991273	-0.0626575	-0.00328701	0	0	-0.00143716	0.00309789	-0.00472244
-0.00103342	2010-11-18 12:30:00	0.0604123	0.0640103	0.003598	-0.0080133	-0.00136918	0.0665899	0.00237096	-8.72861e-05	0.0111547	0.00841488	0.0824714	-0.0242167	-0.00423916	-0.0161882	0.0189734	-0.00241857	0.0050747	-0.0101557	-0.0637617	-0.00327755	0	0	-0.00103342	0.00372104	-0.003598
-0.00063741	2010-11-18 13:00:00	0.0646767	0.0693857	0.00470899	-0.0080133	-0.00148575	0.0708719	0.00250547	-8.97236e-05	0.0112691	0.00856949	0.0837232	-0.0245709	-0.00408222	-0.0174418	0.0203254	-0.00254631	0.00529213	-0.0104067	-0.064842	-0.00326835	0	0	-0.00063741	0.00421337	-0.00470899
-0.00028307	2010-11-18 13:30:00	0.0689411	0.0735549	0.0046138	-0.0080133	-0.00162209	0.0743159	0.00267932	-9.16943e-05	0.01146	0.00872472	0.0849772	-0.0249311	-0.00420442	-0.0185972	0.0216338	-0.0026654	0.00547776	-0.0106477	-0.0659409	-0.00325821	0	0	-0.00028307	0.00454141	-0.0046138
-6.1185e-07	2010-11-18 14:00:00	0.0724947	0.0768645	0.00436976	-0.0080133	-0.00174649	0.0767718	0.0029015	-9.30853e-05	0.011778	0.00887162	0.0862657	-0.0253	-0.00406456	-0.0195242	0.0226652	-0.00276429	0.00564398	-0.0108756	-0.067083	-0.00324832	0	0	-6.1185e-07	0.00468016	-0.00436976
0.000185515	2010-11-18 14:30:00	0.0753377	0.079513	0.00417528	-0.0080133	-0.00188324	0.0788346	0.00311525	-9.38759e-05	0.012192	0.00901855	0.0875792	-0.0256756	-0.00398624	-0.0202567	0.0234569	-0.00285219	0.0057881	-0.0110982	-0.0681769	-0.00323563	0	0	0.000185515	0.00461462	-0.00417528
0.000258309	2010-11-18 15:00:00	0.0767591	0.0817751	0.00501597	-0.0080133	-0.00196356	0.0806852	0.00331327	-9.42478e-05	0.0126902	0.00916543	0.0888729	-0.0260497	-0.00401245	-0.0208617	0.0242733	-0.00292924	0.00590605	-0.0113141	-0.0692678	-0.00322412	0	0	0.000258309	0.00434067	-0.00501597
0.000209444	2010-11-18 15:30:00	0.0781806	0.082908	0.00472737	-0.0080133	-0.00203604	0.0820418	0.00347926	-9.43267e-05	0.0132237	0.00931367	0.0901349	-0.0264192	-0.0041258	-0.0214779	0.0249193	-0.0029928	0.00601281	-0.0115206	-0.070399	-0.00321333	0	0	0.000209444	0.0038654	-0.00472737
3.99586e-05	2010-11-18 16:00:00	0.0781806	0.0834143	0.00523375	-0.0080133	-0.00208424	0.0830855	0.00359897	-9.4098e-05	0.0137659	0.00946055	0.091436	-0.0267868	-0.00431793	-0.0220636	0.0255697	-0.00303979	0.00610129	-0.0117201	-0.0715278	-0.00320268	0	0	3.99586e-05	0.00320684	-0.00523375
-0.000239651	2010-11-18 16:30:00	0.0774699	0.0827622	0.00529232	-0.0080133	-0.00212831	0.0833778	0.00370763	-9.38533e-05	0.0143905	0.00960366	0.0927392	-0.0271481	-0.00473662	-0.0226293	0.0262126	-0.00308715	0.00618113	-0.0119121	-0.072662	-0.00319306	0	0	-0.000239651	0.00239316	-0.00529232
-0.000609955	2010-11-18 17:00:00	0.0753377	0.081242	0.00590428	-0.0080133	-0.00219668	0.0830997	0.00378631	-9.34605e-05	0.0150098	0.00974859	0.0940285	-0.0275133	-0.00510305	-0.0230411	0.0265929	-0.00312022	0.00625515	-0.0121072	-0.0737585	-0.00318351	0	0	-0.000609955	0.00146127	-0.00590428
-0.00104371	2010-11-18 17:30:00	0.0746269	0.078984	0.00435709	-0.0080133	-0.00219668	0.0823484	0.0038487	-9.32963e-05	0.0156237	0.00988267	0.0952699	-0.027883	-0.00559152	-0.0232549	0.0267935	-0.00314955	0.00631586	-0.0122916	-0.0748629	-0.00317333	0	0	-0.00104371	0.000454964	-0.00435709
-0.00150756	2010-11-18 18:00:00	0.0732055	0.0772239	0.00401838	-0.0080133	-0.0022247	0.0818996	0.00390246	-9.35571e-05	0.0162246	0.0100277	0.0964923	-0.0282605	-0.00594028	-0.0233266	0.0270226	-0.0031736	0.00637426	-0.0124772	-0.0759619	-0.00316307	0	0	-0.00150756	-0.000577372	-0.00401838
-0.00196412	2010-11-18 18:30:00	0.0703625	0.0755243	0.0051618	-0.0080133	-0.00222098	0.0816629	0.00391371	-9.38066e-05	0.0167334	0.0101837	0.0977088	-0.0286463	-0.00622824	-0.023447	0.0271519	-0.00319163	0.00642992	-0.0126466	-0.0770691	-0.00315371	0	0	-0.00196412	-0.00158535	-0.0051618
-0.00237451	2010-11-18 19:00:00	0.0689411	0.0741715	0.00523041	-0.0080133	-0.00218885	0.0816979	0.00389778	-9.42912e-05	0.0171425	0.0103408	0.0989297	-0.0290304	-0.00649853	-0.0236532	0.027362	-0.0032171	0.00648958	-0.0128096	-0.078144	-0.00314556	0	0	-0.00237451	-0.00251938	-0.00523041
-0.00270097	2010-11-18 19:30:00	0.0689411	0.0729964	0.00405532	-0.0080133	-0.00216044	0.0816073	0.00388542	-9.52798e-05	0.0174864	0.0104877	0.100176	-0.0294224	-0.00664678	-0.0239498	0.0276894	-0.00324683	0.00655908	-0.0129871	-0.0792026	-0.00313635	0	0	-0.00270097	-0.0033335	-0.00405532
-0.00290957	2010-11-18 20:00:00	0.0682303	0.0722969	0.00406664	-0.0080133	-0.00218473	0.0819203	0.00385882	-9.66724e-05	0.0177183	0.0106314	0.101374	-0.0298218	-0.00678634	-0.0241026	0.0278623	-0.00326895	0.00664896	-0.0131763	-0.0802423	-0.00312698	0	0	-0.00290957	-0.00398816	-0.00406664
-0.00297264	2010-11-18 20:30:00	0.0675196	0.0717868	0.00426716	-0.0080133	-0.00215672	0.0823341	0.00384064	-9.85432e-05	0.0178875	0.0107693	0.102542	-0.030222	-0.00711789	-0.0242847	0.0280635	-0.00329824	0.00675056	-0.0133604	-0.0813061	-0.00311816	0	0	-0.00297264	-0.0044526	-0.00426716
-0.00287099	2010-11-18 21:00:00	0.0689411	0.071968	0.00302695	-0.0080133	-0.00217651	0.0828838	0.00384589	-0.000100871	0.0179986	0.0109027	0.103696	-0.0306213	-0.00721387	-0.0244192	0.0282566	-0.0033316	0.00686779	-0.0135289	-0.0823915	-0.00310877	0	0	-0.00287099	-0.00470691	-0.00302695
-0.00259553	2010-11-18 21:30:00	0.0682303	0.0728449	0.00461464	-0.0080133	-0.00217651	0.0838123	0.0038442	-0.000103779	0.018078	0.0110355	0.104835	-0.0310225	-0.00735328	-0.0246013	0.0284578	-0.00337396	0.00698744	-0.0136921	-0.0834314	-0.00309844	0	0	-0.00259553	-0.0047434	-0.00461464
-0.00214826	2010-11-18 22:00:00	0.0710733	0.0746534	0.00358008	-0.0080133	-0.00218062	0.0852349	0.00385282	-0.000107461	0.0181417	0.0111632	0.10599	-0.0314244	-0.00751037	-0.0248228	0.0287379	-0.00342349	0.00711966	-0.013841	-0.0844603	-0.00308759	0	0	-0.00214826	-0.00456724	-0.00358008
-0.00154254	2010-11-18 22:30:00	0.0746269	0.0777866	0.00315968	-0.0080133	-0.00219668	0.0873739	0.00387605	-0.000111159	0.0181778	0.0112934	0.107156	-0.0318242	-0.00744043	-0.0251242	0.0291449	-0.00348834	0.00725241	-0.0139918	-0.0854837	-0.00307566	0	0	-0.00154254	-0.00419628	-0.00315968
-0.000802605	2010-11-18 23:00:00	0.0796021	0.0817203	0.0021182	-0.0080133	-0.00221686	0.0900419	0.00390078	-0.000115091	0.0182061	0.0114275	0.108365	-0.0322245	-0.00740569	-0.025546	0.0296383	-0.00357235	0.00739297	-0.0141403	-0.086491	-0.00306432	0	0	-0.000802605	-0.00366007	-0.0021182
3.77228e-05	2010-11-18 23:30:00	0.0838665	0.0860534	0.00218691	-0.0080133	-0.00224076	0.0930332	0.00394855	-0.000118778	0.0182709	0.0115752	0.10961	-0.0326203	-0.0076062	-0.02606	0.0302105	-0.00366287	0.00753459	-0.014287	-0.0875063	-0.00305367	0	0	3.77228e-05	-0.00299793	-0.00218691
0.000936958	2010-11-19	0.0888416	0.0914335	0.00259193	-0.0080133	-0.00229718	0.0965949	0.00401936	-0.000122395	0.0183633	0.0117272	0.110846	-0.0330171	-0.0076062	-0.0266345	0.0309689	-0.00375484	0.0076837	-0.0144331	-0.0885297	-0.00304215	0	0	0.000936958	-0.00225642	-0.00259193
0.00184848	2010-11-19 00:30:00	0.0945274	0.0971848	0.00265743	-0.0080133	-0.00237339	0.100574	0.00411322	-0.000125556	0.0185254	0.0118838	0.112111	-0.0334139	-0.0077284	-0.0273829	0.0318881	-0.0038473	0.00781442	-0.0145937	-0.08958	-0.00302951	0	0	0.00184848	-0.00148615	-0.00265743
0.00272344	2010-11-19 01:00:00	0.0987918	0.102562	0.0037704	-0.0080133	-0.00246155	0.104296	0.00423574	-0.000128063	0.0187683	0.0120591	0.113375	-0.0338161	-0.00776328	-0.0282752	0.0327669	-0.0039336	0.00794432	-0.0147803	-0.0906815	-0.00301608	0	0	0.00272344	-0.000738322	-0.0037704
0.00351387	2010-11-19 01:30:00	0.103767	0.107726	0.00395937	-0.0080133	-0.00253776	0.107751	0.00437605	-0.0001299	0.0190703	0.0122335	0.114636	-0.0342192	-0.00779818	-0.0290888	0.0336861	-0.00401595	0.00807695	-0.0149676	-0.0917833	-0.00300192	0	0	0.00351387	-6.107e-05	-0.00395937
0.00417577	2010-11-19 02:00:00	0.109453	0.111692	0.00223894	-0.0080133	-0.00263825	0.110227	0.0045484	-0.000131196	0.019467	0.012401	0.115884	-0.0346194	-0.00784175	-0.0297637	0.0344254	-0.00408511	0.00820748	-0.0151756	-0.0928931	-0.00298706	0	0	0.00417577	0.000503937	-0.00223894
0.00467195	2010-11-19 02:30:00	0.110164	0.115308	0.00514482	-0.0080133	-0.002775	0.112683	0.00471944	-0.000132381	0.0199165	0.01258	0.117118	-0.035018	-0.00793774	-0.0301826	0.0349654	-0.00413817	0.00831634	-0.0154095	-0.0940084	-0.00297129	0	0	0.00467195	0.000924496	-0.00514482
0.00497446	2010-11-19 03:00:00	0.113717	0.117716	0.00399925	-0.0080133	-0.00283514	0.114276	0.00489367	-0.000133363	0.0204199	0.0127603	0.118339	-0.0354112	-0.00799884	-0.0306713	0.0354461	-0.00417535	0.00838654	-0.0156299	-0.0951371	-0.00295492	0	0	0.00497446	0.00118018	-0.00399925
0.00506638	2010-11-19 03:30:00	0.114428	0.119884	0.0054556	-0.0080133	-0.00293936	0.11588	0.00505441	-0.000133867	0.0209444	0.0129457	0.119558	-0.0357982	-0.00809467	-0.0309921	0.0359389	-0.00421739	0.00844673	-0.0158535	-0.0962336	-0.00293869	0	0	0.00506638	0.00126376	-0.0054556
0.00494289	2010-11-19 04:00:00	0.115849	0.120081	0.00423111	-0.0080133	-0.00295993	0.116252	0.00517749	-0.000133823	0.0215107	0.0131169	0.120783	-0.0361771	-0.00830402	-0.0314514	0.0362852	-0.00426281	0.00848759	-0.0161045	-0.0973272	-0.00292345	0	0	0.00494289	0.00118166	-0.00423111
0.00461154	2010-11-19 04:30:00	0.115849	0.119878	0.00402895	-0.0080133	-0.00303614	0.116475	0.00528802	-0.00013343	0.0220819	0.0132966	0.122002	-0.0365542	-0.00849599	-0.0315912	0.0364422	-0.00430413	0.00852159	-0.0163522	-0.0984048	-0.00290836	0	0	0.00461154	0.000953374	-0.00402895
0.00409171	2010-11-19 05:00:00	0.117271	0.119928	0.0026576	-0.0080133	-0.00306827	0.116924	0.00537382	-0.000133132	0.0226691	0.0134776	0.12326	-0.0369274	-0.00865308	-0.031761	0.0368416	-0.00433547	0.00854523	-0.0166079	-0.0994713	-0.00289347	0	0	0.00409171	0.000609838	-0.0026576
0.00341328	2010-11-19 05:30:00	0.11656	0.119877	0.00331687	-0.0080133	-0.00310823	0.117953	0.0054364	-0.000132377	0.0232113	0.0136637	0.124464	-0.0372978	-0.00900199	-0.0320089	0.0371369	-0.00434295	0.00857069	-0.0168534	-0.100525	-0.00287927	0	0	0.00341328	0.000191003	-0.00331687
0.00261463	2010-11-19 06:00:00	0.114428	0.118917	0.00448897	-0.0080133	-0.00308061	0.118416	0.00545813	-0.000131463	0.0237024	0.0138406	0.125649	-0.0376703	-0.00934206	-0.0324912	0.0375401	-0.00435575	0.00859001	-0.0171063	-0.10158	-0.00286552	0	0	0.00261463	-0.000257307	-0.00448897
0.00174014	2010-11-19 06:30:00	0.113717	0.116713	0.00299602	-0.0080133	-0.0030761	0.117488	0.00548642	-0.000130534	0.0241919	0.0139919	0.126828	-0.0380374	-0.00944673	-0.0328953	0.0378655	-0.00436114	0.0086418	-0.0173604	-0.10266	-0.00285192	0	0	0.00174014	-0.000686948	-0.00299602
0.000837364	2010-11-19 07:00:00	0.110164	0.113995	0.00383166	-0.0080133	-0.00314447	0.116121	0.00551508	-0.000130131	0.0246386	0.0141369	0.127991	-0.0384013	-0.00969112	-0.0328166	0.0378055	-0.00435024	0.00872586	-0.0176346	-0.103703	-0.00283985	0	0	0.000837364	-0.00105116	-0.00383166
-4.60351e-05	2010-11-19 07:30:00	0.109453	0.111526	0.0020732	-0.0080133	-0.00316054	0.114719	0.00553456	-0.00013068	0.0250093	0.014289	0.129127	-0.0387581	-0.0096995	-0.0326103	0.0375632	-0.00433145	0.00880813	-0.0178847	-0.104753	-0.00282819	0	0	-4.60351e-05	-0.00130813	-0.0020732
-0.000865185	2010-11-19 08:00:00	0.107321	0.109673	0.00235246	-0.0080133	-0.00313664	0.113877	0.00555105	-0.000132366	0.0252566	0.0144527	0.130219	-0.0391039	-0.0099352	-0.032245	0.0372718	-0.00431865	0.00892253	-0.0181133	-0.105772	-0.00281809	0	0	-0.000865185	-0.00142413	-0.00235246
-0.00158073	2010-11-19 08:30:00	0.104478	0.108428	0.00395036	-0.0080133	-0.00307649	0.113362	0.00552126	-0.000134726	0.0254257	0.0146169	0.131294	-0.0394491	-0.00997009	-0.0321416	0.0371311	-0.00433081	0.00906489	-0.0183357	-0.106771	-0.00280887	0	0	-0.00158073	-0.00137605	-0.00395036
-0.0021611	2010-11-19 09:00:00	0.105188	0.107709	0.00252021	-0.0080133	-0.0030522	0.113383	0.00546825	-0.000138107	0.0255245	0.0147753	0.132329	-0.0397856	-0.0102056	-0.0320547	0.0370763	-0.00438166	0.00922785	-0.0185758	-0.107754	-0.00280071	0	0	-0.0021611	-0.00115308	-0.00252021
-0.00258426	2010-11-19 09:30:00	0.105899	0.108215	0.00231596	-0.0080133	-0.00301224	0.114009	0.00540586	-0.00014281	0.0255512	0.0149344	0.133341	-0.0401202	-0.0100571	-0.032178	0.0371955	-0.00445782	0.00942218	-0.0188393	-0.108688	-0.00279334	0	0	-0.00258426	-0.000757517	-0.00231596
-0.00283882	2010-11-19 10:00:00	0.107321	0.110335	0.00301462	-0.0080133	-0.00299617	0.115942	0.00536615	-0.000147799	0.0255645	0.0150891	0.134317	-0.0404532	-0.0101185	-0.0323255	0.037552	-0.00455639	0.00965484	-0.0190897	-0.10962	-0.00278648	0	0	-0.00283882	-0.000204608	-0.00301462
-0.00292438	2010-11-19 10:30:00	0.111585	0.114131	0.00254584	-0.0080133	-0.00302007	0.119539	0.00534104	-0.000153054	0.0255328	0.0152482	0.135267	-0.0407825	-0.0104324	-0.0329319	0.0384177	-0.00469765	0.00990165	-0.0193428	-0.110517	-0.00278035	0	0	-0.00292438	0.000478481	-0.00254584
-0.00285126	2010-11-19 11:00:00	0.117271	0.11865	0.00137897	-0.0080133	-0.00301968	0.12364	0.00534067	-0.00015834	0.0255064	0.0154092	0.136157	-0.0411098	-0.0105372	-0.0339628	0.0394669	-0.00485572	0.0101496	-0.0195948	-0.111397	-0.00277468	0	0	-0.00285126	0.00125451	-0.00137897
-0.00263951	2010-11-19 11:30:00	0.120825	0.124404	0.00357927	-0.0080133	-0.00304397	0.128502	0.00537738	-0.000163489	0.0255108	0.0155715	0.137016	-0.041439	-0.0105719	-0.0351706	0.0408612	-0.00502245	0.0104061	-0.0198469	-0.112239	-0.00276946	0	0	-0.00263951	0.00207865	-0.00357927
-0.00231735	2010-11-19 12:00:00	0.127932	0.131292	0.0033596	-0.0080133	-0.00313213	0.133748	0.0054763	-0.000168114	0.0256566	0.0157319	0.137862	-0.0417637	-0.0103624	-0.0364959	0.042617	-0.00519295	0.0106659	-0.0200976	-0.113058	-0.00276592	0	0	-0.00231735	0.00290137	-0.0033596
-0.00191912	2010-11-19 12:30:00	0.134328	0.137411	0.00308244	-0.0080133	-0.00329277	0.138927	0.00562561	-0.000171487	0.0258178	0.0158948	0.138619	-0.0420909	-0.0103889	-0.0379416	0.0440389	-0.00535364	0.0109217	-0.0203505	-0.11382	-0.00276385	0	0	-0.00191912	0.00367163	-0.00308244
-0.00148289	2010-11-19 13:00:00	0.140725	0.14312	0.00239518	-0.0080133	-0.00335331	0.143289	0.00580807	-0.00017459	0.0260463	0.0160487	0.139336	-0.0424208	-0.0101881	-0.0393056	0.0454862	-0.0055134	0.0111463	-0.0205888	-0.114576	-0.00276398	0	0	-0.00148289	0.00434007	-0.00239518
-0.00104785	2010-11-19 13:30:00	0.146411	0.148377	0.00196654	-0.0080133	-0.00350161	0.147168	0.00605311	-0.000177383	0.0264067	0.0161976	0.140066	-0.042746	-0.0102579	-0.0404287	0.0470167	-0.00563647	0.0113419	-0.0208402	-0.115318	-0.00276635	0	0	-0.00104785	0.004862	-0.00196654
-0.000651695	2010-11-19 14:00:00	0.149965	0.153405	0.00344013	-0.0080133	-0.00370261	0.151314	0.00628504	-0.000179315	0.0268471	0.0163503	0.140714	-0.043064	-0.0102841	-0.0414808	0.0481421	-0.00573447	0.0114966	-0.0210781	-0.115986	-0.00277042	0	0	-0.000651695	0.00520016	-0.00344013
-0.000328073	2010-11-19 14:30:00	0.153518	0.156925	0.00340653	-0.0080133	-0.00377509	0.154177	0.00650366	-0.000179866	0.0273789	0.0164965	0.141323	-0.0433811	-0.0103804	-0.0425764	0.0492455	-0.00582757	0.0116173	-0.0212973	-0.11661	-0.00277534	0	0	-0.000328073	0.00532689	-0.00340653
-0.000104362	2010-11-19 15:00:00	0.153518	0.158894	0.00537556	-0.0080133	-0.00386325	0.155701	0.00673502	-0.000179372	0.0280222	0.0166312	0.141896	-0.0436983	-0.0103889	-0.043444	0.0501079	-0.00591524	0.0117305	-0.0215182	-0.117249	-0.00278109	0	0	-0.000104362	0.0052258	-0.00537556
2.02e-07	2010-11-19 15:30:00	0.156361	0.160211	0.00384968	-0.0080133	-0.00401978	0.156991	0.00692424	-0.000179122	0.0287453	0.0167582	0.14251	-0.0440133	-0.0107729	-0.0438252	0.050697	-0.00596987	0.0118381	-0.0217445	-0.11782	-0.00278912	0	0	2.02e-07	0.00489275	-0.00384968
-2.41466e-05	2010-11-19 16:00:00	0.15494	0.161214	0.00627472	-0.0080133	-0.00411205	0.158459	0.00709378	-0.000178367	0.0294963	0.0168872	0.143085	-0.0443206	-0.0113135	-0.0441806	0.0511746	-0.00599409	0.0118957	-0.02194	-0.118338	-0.00279917	0	0	-2.41466e-05	0.00433619	-0.00627472
-0.000176963	2010-11-19 16:30:00	0.15494	0.16183	0.00689032	-0.0080133	-0.00412478	0.159573	0.00722061	-0.000177506	0.0302457	0.0170212	0.143637	-0.0446217	-0.011523	-0.0446265	0.0516402	-0.00600564	0.011935	-0.0221254	-0.118814	-0.00281122	0	0	-0.000176963	0.00357676	-0.00689032
-0.00044751	2010-11-19 17:00:00	0.15494	0.159501	0.00456139	-0.0080133	-0.00412439	0.158422	0.00732253	-0.000176224	0.0310361	0.0171463	0.144191	-0.0449228	-0.0120114	-0.0451458	0.0520843	-0.0060309	0.0119599	-0.0222909	-0.119318	-0.00282531	0	0	-0.00044751	0.00264629	-0.00456139
-0.000815354	2010-11-19 17:30:00	0.152097	0.155526	0.00342905	-0.0080133	-0.00421294	0.156203	0.00739765	-0.000174828	0.0318182	0.0172702	0.144766	-0.0452255	-0.0127004	-0.0452896	0.0520868	-0.00604993	0.0119881	-0.022464	-0.119802	-0.00284227	0	0	-0.000815354	0.00158618	-0.00342905
-0.00125159	2010-11-19 18:00:00	0.152808	0.152411	-0.000396495	-0.0080133	-0.00424507	0.154206	0.00744186	-0.000174117	0.0325135	0.017394	0.145388	-0.0455219	-0.0128662	-0.045044	0.05196	-0.00605878	0.0120113	-0.0226266	-0.120288	-0.00285919	0	0	-0.00125159	0.000445224	0.000396495
-0.00172069	2010-11-19 18:30:00	0.151386	0.150414	-0.000972522	-0.0080133	-0.00426074	0.153485	0.0074784	-0.000173618	0.0330657	0.0175314	0.146012	-0.0458187	-0.0131279	-0.0447797	0.0518969	-0.00604828	0.0120377	-0.0227938	-0.120758	-0.00287645	0	0	-0.00172069	-0.000722961	0.000972522
-0.00218276	2010-11-19 19:00:00	0.149254	0.149055	-0.000198804	-0.0080133	-0.00414496	0.15399	0.00743306	-0.00017322	0.0335048	0.0176822	0.146579	-0.0461118	-0.0137386	-0.0448797	0.0520219	-0.00604929	0.0120761	-0.0229447	-0.121236	-0.00289468	0	0	-0.00218276	-0.00186281	0.000198804
-0.00259628	2010-11-19 19:30:00	0.146411	0.146666	0.000254671	-0.0080133	-0.00406053	0.153399	0.00735476	-0.000173268	0.0338164	0.0178213	0.147133	-0.0463997	-0.0139217	-0.045342	0.0522458	-0.00606051	0.0121498	-0.0230932	-0.12176	-0.00291462	0	0	-0.00259628	-0.00291988	-0.000254671
-0.00292086	2010-11-19 20:00:00	0.143568	0.144293	0.000725435	-0.0080133	-0.0040762	0.152435	0.00728394	-0.000174205	0.0340343	0.0179489	0.147705	-0.0466845	-0.0140261	-0.0454617	0.0524149	-0.00607037	0.0122474	-0.02327	-0.122297	-0.00293815	0	0	-0.00292086	-0.00384388	-0.000725435
-0.00312016	2010-11-19 20:30:00	0.143568	0.141942	-0.0016264	-0.0080133	-0.00406053	0.150967	0.00723823	-0.000176512	0.0342345	0.0180566	0.148305	-0.0469666	-0.0140263	-0.0453818	0.0523751	-0.0060801	0.0123738	-0.0234498	-0.122778	-0.00296419	0	0	-0.00312016	-0.00459162	0.0016264
-0.00316453	2010-11-19 21:00:00	0.142147	0.140538	-0.00160807	-0.0080133	-0.00411244	0.150459	0.00723111	-0.000179298	0.0343149	0.0181631	0.148867	-0.0472475	-0.0142266	-0.045138	0.0521568	-0.00609306	0.0125098	-0.023603	-0.123264	-0.00299231	0	0	-0.00316453	-0.00512955	0.00160807
-0.00303329	2010-11-19 21:30:00	0.141436	0.140372	-0.00106412	-0.0080133	-0.00404446	0.150828	0.00720657	-0.000183199	0.0342809	0.0182696	0.149443	-0.0475453	-0.0144363	-0.0451075	0.0521512	-0.00614798	0.0126468	-0.0237317	-0.123752	-0.00302243	0	0	-0.00303329	-0.00543581	0.00106412
-0.00271653	2010-11-19 22:00:00	0.144279	0.141807	-0.00247142	-0.0080133	-0.00399999	0.152393	0.00717079	-0.000187779	0.0341841	0.0183659	0.150003	-0.0478512	-0.014567	-0.045248	0.0523802	-0.00622873	0.0127907	-0.0238365	-0.124276	-0.00305264	0	0	-0.00271653	-0.0055017	0.00247142
-0.00221615	2010-11-19 22:30:00	0.149254	0.145558	-0.0036962	-0.0080133	-0.00399999	0.155485	0.00711777	-0.000192545	0.0340943	0.0184569	0.150578	-0.0481566	-0.0143747	-0.0455664	0.0528434	-0.00631977	0.0129518	-0.0239481	-0.124765	-0.00308367	0	0	-0.00221615	-0.00533229	0.0036962
-0.00154621	2010-11-19 23:00:00	0.152097	0.150924	-0.00117284	-0.0080133	-0.00398765	0.159787	0.00708873	-0.000197012	0.0339869	0.0185415	0.151079	-0.048463	-0.0141742	-0.0462602	0.0537847	-0.00643983	0.013106	-0.0240467	-0.125262	-0.00311403	0	0	-0.00154621	-0.00494623	0.00117284
-0.000732414	2010-11-19 23:30:00	0.159915	0.155871	-0.00404369	-0.0080133	-0.00401605	0.163878	0.00711121	-0.000200954	0.0338871	0.0186198	0.151552	-0.0487636	-0.014253	-0.0473194	0.0548446	-0.00657352	0.0132706	-0.0241383	-0.125762	-0.00314571	0	0	-0.000732414	-0.00437463	0.00404369
0.000189209	2010-11-20	0.16489	0.161337	-0.00355284	-0.0080133	-0.00408815	0.16817	0.00718689	-0.000204428	0.0338728	0.0186851	0.151989	-0.0490672	-0.0144271	-0.0483392	0.0559777	-0.00669755	0.0134332	-0.0242214	-0.126272	-0.00317753	0	0	0.000189209	-0.00365916	0.00355284
0.00117432	2010-11-20 00:30:00	0.171287	0.167128	-0.00415909	-0.0080133	-0.0042245	0.172452	0.00733189	-0.000207519	0.0339526	0.0187416	0.152395	-0.0493546	-0.0146717	-0.0493731	0.0572433	-0.00680763	0.0135905	-0.0242912	-0.12675	-0.00321065	0	0	0.00117432	-0.00284934	0.00415909
0.00217293	2010-11-20 01:00:00	0.176262	0.173662	-0.00259991	-0.0080133	-0.0043728	0.176769	0.00750274	-0.000209925	0.0341491	0.0187993	0.152777	-0.0496228	-0.0143922	-0.0503088	0.0583611	-0.00688817	0.0137314	-0.0243627	-0.127185	-0.00324586	0	0	0.00217293	-0.00199926	0.00259991
0.00313245	2010-11-20 01:30:00	0.180526	0.178801	-0.00172482	-0.0080133	-0.00440943	0.180088	0.00769982	-0.000211704	0.0344767	0.0188415	0.15313	-0.0498818	-0.0143924	-0.0513268	0.0592203	-0.00695802	0.0138434	-0.0244252	-0.127563	-0.00328457	0	0	0.00313245	-0.00116391	0.00172482
0.00400104	2010-11-20 02:00:00	0.185501	0.183081	-0.00241981	-0.0080133	-0.00456185	0.182352	0.00791152	-0.000213196	0.0348795	0.0188775	0.153516	-0.0501406	-0.0144186	-0.0519401	0.0600278	-0.00701112	0.0139498	-0.0244762	-0.127939	-0.00332459	0	0	0.00400104	-0.000395439	0.00241981
0.00473089	2010-11-20 02:30:00	0.187633	0.186582	-0.00105161	-0.0080133	-0.00471426	0.184092	0.00810785	-0.000214067	0.0353332	0.0189076	0.153996	-0.0503997	-0.0143925	-0.0523289	0.0604157	-0.007045	0.0140301	-0.0245295	-0.12829	-0.00336425	0	0	0.00473089	0.00026051	0.00105161
0.00528131	2010-11-20 03:00:00	0.189766	0.189574	-0.000191918	-0.0080133	-0.00478263	0.185594	0.00828919	-0.000214652	0.0358174	0.0189326	0.154496	-0.0506507	-0.0145234	-0.0524088	0.0605577	-0.00706676	0.0140661	-0.0245642	-0.128598	-0.00340674	0	0	0.00528131	0.000767982	0.000191918
0.00562135	2010-11-20 03:30:00	0.192608	0.192076	-0.000532763	-0.0080133	-0.00483494	0.186941	0.00845199	-0.000215107	0.0363906	0.018955	0.155043	-0.050897	-0.0146628	-0.0526214	0.0607949	-0.00709315	0.0140611	-0.0245934	-0.128903	-0.00345207	0	0	0.00562135	0.00110323	0.000532763
0.00573182	2010-11-20 04:00:00	0.196873	0.193624	-0.00324889	-0.0080133	-0.00487157	0.18805	0.00857021	-0.000214692	0.0370042	0.0189762	0.15555	-0.0511391	-0.0150294	-0.0526931	0.060976	-0.00711218	0.0140399	-0.024617	-0.129343	-0.00349812	0	0	0.00573182	0.00125634	0.00324889
0.0056065	2010-11-20 04:30:00	0.196162	0.193995	-0.00216763	-0.0080133	-0.00491193	0.188837	0.00865207	-0.00021357	0.0376515	0.0189954	0.156037	-0.0513679	-0.0155967	-0.0529845	0.0611854	-0.00714381	0.0140011	-0.0246407	-0.129785	-0.003545	0	0	0.0056065	0.00123186	0.00216763
0.00525255	2010-11-20 05:00:00	0.196873	0.193744	-0.00312928	-0.0080133	-0.00495562	0.188826	0.00873226	-0.000211794	0.0383081	0.0190121	0.156492	-0.051586	-0.0156573	-0.0531625	0.0613854	-0.00715628	0.0139463	-0.024657	-0.130266	-0.00359464	0	0	0.00525255	0.00104831	0.00312928
0.00468997	2010-11-20 05:30:00	0.198294	0.192846	-0.00544875	-0.0080133	-0.00499597	0.188791	0.00879277	-0.000209595	0.038952	0.0190262	0.156863	-0.0517932	-0.0160239	-0.0533193	0.0616744	-0.0071463	0.0138839	-0.0246874	-0.130728	-0.00364793	0	0	0.00468997	0.000736676	0.00544875
0.0039503	2010-11-20 06:00:00	0.193319	0.19091	-0.00240917	-0.0080133	-0.00501204	0.188266	0.00883717	-0.000207197	0.0395416	0.0190384	0.157186	-0.0519849	-0.0164251	-0.0535479	0.0618301	-0.00711037	0.0138142	-0.0247148	-0.131171	-0.00370535	0	0	0.0039503	0.000337926	0.00240917
0.0030745	2010-11-20 06:30:00	0.190476	0.188242	-0.0022344	-0.0080133	-0.00504377	0.187192	0.0088752	-0.000204365	0.0400291	0.0190525	0.157452	-0.0521571	-0.0166778	-0.0536553	0.0618295	-0.00706161	0.0137356	-0.0247421	-0.131579	-0.0037636	0	0	0.0030745	-0.000100201	0.0022344
0.00211033	2010-11-20 07:00:00	0.186212	0.184643	-0.00156887	-0.0080133	-0.00500792	0.184931	0.00887894	-0.000201683	0.0404298	0.0190595	0.157732	-0.0523215	-0.0165818	-0.0535019	0.0615089	-0.00700355	0.0136726	-0.0247744	-0.131925	-0.00382204	0	0	0.00211033	-0.000526917	0.00156887
0.00110928	2010-11-20 07:30:00	0.181948	0.17999	-0.00195799	-0.0080133	-0.00500381	0.181748	0.00887913	-0.000199596	0.0407828	0.0190621	0.158024	-0.0524663	-0.0168261	-0.0528305	0.0607883	-0.00691685	0.0136239	-0.0248124	-0.132184	-0.00388331	0	0	0.00110928	-0.000892315	0.00195799
0.000123301	2010-11-20 08:00:00	0.178394	0.176092	-0.00230147	-0.0080133	-0.00500009	0.178889	0.00885141	-0.000198466	0.0409916	0.0190679	0.158308	-0.0525951	-0.0167126	-0.0519928	0.0599455	-0.00683345	0.0135818	-0.0248489	-0.132373	-0.00394694	0	0	0.000123301	-0.00115122	0.00230147
-0.000798398	2010-11-20 08:30:00	0.175551	0.172256	-0.00329454	-0.0080133	-0.00492388	0.176311	0.0087894	-0.000198223	0.0410684	0.0190904	0.15862	-0.0527173	-0.0168611	-0.0512844	0.0591209	-0.006762	0.0135489	-0.0248712	-0.132587	-0.00401049	0	0	-0.000798398	-0.00126663	0.00329454
-0.0016123	2010-11-20 09:00:00	0.171287	0.169302	-0.00198489	-0.0080133	-0.00483572	0.17436	0.00869386	-0.000198777	0.041039	0.0191271	0.1589	-0.0528239	-0.016896	-0.0506511	0.0584125	-0.00671525	0.0135388	-0.0249001	-0.132835	-0.00407545	0	0	-0.0016123	-0.00121257	0.00198489
-0.00228314	2010-11-20 09:30:00	0.169865	0.166705	-0.00315963	-0.0080133	-0.00473934	0.172701	0.00855879	-0.000200276	0.0409209	0.0191629	0.159159	-0.0529092	-0.0170618	-0.0501917	0.0578934	-0.00670382	0.0135648	-0.0249526	-0.133081	-0.00414264	0	0	-0.00228314	-0.000976038	0.00315963
-0.00278583	2010-11-20 10:00:00	0.168444	0.165708	-0.0027358	-0.0080133	-0.00468292	0.172147	0.00843233	-0.00020228	0.040747	0.0192015	0.159394	-0.0529752	-0.0170269	-0.0497647	0.0574751	-0.00671493	0.0136074	-0.0250295	-0.133332	-0.00421129	0	0	-0.00278583	-0.000558051	0.0027358
-0.0031067	2010-11-20 10:30:00	0.168444	0.166136	-0.00230801	-0.0080133	-0.004631	0.172728	0.0083055	-0.00020499	0.0405262	0.0192497	0.159608	-0.0530381	-0.0170267	-0.049565	0.0573395	-0.00675267	0.0136643	-0.0251208	-0.133572	-0.00427987	0	0	-0.0031067	2.63804e-05	0.00230801
-0.00324401	2010-11-20 11:00:00	0.170576	0.167684	-0.0028918	-0.0080133	-0.00459025	0.174317	0.00820902	-0.000207487	0.0402426	0.0193088	0.159782	-0.0530852	-0.0172624	-0.0497155	0.0576127	-0.00680855	0.0137317	-0.0252047	-0.133788	-0.00434947	0	0	-0.00324401	0.000749243	0.0028918
-0.00320761	2010-11-20 11:30:00	0.174129	0.170653	-0.00347656	-0.0080133	-0.00455812	0.176693	0.00814458	-0.000209968	0.0399496	0.019369	0.159904	-0.0531146	-0.017105	-0.0501948	0.0582021	-0.00688242	0.0138233	-0.0253074	-0.133991	-0.00441974	0	0	-0.00320761	0.00157141	0.00347656
-0.00301799	2010-11-20 12:00:00	0.176262	0.173875	-0.00238691	-0.0080133	-0.00457008	0.179215	0.00811366	-0.000212103	0.039688	0.0194287	0.159993	-0.0531343	-0.0169306	-0.0509526	0.0589604	-0.00696514	0.0139224	-0.0254178	-0.134185	-0.00449226	0	0	-0.00301799	0.00244528	0.00238691
-0.00270456	2010-11-20 12:30:00	0.179815	0.177451	-0.00236396	-0.0080133	-0.00461827	0.181747	0.0081382	-0.000213983	0.0394451	0.0194896	0.160035	-0.0531427	-0.0166254	-0.0516417	0.0597048	-0.0070343	0.0140314	-0.0255446	-0.134353	-0.00456639	0	0	-0.00270456	0.00331789	0.00236396
-0.00230347	2010-11-20 13:00:00	0.18408	0.181407	-0.00267303	-0.0080133	-0.00466646	0.184304	0.00820864	-0.00021563	0.039281	0.0195441	0.160057	-0.0531548	-0.0163026	-0.0522133	0.0604543	-0.00708772	0.0141456	-0.0256666	-0.134458	-0.00463959	0	0	-0.00230347	0.00413441	0.00267303
-0.00185504	2010-11-20 13:30:00	0.186212	0.184195	-0.0020168	-0.0080133	-0.00475873	0.18622	0.00831336	-0.000216814	0.0391489	0.0196026	0.160028	-0.0531592	-0.0162329	-0.0527889	0.0609766	-0.00712936	0.0142442	-0.0257804	-0.134534	-0.00471176	0	0	-0.00185504	0.00484165	0.0020168
-0.00140095	2010-11-20 14:00:00	0.190476	0.186993	-0.00348377	-0.0080133	-0.00482299	0.18796	0.00842202	-0.000217696	0.0390728	0.019666	0.15994	-0.0531544	-0.0159972	-0.0531684	0.06141	-0.0071696	0.0143277	-0.0258863	-0.13458	-0.00478616	0	0	-0.00140095	0.00539138	0.00348377
-0.000981412	2010-11-20 14:30:00	0.191898	0.188598	-0.0032999	-0.0080133	-0.00485923	0.188812	0.00854978	-0.000218392	0.0391178	0.0197238	0.159797	-0.053139	-0.0159191	-0.0534691	0.0617053	-0.00720343	0.0143923	-0.0259847	-0.134594	-0.00486179	0	0	-0.000981412	0.00574335	0.0032999
-0.000632488	2010-11-20 15:00:00	0.192608	0.190422	-0.00218642	-0.0080133	-0.00497168	0.190068	0.00865901	-0.000218646	0.0392276	0.0198151	0.159589	-0.0531123	-0.0158406	-0.0534944	0.0618743	-0.0072293	0.014445	-0.0260895	-0.134583	-0.0049386	0	0	-0.000632488	0.00586773	0.00218642
-0.000383663	2010-11-20 15:30:00	0.193319	0.191612	-0.00170698	-0.0080133	-0.00496384	0.190976	0.00874986	-0.000218603	0.0394268	0.0199191	0.159331	-0.0530841	-0.0157707	-0.05372	0.0621078	-0.00727102	0.0144894	-0.0261891	-0.134505	-0.00501451	0	0	-0.000383663	0.00574689	0.00170698
-0.000255882	2010-11-20 16:00:00	0.194741	0.192022	-0.00271887	-0.0080133	-0.00501204	0.191772	0.00883361	-0.000217847	0.039663	0.0200289	0.158995	-0.0530594	-0.0159888	-0.0539273	0.0623526	-0.00730703	0.0145406	-0.0262831	-0.134386	-0.00509009	0	0	-0.000255882	0.00537653	0.00271887
-0.000260145	2010-11-20 16:30:00	0.194741	0.191598	-0.0031431	-0.0080133	-0.00503221	0.19212	0.0088855	-0.000216891	0.039979	0.0201437	0.158588	-0.0530279	-0.0162418	-0.0542551	0.06274	-0.00734505	0.0145801	-0.0264339	-0.134214	-0.00516499	0	0	-0.000260145	0.00476588	0.0031431
-0.000396737	2010-11-20 17:00:00	0.193319	0.190532	-0.00278756	-0.0080133	-0.00508002	0.192211	0.00893702	-0.000216078	0.040322	0.0202527	0.158126	-0.0529913	-0.0165384	-0.054607	0.0631607	-0.00736388	0.0146114	-0.02659	-0.13399	-0.00523961	0	0	-0.000396737	0.00393735	0.00278756
-0.000655148	2010-11-20 17:30:00	0.191187	0.188722	-0.00246541	-0.0080133	-0.00508824	0.191752	0.00898348	-0.000215036	0.0406894	0.0203573	0.157607	-0.0529464	-0.0166955	-0.0549824	0.0635039	-0.00738146	0.0146409	-0.0267536	-0.13369	-0.00531568	0	0	-0.000655148	0.00292524	0.00246541
-0.0010147	2010-11-20 18:00:00	0.191187	0.186255	-0.00493201	-0.0080133	-0.00510842	0.190879	0.00901195	-0.000213639	0.0410303	0.0204469	0.157028	-0.0528851	-0.0167913	-0.0552779	0.0637587	-0.00740133	0.0146697	-0.0269076	-0.133337	-0.00539288	0	0	-0.0010147	0.00177398	0.00493201
-0.00144585	2010-11-20 18:30:00	0.186923	0.182611	-0.00431173	-0.0080133	-0.00511214	0.189143	0.00903556	-0.000212465	0.041339	0.0205155	0.156406	-0.0528045	-0.0170967	-0.0552884	0.0637814	-0.0074169	0.0147067	-0.0270582	-0.132932	-0.00547162	0	0	-0.00144585	0.00053576	0.00431173
-0.00191208	2010-11-20 19:00:00	0.182658	0.179825	-0.00283342	-0.0080133	-0.00510431	0.187853	0.00903762	-0.000211601	0.0415869	0.020579	0.155771	-0.0527107	-0.0170092	-0.0551568	0.0637272	-0.00741356	0.0147316	-0.0271905	-0.132454	-0.00555213	0	0	-0.00191208	-0.000732329	0.00283342
-0.0023723	2010-11-20 19:30:00	0.179815	0.17739	-0.00242588	-0.0080133	-0.00506846	0.187056	0.00901289	-0.000211617	0.041761	0.020638	0.155112	-0.0526148	-0.0171052	-0.0551163	0.0637947	-0.00740491	0.014755	-0.027285	-0.131944	-0.00563226	0	0	-0.0023723	-0.00197131	0.00242588
-0.00278359	2010-11-20 20:00:00	0.178394	0.175553	-0.0028408	-0.0080133	-0.00504416	0.186809	0.00897262	-0.00021149	0.0418551	0.0207016	0.154386	-0.0525058	-0.0170703	-0.0553254	0.0639209	-0.00740861	0.014783	-0.0273511	-0.131324	-0.00571417	0	0	-0.00278359	-0.00312355	0.0028408
-0.00310415	2010-11-20 20:30:00	0.175551	0.172757	-0.00279435	-0.0080133	-0.00496423	0.185724	0.0089048	-0.000211942	0.0418851	0.0207534	0.153621	-0.0523853	-0.0172536	-0.0555169	0.0639638	-0.00742692	0.0148233	-0.0273986	-0.130711	-0.00579707	0	0	-0.00310415	-0.00413596	0.00279435
-0.00329622	2010-11-20 21:00:00	0.174129	0.170492	-0.00363761	-0.0080133	-0.00495973	0.184524	0.00885103	-0.000212974	0.0418855	0.0207881	0.152883	-0.0522628	-0.0173059	-0.0554158	0.0639278	-0.00744277	0.0148896	-0.0274524	-0.130052	-0.0058801	0	0	-0.00329622	-0.00496292	0.00363761
-0.00332883	2010-11-20 21:30:00	0.172708	0.16912	-0.00358781	-0.0080133	-0.00497579	0.183849	0.00881375	-0.000214738	0.0418621	0.0208233	0.152132	-0.0521292	-0.0174369	-0.0552226	0.0638401	-0.00745025	0.0149525	-0.0275024	-0.129347	-0.00596255	0	0	-0.00332883	-0.0055689	0.00358781
-0.0031802	2010-11-20 22:00:00	0.172708	0.169874	-0.0028336	-0.0080133	-0.00495189	0.184888	0.00877273	-0.000217083	0.0417697	0.0208495	0.151354	-0.0519915	-0.017594	-0.0552009	0.0639209	-0.00747226	0.0150311	-0.0275263	-0.128589	-0.00604536	0	0	-0.0031802	-0.00593055	0.0028336
-0.00283954	2010-11-20 22:30:00	0.174129	0.170857	-0.00327283	-0.0080133	-0.0048798	0.185852	0.00873357	-0.000219585	0.0416569	0.020863	0.150526	-0.0518564	-0.0176459	-0.0555722	0.0641852	-0.00750823	0.0151494	-0.0275292	-0.127881	-0.00612659	0	0	-0.00283954	-0.00603808	0.00327283
-0.00230819	2010-11-20 23:00:00	0.175551	0.17331	-0.00224142	-0.0080133	-0.00487529	0.187768	0.0086946	-0.000222457	0.0415191	0.0208648	0.149641	-0.0517177	-0.0176897	-0.0558354	0.0645329	-0.00755663	0.0152861	-0.0275347	-0.127141	-0.00620751	0	0	-0.00230819	-0.00589588	0.00224142
-0.00160005	2010-11-20 23:30:00	0.177683	0.175994	-0.0016892	-0.0080133	-0.00487157	0.189337	0.00867606	-0.000226643	0.041418	0.0208532	0.148715	-0.051578	-0.0175935	-0.0561602	0.0649278	-0.00761344	0.015442	-0.0275185	-0.12639	-0.00628752	0	0	-0.00160005	-0.00552235	0.0016892
-0.000741043	2010-11-21	0.180526	0.179717	-0.000809415	-0.0080133	-0.00495562	0.191668	0.00869367	-0.000230882	0.0413173	0.0208365	0.14776	-0.051432	-0.0175239	-0.0563534	0.0651758	-0.00765544	0.015586	-0.0274866	-0.125613	-0.0063667	0	0	-0.000741043	-0.00494872	0.000809415
0.000232098	2010-11-21 00:30:00	0.186212	0.184012	-0.00219969	-0.0080133	-0.00492799	0.194255	0.00875174	-0.000235356	0.0412652	0.020805	0.146812	-0.0512794	-0.0176636	-0.0567306	0.0656704	-0.00774448	0.0157148	-0.0274437	-0.124792	-0.00644631	0	0	0.000232098	-0.00421718	0.00219969
0.00127389	2010-11-21 01:00:00	0.191187	0.188397	-0.00279041	-0.0080133	-0.00503594	0.196979	0.00883154	-0.000239334	0.0412459	0.0207703	0.145824	-0.0511177	-0.0178207	-0.0572435	0.0662174	-0.00784848	0.0158283	-0.0273834	-0.123966	-0.00652697	0	0	0.00127389	-0.0033782	0.00279041
0.00233277	2010-11-21 01:30:00	0.193319	0.193982	0.00066262	-0.0080133	-0.00507218	0.200572	0.00891191	-0.000242596	0.0412906	0.0207273	0.144799	-0.050944	-0.0177506	-0.0577169	0.066671	-0.00795119	0.0158991	-0.0273165	-0.123118	-0.00660889	0	0	0.00233277	-0.00248721	-0.00066262
0.00335418	2010-11-21 02:00:00	0.20398	0.201388	-0.00259272	-0.0080133	-0.00512037	0.205302	0.00901588	-0.000245304	0.0414227	0.0206688	0.143757	-0.0507642	-0.0175763	-0.0583133	0.0678376	-0.00806066	0.0159411	-0.0272426	-0.122286	-0.0066895	0	0	0.00335418	-0.00160099	0.00259272
0.00428399	2010-11-21 02:30:00	0.209666	0.207999	-0.00166686	-0.0080133	-0.00523655	0.21027	0.00914103	-0.000245858	0.0416476	0.0206007	0.142569	-0.0505832	-0.01762	-0.0594253	0.068953	-0.00814563	0.0159611	-0.0271672	-0.121447	-0.00676961	0	0	0.00428399	-0.000773815	0.00166686
0.0050719	2010-11-21 03:00:00	0.211798	0.214039	0.00224086	-0.0080133	-0.00528513	0.214858	0.00925999	-0.000244831	0.0419092	0.0205017	0.141305	-0.0503975	-0.0176372	-0.0605766	0.0700552	-0.00822272	0.0159619	-0.0270758	-0.120529	-0.00684873	0	0	0.0050719	-5.38091e-05	-0.00224086
0.00567467	2010-11-21 03:30:00	0.216774	0.217132	0.000358215	-0.0080133	-0.00535722	0.21681	0.00945463	-0.000242975	0.0423329	0.0203591	0.140035	-0.0502067	-0.0179077	-0.0617032	0.0712008	-0.00826761	0.0159461	-0.0269702	-0.119605	-0.00692722	0	0	0.00567467	0.00052039	-0.000358215
0.00605885	2010-11-21 04:00:00	0.218906	0.219294	0.00038797	-0.0080133	-0.00560641	0.217728	0.0096682	-0.000240281	0.0428464	0.0201974	0.13873	-0.0500069	-0.0178291	-0.0619734	0.0715237	-0.00821965	0.015903	-0.0268509	-0.118539	-0.00700477	0	0	0.00605885	0.000922268	-0.00038797
0.00620299	2010-11-21 04:30:00	0.219616	0.219123	-0.000493849	-0.0080133	-0.00571847	0.216859	0.00986509	-0.00023738	0.0434463	0.0200074	0.137436	-0.0498064	-0.017995	-0.0621221	0.071545	-0.00815331	0.0158076	-0.0266786	-0.117381	-0.00708074	0	0	0.00620299	0.00113923	0.000493849
0.00609902	2010-11-21 05:00:00	0.217484	0.217053	-0.000430921	-0.0080133	-0.0058178	0.214432	0.0100725	-0.000233899	0.0440396	0.0198045	0.136119	-0.0496056	-0.0181083	-0.0618371	0.0711461	-0.00805989	0.0156689	-0.0264592	-0.116209	-0.00715713	0	0	0.00609902	0.00117341	0.000430921
0.00575274	2010-11-21 05:30:00	0.21322	0.213563	0.000343436	-0.0080133	-0.00578684	0.211037	0.0101755	-0.00023066	0.0446141	0.0195902	0.134829	-0.049397	-0.0182307	-0.0610921	0.0701645	-0.00796752	0.0155022	-0.0262192	-0.114972	-0.00723324	0	0	0.00575274	0.00104134	-0.000343436
0.00518342	2010-11-21 06:00:00	0.208955	0.209262	0.000306795	-0.0080133	-0.00576705	0.207259	0.0102139	-0.000227849	0.0451313	0.0193663	0.133549	-0.0491804	-0.0185098	-0.0599783	0.0690231	-0.00786665	0.0153166	-0.0259407	-0.11376	-0.00730865	0	0	0.00518342	0.000772631	-0.000306795
0.00442256	2010-11-21 06:30:00	0.206113	0.206264	0.000151043	-0.0080133	-0.0057312	0.204768	0.0101907	-0.00022473	0.0455684	0.019152	0.132259	-0.0489588	-0.0185444	-0.0587835	0.0678971	-0.00775316	0.0151328	-0.02565	-0.112491	-0.00738484	0	0	0.00442256	0.000407565	-0.000151043
0.00351183	2010-11-21 07:00:00	0.201848	0.203017	0.00116852	-0.0080133	-0.00560308	0.202695	0.0100732	-0.000221621	0.045871	0.0189313	0.130949	-0.0487328	-0.0186405	-0.0580646	0.067036	-0.00767418	0.014944	-0.0253492	-0.11123	-0.00746008	0	0	0.00351183	-6.02534e-06	-0.00116852
0.00250032	2010-11-21 07:30:00	0.200427	0.198205	-0.00222163	-0.0080133	-0.00550219	0.200153	0.0099348	-0.000218482	0.0460982	0.0187125	0.129613	-0.0485046	-0.0195651	-0.0576681	0.0664714	-0.00758829	0.0147712	-0.0250505	-0.109988	-0.00753451	0	0	0.00250032	-0.000416512	0.00222163
0.00144149	2010-11-21 08:00:00	0.192608	0.194198	0.00158994	-0.0080133	-0.00541815	0.197707	0.00977968	-0.000215656	0.0462597	0.0184841	0.128225	-0.048278	-0.0197135	-0.0571898	0.0658664	-0.00750682	0.0146431	-0.0247772	-0.108716	-0.00760695	0	0	0.00144149	-0.000772485	-0.00158994
0.000389715	2010-11-21 08:30:00	0.191898	0.189631	-0.00226648	-0.0080133	-0.00540169	0.194761	0.00964385	-0.000213319	0.0463111	0.0182518	0.126827	-0.0480444	-0.0200019	-0.0566706	0.065296	-0.00741891	0.0145274	-0.0244749	-0.107433	-0.0076778	0	0	0.000389715	-0.00102675	0.00226648
-0.000603034	2010-11-21 09:00:00	0.18408	0.185547	0.0014669	-0.0080133	-0.00534939	0.191902	0.00953557	-0.000211195	0.0462693	0.0180228	0.125365	-0.0478036	-0.0198792	-0.0559192	0.0643364	-0.00733068	0.014419	-0.0241817	-0.106124	-0.00774838	0	0	-0.000603034	-0.00113999	-0.0014669
-0.00149035	2010-11-21 09:30:00	0.181237	0.181198	-3.84894e-05	-0.0080133	-0.00523733	0.188542	0.00941399	-0.000209926	0.0460671	0.017797	0.123943	-0.0475603	-0.0198444	-0.0551479	0.0634463	-0.00725279	0.0143137	-0.0238724	-0.104795	-0.00781677	0	0	-0.00149035	-0.00108382	3.84894e-05
-0.00223409	2010-11-21 10:00:00	0.179815	0.17816	-0.00165542	-0.0080133	-0.00520442	0.18596	0.00930796	-0.000209337	0.0457255	0.0175757	0.12254	-0.0473165	-0.0196085	-0.0542985	0.0627245	-0.00718037	0.0141992	-0.0235604	-0.10352	-0.00788437	0	0	-0.00223409	-0.000843036	0.00165542
-0.0028065	2010-11-21 10:30:00	0.176972	0.176356	-0.000616869	-0.0080133	-0.00511293	0.184412	0.00916596	-0.000209226	0.0452724	0.0173666	0.121128	-0.047072	-0.0191458	-0.0536982	0.0619492	-0.00713024	0.0140869	-0.0232639	-0.102206	-0.00795117	0	0	-0.0028065	-0.000416849	0.000616869
-0.0031916	2010-11-21 11:00:00	0.17484	0.175117	0.000276834	-0.0080133	-0.00499636	0.183278	0.00902133	-0.000208896	0.0446958	0.0171614	0.119707	-0.0468224	-0.0187801	-0.0533016	0.0614654	-0.00710092	0.0139573	-0.0229656	-0.100952	-0.00801714	0	0	-0.0031916	0.000180944	-0.000276834
-0.00338577	2010-11-21 11:30:00	0.174129	0.174982	0.000852282	-0.0080133	-0.00493994	0.182885	0.00889338	-0.000208422	0.0441039	0.0169547	0.118316	-0.0465699	-0.0184396	-0.0529545	0.0611513	-0.00708092	0.0138381	-0.0226824	-0.0997264	-0.00808255	0	0	-0.00338577	0.000922825	-0.000852282
-0.00339753	2010-11-21 12:00:00	0.175551	0.175106	-0.000444687	-0.0080133	-0.00489547	0.182795	0.00876823	-0.000207561	0.0435117	0.0167443	0.116952	-0.046321	-0.018431	-0.0527419	0.0609576	-0.00705964	0.0137126	-0.0224155	-0.0984735	-0.00814764	0	0	-0.00339753	0.0017694	0.000444687
-0.00324657	2010-11-21 12:30:00	0.176972	0.176072	-0.000899921	-0.0080133	-0.00487157	0.183299	0.00868243	-0.000206152	0.0429381	0.0165397	0.115617	-0.0460694	-0.0183875	-0.0526902	0.0608403	-0.00702472	0.0135708	-0.0221545	-0.0972098	-0.00821328	0	0	-0.00324657	0.00267204	0.000899921
-0.00296203	2010-11-21 13:00:00	0.178394	0.177553	-0.000840642	-0.0080133	-0.00482749	0.183647	0.00863035	-0.00020418	0.042476	0.0163382	0.114316	-0.0458169	-0.0180558	-0.0527195	0.0608687	-0.00697901	0.0134215	-0.0218879	-0.0959756	-0.00827899	0	0	-0.00296203	0.0035762	0.000840642
-0.00258028	2010-11-21 13:30:00	0.180526	0.177922	-0.00260439	-0.0080133	-0.00485139	0.183212	0.00861424	-0.000201496	0.0420616	0.0161426	0.113009	-0.0455659	-0.0179779	-0.0526843	0.0607046	-0.00691045	0.0132743	-0.0216284	-0.094763	-0.00834551	0	0	-0.00258028	0.00442494	0.00260439
-0.00214225	2010-11-21 14:00:00	0.179815	0.177629	-0.00218684	-0.0080133	-0.00484767	0.18187	0.00860674	-0.000198207	0.0417093	0.0159476	0.111706	-0.0453106	-0.0176456	-0.0523406	0.0602112	-0.00682041	0.013095	-0.021374	-0.0935775	-0.00840989	0	0	-0.00214225	0.00516274	0.00218684
-0.00169054	2010-11-21 14:30:00	0.176972	0.176359	-0.000613259	-0.0080133	-0.00487157	0.179585	0.0086206	-0.000194881	0.041385	0.0157583	0.110452	-0.0450619	-0.0172446	-0.0517308	0.0594844	-0.00671545	0.0128817	-0.0211226	-0.092427	-0.00847393	0	0	-0.00169054	0.00573904	0.000613259
-0.00126653	2010-11-21 15:00:00	0.176262	0.17474	-0.00152157	-0.0080133	-0.00488352	0.177265	0.00863372	-0.000191294	0.041076	0.0155755	0.109264	-0.0448095	-0.0170875	-0.0507961	0.058485	-0.00658968	0.0126587	-0.0208846	-0.0912686	-0.00853827	0	0	-0.00126653	0.00611141	0.00152157
-0.000907516	2010-11-21 15:30:00	0.173419	0.172323	-0.00109597	-0.0080133	-0.00482789	0.174597	0.00860524	-0.000187272	0.0408124	0.0154024	0.108107	-0.0445499	-0.0170703	-0.0498562	0.05735	-0.0064679	0.0124222	-0.0206332	-0.0901047	-0.00860327	0	0	-0.000907516	0.00624823	0.00109597
-0.0006443	2010-11-21 16:00:00	0.169154	0.169275	0.000120561	-0.0080133	-0.00479125	0.17156	0.0085453	-0.000183414	0.0404941	0.015244	0.107	-0.0442962	-0.016887	-0.0489081	0.0562327	-0.00635641	0.0121827	-0.0203777	-0.0889892	-0.00866705	0	0	-0.0006443	0.00613061	-0.000120561
-0.000499105	2010-11-21 16:30:00	0.165601	0.165593	-8.08312e-06	-0.0080133	-0.00471877	0.16812	0.00845856	-0.000179478	0.0402275	0.015101	0.105947	-0.0440522	-0.016765	-0.0479136	0.0551766	-0.00622473	0.0119605	-0.0201257	-0.0879304	-0.00872973	0	0	-0.000499105	0.00575351	8.08312e-06
-0.00048414	2010-11-21 17:00:00	0.162047	0.161404	-0.000642925	-0.0080133	-0.00466274	0.164801	0.00833754	-0.000175546	0.0399653	0.0149753	0.104965	-0.0438067	-0.0168436	-0.0470283	0.0541761	-0.00609583	0.0117558	-0.0198834	-0.0869122	-0.00879251	0	0	-0.00048414	0.00512605	0.000642925
-0.000600797	2010-11-21 17:30:00	0.157783	0.156665	-0.00111779	-0.0080133	-0.0045783	0.161195	0.00820996	-0.000171855	0.0396817	0.0148573	0.104042	-0.0435642	-0.0168172	-0.0462735	0.053296	-0.0059693	0.0115587	-0.0196547	-0.085948	-0.00885554	0	0	-0.000600797	0.00427099	0.00111779
-0.000839552	2010-11-21 18:00:00	0.152097	0.151248	-0.000848359	-0.0080133	-0.00447408	0.157539	0.00807489	-0.000168593	0.039354	0.0147477	0.103152	-0.0433184	-0.0167999	-0.0454827	0.0521086	-0.00585552	0.0113839	-0.0194424	-0.0850216	-0.00891889	0	0	-0.000839552	0.00322347	0.000848359
-0.00118058	2010-11-21 18:30:00	0.1457	0.145914	0.000214083	-0.0080133	-0.00438592	0.153987	0.00791472	-0.000165714	0.0389857	0.014636	0.102318	-0.0430808	-0.0168436	-0.0443484	0.050985	-0.0057413	0.0112248	-0.0192442	-0.0841815	-0.00898076	0	0	-0.00118058	0.00202902	-0.000214083
-0.00159504	2010-11-21 19:00:00	0.141436	0.140946	-0.000489766	-0.0080133	-0.00430521	0.150735	0.00776016	-0.000163148	0.0385709	0.014525	0.101494	-0.0428408	-0.0165117	-0.0432217	0.0498135	-0.00564024	0.0110749	-0.0190445	-0.08339	-0.00904254	0	0	-0.00159504	0.000741104	0.000489766
-0.00204696	2010-11-21 19:30:00	0.13575	0.135799	4.88814e-05	-0.0080133	-0.00419727	0.147642	0.00758575	-0.000160911	0.0380524	0.0144179	0.100718	-0.0426048	-0.0162765	-0.0422449	0.0486868	-0.00555068	0.0109365	-0.0188475	-0.0826124	-0.00910376	0	0	-0.00204696	-0.000581803	-4.88814e-05
-0.00249562	2010-11-21 20:00:00	0.128643	0.130826	0.00218341	-0.0080133	-0.00407659	0.144658	0.00741995	-0.000158835	0.0375049	0.0143069	0.099971	-0.0423696	-0.01598	-0.041641	0.0479632	-0.00549392	0.0108133	-0.0186205	-0.081918	-0.00916407	0	0	-0.00249562	-0.0018794	-0.00218341
-0.00289826	2010-11-21 20:30:00	0.1258	0.127028	0.00122816	-0.0080133	-0.0040284	0.14263	0.00725997	-0.000157178	0.0368786	0.014192	0.0992543	-0.0421331	-0.0156747	-0.041073	0.0474674	-0.00544383	0.0107492	-0.0184089	-0.0812564	-0.00922371	0	0	-0.00289826	-0.00309278	-0.00122816
-0.003213	2010-11-21 21:00:00	0.122957	0.123459	0.00050269	-0.0080133	-0.0039279	0.14089	0.00709604	-0.000155776	0.0361896	0.0140675	0.0985692	-0.0419016	-0.0153695	-0.0407798	0.046998	-0.00540444	0.0106956	-0.0181964	-0.0806351	-0.00928251	0	0	-0.003213	-0.00416765	-0.00050269
-0.00340178	2010-11-21 21:30:00	0.118692	0.120892	0.00220002	-0.0080133	-0.00383974	0.139503	0.00694992	-0.000155091	0.0355017	0.0139352	0.0979194	-0.0416658	-0.0149592	-0.0404468	0.0466801	-0.00537061	0.0106493	-0.0179876	-0.080006	-0.00934285	0	0	-0.00340178	-0.00505723	-0.00220002
-0.00343307	2010-11-21 22:00:00	0.118692	0.118235	-0.000457077	-0.0080133	-0.0037553	0.137854	0.00682852	-0.000154805	0.0348604	0.013789	0.0973079	-0.0414266	-0.0147936	-0.0402629	0.0464877	-0.00534397	0.0105996	-0.0177733	-0.0794036	-0.00940625	0	0	-0.00343307	-0.00572482	0.000457077
-0.00328423	2010-11-21 22:30:00	0.11656	0.115908	-0.00065171	-0.0080133	-0.00377137	0.13633	0.00671986	-0.000154991	0.0341941	0.0136478	0.0967411	-0.0411946	-0.0146281	-0.0399845	0.0461079	-0.00531971	0.0105472	-0.0175669	-0.0788472	-0.00946908	0	0	-0.00328423	-0.00614584	0.00065171
-0.00294344	2010-11-21 23:00:00	0.113717	0.114461	0.000743784	-0.0080133	-0.00368693	0.134893	0.00663219	-0.000155645	0.0335698	0.0134977	0.0962339	-0.0409535	-0.0142787	-0.0398065	0.0458877	-0.005328	0.0104831	-0.0173542	-0.0783743	-0.00953332	0	0	-0.00294344	-0.00630914	-0.000743784
-0.00241081	2010-11-21 23:30:00	0.113717	0.114636	0.000918782	-0.0080133	-0.00367087	0.134218	0.00656774	-0.00015649	0.0329732	0.0133456	0.0958069	-0.0407205	-0.0136508	-0.0395433	0.0456669	-0.00532277	0.0104296	-0.0171416	-0.0779286	-0.00959561	0	0	-0.00241081	-0.00621764	-0.000918782
-0.00169891	2010-11-22	0.115139	0.116137	0.000998293	-0.0080133	-0.00364246	0.1349	0.00648812	-0.00015741	0.0323977	0.013202	0.0954173	-0.0404969	-0.0135462	-0.0393894	0.0456089	-0.00531489	0.0103772	-0.0169306	-0.077518	-0.00965794	0	0	-0.00169891	-0.00588811	-0.000998293
-0.000832347	2010-11-22 00:30:00	0.117982	0.11872	0.000738678	-0.0080133	-0.00358232	0.13611	0.00641487	-0.000158334	0.0318708	0.0130653	0.0950542	-0.0402851	-0.0132934	-0.0395833	0.0458462	-0.00529545	0.0103179	-0.0167013	-0.0771452	-0.00971925	0	0	-0.000832347	-0.00535015	-0.000738678
0.000153343	2010-11-22 01:00:00	0.119403	0.121443	0.00203988	-0.0080133	-0.00354608	0.137477	0.00635773	-0.000159163	0.0313941	0.0129338	0.0947102	-0.0400918	-0.0130926	-0.0398911	0.0459521	-0.00527035	0.0102433	-0.0164695	-0.0768263	-0.00977449	0	0	0.000153343	-0.00464436	-0.00203988
0.00121364	2010-11-22 01:30:00	0.123667	0.124179	0.000511466	-0.0080133	-0.00356214	0.13841	0.00633769	-0.000159879	0.0310447	0.0128055	0.0944162	-0.0399085	-0.0129095	-0.0399498	0.045971	-0.00523695	0.0101569	-0.0162438	-0.0765454	-0.00982753	0	0	0.00121364	-0.00381978	-0.000511466
0.00229757	2010-11-22 02:00:00	0.12651	0.126284	-0.000226034	-0.0080133	-0.00362229	0.138914	0.00635324	-0.000159905	0.0307631	0.0126766	0.0941589	-0.0397391	-0.0130228	-0.0396349	0.0455703	-0.00518529	0.0100312	-0.0160269	-0.0762672	-0.00987824	0	0	0.00229757	-0.00293083	0.000226034
0.00335074	2010-11-22 02:30:00	0.1258	0.128695	0.00289562	-0.0080133	-0.00364246	0.139106	0.00639913	-0.000159772	0.0305529	0.0125431	0.0939861	-0.0395757	-0.0127525	-0.038967	0.0448719	-0.00513267	0.00987804	-0.0158232	-0.0759623	-0.00992969	0	0	0.00335074	-0.00203375	-0.00289562
0.00431865	2010-11-22 03:00:00	0.127932	0.131081	0.00314886	-0.0080133	-0.00367048	0.139585	0.00646489	-0.000158809	0.0304258	0.0124052	0.0939082	-0.0394221	-0.0128136	-0.0383954	0.0443168	-0.00507385	0.00968816	-0.0156099	-0.0757108	-0.00998119	0	0	0.00431865	-0.00118293	-0.00314886
0.00515008	2010-11-22 03:30:00	0.131486	0.133765	0.00227987	-0.0080133	-0.00371083	0.140605	0.00650273	-0.000157139	0.0303424	0.0122743	0.09387	-0.0392891	-0.0127789	-0.0379126	0.0437572	-0.00500614	0.00950335	-0.0154023	-0.0755108	-0.0100308	0	0	0.00515008	-0.000427322	-0.00227987
0.00580035	2010-11-22 04:00:00	0.132907	0.136022	0.00311526	-0.0080133	-0.00368654	0.141335	0.00652596	-0.000154636	0.030284	0.0121441	0.0938354	-0.0391529	-0.0126218	-0.037707	0.043537	-0.00493316	0.00930566	-0.0151996	-0.0753889	-0.0100805	0	0	0.00580035	0.000192876	-0.00311526
0.00623412	2010-11-22 04:30:00	0.134328	0.136362	0.00203364	-0.0080133	-0.00369066	0.140855	0.00655256	-0.000151404	0.030281	0.0120074	0.0938134	-0.0390272	-0.0125345	-0.037516	0.0431061	-0.0048337	0.00912995	-0.0150083	-0.0753642	-0.0101274	0	0	0.00623412	0.000648898	-0.00203364
0.0064277	2010-11-22 05:00:00	0.132196	0.135381	0.0031842	-0.0080133	-0.00373473	0.139447	0.00657223	-0.000147429	0.0303251	0.0118643	0.093867	-0.0389168	-0.0125869	-0.0370214	0.0425339	-0.00471888	0.00895147	-0.0148333	-0.0753884	-0.0101723	0	0	0.0064277	0.000925356	-0.0031842
0.00637055	2010-11-22 05:30:00	0.130775	0.132342	0.00156697	-0.0080133	-0.00375491	0.136602	0.00661139	-0.000142992	0.0304045	0.0117258	0.0939692	-0.0388253	-0.012779	-0.0363117	0.0415805	-0.00458868	0.0087729	-0.0146637	-0.0754208	-0.0102157	0	0	0.00637055	0.00102122	-0.00156697
0.00606598	2010-11-22 06:00:00	0.1258	0.128873	0.00307363	-0.0080133	-0.0037553	0.133464	0.00662956	-0.000138259	0.0304689	0.0115962	0.0941353	-0.0387513	-0.0128484	-0.0350886	0.0402316	-0.00445387	0.00858702	-0.0144989	-0.0754505	-0.010257	0	0	0.00606598	0.00094975	-0.00307363
0.00553091	2010-11-22 06:30:00	0.122957	0.12475	0.00179304	-0.0080133	-0.00369516	0.129732	0.0066157	-0.000133844	0.0305476	0.0114718	0.0943852	-0.0386879	-0.0126216	-0.033902	0.038903	-0.00432645	0.00838141	-0.0143318	-0.07555	-0.0102933	0	0	0.00553091	0.000737425	-0.00179304
0.00479481	2010-11-22 07:00:00	0.117982	0.120632	0.00265076	-0.0080133	-0.00367087	0.126504	0.00654901	-0.000129631	0.0305503	0.0113628	0.0947144	-0.0386428	-0.0125343	-0.0326079	0.0375744	-0.00421372	0.00819441	-0.0141921	-0.0757011	-0.0103278	0	0	0.00479481	0.000421804	-0.00265076
0.00389772	2010-11-22 07:30:00	0.114428	0.115328	0.000900052	-0.0080133	-0.00353863	0.122292	0.00642293	-0.000125503	0.0304725	0.0112563	0.0951135	-0.0386093	-0.0122118	-0.0317567	0.0365272	-0.00412646	0.00802312	-0.0140755	-0.0759087	-0.0103599	0	0	0.00389772	4.86136e-05	-0.000900052
0.00288774	2010-11-22 08:00:00	0.10661	0.109482	0.00287227	-0.0080133	-0.00346203	0.117854	0.00628074	-0.000121854	0.0303047	0.0111608	0.0956163	-0.038595	-0.0120896	-0.0309696	0.0357084	-0.00405766	0.00789591	-0.0139787	-0.0762189	-0.0103873	0	0	0.00288774	-0.00033183	-0.00287227
0.00181791	2010-11-22 08:30:00	0.101635	0.103008	0.00137323	-0.0080133	-0.00336976	0.112966	0.00611907	-0.000119311	0.0300721	0.0110755	0.0962278	-0.0385943	-0.012046	-0.0304868	0.0351292	-0.0039912	0.00781493	-0.0139132	-0.0765993	-0.0104131	0	0	0.00181791	-0.000668549	-0.00137323
0.000742888	2010-11-22 09:00:00	0.0945274	0.0977813	0.00325391	-0.0080133	-0.00329728	0.109331	0.00594484	-0.00011766	0.0297104	0.011007	0.0968894	-0.0385955	-0.0119851	-0.0300174	0.0346087	-0.00392397	0.00775855	-0.0138572	-0.0770527	-0.0104375	0	0	0.000742888	-0.000913887	-0.00325391
-0.000284455	2010-11-22 09:30:00	0.0923952	0.0933463	0.000951056	-0.0080133	-0.00313703	0.10635	0.00575282	-0.000117168	0.029271	0.0109558	0.0976104	-0.0386053	-0.0119237	-0.0297167	0.0342233	-0.00387167	0.00771547	-0.01382	-0.0775601	-0.0104559	0	0	-0.000284455	-0.00102726	-0.000951056
-0.00121624	2010-11-22 10:00:00	0.0895523	0.0898874	0.000335064	-0.0080133	-0.00302419	0.103995	0.00554844	-0.000117322	0.0287512	0.0109289	0.098394	-0.0386241	-0.0115399	-0.0293154	0.0336775	-0.00382468	0.00767852	-0.0137782	-0.0781835	-0.0104709	0	0	-0.00121624	-0.000978381	-0.000335064
-0.00201241	2010-11-22 10:30:00	0.0859986	0.0870707	0.00107209	-0.0080133	-0.00289195	0.102033	0.00533843	-0.00011804	0.028168	0.0109103	0.0993002	-0.0386503	-0.0113743	-0.0287579	0.0330751	-0.00380312	0.00765328	-0.0137519	-0.0788019	-0.0104829	0	0	-0.00201241	-0.000749665	-0.00107209
-0.00264292	2010-11-22 11:00:00	0.0838665	0.0860629	0.00219643	-0.0080133	-0.00281947	0.100965	0.00516326	-0.000119119	0.0275353	0.0109078	0.100317	-0.0386981	-0.0107372	-0.0282227	0.0326064	-0.00380235	0.00763449	-0.013741	-0.0794391	-0.0104929	0	0	-0.00264292	-0.000337751	-0.00219643
-0.00308934	2010-11-22 11:30:00	0.0852879	0.0862643	0.000976363	-0.0080133	-0.0027795	0.101253	0.00501714	-0.000120251	0.0268247	0.0109214	0.101382	-0.0387567	-0.0104584	-0.0278339	0.0322411	-0.00380746	0.00762848	-0.0137664	-0.0801248	-0.0104997	0	0	-0.00308934	0.000246094	-0.000976363
-0.0033455	2010-11-22 12:00:00	0.0867094	0.0881734	0.00146404	-0.0080133	-0.0027029	0.102742	0.00489724	-0.00012151	0.0261106	0.0109503	0.102527	-0.0388237	-0.0101095	-0.0279074	0.032421	-0.00383072	0.00762109	-0.0137989	-0.0809155	-0.0105034	0	0	-0.0033455	0.000976619	-0.00146404
-0.00341748	2010-11-22 12:30:00	0.0895523	0.0905548	0.00100251	-0.0080133	-0.00266666	0.104704	0.00482024	-0.000122418	0.0254387	0.0109889	0.103724	-0.0389024	-0.00996141	-0.0283392	0.0328791	-0.00385176	0.00764308	-0.0138598	-0.0818197	-0.0105044	0	0	-0.00341748	0.00181626	-0.00100251
-0.00332267	2010-11-22 13:00:00	0.0923952	0.0927802	0.000384967	-0.0080133	-0.00267861	0.106252	0.00476816	-0.000122816	0.0248238	0.0110325	0.104984	-0.0389852	-0.00967329	-0.0288644	0.0332929	-0.00387727	0.00768289	-0.0139448	-0.0827862	-0.0105051	0	0	-0.00332267	0.00271767	-0.000384967
-0.00308821	2010-11-22 13:30:00	0.093106	0.0942758	0.00116982	-0.0080133	-0.00270663	0.106927	0.00477809	-0.000123044	0.0243356	0.0110774	0.1063	-0.0390806	-0.00965623	-0.0291833	0.0336191	-0.00389428	0.00773116	-0.0140466	-0.0838228	-0.0105042	0	0	-0.00308821	0.00362693	-0.00116982
-0.00274881	2010-11-22 14:00:00	0.0945274	0.0955019	0.000974536	-0.0080133	-0.00277088	0.107038	0.00484159	-0.0001234	0.0239426	0.0111282	0.107613	-0.0391822	-0.00948147	-0.0291533	0.033602	-0.0038963	0.00777392	-0.0141593	-0.0848948	-0.0105005	0	0	-0.00274881	0.00448717	-0.000974536
-0.00234414	2010-11-22 14:30:00	0.0959489	0.0971237	0.00117476	-0.0080133	-0.00283925	0.107542	0.00491466	-0.000123719	0.0236133	0.0111924	0.108935	-0.0392864	-0.00935943	-0.0289841	0.0335073	-0.00388757	0.00779027	-0.0142616	-0.0860206	-0.010494	0	0	-0.00234414	0.00524239	-0.00117476
-0.00191596	2010-11-22 15:00:00	0.0980811	0.0985837	0.000502649	-0.0080133	-0.00283925	0.108057	0.00498247	-0.000123761	0.0233497	0.0112766	0.11026	-0.0393856	-0.00926329	-0.0289407	0.0334563	-0.00389388	0.00779291	-0.0143577	-0.0872139	-0.0104853	0	0	-0.00191596	0.0058411	-0.000502649
-0.00150525	2010-11-22 15:30:00	0.0980811	0.0999036	0.00182254	-0.0080133	-0.00284337	0.108395	0.005022	-0.000123377	0.0231922	0.01138	0.111588	-0.0394834	-0.00894942	-0.0289789	0.0334443	-0.00390953	0.00779195	-0.0144667	-0.0883995	-0.0104761	0	0	-0.00150525	0.00623965	-0.00182254
-0.00114936	2010-11-22 16:00:00	0.0995026	0.100484	0.000981584	-0.0080133	-0.00283925	0.108294	0.00504167	-0.000122634	0.0231262	0.0114993	0.112987	-0.039573	-0.00886227	-0.0290206	0.03352	-0.00393516	0.00778234	-0.0145899	-0.0895983	-0.010467	0	0	-0.00114936	0.00640502	-0.000981584
-0.000879582	2010-11-22 16:30:00	0.0987918	0.10106	0.00226792	-0.0080133	-0.00288333	0.108485	0.00506134	-0.000121874	0.0231385	0.0116257	0.114391	-0.0396522	-0.00886227	-0.0290699	0.0336822	-0.00395246	0.00778256	-0.0147342	-0.0907973	-0.0104574	0	0	-0.000879582	0.00631684	-0.00226792
-0.000719049	2010-11-22 17:00:00	0.100213	0.101106	0.000893038	-0.0080133	-0.0028755	0.108642	0.00507746	-0.000120805	0.0231766	0.0117612	0.115772	-0.0397283	-0.0089933	-0.0292673	0.0339194	-0.0039589	0.00780677	-0.0149024	-0.0919909	-0.0104472	0	0	-0.000719049	0.00596859	-0.000893038
-0.000681288	2010-11-22 17:30:00	0.0995026	0.100266	0.000763727	-0.0080133	-0.00286766	0.10853	0.00509169	-0.00011937	0.0232636	0.0119056	0.117151	-0.0397983	-0.00925491	-0.029608	0.0341875	-0.00397016	0.00784362	-0.0150819	-0.0932436	-0.0104362	0	0	-0.000681288	0.00536798	-0.000763727
-0.000769362	2010-11-22 18:00:00	0.0966596	0.0984224	0.00176284	-0.0080133	-0.00286355	0.107501	0.00510237	-0.000118229	0.0234081	0.0120557	0.118519	-0.0398623	-0.00936811	-0.0298571	0.034419	-0.00396541	0.00789126	-0.0152563	-0.0945127	-0.0104236	0	0	-0.000769362	0.00453645	-0.00176284
-0.000975721	2010-11-22 18:30:00	0.0938167	0.0959693	0.00215256	-0.0080133	-0.00290351	0.106033	0.00510593	-0.000117251	0.0235519	0.0122104	0.119887	-0.0399269	-0.00931586	-0.0298441	0.034347	-0.00394325	0.0079505	-0.01544	-0.0957362	-0.0104086	0	0	-0.000975721	0.00350788	-0.00215256
-0.00128274	2010-11-22 19:00:00	0.0895523	0.0935109	0.00395863	-0.0080133	-0.00288745	0.104621	0.00510425	-0.000116833	0.0236737	0.0123708	0.121279	-0.0399907	-0.00926344	-0.029662	0.0342315	-0.00392474	0.00801165	-0.0156245	-0.0969513	-0.0103902	0	0	-0.00128274	0.00232662	-0.00395863
-0.0016639	2010-11-22 19:30:00	0.0881308	0.0908337	0.00270295	-0.0080133	-0.00286355	0.103365	0.00509563	-0.000116812	0.0237401	0.0125448	0.122641	-0.0400488	-0.00919381	-0.0294305	0.0339041	-0.00393894	0.00808473	-0.0158047	-0.0981423	-0.0103704	0	0	-0.0016639	0.00104499	-0.00270295
-0.00208556	2010-11-22 20:00:00	0.0852879	0.0878452	0.00255728	-0.0080133	-0.00282358	0.102155	0.00504992	-0.000117227	0.0237171	0.0127308	0.123923	-0.0401	-0.00928096	-0.0291239	0.0335578	-0.0039628	0.00816204	-0.0159814	-0.0993305	-0.0103508	0	0	-0.00208556	-0.000279637	-0.00255728
-0.00250918	2010-11-22 20:30:00	0.082445	0.0858938	0.00344876	-0.0080133	-0.00276716	0.101671	0.00499297	-0.000118472	0.0236633	0.012924	0.125182	-0.0401483	-0.00927228	-0.0288872	0.033556	-0.00400637	0.00825118	-0.0161654	-0.100543	-0.0103279	0	0	-0.00250918	-0.00158792	-0.00344876
-0.00289394	2010-11-22 21:00:00	0.0817343	0.0842639	0.00252958	-0.0080133	-0.0027511	0.101535	0.00493246	-0.000120225	0.0235873	0.0131332	0.126364	-0.0401898	-0.00921971	-0.029107	0.0339358	-0.00406214	0.00835827	-0.0163705	-0.101731	-0.0103021	0	0	-0.00289394	-0.00282178	-0.00252958
-0.00319943	2010-11-22 21:30:00	0.0788913	0.0832831	0.00439181	-0.0080133	-0.00272308	0.102318	0.00486127	-0.00012225	0.0234802	0.0133443	0.127454	-0.0402346	-0.00929849	-0.0297949	0.0345447	-0.00414421	0.0084754	-0.0165823	-0.102879	-0.0102751	0	0	-0.00319943	-0.00392743	-0.00439181
-0.00338852	2010-11-22 22:00:00	0.0796021	0.0824109	0.00280884	-0.0080133	-0.00267077	0.102912	0.00481612	-0.000124812	0.0233787	0.013545	0.128494	-0.0402835	-0.00948162	-0.0306244	0.0354046	-0.00424222	0.00862326	-0.01682	-0.10401	-0.0102453	0	0	-0.00338852	-0.00485825	-0.00280884
-0.00342992	2010-11-22 22:30:00	0.0788913	0.0828623	0.00397102	-0.0080133	-0.00271446	0.1043	0.00479664	-0.000127729	0.0232613	0.013751	0.129453	-0.0403345	-0.00958645	-0.0312288	0.0362121	-0.00432204	0.00879256	-0.0170912	-0.105064	-0.0102151	0	0	-0.00342992	-0.00557716	-0.00397102
-0.0033005	2010-11-22 23:00:00	0.0803128	0.0845238	0.00421104	-0.0080133	-0.0027029	0.106272	0.00478202	-0.000131157	0.0231509	0.0139679	0.130343	-0.0403779	-0.00954257	-0.0317587	0.0368316	-0.0043922	0.00897736	-0.017357	-0.105983	-0.0101842	0	0	-0.0033005	-0.00605857	-0.00421104
-0.00298715	2010-11-22 23:30:00	0.0831557	0.0871118	0.00395612	-0.0080133	-0.00272269	0.108658	0.00481012	-0.000134908	0.0230765	0.0142003	0.131161	-0.0404174	-0.00946395	-0.0324072	0.0375805	-0.00446281	0.00913935	-0.0175861	-0.106877	-0.010153	0	0	-0.00298715	-0.00628961	-0.00395612
-0.00248804	2010-11-23	0.0852879	0.090467	0.00517915	-0.0080133	-0.0027511	0.111438	0.00485284	-0.000139149	0.0230234	0.014437	0.131927	-0.0404589	-0.00937695	-0.0330416	0.0382113	-0.00453446	0.00929405	-0.0178293	-0.107692	-0.0101198	0	0	-0.00248804	-0.00627079	-0.00517915
-0.0018131	2010-11-23 00:30:00	0.090263	0.0941827	0.0039197	-0.0080133	-0.00280301	0.114116	0.00491091	-0.000143601	0.0230094	0.0146802	0.132631	-0.0405025	-0.00933307	-0.0335697	0.0388138	-0.00461147	0.0094419	-0.0180823	-0.108449	-0.0100844	0	0	-0.0018131	-0.00601583	-0.0039197
-0.000983887	2010-11-23 01:00:00	0.093106	0.0989445	0.00583847	-0.0080133	-0.00287922	0.117243	0.00500514	-0.000147761	0.0230434	0.0149356	0.133281	-0.0405449	-0.00916745	-0.0339674	0.0393538	-0.00469246	0.0095892	-0.0183591	-0.109154	-0.0100471	0	0	-0.000983887	-0.00555075	-0.00583847
-3.26139e-05	2010-11-23 01:30:00	0.0987918	0.104173	0.00538168	-0.0080133	-0.00293564	0.120693	0.00510967	-0.000151681	0.0231475	0.0152026	0.133869	-0.0406003	-0.00915892	-0.0344004	0.039887	-0.00478668	0.00972109	-0.0186442	-0.109815	-0.010005	0	0	-3.26139e-05	-0.00491229	-0.00538168
0.000999522	2010-11-23 02:00:00	0.104478	0.109892	0.00541424	-0.0080133	-0.0030238	0.124683	0.00523613	-0.000155511	0.0233374	0.0154829	0.134398	-0.0406585	-0.00950814	-0.0349861	0.0405772	-0.00487692	0.00984465	-0.0189416	-0.110396	-0.00996105	0	0	0.000999522	-0.00414565	-0.00541424
0.00206462	2010-11-23 02:30:00	0.109453	0.116713	0.00726047	-0.0080133	-0.00308022	0.1294	0.0053712	-0.000158725	0.0236167	0.0157555	0.134868	-0.0407199	-0.00980417	-0.035684	0.0415021	-0.00495767	0.00996778	-0.0192622	-0.110934	-0.00991617	0	0	0.00206462	-0.00330165	-0.00726047
0.00311084	2010-11-23 03:00:00	0.117271	0.123113	0.0058419	-0.0080133	-0.00318855	0.133752	0.0055132	-0.000161274	0.0239673	0.0160088	0.13528	-0.0407891	-0.00994404	-0.036655	0.0425109	-0.00503648	0.0100936	-0.0196092	-0.11142	-0.00987251	0	0	0.00311084	-0.00243359	-0.0058419
0.00408554	2010-11-23 03:30:00	0.121535	0.12851	0.006975	-0.0080133	-0.00328866	0.137216	0.00568049	-0.000162979	0.0244298	0.0162475	0.135617	-0.040871	-0.0100921	-0.0375273	0.043329	-0.00510608	0.0102213	-0.0199742	-0.111858	-0.00982884	0	0	0.00408554	-0.00159383	-0.006975
0.00493843	2010-11-23 04:00:00	0.12651	0.132504	0.00599375	-0.0080133	-0.00339739	0.139304	0.00586839	-0.000164663	0.025008	0.0164655	0.135905	-0.0409529	-0.0103103	-0.0381124	0.0439479	-0.00516213	0.010359	-0.0203236	-0.112239	-0.00978617	0	0	0.00493843	-0.000830428	-0.00599375
0.00562474	2010-11-23 04:30:00	0.130064	0.136338	0.00627348	-0.0080133	-0.00355764	0.141331	0.00607859	-0.00016615	0.0256233	0.0166837	0.136163	-0.0410411	-0.0105721	-0.0383209	0.0443642	-0.00519528	0.0104965	-0.0206526	-0.112582	-0.00974336	0	0	0.00562474	-0.00018398	-0.00627348
0.00610802	2010-11-23 05:00:00	0.132196	0.139624	0.00742733	-0.0080133	-0.00365441	0.143182	0.00626949	-0.000167601	0.0262752	0.0169024	0.136375	-0.0411216	-0.0107377	-0.0385465	0.0445844	-0.00522449	0.0106057	-0.0209693	-0.112857	-0.0097014	0	0	0.00610802	0.000315035	-0.00742733
0.00636248	2010-11-23 05:30:00	0.135039	0.142232	0.00719291	-0.0080133	-0.00368654	0.144685	0.00642648	-0.000168796	0.0269272	0.0171121	0.136519	-0.0412107	-0.010825	-0.0388267	0.0448614	-0.00526798	0.0106985	-0.0212602	-0.11309	-0.00965853	0	0	0.00636248	0.00064828	-0.00719291
0.00637462	2010-11-23 06:00:00	0.136461	0.143701	0.0072402	-0.0080133	-0.0037269	0.145481	0.00655331	-0.000169687	0.0276158	0.0173078	0.136617	-0.0413056	-0.0109295	-0.039104	0.0451844	-0.00532052	0.0108157	-0.0215727	-0.113303	-0.00961426	0	0	0.00637462	0.000810743	-0.0072402
0.00614411	2010-11-23 06:30:00	0.137171	0.144868	0.00769708	-0.0080133	-0.00381094	0.14649	0.00664623	-0.000170378	0.0282872	0.0174963	0.136698	-0.0414046	-0.0111477	-0.0392749	0.0454803	-0.00538839	0.0109586	-0.0218879	-0.113476	-0.00956871	0	0	0.00614411	0.000810988	-0.00769708
0.00568384	2010-11-23 07:00:00	0.139304	0.145642	0.00633839	-0.0080133	-0.00383935	0.147554	0.00672641	-0.000171223	0.0289164	0.0176791	0.136714	-0.0415035	-0.0114096	-0.0396239	0.0458835	-0.00546274	0.0111226	-0.0221871	-0.113577	-0.00952148	0	0	0.00568384	0.00067042	-0.00633839
0.00501908	2010-11-23 07:30:00	0.137882	0.146656	0.00877402	-0.0080133	-0.00385541	0.149043	0.00679236	-0.000172558	0.0295183	0.0178529	0.136679	-0.0416037	-0.0115926	-0.0400709	0.0464519	-0.00552623	0.0113061	-0.0224807	-0.113639	-0.00947381	0	0	0.00501908	0.000421594	-0.00877402
0.00418585	2010-11-23 08:00:00	0.138593	0.146713	0.00812047	-0.0080133	-0.00387148	0.150076	0.0068495	-0.000174556	0.0300942	0.0180133	0.136611	-0.0416996	-0.0120987	-0.0407636	0.0473365	-0.00559636	0.0115214	-0.0227729	-0.113663	-0.00942676	0	0	0.00418585	0.000105686	-0.00812047
0.00322861	2010-11-23 08:30:00	0.137171	0.146003	0.00883155	-0.0080133	-0.00392751	0.150504	0.00689221	-0.000176544	0.0306317	0.0181523	0.136457	-0.0417923	-0.0122555	-0.0416095	0.048132	-0.00568153	0.0117618	-0.0230544	-0.113637	-0.00937902	0	0	0.00322861	-0.000230711	-0.00883155
0.00219747	2010-11-23 09:00:00	0.136461	0.144735	0.00827445	-0.0080133	-0.00394357	0.150171	0.00694017	-0.000179702	0.0311335	0.0182625	0.136267	-0.0418828	-0.0121856	-0.0422462	0.0486991	-0.00578392	0.0120325	-0.0233304	-0.113534	-0.00932937	0	0	0.00219747	-0.000539227	-0.00827445
0.00114494	2010-11-23 09:30:00	0.137171	0.14438	0.00720812	-0.0080133	-0.0039757	0.150581	0.00700967	-0.0001839	0.031584	0.0183555	0.136036	-0.0419734	-0.0122642	-0.0425581	0.0492713	-0.00589552	0.0123117	-0.0235881	-0.11341	-0.00927892	0	0	0.00114494	-0.000773518	-0.00720812
0.000122752	2010-11-23 10:00:00	0.138593	0.145623	0.00703017	-0.0080133	-0.0040045	0.152706	0.0070492	-0.000189114	0.0319423	0.0184324	0.135742	-0.0420637	-0.0124649	-0.0428753	0.0498233	-0.00600946	0.0125642	-0.0238063	-0.113211	-0.00922819	0	0	0.000122752	-0.000892941	-0.00703017
-0.000821353	2010-11-23 10:30:00	0.142147	0.148698	0.0065513	-0.0080133	-0.00398804	0.156403	0.00706531	-0.000194448	0.0321812	0.0184965	0.135384	-0.0421478	-0.012456	-0.0436356	0.0507761	-0.00615869	0.0127899	-0.0239855	-0.112954	-0.00917783	0	0	-0.000821353	-0.000865819	-0.0065513
-0.00164644	2010-11-23 11:00:00	0.143568	0.151846	0.00827805	-0.0080133	-0.0039757	0.160191	0.00707936	-0.000199052	0.0324124	0.0185355	0.13495	-0.0422282	-0.0125433	-0.0449274	0.0521615	-0.00634138	0.0130152	-0.0241303	-0.112695	-0.00912688	0	0	-0.00164644	-0.000672033	-0.00827805
-0.00232068	2010-11-23 11:30:00	0.147122	0.15593	0.00880792	-0.0080133	-0.00402761	0.164428	0.00710727	-0.000203095	0.0326813	0.0185443	0.13447	-0.0423066	-0.0125956	-0.0462467	0.0537161	-0.00653784	0.0132541	-0.024261	-0.112379	-0.00907483	0	0	-0.00232068	-0.000304758	-0.00880792
-0.00282302	2010-11-23 12:00:00	0.15565	0.160482	0.0048317	-0.0080133	-0.00412811	0.168897	0.00720431	-0.000206632	0.0330117	0.0185243	0.133937	-0.0423799	-0.0128051	-0.0476631	0.0553488	-0.00671687	0.0134969	-0.0243768	-0.112031	-0.0090232	0	0	-0.00282302	0.000228811	-0.0048317
-0.0031441	2010-11-23 12:30:00	0.164179	0.16677	0.00259085	-0.0080133	-0.00426858	0.174612	0.00734819	-0.000209363	0.033329	0.0184883	0.133348	-0.0424438	-0.0129709	-0.0490389	0.0570409	-0.00685253	0.013711	-0.0244516	-0.11165	-0.00897141	0	0	-0.0031441	0.000907774	-0.00259085
-0.00328631	2010-11-23 13:00:00	0.167733	0.172664	0.00493063	-0.0080133	-0.00432088	0.179736	0.00753272	-0.000211858	0.0337317	0.0184272	0.132677	-0.0425076	-0.0132151	-0.0506585	0.0587953	-0.00696828	0.0138866	-0.0244864	-0.111235	-0.00891933	0	0	-0.00328631	0.00169886	-0.00493063
-0.00326319	2010-11-23 13:30:00	0.170576	0.176637	0.0060608	-0.0080133	-0.0044733	0.183104	0.00773542	-0.000213265	0.0342098	0.0183411	0.13191	-0.0425654	-0.0135899	-0.0521217	0.0601635	-0.00705526	0.0140391	-0.0244865	-0.110776	-0.008867	0	0	-0.00326319	0.00255867	-0.0060608
-0.00309799	2010-11-23 14:00:00	0.171997	0.179278	0.00728061	-0.0080133	-0.00460181	0.184409	0.00795235	-0.000214169	0.0347834	0.0182261	0.131097	-0.0426251	-0.0136161	-0.052964	0.0610139	-0.00712965	0.0141628	-0.0244638	-0.110263	-0.00881392	0	0	-0.00309799	0.00343664	-0.00728061
-0.00282178	2010-11-23 14:30:00	0.176972	0.181537	0.00456455	-0.0080133	-0.00477441	0.184903	0.00820133	-0.000215183	0.0354143	0.0180926	0.130297	-0.042681	-0.0135902	-0.053186	0.0614056	-0.00717414	0.0142453	-0.0243815	-0.109701	-0.00876161	0	0	-0.00282178	0.00427849	-0.00456455
-0.00247093	2010-11-23 15:00:00	0.178394	0.183837	0.00544268	-0.0080133	-0.00487941	0.185751	0.00842127	-0.000215878	0.0360429	0.017963	0.129486	-0.0427333	-0.0139044	-0.0531102	0.0613841	-0.00719152	0.0142921	-0.0242636	-0.109043	-0.008708	0	0	-0.00247093	0.0050299	-0.00544268
-0.00208451	2010-11-23 15:30:00	0.179815	0.18737	0.00755441	-0.0080133	-0.00488391	0.187824	0.00857489	-0.000216218	0.0366248	0.0178373	0.12864	-0.0427792	-0.0142618	-0.0532371	0.0617028	-0.00721357	0.0142953	-0.0240969	-0.10833	-0.0086525	0	0	-0.00208451	0.00564019	-0.00755441
-0.00170149	2010-11-23 16:00:00	0.18408	0.18968	0.00560024	-0.0080133	-0.00489959	0.189428	0.00866819	-0.000215919	0.0372447	0.0177116	0.127723	-0.042818	-0.0148027	-0.0537218	0.0621362	-0.00723876	0.0142626	-0.0239095	-0.107642	-0.00859707	0	0	-0.00170149	0.00606561	-0.00560024
-0.00135804	2010-11-23 16:30:00	0.18479	0.191173	0.00638279	-0.0080133	-0.00493544	0.190451	0.00870434	-0.000214776	0.0378874	0.0175799	0.126754	-0.0428376	-0.0151603	-0.0541306	0.0624308	-0.00725799	0.0142228	-0.0237321	-0.106942	-0.00854603	0	0	-0.00135804	0.0062722	-0.00638279
-0.00108511	2010-11-23 17:00:00	0.185501	0.191153	0.00565137	-0.0080133	-0.00493172	0.190138	0.00875492	-0.00021275	0.038607	0.0174292	0.125759	-0.0428491	-0.0156664	-0.0543596	0.0627273	-0.00726752	0.0141508	-0.0235513	-0.106219	-0.00849601	0	0	-0.00108511	0.00623791	-0.00565137
-0.000906462	2010-11-23 17:30:00	0.18479	0.190415	0.00562411	-0.0080133	-0.0050759	0.189532	0.00883173	-0.000210247	0.039267	0.0172784	0.124743	-0.0428484	-0.0160937	-0.0542827	0.0626856	-0.00725255	0.0140625	-0.0233665	-0.105444	-0.00844673	0	0	-0.000906462	0.00595395	-0.00562411
-0.000837107	2010-11-23 18:00:00	0.183369	0.189037	0.0056679	-0.0080133	-0.00506807	0.188816	0.00889449	-0.000206978	0.0398402	0.017125	0.12372	-0.0428381	-0.0167219	-0.0542017	0.0625505	-0.00722008	0.0139382	-0.0231564	-0.104612	-0.00839693	0	0	-0.000837107	0.00542518	-0.0056679
-0.000882459	2010-11-23 18:30:00	0.183369	0.187249	0.00388031	-0.0080133	-0.00504416	0.187752	0.00894058	-0.000203105	0.040346	0.0169627	0.122665	-0.0428146	-0.017088	-0.0541329	0.0624648	-0.00716601	0.0137933	-0.022925	-0.103727	-0.00834855	0	0	-0.000882459	0.00466982	-0.00388031
-0.00103807	2010-11-23 19:00:00	0.181237	0.185019	0.00378245	-0.0080133	-0.005052	0.186107	0.00894358	-0.000198917	0.0407698	0.016801	0.121602	-0.0427767	-0.0169131	-0.0540095	0.0623057	-0.00709186	0.0136429	-0.0226883	-0.102787	-0.00830131	0	0	-0.00103807	0.00371819	-0.00378245
-0.00128999	2010-11-23 19:30:00	0.176972	0.180562	0.00358938	-0.0080133	-0.00501204	0.182948	0.00891698	-0.000194401	0.0410864	0.016638	0.120523	-0.0427234	-0.0169483	-0.0537528	0.0617984	-0.00699285	0.0134832	-0.0224364	-0.101826	-0.00825393	0	0	-0.00128999	0.00261093	-0.00358938
-0.00161581	2010-11-23 20:00:00	0.169865	0.17531	0.00544524	-0.0080133	-0.00498814	0.179095	0.00887951	-0.000190014	0.0412849	0.016468	0.119474	-0.0426577	-0.0170269	-0.0530995	0.0610578	-0.00688997	0.0133178	-0.022166	-0.100808	-0.00820702	0	0	-0.00161581	0.00139658	-0.00544524
-0.00198614	2010-11-23 20:30:00	0.166311	0.1692	0.00288824	-0.0080133	-0.00496384	0.174545	0.00883024	-0.000186258	0.0413293	0.0163057	0.118443	-0.0425791	-0.0169831	-0.0522165	0.06003	-0.00677137	0.0131303	-0.0218884	-0.0997958	-0.00815913	0	0	-0.00198614	0.00012883	-0.00288824
-0.00236664	2010-11-23 21:00:00	0.159204	0.163121	0.00391657	-0.0080133	-0.00489586	0.170531	0.00873845	-0.000183002	0.0412358	0.0161602	0.117406	-0.0424828	-0.0174105	-0.0510411	0.058748	-0.00664633	0.0129366	-0.0216025	-0.0987454	-0.00811146	0	0	-0.00236664	-0.00113642	-0.00391657
-0.00272027	2010-11-23 21:30:00	0.154229	0.157476	0.003247	-0.0080133	-0.00473973	0.16644	0.00859794	-0.000180442	0.0410944	0.0160126	0.116379	-0.0423696	-0.017428	-0.0500807	0.0577015	-0.0065441	0.0127326	-0.0212991	-0.0976977	-0.00806545	0	0	-0.00272027	-0.00234408	-0.003247
-0.00300981	2010-11-23 22:00:00	0.148543	0.152546	0.00400296	-0.0080133	-0.00466685	0.162975	0.0084314	-0.000178435	0.0408611	0.0158753	0.115358	-0.0422391	-0.0172972	-0.0491883	0.0567072	-0.00644855	0.0125465	-0.0210131	-0.0966957	-0.00801555	0	0	-0.00300981	-0.0034427	-0.00400296
-0.00320038	2010-11-23 22:30:00	0.142857	0.147881	0.00502394	-0.0080133	-0.00453462	0.159859	0.00822514	-0.000176979	0.0405235	0.0157368	0.114354	-0.0420871	-0.0173671	-0.0484811	0.0558133	-0.00636675	0.0123819	-0.0207531	-0.0956777	-0.0079671	0	0	-0.00320038	-0.00438713	-0.00502394
-0.00326187	2010-11-23 23:00:00	0.139304	0.144329	0.00502588	-0.0080133	-0.00441805	0.157312	0.00802881	-0.000175992	0.0401014	0.0156105	0.113361	-0.0419297	-0.0173234	-0.0478396	0.0551433	-0.00628528	0.0122375	-0.0204933	-0.094665	-0.00791852	0	0	-0.00326187	-0.00514073	-0.00502588
-0.00317106	2010-11-23 23:30:00	0.13575	0.142059	0.00630902	-0.0080133	-0.00433773	0.155674	0.00784915	-0.000175648	0.0395662	0.0154951	0.112375	-0.0417667	-0.017201	-0.0472264	0.0545333	-0.00620112	0.0121161	-0.0202524	-0.0936578	-0.00786907	0	0	-0.00317106	-0.00567712	-0.00630902
-0.00291347	2010-11-24	0.135039	0.140328	0.00528925	-0.0080133	-0.00426113	0.154675	0.00767623	-0.000175733	0.0389787	0.015395	0.111371	-0.0415906	-0.0172274	-0.0468187	0.0538335	-0.00612106	0.0119895	-0.0200084	-0.0926586	-0.00782078	0	0	-0.00291347	-0.00598144	-0.00528925
-0.00248453	2010-11-24 00:30:00	0.13575	0.139875	0.00412502	-0.0080133	-0.00416886	0.154126	0.00753348	-0.000176031	0.0383744	0.015304	0.110328	-0.0414005	-0.0170877	-0.0462077	0.0532033	-0.00605162	0.011869	-0.0197913	-0.0916567	-0.00777425	-8.13816e-35	-6.59289e-37	-0.00248453	-0.00605088	-0.00412502
-0.00189033	2010-11-24 01:00:00	0.134328	0.140021	0.00569299	-0.0080133	-0.00412067	0.15351	0.00741733	-0.000176297	0.0377615	0.0152226	0.10929	-0.0412045	-0.0165552	-0.0455856	0.0524778	-0.00598962	0.0117525	-0.0196004	-0.0906496	-0.00772991	-4.9191e-19	-4.11082e-20	-0.00189033	-0.00589469	-0.00569299
-0.00114761	2010-11-24 01:30:00	0.137171	0.140517	0.003346	-0.0080133	-0.00411244	0.153273	0.00733715	-0.000176615	0.0371479	0.0151514	0.108219	-0.0410005	-0.0164161	-0.0447873	0.0516608	-0.00592826	0.0116229	-0.019431	-0.0896585	-0.00768985	-1.05795e-13	-1.92547e-14	-0.00114761	-0.0055335	-0.003346
-0.000283105	2010-11-24 02:00:00	0.135749	0.142147	0.00639707	-0.0080133	-0.00407659	0.153541	0.00728319	-0.000176939	0.0365553	0.015084	0.107124	-0.0407804	-0.0159623	-0.0442986	0.0511189	-0.00588739	0.0114826	-0.0192761	-0.0886378	-0.00765175	-5.30967e-11	-1.42657e-11	-0.000283105	-0.00499803	-0.00639707
0.000667749	2010-11-24 02:30:00	0.138591	0.144406	0.00581498	-0.0080133	-0.00407248	0.154369	0.00725265	-0.000176842	0.0359744	0.0150173	0.105996	-0.0405397	-0.0156571	-0.0439179	0.0507329	-0.00584269	0.0113548	-0.0191412	-0.0876548	-0.00761557	-2.31958e-09	-7.87455e-10	0.000667749	-0.00432721	-0.00581498
0.0016627	2010-11-24 03:00:00	0.140719	0.146779	0.00605961	-0.0080133	-0.00406836	0.155412	0.00722774	-0.000176157	0.0354449	0.0149486	0.104822	-0.040286	-0.015535	-0.0437458	0.0505291	-0.00580286	0.0112181	-0.0190349	-0.0866773	-0.00758094	-2.96467e-08	-1.17651e-08	0.0016627	-0.00356588	-0.00605965
0.00265506	2010-11-24 03:30:00	0.144266	0.148559	0.00429367	-0.0080133	-0.00406013	0.155705	0.00721837	-0.000175189	0.0350409	0.0148768	0.103608	-0.0400241	-0.0153171	-0.04367	0.0503152	-0.00575341	0.0110865	-0.0189371	-0.0856835	-0.00755013	-1.86845e-07	-8.29075e-08	0.00265506	-0.00276202	-0.00429394
0.00359639	2010-11-24 04:00:00	0.144961	0.150069	0.00510849	-0.0080133	-0.00409226	0.155593	0.00723242	-0.000173828	0.0347083	0.0147972	0.102416	-0.039752	-0.0150642	-0.0434162	0.0499834	-0.00568856	0.0109668	-0.018844	-0.0846925	-0.00752265	-7.54761e-07	-3.642e-07	0.00359639	-0.00196386	-0.00510961
0.00443942	2010-11-24 04:30:00	0.145649	0.151055	0.00540608	-0.0080133	-0.00412439	0.154978	0.00726427	-0.000172218	0.034486	0.0147093	0.101218	-0.0394754	-0.0149069	-0.0430086	0.0495373	-0.00561196	0.0108412	-0.0187503	-0.0836397	-0.00749518	-2.26213e-06	-1.16523e-06	0.00443942	-0.00121687	-0.0054095
0.00514091	2010-11-24 05:00:00	0.147038	0.151309	0.00427134	-0.0080133	-0.00415652	0.15415	0.00729836	-0.000170486	0.0343062	0.0146207	0.099974	-0.03919	-0.0149508	-0.0424452	0.0488256	-0.0055253	0.0107064	-0.0186563	-0.082565	-0.00747121	-5.49431e-06	-2.9822e-06	0.00514091	-0.000560861	-0.00427982
0.00566434	2010-11-24 05:30:00	0.146998	0.151303	0.0043044	-0.0080133	-0.00411655	0.152682	0.00731635	-0.000168546	0.0341901	0.0145263	0.0987288	-0.038891	-0.0144533	-0.0417684	0.0480332	-0.00542918	0.0105586	-0.0185599	-0.0815009	-0.00745075	-1.14416e-05	-6.48237e-06	0.00566434	-2.74779e-05	-0.00432233
0.0059822	2010-11-24 06:00:00	0.145513	0.15075	0.00523683	-0.0080133	-0.00411655	0.151326	0.00731841	-0.000166347	0.0341164	0.014425	0.097494	-0.0385836	-0.01434	-0.0410189	0.047261	-0.00534389	0.0104182	-0.0184578	-0.0804451	-0.00743351	-2.12143e-05	-1.24573e-05	0.0059822	0.000361889	-0.0052705
0.00607775	2010-11-24 06:30:00	0.144028	0.149531	0.00550235	-0.0080133	-0.0041046	0.149656	0.00729031	-0.000163811	0.0340626	0.0143281	0.0962378	-0.0382641	-0.014122	-0.0403004	0.0464005	-0.00526608	0.0102984	-0.0183572	-0.079349	-0.00742019	-3.59538e-05	-2.17628e-05	0.00607775	0.00059747	-0.00556007
0.00594613	2010-11-24 07:00:00	0.142521	0.147801	0.00527969	-0.0080133	-0.00406836	0.148042	0.00724235	-0.000160879	0.0339929	0.0142293	0.0949096	-0.0379358	-0.0140174	-0.0395914	0.0455299	-0.00519696	0.0102084	-0.0182425	-0.0782526	-0.00741014	-5.67561e-05	-3.52612e-05	0.00594613	0.000681719	-0.00537171
0.00559465	2010-11-24 07:30:00	0.138149	0.14573	0.00758077	-0.0080133	-0.0040041	0.146272	0.00718896	-0.000158451	0.0339185	0.0141247	0.0935498	-0.0375923	-0.0139563	-0.0389264	0.0449319	-0.00513649	0.0101469	-0.0181164	-0.0771805	-0.00740335	-8.46167e-05	-5.37729e-05	0.00559465	0.000629051	-0.00771916
0.0050424	2010-11-24 08:00:00	0.135909	0.143069	0.00715935	-0.0080133	-0.00399999	0.144446	0.00712171	-0.000156199	0.0338261	0.0140201	0.0921605	-0.0372303	-0.0139388	-0.0384377	0.0444152	-0.00506737	0.0101119	-0.0180031	-0.076095	-0.00739926	-0.000120396	-7.80422e-05	0.0050424	0.000464711	-0.00735779
0.004319	2010-11-24 08:30:00	0.133662	0.139582	0.00591926	-0.0080133	-0.00393201	0.142171	0.00703815	-0.000154298	0.0336976	0.0139155	0.0907875	-0.0368457	-0.0139739	-0.0381452	0.0439231	-0.00502586	0.0100986	-0.0178809	-0.0749477	-0.00739926	-0.000164803	-0.000108716	0.004319	0.000222825	-0.00619278
0.00346277	2010-11-24 09:00:00	0.129942	0.135483	0.00554072	-0.0080133	-0.00387559	0.139013	0.00696846	-0.000153183	0.0335685	0.0138	0.0894005	-0.0364455	-0.0137295	-0.0378802	0.0436234	-0.0050051	0.0101087	-0.0177595	-0.0737784	-0.007401	-0.000218391	-0.000146333	0.00346277	-5.62374e-05	-0.00590544
0.00251825	2010-11-24 09:30:00	0.128354	0.131174	0.00282046	-0.0080133	-0.00385953	0.135927	0.00689053	-0.000152834	0.0333893	0.01368	0.0880208	-0.0360453	-0.0135375	-0.0373979	0.043055	-0.00500353	0.0101353	-0.0176478	-0.0725796	-0.00740271	-0.000281566	-0.00019132	0.00251825	-0.000329007	-0.00329335
0.00153341	2010-11-24 10:00:00	0.123923	0.127879	0.00395635	-0.0080133	-0.00379938	0.133808	0.00678562	-0.000153462	0.0331211	0.0135549	0.0866668	-0.0356393	-0.0134066	-0.036921	0.0427131	-0.00501391	0.0101495	-0.0175258	-0.0714236	-0.00740672	-0.000354595	-0.000244001	0.00153341	-0.000552341	-0.00455494
0.000556683	2010-11-24 10:30:00	0.118781	0.126128	0.00734753	-0.0080133	-0.00369888	0.132952	0.00668446	-0.000154259	0.0327864	0.0134292	0.0853151	-0.0352251	-0.0130664	-0.0367824	0.0427	-0.00504762	0.0101683	-0.0173905	-0.0702437	-0.00741309	-0.000437623	-0.000304597	0.000556683	-0.000686864	-0.00808975
-0.000366032	2010-11-24 11:00:00	0.118549	0.125192	0.00664329	-0.0080133	-0.00361895	0.133098	0.00654246	-0.000155024	0.0323767	0.013304	0.0839905	-0.034807	-0.0128222	-0.0371014	0.0430325	-0.00509997	0.010196	-0.0172475	-0.0690905	-0.00742222	-0.00053069	-0.000373241	-0.000366032	-0.000700158	-0.00754723
-0.00119411	2010-11-24 11:30:00	0.116178	0.124823	0.00864531	-0.0080133	-0.00352218	0.133735	0.00641394	-0.000155714	0.0319863	0.0131692	0.0826535	-0.0343711	-0.0127176	-0.0377259	0.0436565	-0.00516659	0.0102235	-0.017087	-0.0679724	-0.00743517	-0.000633743	-0.000449987	-0.00119411	-0.000569448	-0.00972904
-0.00189452	2010-11-24 12:00:00	0.114518	0.125443	0.0109252	-0.0080133	-0.00352629	0.1349	0.00632252	-0.000156357	0.0315919	0.0130242	0.0813187	-0.0339331	-0.0124121	-0.0383033	0.0442994	-0.00521547	0.0102588	-0.0169349	-0.066868	-0.00744991	-0.000746657	-0.00053482	-0.00189452	-0.000283571	-0.0122067
-0.00244361	2010-11-24 12:30:00	0.116411	0.12658	0.0101688	-0.0080133	-0.00353001	0.136267	0.00626669	-0.000156489	0.0312296	0.0128702	0.0799537	-0.0334915	-0.0121769	-0.0387862	0.0449176	-0.00523889	0.0102662	-0.0167653	-0.0657824	-0.00746556	-0.000869242	-0.000627668	-0.00244361	0.000155938	-0.0116657
-0.0028282	2010-11-24 13:00:00	0.118304	0.127216	0.00891114	-0.0080133	-0.00354608	0.137255	0.00626781	-0.000156159	0.0309119	0.0126988	0.0785476	-0.0330453	-0.0122292	-0.0392303	0.045291	-0.00525208	0.0102361	-0.0165764	-0.0646377	-0.00748309	-0.00100126	-0.00072841	-0.0028282	0.000734717	-0.0106408
-0.00304595	2010-11-24 13:30:00	0.11944	0.127451	0.00801061	-0.0080133	-0.00356998	0.137391	0.00629778	-0.000155489	0.0306564	0.012514	0.0771062	-0.0325988	-0.0121332	-0.0394946	0.0454947	-0.00525297	0.0101662	-0.0163555	-0.0635007	-0.00750179	-0.00114244	-0.000836887	-0.00304595	0.00142643	-0.00998993
-0.00310501	2010-11-24 14:00:00	0.118415	0.12787	0.00945456	-0.0080133	-0.00362229	0.13729	0.0063493	-0.000154537	0.0304342	0.0123195	0.075642	-0.0321492	-0.0119414	-0.039427	0.045431	-0.0052339	0.0100796	-0.0161256	-0.062329	-0.00752387	-0.00129247	-0.000952906	-0.00310501	0.00219454	-0.0116999
-0.00302298	2010-11-24 14:30:00	0.118811	0.12849	0.00967913	-0.0080133	-0.00365441	0.137133	0.00640101	-0.000153352	0.0302697	0.0121135	0.0741741	-0.0316939	-0.0118016	-0.0391903	0.0452442	-0.00519608	0.00996319	-0.0158677	-0.0611355	-0.00754708	-0.00145102	-0.00107625	-0.00302298	0.00299477	-0.0122064
-0.0028253	2010-11-24 15:00:00	0.118497	0.129058	0.0105608	-0.0080133	-0.00365853	0.136876	0.0064441	-0.000151944	0.0301149	0.0119056	0.0726702	-0.0312452	-0.0116275	-0.0389717	0.0449723	-0.005141	0.00982356	-0.0155959	-0.0599016	-0.00757094	-0.00161776	-0.00120668	-0.0028253	0.00377823	-0.0133852
-0.00254314	2010-11-24 15:30:00	0.118182	0.128768	0.0105859	-0.0080133	-0.00363463	0.136104	0.00645852	-0.000150137	0.0299831	0.01169	0.0711663	-0.0308076	-0.0118018	-0.0387967	0.0446846	-0.00506673	0.00967213	-0.0153072	-0.0586352	-0.00759248	-0.00179234	-0.00134396	-0.00254314	0.00449481	-0.0137222
-0.00221106	2010-11-24 16:00:00	0.117868	0.12796	0.0100921	-0.0080133	-0.00364246	0.134939	0.00646227	-0.000148229	0.0299153	0.0114693	0.0696676	-0.0303762	-0.0120901	-0.0384994	0.0443325	-0.00498304	0.00951192	-0.0150068	-0.0573876	-0.00761398	-0.0019744	-0.00148781	-0.00221106	0.00509655	-0.0135544
-0.00186445	2010-11-24 16:30:00	0.11613	0.1267	0.0105697	-0.0080133	-0.00364658	0.133461	0.00645178	-0.000146104	0.029874	0.0112532	0.0681571	-0.0299553	-0.0122642	-0.0380171	0.043653	-0.00488327	0.00934411	-0.0147136	-0.056097	-0.00763216	-0.0021636	-0.00163798	-0.00186445	0.00554096	-0.0143713
-0.00153709	2010-11-24 17:00:00	0.115033	0.125252	0.010219	-0.0080133	-0.00361856	0.131857	0.00643042	-0.000143825	0.029891	0.0110434	0.0666473	-0.0295462	-0.0123515	-0.0372181	0.0426581	-0.00478003	0.00915084	-0.0143925	-0.0548142	-0.00765056	-0.00235957	-0.0017942	-0.00153709	0.00579382	-0.0143728
-0.00125887	2010-11-24 17:30:00	0.113225	0.123692	0.0104669	-0.0080133	-0.00358643	0.130278	0.00640045	-0.000141279	0.0299063	0.0108291	0.0651471	-0.0291447	-0.0125433	-0.0361942	0.0416884	-0.00466887	0.00894259	-0.0140655	-0.053529	-0.00766755	-0.00256197	-0.0019562	-0.00125887	0.00583135	-0.0149851
-0.00105386	2010-11-24 18:00:00	0.112128	0.121346	0.00921809	-0.0080133	-0.00355431	0.128528	0.00634912	-0.000138191	0.0299043	0.0106142	0.0636299	-0.0287469	-0.0127179	-0.0352584	0.0405522	-0.00456294	0.00873317	-0.0137479	-0.0522355	-0.00768341	-0.00277046	-0.00212371	-0.00105386	0.00564167	-0.0141123
-0.000938807	2010-11-24 18:30:00	0.107477	0.11881	0.0113331	-0.0080133	-0.00351023	0.126636	0.00627624	-0.000134722	0.0298506	0.0104011	0.0621371	-0.0283564	-0.0126305	-0.0344284	0.0396343	-0.00446558	0.00852101	-0.0134289	-0.050985	-0.007699	-0.00298472	-0.00229648	-0.000938807	0.00522548	-0.0166143
-0.000922164	2010-11-24 19:00:00	0.104247	0.115595	0.0113479	-0.0080133	-0.00345381	0.124382	0.0062103	-0.00013104	0.0297842	0.0101843	0.0606251	-0.027968	-0.0124821	-0.0337893	0.0388943	-0.0043767	0.00831826	-0.0131031	-0.0497669	-0.0077141	-0.00320442	-0.00247423	-0.000922164	0.00459584	-0.0170265
-0.00100371	2010-11-24 19:30:00	0.101018	0.111859	0.0108412	-0.0080133	-0.00344186	0.122142	0.00613049	-0.000127374	0.0296331	0.00996287	0.0591212	-0.0275823	-0.0124649	-0.0331061	0.0380968	-0.00426928	0.00813632	-0.01279	-0.0485277	-0.00772858	-0.00342925	-0.00265673	-0.00100371	0.00377726	-0.0169271
-0.0011747	2010-11-24 20:00:00	0.0977881	0.107243	0.00945494	-0.0080133	-0.00336154	0.119262	0.00604507	-0.000123601	0.0294279	0.00972547	0.0576195	-0.0272012	-0.0124036	-0.0325034	0.0373878	-0.00416794	0.00795151	-0.0124813	-0.0473069	-0.00773992	-0.00365891	-0.00284371	-0.0011747	0.00280409	-0.0159576
-0.00141858	2010-11-24 20:30:00	0.0924264	0.101785	0.00935887	-0.0080133	-0.00331746	0.115801	0.00595795	-0.000120069	0.0291603	0.00948227	0.0561531	-0.0268201	-0.0123076	-0.0318396	0.0365392	-0.00406611	0.0077758	-0.0121689	-0.0460542	-0.00774887	-0.00389311	-0.00303496	-0.00141858	0.00171846	-0.0162869
-0.00171215	2010-11-24 21:00:00	0.0863082	0.0957393	0.00943111	-0.0080133	-0.00324909	0.111766	0.00585679	-0.000116844	0.02886	0.00924563	0.0547293	-0.0264438	-0.0121681	-0.0310042	0.0355405	-0.00396215	0.00760103	-0.0118346	-0.0448039	-0.00775786	-0.00413157	-0.00323022	-0.00171215	0.000567744	-0.0167929
-0.00202721	2010-11-24 21:30:00	0.0801765	0.0901189	0.00994239	-0.0080133	-0.00319306	0.108044	0.00574308	-0.000113896	0.0285053	0.00901271	0.0533606	-0.0260709	-0.0119761	-0.030042	0.0345437	-0.00386072	0.00742518	-0.0114859	-0.0435645	-0.00776691	-0.00437403	-0.00342929	-0.00202721	-0.000598026	-0.0177457
-0.00233242	2010-11-24 22:00:00	0.0740449	0.0852079	0.011163	-0.0080133	-0.00308472	0.104837	0.00560632	-0.000111501	0.0280755	0.00878311	0.0520574	-0.0257024	-0.0115923	-0.0291679	0.0336094	-0.00376831	0.00724873	-0.0111311	-0.0423464	-0.007778	-0.00462024	-0.00363194	-0.00233242	-0.0017289	-0.0194152
-0.00259544	2010-11-24 22:30:00	0.0693347	0.0807669	0.0114322	-0.0080133	-0.00298834	0.102224	0.00544821	-0.0001092	0.0275724	0.00856113	0.0507733	-0.0253401	-0.0111824	-0.0284454	0.032711	-0.00368149	0.00707891	-0.0108081	-0.0411636	-0.00778963	-0.00486994	-0.00383796	-0.00259544	-0.00277756	-0.0201401
-0.00278503	2010-11-24 23:00:00	0.0639138	0.0766003	0.0126865	-0.0080133	-0.00287177	0.100016	0.00526855	-0.000106947	0.0270325	0.00834368	0.049509	-0.0249797	-0.0111127	-0.0278515	0.0320297	-0.00360939	0.00690182	-0.0104785	-0.0400184	-0.00780152	-0.00512291	-0.00404717	-0.00278503	-0.00370165	-0.0218566
-0.00287324	2010-11-24 23:30:00	0.0592037	0.0730144	0.0138107	-0.0080133	-0.00278734	0.0978416	0.00509919	-0.000104929	0.0264713	0.00814102	0.0482763	-0.0246199	-0.0107464	-0.0272676	0.0314304	-0.00353842	0.00674428	-0.0101785	-0.0389434	-0.00781263	-0.00537893	-0.00425936	-0.00287324	-0.00446582	-0.023449
-0.00283729	2010-11-25	0.055915	0.0693416	0.0134266	-0.0080133	-0.00272308	0.0956327	0.00494595	-0.000102905	0.0258891	0.00794989	0.047065	-0.0242589	-0.0105891	-0.0267547	0.030744	-0.00345917	0.00659907	-0.00989085	-0.0378768	-0.00782249	-0.00563779	-0.00447435	-0.00283729	-0.00504326	-0.0235387
-0.00266127	2010-11-25 00:30:00	0.0540477	0.0665743	0.0125266	-0.0080133	-0.00265882	0.093817	0.00481743	-0.000101179	0.0253129	0.00776646	0.0459153	-0.0239037	-0.0104237	-0.0262296	0.0301686	-0.00339005	0.00644942	-0.00962359	-0.0368262	-0.00783334	-0.00589928	-0.00469197	-0.00266127	-0.00541684	-0.0231178
-0.00233738	2010-11-25 01:00:00	0.0528912	0.0642073	0.0113161	-0.0080133	-0.00260652	0.0920013	0.00471234	-9.99037e-05	0.024719	0.00759523	0.0447915	-0.0235571	-0.010188	-0.0257309	0.0296204	-0.00331135	0.00629102	-0.00938027	-0.0358	-0.00784366	-0.00616321	-0.00491206	-0.00233738	-0.00557977	-0.0223913
-0.00186677	2010-11-25 01:30:00	0.0496025	0.0622512	0.0126487	-0.0080133	-0.00255049	0.0903873	0.00460387	-9.86817e-05	0.0241061	0.0074329	0.043686	-0.023217	-0.00996125	-0.0251452	0.0288551	-0.00322115	0.00612881	-0.00914842	-0.0347712	-0.00785572	-0.0064294	-0.00513444	-0.00186677	-0.00553568	-0.0242126
-0.00125979	2010-11-25 02:00:00	0.0477174	0.0608125	0.0130951	-0.0080133	-0.00247017	0.0886168	0.00450739	-9.74066e-05	0.0235192	0.00726866	0.0426473	-0.022881	-0.00962088	-0.0245695	0.0282999	-0.00314451	0.00596058	-0.00893022	-0.0337961	-0.00786964	-0.00669768	-0.00535897	-0.00125979	-0.00529826	-0.0251517
-0.00053572	2010-11-25 02:30:00	0.0479441	0.0596882	0.0117441	-0.0080133	-0.00246194	0.0871244	0.00442383	-9.61154e-05	0.0229423	0.0071051	0.0416624	-0.0225523	-0.00924592	-0.0239961	0.02751	-0.00307097	0.00578801	-0.00872272	-0.0328456	-0.00788341	-0.00696788	-0.0055855	-0.00053572	-0.00489034	-0.0242975
0.000278044	2010-11-25 03:00:00	0.0460385	0.0589847	0.0129462	-0.0080133	-0.00240591	0.0859242	0.00432941	-9.48242e-05	0.0223557	0.00694665	0.0407509	-0.0222241	-0.00912388	-0.0232372	0.026635	-0.00298873	0.00558323	-0.00852246	-0.0319139	-0.00789796	-0.00723986	-0.00581389	0.000278044	-0.00434258	-0.026
0.00114738	2010-11-25 03:30:00	0.0483973	0.0594023	0.011005	-0.0080133	-0.00234949	0.0853849	0.00425429	-9.33575e-05	0.0218072	0.00678754	0.0399078	-0.0218983	-0.00894074	-0.0225634	0.0260565	-0.00290283	0.00535987	-0.00832154	-0.0310575	-0.0079138	-0.00751345	-0.00604401	0.00114738	-0.00369167	-0.0245624
0.00203323	2010-11-25 04:00:00	0.0486239	0.0599054	0.0112815	-0.0080133	-0.00232931	0.0850163	0.00417804	-9.1023e-05	0.0212964	0.00662844	0.0390757	-0.0215825	-0.0086965	-0.0220189	0.0254092	-0.00281034	0.00515164	-0.00812234	-0.0302472	-0.00792969	-0.00778852	-0.00627573	0.00203323	-0.00297825	-0.0253457
0.0028938	2010-11-25 04:30:00	0.050272	0.0594903	0.00921827	-0.0080133	-0.00228112	0.0840425	0.00410142	-8.77547e-05	0.0208396	0.00647443	0.0382216	-0.0212766	-0.00853073	-0.0216628	0.0247468	-0.00272851	0.004957	-0.00792478	-0.0295177	-0.00794514	-0.00806494	-0.00650894	0.0028938	-0.00224456	-0.0237922
0.00368699	2010-11-25 05:00:00	0.0476557	0.058432	0.0107763	-0.0080133	-0.00224115	0.0823173	0.00405459	-8.43286e-05	0.0204676	0.00630695	0.0374057	-0.0209844	-0.00844343	-0.021056	0.0240642	-0.00263038	0.00476799	-0.00772803	-0.0288802	-0.0079601	-0.00834259	-0.00674351	0.00368699	-0.00153191	-0.0258624
0.00437285	2010-11-25 05:30:00	0.0478824	0.0573624	0.00947998	-0.0080133	-0.00227701	0.0804007	0.00402611	-8.12358e-05	0.0201366	0.00613888	0.0366383	-0.0207013	-0.00817314	-0.0201971	0.0232276	-0.00249194	0.00460094	-0.00755	-0.0282402	-0.00797538	-0.00862133	-0.00697934	0.00437285	-0.000878249	-0.0250807
0.00491605	2010-11-25 06:00:00	0.0459768	0.0560386	0.0100618	-0.0080133	-0.00226505	0.0786755	0.00398902	-7.75747e-05	0.0197953	0.00597465	0.0359165	-0.0204283	-0.00803342	-0.0193918	0.0222453	-0.00234654	0.00443282	-0.00736668	-0.0275572	-0.00799347	-0.00890106	-0.00721632	0.00491605	-0.00031579	-0.0261791
0.00528809	2010-11-25 06:30:00	0.044782	0.0529633	0.00818127	-0.0080133	-0.0021769	0.075507	0.00394087	-7.38926e-05	0.01947	0.00580975	0.0352307	-0.0201592	-0.00785881	-0.0186463	0.0211797	-0.00223104	0.00428563	-0.00717401	-0.0268954	-0.00801456	-0.00918168	-0.00745436	0.00528809	0.000131007	-0.0248173
0.00546909	2010-11-25 07:00:00	0.038612	0.048711	0.010099	-0.0080133	-0.00214066	0.0713608	0.00387905	-7.02492e-05	0.0191497	0.00564556	0.0346169	-0.0198916	-0.00761489	-0.0175419	0.0198422	-0.00212711	0.00417096	-0.00699803	-0.0262797	-0.00803645	-0.00946307	-0.00769336	0.00546909	0.000446998	-0.0272555
0.00544908	2010-11-25 07:30:00	0.0338635	0.0441166	0.0102531	-0.0080133	-0.00210853	0.0671448	0.00379025	-6.75411e-05	0.01884	0.00548324	0.0340855	-0.019621	-0.00756248	-0.0161285	0.0184183	-0.00202481	0.00407392	-0.00682811	-0.0257043	-0.00805887	-0.00974515	-0.00793323	0.00544908	0.000627336	-0.0279314
0.00522873	2010-11-25 08:00:00	0.0312472	0.041418	0.0101708	-0.0080133	-0.00205622	0.0645427	0.00368572	-6.57089e-05	0.018479	0.00533191	0.0336025	-0.0193525	-0.00712626	-0.0149049	0.0174279	-0.00194623	0.00399715	-0.00664942	-0.0251586	-0.00808049	-0.0100278	-0.00817388	0.00522873	0.00067776	-0.0283725
0.00481931	2010-11-25 08:30:00	0.028622	0.0375298	0.00890778	-0.0080133	-0.0019042	0.0619756	0.00353847	-6.40828e-05	0.0180406	0.0051953	0.0331321	-0.019086	-0.00696064	-0.0144797	0.016664	-0.00190761	0.00393338	-0.00647528	-0.0246642	-0.00810185	-0.010311	-0.00841525	0.00481931	0.000614129	-0.027634
0.00424206	2010-11-25 09:00:00	0.024569	0.0335459	0.00897685	-0.0080133	-0.0017794	0.0595896	0.00336256	-6.29687e-05	0.0175928	0.00505928	0.0327168	-0.0188261	-0.00701306	-0.0142265	0.0163985	-0.00191309	0.00389908	-0.00629977	-0.0242669	-0.00812302	-0.0105946	-0.00865724	0.00424206	0.000461221	-0.0282287
0.00352688	2010-11-25 09:30:00	0.020516	0.0288845	0.00836848	-0.0080133	-0.00169497	0.0565284	0.00319845	-6.25227e-05	0.0171694	0.00492396	0.0323684	-0.0185738	-0.00682976	-0.0142054	0.0163474	-0.00193191	0.00388631	-0.00614768	-0.0239345	-0.00814334	-0.0108785	-0.00889978	0.00352688	0.000250835	-0.0281468
0.00271042	2010-11-25 10:00:00	0.0157523	0.0257668	0.0100145	-0.0080133	-0.00170281	0.0548549	0.00304165	-6.22844e-05	0.0166883	0.00480017	0.032067	-0.0183261	-0.00639355	-0.0139481	0.0162401	-0.00194	0.00387881	-0.00601338	-0.0236643	-0.0081645	-0.0111628	-0.00914281	0.00271042	1.93336e-05	-0.0303201
0.00183385	2010-11-25 10:30:00	0.0145422	0.0234566	0.0089144	-0.0080133	-0.00157057	0.0541695	0.00291482	-6.222e-05	0.0161915	0.00468412	0.031831	-0.018084	-0.00615801	-0.0141978	0.0165228	-0.00197235	0.00385418	-0.00587148	-0.0234022	-0.00818463	-0.0114472	-0.00938627	0.00183385	-0.000195213	-0.0297478
0.000940216	2010-11-25 11:00:00	0.0126214	0.0217921	0.0091707	-0.0080133	-0.0015261	0.0543816	0.00280279	-6.16936e-05	0.0156556	0.00457762	0.0316296	-0.0178519	-0.00605349	-0.0145186	0.0168218	-0.00199564	0.00382716	-0.00572631	-0.0231754	-0.00820408	-0.0117317	-0.00963008	0.000940216	-0.000356069	-0.0305325
7.18764e-05	2010-11-25 11:30:00	0.0114113	0.0208167	0.00940544	-0.0080133	-0.00143794	0.0548756	0.00267839	-6.09707e-05	0.0150858	0.00446528	0.0314414	-0.0176278	-0.00573946	-0.0148728	0.0172219	-0.00201793	0.00380403	-0.00558377	-0.0229297	-0.00822255	-0.0120164	-0.00987418	7.18764e-05	-0.000430819	-0.031296
-0.000732119	2010-11-25 12:00:00	0.0123335	0.0199714	0.0076379	-0.0080133	-0.00141365	0.0550773	0.00260083	-5.9987e-05	0.0145699	0.00434595	0.0312694	-0.0174127	-0.00514602	-0.0151582	0.0174963	-0.00200759	0.00376432	-0.00544789	-0.0227082	-0.0082394	-0.012301	-0.0101185	-0.000732119	-0.000394059	-0.0300575
-0.00143828	2010-11-25 12:30:00	0.0111234	0.0189499	0.00782648	-0.0080133	-0.00144989	0.0549765	0.00256505	-5.87441e-05	0.0141005	0.00422405	0.0311033	-0.0172086	-0.00467522	-0.015224	0.0175587	-0.00198096	0.00371182	-0.00530474	-0.0225056	-0.00825232	-0.0125857	-0.0103631	-0.00143828	-0.000229571	-0.0307752
-0.00202056	2010-11-25 13:00:00	0.0106241	0.0172138	0.00658972	-0.0080133	-0.00144989	0.0541385	0.00255718	-5.74368e-05	0.0136584	0.00410216	0.0309828	-0.0170096	-0.00447471	-0.0152716	0.0175183	-0.00194426	0.00363714	-0.00514187	-0.0223246	-0.00826296	-0.0128702	-0.0106077	-0.00202056	6.8198e-05	-0.0300676
-0.00246162	2010-11-25 13:30:00	0.0087033	0.0147414	0.00603814	-0.0080133	-0.00146968	0.0527715	0.00258022	-5.59652e-05	0.0132537	0.00398154	0.0309063	-0.016821	-0.00479772	-0.0149796	0.01711	-0.00188943	0.00354716	-0.00497267	-0.0221625	-0.00827199	-0.0131546	-0.0108525	-0.00246162	0.000493483	-0.0300452
-0.00275356	2010-11-25 14:00:00	0.0067824	0.0135568	0.0067744	-0.0080133	-0.00147379	0.0515054	0.00258603	-5.46579e-05	0.012878	0.00386415	0.030907	-0.0166449	-0.00440493	-0.0145061	0.0166451	-0.00183809	0.00342759	-0.00479629	-0.0219843	-0.00827988	-0.0134388	-0.0110973	-0.00275356	0.00102943	-0.0313105
-0.00289795	2010-11-25 14:30:00	0.0069938	0.0120897	0.00509595	-0.0080133	-0.00143794	0.0502044	0.00257554	-5.31542e-05	0.0125957	0.00375647	0.0309467	-0.01648	-0.00450976	-0.013968	0.0160286	-0.00177014	0.00329727	-0.00461932	-0.0218625	-0.00828723	-0.0137227	-0.0113421	-0.00289795	0.0016492	-0.0301608
-0.00290522	2010-11-25 15:00:00	0.005073	0.0114039	0.00633093	-0.0080133	-0.00140993	0.0492616	0.00254032	-5.15603e-05	0.0123462	0.00366158	0.0310444	-0.016326	-0.00441362	-0.0134053	0.0154306	-0.00171293	0.00314498	-0.00444821	-0.0217706	-0.00829353	-0.0140065	-0.0115869	-0.00290522	0.00231781	-0.0319243
-0.00279354	2010-11-25 15:30:00	0.0045737	0.0103466	0.00577286	-0.0080133	-0.00136546	0.0481869	0.0024888	-5.00936e-05	0.0121156	0.00358082	0.03119	-0.0161846	-0.00460559	-0.0130916	0.0150319	-0.00165889	0.00298828	-0.00427897	-0.0217675	-0.00829938	-0.0142898	-0.0118316	-0.00279354	0.00299464	-0.0318943
-0.00258718	2010-11-25 16:00:00	0.0026529	0.00930953	0.00665663	-0.0080133	-0.00134939	0.0470876	0.00242829	-4.80795e-05	0.011888	0.00352062	0.0313759	-0.016058	-0.00477121	-0.0126445	0.0144956	-0.00159368	0.00284201	-0.00413835	-0.0218079	-0.0083043	-0.0145729	-0.0120761	-0.00258718	0.00363632	-0.0333056
-0.00231457	2010-11-25 16:30:00	0.0014466	0.00821673	0.00677013	-0.0080133	-0.00130532	0.0456443	0.00236235	-4.60557e-05	0.0117132	0.00346864	0.0316229	-0.0159486	-0.00477121	-0.0122974	0.014126	-0.00152416	0.00270125	-0.00401773	-0.0219021	-0.00830526	-0.0148555	-0.0123205	-0.00231457	0.00419983	-0.0339462
-0.00200617	2010-11-25 17:00:00	0.0009552	0.00663067	0.00567547	-0.0080133	-0.00128102	0.0439954	0.0023232	-4.39724e-05	0.0115694	0.00341928	0.0319125	-0.0158503	-0.00495465	-0.0118626	0.0136282	-0.00144023	0.00256682	-0.00392283	-0.0220505	-0.0083014	-0.0151378	-0.0125648	-0.00200617	0.00464546	-0.033378
-0.00169231	2010-11-25 17:30:00	-0.000247	0.00498293	0.00522993	-0.0080133	-0.00126535	0.0423711	0.00226643	-4.19486e-05	0.0114306	0.00337503	0.0322631	-0.0157658	-0.00485851	-0.0114215	0.0129216	-0.00134745	0.00243397	-0.0038539	-0.0222339	-0.00829613	-0.0154196	-0.0128088	-0.00169231	0.00493958	-0.0334583
-0.00140113	2010-11-25 18:00:00	-0.0028706	0.00350165	0.00637225	-0.0080133	-0.00120893	0.0409136	0.00221117	-3.99828e-05	0.0112631	0.00333981	0.0326446	-0.0156921	-0.00484983	-0.0107277	0.0122516	-0.0012589	0.00231634	-0.00377706	-0.0224848	-0.00828822	-0.0157009	-0.0130525	-0.00140113	0.00505685	-0.0351257
-0.00115678	2010-11-25 18:30:00	-0.0047835	0.00124055	0.00602405	-0.0080133	-0.00118092	0.0390319	0.00215085	-3.80701e-05	0.0110489	0.00331551	0.0330907	-0.015637	-0.0046839	-0.00998102	0.0112995	-0.00116227	0.00220451	-0.00370073	-0.0227736	-0.00827786	-0.0159817	-0.013296	-0.00115678	0.00498182	-0.0353018
-0.000977913	2010-11-25 19:00:00	-0.0074071	-0.00118007	0.00622703	-0.0080133	-0.00112861	0.0370804	0.00207085	-3.64504e-05	0.0108123	0.0033027	0.0335898	-0.0155984	-0.00442245	-0.00906344	0.0102857	-0.00108373	0.00208908	-0.00361643	-0.0231136	-0.0082652	-0.016262	-0.0135392	-0.000977913	0.00470984	-0.0360282
-0.000876675	2010-11-25 19:30:00	-0.0107415	-0.00433854	0.00640296	-0.0080133	-0.00108453	0.0347952	0.00200116	-3.51383e-05	0.0105444	0.00329571	0.0341756	-0.0155755	-0.00436136	-0.00832567	0.00952236	-0.00101836	0.00198263	-0.00354164	-0.0234969	-0.00824998	-0.0165417	-0.013782	-0.000876675	0.00424715	-0.0367267
-0.000858086	2010-11-25 20:00:00	-0.0140758	-0.00707012	0.00700568	-0.0080133	-0.00107219	0.0331566	0.00192323	-3.37891e-05	0.0102288	0.00330152	0.0347967	-0.0155706	-0.00410828	-0.00761546	0.0087773	-0.000964809	0.00189564	-0.0034815	-0.0239637	-0.00823312	-0.0168209	-0.0140245	-0.000858086	0.00361035	-0.0378511
-0.000919926	2010-11-25 20:30:00	-0.0159887	-0.0101427	0.00584602	-0.0080133	-0.000988146	0.0316784	0.00183256	-3.28166e-05	0.00988779	0.00330985	0.0354854	-0.0155786	-0.00412595	-0.00724485	0.00836098	-0.000939624	0.00182785	-0.00344232	-0.0244846	-0.00821458	-0.0170994	-0.0142667	-0.000919926	0.00282521	-0.0372121
-0.00105307	2010-11-25 21:00:00	-0.0200338	-0.0129494	0.00708443	-0.0080133	-0.000919775	0.030499	0.00174713	-3.18345e-05	0.00956615	0.00332467	0.0362058	-0.0156036	-0.00389878	-0.00702452	0.00804998	-0.000917898	0.00177908	-0.00341259	-0.0250918	-0.00819313	-0.0173773	-0.0145084	-0.00105307	0.00192496	-0.0389701
-0.00124227	2010-11-25 21:30:00	-0.0219467	-0.0154565	0.00649019	-0.0080133	-0.000883923	0.0297372	0.00164934	-3.12984e-05	0.00922482	0.00334458	0.0369673	-0.0156402	-0.00376821	-0.00679959	0.00791	-0.000899392	0.0017547	-0.00340357	-0.0257372	-0.00816945	-0.0176546	-0.0147497	-0.00124227	0.000948262	-0.0388945
-0.00146721	2010-11-25 22:00:00	-0.0231489	-0.0183185	0.00483045	-0.0080133	-0.00084729	0.0289302	0.00156541	-3.08412e-05	0.00888316	0.00337286	0.0377405	-0.0156923	-0.00372448	-0.00680779	0.00787336	-0.000878068	0.00174584	-0.00340444	-0.0264363	-0.00814303	-0.0179312	-0.0149905	-0.00146721	-6.30017e-05	-0.0377522
-0.00170399	2010-11-25 22:30:00	-0.0279047	-0.0211318	0.00677289	-0.0080133	-0.000811438	0.0280676	0.00149759	-3.04274e-05	0.00854717	0.0034075	0.0385469	-0.0157621	-0.00354149	-0.00673085	0.00769609	-0.000864068	0.00176454	-0.00344185	-0.0271438	-0.00811166	-0.0182072	-0.015231	-0.00170399	-0.00106603	-0.040211
-0.00192667	2010-11-25 23:00:00	-0.0305283	-0.0237336	0.00679465	-0.0080133	-0.000775196	0.0270033	0.00144027	-3.05449e-05	0.00821118	0.00344605	0.0394135	-0.0158483	-0.00311381	-0.00668442	0.00763744	-0.000860728	0.00180015	-0.00348223	-0.0278997	-0.00807791	-0.0184824	-0.0154709	-0.00192667	-0.00201931	-0.040748
-0.00210899	2010-11-25 23:30:00	-0.0310197	-0.0260359	0.00498379	-0.0080133	-0.000787147	0.0263735	0.00140486	-3.11036e-05	0.00789088	0.00350198	0.040358	-0.0159445	-0.00305302	-0.0063942	0.00734401	-0.000844555	0.00185433	-0.00353197	-0.0286585	-0.00804419	-0.018757	-0.0157103	-0.00210899	-0.00288457	-0.0394511
-0.00222612	2010-11-26	-0.0336433	-0.0270369	0.00660641	-0.0080133	-0.000747181	0.0263838	0.00135671	-3.22788e-05	0.00756557	0.00357258	0.0413797	-0.0160626	-0.00263418	-0.00618453	0.0071876	-0.000844435	0.00189275	-0.00358025	-0.0294334	-0.00800862	-0.0190308	-0.0159493	-0.00222612	-0.00362858	-0.0415865
-0.00225631	2010-11-26 00:30:00	-0.0348455	-0.0279072	0.00693829	-0.0080133	-0.000710939	0.0265403	0.00132093	-3.38888e-05	0.00726695	0.00364834	0.0424352	-0.0161981	-0.00238127	-0.00616222	0.00716427	-0.000862742	0.00191175	-0.00363086	-0.0302595	-0.00796963	-0.0193039	-0.0161877	-0.00225631	-0.00422449	-0.0424299
-0.00218237	2010-11-26 01:00:00	-0.0360477	-0.0287186	0.00732913	-0.0080133	-0.000706825	0.0267873	0.0012784	-3.55198e-05	0.00698034	0.00372852	0.0435495	-0.0163414	-0.0022938	-0.00620159	0.00716871	-0.000902373	0.00193414	-0.00371273	-0.0311718	-0.00792886	-0.0195763	-0.0164256	-0.00218237	-0.00465295	-0.043331
-0.00199297	2010-11-26 01:30:00	-0.0358283	-0.0289014	0.0069269	-0.0080133	-0.000686648	0.0272464	0.00124955	-3.70444e-05	0.00674045	0.00381389	0.0447285	-0.0164915	-0.00224185	-0.00634022	0.00741038	-0.00096433	0.00195547	-0.0038101	-0.0321679	-0.0078866	-0.0198479	-0.016663	-0.00199297	-0.00490273	-0.0434378
-0.00168352	2010-11-26 02:00:00	-0.0348983	-0.0280762	0.00682207	-0.0080133	-0.000706825	0.0283871	0.00124581	-3.84628e-05	0.00652324	0.00390696	0.045945	-0.0166527	-0.00219797	-0.0065576	0.00774226	-0.00101957	0.0019898	-0.00392118	-0.033194	-0.00784165	-0.0201187	-0.0168998	-0.00168352	-0.00497107	-0.0438406
-0.00125678	2010-11-26 02:30:00	-0.0325377	-0.0258677	0.00667003	-0.0080133	-0.000710939	0.0304808	0.00124581	-3.97428e-05	0.00635942	0.00400838	0.0471762	-0.016829	-0.00204104	-0.00701762	0.00831136	-0.0010625	0.00201472	-0.00403128	-0.034282	-0.0077918	-0.0203888	-0.017136	-0.00125678	-0.00486361	-0.0441948
-0.000723004	2010-11-26 03:00:00	-0.029449	-0.0233373	0.00611169	-0.0080133	-0.000706825	0.0330027	0.00126323	-4.08263e-05	0.00623831	0.00411231	0.0484404	-0.0170113	-0.00227674	-0.00774489	0.00912017	-0.00108623	0.00203795	-0.00415517	-0.035432	-0.00773833	-0.0206581	-0.0173716	-0.000723004	-0.00459397	-0.0441414
-9.96344e-05	2010-11-26 03:30:00	-0.0263602	-0.0208721	0.00548814	-0.0080133	-0.000746791	0.0349891	0.00129152	-4.13995e-05	0.00619227	0.00421559	0.049726	-0.0172006	-0.0021195	-0.00846446	0.00974596	-0.00109685	0.00206087	-0.00429165	-0.0366201	-0.00768288	-0.0209265	-0.0176067	-9.96344e-05	-0.00418301	-0.0440214
0.000589433	2010-11-26 04:00:00	-0.0254036	-0.0195102	0.00589338	-0.0080133	-0.000790869	0.0357095	0.00134453	-4.18085e-05	0.00620062	0.00431496	0.0510594	-0.0174068	-0.00203235	-0.00883212	0.00995215	-0.00109054	0.0020859	-0.0044373	-0.0378029	-0.00762554	-0.0211942	-0.0178412	0.000589433	-0.0036577	-0.0449288
0.001315	2010-11-26 04:30:00	-0.0237363	-0.0185366	0.00519971	-0.0080133	-0.00085924	0.0356086	0.00143839	-4.21111e-05	0.00629804	0.00440997	0.0524802	-0.0176381	-0.00199746	-0.00857357	0.00972181	-0.00106965	0.00212223	-0.00458083	-0.0390045	-0.00756621	-0.0214611	-0.018075	0.001315	-0.00304975	-0.0447358
0.00204412	2010-11-26 05:00:00	-0.0234905	-0.0172825	0.00620802	-0.0080133	-0.000943675	0.0355634	0.0015418	-4.23768e-05	0.00642016	0.00451136	0.0540061	-0.0178941	-0.00190163	-0.0080302	0.00922779	-0.00103393	0.00214376	-0.00472212	-0.0402223	-0.00750798	-0.0217272	-0.0183083	0.00204412	-0.00239391	-0.0462434
0.00274189	2010-11-26 05:30:00	-0.0211125	-0.0154423	0.00567021	-0.0080133	-0.000963853	0.0363354	0.00162236	-4.24669e-05	0.0065276	0.00462367	0.0555592	-0.0181669	-0.00199746	-0.00754853	0.00879504	-0.00100532	0.00214555	-0.0048539	-0.0414938	-0.00744813	-0.0219924	-0.0185409	0.00274189	-0.00172611	-0.0462035
0.00337346	2010-11-26 06:00:00	-0.0180237	-0.0138177	0.004206	-0.0080133	-0.000935838	0.0370868	0.00166544	-4.25249e-05	0.0066624	0.00474046	0.0571146	-0.0184385	-0.00200614	-0.00744812	0.00861909	-0.000996917	0.00215232	-0.00500114	-0.0428517	-0.00738703	-0.0222568	-0.0187729	0.00337346	-0.00108144	-0.0452357
0.00390615	2010-11-26 06:30:00	-0.0163564	-0.0124079	0.00394848	-0.0080133	-0.000931724	0.0378938	0.00168006	-4.24508e-05	0.00682789	0.00485914	0.0586692	-0.0187179	-0.00204119	-0.00743401	0.00859198	-0.00101402	0.0021892	-0.00516496	-0.0443257	-0.00732342	-0.0225204	-0.0190042	0.00390615	-0.000492104	-0.0454731
0.00431145	2010-11-26 07:00:00	-0.0161106	-0.0122935	0.00381708	-0.0080133	-0.000951903	0.0378175	0.00168512	-4.23977e-05	0.00702641	0.00497658	0.0602268	-0.0190053	-0.00220696	-0.00746633	0.00858821	-0.00105304	0.00226208	-0.00536054	-0.045827	-0.00725728	-0.0227831	-0.0192349	0.00431145	1.45009e-05	-0.0458351
0.00456679	2010-11-26 07:30:00	-0.0172862	-0.012695	0.00459118	-0.0080133	-0.000999705	0.0374593	0.00170816	-4.26006e-05	0.00722394	0.00510298	0.0617557	-0.0193045	-0.0024163	-0.00741581	0.00861975	-0.00108913	0.00234826	-0.00556675	-0.04735	-0.00718925	-0.0230451	-0.019465	0.00456679	0.000417531	-0.0471012
0.00465712	2010-11-26 08:00:00	-0.0177511	-0.0136051	0.00414601	-0.0080133	-0.000995981	0.0367532	0.00174356	-4.35843e-05	0.0074268	0.00523135	0.0632743	-0.0196171	-0.00270412	-0.00752982	0.00894159	-0.00112365	0.00244203	-0.00578198	-0.0488514	-0.00711754	-0.0233061	-0.0196944	0.00465712	0.000704037	-0.0471465
0.00457585	2010-11-26 08:30:00	-0.018216	-0.0144298	0.00378616	-0.0080133	-0.001024	0.0365721	0.00177054	-4.48384e-05	0.00762332	0.00537317	0.0648303	-0.0199428	-0.00291331	-0.00804151	0.00946585	-0.00116489	0.00253931	-0.00600211	-0.0503717	-0.00704214	-0.0235664	-0.0199231	0.00457585	0.000869844	-0.0472757
0.00432544	2010-11-26 09:00:00	-0.0186809	-0.01481	0.00387092	-0.0080133	-0.0010001	0.0368295	0.00177279	-4.6273e-05	0.00779314	0.00552207	0.0664643	-0.0202882	-0.00283484	-0.00866772	0.0100021	-0.0012252	0.00265685	-0.00623766	-0.0518436	-0.00696204	-0.0238257	-0.0201512	0.00432544	0.000919833	-0.0478479
0.00391734	2010-11-26 09:30:00	-0.0184351	-0.0148138	0.00362126	-0.0080133	-0.000975804	0.0373442	0.00175855	-4.77558e-05	0.00793094	0.00567735	0.0681615	-0.0206481	-0.00249446	-0.00913644	0.0104588	-0.00129585	0.00278707	-0.00648411	-0.0532776	-0.00688078	-0.0240842	-0.0203787	0.00391734	0.000867589	-0.0480842
0.00337128	2010-11-26 10:00:00	-0.0189	-0.0145081	0.00439191	-0.0080133	-0.000963853	0.038318	0.00173907	-4.95573e-05	0.00803137	0.00583774	0.0699638	-0.0210176	-0.00238127	-0.00921749	0.0107256	-0.00135072	0.00293069	-0.00674036	-0.0546791	-0.0067994	-0.0243419	-0.0206054	0.00337128	0.000734393	-0.0493392
0.00271419	2010-11-26 10:30:00	-0.0179434	-0.0137053	0.00423809	-0.0080133	-0.000975804	0.0400988	0.00172633	-5.147e-05	0.00808875	0.00599428	0.0717544	-0.0214002	-0.00232885	-0.0094014	0.0111099	-0.00140443	0.00306374	-0.00698995	-0.0560913	-0.0067163	-0.0245987	-0.0208315	0.00271419	0.000547599	-0.0496683
0.00197846	2010-11-26 11:00:00	-0.0176976	-0.0132174	0.00448022	-0.0080133	-0.000991868	0.0420607	0.00173514	-5.33875e-05	0.00811578	0.00615596	0.0735295	-0.0218	-0.0024163	-0.00995657	0.0117024	-0.00147037	0.00319713	-0.0072267	-0.0575574	-0.00663336	-0.0248547	-0.0210569	0.00197846	0.000338511	-0.0503918
0.0012	2010-11-26 11:30:00	-0.0167411	-0.0130706	0.00367051	-0.0080133	-0.000995981	0.0437096	0.00175968	-5.51199e-05	0.00817117	0.00631441	0.0753142	-0.0222138	-0.00238127	-0.0106961	0.0124443	-0.00155148	0.00333716	-0.00747148	-0.0591447	-0.00654629	-0.0251098	-0.0212816	0.0012	0.000139894	-0.0500619
0.000415987	2010-11-26 12:00:00	-0.0179167	-0.0134554	0.0044613	-0.0080133	-0.00104006	0.0447183	0.00181438	-5.71179e-05	0.00829529	0.0064742	0.0771407	-0.0226379	-0.0023901	-0.011357	0.0131098	-0.00163448	0.00350075	-0.00772003	-0.0607301	-0.00645849	-0.0253641	-0.0215057	0.000415987	-1.66707e-05	-0.051331
-0.000337376	2010-11-26 12:30:00	-0.0169601	-0.0130084	0.0039517	-0.0080133	-0.00112822	0.0461409	0.00188913	-5.92061e-05	0.00843409	0.00664622	0.079032	-0.023072	-0.0023639	-0.0117394	0.013701	-0.00170887	0.0036656	-0.00797847	-0.0622963	-0.00637039	-0.0256174	-0.021729	-0.000337376	-0.000103387	-0.0512982
-0.00102703	2010-11-26 13:00:00	-0.0152928	-0.0123469	0.00294595	-0.0080133	-0.00115662	0.0477653	0.00196725	-6.14214e-05	0.00858257	0.00682716	0.0809659	-0.0235161	-0.00246872	-0.0122158	0.0142568	-0.00178354	0.00382115	-0.00823197	-0.0638571	-0.00628097	-0.02587	-0.0219517	-0.00102703	-9.8578e-05	-0.0507676
-0.00162497	2010-11-26 13:30:00	-0.015047	-0.0113933	0.00365368	-0.0080133	-0.00118464	0.049828	0.00204218	-6.35257e-05	0.00871236	0.00701775	0.0829218	-0.0239785	-0.00288756	-0.012761	0.0149198	-0.00186352	0.00397026	-0.00849734	-0.0654582	-0.00618916	-0.0261217	-0.0221737	-0.00162497	1.1454e-05	-0.051949
-0.00210974	2010-11-26 14:00:00	-0.012669	-0.0101886	0.00248043	-0.0080133	-0.0012007	0.0516437	0.00211	-6.55865e-05	0.00888353	0.00721475	0.0849233	-0.024452	-0.00295703	-0.0134935	0.0156933	-0.00194906	0.00411588	-0.00878052	-0.0671186	-0.00609676	-0.0263725	-0.022395	-0.00210974	0.000231192	-0.0512479
-0.00246745	2010-11-26 14:30:00	-0.0110017	-0.00838405	0.00261765	-0.0080133	-0.00126496	0.0537168	0.0021722	-6.75523e-05	0.00907204	0.00741879	0.086952	-0.0249427	-0.00293952	-0.0141127	0.0164422	-0.00203399	0.00427208	-0.00907262	-0.0688306	-0.00600228	-0.0266224	-0.0226156	-0.00246745	0.000555411	-0.0518557
-0.00269234	2010-11-26 15:00:00	-0.0086167	-0.00678613	0.00183057	-0.0080133	-0.0013012	0.0553761	0.00224844	-6.92734e-05	0.00932963	0.00762281	0.0889844	-0.0254468	-0.00292215	-0.0147794	0.0171595	-0.00211888	0.00442404	-0.00938403	-0.0705587	-0.00590742	-0.0268715	-0.0228355	-0.00269234	0.000969475	-0.0515376
-0.00278662	2010-11-26 15:30:00	-0.0083313	-0.00469204	0.00363926	-0.0080133	-0.00137329	0.0573936	0.00233911	-7.10218e-05	0.00961924	0.00783523	0.0910396	-0.0259678	-0.00308791	-0.0153116	0.0178661	-0.00219661	0.00457727	-0.00970224	-0.0723137	-0.00581385	-0.0271198	-0.0230547	-0.00278662	0.00145038	-0.0538138
-0.00275998	2010-11-26 16:00:00	-0.0059138	-0.00298319	0.00293061	-0.0080133	-0.00140954	0.0591084	0.0024281	-7.28009e-05	0.00995123	0.00805789	0.0931668	-0.0264922	-0.00345434	-0.0159854	0.0185714	-0.00227252	0.00472078	-0.0100292	-0.074104	-0.00572253	-0.0273672	-0.0232733	-0.00275998	0.00196846	-0.053571
-0.00262849	2010-11-26 16:30:00	-0.0034963	-0.000848519	0.00264778	-0.0080133	-0.00146968	0.0608686	0.00251896	-7.45123e-05	0.0102986	0.00829406	0.0952933	-0.0270185	-0.00364617	-0.016564	0.0192729	-0.00234048	0.00486324	-0.0103525	-0.0759024	-0.00563281	-0.0276137	-0.0234911	-0.00262849	0.00248963	-0.0537526
-0.00241324	2010-11-26 17:00:00	-0.0025002	0.00102329	0.00352349	-0.0080133	-0.00149809	0.0623261	0.00260607	-7.61432e-05	0.0106786	0.00853728	0.097419	-0.0275558	-0.00377705	-0.0172196	0.0199556	-0.00241519	0.00500115	-0.0106884	-0.0777089	-0.00554502	-0.0278594	-0.0237082	-0.00241324	0.00297791	-0.0550911
-0.00213865	2010-11-26 17:30:00	-0.0007934	0.00258323	0.00337663	-0.0080133	-0.00157802	0.0634253	0.00269337	-7.78482e-05	0.0110686	0.00879912	0.0995624	-0.0280922	-0.00379442	-0.0177154	0.0205214	-0.00248089	0.00513294	-0.0110351	-0.0796042	-0.00545902	-0.0281042	-0.0239247	-0.00213865	0.00339807	-0.0554055
-0.00183071	2010-11-26 18:00:00	0.0002027	0.00428062	0.00407792	-0.0080133	-0.00160231	0.0649035	0.00277899	-7.95226e-05	0.0114513	0.00907117	0.101723	-0.0286278	-0.00409106	-0.0181536	0.0210665	-0.00255194	0.00525818	-0.011399	-0.0814783	-0.00537366	-0.0283482	-0.0241405	-0.00183071	0.00371816	-0.0565666
-0.00151525	2010-11-26 18:30:00	0.0019095	0.005854	0.0039445	-0.0080133	-0.00164266	0.0662601	0.00285523	-8.12164e-05	0.0118093	0.00934254	0.103933	-0.0291676	-0.004248	-0.0186007	0.0216065	-0.00261498	0.00538279	-0.0117694	-0.0833578	-0.00528951	-0.0285913	-0.0243555	-0.00151525	0.00391175	-0.0568913
-0.00121624	2010-11-26 19:00:00	0.0043271	0.00774402	0.00341692	-0.0080133	-0.00169458	0.0682427	0.0029253	-8.25237e-05	0.0121617	0.00961456	0.10615	-0.0297103	-0.00451844	-0.0190741	0.0221825	-0.00267996	0.00551259	-0.0121557	-0.0852506	-0.0052055	-0.0288336	-0.0245699	-0.00121624	0.00395964	-0.0568204
-0.000954353	2010-11-26 19:30:00	0.0060339	0.00906711	0.00303321	-0.0080133	-0.00169086	0.0696899	0.00298543	-8.39099e-05	0.0125364	0.00988268	0.108392	-0.0302523	-0.00466668	-0.0196851	0.0228254	-0.00274904	0.00566531	-0.0125418	-0.0871436	-0.00512192	-0.029075	-0.0247836	-0.000954353	0.00385106	-0.0568918
-0.00074586	2010-11-26 20:00:00	0.0063192	0.0101319	0.00381272	-0.0080133	-0.00175884	0.071203	0.00305306	-8.51754e-05	0.0129144	0.0101418	0.110645	-0.0307919	-0.00490224	-0.0202073	0.0234285	-0.00280693	0.00583735	-0.0129225	-0.0890877	-0.00504104	-0.0293156	-0.0249966	-0.00074586	0.00358418	-0.0581249
-0.000601774	2010-11-26 20:30:00	0.0073153	0.0108876	0.00357225	-0.0080133	-0.00179919	0.0724587	0.00312069	-8.7014e-05	0.0132838	0.0103829	0.112942	-0.0313317	-0.00500676	-0.020706	0.0239843	-0.00286623	0.00601878	-0.0132971	-0.0910346	-0.00496119	-0.0295554	-0.0252089	-0.000601774	0.00316603	-0.0583365
-0.00052742	2010-11-26 21:00:00	0.0076006	0.0110964	0.00349582	-0.0080133	-0.00185111	0.0736033	0.00320069	-8.92937e-05	0.0136508	0.0106178	0.115191	-0.0318677	-0.00537349	-0.021129	0.0245161	-0.00292219	0.00621489	-0.0136594	-0.0929789	-0.00488322	-0.0297943	-0.0254205	-0.00052742	0.00261186	-0.0587106
-0.000522335	2010-11-26 21:30:00	0.0064645	0.0110427	0.00457815	-0.0080133	-0.00187168	0.0744762	0.00327731	-9.1712e-05	0.0140028	0.0108636	0.117434	-0.0323916	-0.00545181	-0.0215449	0.0248947	-0.00299598	0.00642537	-0.013995	-0.0949258	-0.00480744	-0.0300324	-0.0256314	-0.000522335	0.00194398	-0.060242
-0.000580521	2010-11-26 22:00:00	0.0060391	0.0108755	0.0048364	-0.0080133	-0.00192359	0.0753182	0.00334138	-9.4874e-05	0.0143444	0.0111215	0.119711	-0.0328986	-0.00565231	-0.0218756	0.0253836	-0.00309013	0.00664133	-0.0143004	-0.0969023	-0.00473359	-0.0302696	-0.0258417	-0.000580521	0.00119027	-0.0609477
-0.000691007	2010-11-26 22:30:00	0.0056138	0.0111123	0.00549847	-0.0080133	-0.00195161	0.0766709	0.00341107	-9.83757e-05	0.0146691	0.0114015	0.121947	-0.0333907	-0.0058094	-0.0222804	0.025877	-0.00319714	0.00686427	-0.0146048	-0.0988549	-0.00466169	-0.0305061	-0.0260512	-0.000691007	0.000382522	-0.0620558
-0.000838669	2010-11-26 23:00:00	0.008742	0.0125877	0.00384569	-0.0080133	-0.00198001	0.0791023	0.00345191	-0.000102217	0.0149727	0.0116971	0.124139	-0.0338735	-0.00587034	-0.0228121	0.0266555	-0.00331897	0.00710368	-0.0149241	-0.100764	-0.00459045	-0.0307417	-0.0262601	-0.000838669	-0.000445367	-0.0608475
-0.00100527	2010-11-26 23:30:00	0.0104488	0.0145883	0.00413949	-0.0080133	-0.00198373	0.0823509	0.00350193	-0.00010592	0.015261	0.0119833	0.126289	-0.0343473	-0.00607985	-0.0237872	0.0278284	-0.00346312	0.00735904	-0.0152575	-0.102719	-0.00451945	-0.0309764	-0.0264683	-0.00100527	-0.00125914	-0.0615842
-0.00117064	2010-11-27	0.0114449	0.0165899	0.00514503	-0.0080133	-0.00202409	0.0857807	0.00354989	-0.000109708	0.0155452	0.0122752	0.128369	-0.0348203	-0.00624546	-0.0249768	0.0290466	-0.00361814	0.00763911	-0.0156329	-0.104645	-0.00444765	-0.0312104	-0.0266758	-0.00117064	-0.00202579	-0.0630312
-0.00131398	2010-11-27 00:30:00	0.0138625	0.0189526	0.00509014	-0.0080133	-0.00206406	0.0892104	0.00361696	-0.000113705	0.0158822	0.0125607	0.130402	-0.0352883	-0.00646364	-0.026201	0.030499	-0.00377223	0.00793693	-0.0159996	-0.106508	-0.00437625	-0.0314435	-0.0268826	-0.00131398	-0.00271504	-0.0634163
-0.00141516	2010-11-27 01:00:00	0.0155693	0.0214652	0.00589586	-0.0080133	-0.00217239	0.0925392	0.00373385	-0.000117939	0.0162579	0.0128494	0.13237	-0.0357498	-0.00657685	-0.0273706	0.0318705	-0.00391228	0.00824518	-0.016365	-0.108336	-0.00430643	-0.0316758	-0.0270888	-0.00141516	-0.00330053	-0.0646605
-0.00145607	2010-11-27 01:30:00	0.0186976	0.0242094	0.00551181	-0.0080133	-0.00228073	0.0959586	0.00386724	-0.000122307	0.0166693	0.0131458	0.134272	-0.0361972	-0.00674277	-0.0285026	0.0331669	-0.00405192	0.00853135	-0.0167255	-0.110108	-0.00423883	-0.0319073	-0.0272942	-0.00145607	-0.00376085	-0.0647134
-0.00142176	2010-11-27 02:00:00	0.0211151	0.0266417	0.00552656	-0.0080133	-0.00233715	0.0988839	0.00402704	-0.000127105	0.0171031	0.0134409	0.136096	-0.036638	-0.00686481	-0.0296733	0.0343694	-0.00419949	0.00878784	-0.0170824	-0.11182	-0.00417194	-0.032138	-0.027499	-0.00142176	-0.00408027	-0.0651636
-0.00130156	2010-11-27 02:30:00	0.0235326	0.0298105	0.00627789	-0.0080133	-0.00244548	0.102178	0.00419265	-0.000131886	0.0175839	0.0137387	0.137826	-0.0370765	-0.00701306	-0.0305768	0.0355088	-0.00434401	0.00902904	-0.0174461	-0.113471	-0.00410655	-0.0323679	-0.0277032	-0.00130156	-0.00424928	-0.066349
-0.00108995	2010-11-27 03:00:00	0.0266609	0.0337852	0.00712429	-0.0080133	-0.00254187	0.105976	0.00434945	-0.000136273	0.018071	0.0140409	0.139446	-0.0375034	-0.0070481	-0.0314985	0.0366721	-0.00449613	0.00923768	-0.0178184	-0.11505	-0.00404312	-0.032597	-0.0279066	-0.00108995	-0.00426493	-0.0676279
-0.000787084	2010-11-27 03:30:00	0.0319214	0.0383399	0.00641847	-0.0080133	-0.00262219	0.110415	0.00449895	-0.000139997	0.0185895	0.0143449	0.140966	-0.0379202	-0.00727481	-0.0325171	0.0378557	-0.00464185	0.00939944	-0.0181875	-0.116579	-0.0039806	-0.0328253	-0.0281094	-0.000787084	-0.0041309	-0.0673532
-0.000399158	2010-11-27 04:00:00	0.0357604	0.0433272	0.00756682	-0.0080133	-0.0026745	0.114964	0.00465013	-0.000143093	0.0191574	0.0146394	0.142379	-0.0383237	-0.00745811	-0.0337443	0.0392531	-0.00478202	0.00952001	-0.0185553	-0.118	-0.00392092	-0.0330528	-0.0283115	-0.000399158	-0.00385735	-0.0689311
6.17033e-05	2010-11-27 04:30:00	0.0424423	0.0485614	0.00611908	-0.0080133	-0.00279478	0.119852	0.00481199	-0.000145185	0.0197733	0.0149371	0.143684	-0.0387132	-0.00797278	-0.0350361	0.0407508	-0.00489442	0.00964443	-0.0189365	-0.119332	-0.00386285	-0.0332795	-0.028513	6.17033e-05	-0.00346059	-0.0679115
0.000577868	2010-11-27 05:00:00	0.0462813	0.0532481	0.0069668	-0.0080133	-0.00291135	0.124022	0.0049879	-0.000145932	0.0204743	0.0152328	0.144874	-0.0390888	-0.00841768	-0.0362938	0.0420308	-0.00498772	0.00977611	-0.0193171	-0.120566	-0.0038052	-0.0335054	-0.0287138	0.000577868	-0.00296237	-0.069186
0.00112699	2010-11-27 05:30:00	0.0501204	0.0569792	0.00685884	-0.0080133	-0.00303575	0.126795	0.00518498	-0.000146209	0.0212244	0.0155156	0.145972	-0.039461	-0.00862687	-0.0372824	0.0430345	-0.00504243	0.0099095	-0.0196902	-0.121703	-0.00374946	-0.0337305	-0.0289139	0.00112699	-0.00238896	-0.0695033
0.00168314	2010-11-27 06:00:00	0.0525379	0.059362	0.00682413	-0.0080133	-0.00315603	0.128197	0.00540904	-0.000146996	0.0220635	0.0157812	0.147009	-0.0398261	-0.00909798	-0.0378222	0.0436356	-0.00504798	0.0100624	-0.0200793	-0.122757	-0.003694	-0.0339548	-0.0291134	0.00168314	-0.00176998	-0.0698924
0.00221827	2010-11-27 06:30:00	0.0556662	0.0612551	0.0055889	-0.0080133	-0.00331668	0.128983	0.00562298	-0.000148453	0.0229003	0.0160462	0.147991	-0.0401847	-0.00947309	-0.0380113	0.043886	-0.00501902	0.0101807	-0.0204565	-0.123683	-0.0036396	-0.0341784	-0.0293122	0.00221827	-0.00113686	-0.0690795
0.00270378	2010-11-27 07:00:00	0.0545615	0.062129	0.00756754	-0.0080133	-0.00337721	0.128963	0.00580339	-0.000150792	0.0236881	0.0163241	0.148921	-0.0405423	-0.00978696	-0.0380318	0.0437458	-0.00500687	0.0102841	-0.0208139	-0.124564	-0.0035844	-0.0344012	-0.0295104	0.00270378	-0.000521221	-0.0714791
0.00311235	2010-11-27 07:30:00	0.0541798	0.0619763	0.00779654	-0.0080133	-0.0034015	0.127867	0.00593921	-0.00015338	0.0244251	0.0166096	0.149833	-0.0409003	-0.0099352	-0.0376981	0.0432834	-0.0050191	0.0103942	-0.0211708	-0.125382	-0.00352946	-0.0346232	-0.0297079	0.00311235	4.69781e-05	-0.0721276
0.00341963	2010-11-27 08:00:00	0.0537982	0.0622454	0.00844718	-0.0080133	-0.0034254	0.127404	0.00602558	-0.000156553	0.0251325	0.0169041	0.150705	-0.0412489	-0.010354	-0.0370713	0.0428115	-0.00506617	0.01053	-0.0215315	-0.126139	-0.00347386	-0.0348444	-0.0299048	0.00341963	0.000541233	-0.0731964
0.0036059	2010-11-27 08:30:00	0.0583917	0.0643749	0.00598316	-0.0080133	-0.00344186	0.129025	0.00605818	-0.000160452	0.0257484	0.0172186	0.151511	-0.0415852	-0.0107641	-0.0366408	0.0426564	-0.00514394	0.0107	-0.0219183	-0.126836	-0.00341912	-0.0350649	-0.030101	0.0036059	0.000940213	-0.0711491
0.00365743	2010-11-27 09:00:00	0.0601422	0.0680145	0.00787231	-0.0080133	-0.00340189	0.132774	0.00604787	-0.000164188	0.0262689	0.0175536	0.15218	-0.0419116	-0.0111654	-0.0369892	0.0430893	-0.00523495	0.0108927	-0.0223133	-0.127538	-0.0033655	-0.0352846	-0.0302966	0.00365743	0.00122922	-0.0734535
0.00356752	2010-11-27 09:30:00	0.0682894	0.0728197	0.00453031	-0.0080133	-0.00334959	0.137984	0.00602446	-0.000167976	0.026756	0.0178871	0.152702	-0.0422209	-0.0116191	-0.0380285	0.0443797	-0.00536205	0.011123	-0.0227272	-0.128207	-0.00331417	-0.0355036	-0.0304916	0.00356752	0.00140122	-0.0705254
0.00333707	2010-11-27 10:00:00	0.0707506	0.0753339	0.00458332	-0.0080133	-0.003397	0.141609	0.00603082	-0.000171598	0.0272735	0.0181924	0.153075	-0.0425152	-0.0119939	-0.0396381	0.0458867	-0.00550133	0.0114041	-0.0231764	-0.128853	-0.00326456	-0.0357218	-0.0306859	0.00333707	0.00145743	-0.070991
0.00297469	2010-11-27 10:30:00	0.0689475	0.0772221	0.00827459	-0.0080133	-0.0035214	0.144413	0.00609583	-0.000174841	0.0277763	0.0184932	0.153362	-0.0427895	-0.012116	-0.0407413	0.0470532	-0.00564476	0.0117147	-0.0236547	-0.129377	-0.00321641	-0.0359392	-0.0308796	0.00297469	0.00140725	-0.0750934
0.00249625	2010-11-27 11:00:00	0.073541	0.0781268	0.00458584	-0.0080133	-0.00362189	0.145941	0.00625281	-0.000179145	0.0283215	0.0187657	0.153667	-0.0430496	-0.0121682	-0.0416247	0.0481333	-0.00579241	0.0120123	-0.0241107	-0.129772	-0.00316946	-0.0361559	-0.0310726	0.00249625	0.00126757	-0.0718144
0.00192401	2010-11-27 11:30:00	0.0760023	0.0803497	0.00434737	-0.0080133	-0.00380644	0.148681	0.00647069	-0.000183501	0.0288247	0.0190307	0.153933	-0.0432907	-0.0121684	-0.04207	0.0489439	-0.00591975	0.012312	-0.0245344	-0.130083	-0.00312544	-0.0363719	-0.031265	0.00192401	0.00106155	-0.0719843
0.00128523	2010-11-27 12:00:00	0.0770421	0.0831741	0.00613196	-0.0080133	-0.00381172	0.152267	0.00662937	-0.000187789	0.0292397	0.0192879	0.154161	-0.0435261	-0.0121419	-0.0430276	0.0500241	-0.00606897	0.0126037	-0.0249476	-0.130289	-0.00308343	-0.0365871	-0.0314568	0.00128523	0.000816737	-0.0741759
0.000610557	2010-11-27 12:30:00	0.0823463	0.0866864	0.00434006	-0.0080133	-0.00385502	0.156368	0.00677718	-0.000191859	0.0296294	0.0195355	0.154326	-0.0437497	-0.011819	-0.044283	0.0514796	-0.00623943	0.0128883	-0.0253224	-0.130523	-0.0030448	-0.0368016	-0.031648	0.000610557	0.000562965	-0.0727896
-6.79145e-05	2010-11-27 13:00:00	0.0869398	0.08984	0.00290016	-0.0080133	-0.00393946	0.160393	0.0068864	-0.000196199	0.0300325	0.019767	0.154379	-0.043958	-0.0115836	-0.0456993	0.0530139	-0.00641034	0.0131854	-0.0256946	-0.130721	-0.00300996	-0.0370153	-0.0318385	-6.79145e-05	0.000329887	-0.071754
-0.000718565	2010-11-27 13:30:00	0.0879796	0.0927858	0.00480616	-0.0080133	-0.00401155	0.164417	0.0069958	-0.000200237	0.0305146	0.0199805	0.154338	-0.0441556	-0.01175	-0.0470016	0.0545242	-0.00656813	0.0134797	-0.0260554	-0.130902	-0.00297631	-0.0372284	-0.0320284	-0.000718565	0.000144597	-0.0740629
-0.00131215	2010-11-27 14:00:00	0.0932838	0.0953813	0.00209747	-0.0080133	-0.00413223	0.168195	0.00716816	-0.000203918	0.0310451	0.0201736	0.154192	-0.0443365	-0.0121949	-0.048254	0.0560181	-0.00673067	0.0137652	-0.0264046	-0.131018	-0.00294636	-0.0374407	-0.0322177	-0.00131215	2.94065e-05	-0.0717558
-0.00182347	2010-11-27 14:30:00	0.0964558	0.0977328	0.00127699	-0.0080133	-0.00425663	0.171559	0.00734444	-0.000207254	0.0316357	0.0203499	0.153926	-0.0445106	-0.012535	-0.0494712	0.0573221	-0.0068881	0.0140422	-0.0267237	-0.13104	-0.00291818	-0.0376522	-0.0324064	-0.00182347	3.92839e-08	-0.0713356
-0.00223277	2010-11-27 15:00:00	0.0974957	0.099716	0.00222034	-0.0080133	-0.00432911	0.174606	0.00753984	-0.000210379	0.0323484	0.0204979	0.153541	-0.0446728	-0.0133202	-0.0505708	0.0585246	-0.00703378	0.0143008	-0.0270074	-0.130965	-0.00289304	-0.0378631	-0.0325945	-0.00223277	6.43665e-05	-0.0726779
-0.00252667	2010-11-27 15:30:00	0.101378	0.103844	0.00246532	-0.0080133	-0.00446546	0.178348	0.00772849	-0.000213869	0.0331545	0.0206158	0.153046	-0.0448294	-0.0131711	-0.0516006	0.05998	-0.0071653	0.0145467	-0.0272655	-0.130822	-0.00286951	-0.0380732	-0.032782	-0.00252667	0.000221811	-0.0733205
-0.00269873	2010-11-27 16:00:00	0.10384	0.107381	0.00354125	-0.0080133	-0.00456968	0.182081	0.0078999	-0.000216997	0.0339326	0.0207158	0.152402	-0.0449738	-0.0133895	-0.0528137	0.0612329	-0.00728515	0.0147848	-0.0275097	-0.130561	-0.00284873	-0.0382827	-0.0329688	-0.00269873	0.000463456	-0.0747928
-0.00274945	2010-11-27 16:30:00	0.106301	0.110387	0.00408611	-0.0080133	-0.00461415	0.185111	0.00805465	-0.000219787	0.034681	0.0207984	0.151646	-0.0451087	-0.0136512	-0.0539762	0.062424	-0.00741051	0.0150121	-0.0276929	-0.130199	-0.0028306	-0.0384914	-0.0331551	-0.00274945	0.000772841	-0.0757326
-0.00268591	2010-11-27 17:00:00	0.10663	0.112389	0.00575849	-0.0080133	-0.00469036	0.187007	0.00822175	-0.000222779	0.035448	0.0208439	0.150841	-0.0452319	-0.0140962	-0.054956	0.0635754	-0.00753386	0.0152037	-0.0278366	-0.129757	-0.00281553	-0.0386994	-0.0333408	-0.00268591	0.00112735	-0.0777987
-0.00252102	2010-11-27 17:30:00	0.110513	0.114507	0.00399394	-0.0080133	-0.00485884	0.189045	0.00838961	-0.000226163	0.0361444	0.0208759	0.14996	-0.0453481	-0.0145672	-0.0555863	0.064326	-0.00762776	0.0153944	-0.0279551	-0.12919	-0.00280239	-0.0389068	-0.0335258	-0.00252102	0.00150009	-0.0764265
-0.00227236	2010-11-27 18:00:00	0.113685	0.117833	0.00414786	-0.0080133	-0.00489959	0.19189	0.00854435	-0.00022894	0.0369114	0.020897	0.14899	-0.0454553	-0.0150032	-0.0562437	0.0651828	-0.00772573	0.0155549	-0.0280273	-0.128515	-0.00279159	-0.0391134	-0.0337103	-0.00227236	0.00186198	-0.0769716
-0.00196093	2010-11-27 18:30:00	0.117568	0.12118	0.00361196	-0.0080133	-0.00495189	0.194871	0.00868841	-0.000231241	0.0376528	0.0209008	0.147894	-0.0455433	-0.0153608	-0.0570984	0.0661329	-0.00782478	0.0156889	-0.0280645	-0.127787	-0.00278423	-0.0393193	-0.0338942	-0.00196093	0.00218406	-0.0768255
-0.0016097	2010-11-27 19:00:00	0.119318	0.124433	0.00511476	-0.0080133	-0.0050236	0.197988	0.00879782	-0.000233339	0.0383798	0.0208833	0.146711	-0.0456153	-0.015806	-0.0579261	0.0669997	-0.00792524	0.0158032	-0.0280755	-0.126958	-0.00278103	-0.0395246	-0.0340775	-0.0016097	0.00243955	-0.0787168
-0.00124215	2010-11-27 19:30:00	0.12249	0.127463	0.00497315	-0.0080133	-0.00505984	0.200711	0.00890404	-0.000234857	0.0391102	0.0208395	0.145465	-0.0456726	-0.016207	-0.0587174	0.0679309	-0.00799062	0.0159129	-0.0280712	-0.126037	-0.0027809	-0.0397291	-0.0342602	-0.00124215	0.00260579	-0.0789625
-0.000880916	2010-11-27 20:00:00	0.127084	0.130819	0.00373579	-0.0080133	-0.0051764	0.203692	0.00902488	-0.000235553	0.0398135	0.020783	0.144138	-0.0457149	-0.0164075	-0.0593559	0.0687391	-0.00805793	0.0160107	-0.0280333	-0.125012	-0.00278439	-0.039933	-0.0344423	-0.000880916	0.00266564	-0.0781112
-0.00054653	2010-11-27 20:30:00	0.128123	0.132202	0.0040783	-0.0080133	-0.00525261	0.205088	0.00916032	-0.000235897	0.0404869	0.0206943	0.142737	-0.0457456	-0.0167042	-0.060075	0.0693951	-0.0081128	0.0160888	-0.0279527	-0.123867	-0.00279137	-0.0401362	-0.0346239	-0.00054653	0.0026085	-0.0788384
-0.000256376	2010-11-27 21:00:00	0.124899	0.132825	0.00792637	-0.0080133	-0.00531687	0.206218	0.00930607	-0.000235786	0.0411525	0.0205793	0.141266	-0.0457589	-0.0173496	-0.0604631	0.0697428	-0.00814491	0.0161346	-0.0278363	-0.122685	-0.00280174	-0.0403388	-0.0348049	-0.000256376	0.00243078	-0.08307
-2.38854e-05	2010-11-27 21:30:00	0.128782	0.13334	0.00455867	-0.0080133	-0.00538935	0.206646	0.00944133	-0.0002362	0.0418031	0.0204278	0.139792	-0.0457539	-0.0175152	-0.0607005	0.0701875	-0.0081618	0.0161761	-0.0277015	-0.121432	-0.00281584	-0.0405406	-0.0349852	-2.38854e-05	0.00213586	-0.0800846
0.000142026	2010-11-27 22:00:00	0.1284	0.133714	0.00531435	-0.0080133	-0.00548946	0.207418	0.00956329	-0.000235902	0.0423873	0.020268	0.138206	-0.0457317	-0.0177334	-0.0608667	0.0704221	-0.00816945	0.016196	-0.0275211	-0.120123	-0.00283159	-0.0407418	-0.0351651	0.000142026	0.00173362	-0.0812213
0.000237249	2010-11-27 22:30:00	0.126597	0.132532	0.00593496	-0.0080133	-0.00545027	0.20713	0.00962905	-0.000235567	0.0429329	0.020083	0.136603	-0.0456836	-0.018004	-0.0611123	0.0703477	-0.00818345	0.0161681	-0.0273042	-0.118713	-0.00285236	-0.0409424	-0.0353443	0.000237249	0.00123963	-0.0822217
0.00026253	2010-11-27 23:00:00	0.125504	0.131552	0.00604763	-0.0080133	-0.00548123	0.206636	0.00969874	-0.000235301	0.043447	0.0198867	0.134984	-0.0456194	-0.0181347	-0.0610864	0.0705401	-0.0081958	0.0161088	-0.0270413	-0.117336	-0.00287713	-0.0411422	-0.035523	0.00026253	0.00067407	-0.0827129
0.000223263	2010-11-27 23:30:00	0.124412	0.130263	0.00585047	-0.0080133	-0.00552609	0.206344	0.00973508	-0.000234551	0.0438617	0.019693	0.13331	-0.0455344	-0.0185272	-0.0609689	0.0705123	-0.00818111	0.0160577	-0.0267809	-0.115822	-0.00290432	-0.0413415	-0.0357011	0.000223263	6.05596e-05	-0.0828931
0.000129072	2010-11-28	0.122609	0.129457	0.00684803	-0.0080133	-0.00551414	0.206646	0.00972778	-0.000233122	0.0442134	0.0195076	0.131603	-0.0454238	-0.0187626	-0.060986	0.0704776	-0.00817761	0.0159616	-0.0264893	-0.11428	-0.00293549	-0.04154	-0.0358787	0.000129072	-0.000575123	-0.0842668
-6.82294e-06	2010-11-28 00:30:00	0.122938	0.128252	0.0053141	-0.0080133	-0.00546183	0.206479	0.00974595	-0.000231565	0.0445591	0.0193222	0.129881	-0.0452874	-0.018911	-0.0612157	0.0705956	-0.00816924	0.0158538	-0.0261929	-0.112724	-0.00297105	-0.0417379	-0.0360557	-6.82294e-06	-0.00120625	-0.0831077
-0.000168409	2010-11-28 01:00:00	0.120424	0.127087	0.00666265	-0.0080133	-0.0054779	0.206378	0.0097319	-0.000229625	0.044862	0.0191407	0.128121	-0.0451283	-0.0191639	-0.0611381	0.070564	-0.00812285	0.0157459	-0.0259061	-0.111126	-0.00300898	-0.0419352	-0.0362322	-0.000168409	-0.00180629	-0.08483
-0.000337841	2010-11-28 01:30:00	0.119332	0.125318	0.0059867	-0.0080133	-0.00547418	0.205652	0.00971204	-0.000227398	0.0451109	0.0189533	0.126368	-0.0449561	-0.0194607	-0.0610347	0.070501	-0.00805526	0.0156248	-0.0256267	-0.109479	-0.0030479	-0.0421318	-0.0364081	-0.000337841	-0.00234998	-0.0845266
-0.000496508	2010-11-28 02:00:00	0.114686	0.122814	0.00812827	-0.0080133	-0.00548985	0.204062	0.00971729	-0.000225076	0.0452958	0.0187595	0.124576	-0.0447726	-0.0193204	-0.0608772	0.0700876	-0.00797697	0.0154742	-0.0253482	-0.107824	-0.00308917	-0.0423278	-0.0365834	-0.000496508	-0.00281425	-0.0870395
-0.000626189	2010-11-28 02:30:00	0.112189	0.119297	0.0071079	-0.0080133	-0.00547006	0.20153	0.00971729	-0.00022284	0.0454326	0.0185587	0.12276	-0.0445738	-0.0194086	-0.0603796	0.0693779	-0.00789055	0.0152961	-0.0250766	-0.10612	-0.00313277	-0.0425232	-0.0367582	-0.000626189	-0.0031791	-0.0863893
-0.000710213	2010-11-28 03:00:00	0.10972	0.116073	0.00635302	-0.0080133	-0.0054779	0.19913	0.00970136	-0.000220874	0.0454943	0.0183508	0.120949	-0.0443645	-0.0196086	-0.0595119	0.0685368	-0.00778933	0.0151119	-0.0247917	-0.104457	-0.00317788	-0.0427179	-0.0369325	-0.000710213	-0.00342841	-0.0860034
-0.0007346	2010-11-28 03:30:00	0.108671	0.11346	0.00478886	-0.0080133	-0.00544577	0.197057	0.00966652	-0.000218839	0.0454632	0.0181429	0.119125	-0.0441526	-0.0195649	-0.0584939	0.0674346	-0.00767957	0.0149079	-0.0245073	-0.102734	-0.00322305	-0.042912	-0.0371062	-0.0007346	-0.0035506	-0.0848071
-0.00068909	2010-11-28 04:00:00	0.105491	0.111458	0.00596667	-0.0080133	-0.00536173	0.195352	0.00958672	-0.000216598	0.0453141	0.0179292	0.117286	-0.0439189	-0.0193382	-0.0576915	0.0665105	-0.00758639	0.0146724	-0.0242059	-0.100979	-0.00326877	-0.0431055	-0.0372794	-0.00068909	-0.00353927	-0.0863515
-0.000568007	2010-11-28 04:30:00	0.103732	0.109186	0.00545392	-0.0080133	-0.00527729	0.193627	0.00948555	-0.000214684	0.0451953	0.0177033	0.115453	-0.0436733	-0.0194691	-0.0570612	0.0656941	-0.00749108	0.0144295	-0.0239017	-0.0992692	-0.00331874	-0.0432983	-0.037452	-0.000568007	-0.00339368	-0.0862042
-0.000370875	2010-11-28 05:00:00	0.101262	0.107512	0.00624996	-0.0080133	-0.00523693	0.192134	0.00938608	-0.000212155	0.0449898	0.0174704	0.113583	-0.0433961	-0.0195387	-0.0563398	0.0650121	-0.00738298	0.014188	-0.0236069	-0.0975491	-0.00337161	-0.0434906	-0.0376241	-0.000370875	-0.0031191	-0.0873646
-0.00010274	2010-11-28 05:30:00	0.0980816	0.105631	0.00754972	-0.0080133	-0.00519325	0.190555	0.00927536	-0.000209013	0.0447332	0.0172433	0.111661	-0.0430776	-0.0195913	-0.0557976	0.0642715	-0.00728727	0.0139425	-0.0233112	-0.0958344	-0.0034289	-0.0436822	-0.0377957	-0.00010274	-0.00272691	-0.0890276
0.000225862	2010-11-28 06:00:00	0.0963225	0.103569	0.00724636	-0.0080133	-0.00514055	0.188427	0.00919143	-0.000205459	0.044483	0.0170097	0.109675	-0.0427585	-0.019399	-0.0551027	0.063339	-0.00716637	0.0137048	-0.023003	-0.0941385	-0.00348444	-0.0438732	-0.0379667	0.000225862	-0.00223439	-0.0890863
0.000599316	2010-11-28 06:30:00	0.0945635	0.101651	0.0070874	-0.0080133	-0.00510842	0.186385	0.00912211	-0.000201601	0.04422	0.0167685	0.107683	-0.042428	-0.0194517	-0.0542197	0.0623775	-0.00704076	0.0134802	-0.0226992	-0.0924158	-0.00354039	-0.0440636	-0.0381373	0.000599316	-0.0016642	-0.0892882
0.000997704	2010-11-28 07:00:00	0.0935152	0.0998093	0.00629409	-0.0080133	-0.00506846	0.184281	0.00903837	-0.000197558	0.0439091	0.0165234	0.105683	-0.0420899	-0.019504	-0.0532593	0.0613826	-0.00689057	0.0132712	-0.0223927	-0.0906581	-0.00359802	-0.0442534	-0.0383072	0.000997704	-0.0010435	-0.0888547
0.00139794	2010-11-28 07:30:00	0.0910455	0.0978298	0.00678434	-0.0080133	-0.00502026	0.181703	0.00895857	-0.000193537	0.0435604	0.0162751	0.103594	-0.0417386	-0.0189716	-0.0523076	0.0601404	-0.00673588	0.0130799	-0.0220691	-0.088849	-0.00365816	-0.0444426	-0.0384767	0.00139794	-0.000402646	-0.0897036
0.00177518	2010-11-28 08:00:00	0.0907079	0.09442	0.00371206	-0.0080133	-0.00493994	0.177909	0.00886621	-0.000190302	0.0431613	0.0160274	0.101502	-0.0413721	-0.0186578	-0.0513383	0.0589297	-0.00659684	0.0129131	-0.0217378	-0.087045	-0.00372137	-0.0446312	-0.0386457	0.00177518	0.000226418	-0.0869889
0.00210443	2010-11-28 08:30:00	0.0861059	0.0904182	0.0043123	-0.0080133	-0.0048798	0.173602	0.00878247	-0.000187823	0.0427726	0.0157837	0.09942	-0.0409922	-0.018501	-0.0500964	0.0575922	-0.00646657	0.0127756	-0.0214009	-0.0852682	-0.00378748	-0.0448192	-0.0388141	0.00210443	0.000812023	-0.0879456
0.00236226	2010-11-28 09:00:00	0.0822147	0.0861673	0.00395257	-0.0080133	-0.00486413	0.169199	0.00866351	-0.000186325	0.0422968	0.0155509	0.0973773	-0.0405979	-0.0181691	-0.0487536	0.0560068	-0.00635287	0.0126464	-0.0210644	-0.0834135	-0.00385616	-0.0450066	-0.0389821	0.00236226	0.00132478	-0.0879412
0.00252845	2010-11-28 09:30:00	0.0761913	0.0825531	0.00636176	-0.0080133	-0.00474306	0.165462	0.00853575	-0.000185625	0.0417777	0.015329	0.0953978	-0.0401865	-0.0180559	-0.0475212	0.0548132	-0.00626971	0.0125114	-0.0207249	-0.0815689	-0.00393004	-0.0451934	-0.0391495	0.00252845	0.00173955	-0.0907047
0.00258747	2010-11-28 10:00:00	0.0744323	0.0798697	0.0054374	-0.0080133	-0.00461905	0.162916	0.00837389	-0.000185301	0.0412435	0.0151179	0.0933581	-0.0397548	-0.0177506	-0.0466771	0.0539206	-0.0062282	0.0124002	-0.0204053	-0.0797488	-0.00400664	-0.0453796	-0.0393164	0.00258747	0.00203727	-0.0901335
0.00252974	2010-11-28 10:30:00	0.073384	0.0779659	0.00458187	-0.0080133	-0.00451816	0.161848	0.00817156	-0.000184934	0.0406813	0.0149088	0.0912456	-0.0393105	-0.0176895	-0.0462195	0.0534097	-0.0062175	0.0122988	-0.0200933	-0.0779529	-0.00408591	-0.0455653	-0.0394828	0.00252974	0.00220632	-0.08963
0.0023524	2010-11-28 11:00:00	0.0723357	0.0773286	0.0049929	-0.0080133	-0.00439787	0.162115	0.00797579	-0.000184253	0.0400577	0.0147061	0.0891309	-0.0388442	-0.0174017	-0.0460991	0.0532981	-0.00622731	0.0122009	-0.0197951	-0.0762217	-0.00416857	-0.0457503	-0.0396488	0.0023524	0.00224354	-0.090392
0.00205971	2010-11-28 11:30:00	0.0727088	0.0769442	0.00423537	-0.0080133	-0.00429738	0.162529	0.00780587	-0.000182935	0.0394868	0.0144982	0.0869838	-0.0383521	-0.0169393	-0.0461879	0.0534565	-0.00622699	0.0121117	-0.0195036	-0.0744346	-0.004255	-0.0459348	-0.0398142	0.00205971	0.00215447	-0.0899844
0.00166293	2010-11-28 12:00:00	0.073082	0.076316	0.00323398	-0.0080133	-0.00429326	0.163169	0.00769328	-0.000180766	0.0389326	0.0142742	0.0848301	-0.0378478	-0.0167214	-0.0464458	0.0537291	-0.00621766	0.0120079	-0.0192006	-0.0725743	-0.00434386	-0.0461188	-0.0399791	0.00166293	0.00195303	-0.0893318
0.00117969	2010-11-28 12:30:00	0.0691908	0.0743009	0.00511007	-0.0080133	-0.00428915	0.16269	0.00763183	-0.000177789	0.0384111	0.014038	0.0826508	-0.0373311	-0.0164767	-0.0467847	0.0539252	-0.00619557	0.0118994	-0.0188941	-0.0707432	-0.00443407	-0.0463021	-0.0401435	0.00117969	0.0016605	-0.0915557
0.000632934	2010-11-28 13:00:00	0.069564	0.0718601	0.00229606	-0.0080133	-0.00431716	0.161559	0.00762958	-0.000174234	0.0379267	0.0137955	0.0804824	-0.0368009	-0.0160498	-0.0468064	0.0538721	-0.00614966	0.0117656	-0.0185725	-0.0689043	-0.0045273	-0.0464849	-0.0403074	0.000632934	0.00130388	-0.0890884
4.95309e-05	2010-11-28 13:30:00	0.0642513	0.068604	0.00435268	-0.0080133	-0.00431344	0.15942	0.00764887	-0.00017058	0.0375059	0.0135414	0.0783368	-0.0362552	-0.0155872	-0.0464727	0.0535043	-0.00606903	0.0116028	-0.0182322	-0.0670439	-0.00462412	-0.0466671	-0.0404709	4.95309e-05	0.000913803	-0.0914907
-0.000541426	2010-11-28 14:00:00	0.0610708	0.0650137	0.00394291	-0.0080133	-0.0043534	0.157044	0.0076618	-0.000167094	0.0370899	0.0132951	0.0762029	-0.0356898	-0.0152036	-0.0458911	0.0528601	-0.00596813	0.0114079	-0.0178685	-0.0651672	-0.00472447	-0.0468488	-0.0406338	-0.000541426	0.000522156	-0.0914255
-0.00111041	2010-11-28 14:30:00	0.0550474	0.0606708	0.00562339	-0.0080133	-0.00428542	0.153897	0.0076427	-0.000163571	0.0366518	0.0130493	0.0740787	-0.0351131	-0.0147936	-0.0452608	0.0520349	-0.0058558	0.0111716	-0.0174955	-0.0632688	-0.00482802	-0.0470299	-0.0407963	-0.00111041	0.000159599	-0.0934496
-0.00162927	2010-11-28 15:00:00	0.0490239	0.0554747	0.00645077	-0.0080133	-0.00423723	0.150109	0.00759305	-0.000160023	0.0362567	0.0127991	0.0719647	-0.0345265	-0.0147238	-0.0444577	0.0511043	-0.00575116	0.0109248	-0.0171087	-0.0614189	-0.00493471	-0.0472105	-0.0409583	-0.00162927	-0.000146769	-0.0946195
-0.00207289	2010-11-28 15:30:00	0.044422	0.0501004	0.00567839	-0.0080133	-0.00418904	0.146053	0.00750126	-0.000156622	0.035858	0.0125476	0.0698779	-0.0339316	-0.0147064	-0.0435472	0.0500665	-0.00562616	0.010684	-0.016736	-0.0595799	-0.00504307	-0.0473905	-0.0411198	-0.00207289	-0.000375422	-0.0941887
-0.00242063	2010-11-28 16:00:00	0.0376878	0.0456804	0.00799258	-0.0080133	-0.0041046	0.142665	0.0073823	-0.000153536	0.0354943	0.0122981	0.0678044	-0.0333242	-0.0146977	-0.0425215	0.0489669	-0.0054925	0.0104381	-0.0163579	-0.0577653	-0.00515464	-0.0475699	-0.0412808	-0.00242063	-0.000511909	-0.0968433
-0.00265741	2010-11-28 16:30:00	0.035218	0.0422537	0.00703571	-0.0080133	-0.00399254	0.140254	0.00723674	-0.000150928	0.0351156	0.0120601	0.0657484	-0.032724	-0.0148201	-0.0417027	0.047989	-0.00536227	0.0101924	-0.0159705	-0.0559452	-0.00526387	-0.0477488	-0.0414414	-0.00265741	-0.000549743	-0.0962259
-0.00277444	2010-11-28 17:00:00	0.0327483	0.0391412	0.00639287	-0.0080133	-0.0038801	0.138045	0.00706607	-0.000148149	0.034752	0.0118279	0.063658	-0.0321134	-0.014942	-0.0408379	0.0469001	-0.00521506	0.00995235	-0.0155831	-0.0541575	-0.00537612	-0.0479272	-0.0416015	-0.00277444	-0.000490617	-0.0959215
-0.00276949	2010-11-28 17:30:00	0.0295678	0.0359326	0.00636483	-0.0080133	-0.00379155	0.135548	0.00688622	-0.000145546	0.0343626	0.0115924	0.0615631	-0.0314954	-0.015038	-0.0398798	0.0457569	-0.00508053	0.00971104	-0.0152004	-0.0523752	-0.00548829	-0.048105	-0.0417611	-0.00276949	-0.000343947	-0.0962309
-0.00264683	2010-11-28 18:00:00	0.0256766	0.0323868	0.00671023	-0.0080133	-0.00371083	0.132209	0.00673616	-0.000143129	0.0339712	0.0113473	0.0594918	-0.0308846	-0.0148633	-0.0387854	0.0445323	-0.00494659	0.00946689	-0.0148282	-0.0506171	-0.00559987	-0.0482823	-0.0419203	-0.00264683	-0.000125829	-0.0969128
-0.00241671	2010-11-28 18:30:00	0.0217853	0.0292917	0.00750641	-0.0080133	-0.00369105	0.129304	0.00660783	-0.000140828	0.0335201	0.0110932	0.0574256	-0.0302729	-0.0146453	-0.0375147	0.0430391	-0.00481801	0.0092335	-0.0144658	-0.0488458	-0.00571158	-0.0484591	-0.0420789	-0.00241671	0.000142473	-0.0980444
-0.00209457	2010-11-28 19:00:00	0.0193156	0.0271258	0.00781016	-0.0080133	-0.00361073	0.12705	0.00648681	-0.000138597	0.0329906	0.0108327	0.0553777	-0.0296585	-0.0144795	-0.0363581	0.041865	-0.00470041	0.00898872	-0.014085	-0.0470663	-0.0058245	-0.0486353	-0.0422372	-0.00209457	0.000436357	-0.0986826
-0.00170004	2010-11-28 19:30:00	0.0168458	0.025635	0.00878916	-0.0080133	-0.00352629	0.125457	0.00637497	-0.000136419	0.0324	0.0105793	0.0533373	-0.0290478	-0.0142615	-0.0353888	0.0408083	-0.00459082	0.00875999	-0.01371	-0.0452921	-0.00593818	-0.048811	-0.0423949	-0.00170004	0.000729841	-0.0999951
-0.00125569	2010-11-28 20:00:00	0.0157975	0.0243108	0.00851333	-0.0080133	-0.00342618	0.123978	0.00622904	-0.000133979	0.0317604	0.0103149	0.0513137	-0.0284411	-0.0138687	-0.0346904	0.0399233	-0.00448332	0.00854002	-0.0133256	-0.043518	-0.00605162	-0.0489862	-0.0425522	-0.00125569	0.0009975	-0.100052
-0.000785755	2010-11-28 20:30:00	0.0119063	0.022566	0.0106597	-0.0080133	-0.00337349	0.122218	0.00609883	-0.000131254	0.0311418	0.0100312	0.0493122	-0.0278373	-0.0136073	-0.0341059	0.0392135	-0.00438382	0.00834055	-0.0129401	-0.0417949	-0.00616354	-0.0491608	-0.0427091	-0.000785755	0.0012162	-0.10253
-0.00031482	2010-11-28 21:00:00	0.0122795	0.020504	0.00822447	-0.0080133	-0.00334136	0.120124	0.00599374	-0.000128666	0.0305279	0.00974122	0.0473356	-0.027234	-0.0132844	-0.0334098	0.0384041	-0.00427986	0.0081622	-0.0125754	-0.0400937	-0.00627604	-0.0493349	-0.0428655	-0.00031482	0.00136656	-0.100425
0.000133453	2010-11-28 21:30:00	0.0083882	0.0177154	0.00932721	-0.0080133	-0.00328944	0.117568	0.00590419	-0.000126079	0.0299407	0.0094416	0.0453782	-0.0266345	-0.0131016	-0.0326179	0.0373864	-0.00416874	0.00798615	-0.0121852	-0.0384032	-0.00638699	-0.0495086	-0.0430214	0.000133453	0.00143398	-0.101857
0.000537492	2010-11-28 22:00:00	0.00734	0.0155081	0.00816806	-0.0080133	-0.00326515	0.115338	0.00582963	-0.000123822	0.0293561	0.0091497	0.0434715	-0.0260445	-0.0127696	-0.0316586	0.0364048	-0.00405943	0.00780536	-0.0117759	-0.0367316	-0.00649341	-0.0496817	-0.0431769	0.000537492	0.00140935	-0.101027
0.000878845	2010-11-28 22:30:00	0.0041595	0.0131683	0.00900883	-0.0080133	-0.00319678	0.113074	0.00575338	-0.000121877	0.0288219	0.00885254	0.0415766	-0.0254655	-0.0123686	-0.0307998	0.035454	-0.0039531	0.00761495	-0.0113722	-0.0350735	-0.00659599	-0.0498542	-0.043332	0.000878845	0.00128929	-0.102195
0.00114304	2010-11-28 23:00:00	0.0024004	0.0103365	0.00793613	-0.0080133	-0.00313703	0.110754	0.00564491	-0.000119646	0.0282944	0.00853425	0.0397132	-0.0248866	-0.0120634	-0.0299721	0.0344017	-0.00386064	0.0074239	-0.0109633	-0.0334235	-0.00669614	-0.0500263	-0.0434866	0.00114304	0.0010761	-0.101449
[truncated: 4,466 more rows]

## Sheet: DATA
DATE-TIME	WL_PM-3-1-CHZ-x0	DATE-TIME	Q_ER-20-7	DATE-TIME	WL_UE-20n1-m	DATE-TIME	B_UE-20n1-m
[truncated: 17,376 more rows]
