# Supplementary material for: Detecting Drawdowns Masked by Environmental Stresses with Water-Level Models
Source: Ground Water. 2013 Mar 7;51(3):322–32. doi: 10.1111/gwat.12042 (PMC3675638; doi:10.1111/gwat.12042)
Supplement: Supplementary file 2 [file gwat0051-0322-SD2.zip › HypotheticalModel/WLM/AdditionalExamples/WL_PM-3-1-TSA-20-5-1_WLM.xlsx]

## Sheet: CONTROL
	Transform	TIDEcomponent	Unique Selected Series	Altitudes			RETURNdataFROMactivePAGE
	SLOPE+OFFSET	GRAVITY	Q_ER-20-7	0
	SERIES	DRY	WL_UE-20n1-m	1000		ThisIsAnArchiveWLMbook
	THEIS	TILT	B_UE-20n1-m	2000
	TIDE			3000
	STEP			4000
	AIR-LAG			6000
	GAMMA			8000
				10000
				12000

## Sheet: WLmodel
	RMS =	0.00351442						VIEW:	Slope+Offset
RMS Expected:	0.003		Maximum:	-0.00895783					SeriesSEEfileNAME:	SeriesSee.V1.00.xlam
Max Iter:	30		Minimum:	-0.00895783					SourceBOOK:	rerun_test.xlsm
Time Begin:	2010-11-01		Average:	-0.00895783					PESTmodule:	SSmodule_WLmodel.SerSee
Time End:	2011-03-02		Std. Dev.:	1.36361e-15
Interval:	0:30:00		Count:	5808
Measured:	WL_PM-3-1-TSA-20-5-1
Transform	Time Series	Coeff.1	Est	Coeff.2	Est	Coeff.3	Coeff.4	Coeff.5
Slope+Offset		0	fixed	-0.00895783	none
SERIES	WL_UE-20n1-m	0.517185	none	0.00592626	none	0
SERIES	WL_UE-20n1-m	0.13179	none	0.00253205	none	0.04167
SERIES	WL_UE-20n1-m	0.185109	none	-0.0357517	none	0.08333
SERIES	WL_UE-20n1-m	0.0528333	none	-0.0978354	none	0.125
SERIES	WL_UE-20n1-m	0.0776144	none	0.03046	none	0.25
SERIES	WL_UE-20n1-m	-0.014486	none	-0.0271155	none	0.5
SERIES	WL_UE-20n1-m	0.177894	none	-0.188695	none	1
SERIES	WL_UE-20n1-m	0.0158168	none	0.359482	none	2
SERIES	B_UE-20n1-m	-0.0346232	none	-0.111811	none	0
SERIES	B_UE-20n1-m	-0.085249	none	0.022106	none	0.04167
SERIES	B_UE-20n1-m	0.119729	none	-0.225792	none	0.08333
SERIES	B_UE-20n1-m	0.209524	none	-0.34	none	0.125
SERIES	B_UE-20n1-m	-0.489134	none	-0.298581	none	0.25
SERIES	B_UE-20n1-m	0.172102	none	-0.181453	none	0.5
SERIES	B_UE-20n1-m	0.374819	none	-0.205266	none	1
SERIES	B_UE-20n1-m	0.047754	none	-2.0309	none	2
THEIS	Q_ER-20-7	1827.49	log	0.00520079	log	3000	-1
THEIS	Q_ER-20-7	278088	log	0.00608558	log	3000	-1
TIDE	GRAVITY	-3.9014e-05	none	0.0939082	none	36	-114	5000
TIDE	DRY	2.69431e-05	none	0.00744183	none	36	-114	5000

## Sheet: Series
1
Slope+Offset	DATE-TIME	MEASURED	SYNTHETIC	DIFFERENCES	Slope+Offset	WL_UE-20N1-M-Avg0.000	WL_UE-20N1-M-Avg0.042	WL_UE-20N1-M-Avg0.083	WL_UE-20N1-M-Avg0.125	WL_UE-20N1-M-Avg0.250	WL_UE-20N1-M-Avg0.500	WL_UE-20N1-M-Avg1.000	WL_UE-20N1-M-Avg2.000	B_UE-20N1-M-Avg0.000	B_UE-20N1-M-Avg0.042	B_UE-20N1-M-Avg0.083	B_UE-20N1-M-Avg0.125	B_UE-20N1-M-Avg0.250	B_UE-20N1-M-Avg0.500	B_UE-20N1-M-Avg1.000	B_UE-20N1-M-Avg2.000	THEIS:Q_ER-20-7_022	THEIS:Q_ER-20-7_023	GRAVITYTIDE024	DRYTIDE025	DD-WL_PM-3-1-TSA-20-5-1
-0.00895783	2010-11-01 00:15:00	-0.0007107	-0.000432953	0.000277747	-0.00895783	-0.000574539	-0.000131981	-0.000181338	0.000153528	3.13787e-05	9.42194e-05	0.000677122	-0.000398898	-0.000512397	-0.000104549	0.000762959	2.37211e-06	0.00884257	-0.000645606	-0.00172666	-0.000565474	0	0	0.000791392	0.00201078	-0.000277747
-0.00895783	2010-11-01 00:45:00	-0.0007107	-0.000876163	-0.000165463	-0.00895783	-0.000732385	-0.00019419	-0.000214103	0.000118997	-0.000100513	0.000105941	0.000508312	-0.000403772	-0.000427474	-0.000108163	0.000714014	1.55496e-05	0.00829869	-0.000490539	-0.00139494	-0.000551111	0	0	0.00109911	0.00183825	0.000165463
-0.00895783	2010-11-01 01:30:00	-0.0014215	-0.00214683	-0.000725331	-0.00895783	-0.00125645	-0.000233286	-0.000263249	6.72002e-05	-0.00029835	0.000123525	0.000255098	-0.000411083	-0.000300088	-8.35107e-05	0.000640596	3.53158e-05	0.00748287	-0.00025794	-0.000897359	-0.000529566	0	0	0.00137717	0.00136011	0.000725331
-0.00895783	2010-11-01 02:00:00	-0.0028429	-0.00242739	0.000415513	-0.00895783	-0.000732385	-0.000271953	-0.000296014	3.26692e-05	-0.000430242	0.000135247	8.6288e-05	-0.000415958	-0.000215164	-9.65466e-05	0.000591651	4.84933e-05	0.006939	-0.000102874	-0.000565638	-0.000515203	0	0	0.0014271	0.000911977	-0.000415513
-0.00895783	2010-11-01 02:30:00	-0.0042644	-0.00405917	0.00020523	-0.00895783	-0.00130692	-0.000345718	-0.000329892	-1.86188e-06	-0.000562134	0.000146969	-8.25217e-05	-0.000420832	-0.00013024	-0.000134235	0.000542706	6.16708e-05	0.00639512	5.21929e-05	-0.000233916	-0.00050084	0	0	0.00136706	0.000382056	-0.00020523
-0.00895783	2010-11-01 03:00:00	-0.0063966	-0.00636697	2.9631e-05	-0.00895783	-0.00219716	-0.000504808	-0.000430415	-3.63929e-05	-0.000694025	0.000158691	-0.000251331	-0.000425706	-4.53167e-05	-0.000219807	0.00049376	7.48482e-05	0.00585124	0.000207259	9.78049e-05	-0.000486477	0	0	0.00120351	-0.000204818	-2.9631e-05
-0.00895783	2010-11-01 03:30:00	-0.0078181	-0.00871498	-0.000896877	-0.00895783	-0.00277169	-0.000741658	-0.000546211	-7.09239e-05	-0.000840638	0.000170413	-0.000420141	-0.00043058	-4.90831e-05	-0.000346811	0.000444815	8.80257e-05	0.00530736	0.000362326	0.000429526	-0.000472114	0	0	0.000949615	-0.000819375	0.000896877
-0.00895783	2010-11-01 04:00:00	-0.0113717	-0.0123558	-0.000984126	-0.00895783	-0.00428695	-0.00105627	-0.000765862	-0.000105455	-0.000998574	0.000182135	-0.000588951	-0.000435455	-4.62282e-05	-0.000573199	0.00039587	0.000101203	0.00476348	0.000517392	0.000761248	-0.000457751	0	0	0.000624576	-0.00142921	0.000984126
-0.00895783	2010-11-01 04:30:00	-0.0149254	-0.0166103	-0.00168492	-0.00895783	-0.00611791	-0.00147975	-0.00114601	-0.000139986	-0.00116937	0.000193857	-0.00075776	-0.000440329	-4.90831e-05	-0.000801269	0.000346924	0.000114381	0.00421961	0.000672458	0.00109297	-0.000443388	0	0	0.000252526	-0.00200036	0.00168492
-0.00895783	2010-11-01 05:00:00	-0.0199005	-0.0208316	-0.00093108	-0.00895783	-0.00794887	-0.00192321	-0.00160808	-0.000189017	-0.00134319	0.000205579	-0.00092657	-0.000445203	-7.53272e-06	-0.000974096	0.000297979	0.000127558	0.00367573	0.000827525	0.00142469	-0.000429025	0	0	-0.000138932	-0.00249908	0.00093108
-0.00895783	2010-11-01 05:30:00	-0.0227434	-0.0246137	-0.00187035	-0.00895783	-0.00936316	-0.00226179	-0.00218261	-0.000263327	-0.00151059	0.000217301	-0.00109538	-0.000450077	-4.33734e-05	-0.00113453	0.000249034	0.000140736	0.00313185	0.000982591	0.00175641	-0.000414662	0	0	-0.000520472	-0.00289386	0.00187035
-0.00895783	2010-11-01 06:00:00	-0.0248756	-0.0273969	-0.00252133	-0.00895783	-0.00993768	-0.00257684	-0.00273631	-0.000364775	-0.00167122	0.000229023	-0.00126419	-0.000454951	-7.07698e-05	-0.00133846	0.000200088	0.000153913	0.00258797	0.00113766	0.00208813	-0.0004003	0	0	-0.000862976	-0.00315742	0.00252133
-0.00895783	2010-11-01 06:30:00	-0.0284293	-0.0310143	-0.00258496	-0.00895783	-0.0115603	-0.00288389	-0.00324308	-0.000494887	-0.00182323	0.000240745	-0.001433	-0.000459826	-8.20679e-05	-0.00159764	0.000151143	0.000167091	0.0020441	0.00129272	0.00241985	-0.000385937	0	0	-0.00113955	-0.00326867	0.00258496
-0.00895783	2010-11-01 07:00:00	-0.0312722	-0.0342851	-0.00301288	-0.00895783	-0.0130251	-0.00324915	-0.00371709	-0.000622629	-0.00195189	0.000252467	-0.00160181	-0.0004647	-0.000191531	-0.00184958	0.000127405	0.000180268	0.00150022	0.00144779	0.00275158	-0.000371574	0	0	-0.00132742	-0.0032145	0.00301288
-0.00895783	2010-11-01 07:30:00	-0.0326937	-0.0369144	-0.00422066	-0.00895783	-0.014332	-0.00356819	-0.00414416	-0.000763122	-0.00204132	0.000263312	-0.00177062	-0.000469574	-0.000291519	-0.00205365	0.000136411	0.000193446	0.00095634	0.00160286	0.0030833	-0.000357211	0	0	-0.00140972	-0.00299112	0.00422066
-0.00895783	2010-11-01 08:00:00	-0.0334044	-0.0387099	-0.00530554	-0.00895783	-0.0152222	-0.00378635	-0.00461928	-0.000914506	-0.00209338	0.000273779	-0.00193943	-0.000474448	-0.000389682	-0.00221202	0.000157996	0.000206623	0.000412463	0.00175792	0.00341502	-0.000342848	0	0	-0.00137675	-0.00260496	0.00530554
-0.00895783	2010-11-01 08:30:00	-0.0334044	-0.0391832	-0.00577881	-0.00895783	-0.0153801	-0.00392276	-0.00502442	-0.00105951	-0.00212043	0.000283534	-0.00210824	-0.000479322	-0.000414224	-0.00231515	0.000195438	0.0002198	-0.000131415	0.00191299	0.00374674	-0.000328485	0	0	-0.00122698	-0.00207286	0.00577881
-0.00895783	2010-11-01 09:00:00	-0.0341152	-0.0393412	-0.00522597	-0.00895783	-0.0157463	-0.00397741	-0.00531598	-0.00119239	-0.00211533	0.000294332	-0.00227705	-0.000484197	-0.000485905	-0.00243131	0.00034697	0.000232978	-0.000675293	0.00206806	0.00407846	-0.000314122	0	0	-0.000967321	-0.00142151	0.00522597
-0.00895783	2010-11-01 09:30:00	-0.0334044	-0.0387856	-0.00538121	-0.00895783	-0.0157463	-0.00402007	-0.00550814	-0.00130163	-0.00208742	0.000305553	-0.00244586	-0.000489071	-0.000609521	-0.00254748	0.000560759	0.000246155	-0.00121917	0.00222312	0.00441018	-0.000299759	0	0	-0.000612886	-0.000686234	0.00538121
-0.00895783	2010-11-01 10:00:00	-0.0326937	-0.0379914	-0.00529772	-0.00895783	-0.0159546	-0.00403206	-0.00558895	-0.00139946	-0.00204193	0.000316354	-0.00261467	-0.000493945	-0.000712364	-0.00258465	0.000836805	0.000259333	-0.00176305	0.00237819	0.0047419	-0.000285396	0	0	-0.000186127	9.10515e-05	0.00529772
-0.00895783	2010-11-01 10:30:00	-0.0305615	-0.0363546	-0.00579312	-0.00895783	-0.0156958	-0.00392362	-0.00565226	-0.0014828	-0.00198494	0.000327907	-0.00278348	-0.000498819	-0.000790664	-0.00251005	0.00112039	0.000299392	-0.00230693	0.00253326	0.00507362	-0.000271033	0	0	0.0002846	0.000864447	0.00579312
-0.00895783	2010-11-01 11:00:00	-0.0277186	-0.0332416	-0.00552303	-0.00895783	-0.014231	-0.00369476	-0.00559755	-0.00154374	-0.00192999	0.000340048	-0.00295229	-0.000503693	-0.000881297	-0.00235181	0.00138239	0.000417197	-0.0029283	0.00268832	0.00540535	-0.00025667	0	0	0.000766925	0.00158711	0.00552303
-0.00895783	2010-11-01 11:30:00	-0.0241649	-0.0301393	-0.00597444	-0.00895783	-0.0129241	-0.00335661	-0.00541288	-0.00158391	-0.00187926	0.000352188	-0.0031211	-0.000508568	-0.00094168	-0.00218415	0.00165374	0.000616438	-0.00366434	0.00283681	0.00573707	-0.000242307	0	0	0.0012267	0.00221449	0.00597444
-0.00895783	2010-11-01 12:00:00	-0.0220327	-0.0270179	-0.00498525	-0.00895783	-0.0116677	-0.00301446	-0.00509715	-0.00158318	-0.00183683	0.000364622	-0.00328991	-0.000513442	-0.000935058	-0.0020352	0.00193698	0.000938491	-0.00448829	0.0029822	0.00606879	-0.000227944	0	0	0.00163038	0.0027076	0.00498525
-0.00895783	2010-11-01 12:30:00	-0.0191898	-0.0239998	-0.00480998	-0.00895783	-0.0102029	-0.00273409	-0.0046362	-0.00155142	-0.00181418	0.000377639	-0.00345872	-0.000518316	-0.00101621	-0.00192626	0.00227313	0.00130508	-0.00544021	0.00313055	0.00640051	-0.000213581	0	0	0.00194746	0.0030358	0.00480998
-0.00895783	2010-11-01 13:00:00	-0.0177683	-0.0226395	-0.00487124	-0.00895783	-0.00988723	-0.00255502	-0.00418192	-0.0014955	-0.00180912	0.00039204	-0.00362753	-0.00052319	-0.00107659	-0.00189709	0.00260997	0.00167932	-0.00646405	0.00328932	0.00673223	-0.000199218	0	0	0.00215263	0.00317923	0.00487124
-0.00895783	2010-11-01 13:30:00	-0.0163469	-0.0218447	-0.00549783	-0.00895783	-0.00967888	-0.00251549	-0.0038412	-0.00141369	-0.00184042	0.00040619	-0.00379633	-0.000528064	-0.00103984	-0.00191812	0.00289463	0.0021595	-0.00745844	0.00344619	0.00706395	-0.000184855	0	0	0.00222768	0.00313031	0.00549783
-0.00895783	2010-11-01 14:00:00	-0.0170576	-0.0223706	-0.00531295	-0.00895783	-0.0100955	-0.00258926	-0.00361739	-0.0013216	-0.00191366	0.00041984	-0.00396514	-0.000532939	-0.000993615	-0.00196601	0.00309183	0.00269976	-0.00851165	0.00360029	0.00739567	-0.000170492	0	0	0.00216284	0.00289435	0.00531295
-0.00895783	2010-11-01 14:30:00	-0.0177683	-0.0237496	-0.00598125	-0.00895783	-0.0107775	-0.00271724	-0.00359018	-0.00122315	-0.00202866	0.000432861	-0.00413395	-0.000537813	-0.000905839	-0.00201028	0.00327752	0.00322923	-0.00959134	0.00376647	0.0077274	-0.000156129	0	0	0.00195756	0.00248929	0.00598125
-0.00895783	2010-11-01 15:00:00	-0.0191898	-0.02551	-0.00632016	-0.00895783	-0.011352	-0.00289588	-0.0036907	-0.00113868	-0.00217478	0.00044542	-0.00430276	-0.000542687	-0.000852078	-0.00209805	0.00345172	0.0037355	-0.0105562	0.00393673	0.00805912	-0.000141766	0	0	0.00162063	0.00194431	0.00632016
-0.00895783	2010-11-01 15:30:00	-0.021322	-0.0280429	-0.00672086	-0.00895783	-0.0123432	-0.00314828	-0.00384371	-0.00108812	-0.0023476	0.000458355	-0.00447157	-0.000547561	-0.000774687	-0.00226274	0.00353805	0.00422358	-0.0113157	0.00410736	0.00839084	-0.000127403	0	0	0.00116965	0.00129771	0.00672086
-0.00895783	2010-11-01 16:00:00	-0.0241649	-0.0317002	-0.0075353	-0.00895783	-0.0139658	-0.00350955	-0.00415722	-0.00106697	-0.00252972	0.000471752	-0.00464038	-0.000552376	-0.000770922	-0.00250152	0.00357403	0.00470403	-0.0119074	0.00427618	0.00872256	-0.00011304	0	0	0.000629912	0.000594127	0.0075353
-0.00895783	2010-11-01 16:30:00	-0.0284293	-0.0359207	-0.0074914	-0.00895783	-0.0157968	-0.00396813	-0.00453848	-0.00107808	-0.00272282	0.000484773	-0.00480919	-0.000556871	-0.000768066	-0.00275928	0.00347971	0.00514915	-0.0124084	0.00446005	0.00905428	-9.8677e-05	0	0	3.27622e-05	-0.00011881	0.0074914
-0.00895783	2010-11-01 17:00:00	-0.0326937	-0.0405316	-0.00783789	-0.00895783	-0.0178361	-0.00447336	-0.00505081	-0.00113462	-0.00291423	0.000496957	-0.004978	-0.000561077	-0.000792607	-0.00300903	0.00327742	0.00554632	-0.0127094	0.00464337	0.009386	-8.43141e-05	0	0	-0.000586463	-0.000793846	0.00783789
-0.00895783	2010-11-01 17:30:00	-0.0376688	-0.0453391	-0.00767031	-0.00895783	-0.0200332	-0.00500214	-0.00570836	-0.00122105	-0.00310971	0.000508762	-0.00514077	-0.000564818	-0.000810528	-0.0032211	0.00304782	0.00584728	-0.0128558	0.00481044	0.00972005	-6.99511e-05	0	0	-0.00119069	-0.00138744	0.00767031
-0.00895783	2010-11-01 18:00:00	-0.042644	-0.049731	-0.007087	-0.00895783	-0.0220221	-0.0054807	-0.00641396	-0.0013409	-0.00329908	0.000521488	-0.00529949	-0.000568268	-0.000820915	-0.00338889	0.00285493	0.0060033	-0.0128798	0.00496421	0.0100587	-5.55881e-05	0	0	-0.0017435	-0.00186271	0.007087
-0.00895783	2010-11-01 18:30:00	-0.0454869	-0.0530382	-0.00755128	-0.00895783	-0.0232785	-0.00586595	-0.00711622	-0.00148427	-0.00346072	0.000535007	-0.00545156	-0.000571166	-0.00087091	-0.00350441	0.00273223	0.00603044	-0.012829	0.00510612	0.0103929	-4.12251e-05	0	0	-0.00221135	-0.0021918	0.00755128
-0.00895783	2010-11-01 19:00:00	-0.0483298	-0.0557456	-0.00741581	-0.00895783	-0.0243771	-0.00614232	-0.00775183	-0.00165241	-0.00360004	0.00054966	-0.00560609	-0.000574013	-0.000967132	-0.00359515	0.00268186	0.00595929	-0.0127276	0.00524442	0.0107208	-2.68622e-05	0	0	-0.00256574	-0.00235754	0.00741581
-0.00895783	2010-11-01 19:30:00	-0.0511728	-0.0575979	-0.0064251	-0.00895783	-0.0251095	-0.00636405	-0.00827166	-0.00183432	-0.00371315	0.000564688	-0.00575687	-0.00057735	-0.00107659	-0.00370976	0.00271211	0.0057972	-0.0125863	0.00538383	0.0110532	-1.24992e-05	0	0	-0.00278482	-0.00235422	0.0064251
-0.00895783	2010-11-01 20:00:00	-0.0525942	-0.0590381	-0.00644395	-0.00895783	-0.0258418	-0.00655467	-0.00866152	-0.00201211	-0.00379142	0.000580012	-0.0059026	-0.000580481	-0.00118606	-0.00383832	0.00275998	0.00554815	-0.0124637	0.00552394	0.0113808	1.86378e-06	0	0	-0.00285478	-0.0021876	0.00644395
-0.00895783	2010-11-01 20:30:00	-0.0540157	-0.0600716	-0.00605595	-0.00895783	-0.0265742	-0.0067413	-0.00897169	-0.00217664	-0.00384094	0.000594747	-0.00604789	-0.000583177	-0.00126813	-0.00395526	0.00284852	0.0052456	-0.0123571	0.00564422	0.0116978	1.62268e-05	0	0	-0.00277052	-0.00187406	0.00605595
-0.00895783	2010-11-01 21:00:00	-0.0540157	-0.060557	-0.00654127	-0.00895783	-0.0273066	-0.00687771	-0.0092491	-0.0023239	-0.0038575	0.00060936	-0.00619133	-0.000585496	-0.00136252	-0.00398882	0.0030051	0.00502449	-0.0123227	0.00575228	0.0120199	3.05897e-05	0	0	-0.002536	-0.0014392	0.00654127
-0.00895783	2010-11-01 21:30:00	-0.0533049	-0.0597932	-0.00648829	-0.00895783	-0.0272561	-0.00689369	-0.00949152	-0.00244928	-0.00385377	0.000622757	-0.00632422	-0.000587469	-0.00141914	-0.00397862	0.00323832	0.00487453	-0.0124775	0.00586663	0.0123285	4.49527e-05	0	0	-0.00216389	-0.000915776	0.00648829
-0.00895783	2010-11-01 22:00:00	-0.0511728	-0.0578971	-0.00672433	-0.00895783	-0.0265237	-0.00682392	-0.00961814	-0.00255163	-0.00383026	0.000635987	-0.00644688	-0.000589441	-0.0014342	-0.00396339	0.00355504	0.00480258	-0.0127978	0.00598891	0.0126145	5.93157e-05	0	0	-0.0016748	-0.000341409	0.00672433
-0.00895783	2010-11-01 22:30:00	-0.0490406	-0.0563786	-0.00733798	-0.00895783	-0.0263659	-0.00671506	-0.0096323	-0.00262921	-0.00379762	0.000648673	-0.00656275	-0.00059156	-0.00146537	-0.003959	0.00390666	0.00482867	-0.0133098	0.00612948	0.0128728	7.36787e-05	0	0	-0.00109611	0.000243953	0.00733798
-0.00895783	2010-11-01 23:00:00	-0.0483298	-0.0545705	-0.00624067	-0.00895783	-0.0259997	-0.00660619	-0.00956343	-0.00267802	-0.00375195	0.000660983	-0.00668192	-0.000593941	-0.00153237	-0.0039612	0.00424349	0.00498839	-0.0139606	0.00627269	0.0131228	8.80416e-05	0	0	-0.000460311	0.000800534	0.00624067
-0.00895783	2010-11-01 23:30:00	-0.0461976	-0.0523062	-0.00610864	-0.00895783	-0.0252673	-0.00650132	-0.00939848	-0.00270617	-0.00370156	0.000671618	-0.00680123	-0.000596173	-0.00161729	-0.0039177	0.00453427	0.00526432	-0.0147071	0.00642882	0.0133767	0.000102405	0	0	0.000196781	0.0012911	0.00610864
-0.00895783	2010-11-02	-0.0433547	-0.0505885	-0.00723378	-0.00895783	-0.025059	-0.00633823	-0.00925215	-0.00271819	-0.00364458	0.000680622	-0.00692215	-0.000598232	-0.00162106	-0.00388066	0.00475775	0.00562538	-0.0155096	0.00658365	0.0136278	0.000116768	0	0	0.000838107	0.00168309	0.00723378
-0.00895783	2010-11-02 00:30:00	-0.0412225	-0.0481522	-0.00692969	-0.00895783	-0.0239604	-0.00617871	-0.00908498	-0.00270832	-0.00361044	0.000687743	-0.00704191	-0.000600176	-0.00163053	-0.00381393	0.00492543	0.00605048	-0.0163468	0.00673705	0.0138722	0.000131131	0	0	0.00142746	0.00195035	0.00692969
-0.00895783	2010-11-02 01:00:00	-0.0390903	-0.0464149	-0.0073246	-0.00895783	-0.0234363	-0.00598053	-0.00885561	-0.00268293	-0.00358609	0.000693311	-0.00715388	-0.000601915	-0.00159275	-0.0037783	0.00507119	0.00654937	-0.0172481	0.00688101	0.0141129	0.000145494	0	0	0.00193156	0.00207455	0.0073246
-0.00895783	2010-11-02 01:30:00	-0.0376688	-0.0448229	-0.00715407	-0.00895783	-0.0227039	-0.00585967	-0.00862624	-0.00263277	-0.00357037	0.00069892	-0.00726411	-0.00060351	-0.00161353	-0.00373403	0.00524035	0.00708542	-0.0181599	0.00702315	0.0143272	0.000159856	0	0	0.00232196	0.00204612	0.00715407
-0.00895783	2010-11-02 02:00:00	-0.0369581	-0.0443459	-0.00738782	-0.00895783	-0.0227039	-0.00576636	-0.00839798	-0.00257696	-0.0035675	0.000705409	-0.00737104	-0.000604638	-0.00161638	-0.00371725	0.00539653	0.007588	-0.0190715	0.00715932	0.0145405	0.000174219	0	0	0.00257678	0.00186476	0.00738782
-0.00895783	2010-11-02 02:30:00	-0.0362474	-0.0438842	-0.00763683	-0.00895783	-0.0223378	-0.00575437	-0.00821999	-0.00252054	-0.00357596	0.000712316	-0.00747017	-0.000605334	-0.00160314	-0.0036926	0.00552824	0.00802364	-0.0198659	0.00729512	0.01475	0.000188582	0	0	0.00268199	0.00153951	0.00763683
-0.00895783	2010-11-02 03:00:00	-0.0369581	-0.0446762	-0.00771811	-0.00895783	-0.0227039	-0.00575437	-0.00812391	-0.00246474	-0.00360997	0.00071843	-0.00755647	-0.000605883	-0.00159469	-0.00372151	0.00558653	0.00840288	-0.0205562	0.00741374	0.0149281	0.000202945	0	0	0.00263236	0.00108834	0.00771811
-0.00895783	2010-11-02 03:30:00	-0.0383796	-0.0455601	-0.00718052	-0.00895783	-0.0227039	-0.00588592	-0.00809337	-0.00241181	-0.00367897	0.00072358	-0.00763253	-0.000606027	-0.00156353	-0.00374771	0.00558687	0.00876104	-0.0211292	0.00750985	0.0150828	0.000217308	0	0	0.00243188	0.00053739	0.00718052
-0.00895783	2010-11-02 04:00:00	-0.0405118	-0.0483184	-0.00780658	-0.00895783	-0.0242192	-0.00602989	-0.00814808	-0.0023704	-0.0037703	0.000728062	-0.00770165	-0.000605939	-0.00154938	-0.00378979	0.00557175	0.0090541	-0.0215691	0.00758215	0.0152121	0.000231671	0	0	0.00209365	-8.0331e-05	0.00780658
-0.00895783	2010-11-02 04:30:00	-0.0433547	-0.0499418	-0.00658712	-0.00895783	-0.0243771	-0.00621252	-0.00831302	-0.00233824	-0.00386938	0.000731036	-0.00776183	-0.000605501	-0.00151821	-0.00378773	0.00555413	0.00929445	-0.021902	0.00763745	0.0153257	0.000246034	0	0	0.00163925	-0.000726551	0.00658712
-0.00895783	2010-11-02 05:00:00	-0.0454869	-0.0519941	-0.00650723	-0.00895783	-0.0249011	-0.00633338	-0.00850962	-0.00233897	-0.0039683	0.000732837	-0.00781567	-0.00060457	-0.00151068	-0.00378476	0.00554224	0.00945495	-0.0221072	0.0076896	0.0154202	0.000260397	0	0	0.00109747	-0.00135976	0.00650723
-0.00895783	2010-11-02 05:30:00	-0.0476191	-0.0541839	-0.00656482	-0.00895783	-0.0254756	-0.00646535	-0.00872483	-0.00235686	-0.00407162	0.00073372	-0.00786386	-0.000603468	-0.00149367	-0.0038449	0.00549329	0.00959938	-0.0222485	0.00775324	0.015503	0.00027476	0	0	0.000502697	-0.0019375	0.00656482
-0.00895783	2010-11-02 06:00:00	-0.050462	-0.056447	-0.00598496	-0.00895783	-0.0260502	-0.0066711	-0.00893448	-0.00239026	-0.00416224	0.000732049	-0.00790341	-0.000602013	-0.00150692	-0.00400521	0.00543715	0.00972114	-0.0223204	0.00782609	0.0155776	0.000289123	0	0	-0.000107204	-0.00241892	0.00598496
-0.00895783	2010-11-02 06:30:00	-0.0540157	-0.0596598	-0.00564414	-0.00895783	-0.0275149	-0.00699727	-0.00915191	-0.00243291	-0.00422749	0.000728284	-0.00793243	-0.000600155	-0.00149744	-0.00422075	0.00536589	0.00976436	-0.0223576	0.0079034	0.015626	0.000303486	0	0	-0.000693285	-0.00276732	0.00564414
-0.00895783	2010-11-02 07:00:00	-0.0582801	-0.0634289	-0.0051488	-0.00895783	-0.0295542	-0.00739364	-0.00948513	-0.00248646	-0.00426756	0.000722343	-0.0079574	-0.000598037	-0.00155977	-0.00441475	0.00530148	0.00974591	-0.0222961	0.00796694	0.0156583	0.000317849	0	0	-0.00121803	-0.00295273	0.0051488
-0.00895783	2010-11-02 07:30:00	-0.061123	-0.0659962	-0.00487325	-0.00895783	-0.0308611	-0.00770911	-0.0099297	-0.00255676	-0.00427346	0.000714642	-0.00797573	-0.000595627	-0.00154276	-0.00450562	0.00525146	0.00967528	-0.0221708	0.00802498	0.0156858	0.000332212	0	0	-0.00164785	-0.00295423	0.00487325
-0.00895783	2010-11-02 08:00:00	-0.061123	-0.0668535	-0.00573045	-0.00895783	-0.0309685	-0.00784595	-0.0104179	-0.00265121	-0.00424621	0.00070581	-0.00799046	-0.000592898	-0.00153899	-0.0045797	0.00521582	0.00961651	-0.0220135	0.00807431	0.0157079	0.000346575	0	0	-0.00195543	-0.00276177	0.00573045
-0.00895783	2010-11-02 08:30:00	-0.0618337	-0.0668573	-0.00502362	-0.00895783	-0.0307602	-0.00788904	-0.0107891	-0.00274854	-0.00418567	0.000695806	-0.00800115	-0.000590054	-0.0015286	-0.00459068	0.00520036	0.00953929	-0.0219443	0.00810626	0.0157243	0.000360938	0	0	-0.00212162	-0.00237753	0.00502362
-0.00895783	2010-11-02 09:00:00	-0.061123	-0.0667862	-0.00566318	-0.00895783	-0.0311264	-0.00783483	-0.0110129	-0.00284977	-0.00408199	0.00068534	-0.00800649	-0.000586919	-0.00157198	-0.00454795	0.00523491	0.00944652	-0.0218696	0.00813822	0.0157335	0.000375301	0	0	-0.00213692	-0.0018164	0.00566318
-0.00895783	2010-11-02 09:30:00	-0.0589908	-0.064799	-0.00580817	-0.00895783	-0.0301857	-0.00766818	-0.0110707	-0.00294123	-0.00393637	0.000674957	-0.00800923	-0.000583465	-0.00167482	-0.00443554	0.00527162	0.00934822	-0.0217842	0.00814054	0.0157312	0.000389664	0	0	-0.00200224	-0.00110567	0.00580817
-0.00895783	2010-11-02 10:00:00	-0.0554371	-0.0613659	-0.00592885	-0.00895783	-0.0284621	-0.00738467	-0.0109341	-0.00302756	-0.00375086	0.000664534	-0.00800823	-0.00057972	-0.00176922	-0.00423522	0.00530114	0.00925545	-0.0217016	0.00811581	0.015717	0.000404027	0	0	-0.00172896	-0.000283841	0.00592885
-0.00895783	2010-11-02 10:30:00	-0.0540157	-0.058266	-0.00425035	-0.00895783	-0.0275718	-0.00696518	-0.0106708	-0.00309013	-0.00354034	0.000654024	-0.00799959	-0.000575775	-0.00186452	-0.00399063	0.00532272	0.00918403	-0.0216431	0.00806153	0.0156998	0.00041839	0	0	-0.0013383	0.000601543	0.00425035
-0.00895783	2010-11-02 11:00:00	-0.0490406	-0.0529973	-0.00395666	-0.00895783	-0.0250085	-0.0064715	-0.0102524	-0.00310542	-0.00332948	0.000643392	-0.00798201	-0.000571741	-0.00183622	-0.00364369	0.00534685	0.00917981	-0.0217367	0.00798724	0.0156713	0.000432753	0	0	-0.000859908	0.00149673	0.00395666
-0.00895783	2010-11-02 11:30:00	-0.0433547	-0.0476838	-0.00432906	-0.00895783	-0.022603	-0.00587695	-0.00964172	-0.00307366	-0.00312065	0.000633468	-0.00795763	-0.000567709	-0.00186167	-0.00331765	0.00546779	0.00918271	-0.0219634	0.00789563	0.0156159	0.000447116	0	0	-0.000329828	0.0023453	0.00432906
-0.00895783	2010-11-02 12:00:00	-0.0369581	-0.0426178	-0.00565967	-0.00895783	-0.0204563	-0.00527041	-0.00890558	-0.00298885	-0.00291149	0.000624716	-0.00792562	-0.000563821	-0.00190984	-0.00300182	0.00566538	0.0092001	-0.0222995	0.0077784	0.0155393	0.000461479	0	0	0.000211971	0.00309195	0.00565967
-0.00895783	2010-11-02 12:30:00	-0.031983	-0.0371082	-0.00512518	-0.00895783	-0.017893	-0.00470253	-0.00811362	-0.00286726	-0.00272381	0.000616845	-0.00789056	-0.000559846	-0.0018183	-0.00270198	0.00594647	0.00922461	-0.022662	0.00765349	0.0154544	0.000475842	0	0	0.000724435	0.00368648	0.00512518
-0.00895783	2010-11-02 13:00:00	-0.0270078	-0.0327312	-0.00572342	-0.00895783	-0.016062	-0.00418931	-0.0072803	-0.00271001	-0.00257096	0.000609435	-0.0078519	-0.000555404	-0.00175221	-0.00244048	0.00616922	0.00927363	-0.0230541	0.00753084	0.0153642	0.000490205	0	0	0.00116835	0.00408744	0.00572342
-0.00895783	2010-11-02 13:30:00	-0.0220327	-0.0291472	-0.00711453	-0.00895783	-0.0143889	-0.00379208	-0.00651251	-0.00251422	-0.00245482	0.000601023	-0.00781049	-0.000550732	-0.00169	-0.00228134	0.00632647	0.00942254	-0.0235019	0.00741107	0.0152675	0.000504568	0	0	0.00150915	0.00426527	0.00711453
-0.00895783	2010-11-02 14:00:00	-0.0199005	-0.0269808	-0.00708032	-0.00895783	-0.0135492	-0.00354281	-0.00582885	-0.00230354	-0.00238298	0.000590686	-0.00776649	-0.000545857	-0.00154561	-0.00223397	0.0064409	0.00963944	-0.0238858	0.00728615	0.0151619	0.000518931	0	0	0.00171945	0.0042046	0.00708032
-0.00895783	2010-11-02 14:30:00	-0.0191898	-0.0262023	-0.00701246	-0.00895783	-0.0133408	-0.00344107	-0.00532764	-0.00209286	-0.00235494	0.000578798	-0.00772349	-0.000540691	-0.00138239	-0.00222093	0.00640992	0.00990878	-0.0241629	0.00716388	0.015062	0.000533294	0	0	0.00178098	0.0039056	0.00701246
-0.00895783	2010-11-02 15:00:00	-0.0191898	-0.0265124	-0.00732258	-0.00895783	-0.0135492	-0.00342152	-0.00500664	-0.00188465	-0.002358	0.000566531	-0.00768194	-0.000535294	-0.00127292	-0.00221073	0.00634767	0.0101873	-0.0243626	0.00703943	0.0149702	0.000547657	0	0	0.001686	0.00338411	0.00732258
-0.00895783	2010-11-02 15:30:00	-0.0191898	-0.0269898	-0.00780005	-0.00895783	-0.0133913	-0.00347174	-0.00483198	-0.00171211	-0.00239014	0.000554765	-0.00762844	-0.000529605	-0.0011597	-0.00223539	0.00619251	0.0104825	-0.0243971	0.006931	0.0148842	0.00056202	0	0	0.00143784	0.00267066	0.00780005
-0.00895783	2010-11-02 16:00:00	-0.021322	-0.0289679	-0.00764591	-0.00895783	-0.0141237	-0.00361528	-0.00483531	-0.00157935	-0.00244223	0.000543253	-0.00756641	-0.000523598	-0.00101816	-0.0023318	0.00588803	0.0108246	-0.0242769	0.0068404	0.0147708	0.000576383	0	0	0.00105077	0.00180835	0.00764591
-0.00895783	2010-11-02 16:30:00	-0.0248756	-0.0321697	-0.00729407	-0.00895783	-0.0154306	-0.00389479	-0.00493917	-0.00147936	-0.00252053	0.000532617	-0.00750148	-0.000517387	-0.000905839	-0.00249365	0.0055112	0.0110399	-0.0240047	0.00675796	0.0146444	0.000590746	0	0	0.000548988	0.00084984	0.00729407
-0.00895783	2010-11-02 17:00:00	-0.0284293	-0.036033	-0.00760366	-0.00895783	-0.0168954	-0.00423295	-0.00518826	-0.00142542	-0.00260389	0.000523111	-0.00743656	-0.000510743	-0.000909605	-0.00264544	0.00508328	0.011091	-0.0235325	0.00666204	0.0145223	0.000605109	0	0	-3.49813e-05	-0.000146342	0.00760366
-0.00895783	2010-11-02 17:30:00	-0.031983	-0.0396834	-0.0077004	-0.00895783	-0.0181518	-0.00456354	-0.00556841	-0.00141639	-0.00269385	0.000513486	-0.00737408	-0.000503893	-0.000895451	-0.00271605	0.00462731	0.0110286	-0.0227882	0.00653824	0.0144014	0.000619472	0	0	-0.000662492	-0.00111991	0.0077004
-0.00895783	2010-11-02 18:00:00	-0.0362474	-0.0430426	-0.00679516	-0.00895783	-0.0192504	-0.00480882	-0.00601187	-0.00145628	-0.00278804	0.00050398	-0.0073093	-0.000496639	-0.000908694	-0.00268636	0.00417061	0.010764	-0.0218202	0.00639337	0.0142904	0.000633835	0	0	-0.00129137	-0.00201297	0.00679516
-0.00895783	2010-11-02 18:30:00	-0.0383796	-0.0453166	-0.00693705	-0.00895783	-0.0196166	-0.00496077	-0.0064345	-0.00152484	-0.00287647	0.000495813	-0.00724337	-0.000489122	-0.000891685	-0.00262324	0.00376432	0.0103816	-0.0207485	0.00623723	0.0141757	0.000648198	0	0	-0.00187874	-0.0027739	0.00693705
-0.00895783	2010-11-02 19:00:00	-0.039801	-0.0470978	-0.00729677	-0.00895783	-0.0197744	-0.00501942	-0.00675772	-0.00161354	-0.00294138	0.000490075	-0.00716721	-0.000481491	-0.000913372	-0.00260788	0.00345593	0.0098326	-0.0196953	0.00608383	0.0140513	0.000662561	0	0	-0.0023838	-0.00336069	0.00729677
-0.00895783	2010-11-02 19:30:00	-0.0412225	-0.0482769	-0.0070544	-0.00895783	-0.0197744	-0.00508163	-0.00695098	-0.00170912	-0.00296267	0.000486304	-0.00708699	-0.000473627	-0.000969987	-0.00262892	0.00323426	0.00918455	-0.0185968	0.00593511	0.013913	0.000676924	0	0	-0.00277054	-0.00374352	0.0070544
-0.00895783	2010-11-02 20:00:00	-0.0433547	-0.0494965	-0.00614181	-0.00895783	-0.0202985	-0.00513984	-0.00707983	-0.00180633	-0.00295081	0.000483832	-0.00700129	-0.000465387	-0.00106906	-0.00269346	0.00313387	0.00848984	-0.0174745	0.00579102	0.0137669	0.000691287	0	0	-0.00300999	-0.0039064	0.00614181
-0.00895783	2010-11-02 20:30:00	-0.0447762	-0.0500487	-0.00527251	-0.00895783	-0.0205068	-0.00522916	-0.00716174	-0.00189029	-0.00292054	0.00048245	-0.00693272	-0.000457292	-0.00111814	-0.00278923	0.00311517	0.00771844	-0.016467	0.00566884	0.0136213	0.00070565	0	0	-0.00308209	-0.00384774	0.00527251
-0.00895783	2010-11-02 21:00:00	-0.0454869	-0.0502549	-0.00476803	-0.00895783	-0.020873	-0.00530692	-0.00724477	-0.00195986	-0.00287487	0.000480818	-0.0068642	-0.000449082	-0.001121	-0.00290539	0.00311914	0.00703534	-0.0155633	0.00555434	0.0135126	0.000720013	0	0	-0.00297692	-0.00357997	0.00476803
-0.00895783	2010-11-02 21:30:00	-0.0447762	-0.0500251	-0.00524892	-0.00895783	-0.0212392	-0.00536157	-0.00736057	-0.00200929	-0.00281399	0.00047835	-0.00679653	-0.000441105	-0.00106815	-0.00296721	0.00318105	0.00647267	-0.0148839	0.00543073	0.0134006	0.000734375	0	0	-0.00269532	-0.00312827	0.00524892
-0.00895783	2010-11-02 22:00:00	-0.0419332	-0.0486309	-0.00669775	-0.00895783	-0.0210309	-0.00530379	-0.00745664	-0.00204608	-0.00274602	0.000475	-0.00673015	-0.000433388	-0.00105776	-0.00288539	0.00332432	0.00606523	-0.0144309	0.0053266	0.0132853	0.000748738	0	0	-0.00224885	-0.00252842	0.00669775
-0.00895783	2010-11-02 22:30:00	-0.0390903	-0.0457005	-0.00661024	-0.00895783	-0.0198818	-0.00503227	-0.00748385	-0.00207485	-0.00265486	0.000473907	-0.00666048	-0.00042567	-0.00104829	-0.00273876	0.00351902	0.00573738	-0.0141751	0.005255	0.0131681	0.000763101	0	0	-0.00165907	-0.00182419	0.00661024
-0.00895783	2010-11-02 23:00:00	-0.0362474	-0.0412802	-0.00503281	-0.00895783	-0.0177351	-0.00465544	-0.00729697	-0.00209725	-0.00254968	0.0004742	-0.00659151	-0.000417924	-0.00107945	-0.00261744	0.00368959	0.00553762	-0.0139886	0.00521058	0.0130381	0.000777464	0	0	-0.000956279	-0.00106425	0.00503281
-0.00895783	2010-11-02 23:30:00	-0.0326937	-0.0375411	-0.00484743	-0.00895783	-0.0164282	-0.00431286	-0.00694736	-0.00210464	-0.00242725	0.000473951	-0.00652369	-0.000410091	-0.00109451	-0.00259265	0.00377054	0.00551574	-0.0139115	0.0051877	0.0129065	0.000791827	0	0	-0.000177772	-0.00029903	0.00484743
-0.00895783	2010-11-03	-0.0298508	-0.0349457	-0.00509495	-0.00895783	-0.0161125	-0.00411424	-0.00648974	-0.00207514	-0.00231634	0.000472738	-0.00645876	-0.000402343	-0.00114074	-0.00260207	0.00375972	0.00564435	-0.0139838	0.00518635	0.0127816	0.00080619	0	0	0.000634363	0.000422449	0.00509495
-0.00895783	2010-11-03 00:30:00	-0.0262971	-0.0323602	-0.00606308	-0.00895783	-0.015538	-0.00395473	-0.006066	-0.00201922	-0.00222774	0.000470312	-0.00639413	-0.000394538	-0.00122099	-0.00258181	0.0037097	0.00582936	-0.0141838	0.0051927	0.0126648	0.000820553	0	0	0.00143565	0.00105547	0.00606308
-0.00895783	2010-11-03 01:00:00	-0.0248756	-0.0295188	-0.00464319	-0.00895783	-0.0145973	-0.00378765	-0.00575693	-0.00194841	-0.0021547	0.000466963	-0.00632891	-0.000386706	-0.00121722	-0.00249043	0.00368308	0.00603071	-0.0143892	0.00518853	0.0125483	0.000834916	0	0	0.00218181	0.00156216	0.00464319
-0.00895783	2010-11-03 01:30:00	-0.0220327	-0.0272555	-0.0052228	-0.00895783	-0.0140732	-0.00353525	-0.00549814	-0.00186547	-0.00211144	0.000464448	-0.00626398	-0.000379134	-0.00113801	-0.00235181	0.00371837	0.00619964	-0.0146585	0.00517454	0.0124262	0.000849279	0	0	0.00283127	0.00191351	0.0052228
-0.00895783	2010-11-03 02:00:00	-0.0191898	-0.024187	-0.00499719	-0.00895783	-0.0124001	-0.00326686	-0.00524683	-0.00176526	-0.00209318	0.000464318	-0.00619545	-0.000371648	-0.00106438	-0.00219137	0.00380583	0.00634881	-0.0150211	0.00516958	0.0122963	0.000863642	0	0	0.00334762	0.00209094	0.00499719
-0.00895783	2010-11-03 02:30:00	-0.0170576	-0.0222463	-0.00518869	-0.00895783	-0.0115098	-0.0029638	-0.0048864	-0.00166054	-0.00208829	0.000466159	-0.00612893	-0.000363872	-0.00104738	-0.00213664	0.00394762	0.00645844	-0.0153917	0.00519612	0.0121537	0.000878005	0	0	0.00370173	0.00208713	0.00518869
-0.00895783	2010-11-03 03:00:00	-0.0177683	-0.0208076	-0.00303933	-0.00895783	-0.0104113	-0.0028692	-0.00450958	-0.00156044	-0.00209861	0.000467834	-0.00606875	-0.000356067	-0.00106153	-0.00224609	0.00406494	0.00654067	-0.015658	0.00522271	0.0120213	0.000892368	0	0	0.0038735	0.00190638	0.00303933
-0.00895783	2010-11-03 03:30:00	-0.018479	-0.0228563	-0.00437727	-0.00895783	-0.0120275	-0.0030474	-0.0041908	-0.00147011	-0.00214547	0.000469342	-0.00600052	-0.000348146	-0.00106153	-0.00241814	0.00408613	0.00654726	-0.0157431	0.00523456	0.0118928	0.000906731	0	0	0.00385311	0.0015643	0.00437727
-0.00895783	2010-11-03 04:00:00	-0.0191898	-0.0259946	-0.00680478	-0.00895783	-0.0139658	-0.00338912	-0.00418443	-0.00138203	-0.00222783	0.000470223	-0.0059379	-0.00034008	-0.00104361	-0.00253302	0.0040019	0.00656755	-0.015695	0.00522456	0.0117482	0.000921094	0	0	0.00364167	0.00108688	0.00680478
-0.00895783	2010-11-03 04:30:00	-0.0220327	-0.0281898	-0.00615711	-0.00895783	-0.0146477	-0.00368905	-0.00441713	-0.0013097	-0.00232609	0.000470057	-0.00587442	-0.000331897	-0.000989849	-0.0025187	0.00385002	0.00667402	-0.015623	0.00519048	0.0116151	0.000935457	0	0	0.00325134	0.000509121	0.00615711
-0.00895783	2010-11-03 05:00:00	-0.0241649	-0.0304117	-0.00624676	-0.00895783	-0.0152222	-0.00385656	-0.00476673	-0.00128278	-0.00244429	0.000469262	-0.00581079	-0.00032357	-0.00091246	-0.0024388	0.00371327	0.00682556	-0.0155778	0.00516185	0.0114847	0.00094982	0	0	0.00270464	-0.000126924	0.00624676
-0.00895783	2010-11-03 05:30:00	-0.0255864	-0.032797	-0.00721057	-0.00895783	-0.0157463	-0.00394987	-0.00520242	-0.00128515	-0.00257128	0.000467212	-0.00574976	-0.000315331	-0.000855844	-0.00240098	0.00365356	0.00693177	-0.0155671	0.00517065	0.0113588	0.000964183	0	0	0.00203326	-0.000774517	0.00721057
-0.00895783	2010-11-03 06:00:00	-0.0277186	-0.034737	-0.00701844	-0.00895783	-0.0157968	-0.00408585	-0.00541206	-0.00130716	-0.00269708	0.000465538	-0.00568728	-0.00030709	-0.000821827	-0.00249365	0.00364025	0.00693071	-0.0155163	0.00521057	0.011229	0.000978546	0	0	0.00127624	-0.00138494	0.00701844
-0.00895783	2010-11-03 06:30:00	-0.031983	-0.0380771	-0.00609412	-0.00895783	-0.0168954	-0.00435737	-0.00557812	-0.00136307	-0.00278854	0.000462903	-0.0056284	-0.000298675	-0.000977519	-0.00274831	0.00358661	0.00689355	-0.0153536	0.00526263	0.0111038	0.000992909	0	0	0.000477625	-0.00191041	0.00609412
-0.00895783	2010-11-03 07:00:00	-0.0362474	-0.0428201	-0.00657266	-0.00895783	-0.0193008	-0.00480796	-0.00586219	-0.00143338	-0.002845	0.000458301	-0.00557516	-0.000290029	-0.00105776	-0.00302065	0.00345739	0.0068361	-0.0151109	0.00530464	0.0110012	0.00100727	0	0	-0.000316192	-0.00230716	0.00657266
-0.00895783	2010-11-03 07:30:00	-0.0405118	-0.0468046	-0.00629281	-0.00895783	-0.0212897	-0.0052243	-0.00629261	-0.00152896	-0.00287441	0.000451815	-0.00551687	-0.000281442	-0.00101907	-0.00316173	0.00327816	0.00672725	-0.0147802	0.00533864	0.0109027	0.00102163	0	0	-0.00105938	-0.00253834	0.00629281
-0.00895783	2010-11-03 08:00:00	-0.0433547	-0.0487963	-0.00544162	-0.00895783	-0.0216054	-0.00547001	-0.00683215	-0.00162392	-0.00287134	0.000443569	-0.00545484	-0.000272707	-0.00102945	-0.00317205	0.00309643	0.00656438	-0.0145111	0.00536092	0.0107895	0.001036	0	0	-0.00170959	-0.00257674	0.00544162
-0.00895783	2010-11-03 08:30:00	-0.0440654	-0.049825	-0.00575957	-0.00895783	-0.0217632	-0.00552109	-0.00732031	-0.00172813	-0.00283497	0.000434694	-0.00539496	-0.000263653	-0.000954922	-0.00312998	0.00309036	0.00637516	-0.0143085	0.00536559	0.0106742	0.00105036	0	0	-0.00223071	-0.00240701	0.00575957
-0.00895783	2010-11-03 09:00:00	-0.0440654	-0.0498188	-0.00575342	-0.00895783	-0.0216054	-0.00548242	-0.0076402	-0.00183573	-0.00276816	0.000426863	-0.00533408	-0.000254368	-0.000952067	-0.00309074	0.00321238	0.0062086	-0.0141059	0.00535606	0.010562	0.00106472	0	0	-0.00259524	-0.0020273	0.00575342
-0.00895783	2010-11-03 09:30:00	-0.042644	-0.0488515	-0.00620747	-0.00895783	-0.0210309	-0.00539311	-0.00773072	-0.00193582	-0.00265163	0.000419536	-0.00527419	-0.000245055	-0.00104543	-0.00301175	0.00335706	0.00603914	-0.0140181	0.00533929	0.0104451	0.00107909	0	0	-0.00278618	-0.00145005	0.00620747
-0.00895783	2010-11-03 10:00:00	-0.0412225	-0.0474197	-0.00619719	-0.00895783	-0.0206647	-0.00519935	-0.00766407	-0.00202966	-0.00248843	0.000412795	-0.00521201	-0.000235888	-0.00119359	-0.00285209	0.0035244	0.00583067	-0.0139353	0.00531849	0.0103334	0.00109345	0	0	-0.00279821	-0.000701804	0.00619719
-0.00895783	2010-11-03 10:30:00	-0.0376688	-0.0440651	-0.00639631	-0.00895783	-0.0189411	-0.00488074	-0.00750995	-0.00211012	-0.00230412	0.000405598	-0.00514968	-0.000226866	-0.00131253	-0.00261989	0.00350599	0.0057184	-0.013818	0.0052751	0.0102131	0.00110781	0	0	-0.00263808	0.00017781	0.00639631
-0.00895783	2010-11-03 11:00:00	-0.0334044	-0.0399694	-0.00656501	-0.00895783	-0.0171606	-0.00443414	-0.00717784	-0.00216118	-0.00210914	0.000396348	-0.00508735	-0.000218194	-0.00130876	-0.0023389	0.00342034	0.00570575	-0.0137676	0.00520609	0.0100874	0.00112218	0	0	-0.00232417	0.00113825	0.00656501
-0.00895783	2010-11-03 11:30:00	-0.0284293	-0.0352072	-0.00677786	-0.00895783	-0.0151213	-0.00387826	-0.00671466	-0.00215458	-0.00190911	0.000387051	-0.00502502	-0.000209984	-0.00127007	-0.0020543	0.00344917	0.00570154	-0.0138905	0.0051085	0.00995989	0.00113654	0	0	-0.00188526	0.00212102	0.00677786
-0.00895783	2010-11-03 12:00:00	-0.0220327	-0.0294841	-0.00745138	-0.00895783	-0.0124001	-0.00332237	-0.00606904	-0.00209229	-0.00170891	0.000378762	-0.00496759	-0.000202007	-0.00127007	-0.00174143	0.00359855	0.00576189	-0.0141813	0.00499484	0.00983901	0.0011509	0	0	-0.00135851	0.00306338	0.00745138
-0.00895783	2010-11-03 12:30:00	-0.0177683	-0.0244441	-0.00667584	-0.00895783	-0.0105691	-0.00271982	-0.00530014	-0.0019966	-0.00152156	0.000371183	-0.00491405	-0.000194144	-0.00124553	-0.00145967	0.00389981	0.00583621	-0.0145706	0.00488952	0.00972732	0.00116526	0	0	-0.000786865	0.00390251	0.00667584
-0.00895783	2010-11-03 13:00:00	-0.0113717	-0.018979	-0.00760728	-0.00895783	-0.00800579	-0.00221016	-0.00452679	-0.00185949	-0.0013513	0.00036486	-0.00486556	-0.000185989	-0.00122007	-0.00126206	0.00420282	0.0059361	-0.0149999	0.00479513	0.00962353	0.00117963	0	0	-0.00021601	0.00457993	0.00760728
-0.00895783	2010-11-03 13:30:00	-0.0078181	-0.0150935	-0.00727541	-0.00895783	-0.00654102	-0.00181693	-0.00372623	-0.00169422	-0.0012245	0.000358205	-0.00482011	-0.000177634	-0.00109646	-0.00115816	0.00438812	0.00608105	-0.0154826	0.00470083	0.00952541	0.00119399	0	0	0.000308902	0.00504565	0.00727541
-0.00895783	2010-11-03 14:00:00	-0.0049751	-0.0131316	-0.00815646	-0.00895783	-0.0062253	-0.00158321	-0.00306229	-0.00149957	-0.00113288	0.000350254	-0.00477006	-0.000169161	-0.00100777	-0.00108549	0.00444676	0.00623074	-0.0159222	0.00461134	0.0094283	0.00120835	0	0	0.000746477	0.00526196	0.00815646
-0.00895783	2010-11-03 14:30:00	-0.0028429	-0.011218	-0.00837513	-0.00895783	-0.00544241	-0.00143125	-0.00257301	-0.00128775	-0.00108488	0.000340376	-0.00470948	-0.000160807	-0.00087662	-0.00101295	0.00439708	0.00645818	-0.0161725	0.00449532	0.00930945	0.00122272	0	0	0.00106206	0.00520632	0.00837513
-0.00895783	2010-11-03 15:00:00	-0.0021322	-0.0100935	-0.00796135	-0.00895783	-0.00491838	-0.00130683	-0.00220286	-0.00109682	-0.00107289	0.00033066	-0.0046411	-0.000152684	-0.000759623	-0.000960546	0.00432077	0.00672357	-0.0162631	0.00436119	0.00916227	0.00123708	0	0	0.00123022	0.00487333	0.00796135
-0.00895783	2010-11-03 15:30:00	-0.0021322	-0.0101155	-0.00798333	-0.00895783	-0.00476053	-0.0012713	-0.00197794	-0.000924782	-0.0010954	0.000321743	-0.00457213	-0.000144267	-0.000659636	-0.000953963	0.00417428	0.00696788	-0.0162736	0.00424785	0.00900068	0.00125144	0	0	0.00123662	0.00427531	0.00798333
-0.00895783	2010-11-03 16:00:00	-0.0035537	-0.0114675	-0.00791377	-0.00895783	-0.00533505	-0.00134863	-0.00186548	-0.000778758	-0.00114952	0.00031312	-0.0045108	-0.000135357	-0.00051239	-0.00101992	0.00394933	0.00726674	-0.0161561	0.00414267	0.00884393	0.00126581	0	0	0.00107901	0.0034418	0.00791377
-0.00895783	2010-11-03 16:30:00	-0.0049751	-0.0138166	-0.00884152	-0.00895783	-0.00611791	-0.00156993	-0.001823	-0.000666644	-0.00122782	0.000303492	-0.00444847	-0.000126072	-0.000467073	-0.00112008	0.00362865	0.00752923	-0.0159747	0.00405721	0.00869907	0.00128017	0	0	0.000767446	0.00241761	0.00884152
-0.00895783	2010-11-03 17:00:00	-0.0092395	-0.0175482	-0.00830871	-0.00895783	-0.0075322	-0.00185743	-0.00199128	-0.00059318	-0.00132184	0.000293195	-0.00437895	-0.000116583	-0.000487849	-0.00124863	0.00323024	0.00765177	-0.0156464	0.00397574	0.00855504	0.00129453	0	0	0.00032355	0.00125989	0.00830871
-0.00895783	2010-11-03 17:30:00	-0.0135039	-0.021338	-0.00783406	-0.00895783	-0.00883913	-0.00218403	-0.00229063	-0.000565137	-0.00143125	0.000282769	-0.00430263	-0.000106747	-0.000396304	-0.00131407	0.00283472	0.00754978	-0.0150088	0.00387492	0.00839429	0.00130889	0	0	-0.000220963	3.42233e-05	0.00783406
-0.00895783	2010-11-03 18:00:00	-0.0163469	-0.0251029	-0.00875599	-0.00895783	-0.00993768	-0.00245642	-0.00268494	-0.000579637	-0.00153067	0.000273432	-0.00421738	-9.67354e-05	-0.000396304	-0.0013395	0.00240538	0.00728939	-0.0141474	0.00374764	0.00821886	0.00132326	0	0	-0.000826516	-0.00118982	0.00875599
-0.00895783	2010-11-03 18:30:00	-0.0199005	-0.0283381	-0.00843757	-0.00895783	-0.0106196	-0.00267814	-0.00312506	-0.000617158	-0.00161707	0.000264597	-0.00412808	-8.65228e-05	-0.000375529	-0.00134892	0.00205308	0.00693018	-0.0132116	0.00360406	0.00802977	0.00133762	0	0	-0.00144841	-0.0023434	0.00843757
-0.00895783	2010-11-03 19:00:00	-0.0234542	-0.0313403	-0.00788605	-0.00895783	-0.0114025	-0.00285721	-0.00346912	-0.000686332	-0.00168148	0.000257102	-0.00403963	-7.62509e-05	-0.000378383	-0.00138441	0.00181702	0.00648057	-0.0122225	0.00347099	0.00784049	0.00135198	0	0	-0.00203987	-0.00336296	0.00788605
-0.00895783	2010-11-03 19:30:00	-0.0255864	-0.0339556	-0.0083692	-0.00895783	-0.0119265	-0.00303584	-0.00379345	-0.000776158	-0.00171579	0.000250277	-0.00395018	-6.51039e-05	-0.000435911	-0.00147515	0.00160974	0.0059345	-0.0112387	0.00334548	0.00765837	0.00136635	0	0	-0.00255527	-0.00419441	0.0083692
-0.00895783	2010-11-03 20:00:00	-0.02914	-0.0366015	-0.00746151	-0.00895783	-0.0128672	-0.00325757	-0.00405558	-0.000874616	-0.00172135	0.000243871	-0.00386647	-5.32642e-05	-0.000495381	-0.00155505	0.00151151	0.00527037	-0.0102443	0.00320898	0.00748127	0.00138071	0	0	-0.00295317	-0.0047964	0.00746151
-0.00895783	2010-11-03 20:30:00	-0.0312722	-0.0388056	-0.0075334	-0.00895783	-0.0139153	-0.00345976	-0.00433521	-0.000975331	-0.00169394	0.000237884	-0.00377042	-4.11355e-05	-0.000541609	-0.00155595	0.00143701	0.00460413	-0.00927384	0.00306744	0.00731513	0.00139507	0	0	-0.00319912	-0.0051428	0.0075334
-0.00895783	2010-11-03 21:00:00	-0.0326937	-0.0395969	-0.00690321	-0.00895783	-0.0142815	-0.00350328	-0.00462788	-0.00106967	-0.00163576	0.000231272	-0.00365934	-2.87166e-05	-0.000545375	-0.00147399	0.00134739	0.00405174	-0.00839707	0.00291979	0.00711572	0.00140944	0	0	-0.0032679	-0.00522388	0.00690321
-0.00895783	2010-11-03 21:30:00	-0.0312722	-0.037936	-0.00666375	-0.00895783	-0.0129746	-0.00336773	-0.00480254	-0.00116288	-0.0015512	0.000223736	-0.00354737	-1.63298e-05	-0.000527456	-0.0013426	0.0013773	0.00353414	-0.00773074	0.00278672	0.00689141	0.0014238	0	0	-0.00314525	-0.0050465	0.00666375
-0.00895783	2010-11-03 22:00:00	-0.0298508	-0.0359137	-0.00606287	-0.00895783	-0.0120339	-0.00308822	-0.00482864	-0.00124283	-0.00143553	0.000216367	-0.00343225	-4.1739e-06	-0.000551994	-0.00123147	0.0014608	0.00311826	-0.00722182	0.00266453	0.00667863	0.00143816	0	0	-0.00282876	-0.00463302	0.00606287
-0.00895783	2010-11-03 22:30:00	-0.0262971	-0.032917	-0.0066199	-0.00895783	-0.0107775	-0.00280428	-0.00462649	-0.00129102	-0.00129804	0.000209084	-0.00332013	7.86716e-06	-0.000569914	-0.00112112	0.00159721	0.00279648	-0.0068861	0.00256268	0.00645701	0.00145252	0	0	-0.00232811	-0.00401937	0.0066199
-0.00895783	2010-11-03 23:00:00	-0.0227434	-0.0295729	-0.00682948	-0.00895783	-0.00967888	-0.00249723	-0.00427799	-0.00131568	-0.00112995	0.000201172	-0.00321954	2.01403e-05	-0.000630296	-0.00103619	0.00174693	0.00259618	-0.00667291	0.00247269	0.00625631	0.00146689	0	0	-0.0016645	-0.00325221	0.00682948
-0.00895783	2010-11-03 23:30:00	-0.0191898	-0.0256777	-0.00648792	-0.00895783	-0.00837196	-0.00217463	-0.00386841	-0.00130693	-0.0009436	0.000193009	-0.00312201	3.24123e-05	-0.000661459	-0.000928025	0.00183004	0.00252344	-0.00661188	0.00239191	0.00607196	0.00148125	0	0	-0.000869403	-0.00238562	0.00648792
-0.00895783	2010-11-04	-0.0149254	-0.0213965	-0.00647114	-0.00895783	-0.00690719	-0.00182092	-0.00342494	-0.00127229	-0.000760816	0.000183676	-0.00302102	4.46274e-05	-0.000636006	-0.000799601	0.00188006	0.00253662	-0.006692	0.00232716	0.00588844	0.00149561	0	0	1.72476e-05	-0.00147739	0.00647114
-0.00895783	2010-11-04 00:30:00	-0.010661	-0.0169764	-0.00631541	-0.00895783	-0.00544241	-0.00142455	-0.0029651	-0.00120075	-0.000586825	0.000173628	-0.00291369	5.66365e-05	-0.00055576	-0.000644199	0.00190668	0.00259566	-0.00685203	0.00226315	0.00569684	0.00150998	0	0	0.000949447	-0.000585303	0.00631541
-0.00895783	2010-11-04 01:00:00	-0.0056859	-0.0121477	-0.00646176	-0.00895783	-0.00356097	-0.00100064	-0.00247026	-0.00109416	-0.00042992	0.000163956	-0.00280706	6.85023e-05	-0.00051239	-0.000504025	0.00197579	0.00273639	-0.00707081	0.00218576	0.00549149	0.00152434	0	0	0.00187778	0.000236395	0.00646176
-0.00895783	2010-11-04 01:30:00	-0.0014215	-0.00775593	-0.00633443	-0.00895783	-0.00198884	-0.00059628	-0.00188157	-0.0009658	-0.000295163	0.000154995	-0.00269683	8.01063e-05	-0.000484082	-0.000371856	0.00208376	0.00287475	-0.00734799	0.0021173	0.00528791	0.00153901	0	0	0.00275228	0.000940196	0.00633443
-0.00895783	2010-11-04 02:00:00	0.0028429	-0.00391423	-0.00675713	-0.00895783	-0.000681935	-0.000226588	-0.00132454	-0.000829312	-0.000175626	0.000147416	-0.00258775	9.15659e-05	-0.000431233	-0.000267309	0.00215033	0.00302629	-0.00754794	0.00205246	0.00508097	0.00155347	0	0	0.00352536	0.00148797	0.00675713
-0.00895783	2010-11-04 02:30:00	0.0063966	-0.000647765	-0.00704437	-0.00895783	0.000574539	7.29033e-05	-0.000768619	-0.000681427	-9.07613e-05	0.000140592	-0.00248227	0.000102998	-0.000406691	-0.000203421	0.0021424	0.00319523	-0.00771308	0.00198354	0.00486931	0.0015673	0	0	0.00415455	0.00185299	0.00704437
-0.00895783	2010-11-04 03:00:00	0.0085288	0.001647	-0.0068818	-0.00895783	0.00146477	0.000271523	-0.000248798	-0.000532921	-4.32657e-05	0.000133727	-0.00237234	0.000114721	-0.000356698	-0.000157599	0.002038	0.00334017	-0.00782761	0.00191509	0.00465986	0.00158004	0	0	0.00460497	0.00202118	0.0068818
-0.00895783	2010-11-04 03:30:00	0.0099503	0.0024706	-0.0074797	-0.00895783	0.00151527	0.000392378	9.30301e-05	-0.000380409	-3.29724e-05	0.000125314	-0.00225937	0.000126324	-0.000293463	-0.000133591	0.00188108	0.0034846	-0.0078061	0.00184381	0.00443704	0.00159236	0	0	0.00485141	0.00199171	0.0074797
-0.00895783	2010-11-04 04:00:00	0.0099503	0.0029495	-0.0070008	-0.00895783	0.00183099	0.000419919	0.000383489	-0.000234272	-6.86747e-05	0.00011623	-0.00214165	0.000137814	-0.000201918	-0.000131396	0.0017087	0.00357394	-0.00769936	0.00175085	0.00420279	0.00160328	0	0	0.00487979	0.00177679	0.0070008
-0.00895783	2010-11-04 04:30:00	0.0092395	0.00228105	-0.00695845	-0.00895783	0.00162264	0.000381252	0.000542879	-0.000110028	-0.000127192	0.00010798	-0.00201859	0.000149419	-0.000172699	-0.000121974	0.00157303	0.00359133	-0.00750196	0.0016604	0.00395813	0.00161536	0	0	0.00468812	0.00140078	0.00695845
-0.00895783	2010-11-04 05:00:00	0.0078181	0.000580033	-0.00723807	-0.00895783	0.000940735	0.00029593	0.000539545	-1.92006e-06	-0.000203629	0.000100152	-0.00189523	0.000160907	-0.000136859	-0.000158243	0.00143735	0.00358553	-0.00722464	0.00157448	0.00370967	0.00162889	0	0	0.00428661	0.000898587	0.00723807
-0.00895783	2010-11-04 05:30:00	0.0063966	-0.00112141	-0.00751801	-0.00895783	0.000681935	0.000105733	0.000519828	7.21648e-05	-0.000291057	9.17396e-05	-0.00176582	0.000172427	-8.11573e-05	-0.000201738	0.00127936	0.00351912	-0.00687789	0.00150732	0.00345284	0.0016408	0	0	0.00369719	0.000313628	0.00751801
-0.00895783	2010-11-04 06:00:00	0.0028429	-0.00464993	-0.00749283	-0.00895783	-0.000782888	-0.000162224	0.000351546	0.000114088	-0.00038135	8.17785e-05	-0.00163712	0.000184236	-7.83025e-05	-0.000346811	0.00109185	0.00338392	-0.00646185	0.00146147	0.00319109	0.00165099	0	0	0.00295233	-0.000304847	0.00749283
-0.00895783	2010-11-04 06:30:00	-0.0014215	-0.00874627	-0.00732477	-0.00895783	-0.00240551	-0.0005546	3.69253e-05	0.000132371	-0.000473675	7.01427e-05	-0.00150726	0.000196045	-4.24619e-05	-0.000541319	0.000888147	0.00316359	-0.00596045	0.00142293	0.00293881	0.00165946	0	0	0.00209311	-0.000904705	0.00732477
-0.00895783	2010-11-04 07:00:00	-0.0056859	-0.0129695	-0.00728362	-0.00895783	-0.0040786	-0.000974513	-0.000344339	0.000111494	-0.000547049	5.69154e-05	-0.00137626	0.000208088	-3.86955e-05	-0.000748219	0.000691292	0.00289715	-0.00532584	0.00137523	0.00268198	0.00166694	0	0	0.00116689	-0.00143415	0.00728362
-0.00895783	2010-11-04 07:30:00	-0.0099503	-0.0171139	-0.00716356	-0.00895783	-0.00570124	-0.00132466	-0.000887215	5.73281e-05	-0.000583888	4.23491e-05	-0.00124496	0.000220419	-7.45361e-05	-0.00089433	0.000505597	0.00261674	-0.00467005	0.00131182	0.00241725	0.00167392	0	0	0.000224406	-0.00184499	0.00716356
-0.00895783	2010-11-04 08:00:00	-0.0127932	-0.0198324	-0.00703923	-0.00895783	-0.00643362	-0.00155081	-0.00142564	-2.6855e-05	-0.000589285	2.66499e-05	-0.00111266	0.000232954	-4.53167e-05	-0.000910467	0.000394054	0.00231314	-0.00405426	0.00124767	0.00215754	0.00168141	0	0	-0.000683223	-0.00209588	0.00703923
-0.00895783	2010-11-04 08:30:00	-0.0142147	-0.0211929	-0.00697817	-0.00895783	-0.00638315	-0.00161345	-0.00186244	-0.000140322	-0.000547322	1.10768e-05	-0.000981353	0.000245603	-5.75273e-05	-0.000861165	0.000288971	0.00202271	-0.00347309	0.00119515	0.00189486	0.0016893	0	0	-0.00150771	-0.00215518	0.00697817
-0.00895783	2010-11-04 09:00:00	-0.0142147	-0.0219278	-0.00771311	-0.00895783	-0.0062253	-0.00160589	-0.0021354	-0.000259432	-0.000454799	-4.16386e-06	-0.00085035	0.000258195	-0.000106609	-0.000795082	0.000212325	0.00171963	-0.00297734	0.00113211	0.0016358	0.00169635	0	0	-0.00220657	-0.00200346	0.00771311
-0.00895783	2010-11-04 09:30:00	-0.0149254	-0.0221475	-0.0072221	-0.00895783	-0.0062253	-0.00156323	-0.00224563	-0.000377414	-0.000311552	-1.85241e-05	-0.0007156	0.000270962	-0.000160368	-0.000681244	0.000206941	0.00140575	-0.00251875	0.00104731	0.0013761	0.00170199	0	0	-0.00274584	-0.00163525	0.0072221
-0.00895783	2010-11-04 10:00:00	-0.0142147	-0.0213064	-0.00709167	-0.00895783	-0.00580863	-0.00141214	-0.00225757	-0.000479766	-0.000121976	-3.25487e-05	-0.000575507	0.000283902	-0.000266977	-0.000468664	0.000171651	0.00110794	-0.00209236	0.000942406	0.00111741	0.00170655	0	0	-0.0031022	-0.00106005	0.00709167
-0.00895783	2010-11-04 10:30:00	-0.0113717	-0.0183533	-0.0069816	-0.00895783	-0.00413551	-0.00106685	-0.00212206	-0.000557349	9.49787e-05	-4.68258e-05	-0.000432816	0.000296754	-0.000357608	-0.000147148	0.000185356	0.000853359	-0.00176189	0.0008149	0.000843201	0.00171087	0	0	-0.00326448	-0.00030235	0.0069816
-0.00895783	2010-11-04 11:00:00	-0.0078181	-0.0139353	-0.0061172	-0.00895783	-0.00173004	-0.000526941	-0.00183577	-0.000607284	0.000325289	-5.99301e-05	-0.000292425	0.00030949	-0.000406691	0.000207152	0.000249425	0.00063699	-0.00155152	0.000663447	0.000562492	0.00171388	0	0	-0.00323435	0.000599313	0.0061172
-0.00895783	2010-11-04 11:30:00	-0.0021322	-0.00866126	-0.00652906	-0.00895783	0.000833339	0.000129824	-0.0013201	-0.00060706	0.00056033	-7.29081e-05	-0.000153333	0.000321993	-0.000353842	0.000574488	0.000332922	0.000503901	-0.00152256	0.000499072	0.000287637	0.00171467	0	0	-0.00302614	0.00159434	0.00652906
-0.00895783	2010-11-04 12:00:00	0.0028429	-0.00257654	-0.00541944	-0.00895783	0.00376288	0.000814132	-0.000559796	-0.000551033	0.000801964	-8.60123e-05	-1.56875e-05	0.000334412	-0.000321771	0.000925175	0.000538098	0.000411134	-0.00169059	0.000331083	1.52921e-05	0.00171485	0	0	-0.0026658	0.00262295	0.00541944
-0.00895783	2010-11-04 12:30:00	0.0092395	0.00333115	-0.00590835	-0.00895783	0.00632625	0.00151399	0.000343514	-0.000444958	0.00103751	-9.82793e-05	0.000113464	0.00034677	-0.000321771	0.00124037	0.000793243	0.000351575	-0.00195728	0.000156146	-0.000256588	0.00171414	0	0	-0.00218903	0.00361993	0.00590835
-0.00895783	2010-11-04 13:00:00	0.0156361	0.00944802	-0.00618808	-0.00895783	0.00904745	0.00214807	0.00131013	-0.000297468	0.00125799	-0.00011042	0.000240721	0.000358895	-0.00026801	0.00148444	0.00104408	0.000378457	-0.00225059	-1.44835e-05	-0.000516111	0.0017127	0	0	-0.00163878	0.00451877	0.00618808
-0.00895783	2010-11-04 13:30:00	0.0206112	0.0145413	-0.00606992	-0.00895783	0.0110363	0.00266573	0.00225815	-0.000109692	0.00144837	-0.000123146	0.000369276	0.000370762	-0.000112318	0.00164501	0.00120673	0.000443552	-0.00254115	-0.000182704	-0.000780558	0.00171066	0	0	-0.00106213	0.00525629	0.00606992
-0.00895783	2010-11-04 14:00:00	0.0234542	0.0181279	-0.00532627	-0.00895783	0.0120844	0.00299675	0.00310341	0.000121248	0.00159935	-0.000136708	0.000502579	0.000382686	2.25981e-05	0.00175976	0.00124412	0.000636205	-0.00281047	-0.000357501	-0.00104008	0.0017074	0	0	-0.000506996	0.00577702	0.00532627
-0.00895783	2010-11-04 14:30:00	0.0262971	0.02056	-0.00573711	-0.00895783	0.0126589	0.00321092	0.00375319	0.000373348	0.00170247	-0.000150441	0.000631581	0.000394436	0.000160368	0.00183965	0.00120957	0.000926103	-0.00308227	-0.000526463	-0.00130546	0.00170326	0	0	-1.86252e-05	0.00603729	0.00573711
-0.00895783	2010-11-04 15:00:00	0.02914	0.0225396	-0.00660045	-0.00895783	0.0133913	0.00337044	0.00422275	0.000616702	0.00175689	-0.000163754	0.000756389	0.000406303	0.000319827	0.00189631	0.0010897	0.00122312	-0.00320728	-0.000692182	-0.00156043	0.0016991	0	0	0.000363601	0.0060086	0.00660045
-0.00895783	2010-11-04 15:30:00	0.0298508	0.0236481	-0.00620271	-0.00895783	0.0139153	0.00344863	0.00454597	0.000829532	0.00176955	-0.000176274	0.000881049	0.00041814	0.000464219	0.00192032	0.000878067	0.00153463	-0.0031324	-0.000856929	-0.00181679	0.00169392	0	0	0.000609017	0.00567995	0.00620271
-0.00895783	2010-11-04 16:00:00	0.02914	0.0227652	-0.00637483	-0.00895783	0.0133408	0.00344107	0.00472174	0.00101184	0.00173621	-0.000188371	0.00100571	0.000429978	0.000584068	0.00188986	0.000574658	0.00176839	-0.00294292	-0.00101788	-0.00207697	0.00168795	0	0	0.000697861	0.005059	0.00637483
-0.00895783	2010-11-04 16:30:00	0.0277186	0.0216419	-0.00607671	-0.00895783	0.0131829	0.00334419	0.00480143	0.00115961	0.00166484	-0.000201223	0.00113382	0.000441698	0.00066237	0.00186082	0.000156082	0.00195234	-0.00253198	-0.00117522	-0.00232831	0.00168167	0	0	0.000622698	0.00417194	0.00607671
-0.00895783	2010-11-04 17:00:00	0.0255864	0.0194972	-0.00608921	-0.00895783	0.0126084	0.00321977	0.00479699	0.0012601	0.00157318	-0.000214201	0.00126497	0.000453157	0.0006973	0.00181371	-0.000351376	0.00203352	-0.00190254	-0.00133542	-0.00258811	0.00167467	0	0	0.000388938	0.00306196	0.00608921
-0.00895783	2010-11-04 17:30:00	0.0220327	0.0165981	-0.00543461	-0.00895783	0.011876	0.00301802	0.00466259	0.00131579	0.001468	-0.000227013	0.00139987	0.000464647	0.000729374	0.00176144	-0.00085017	0.00188303	-0.00105708	-0.00150554	-0.00285033	0.00166627	0	0	1.44441e-05	0.00178656	0.00543461
-0.00895783	2010-11-04 18:00:00	0.0177683	0.0127786	-0.00498966	-0.00895783	0.0105691	0.00274207	0.00444738	0.00133695	0.00136249	-0.000238612	0.00153262	0.000476106	0.000771832	0.00170916	-0.00132557	0.00154437	1.50208e-05	-0.00169349	-0.00311255	0.00165755	0	0	-0.000471746	0.000413774	0.00498966
-0.00895783	2010-11-04 18:30:00	0.0149254	0.00879843	-0.00612697	-0.00895783	0.00931269	0.00246213	0.00414914	0.00133458	0.001259	-0.000248869	0.00166607	0.000487479	0.000778453	0.0016605	-0.00175599	0.00105154	0.0012202	-0.00188672	-0.00336798	0.00164783	0	0	-0.00103149	-0.00098231	0.00612697
-0.00895783	2010-11-04 19:00:00	0.0113717	0.00531978	-0.00605192	-0.00895783	0.0085803	0.00217063	0.00378871	0.00130394	0.00117464	-0.000258375	0.00180471	0.00049897	0.000778453	0.0015908	-0.00207985	0.000461198	0.00248122	-0.0020807	-0.00362751	0.00163719	0	0	-0.00162025	-0.00232649	0.00605192
-0.00895783	2010-11-04 19:30:00	0.0078181	0.00108502	-0.00673308	-0.00895783	0.00706505	0.00185959	0.00340856	0.00124052	0.00110583	-0.000267	0.00194741	0.000510663	0.000763389	0.00149	-0.0023116	-0.000242998	0.00373962	-0.00225707	-0.00389698	0.00162544	0	0	-0.00219019	-0.00354738	0.00673308
-0.00895783	2010-11-04 20:00:00	0.0042644	-0.00296596	-0.00723036	-0.00895783	0.00565076	0.00152143	0.00295094	0.00116108	0.00105883	-0.000274287	0.00209139	0.00052256	0.000753001	0.00136286	-0.0024811	-0.00104971	0.00498465	-0.00243594	-0.00416189	0.0016129	0	0	-0.00269357	-0.00458205	0.00723036
-0.00895783	2010-11-04 20:30:00	0.0007107	-0.00607108	-0.00678178	-0.00895783	0.00455218	0.00125261	0.00252497	0.00107063	0.00105074	-0.000280985	0.00223928	0.000534863	0.000753001	0.00132866	-0.00258148	-0.00185721	0.00621631	-0.00261685	-0.00443414	0.00160015	0	0	-0.003086	-0.00537998	0.00678178
-0.00895783	2010-11-04 21:00:00	-0.0014215	-0.00777737	-0.00635587	-0.00895783	0.00423647	0.00117043	0.00210123	0.000957788	0.00108204	-0.000288225	0.00238976	0.000547076	0.000689767	0.00134234	-0.00264986	-0.00257616	0.00734371	-0.00280003	-0.00471801	0.00158771	0	0	-0.00332953	-0.00590603	0.00635587
-0.00895783	2010-11-04 21:30:00	-0.0014215	-0.0075859	-0.0061644	-0.00895783	0.00496885	0.00120509	0.00179773	0.000838058	0.00114479	-0.000297183	0.00254399	0.000559058	0.000679379	0.00144533	-0.00266963	-0.00318548	0.00827129	-0.00296543	-0.00500141	0.00157514	0	0	-0.00339526	-0.00614239	0.0061644
-0.00895783	2010-11-04 22:00:00	-0.0007107	-0.00711271	-0.00640201	-0.00895783	0.0051267	0.00136019	0.00170276	0.000722446	0.00123798	-0.000306685	0.00270601	0.000571128	0.000679379	0.00155066	-0.00264227	-0.00370677	0.00903622	-0.00310271	-0.00529672	0.00156127	0	0	-0.00326533	-0.00608914	0.00640201
-0.00895783	2010-11-04 22:30:00	0.0014215	-0.00506281	-0.00648431	-0.00895783	0.00627575	0.00155837	0.0017433	0.00063798	0.0013748	-0.000316188	0.00286817	0.000583373	0.000611464	0.00164359	-0.0026106	-0.00409339	0.00959844	-0.003228	-0.00560037	0.00154619	0	0	-0.00293412	-0.00576375	0.00648431
-0.00895783	2010-11-04 23:00:00	0.0042644	-0.00224254	-0.00650694	-0.00895783	0.00737436	0.00182633	0.00197601	0.000575294	0.00155135	-0.000326903	0.00303424	0.000595792	0.00059731	0.00175614	-0.0025343	-0.00435535	0.00995278	-0.00333129	-0.0058992	0.00153081	0	0	-0.00240879	-0.00519928	0.00650694
-0.00895783	2010-11-04 23:30:00	0.0071073	0.00105262	-0.00605468	-0.00895783	0.00847291	0.00220715	0.00227202	0.000538617	0.00175495	-0.000338499	0.0032006	0.000608412	0.000505769	0.00186353	-0.00246881	-0.00451189	0.0101605	-0.00341757	-0.00620156	0.00151491	0	0	-0.00170883	-0.00444176	0.00605468
-0.00895783	2010-11-05	0.0127932	0.00621738	-0.00657582	-0.00895783	0.0108279	0.00264618	0.00268827	0.000546855	0.00196395	-0.000350889	0.00336666	0.000620741	0.000531221	0.00201957	-0.00241375	-0.00457066	0.0102002	-0.00348974	-0.00649788	0.00149821	0	0	-0.000865007	-0.00354669	0.00657582
-0.00895783	2010-11-05 00:30:00	0.0177683	0.0112423	-0.00652598	-0.00895783	0.0127094	0.00313986	0.00323114	0.000591879	0.00217684	-0.00036416	0.00353173	0.000632897	0.000576535	0.00214594	-0.00229893	-0.00460545	0.0101015	-0.00355782	-0.00679959	0.00148112	0	0	8.2504e-05	-0.00257522	0.00652598
-0.00895783	2010-11-05 01:00:00	0.0227434	0.0160551	-0.00668826	-0.00895783	0.014332	0.00357932	0.00383844	0.000686444	0.00239023	-0.000377849	0.00369649	0.000644702	0.000591601	0.00228895	-0.00221112	-0.00456486	0.00989872	-0.00363521	-0.00710492	0.0014636	0	0	0.00108647	-0.00159002	0.00668826
-0.00895783	2010-11-05 01:30:00	0.0277186	0.0210746	-0.00664405	-0.00895783	0.0160051	0.00401878	0.00447961	0.000808543	0.0025928	-0.000391498	0.00385926	0.000656046	0.000679379	0.00245661	-0.00206355	-0.00447025	0.00964547	-0.00371168	-0.00742178	0.0014455	0	0	0.00209538	-0.000651337	0.00664405
-0.00895783	2010-11-05 02:00:00	0.0326937	0.0260358	-0.00665786	-0.00895783	0.0178361	0.00449291	0.00511745	0.000949037	0.00278454	-0.0004041	0.00401638	0.000667273	0.000689767	0.00260478	-0.00193688	-0.00437801	0.00940552	-0.00379028	-0.00773064	0.00142667	0	0	0.00305648	0.000186701	0.00665786
-0.00895783	2010-11-05 02:30:00	0.0376688	0.0310928	-0.00657602	-0.00895783	0.0200332	0.00495192	0.00577278	0.00110967	0.00294871	-0.000416032	0.00417235	0.000678237	0.000719897	0.00274418	-0.00190379	-0.00424281	0.00918433	-0.00387833	-0.00802919	0.00140744	0	0	0.00391884	0.000879174	0.00657602
-0.00895783	2010-11-05 03:00:00	0.0419332	0.03481	-0.0071232	-0.00895783	0.0212897	0.00532561	0.00641062	0.00128007	0.00307534	-0.000428548	0.00432458	0.000688535	0.000785986	0.00285531	-0.00191065	-0.00409786	0.00905112	-0.00396939	-0.0083295	0.00138781	0	0	0.00463631	0.00139281	0.0071232
-0.00895783	2010-11-05 03:30:00	0.0447762	0.0373628	-0.00741337	-0.00895783	0.0219716	0.00558643	0.00701236	0.00146661	0.00315614	-0.000442028	0.00447391	0.000698455	0.000856756	0.00295624	-0.00205391	-0.00389493	0.00898183	-0.00407392	-0.00862015	0.00136748	0	0	0.00517021	0.00170761	0.00741337
-0.00895783	2010-11-05 04:00:00	0.0461976	0.0395197	-0.00667787	-0.00895783	0.0229123	0.0057655	0.00750164	0.00165241	0.00319941	-0.000455424	0.00462584	0.000708261	0.000899218	0.00305498	-0.00218669	-0.00369886	0.00893936	-0.00418651	-0.00891015	0.00134705	0	0	0.00549158	0.00181767	0.00667787
-0.00895783	2010-11-05 04:30:00	0.0476191	0.0404426	-0.00717647	-0.00895783	0.0232785	0.00590547	0.0078729	0.00181982	0.00320294	-0.000468153	0.00477547	0.000717979	0.000955834	0.00312184	-0.00232599	-0.00359159	0.00900348	-0.00429828	-0.00921028	0.00132661	0	0	0.00558282	0.00173111	0.00717647
-0.00895783	2010-11-05 05:00:00	0.0483298	0.0408198	-0.00750999	-0.00895783	0.0236447	0.00599522	0.00811642	0.00196883	0.00317976	-0.000480085	0.00491731	0.000727232	0.00104452	0.00317631	-0.00249441	-0.00350225	0.00917957	-0.00440943	-0.00949972	0.00130565	0	0	0.00543878	0.00146925	0.00750999
-0.00895783	2010-11-05 05:30:00	0.0476191	0.0403337	-0.00728535	-0.00895783	0.0238026	0.00600721	0.00829553	0.00210171	0.00312377	-0.000492099	0.0050577	0.000736284	0.00111061	0.00314598	-0.0026524	-0.00349487	0.00941959	-0.00450948	-0.00977681	0.00128422	0	0	0.00506705	0.00106502	0.00728535
-0.00895783	2010-11-05 06:00:00	0.0461976	0.0384158	-0.00778176	-0.00895783	0.023228	0.00588722	0.00840466	0.00221269	0.00305393	-0.000505619	0.0051955	0.000745423	0.00112568	0.00304221	-0.00283883	-0.00357631	0.00972903	-0.00459243	-0.010049	0.00126317	0	0	0.00448757	0.000560739	0.00778176
-0.00895783	2010-11-05 06:30:00	0.042644	0.0352943	-0.00734966	-0.00895783	0.0219211	0.00559615	0.00836633	0.00229716	0.0029731	-0.000520647	0.0053268	0.000754593	0.00120307	0.00287171	-0.0030328	-0.00370413	0.0102064	-0.0046721	-0.0103131	0.00124165	0	0	0.00373146	5.41528e-06	0.00734966
-0.00895783	2010-11-05 07:00:00	0.0376688	0.0310877	-0.00658112	-0.00895783	0.0200901	0.00520377	0.00814668	0.00234422	0.0028872	-0.0005353	0.0054604	0.000764081	0.00123799	0.00268507	-0.00325271	-0.00396768	0.0108038	-0.00476051	-0.0105738	0.00122122	0	0	0.00283926	-0.000548368	0.00658112
-0.00895783	2010-11-05 07:30:00	0.0334044	0.0268958	-0.00650858	-0.00895783	0.018417	0.00477986	0.00774792	0.00235499	0.00282448	-0.00055058	0.00559545	0.000773597	0.00124267	0.00256594	-0.00346503	-0.00424018	0.0114917	-0.00486065	-0.0108349	0.00120048	0	0	0.00185857	-0.00104777	0.00650858
-0.00895783	2010-11-05 08:00:00	0.0298508	0.0231504	-0.00670043	-0.00895783	0.0170027	0.00447994	0.00720616	0.00232836	0.00278831	-0.000566445	0.00573294	0.000783347	0.00130876	0.00250411	-0.00365973	-0.0045372	0.0122116	-0.00495888	-0.0110935	0.00117954	0	0	0.000841217	-0.00144308	0.00670043
-0.00895783	2010-11-05 08:30:00	0.0277186	0.020898	-0.00682059	-0.00895783	0.0168449	0.00425422	0.00668634	0.0022632	0.00277429	-0.000582062	0.00587548	0.000793095	0.00130214	0.00250114	-0.00386774	-0.00483975	0.0129501	-0.00505031	-0.0113575	0.0011592	0	0	-0.000159809	-0.00169099	0.00682059
-0.00895783	2010-11-05 09:00:00	0.0255864	0.0183091	-0.00727734	-0.00895783	0.0159042	0.00414892	0.00627898	0.00216699	0.002799	-0.000597385	0.00602192	0.000802873	0.0012663	0.00249611	-0.00402716	-0.00515706	0.0136459	-0.00513956	-0.0116302	0.00113817	0	0	-0.00109353	-0.00175753	0.00727734
-0.00895783	2010-11-05 09:30:00	0.0241649	0.0170552	-0.00710968	-0.00895783	0.0159042	0.00404405	0.00597325	0.00205877	0.00287174	-0.000611287	0.00616895	0.000812533	0.00120215	0.0025134	-0.0041524	-0.00554157	0.0143417	-0.00524183	-0.0119132	0.00111732	0	0	-0.00191407	-0.00162062	0.00710968
-0.00895783	2010-11-05 10:00:00	0.0241649	0.016163	-0.00800192	-0.00895783	0.015538	0.00402407	0.00581164	0.00194017	0.00298285	-0.000624474	0.00630819	0.000822048	0.00114177	0.00264828	-0.00430247	-0.00587285	0.0150322	-0.00537735	-0.0121914	0.00109544	0	0	-0.00258344	-0.00127189	0.00800192
-0.00895783	2010-11-05 10:30:00	0.0234542	0.01675	-0.0067042	-0.00895783	0.0159546	0.00419428	0.00569918	0.00183032	0.00313505	-0.000638037	0.00644584	0.000831155	0.00102569	0.00292539	-0.00439135	-0.00622626	0.0156212	-0.0055225	-0.0124581	0.00107291	0	0	-0.00307384	-0.000717753	0.0067042
-0.00895783	2010-11-05 11:00:00	0.0270078	0.0203296	-0.0066782	-0.00895783	0.0184106	0.00461333	0.00574418	0.00173947	0.00330821	-0.000651185	0.00658953	0.000839509	0.00102283	0.00325723	-0.00442121	-0.00655754	0.0160875	-0.00567502	-0.0127223	0.00105127	0	0	-0.00336934	2.03905e-05	0.0066782
-0.00895783	2010-11-05 11:30:00	0.0326937	0.0247354	-0.00795834	-0.00895783	0.020974	0.00516523	0.00607962	0.00167803	0.00349642	-0.000663704	0.00673612	0.000848128	0.00101907	0.00356004	-0.00437691	-0.00685403	0.0164019	-0.00584204	-0.0129975	0.00102858	0	0	-0.00346677	0.000906987	0.00795834
-0.00895783	2010-11-05 12:00:00	0.0362474	0.028651	-0.00759643	-0.00895783	0.0225966	0.00572911	0.00662583	0.00167487	0.00370678	-0.000674173	0.00688055	0.000856979	0.000994526	0.00381999	-0.00423042	-0.00715183	0.016551	-0.00601266	-0.0132818	0.00100521	0	0	-0.00337579	0.00189407	0.00759643
-0.00895783	2010-11-05 12:30:00	0.0405118	0.0339132	-0.00659863	-0.00895783	0.0250021	0.00627344	0.00735225	0.00172915	0.00392643	-0.000683008	0.00702699	0.000865504	0.00103322	0.00406832	-0.00399324	-0.00736398	0.0165962	-0.0061889	-0.0135609	0.000981654	0	0	-0.00311812	0.00292393	0.00659863
-0.00895783	2010-11-05 13:00:00	0.0461976	0.0392416	-0.00695604	-0.00895783	0.0274076	0.00681021	0.00817031	0.00181734	0.00415048	-0.000691673	0.00717257	0.000873393	0.000998292	0.00429562	-0.00378488	-0.0075258	0.0165454	-0.00635846	-0.0138462	0.000958477	0	0	-0.00272589	0.00393262	0.00695604
-0.00895783	2010-11-05 13:30:00	0.050462	0.0435142	-0.00694784	-0.00895783	0.0287714	0.00728477	0.00895115	0.00195044	0.00434559	-0.000700631	0.00731931	0.000880965	0.00109828	0.00445618	-0.00363266	-0.00758957	0.0164308	-0.00651723	-0.0141258	0.000934505	0	0	-0.00223935	0.00485391	0.00694784
-0.00895783	2010-11-05 14:00:00	0.0547264	0.0478614	-0.00686496	-0.00895783	0.0304445	0.0076469	0.00964036	0.0021227	0.00449234	-0.000710552	0.00746244	0.000888712	0.00128605	0.00457596	-0.00351823	-0.00753107	0.016292	-0.00668772	-0.0144153	0.000910442	0	0	-0.00170398	0.00562375	0.00686496
-0.00895783	2010-11-05 14:30:00	0.0575693	0.050959	-0.00661033	-0.00895783	0.0313347	0.0079384	0.0102901	0.00232762	0.00460545	-0.000720975	0.00760024	0.000896459	0.00141914	0.00469212	-0.00352185	-0.00736108	0.0160653	-0.00685321	-0.0147003	0.000887185	0	0	-0.00116719	0.00618462	0.00661033
-0.00895783	2010-11-05 15:00:00	0.0597015	0.0536787	-0.00602278	-0.00895783	0.0322755	0.00820679	0.0107936	0.00254057	0.00468828	-0.000731568	0.00774508	0.000904175	0.00148043	0.00480467	-0.00350673	-0.00712758	0.0158869	-0.00702083	-0.0149818	0.000864322	0	0	-0.000674941	0.00648966	0.00602278
-0.00895783	2010-11-05 15:30:00	0.0625445	0.0563817	-0.00616283	-0.00895783	0.0335824	0.00844807	0.011189	0.00273037	0.00473358	-0.000741575	0.00788837	0.00091163	0.0016182	0.00494549	-0.00358054	-0.00687062	0.0158605	-0.00717534	-0.0152787	0.000841051	0	0	-0.000268476	0.00650619	0.00616283
-0.00895783	2010-11-05 16:00:00	0.0646767	0.0575848	-0.00709193	-0.00895783	0.0340559	0.00862714	0.011593	0.00289665	0.00473508	-0.000751078	0.00803221	0.000918797	0.00173052	0.00497621	-0.00383358	-0.00659627	0.0159726	-0.00730327	-0.0155658	0.000817365	0	0	1.86836e-05	0.00621836	0.00709193
-0.00895783	2010-11-05 16:30:00	0.0639659	0.0574719	-0.00649399	-0.00895783	0.0342643	0.00861644	0.0118704	0.0030543	0.0047058	-0.000760581	0.00817764	0.000925874	0.00176727	0.00491168	-0.00416684	-0.00638649	0.0161594	-0.00743106	-0.0158635	0.000793303	0	0	0.000163113	0.00562863	0.00649399
-0.00895783	2010-11-05 17:00:00	0.0604123	0.0550847	-0.0053276	-0.00895783	0.0329069	0.00842625	0.0120581	0.00318769	0.00464509	-0.000771462	0.00831688	0.000932604	0.00185128	0.0048079	-0.00458542	-0.00622889	0.0165463	-0.00756588	-0.0161656	0.000769428	0	0	0.000153169	0.0047581	0.0053276
-0.00895783	2010-11-05 17:30:00	0.0575693	0.0520663	-0.00550297	-0.00895783	0.0316504	0.00816985	0.0120012	0.00328541	0.00456239	-0.00078352	0.00845238	0.00093916	0.00187206	0.0047555	-0.00503311	-0.00620148	0.0171464	-0.00771733	-0.0164556	0.000745153	0	0	-1.01911e-05	0.00364543	0.00550297
-0.00895783	2010-11-05 18:00:00	0.0547264	0.0492937	-0.00543265	-0.00895783	0.0311264	0.00794412	0.0117544	0.00335024	0.00445974	-0.000794574	0.00858238	0.000945775	0.00191543	0.00477576	-0.00540989	-0.00641496	0.0178852	-0.00787717	-0.016743	0.00072055	0	0	-0.000313494	0.00234461	0.00543265
-0.00895783	2010-11-05 18:30:00	0.0525942	0.0461302	-0.00646396	-0.00895783	0.0303435	0.00776905	0.0114714	0.00336853	0.00434983	-0.000804289	0.00871238	0.000952274	0.00199944	0.00477434	-0.00572588	-0.00676284	0.0188238	-0.00805317	-0.0170147	0.000694541	0	0	-0.000731731	0.00092153	0.00646396
-0.00895783	2010-11-05 19:00:00	0.0490406	0.0426465	-0.00639414	-0.00895783	0.0296111	0.00754375	0.0111307	0.00336328	0.00425481	-0.00081329	0.00883849	0.000959095	0.00202489	0.00474685	-0.00604328	-0.00718188	0.0197836	-0.0082201	-0.0172818	0.000668452	0	0	-0.00123017	-0.000550213	0.00639414
-0.00895783	2010-11-05 19:30:00	0.0461976	0.0385552	-0.00764239	-0.00895783	0.0283547	0.00725625	0.0108358	0.00333264	0.00416841	-0.00082154	0.00895595	0.000966467	0.00204761	0.00465612	-0.00626099	-0.00772979	0.0207889	-0.00838128	-0.0175381	0.000642875	0	0	-0.00176685	-0.00199413	0.00764239
-0.00895783	2010-11-05 20:00:00	0.0419332	0.034224	-0.00770918	-0.00895783	0.0268395	0.00692965	0.01052	0.00326922	0.00412092	-0.000828115	0.00907152	0.000973922	0.00195607	0.00456396	-0.00643122	-0.0083681	0.0219006	-0.00854315	-0.0177796	0.000617996	0	0	-0.00229557	-0.00333582	0.00770918
-0.00895783	2010-11-05 20:30:00	0.0369581	0.0304916	-0.00646651	-0.00895783	0.0257914	0.00661861	0.0100952	0.0031834	0.00410013	-0.000834142	0.0091868	0.000980912	0.00191828	0.0044789	-0.00661906	-0.00905569	0.0230232	-0.0087079	-0.0180273	0.00059365	0	0	-0.00276921	-0.00450772	0.00646651
-0.00895783	2010-11-05 21:00:00	0.0334044	0.0273419	-0.00606251	-0.00895783	0.0246928	0.00636934	0.00966811	0.00307744	0.0041015	-0.00084013	0.00930137	0.000987643	0.00192867	0.00447735	-0.00677094	-0.00970401	0.0241933	-0.00889298	-0.0182633	0.000569975	0	0	-0.00314301	-0.00545343	0.00606251
-0.00895783	2010-11-05 21:30:00	0.0326937	0.0254042	-0.00728949	-0.00895783	0.0241687	0.0062716	0.00926075	0.00297447	0.00412501	-0.000845991	0.00942183	0.000994722	0.00194659	0.00456434	-0.00691092	-0.010205	0.0251207	-0.00906806	-0.0184947	0.000546829	0	0	-0.0033778	-0.00613111	0.00728949
-0.00895783	2010-11-05 22:00:00	0.0326937	0.0254901	-0.00720361	-0.00895783	0.0249516	0.00637204	0.00895835	0.002872	0.00417847	-0.000852061	0.00953655	0.00100157	0.00193529	0.00468993	-0.006935	-0.010647	0.0257817	-0.0092228	-0.0187378	0.000523642	0	0	-0.00344271	-0.00651583	0.00720361
-0.00895783	2010-11-05 22:30:00	0.0341152	0.0270097	-0.00710552	-0.00895783	0.026208	0.00657779	0.00891476	0.00276553	0.004261	-0.00085763	0.00964233	0.00100877	0.00192491	0.00484675	-0.00686985	-0.0110784	0.0263495	-0.00935527	-0.0189515	0.000498935	0	0	-0.00331738	-0.00660078	0.00710552
-0.00895783	2010-11-05 23:00:00	0.0355366	0.0285583	-0.00697833	-0.00895783	0.0267825	0.00686929	0.00901862	0.00267932	0.00437853	-0.000863155	0.00974116	0.00101614	0.00185037	0.0049615	-0.00678239	-0.0114157	0.0268239	-0.00948032	-0.0191463	0.00047323	0	0	-0.00299344	-0.00639711	0.00697833
-0.00895783	2010-11-05 23:30:00	0.0383796	0.0318396	-0.00654005	-0.00895783	0.0284052	0.00716078	0.00931908	0.00262825	0.00451822	-0.00086981	0.009841	0.00102368	0.00183622	0.00507766	-0.00670755	-0.0117112	0.0271515	-0.00958458	-0.0193298	0.000446527	0	0	-0.00247517	-0.00593264	0.00654005
-0.00895783	2010-11-06	0.0419332	0.0353486	-0.00658462	-0.00895783	0.0297121	0.00752605	0.00972977	0.00260534	0.00467818	-0.000877177	0.00994604	0.00103155	0.00178714	0.0051511	-0.00669316	-0.0118606	0.0273648	-0.00966475	-0.0195219	0.000420755	0	0	-0.00177935	-0.00524944	0.00658462
-0.00895783	2010-11-06 00:30:00	0.0461976	0.0393667	-0.00683088	-0.00895783	0.0311769	0.00784509	0.0101568	0.00263085	0.00485151	-0.000885257	0.0100571	0.00103941	0.00181544	0.00519537	-0.00669424	-0.0119109	0.0274418	-0.00974016	-0.019716	0.000395852	0	0	-0.000934337	-0.00440066	0.00683088
-0.00895783	2010-11-06 01:00:00	0.0497513	0.0431071	-0.00664424	-0.00895783	0.0320671	0.00816769	0.010632	0.00269201	0.00502077	-0.000892417	0.0101691	0.00104724	0.00189374	0.00523461	-0.00662729	-0.0119589	0.0274097	-0.00980454	-0.0199306	0.000369648	0	0	2.16477e-05	-0.00344659	0.00664424
-0.00895783	2010-11-06 01:30:00	0.0525942	0.0475747	-0.00501948	-0.00895783	0.0335824	0.00848274	0.0110754	0.00279171	0.00518597	-0.000898906	0.0102769	0.00105528	0.00193906	0.00527449	-0.00652651	-0.0119536	0.027319	-0.00986818	-0.0201379	0.000342624	0	0	0.00104276	-0.00245057	0.00501948
-0.00895783	2010-11-06 02:00:00	0.0575693	0.0518771	-0.00569216	-0.00895783	0.0348388	0.00882089	0.0115494	0.00291144	0.00532782	-0.000905229	0.0103872	0.00106366	0.00199659	0.00533619	-0.00640307	-0.011898	0.0271616	-0.00993066	-0.0203399	0.000314801	0	0	0.00207827	-0.00147482	0.00569216
-0.00895783	2010-11-06 02:30:00	0.0618337	0.0560222	-0.0058115	-0.00895783	0.0360952	0.00912438	0.0120071	0.00303404	0.00543466	-0.000911675	0.0104854	0.00107223	0.00205229	0.00540228	-0.00630915	-0.0117831	0.0270097	-0.00998151	-0.0205375	0.000286578	0	0	0.00307557	-0.000576486	0.0058115
-0.00895783	2010-11-06 03:00:00	0.0668089	0.0594412	-0.00736771	-0.00895783	0.0370359	0.00938121	0.0124341	0.00316416	0.00551057	-0.000918373	0.0105851	0.0010809	0.0020806	0.00546397	-0.0063441	-0.0116537	0.0268817	-0.010032	-0.0207083	0.000258253	0	0	0.00398325	0.000195699	0.00736771
-0.00895783	2010-11-06 03:30:00	0.0689411	0.0622782	-0.00666289	-0.00895783	0.0377179	0.00961449	0.012872	0.00329878	0.00555976	-0.000925238	0.0106912	0.00108972	0.00212682	0.00553509	-0.00643371	-0.011562	0.0268394	-0.0100868	-0.0208894	0.000229638	0	0	0.00475411	0.000804194	0.00666289
-0.00895783	2010-11-06 04:00:00	0.071784	0.0650613	-0.00672267	-0.00895783	0.0388164	0.00984378	0.0132325	0.0034254	0.00558275	-0.000932983	0.010782	0.00109851	0.00209852	0.00561137	-0.00661368	-0.0114429	0.0269648	-0.0101442	-0.0210773	0.000201722	0	0	0.00534786	0.00122453	0.00672267
-0.00895783	2010-11-06 04:30:00	0.0739162	0.0672587	-0.00665749	-0.00895783	0.0398076	0.010054	0.0135449	0.00354389	0.00557732	-0.000939767	0.0108643	0.00110704	0.00213721	0.00560931	-0.00681666	-0.0113267	0.0271274	-0.0101913	-0.0212348	0.000172944	0	0	0.00573348	0.00144635	0.00665749
-0.00895783	2010-11-06 05:00:00	0.0739162	0.0681029	-0.00581327	-0.00895783	0.0400729	0.0101206	0.0138845	0.00365611	0.00553689	-0.000945462	0.0109494	0.00111528	0.0021589	0.00550644	-0.00697499	-0.011251	0.0273275	-0.0102257	-0.0213762	0.000141258	0	0	0.00589095	0.0014735	0.00581327
-0.00895783	2010-11-06 05:30:00	0.0732055	0.0669775	-0.00622796	-0.00895783	0.0393405	0.00998548	0.0140777	0.00376721	0.00548447	-0.000950778	0.0110364	0.0011239	0.00216929	0.00533142	-0.00713695	-0.0112558	0.0275061	-0.0102509	-0.0215371	0.000108685	0	0	0.00581237	0.00132336	0.00622796
-0.00895783	2010-11-06 06:00:00	0.071784	0.0643041	-0.00747989	-0.00895783	0.0376674	0.00969797	0.0141016	0.00386493	0.00540227	-0.000955845	0.0111164	0.00113298	0.00222214	0.00518983	-0.00722617	-0.0113172	0.0277301	-0.0102661	-0.0217016	7.56023e-05	0	0	0.00550239	0.00102526	0.00747989
-0.00895783	2010-11-06 06:30:00	0.0689411	0.0615403	-0.00740081	-0.00895783	0.0365688	0.00938693	0.01393	0.00393214	0.00529742	-0.00096045	0.0111928	0.00114203	0.00222967	0.00507792	-0.00729851	-0.0115064	0.0279995	-0.0102822	-0.0218502	4.24396e-05	0	0	0.00497791	0.000618344	0.00740081
-0.00895783	2010-11-06 07:00:00	0.0660981	0.0586227	-0.0074754	-0.00895783	0.0356786	0.00909899	0.0135521	0.00396018	0.00519157	-0.000965597	0.0112683	0.00115059	0.00225044	0.00499738	-0.00737085	-0.0117381	0.0283701	-0.0102968	-0.0219928	1.0494e-05	0	0	0.00426706	0.000148875	0.0074754
-0.00895783	2010-11-06 07:30:00	0.0632552	0.0551878	-0.00806736	-0.00895783	0.0344221	0.00885015	0.013125	0.00395256	0.00507997	-0.000972126	0.0113386	0.00115927	0.0023316	0.00488703	-0.00741187	-0.0120327	0.0288049	-0.0103166	-0.0221261	-2.07573e-05	0	0	0.00340757	-0.00033287	0.00806736
-0.00895783	2010-11-06 08:00:00	0.0597015	0.0520797	-0.00762183	-0.00895783	0.0336393	0.0085471	0.012734	0.00391792	0.00498225	-0.000979453	0.0114162	0.00116876	0.00227784	0.00482017	-0.00751049	-0.0122928	0.0292927	-0.0103306	-0.0222614	-5.26394e-05	0	0	0.00244453	-0.000775857	0.00762183
-0.00895783	2010-11-06 08:30:00	0.0540157	0.0482415	-0.00577421	-0.00895783	0.0320166	0.00833293	0.0123397	0.00385049	0.00491497	-0.000986613	0.0114906	0.00117868	0.0022033	0.00470413	-0.00759615	-0.0124923	0.0297672	-0.0103252	-0.0224101	-8.51216e-05	0	0	0.00142777	-0.00113162	0.00577421
-0.00895783	2010-11-06 09:00:00	0.0525942	0.0461377	-0.00645653	-0.00895783	0.0320166	0.00807653	0.0119815	0.00375367	0.00489791	-0.000993603	0.0115606	0.00118901	0.00210514	0.00458139	-0.00767279	-0.0126834	0.0302098	-0.010316	-0.0225441	-0.000118305	0	0	0.000408914	-0.00135742	0.00645653
-0.00895783	2010-11-06 09:30:00	0.0490406	0.0429058	-0.0061348	-0.00895783	0.0305014	0.00784681	0.011668	0.00363507	0.00492076	-0.000999717	0.0116297	0.00119972	0.0020976	0.00450433	-0.00780201	-0.0128231	0.0306015	-0.0103119	-0.0226722	-0.000151569	0	0	-0.000561627	-0.00141914	0.0061348
-0.00895783	2010-11-06 10:00:00	0.0469084	0.040466	-0.00644243	-0.00895783	0.0295038	0.0076793	0.0112606	0.00352696	0.00496795	-0.00100658	0.0117033	0.00121078	0.00203723	0.00454911	-0.0078484	-0.0129638	0.0308199	-0.0103043	-0.0227966	-0.000184034	0	0	-0.00143766	-0.00129368	0.00644243
-0.00895783	2010-11-06 10:30:00	0.0469084	0.0405486	-0.00635985	-0.00895783	0.0302866	0.00769043	0.0109899	0.00342563	0.00503966	-0.0010137	0.0117812	0.00122291	0.00202022	0.00468554	-0.00781419	-0.0130932	0.0308917	-0.0103046	-0.0229343	-0.000216705	0	0	-0.00217991	-0.000970775	0.00635985
-0.00895783	2010-11-06 11:00:00	0.0476191	0.0411946	-0.00642446	-0.00895783	0.0309181	0.00785708	0.0108916	0.00331978	0.00513774	-0.00101981	0.0118505	0.00123565	0.00196646	0.00486121	-0.00769002	-0.0132099	0.0309022	-0.0103308	-0.0230759	-0.000248964	0	0	-0.00275832	-0.000454035	0.00642446
-0.00895783	2010-11-06 11:30:00	0.0497513	0.0425636	-0.00718771	-0.00895783	0.0317514	0.00810192	0.0108524	0.00323706	0.00525984	-0.00102526	0.0119094	0.00124815	0.00192491	0.00509921	-0.00748954	-0.0133926	0.0308142	-0.0103755	-0.0231979	-0.000281233	0	0	-0.00315377	0.000238782	0.00718771
-0.00895783	2010-11-06 12:00:00	0.0518835	0.0455478	-0.00633574	-0.00895783	0.0332162	0.00849386	0.0111038	0.00318413	0.00540612	-0.00102915	0.0119497	0.00126171	0.00193062	0.00541789	-0.00728045	-0.0135341	0.0307048	-0.0104305	-0.0232921	-0.000314134	0	0	-0.00335913	0.00107641	0.00633574
-0.00895783	2010-11-06 12:30:00	0.0582801	0.0502841	-0.00799605	-0.00895783	0.0359374	0.0090342	0.0115505	0.00315671	0.00557471	-0.00103305	0.0119896	0.00127602	0.00179376	0.0056852	-0.00712608	-0.0135768	0.0305261	-0.0104843	-0.02335	-0.000348207	0	0	-0.00337947	0.00201559	0.00799605
-0.00895783	2010-11-06 13:00:00	0.061123	0.0547865	-0.00633655	-0.00895783	0.038084	0.00953587	0.0121131	0.00316946	0.00574837	-0.00103648	0.0120346	0.00129111	0.00179467	0.00584073	-0.00699975	-0.0135183	0.0302514	-0.0105429	-0.0234124	-0.000381181	0	0	-0.00323158	0.00300343	0.00633655
-0.00895783	2010-11-06 13:30:00	0.0653874	0.0583	-0.00708737	-0.00895783	0.0390248	0.00992111	0.0127837	0.00322724	0.00590308	-0.00103916	0.0120807	0.00130663	0.00190036	0.00592721	-0.00685689	-0.0134015	0.029966	-0.0106093	-0.0234996	-0.000414267	0	0	-0.00294262	0.00398047	0.00708737
-0.00895783	2010-11-06 14:00:00	0.0696518	0.0619068	-0.00774502	-0.00895783	0.0403317	0.0101899	0.0134227	0.00334832	0.00605052	-0.00103967	0.0121147	0.00132198	0.00193906	0.00602801	-0.00675792	-0.0132202	0.0295099	-0.0106825	-0.0235807	-0.00044752	0	0	-0.00254811	0.00488433	0.00774502
-0.00895783	2010-11-06 14:30:00	0.0724947	0.064863	-0.00763167	-0.00895783	0.0409631	0.0104579	0.0139883	0.00349282	0.0061621	-0.001039	0.0121485	0.00133706	0.00199659	0.00617463	-0.00656968	-0.0129843	0.0290007	-0.0107547	-0.023638	-0.000479595	0	0	-0.00208935	0.0056537	0.00763167
-0.00895783	2010-11-06 15:00:00	0.0753377	0.0683592	-0.00697847	-0.00895783	0.042371	0.0107574	0.0143499	0.00363958	0.00622599	-0.00103845	0.0121809	0.00135168	0.00214189	0.00628938	-0.00643151	-0.0126676	0.0285608	-0.0108244	-0.023699	-0.000512586	0	0	-0.00161048	0.00623247	0.00697847
-0.00895783	2010-11-06 15:30:00	0.0767591	0.0713976	-0.00536153	-0.00895783	0.0437853	0.0109947	0.0147758	0.00379785	0.00622849	-0.00103891	0.0122121	0.00136628	0.00229758	0.00636502	-0.00640669	-0.0123632	0.0281184	-0.0108857	-0.0237637	-0.000546244	0	0	-0.00115523	0.00657357	0.00536153
-0.00895783	2010-11-06 16:00:00	0.0781806	0.0723575	-0.0058231	-0.00895783	0.0437348	0.0111702	0.0151635	0.00395098	0.00617909	-0.00103661	0.0122483	0.00138084	0.00236744	0.00639845	-0.00642471	-0.0121421	0.0278067	-0.0109473	-0.023834	-0.000578935	0	0	-0.000763861	0.00664245	0.0058231
-0.00895783	2010-11-06 16:30:00	0.0781806	0.0730643	-0.00511633	-0.00895783	0.044101	0.0111861	0.0154267	0.0041005	0.00610959	-0.00103422	0.012276	0.00139543	0.00239198	0.00639845	-0.00660037	-0.0118775	0.0277379	-0.0110154	-0.0239108	-0.000612925	0	0	-0.000470233	0.00641978	0.00511633
-0.00895783	2010-11-06 17:00:00	0.0774699	0.0725776	-0.00489226	-0.00895783	0.0437348	0.0111395	0.0156647	0.00421312	0.00601793	-0.00103372	0.0123023	0.00141014	0.00242497	0.00635211	-0.00689766	-0.0116108	0.0279194	-0.0110869	-0.0239711	-0.00064713	0	0	-0.000299371	0.00590318	0.00489226
-0.00895783	2010-11-06 17:30:00	0.0746269	0.0709657	-0.00366124	-0.00895783	0.0432107	0.0109497	0.0156766	0.00430346	0.00589007	-0.00103414	0.0123319	0.00142471	0.00244288	0.00622808	-0.00724712	-0.0114782	0.0282395	-0.0111366	-0.0240382	-0.000682019	0	0	-0.000265684	0.00510784	0.00366124
-0.00895783	2010-11-06 18:00:00	0.071784	0.0674796	-0.00430444	-0.00895783	0.0414872	0.0106275	0.0155564	0.00437416	0.00572198	-0.00103481	0.012358	0.00143982	0.0025552	0.00602208	-0.00762032	-0.0114044	0.0286554	-0.0111691	-0.0241092	-0.000716713	0	0	-0.000371924	0.00406601	0.00430444
-0.00895783	2010-11-06 18:30:00	0.0675196	0.0629472	-0.00457236	-0.00895783	0.0396057	0.0101423	0.0152701	0.00441433	0.00554189	-0.00103581	0.0123804	0.00145494	0.00259013	0.00574251	-0.00795716	-0.0114371	0.0291115	-0.0112097	-0.024174	-0.000751218	0	0	-0.000609006	0.00282519	0.00457236
-0.00895783	2010-11-06 19:00:00	0.061123	0.0571748	-0.0039482	-0.00895783	0.0369919	0.0095162	0.0147872	0.00442798	0.00537449	-0.00103628	0.0124072	0.00147012	0.00258351	0.00553832	-0.00820727	-0.0116034	0.0296876	-0.011272	-0.0242349	-0.000786619	0	0	-0.000956674	0.0014453	0.0039482
-0.00895783	2010-11-06 19:30:00	0.0547264	0.0511074	-0.00361896	-0.00895783	0.0342138	0.00898699	0.0140455	0.00438572	0.00522199	-0.00103577	0.0124382	0.0014852	0.00260143	0.00549301	-0.00834544	-0.0119586	0.0303755	-0.011321	-0.024309	-0.000822227	0	0	-0.00138497	-5.00336e-06	0.00361896
-0.00895783	2010-11-06 20:00:00	0.0518835	0.0472282	-0.00465529	-0.00895783	0.0336393	0.00862843	0.0132799	0.00428941	0.0050852	-0.00103356	0.0124754	0.00149997	0.00259675	0.00546346	-0.00850739	-0.0124928	0.0311676	-0.0113479	-0.0243907	-0.000857726	0	0	-0.00185643	-0.00145274	0.00465529
-0.00895783	2010-11-06 20:30:00	0.050462	0.0437641	-0.00669788	-0.00895783	0.0333236	0.00832181	0.0126149	0.00414367	0.00496753	-0.00103084	0.0125253	0.00151436	0.00257883	0.00533142	-0.0086787	-0.0130165	0.0320687	-0.0114051	-0.0244899	-0.000893131	0	0	-0.00232875	-0.00282527	0.00669788
-0.00895783	2010-11-06 21:00:00	0.0412225	0.0377512	-0.00347132	-0.00895783	0.0302931	0.007933	0.0120392	0.00398365	0.00488689	-0.0010287	0.012581	0.00152866	0.00249106	0.00517679	-0.00881256	-0.0134848	0.0329484	-0.0114816	-0.0246039	-0.000928324	0	0	-0.00275789	-0.0040549	0.00347132
-0.00895783	2010-11-06 21:30:00	0.0369581	0.0340367	-0.0029214	-0.00895783	0.0290871	0.00755974	0.0115347	0.00382313	0.00484835	-0.00102757	0.0126237	0.00154285	0.0023986	0.00518802	-0.00894104	-0.0139568	0.0337374	-0.0115577	-0.0247177	-0.000963733	0	0	-0.00310121	-0.00508324	0.0029214
-0.00895783	2010-11-06 22:00:00	0.0355366	0.0322215	-0.00331514	-0.00895783	0.0289293	0.00747669	0.0110782	0.00363823	0.00485718	-0.00102757	0.0126577	0.00155704	0.00221837	0.00535852	-0.0089752	-0.0144259	0.0344518	-0.0116356	-0.024795	-0.000998922	0	0	-0.00332056	-0.00586475	0.00331514
-0.00895783	2010-11-06 22:30:00	0.0362474	0.0326443	-0.00360306	-0.00895783	0.0300278	0.00763934	0.0107375	0.00345181	0.00489794	-0.00102844	0.0127045	0.00157134	0.00218059	0.00554374	-0.00896008	-0.0147975	0.03499	-0.0117043	-0.024864	-0.0010336	0	0	-0.003385	-0.0063694	0.00360306
-0.00895783	2010-11-06 23:00:00	0.0376688	0.0340726	-0.00359618	-0.00895783	0.0313347	0.00789974	0.0106056	0.00329253	0.00497355	-0.00103116	0.0127553	0.0015852	0.00224759	0.0056701	-0.00887981	-0.0150361	0.0352668	-0.011757	-0.0249712	-0.00106811	0	0	-0.0032731	-0.00658427	0.00359618
-0.00895783	2010-11-06 23:30:00	0.0390903	0.03552	-0.00357034	-0.00895783	0.0320166	0.00814458	0.0108219	0.00319615	0.00507959	-0.00103347	0.0128105	0.00159872	0.00226939	0.00577245	-0.00870092	-0.0152469	0.0352024	-0.0117855	-0.0250766	-0.0011029	0	0	-0.00297448	-0.00651387	0.00357034
-0.00895783	2010-11-07	0.0433547	0.0376924	-0.00566229	-0.00895783	0.0330078	0.00838942	0.0111212	0.00314735	0.00524888	-0.00103485	0.0128641	0.00161233	0.00206268	0.00585815	-0.00838528	-0.0154459	0.0349918	-0.0117922	-0.0251876	-0.0011377	0	0	-0.00249068	-0.00617931	0.00566229
-0.00895783	2010-11-07 00:30:00	0.0454869	0.0410925	-0.00439445	-0.00895783	0.0343652	0.00868492	0.0114675	0.00312382	0.00545215	-0.00103732	0.0129188	0.00162608	0.00206359	0.00591417	-0.00805779	-0.0155705	0.0348159	-0.0117962	-0.0252955	-0.001173	0	0	-0.00183521	-0.00561636	0.00439445
-0.00895783	2010-11-07 01:00:00	0.0490406	0.0446823	-0.00435829	-0.00895783	0.0355207	0.0089573	0.0118902	0.00312404	0.00565521	-0.00104108	0.0129742	0.00163957	0.00212774	0.00593237	-0.00784728	-0.0155924	0.0346238	-0.0118105	-0.0253999	-0.0012083	0	0	-0.0010328	-0.00487255	0.00435829
-0.00895783	2010-11-07 01:30:00	0.0511728	0.0477974	-0.00337545	-0.00895783	0.0360952	0.00923724	0.0122353	0.00318757	0.0058319	-0.00104564	0.0130425	0.00165327	0.00222305	0.00599394	-0.00771268	-0.0154609	0.0341861	-0.0118297	-0.0255172	-0.00124329	0	0	-0.000117956	-0.00400367	0.00337545
-0.00895783	2010-11-07 02:00:00	0.0554371	0.0521755	-0.00326157	-0.00895783	0.0376105	0.00957497	0.0126296	0.00328891	0.00599051	-0.00105204	0.013104	0.00166702	0.00230797	0.00612158	-0.00757378	-0.0151647	0.0336103	-0.0118545	-0.0256466	-0.00127765	0	0	0.000867083	-0.00306976	0.00326157
-0.00895783	2010-11-07 02:30:00	0.061123	0.0575353	-0.00358774	-0.00895783	0.0398076	0.0100024	0.0131059	0.00339363	0.00615571	-0.00106092	0.013177	0.00168045	0.00229382	0.00633713	-0.00746762	-0.0147891	0.0330772	-0.0118874	-0.0257657	-0.00131093	0	0	0.00187491	-0.00213103	0.00358774
-0.00895783	2010-11-07 03:00:00	0.0653874	0.0622389	-0.00314852	-0.00895783	0.0412724	0.0105192	0.0135679	0.00350072	0.00628843	-0.00106967	0.0132647	0.00169424	0.00235328	0.00654623	-0.00736757	-0.0144404	0.0326428	-0.0119185	-0.0259249	-0.00134391	0	0	0.00285576	-0.00124398	0.00314852
-0.00895783	2010-11-07 03:30:00	0.071784	0.0679455	-0.00383848	-0.00895783	0.0438862	0.011048	0.0141644	0.00362107	0.00639325	-0.00107942	0.013353	0.00170775	0.00244106	0.0066975	-0.0073525	-0.0141471	0.0322803	-0.0119266	-0.0261095	-0.00137666	0	0	0.00376046	-0.000457879	0.00383848
-0.00895783	2010-11-07 04:00:00	0.0767591	0.0727293	-0.00402979	-0.00895783	0.0460834	0.0115075	0.0149027	0.00375869	0.00647948	-0.00109026	0.0134568	0.00172081	0.00240613	0.00667518	-0.00756379	-0.0137231	0.0319684	-0.0119281	-0.0262888	-0.00140924	0	0	0.00454328	0.000188068	0.00402979
-0.00895783	2010-11-07 04:30:00	0.0781806	0.0747967	-0.0033839	-0.00895783	0.0462982	0.0116718	0.0156147	0.00391594	0.00653983	-0.00110336	0.0135756	0.00173313	0.00238536	0.00655979	-0.00777	-0.0133359	0.0317366	-0.0119517	-0.0265047	-0.00144222	0	0	0.00516463	0.000666816	0.0033839
-0.00895783	2010-11-07 05:00:00	0.0774699	0.0748925	-0.00257742	-0.00895783	0.04525	0.0116141	0.0160668	0.00408284	0.00658006	-0.00111785	0.0136978	0.00174476	0.00245327	0.0065212	-0.00795784	-0.0131109	0.0316675	-0.0119681	-0.0267563	-0.00147499	0	0	0.00559327	0.000964656	0.00257742
-0.00895783	2010-11-07 05:30:00	0.0767591	0.0751877	-0.00157142	-0.00895783	0.0451427	0.0115789	0.0162884	0.00425313	0.00659002	-0.00113229	0.0138136	0.00175611	0.00252313	0.0064697	-0.0081313	-0.0131148	0.0317238	-0.0120041	-0.0269928	-0.00150829	0	0	0.00580805	0.00108151	0.00157142
-0.00895783	2010-11-07 06:00:00	0.0788913	0.0759428	-0.00294848	-0.00895783	0.0458815	0.0115052	0.0163953	0.00439402	0.00657124	-0.00114819	0.0139216	0.0017671	0.00261935	0.00645524	-0.00821226	-0.0131962	0.0319345	-0.0120596	-0.0272151	-0.00154235	0	0	0.00579907	0.00103038	0.00294848
-0.00895783	2010-11-07 06:30:00	0.0760484	0.0736957	-0.00235266	-0.00895783	0.0443093	0.0114278	0.0162303	0.00450037	0.00653014	-0.00116602	0.014038	0.00177804	0.0027279	0.00631804	-0.0082846	-0.0132347	0.0321958	-0.0121174	-0.0274289	-0.00157469	0	0	0.00556818	0.000835926	0.00235266
-0.00895783	2010-11-07 07:00:00	0.0760484	0.0719754	-0.004073	-0.00895783	0.0438422	0.0111675	0.0161309	0.00459234	0.00647568	-0.00118603	0.0141672	0.00178839	0.00279776	0.00623014	-0.0083771	-0.0133786	0.0324757	-0.0121728	-0.0276751	-0.00160615	0	0	0.00512871	0.000532499	0.004073
-0.00895783	2010-11-07 07:30:00	0.0724947	0.0691782	-0.00331652	-0.00895783	0.0427941	0.0109342	0.0159801	0.00463416	0.0064561	-0.00120655	0.0143046	0.00179843	0.00266376	0.00617051	-0.00845879	-0.0137133	0.0329215	-0.0122196	-0.0279516	-0.00163781	0	0	0.00450469	0.000161551	0.00331652
-0.00895783	2010-11-07 08:00:00	0.0689411	0.0661152	-0.00282589	-0.00895783	0.0415376	0.0107431	0.0156175	0.00462992	0.00647894	-0.00122647	0.0144277	0.00180844	0.00262038	0.00614224	-0.0086438	-0.0140177	0.0336548	-0.0122985	-0.0282294	-0.00166978	0	0	0.00372934	-0.000231265	0.00282589
-0.00895783	2010-11-07 08:30:00	0.0689411	0.0649355	-0.00400562	-0.00895783	0.0419543	0.0106071	0.0153281	0.00457627	0.00652274	-0.00124816	0.0145456	0.00181792	0.00269674	0.00614069	-0.00892704	-0.0142317	0.0344332	-0.0123966	-0.0284672	-0.00170269	0	0	0.00284312	-0.00059918	0.00400562
-0.00895783	2010-11-07 09:00:00	0.0675196	0.0624249	-0.0050947	-0.00895783	0.0411715	0.0105174	0.0150824	0.00451183	0.00659784	-0.00127185	0.0146832	0.00182706	0.00262415	0.00616534	-0.00920162	-0.0144054	0.0350328	-0.0124956	-0.0287138	-0.00173636	0	0	0.00189137	-0.000897415	0.0050947
-0.00895783	2010-11-07 09:30:00	0.0646767	0.0604522	-0.00422449	-0.00895783	0.0406979	0.0104707	0.0148552	0.00446127	0.0066944	-0.00129601	0.0148334	0.00183588	0.00258728	0.00626834	-0.00932252	-0.0145904	0.0354564	-0.012596	-0.0290116	-0.00176963	0	0	0.000921619	-0.00108613	0.00422449
-0.00895783	2010-11-07 10:00:00	0.0653874	0.0601979	-0.00518945	-0.00895783	0.0414303	0.0105325	0.0147625	0.00439374	0.00682682	-0.00131757	0.0149841	0.00184485	0.00255052	0.00646995	-0.00930808	-0.0148437	0.0358273	-0.0127208	-0.0293221	-0.00180238	0	0	-1.91355e-05	-0.00113306	0.00518945
-0.00895783	2010-11-07 10:30:00	0.0653874	0.060518	-0.00486939	-0.00895783	0.0421122	0.010796	0.0147942	0.00432078	0.00700491	-0.001337	0.0151411	0.00185402	0.00249391	0.00677481	-0.00928111	-0.0151528	0.0362081	-0.0128848	-0.0296325	-0.00183311	0	0	-0.000887142	-0.00101574	0.00486939
-0.00895783	2010-11-07 11:00:00	0.0682303	0.0630002	-0.00523005	-0.00895783	0.0442524	0.0112466	0.0148883	0.00427073	0.00722559	-0.00135663	0.0153089	0.00186365	0.0024882	0.00719068	-0.00914216	-0.0154743	0.03644	-0.0130537	-0.0299595	-0.00186315	0	0	-0.00164441	-0.000723137	0.00523005
-0.00895783	2010-11-07 11:30:00	0.0710733	0.0668318	-0.00424149	-0.00895783	0.0469232	0.0118759	0.0153537	0.00424782	0.00744151	-0.00137765	0.0155068	0.00187357	0.00253261	0.00757415	-0.00908029	-0.0157434	0.0366052	-0.0132227	-0.0303099	-0.00189337	0	0	-0.00226084	-0.000256615	0.00424149
-0.00895783	2010-11-07 12:00:00	0.0753377	0.071158	-0.00417973	-0.00895783	0.0498023	0.0124944	0.016031	0.00426594	0.00766743	-0.00140025	0.0157361	0.00188347	0.00245236	0.00784804	-0.00903242	-0.0159503	0.0367198	-0.0134113	-0.0307223	-0.00192228	0	0	-0.00271591	0.000369757	0.00417973
-0.00895783	2010-11-07 12:30:00	0.0796021	0.0745641	-0.00503803	-0.00895783	0.0513175	0.0129925	0.0167891	0.00434261	0.00791702	-0.00142361	0.015973	0.00189319	0.00251274	0.00802952	-0.00885999	-0.0161029	0.0368078	-0.0136398	-0.0312072	-0.00194968	0	0	-0.00299969	0.00112973	0.00503803
-0.00895783	2010-11-07 13:00:00	0.0831557	0.0780543	-0.00510142	-0.00895783	0.0525235	0.0133853	0.0176343	0.0044602	0.00818893	-0.00144555	0.016221	0.00190299	0.00261182	0.00830534	-0.00875207	-0.0162075	0.0368583	-0.0138889	-0.0316815	-0.00197689	0	0	-0.00311327	0.00198612	0.00510142
-0.00895783	2010-11-07 13:30:00	0.0867094	0.0823532	-0.00435617	-0.00895783	0.0544049	0.013867	0.018306	0.00461807	0.00846201	-0.00147116	0.0164829	0.00191271	0.0026165	0.00865434	-0.00869123	-0.0161364	0.0367728	-0.0141227	-0.032185	-0.002004	0	0	-0.00306844	0.00289278	0.00435617
-0.00895783	2010-11-07 14:00:00	0.0923952	0.0880119	-0.00438329	-0.00895783	0.0572271	0.0144807	0.0189308	0.00479936	0.00869838	-0.00149979	0.0167743	0.0019222	0.00285996	0.00892333	-0.00861243	-0.0159803	0.0365941	-0.0143249	-0.0327027	-0.00203088	0	0	-0.00288664	0.00379723	0.00438329
-0.00895783	2010-11-07 14:30:00	0.0952382	0.0934721	-0.00176615	-0.00895783	0.0601566	0.0149716	0.0196714	0.00499165	0.00890009	-0.00152894	0.0170863	0.00193116	0.00304578	0.0089889	-0.00863333	-0.0157442	0.0364208	-0.0145293	-0.0332886	-0.00205655	0	0	-0.00259737	0.00464376	0.00176615
-0.00895783	2010-11-07 15:00:00	0.0966596	0.0948645	-0.00179507	-0.00895783	0.059639	0.0152098	0.020402	0.00521221	0.00909303	-0.00155886	0.0174017	0.00193957	0.00312889	0.00902517	-0.0087341	-0.0155871	0.0362665	-0.0147668	-0.0339082	-0.00208125	0	0	-0.002236	0.00537685	0.00179507
-0.00895783	2010-11-07 15:30:00	0.0980811	0.0966772	-0.00140386	-0.00895783	0.0594811	0.0153653	0.0209524	0.00543779	0.00929509	-0.00159118	0.0177138	0.00194766	0.00325536	0.00925491	-0.00883165	-0.015516	0.0364402	-0.0150322	-0.0345349	-0.00210623	0	0	-0.00184119	0.00594482	0.00140386
-0.00895783	2010-11-07 16:00:00	0.103056	0.101092	-0.00196394	-0.00895783	0.0619371	0.0157413	0.0213936	0.00562799	0.0094875	-0.00162526	0.0180134	0.00195512	0.00327795	0.00956933	-0.00917431	-0.0153009	0.0368831	-0.0153167	-0.0351384	-0.00213183	0	0	-0.0014521	0.00630325	0.00196394
-0.00895783	2010-11-07 16:30:00	0.105899	0.105392	-0.000507562	-0.00895783	0.0646583	0.0162389	0.0218185	0.00577526	0.00963358	-0.00166201	0.0183114	0.00196231	0.00343079	0.00981122	-0.00964869	-0.0152126	0.0373871	-0.0155951	-0.0357144	-0.00215762	0	0	-0.0011056	0.00641813	0.000507562
-0.00895783	2010-11-07 17:00:00	0.105188	0.107075	0.00188647	-0.00895783	0.0652897	0.0165584	0.0222653	0.00592438	0.00976817	-0.00169877	0.0186154	0.00196962	0.00361011	0.00988479	-0.010109	-0.0152052	0.0381045	-0.0158917	-0.0363044	-0.00218341	0	0	-0.000833608	0.00626847	-0.00188647
-0.00895783	2010-11-07 17:30:00	0.108031	0.107479	-0.000551958	-0.00895783	0.0653907	0.016637	0.022759	0.00609941	0.00989534	-0.00173532	0.0189193	0.00197702	0.00374892	0.00998043	-0.0106391	-0.0152901	0.0388671	-0.016242	-0.0369083	-0.00220942	0	0	-0.000660757	0.00584805	0.000551958
-0.00895783	2010-11-07 18:00:00	0.108031	0.10714	-0.000891778	-0.00895783	0.0651824	0.0167064	0.0231913	0.00626157	0.0100506	-0.00177007	0.019224	0.00198404	0.00360543	0.0102242	-0.0110159	-0.015594	0.0398486	-0.0166238	-0.037505	-0.00223611	0	0	-0.000602658	0.00516632	0.000891778
-0.00895783	2010-11-07 18:30:00	0.108031	0.108408	0.00037652	-0.00895783	0.0665902	0.0170014	0.0233704	0.00637481	0.0102053	-0.00180139	0.0195305	0.00199066	0.00363556	0.0105553	-0.0113466	-0.0160489	0.0410939	-0.0169935	-0.0381131	-0.0022624	0	0	-0.000664753	0.00424823	-0.00037652
-0.00895783	2010-11-07 19:00:00	0.108742	0.110428	0.00168594	-0.00895783	0.0691031	0.0173516	0.0236065	0.00645302	0.0103336	-0.00183161	0.0198477	0.00199695	0.00385917	0.0107333	-0.0117529	-0.0166453	0.0424589	-0.0174048	-0.0387266	-0.00228779	0	0	-0.000841925	0.00313302	-0.00168594
-0.00895783	2010-11-07 19:30:00	0.108742	0.109293	0.000550833	-0.00895783	0.0691095	0.0174689	0.0240269	0.00655446	0.0104356	-0.00186113	0.0201588	0.00200213	0.00400174	0.0108975	-0.0121621	-0.017355	0.043728	-0.0178281	-0.0393665	-0.00231295	0	0	-0.00111887	0.00187202	-0.000550833
-0.00895783	2010-11-07 20:00:00	0.108742	0.106306	-0.00243563	-0.00895783	0.0676888	0.0175351	0.0242246	0.00668858	0.0105343	-0.0018906	0.0204693	0.00200669	0.00397434	0.0110382	-0.012437	-0.0180378	0.0450344	-0.018292	-0.0399907	-0.00233608	0	0	-0.00147122	0.00052556	0.00243563
-0.00895783	2010-11-07 20:30:00	0.107321	0.107481	0.000160808	-0.00895783	0.0698355	0.0176626	0.0245348	0.00679308	0.010652	-0.00191957	0.0207664	0.002012	0.00406121	0.0113938	-0.0126137	-0.0187694	0.0464717	-0.0187665	-0.0406089	-0.00235764	0	0	-0.00186729	-0.00084074	-0.000160808
-0.00895783	2010-11-07 21:00:00	0.110164	0.107775	-0.00238899	-0.00895783	0.0711424	0.0180666	0.0247455	0.00683212	0.0107815	-0.00194821	0.0210479	0.00201793	0.0040555	0.0116625	-0.0128365	-0.0196046	0.0480234	-0.01924	-0.0412021	-0.00238092	0	0	-0.00227044	-0.0021601	0.00238899
-0.00895783	2010-11-07 21:30:00	0.108742	0.108446	-0.000295869	-0.00895783	0.0726072	0.018382	0.0249335	0.00689904	0.0109009	-0.00197588	0.0213255	0.00202378	0.00421301	0.0119246	-0.013074	-0.0203649	0.0494893	-0.0197015	-0.0417628	-0.00240529	0	0	-0.00264171	-0.00336882	0.000295869
-0.00895783	2010-11-07 22:00:00	0.105188	0.108772	0.00358351	-0.00895783	0.0732386	0.0186349	0.0254414	0.00698373	0.0110112	-0.00200389	0.0216096	0.00202912	0.00442817	0.0120469	-0.0133979	-0.020848	0.0507822	-0.0201152	-0.0423297	-0.00242832	0	0	-0.00294264	-0.00441028	-0.00358351
-0.00895783	2010-11-07 22:30:00	0.108031	0.108817	0.000785926	-0.00895783	0.0740214	0.0187637	0.0258488	0.00709257	0.0111625	-0.00203348	0.0218881	0.00203396	0.0043396	0.0120658	-0.013742	-0.0212715	0.0518432	-0.0205105	-0.0429004	-0.00244996	0	0	-0.00313817	-0.00523847	-0.000785926
-0.00895783	2010-11-07 23:00:00	0.110164	0.108427	-0.00173624	-0.00895783	0.0738131	0.0187677	0.0261709	0.00718505	0.0113365	-0.00206162	0.022146	0.00203817	0.00443947	0.0121049	-0.0139039	-0.0217886	0.0529737	-0.0208992	-0.0434453	-0.00247183	0	0	-0.00319913	-0.00582074	0.00173624
-0.00895783	2010-11-07 23:30:00	0.111585	0.108209	-0.00337601	-0.00895783	0.073289	0.0188646	0.0263128	0.00725236	0.0115054	-0.00208637	0.0224132	0.00204226	0.00456218	0.0122348	-0.0141019	-0.0224087	0.0542564	-0.0212758	-0.0439547	-0.00249459	0	0	-0.00310443	-0.00613963	0.00337601
-0.00895783	2010-11-08	0.115139	0.110974	-0.00416517	-0.00895783	0.0753284	0.0190548	0.0264013	0.00734117	0.0116684	-0.00210919	0.022667	0.00204641	0.00467917	0.0124213	-0.0144927	-0.0228589	0.0554688	-0.0216519	-0.044479	-0.00251746	0	0	-0.00284271	-0.00619356	0.00416517
-0.00895783	2010-11-08 00:30:00	0.117271	0.113321	-0.00394941	-0.00895783	0.0762186	0.0194236	0.0266132	0.00741926	0.0118184	-0.00213138	0.022913	0.00205061	0.00482642	0.0125464	-0.0147396	-0.0232191	0.0564634	-0.0220038	-0.0449693	-0.00254073	0	0	-0.00241319	-0.00599649	0.00394941
-0.00895783	2010-11-08 01:00:00	0.120114	0.116668	-0.00344553	-0.00895783	0.0778412	0.0197506	0.0268973	0.00749357	0.0119637	-0.00215148	0.0231583	0.00205503	0.0048981	0.0126283	-0.0150761	-0.023547	0.0574817	-0.0223514	-0.0454497	-0.00256357	0	0	-0.00182596	-0.00557648	0.00344553
-0.00895783	2010-11-08 01:30:00	0.120825	0.119928	-0.000896552	-0.00895783	0.0788893	0.0200924	0.0273594	0.00756489	0.0121001	-0.00217015	0.0233991	0.00205917	0.00493497	0.0128062	-0.0153766	-0.0240749	0.0585699	-0.0226772	-0.0459295	-0.00258663	0	0	-0.00110142	-0.00497332	0.000896552
-0.00895783	2010-11-08 02:00:00	0.123667	0.124173	0.000505849	-0.00895783	0.0804551	0.0205549	0.0278181	0.00763683	0.0122366	-0.00218393	0.0236354	0.00206265	0.00488589	0.0129651	-0.015595	-0.0247224	0.0599217	-0.0230303	-0.0463961	-0.00260877	0	0	-0.000269147	-0.00423548	-0.000505849
-0.00895783	2010-11-08 02:30:00	0.131486	0.12996	-0.00152546	-0.00895783	0.0832332	0.0210095	0.0284112	0.00772203	0.0123482	-0.00219373	0.0238696	0.00206587	0.00490278	0.0131278	-0.0160158	-0.0251562	0.0612546	-0.0233803	-0.0468684	-0.00262999	0	0	0.000633939	-0.0034165	0.00152546
-0.00895783	2010-11-08 03:00:00	0.137171	0.134134	-0.00303788	-0.00895783	0.0844327	0.0214454	0.0289858	0.00781597	0.0124256	-0.00220382	0.0240946	0.00206856	0.00503587	0.0131678	-0.0164091	-0.0255162	0.0624006	-0.0236712	-0.0473248	-0.00265083	0	0	0.00156575	-0.00257129	0.00303788
-0.00895783	2010-11-08 03:30:00	0.140014	0.137439	-0.00257541	-0.00895783	0.0853229	0.0216636	0.0295592	0.00796346	0.0124736	-0.00221161	0.0243117	0.00207056	0.00507457	0.0131223	-0.0167125	-0.0260296	0.0634111	-0.023921	-0.0477591	-0.00267166	0	0	0.0024816	-0.00175241	0.00257541
-0.00895783	2010-11-08 04:00:00	0.140725	0.139947	-0.000777836	-0.00895783	0.0856891	0.0217769	0.0301107	0.00812461	0.0124753	-0.00221648	0.0245251	0.00207236	0.00512456	0.0130113	-0.0168773	-0.0266025	0.0644082	-0.0241629	-0.0481913	-0.00269263	0	0	0.00333681	-0.00100671	0.000777836
-0.00895783	2010-11-08 04:30:00	0.142147	0.141321	-0.00082533	-0.00895783	0.0855313	0.0217889	0.0303836	0.00827537	0.0124434	-0.00221861	0.0247234	0.00207384	0.00511041	0.0128574	-0.0169647	-0.0272675	0.0655148	-0.0243689	-0.0486057	-0.00271497	0	0	0.0040894	-0.000372489	0.00082533
-0.00895783	2010-11-08 05:00:00	0.147122	0.142414	-0.00470722	-0.00895783	0.0853229	0.0217271	0.0305572	0.00841513	0.0123705	-0.00221841	0.0249022	0.00207535	0.00525377	0.0126811	-0.0170842	-0.0278151	0.0666317	-0.0245502	-0.0489845	-0.00273732	0	0	0.00470247	0.000122561	0.00470722
-0.00895783	2010-11-08 05:30:00	0.146411	0.142262	-0.00414889	-0.00895783	0.0846979	0.0215604	0.0305844	0.00852899	0.0122703	-0.00221744	0.0250742	0.00207647	0.00528402	0.0124531	-0.0172184	-0.0282716	0.06757	-0.0246942	-0.0493287	-0.00275844	0	0	0.00514632	0.000462687	0.00414889
-0.00895783	2010-11-08 06:00:00	0.143568	0.140369	-0.00319919	-0.00895783	0.0831827	0.021292	0.030463	0.00862734	0.0121414	-0.00221711	0.0252345	0.00207682	0.00535387	0.0122317	-0.0174373	-0.0288023	0.0683405	-0.0247635	-0.0496633	-0.00277822	0	0	0.00540002	0.000644495	0.00319919
-0.00895783	2010-11-08 06:30:00	0.143568	0.138791	-0.00477724	-0.00895783	0.0822355	0.0209774	0.0301681	0.00868055	0.0119926	-0.00221865	0.025382	0.00207665	0.00535764	0.0119812	-0.0176143	-0.0291647	0.0693619	-0.02482	-0.0499793	-0.00279708	0	0	0.0054526	0.00067656	0.00477724
-0.00895783	2010-11-08 07:00:00	0.142147	0.136084	-0.00606298	-0.00895783	0.0808277	0.0205771	0.0298513	0.00868444	0.0118409	-0.00221887	0.0255117	0.00207705	0.00531336	0.0117315	-0.0178166	-0.0295595	0.0702867	-0.0248653	-0.050265	-0.00281677	0	0	0.00530344	0.000578269	0.00606298
-0.00895783	2010-11-08 07:30:00	0.136461	0.131923	-0.0045376	-0.00895783	0.0784727	0.0201149	0.0293401	0.00864466	0.0116931	-0.00221816	0.0256231	0.00207755	0.00525389	0.0115113	-0.0180116	-0.0298784	0.0711344	-0.0248751	-0.0505063	-0.00283551	0	0	0.00496226	0.000378028	0.0045376
-0.00895783	2010-11-08 08:00:00	0.132196	0.12792	-0.00427641	-0.00895783	0.0764839	0.0196866	0.0287339	0.00858063	0.0115651	-0.00221577	0.0257344	0.00207745	0.00519442	0.0113958	-0.0182045	-0.0301377	0.0718486	-0.0248558	-0.050713	-0.00285553	0	0	0.00444835	0.000110973	0.00427641
-0.00895783	2010-11-08 08:30:00	0.132196	0.12556	-0.0066359	-0.00895783	0.0761681	0.0193831	0.0281932	0.00847692	0.0114503	-0.0022115	0.0258473	0.00207667	0.00511612	0.0113442	-0.0184104	-0.0303277	0.0724135	-0.0248004	-0.0509317	-0.00287537	0	0	0.00378939	-0.000183649	0.0066359
-0.00895783	2010-11-08 09:00:00	0.12651	0.122108	-0.00440195	-0.00895783	0.0750191	0.0191689	0.0276384	0.00834156	0.0113655	-0.00220627	0.0259459	0.00207586	0.00494627	0.0112622	-0.0184373	-0.030619	0.0727866	-0.0247276	-0.0511523	-0.00289612	0	0	0.00301977	-0.000465253	0.00440195
-0.00895783	2010-11-08 09:30:00	0.124378	0.119083	-0.00529481	-0.00895783	0.0741288	0.0189165	0.0271841	0.00819768	0.0112862	-0.00219799	0.0260177	0.00207502	0.00495666	0.0111954	-0.0183873	-0.0310317	0.0731199	-0.0246541	-0.0513319	-0.00291766	0	0	0.00217855	-0.000694683	0.00529481
-0.00895783	2010-11-08 10:00:00	0.120825	0.116118	-0.0047069	-0.00895783	0.0730302	0.0187179	0.0268423	0.00805493	0.011228	-0.00218849	0.0260702	0.00207417	0.00480759	0.0111894	-0.0182509	-0.0313925	0.0734264	-0.0246105	-0.0514554	-0.0029384	0	0	0.00130719	-0.000836831	0.0047069
-0.00895783	2010-11-08 10:30:00	0.117271	0.114417	-0.00285416	-0.00895783	0.0728219	0.0186202	0.0265627	0.0079238	0.0111984	-0.00217744	0.0261128	0.00207301	0.00468397	0.0112997	-0.0180392	-0.0316776	0.0734685	-0.0245661	-0.0515546	-0.00295965	0	0	0.00044715	-0.000862943	0.00285416
-0.00895783	2010-11-08 11:00:00	0.117271	0.113912	-0.00335895	-0.00895783	0.073289	0.0187362	0.0262919	0.00778506	0.0111891	-0.00216605	0.0261456	0.00207127	0.00461126	0.011426	-0.0177366	-0.0319061	0.0733485	-0.0244969	-0.051622	-0.00298163	0	0	-0.000362386	-0.000752539	0.00335895
-0.00895783	2010-11-08 11:30:00	0.120114	0.114889	-0.00522463	-0.00895783	0.0747034	0.0188877	0.0262647	0.00767182	0.0111866	-0.002154	0.0261614	0.00206985	0.00463489	0.0115255	-0.0174775	-0.0320157	0.0730762	-0.0244266	-0.0516751	-0.00300458	0	0	-0.00108675	-0.000494826	0.00522463
-0.00895783	2010-11-08 12:00:00	0.117982	0.114748	-0.00323335	-0.00895783	0.0747034	0.0190628	0.0263664	0.00759548	0.0111971	-0.00213993	0.0261486	0.00206825	0.00458581	0.011575	-0.0171395	-0.0320711	0.0725935	-0.0243358	-0.0516884	-0.00302816	0	0	-0.00169766	-8.95437e-05	0.00323335
-0.00895783	2010-11-08 12:30:00	0.118692	0.115625	-0.00306741	-0.00895783	0.0752779	0.019137	0.0265335	0.00756681	0.0112206	-0.00212469	0.0261226	0.0020661	0.00454997	0.0115677	-0.0167613	-0.0319198	0.0720041	-0.0242439	-0.0516403	-0.00305165	0	0	-0.00217472	0.000452789	0.00306741
-0.00895783	2010-11-08 13:00:00	0.118692	0.116333	-0.00235924	-0.00895783	0.0754358	0.0191565	0.0267759	0.00754729	0.0112473	-0.00210895	0.0261047	0.00206378	0.00452919	0.0115533	-0.016473	-0.0316202	0.0712522	-0.0241241	-0.0515774	-0.00307622	0	0	-0.0025064	0.00111126	0.00235924
-0.00895783	2010-11-08 13:30:00	0.118692	0.116381	-0.00231184	-0.00895783	0.0749117	0.019149	0.0268534	0.00755316	0.011257	-0.00209376	0.0260643	0.00206102	0.00453672	0.0114924	-0.0161999	-0.031238	0.0704388	-0.0239877	-0.051524	-0.00310068	0	0	-0.00269056	0.00185555	0.00231184
-0.00895783	2010-11-08 14:00:00	0.120114	0.117325	-0.00278917	-0.00895783	0.0750695	0.019145	0.0268862	0.00757855	0.0112341	-0.0020776	0.0259986	0.00205835	0.00462918	0.0114611	-0.0160117	-0.0307573	0.0695403	-0.0238367	-0.0514246	-0.00312384	0	0	-0.00273423	0.00264753	0.00278917
-0.00895783	2010-11-08 14:30:00	0.122246	0.118559	-0.0036873	-0.00895783	0.0754358	0.0192032	0.0269178	0.00760845	0.0111822	-0.00206236	0.0259088	0.00205563	0.00469527	0.0114067	-0.0158972	-0.0302231	0.0685992	-0.0236837	-0.0512731	-0.00314724	0	0	-0.00265297	0.00344335	0.0036873
-0.00895783	2010-11-08 15:00:00	0.121535	0.119643	-0.00189189	-0.00895783	0.0755936	0.0192343	0.0269342	0.00764473	0.0111147	-0.00204879	0.0258104	0.00205322	0.0046745	0.0113674	-0.0158177	-0.0296552	0.0677542	-0.023539	-0.0510732	-0.00317254	0	0	-0.0024696	0.00419596	0.00189189
-0.00895783	2010-11-08 15:30:00	0.121535	0.120528	-0.00100762	-0.00895783	0.0754358	0.0192498	0.0269681	0.00766939	0.0110232	-0.00203514	0.0257032	0.00205137	0.00471696	0.0113434	-0.01574	-0.0291484	0.0670453	-0.0233908	-0.0508531	-0.00319903	0	0	-0.00221248	0.00485788	0.00100762
-0.00895783	2010-11-08 16:00:00	0.122957	0.121553	-0.00140403	-0.00895783	0.0756441	0.0192267	0.027002	0.00768378	0.010916	-0.00202016	0.0255928	0.00204954	0.00471513	0.0112688	-0.0157782	-0.0286977	0.0664856	-0.023232	-0.0505925	-0.0032242	0	0	-0.00191342	0.0053842	0.00140403
-0.00895783	2010-11-08 16:30:00	0.122957	0.121458	-0.00149878	-0.00895783	0.0752274	0.0190796	0.0270314	0.00769354	0.0107998	-0.00200375	0.0254837	0.00204785	0.00468112	0.0111128	-0.0159012	-0.0283432	0.06603	-0.0230698	-0.0503355	-0.00324807	0	0	-0.0016054	0.00573545	0.00149878
-0.00895783	2010-11-08 17:00:00	0.121535	0.119488	-0.00204725	-0.00895783	0.073346	0.0188001	0.0269264	0.00769642	0.0106708	-0.00198792	0.0253552	0.00204609	0.00466696	0.0108842	-0.0160297	-0.0279782	0.0657634	-0.0229271	-0.0500735	-0.00327331	0	0	-0.00132018	0.0058803	0.00204725
-0.00895783	2010-11-08 17:30:00	0.120114	0.117504	-0.00261004	-0.00895783	0.0720895	0.0183922	0.0266774	0.00769929	0.0105201	-0.00197181	0.0252176	0.00204449	0.00464619	0.010683	-0.0161816	-0.0277605	0.0655342	-0.022779	-0.0497601	-0.00330112	0	0	-0.00108602	0.00579785	0.00261004
-0.00895783	2010-11-08 18:00:00	0.117982	0.114539	-0.00344297	-0.00895783	0.0702585	0.0180225	0.0262939	0.00768129	0.0103387	-0.00195515	0.0250815	0.00204307	0.00460373	0.0105181	-0.0162395	-0.0277171	0.0654198	-0.0226422	-0.0494356	-0.00332897	0	0	-0.000925611	0.00547935	0.00344297
-0.00895783	2010-11-08 18:30:00	0.113006	0.11194	-0.0010663	-0.00895783	0.06916	0.0176532	0.0257685	0.00763689	0.0101496	-0.00193639	0.0249436	0.00204197	0.00460373	0.0103715	-0.0162262	-0.0277716	0.065436	-0.0225265	-0.049122	-0.00335892	0	0	-0.000854474	0.00492913	0.0010663
-0.00895783	2010-11-08 19:00:00	0.111585	0.108629	-0.00295649	-0.00895783	0.0676952	0.0172955	0.0252301	0.00756021	0.00994994	-0.00191647	0.0248013	0.0020411	0.00460373	0.0102516	-0.016215	-0.0278272	0.0654599	-0.0224257	-0.0488138	-0.00338907	0	0	-0.000879792	0.00416487	0.00295649
-0.00895783	2010-11-08 19:30:00	0.109453	0.10486	-0.00459295	-0.00895783	0.0660221	0.0169609	0.02472	0.00746463	0.00975616	-0.00189533	0.0246408	0.00204055	0.00458113	0.0101761	-0.0161571	-0.0279445	0.0654626	-0.022317	-0.0484897	-0.00342049	0	0	-0.000999897	0.00321676	0.00459295
-0.00895783	2010-11-08 20:00:00	0.105188	0.101862	-0.00332659	-0.00895783	0.0653402	0.016677	0.0242165	0.00734829	0.00957981	-0.00187582	0.0244802	0.00204006	0.00443674	0.0101325	-0.0160804	-0.0281129	0.0654919	-0.0221874	-0.0481338	-0.00345492	0	0	-0.00120438	0.00212606	0.00332659
-0.00895783	2010-11-08 20:30:00	0.100924	0.0985735	-0.00235049	-0.00895783	0.0643995	0.0164126	0.0237906	0.0072043	0.00941444	-0.0018576	0.0243082	0.00203956	0.00437921	0.00998895	-0.0160214	-0.0282428	0.0655693	-0.0220563	-0.0477743	-0.00349067	0	0	-0.00147485	0.000942676	0.00235049
-0.00895783	2010-11-08 21:00:00	0.0973704	0.0944877	-0.00288266	-0.00895783	0.0628842	0.0160011	0.0233799	0.00705703	0.00925398	-0.00184039	0.024128	0.00203954	0.0042952	0.00981316	-0.0159714	-0.0283448	0.0656412	-0.0219216	-0.0473804	-0.00352505	0	0	-0.00178627	-0.00027779	0.00288266
-0.00895783	2010-11-08 21:30:00	0.0916845	0.0891688	-0.00251574	-0.00895783	0.060163	0.0155848	0.0228861	0.00692641	0.00912888	-0.00182331	0.0239634	0.00203989	0.00423482	0.00962084	-0.0159044	-0.0283372	0.0655395	-0.0217644	-0.0469819	-0.0035636	0	0	-0.00210879	-0.00147744	0.00251574
-0.00895783	2010-11-08 22:00:00	0.0888416	0.0862423	-0.00259925	-0.00895783	0.0596894	0.0152306	0.022363	0.00679692	0.00902912	-0.00180715	0.0238071	0.00204038	0.00420275	0.00946609	-0.0157569	-0.0282755	0.0652406	-0.0215846	-0.0466284	-0.0036037	0	0	-0.00240998	-0.00259968	0.00259925
-0.00895783	2010-11-08 22:30:00	0.0852879	0.0833323	-0.0019556	-0.00895783	0.0589571	0.0150551	0.0218562	0.0066518	0.00896015	-0.00179099	0.0236622	0.0020405	0.00410173	0.00932024	-0.0155503	-0.0282025	0.064806	-0.0213845	-0.0462961	-0.0036465	0	0	-0.00265719	-0.00359279	0.0019556
-0.00895783	2010-11-08 23:00:00	0.0810235	0.0811315	0.000107959	-0.00895783	0.0583825	0.0149191	0.0214008	0.00650916	0.00890266	-0.00177366	0.0235156	0.00204102	0.00413289	0.00918871	-0.0152782	-0.0280924	0.0643126	-0.0211651	-0.0459835	-0.00368991	0	0	-0.00281999	-0.00441314	-0.000107959
-0.00895783	2010-11-08 23:30:00	0.0796021	0.0795097	-9.23941e-05	-0.00895783	0.0580163	0.0147947	0.0211126	0.00638029	0.00887072	-0.00175787	0.0233634	0.00204183	0.00411211	0.00905086	-0.0149834	-0.0280085	0.0637233	-0.0209489	-0.0456663	-0.00373337	0	0	-0.00287245	-0.00502783	9.23941e-05
-0.00895783	2010-11-09	0.0788913	0.0781384	-0.000752862	-0.00895783	0.0574418	0.0146276	0.0209465	0.00626693	0.00886955	-0.00174535	0.0231962	0.00204291	0.00401498	0.0089831	-0.01477	-0.027814	0.0630888	-0.0207457	-0.0453199	-0.00377553	0	0	-0.00279512	-0.0054166	0.000752862
-0.00895783	2010-11-09 00:30:00	0.0753377	0.0768534	0.0015157	-0.00895783	0.0563432	0.0146072	0.0207324	0.00615646	0.00887834	-0.00173593	0.0230348	0.00204419	0.00388565	0.00898813	-0.0145505	-0.027565	0.0624757	-0.020559	-0.0449587	-0.00381631	0	0	-0.00257652	-0.00557284	-0.0015157
-0.00895783	2010-11-09 01:00:00	0.0796021	0.0794548	-0.000147286	-0.00895783	0.0583256	0.0147041	0.0205633	0.00605461	0.00889916	-0.00172726	0.0228773	0.00204573	0.00391967	0.00911862	-0.0144127	-0.0272487	0.0618652	-0.0203734	-0.0446223	-0.0038586	0	0	-0.00221409	-0.00550363	0.000147286
-0.00895783	2010-11-09 01:30:00	0.082445	0.0810555	-0.00138949	-0.00895783	0.0588497	0.0149796	0.0205983	0.0059684	0.00894905	-0.00171793	0.022729	0.00204756	0.00378567	0.00920097	-0.0143155	-0.026914	0.0612011	-0.0201874	-0.0443165	-0.00390128	0	0	-0.00171458	-0.00522885	0.00138949
-0.00895783	2010-11-09 02:00:00	0.0838665	0.083587	-0.000279492	-0.00895783	0.0598978	0.0151827	0.0207502	0.00593296	0.00901856	-0.0017065	0.0225844	0.00204959	0.00373658	0.00922266	-0.01416	-0.026538	0.0604145	-0.020005	-0.0440188	-0.00394379	0	0	-0.0010937	-0.00477936	0.000279492
-0.00895783	2010-11-09 02:30:00	0.0867094	0.0859059	-0.000803469	-0.00895783	0.0602135	0.0153884	0.0210484	0.00592094	0.0090894	-0.00169453	0.0224443	0.00205168	0.00371866	0.00919091	-0.0139725	-0.0260852	0.0596333	-0.0197967	-0.04373	-0.00398707	0	0	-0.000375268	-0.00419456	0.000803469
-0.00895783	2010-11-09 03:00:00	0.0895523	0.0888816	-0.00067068	-0.00895783	0.0613626	0.0155404	0.021388	0.00593483	0.00914892	-0.00168222	0.0223015	0.00205353	0.00365737	0.00905009	-0.0137789	-0.0257094	0.05874	-0.0195857	-0.0434418	-0.00403061	0	0	0.00041024	-0.0035194	0.00067068
-0.00895783	2010-11-09 03:30:00	0.0909738	0.0906352	-0.000338588	-0.00895783	0.0614699	0.0155679	0.0216643	0.00596535	0.0091751	-0.00167113	0.0221548	0.0020553	0.0035648	0.00891431	-0.0134939	-0.0254266	0.0578444	-0.0194014	-0.0431409	-0.00407571	0	0	0.00122751	-0.00280108	0.000338588
-0.00895783	2010-11-09 04:00:00	0.0916845	0.0913136	-0.000370874	-0.00895783	0.0603714	0.0155484	0.0217899	0.00601438	0.00914989	-0.0016612	0.0220145	0.00205716	0.00372152	0.00888217	-0.0132567	-0.0251578	0.0570553	-0.0192545	-0.0428346	-0.00412102	0	0	0.00203855	-0.00208578	0.000370874
-0.00895783	2010-11-09 04:30:00	0.093106	0.0939044	0.000798444	-0.00895783	0.0612552	0.0156568	0.0217954	0.00608406	0.00909644	-0.001654	0.0218655	0.00205896	0.00374035	0.00900826	-0.0131016	-0.0248152	0.0563008	-0.0191214	-0.0425307	-0.00416583	0	0	0.00280493	-0.00141565	-0.000798444
-0.00895783	2010-11-09 05:00:00	0.0973704	0.09751	0.000139623	-0.00895783	0.0629852	0.0159399	0.0219581	0.00614726	0.00903252	-0.00164663	0.0217282	0.00206064	0.00376866	0.00913269	-0.0128756	-0.0245318	0.0555038	-0.0189722	-0.0422165	-0.0042104	0	0	0.0034901	-0.000826109	-0.000139623
-0.00895783	2010-11-09 05:30:00	0.100213	0.100129	-8.39317e-05	-0.00895783	0.0641343	0.0161936	0.0221111	0.00618416	0.00896504	-0.00163876	0.0215933	0.00206191	0.00370166	0.00903847	-0.0126986	-0.0242048	0.0549094	-0.0187934	-0.0419345	-0.00425336	0	0	0.00406146	-0.000343872	8.39317e-05
-0.00895783	2010-11-09 06:00:00	0.100213	0.100561	0.000348112	-0.00895783	0.0636166	0.0161282	0.0224213	0.00623996	0.00888388	-0.00163248	0.0214642	0.00206301	0.00376775	0.00872742	-0.0126687	-0.0238569	0.0544031	-0.0185958	-0.0416544	-0.00429453	0	0	0.0044922	1.43776e-05	-0.000348112
-0.00895783	2010-11-09 06:30:00	0.100213	0.0987626	-0.00145075	-0.00895783	0.0618361	0.0157332	0.0226243	0.00629813	0.00879408	-0.0016272	0.0213469	0.00206374	0.00362244	0.00831929	-0.0126856	-0.0234814	0.0540005	-0.01841	-0.0413836	-0.00433589	0	0	0.0047628	0.000242542	0.00145075
-0.00895783	2010-11-09 07:00:00	0.0952382	0.0946768	-0.000561374	-0.00895783	0.0586478	0.0151151	0.022446	0.00635382	0.0086999	-0.00162389	0.0212312	0.00206417	0.00353843	0.00802514	-0.0127911	-0.0230789	0.0535473	-0.0182343	-0.0411362	-0.00437644	0	0	0.00486194	0.000344895	0.000561374
-0.00895783	2010-11-09 07:30:00	0.090263	0.0912023	0.000939272	-0.00895783	0.0563432	0.0145281	0.0218954	0.00636347	0.00858609	-0.00162317	0.0211169	0.00206429	0.00365257	0.00795646	-0.0129027	-0.0227102	0.0531475	-0.0180692	-0.0408937	-0.0044171	0	0	0.00478707	0.00033519	-0.000939272
-0.00895783	2010-11-09 08:00:00	0.0881308	0.0881774	4.66331e-05	-0.00895783	0.054828	0.0141495	0.0211242	0.00633684	0.00846772	-0.00162263	0.0210111	0.00206405	0.00368465	0.00802319	-0.0129476	-0.0225168	0.0527956	-0.0179215	-0.0406636	-0.00445692	0	0	0.00454433	0.000235169	-4.66331e-05
-0.00895783	2010-11-09 08:30:00	0.0867094	0.0869457	0.000236318	-0.00895783	0.0549794	0.0140131	0.0203948	0.00628093	0.00834649	-0.00162209	0.0209108	0.00206338	0.00376489	0.00810954	-0.0128486	-0.0223679	0.0524008	-0.0177896	-0.0404576	-0.00449554	0	0	0.00414806	7.2636e-05	-0.000236318
-0.00895783	2010-11-09 09:00:00	0.0859986	0.0853924	-0.000606168	-0.00895783	0.0548785	0.0139891	0.0199285	0.00617649	0.00826585	-0.00162096	0.0208157	0.00206269	0.00360829	0.00809457	-0.0126521	-0.0223623	0.0520974	-0.0176392	-0.0402586	-0.00453278	0	0	0.00361986	-0.000120775	0.000606168
-0.00895783	2010-11-09 09:30:00	0.0845772	0.0840229	-0.000554298	-0.00895783	0.054929	0.0138967	0.0197058	0.00604299	0.00821599	-0.00161979	0.0207245	0.0020619	0.0034687	0.00798357	-0.0125993	-0.0223552	0.0520042	-0.0175126	-0.0400698	-0.00457122	0	0	0.00298719	-0.000311958	0.000554298
-0.00895783	2010-11-09 10:00:00	0.0810235	0.0810387	1.51972e-05	-0.00895783	0.0534137	0.0136829	0.0195748	0.00589787	0.00822278	-0.00161916	0.020647	0.00206115	0.00324782	0.00788109	-0.0125482	-0.0223977	0.0520283	-0.0174109	-0.0398887	-0.00460944	0	0	0.00228179	-0.000468681	-1.51972e-05
-0.00895783	2010-11-09 10:30:00	0.0788913	0.0785435	-0.000347761	-0.00895783	0.0523151	0.0134999	0.019437	0.00576911	0.00825509	-0.00161857	0.0205791	0.00206022	0.00320251	0.00787295	-0.0126688	-0.0224414	0.0519747	-0.0173245	-0.0397397	-0.00464749	0	0	0.00153781	-0.000561776	0.000347761
-0.00895783	2010-11-09 11:00:00	0.0781806	0.0781815	9.42436e-07	-0.00895783	0.0529906	0.0134799	0.0191652	0.00565463	0.00831141	-0.0016199	0.0205239	0.00205941	0.00321095	0.00797802	-0.0127295	-0.0223747	0.0518493	-0.0172765	-0.0396195	-0.00468664	0	0	0.000789891	-0.000567063	-9.42436e-07
-0.00895783	2010-11-09 11:30:00	0.0796021	0.0782483	-0.00135377	-0.00895783	0.0534642	0.013623	0.0190494	0.00557129	0.00836823	-0.001622	0.0204813	0.00205853	0.00330158	0.00817847	-0.0125556	-0.0222888	0.0514675	-0.0172512	-0.0395185	-0.00472556	0	0	7.12763e-05	-0.000466918	0.00135377
-0.00895783	2010-11-09 12:00:00	0.0803128	0.0791167	-0.00119608	-0.00895783	0.0544554	0.0138914	0.0189939	0.00551735	0.00844263	-0.00162196	0.0204533	0.00205714	0.00329782	0.00835413	-0.0121709	-0.0222319	0.050905	-0.017215	-0.0394504	-0.00476392	0	0	-0.000588001	-0.00025142	0.00119608
-0.00895783	2010-11-09 12:30:00	0.082445	0.0811242	-0.00132084	-0.00895783	0.0560275	0.0141478	0.0192299	0.00549958	0.00852973	-0.00162079	0.020437	0.00205557	0.00330729	0.00853857	-0.0116908	-0.0222287	0.0502972	-0.0171806	-0.0393823	-0.00480315	0	0	-0.00116269	8.0959e-05	0.00132084
-0.00895783	2010-11-09 13:00:00	0.0838665	0.082333	-0.00153354	-0.00895783	0.0566021	0.0144588	0.0195881	0.00548293	0.00864337	-0.00161916	0.020423	0.00205424	0.00319497	0.00864829	-0.0113583	-0.0221681	0.0497721	-0.017145	-0.0393349	-0.00484125	0	0	-0.00163357	0.000523154	0.00153354
-0.00895783	2010-11-09 13:30:00	0.0859986	0.0846442	-0.00135438	-0.00895783	0.0580668	0.0146846	0.0199366	0.00549856	0.00876833	-0.00161982	0.0204122	0.00205296	0.00313551	0.00876006	-0.0112299	-0.021952	0.0492974	-0.0171277	-0.0392753	-0.00487754	0	0	-0.00198842	0.00105978	0.00135438
-0.00895783	2010-11-09 14:00:00	0.0881308	0.0863176	-0.00181319	-0.00895783	0.0585909	0.0149023	0.0203592	0.00552745	0.00887874	-0.00162429	0.0204188	0.00205104	0.00324782	0.00885441	-0.0112702	-0.0216639	0.0488123	-0.017116	-0.0392265	-0.00491209	0	0	-0.00222243	0.00166786	0.00181319
-0.00895783	2010-11-09 14:30:00	0.090263	0.0879987	-0.00226432	-0.00895783	0.0591654	0.0150734	0.020653	0.00560012	0.00898865	-0.00163225	0.0204438	0.00204855	0.00325912	0.00896696	-0.0113458	-0.0213419	0.0483858	-0.0171309	-0.0392124	-0.00494486	0	0	-0.00233827	0.00231804	0.00226432
-0.00895783	2010-11-09 15:00:00	0.0923952	0.0904579	-0.00193732	-0.00895783	0.0601566	0.0152756	0.0209338	0.00569858	0.00907538	-0.00164162	0.0204811	0.00204556	0.00338742	0.00906867	-0.0113198	-0.0209142	0.0479297	-0.0171763	-0.0392376	-0.00497742	0	0	-0.00234567	0.00297609	0.00193732
-0.00895783	2010-11-09 15:30:00	0.0945274	0.0928335	-0.00169388	-0.00895783	0.0609964	0.0154933	0.0212417	0.00578891	0.00916534	-0.00165121	0.0205246	0.00204231	0.00344312	0.0091798	-0.0111834	-0.0205202	0.0474179	-0.0172076	-0.0392749	-0.00500898	0	0	-0.00226055	0.00360482	0.00169388
-0.00895783	2010-11-09 16:00:00	0.0966596	0.0948963	-0.00176331	-0.00895783	0.0617287	0.0157075	0.021505	0.00588624	0.00924514	-0.00166105	0.0205761	0.00203868	0.00348273	0.00925454	-0.011128	-0.0201132	0.0468873	-0.0172303	-0.0393476	-0.00503989	0	0	-0.00210381	0.00416619	0.00176331
-0.00895783	2010-11-09 16:30:00	0.0995026	0.0967176	-0.00278502	-0.00895783	0.0624107	0.0158474	0.0218151	0.00597821	0.00931142	-0.00167155	0.0206401	0.00203461	0.00355635	0.00932785	-0.0110971	-0.0198616	0.0464425	-0.0172513	-0.0394621	-0.00506911	0	0	-0.00189975	0.00462356	0.00278502
-0.00895783	2010-11-09 17:00:00	0.100924	0.0977191	-0.0032049	-0.00895783	0.062619	0.0159332	0.0220903	0.00606341	0.00936248	-0.00168373	0.0207235	0.00202956	0.00356388	0.00940193	-0.0112623	-0.0197013	0.0462908	-0.0172964	-0.0396289	-0.00509794	0	0	-0.00167431	0.00494393	0.0032049
-0.00895783	2010-11-09 17:30:00	0.100924	0.0981812	-0.00274281	-0.00895783	0.062619	0.0159643	0.022253	0.00614737	0.0094127	-0.00169775	0.0208262	0.00202401	0.00360543	0.00946143	-0.0115222	-0.019627	0.0463846	-0.0173905	-0.0398417	-0.00512674	0	0	-0.0014532	0.00510013	0.00274281
-0.00895783	2010-11-09 18:00:00	0.101635	0.0987797	-0.00285512	-0.00895783	0.0628273	0.0159683	0.0223666	0.00621468	0.00945294	-0.00171278	0.0209256	0.00201783	0.00371113	0.00957256	-0.0117424	-0.0196412	0.0467393	-0.0175186	-0.0401028	-0.00515352	0	0	-0.00126007	0.0050727	0.00285512
-0.00895783	2010-11-09 18:30:00	0.100924	0.0986161	-0.00230795	-0.00895783	0.0626695	0.0160536	0.0223983	0.00627624	0.00949014	-0.00172785	0.0210317	0.00201101	0.00371204	0.00960238	-0.0119994	-0.019636	0.0471473	-0.0176599	-0.0403522	-0.00517949	0	0	-0.00111478	0.0048514	0.00230795
-0.00895783	2010-11-09 19:00:00	0.102346	0.0995255	-0.00282004	-0.00895783	0.0637176	0.0161509	0.0224813	0.00633092	0.00952158	-0.00174489	0.0211437	0.00200332	0.00373087	0.00963878	-0.012157	-0.0196776	0.0475417	-0.0177916	-0.0406063	-0.00520439	0	0	-0.00103195	0.00443627	0.00282004
-0.00895783	2010-11-09 19:30:00	0.102346	0.0992164	-0.00312908	-0.00895783	0.0638754	0.0162598	0.022596	0.00636421	0.00955862	-0.0017618	0.0212789	0.00199505	0.00377905	0.00957992	-0.0122927	-0.019807	0.0479578	-0.0179164	-0.040881	-0.00522968	0	0	-0.00101994	0.00383797	0.00312908
-0.00895783	2010-11-09 20:00:00	0.100924	0.0982783	-0.00264572	-0.00895783	0.0638754	0.0162136	0.0227095	0.00640161	0.00960208	-0.00177947	0.0214214	0.00198634	0.00380358	0.0095936	-0.012469	-0.0199983	0.0484084	-0.0180581	-0.0412162	-0.00525571	0	0	-0.00108017	0.00307762	0.00264572
-0.00895783	2010-11-09 20:30:00	0.0995026	0.0962414	-0.00326118	-0.00895783	0.0629852	0.0161705	0.0227729	0.0064309	0.00967126	-0.00179747	0.0215751	0.00197693	0.00383657	0.00967195	-0.0126036	-0.0203402	0.0489259	-0.0182078	-0.0415645	-0.00528302	0	0	-0.00120707	0.00218576	0.00326118
-0.00895783	2010-11-09 21:00:00	0.0987918	0.0956624	-0.00312938	-0.00895783	0.0636102	0.016186	0.0227412	0.00645392	0.00976055	-0.00181626	0.0217433	0.00196681	0.00385267	0.00981199	-0.0127533	-0.0207123	0.0496085	-0.0183857	-0.041949	-0.00531072	0	0	-0.00138842	0.00120082	0.00312938
-0.00895783	2010-11-09 21:30:00	0.0987918	0.0950516	-0.00374015	-0.00895783	0.0640838	0.0162905	0.0227576	0.00646193	0.00985963	-0.00183874	0.021905	0.00195604	0.00393565	0.00994932	-0.0129074	-0.0210483	0.0503228	-0.0185915	-0.0423501	-0.00533731	0	0	-0.00160631	0.000166939	0.00374015
-0.00895783	2010-11-09 22:00:00	0.0966596	0.0942994	-0.00236024	-0.00895783	0.0645509	0.0164153	0.0227609	0.00647293	0.00996888	-0.00186298	0.0220583	0.00194496	0.00389604	0.010085	-0.0129984	-0.0214125	0.0509788	-0.0188053	-0.0427248	-0.00536372	0	0	-0.00183842	-0.00086866	0.00236024
-0.00895783	2010-11-09 22:30:00	0.0966596	0.0937404	-0.00291919	-0.00895783	0.0648161	0.0165317	0.0229095	0.00649483	0.0100937	-0.00188801	0.0222134	0.00193376	0.00390357	0.0102853	-0.0131114	-0.0216779	0.0516344	-0.0190597	-0.0430725	-0.00539031	0	0	-0.00205971	-0.00185852	0.00291919
-0.00895783	2010-11-09 23:00:00	0.0959489	0.0939499	-0.00199902	-0.00895783	0.0655485	0.0166873	0.023105	0.00651322	0.010267	-0.00191388	0.0223637	0.00192209	0.00386397	0.0106371	-0.0132006	-0.0219354	0.0521784	-0.0193191	-0.0433907	-0.00541669	0	0	-0.00224431	-0.00275788	0.00199902
-0.00895783	2010-11-09 23:30:00	0.0973704	0.0945716	-0.00279881	-0.00895783	0.0663314	0.0169663	0.0232557	0.00652986	0.010475	-0.0019385	0.0225108	0.00191005	0.00388189	0.0110343	-0.0133345	-0.0221889	0.0527114	-0.0195843	-0.0436953	-0.00544082	0	0	-0.00236747	-0.00352751	0.00279881
-0.00895783	2010-11-10	0.100213	0.0972508	-0.00296249	-0.00895783	0.068579	0.0173472	0.0235551	0.00655351	0.0106945	-0.00196337	0.0226756	0.0018983	0.00398473	0.0114192	-0.0134267	-0.0224087	0.0531566	-0.0198565	-0.0439938	-0.00546243	0	0	-0.00240745	-0.00413604	0.00296249
-0.00895783	2010-11-10 00:30:00	0.102346	0.0995006	-0.00284493	-0.00895783	0.0702017	0.0177982	0.0239539	0.00659278	0.0109355	-0.00198995	0.0228495	0.00188626	0.00400927	0.0116756	-0.013486	-0.0226309	0.0535271	-0.0201219	-0.0443507	-0.00548256	0	0	-0.00234721	-0.00456192	0.00284493
-0.00895783	2010-11-10 01:00:00	0.104478	0.101865	-0.00261243	-0.00895783	0.071616	0.018195	0.0244792	0.0066712	0.0111627	-0.00201566	0.0230256	0.00187416	0.00408666	0.0118478	-0.0135055	-0.0228528	0.0538576	-0.02042	-0.0447262	-0.00550234	0	0	-0.00217579	-0.00479457	0.00261243
-0.00895783	2010-11-10 01:30:00	0.10661	0.1048	-0.00180958	-0.00895783	0.0731312	0.0185567	0.0250549	0.00676503	0.0113893	-0.00203923	0.0232025	0.00186148	0.00410926	0.0120871	-0.0134601	-0.0230394	0.0542335	-0.0207532	-0.0450973	-0.00551962	0	0	-0.0018892	-0.00483474	0.00180958
-0.00895783	2010-11-10 02:00:00	0.108742	0.10804	-0.000702584	-0.00895783	0.0743876	0.019065	0.0256402	0.00688138	0.0116301	-0.00206075	0.0233791	0.00184862	0.00422911	0.0124334	-0.0135256	-0.0232318	0.0545828	-0.0210863	-0.045453	-0.00553755	0	0	-0.00149089	-0.00469421	0.000702584
-0.00895783	2010-11-10 02:30:00	0.114428	0.114309	-0.000119273	-0.00895783	0.0781505	0.0196871	0.0262225	0.00700574	0.0118491	-0.00208072	0.0235544	0.00183583	0.00440078	0.0128174	-0.0136124	-0.023363	0.0549775	-0.0214289	-0.0458071	-0.00555618	0	0	-0.000991657	-0.0043945	0.000119273
-0.00895783	2010-11-10 03:00:00	0.119403	0.119437	3.34667e-05	-0.00895783	0.0804551	0.0203635	0.0269784	0.00714849	0.0120225	-0.00209919	0.0237382	0.00182257	0.00460749	0.0131067	-0.0137923	-0.0234584	0.0553561	-0.0217523	-0.0461524	-0.0055757	0	0	-0.000409054	-0.00396516	-3.34667e-05
-0.00895783	2010-11-10 03:30:00	0.124378	0.124151	-0.00022691	-0.00895783	0.0824439	0.0209086	0.0278139	0.00732887	0.0121598	-0.00211807	0.02393	0.0018091	0.00472449	0.013173	-0.013996	-0.0235267	0.0558334	-0.0220573	-0.0465164	-0.00559377	0	0	0.000233629	-0.00344135	0.00022691
-0.00895783	2010-11-10 04:00:00	0.129353	0.128333	-0.00102013	-0.00895783	0.0840665	0.0212321	0.028667	0.00753606	0.0122751	-0.00213733	0.0241176	0.00179523	0.00478487	0.0131383	-0.0142112	-0.0236176	0.056455	-0.0223508	-0.046896	-0.00561125	0	0	0.000908789	-0.00286125	0.00102013
-0.00895783	2010-11-10 04:30:00	0.131486	0.130292	-0.00119317	-0.00895783	0.0838077	0.0213881	0.0294051	0.00774037	0.0123534	-0.00215499	0.0243069	0.00178113	0.00485473	0.0130135	-0.01456	-0.023762	0.0572683	-0.0226204	-0.0472681	-0.00562625	0	0	0.00158618	-0.00226327	0.00119317
-0.00895783	2010-11-10 05:00:00	0.132907	0.132348	-0.000558639	-0.00895783	0.084016	0.0215316	0.0297938	0.0079458	0.012401	-0.00217266	0.024493	0.00176671	0.00491031	0.0128741	-0.0150146	-0.0238751	0.0582175	-0.0228513	-0.0476432	-0.00563816	0	0	0.00223475	-0.00168346	0.000558639
-0.00895783	2010-11-10 05:30:00	0.137171	0.135865	-0.00130604	-0.00895783	0.0859479	0.02166	0.0300746	0.00813561	0.0124108	-0.00218928	0.0246699	0.00175171	0.00519909	0.0126304	-0.0155375	-0.0240606	0.0591561	-0.0230405	-0.0480066	-0.00564976	0	0	0.00282444	-0.00115315	0.00130604
-0.00895783	2010-11-10 06:00:00	0.140014	0.136223	-0.00379167	-0.00895783	0.0853229	0.0216609	0.0302961	0.00830014	0.012388	-0.00220524	0.024843	0.00173601	0.00529064	0.0123066	-0.016023	-0.0243389	0.0602253	-0.0232379	-0.0483504	-0.00566444	0	0	0.00332796	-0.000697104	0.00379167
-0.00895783	2010-11-10 06:30:00	0.136461	0.134829	-0.00163202	-0.00895783	0.0835489	0.0213973	0.0303561	0.00845954	0.0123449	-0.00222127	0.024995	0.00171984	0.00537179	0.0120849	-0.0164012	-0.0247944	0.0613347	-0.0234371	-0.0486818	-0.00568093	0	0	0.00372234	-0.000332259	0.00163202
-0.00895783	2010-11-10 07:00:00	0.13575	0.133902	-0.00184747	-0.00895783	0.0823934	0.0210863	0.0302392	0.00856403	0.0122879	-0.00223584	0.025138	0.00170296	0.00539451	0.0120034	-0.0166844	-0.0254226	0.0627747	-0.0236377	-0.0489714	-0.00569505	0	0	0.00399008	-6.70565e-05	0.00184747
-0.00895783	2010-11-10 07:30:00	0.135039	0.132889	-0.00214977	-0.00895783	0.0816105	0.0207788	0.0300151	0.00861324	0.0122331	-0.00224857	0.0252725	0.00168566	0.00528687	0.012018	-0.0170929	-0.0260718	0.064329	-0.0238449	-0.0492476	-0.00570837	0	0	0.00412009	9.85244e-05	0.00214977
-0.00895783	2010-11-10 08:00:00	0.130775	0.130764	-1.1105e-05	-0.00895783	0.0801458	0.0205455	0.0295716	0.00860562	0.0121759	-0.00225975	0.0253954	0.00166758	0.00524727	0.0120302	-0.0175273	-0.0267678	0.0658647	-0.0240302	-0.0495052	-0.00571845	0	0	0.00410816	0.00017237	1.1105e-05
-0.00895783	2010-11-10 08:30:00	0.130064	0.129419	-0.000644723	-0.00895783	0.0796217	0.0204011	0.0291196	0.00856985	0.0121098	-0.00226813	0.0255025	0.00164878	0.00522467	0.012023	-0.0179768	-0.0274775	0.0674107	-0.0242008	-0.0497293	-0.00572807	0	0	0.00395697	0.000169111	0.000644723
-0.00895783	2010-11-10 09:00:00	0.132196	0.129082	-0.00311386	-0.00895783	0.0801962	0.0203309	0.0288772	0.00851681	0.0120588	-0.00227353	0.0255992	0.00162939	0.0050869	0.0120092	-0.0183622	-0.0281698	0.0687837	-0.0243583	-0.0499303	-0.00573831	0	0	0.00367583	0.000108616	0.00311386
-0.00895783	2010-11-10 09:30:00	0.130775	0.127339	-0.00343598	-0.00895783	0.0794638	0.0203269	0.0286653	0.00844363	0.01204	-0.00227543	0.025677	0.00160937	0.0048472	0.0119643	-0.0184478	-0.0289879	0.0700498	-0.024509	-0.0501152	-0.00574963	0	0	0.00327998	1.42279e-05	0.00343598
-0.00895783	2010-11-10 10:00:00	0.129353	0.126772	-0.00258095	-0.00895783	0.0796217	0.0202727	0.0285551	0.00835217	0.0120163	-0.00227275	0.0257402	0.00158915	0.00488304	0.0119403	-0.0184096	-0.0297303	0.0711425	-0.0246468	-0.0502632	-0.00576088	0	0	0.0027896	-8.9114e-05	0.00258095
-0.00895783	2010-11-10 10:30:00	0.127932	0.125836	-0.00209566	-0.00895783	0.0794638	0.0202532	0.0285234	0.00826584	0.0119898	-0.00226644	0.0257902	0.00156863	0.00489719	0.0119808	-0.0182685	-0.0304018	0.0718564	-0.0247575	-0.0503797	-0.00577309	0	0	0.0022286	-0.00017673	0.00209566
-0.00895783	2010-11-10 11:00:00	0.128643	0.124733	-0.00391002	-0.00895783	0.0792555	0.0202567	0.0284873	0.00821303	0.0119742	-0.00225715	0.0258286	0.00154789	0.00487265	0.0120483	-0.0180097	-0.0310064	0.0721652	-0.0248358	-0.0504641	-0.00578317	0	0	0.0016233	-0.000225924	0.00391002
-0.00895783	2010-11-10 11:30:00	0.130064	0.124752	-0.00531211	-0.00895783	0.0798805	0.0203305	0.0284437	0.00816874	0.0119484	-0.00224564	0.0258553	0.00152714	0.00485941	0.0121521	-0.0176322	-0.0314576	0.0723012	-0.0248915	-0.0505228	-0.00579085	0	0	0.00100092	-0.000217488	0.00531211
-0.00895783	2010-11-10 12:00:00	0.131486	0.124924	-0.006562	-0.00895783	0.0804046	0.0204469	0.028494	0.00813945	0.0119091	-0.00223195	0.0258651	0.00150623	0.00491043	0.0122197	-0.0173105	-0.0318387	0.0723917	-0.024924	-0.0505532	-0.0057989	0	0	0.000388177	-0.000136907	0.006562
-0.00895783	2010-11-10 12:30:00	0.131486	0.125069	-0.0064166	-0.00895783	0.0807708	0.0205638	0.0285934	0.00813381	0.0118613	-0.00221471	0.0258646	0.00148499	0.00486135	0.0122292	-0.0170398	-0.032049	0.0724183	-0.0249202	-0.0505616	-0.00580413	0	0	-0.000190094	2.47578e-05	0.0064166
-0.00895783	2010-11-10 13:00:00	0.129353	0.125263	-0.00408994	-0.00895783	0.081137	0.0205682	0.0287267	0.00814244	0.0118024	-0.00219516	0.0258473	0.00146311	0.00485096	0.0121074	-0.016866	-0.0319319	0.0722686	-0.024897	-0.0505533	-0.00580748	0	0	-0.000712201	0.000270338	0.00408994
-0.00895783	2010-11-10 13:30:00	0.127932	0.124005	-0.00392642	-0.00895783	0.0801458	0.0204131	0.0288663	0.00815344	0.0117175	-0.00217502	0.0258229	0.00144085	0.00485473	0.011955	-0.0168794	-0.0315485	0.0719057	-0.0248123	-0.050521	-0.0058117	0	0	-0.00116061	0.000596373	0.00392642
-0.00895783	2010-11-10 14:00:00	0.125089	0.122185	-0.00290412	-0.00895783	0.0787315	0.0202034	0.02878	0.00817646	0.0116108	-0.00215539	0.0257875	0.00141816	0.00485564	0.0117974	-0.0168992	-0.0310609	0.0713963	-0.0246851	-0.0504697	-0.00581465	0	0	-0.00152275	0.000993267	0.00290412
-0.00895783	2010-11-10 14:30:00	0.125089	0.1216	-0.00348898	-0.00895783	0.0785231	0.0199777	0.0286139	0.00819136	0.0114755	-0.00213513	0.0257351	0.00139515	0.00493212	0.0116566	-0.0168657	-0.030639	0.0707857	-0.0245291	-0.0503957	-0.00581806	0	0	-0.00179151	0.00144575	0.00348898
-0.00895783	2010-11-10 15:00:00	0.125089	0.120324	-0.0047648	-0.00895783	0.0776329	0.019795	0.0283485	0.00818324	0.011316	-0.00211382	0.0256626	0.00137194	0.00496134	0.0114903	-0.0168402	-0.0302592	0.0702234	-0.0243583	-0.0502807	-0.00581944	0	0	-0.00196541	0.00193364	0.0047648
-0.00895783	2010-11-10 15:30:00	0.122246	0.118793	-0.00345251	-0.00895783	0.0764839	0.0195502	0.0280208	0.00817285	0.0111322	-0.00209117	0.02557	0.00134847	0.00498211	0.0113205	-0.0168229	-0.0299082	0.069733	-0.0241822	-0.0501235	-0.00581909	0	0	-0.00204848	0.00243284	0.00345251
-0.00895783	2010-11-10 16:00:00	0.120825	0.117598	-0.00322692	-0.00895783	0.0755936	0.0192938	0.027727	0.00813708	0.0109368	-0.00206689	0.0254556	0.00132441	0.00497458	0.011131	-0.0167919	-0.0296612	0.0693678	-0.0239871	-0.0499276	-0.00581824	0	0	-0.00204982	0.00291662	0.00322692
-0.00895783	2010-11-10 16:30:00	0.120825	0.115837	-0.00498737	-0.00895783	0.0744445	0.0189401	0.0274124	0.00807942	0.0107349	-0.00204123	0.0253266	0.0012996	0.00487459	0.010885	-0.0168499	-0.0295147	0.0691042	-0.0237774	-0.0496776	-0.00581957	0	0	-0.0019828	0.00335695	0.00498737
-0.00895783	2010-11-10 17:00:00	0.117982	0.112844	-0.00513722	-0.00895783	0.0722979	0.018505	0.0269831	0.00799935	0.0105138	-0.00201281	0.0251726	0.00127421	0.0048085	0.0105909	-0.0169485	-0.0295165	0.0690566	-0.0235781	-0.0493856	-0.00582034	0	0	-0.00186409	0.00372614	0.00513722
-0.00895783	2010-11-10 17:30:00	0.114428	0.110028	-0.00439996	-0.00895783	0.0702585	0.0180229	0.0264566	0.00790202	0.0102852	-0.00198188	0.0249896	0.00124842	0.00477266	0.010331	-0.0170597	-0.0294836	0.0692058	-0.0234032	-0.0490256	-0.00581878	0	0	-0.00171242	0.00399835	0.00439996
-0.00895783	2010-11-10 18:00:00	0.112296	0.107612	-0.00468403	-0.00895783	0.0687938	0.0175874	0.0258809	0.00779268	0.0100504	-0.00194818	0.0247854	0.0012223	0.00471513	0.0101051	-0.0171508	-0.0294493	0.0692242	-0.0232171	-0.0486106	-0.00581586	0	0	-0.00154725	0.00415127	0.00468403
-0.00895783	2010-11-10 18:30:00	0.109453	0.104768	-0.00468498	-0.00895783	0.0671207	0.0171751	0.0252409	0.00766708	0.00980263	-0.00191252	0.0245657	0.00119497	0.00461697	0.00991487	-0.0171014	-0.029496	0.0691309	-0.0230049	-0.0481562	-0.00581332	0	0	-0.00138736	0.00416753	0.00468498
-0.00895783	2010-11-10 19:00:00	0.10661	0.101965	-0.00464475	-0.00895783	0.0654981	0.0168094	0.0246194	0.00752433	0.00953512	-0.00187455	0.024329	0.00116697	0.00457451	0.00969855	-0.0169672	-0.0295463	0.0690295	-0.0227705	-0.0476791	-0.00581079	0	0	-0.00124955	0.00403604	0.00464475
-0.00895783	2010-11-10 19:30:00	0.105188	0.0995793	-0.00560915	-0.00895783	0.0646078	0.016413	0.0240505	0.00736945	0.00926034	-0.00183344	0.0240575	0.00113815	0.00448867	0.00945396	-0.0167818	-0.0296349	0.0688426	-0.0225208	-0.0471715	-0.00580806	0	0	-0.00114739	0.00375299	0.00560915
-0.00895783	2010-11-10 20:00:00	0.100924	0.0955637	-0.00536027	-0.00895783	0.0623602	0.01597	0.0235229	0.00720655	0.0089854	-0.00179012	0.0237563	0.00110882	0.00436129	0.0091962	-0.0165486	-0.0297511	0.0685467	-0.0222578	-0.0465738	-0.00580354	0	0	-0.00109024	0.00332244	0.00536027
-0.00895783	2010-11-10 20:30:00	0.0959489	0.091472	-0.00447693	-0.00895783	0.060163	0.0154919	0.0229156	0.00703965	0.00871925	-0.00174611	0.0234268	0.00107969	0.00422729	0.00900156	-0.016328	-0.0297999	0.0682374	-0.0219753	-0.0459013	-0.00579567	0	0	-0.00108262	0.00275651	0.00447693
-0.00895783	2010-11-10 21:00:00	0.0916845	0.0882937	-0.00339076	-0.00895783	0.0589066	0.0150755	0.0223105	0.00686987	0.00844295	-0.00170278	0.0230688	0.0010505	0.0041499	0.00879104	-0.0161221	-0.0297603	0.0678533	-0.02167	-0.0451736	-0.00578977	0	0	-0.00112382	0.002075	0.00339076
-0.00895783	2010-11-10 21:30:00	0.0895523	0.0849145	-0.0046378	-0.00895783	0.0575997	0.0146596	0.0217185	0.00669547	0.00816801	-0.00165849	0.0227024	0.00102085	0.00405082	0.00854646	-0.0158706	-0.0296618	0.0673199	-0.021334	-0.0443999	-0.00578115	0	0	-0.001208	0.00130457	0.0046378
-0.00895783	2010-11-10 22:00:00	0.0838665	0.08013	-0.00373648	-0.00895783	0.0551942	0.0141584	0.0210795	0.00652744	0.00789526	-0.00161311	0.0223303	0.000991694	0.00398005	0.00820532	-0.0155668	-0.0294715	0.0665997	-0.0209721	-0.0436313	-0.00577194	0	0	-0.00132461	0.000477333	0.00373648
-0.00895783	2010-11-10 22:30:00	0.0810235	0.0752985	-0.00572503	-0.00895783	0.0528392	0.0135483	0.0204242	0.00636342	0.00762675	-0.00156669	0.0219395	0.000962856	0.00390837	0.00788574	-0.0152285	-0.0291476	0.0657304	-0.0205891	-0.0428484	-0.00576199	0	0	-0.00145922	-0.000370883	0.00572503
-0.00895783	2010-11-10 23:00:00	0.0760484	0.0702308	-0.00581756	-0.00895783	0.0502758	0.0129608	0.0197153	0.00619302	0.00737346	-0.00151897	0.0215389	0.000934017	0.00378475	0.00763444	-0.0148625	-0.0287715	0.0647145	-0.0201801	-0.042055	-0.00575097	0	0	-0.00159459	-0.00120265	0.00581756
-0.00895783	2010-11-10 23:30:00	0.0689411	0.0660135	-0.00292765	-0.00895783	0.0484953	0.0124823	0.0188961	0.00600649	0.00712083	-0.00147023	0.0211347	0.000905471	0.00365828	0.00742173	-0.0144933	-0.0283559	0.0635973	-0.0197407	-0.0412548	-0.00573914	0	0	-0.00171205	-0.00198122	0.00292765
-0.00895783	2010-11-11	0.0675196	0.0626533	-0.00486627	-0.00895783	0.0473968	0.0120353	0.0181305	0.00579868	0.00686178	-0.0014233	0.020712	0.000877387	0.00362712	0.0072076	-0.0141708	-0.0279271	0.0624322	-0.0192853	-0.0404672	-0.00572876	0	0	-0.00179295	-0.00267275	0.00486627
-0.00895783	2010-11-11 00:30:00	0.0653874	0.0581565	-0.00723086	-0.00895783	0.0449408	0.0115998	0.0174566	0.00559499	0.00659799	-0.00137737	0.0202648	0.000849301	0.00353375	0.00695643	-0.0138894	-0.0274121	0.061259	-0.0188415	-0.0396294	-0.00572073	0	0	-0.0018201	-0.00324847	0.00723086
-0.00895783	2010-11-11 01:00:00	0.0625445	0.0547577	-0.00778685	-0.00895783	0.0433181	0.0111603	0.0167882	0.00540394	0.00633827	-0.00133191	0.0198214	0.000821102	0.00337897	0.00676101	-0.0135694	-0.0268563	0.0599926	-0.0183936	-0.0387362	-0.00571536	0	0	-0.00177918	-0.00368641	0.00778685
-0.00895783	2010-11-11 01:30:00	0.0575693	0.0524495	-0.00511982	-0.00895783	0.04227	0.0108293	0.0162006	0.00519952	0.00610207	-0.00128565	0.0193763	0.000793075	0.00325445	0.00658457	-0.0132319	-0.0262987	0.0587209	-0.017917	-0.0378477	-0.00571002	0	0	-0.0016599	-0.00397275	0.00511982
-0.00895783	2010-11-11 02:00:00	0.0568586	0.0505364	-0.00632224	-0.00895783	0.0413293	0.0105609	0.01566	0.00499008	0.00588175	-0.00123772	0.01893	0.000765342	0.00310252	0.00633211	-0.0129328	-0.0257339	0.0574731	-0.0174154	-0.0369463	-0.00570548	0	0	-0.00145687	-0.00410247	0.00632224
-0.00895783	2010-11-11 02:30:00	0.0540157	0.0486518	-0.00536388	-0.00895783	0.0402307	0.0102463	0.0151576	0.00480027	0.00566632	-0.00118573	0.0184747	0.000738188	0.00304967	0.00595613	-0.0126179	-0.025147	0.056132	-0.0168985	-0.0360424	-0.00570124	0	0	-0.00117016	-0.00407949	0.00536388
-0.00895783	2010-11-11 03:00:00	0.0497513	0.046207	-0.00354432	-0.00895783	0.0383998	0.00986548	0.0147306	0.00463461	0.00544008	-0.00113377	0.0180029	0.000711644	0.0030063	0.00551987	-0.0122814	-0.0245498	0.0547082	-0.0163577	-0.035113	-0.00569751	0	0	-0.000805376	-0.00391611	0.00354432
-0.00895783	2010-11-11 03:30:00	0.0476191	0.0438921	-0.00372697	-0.00895783	0.0367267	0.00939535	0.0142849	0.00449022	0.00521213	-0.00108378	0.0175252	0.000685242	0.00285152	0.00509651	-0.0119319	-0.0239597	0.0532338	-0.0158214	-0.0341547	-0.00569482	0	0	-0.000373463	-0.0036318	0.00372697
-0.00895783	2010-11-11 04:00:00	0.0454869	0.0412521	-0.00423481	-0.00895783	0.0345295	0.00888212	0.0137245	0.00434284	0.00494122	-0.0010358	0.0170436	0.000659015	0.00275244	0.00477693	-0.0114777	-0.0234336	0.051813	-0.0152904	-0.0331817	-0.00569431	0	0	0.000109956	-0.00325167	0.00423481
-0.00895783	2010-11-11 04:30:00	0.042644	0.0388596	-0.00378445	-0.00895783	0.0323828	0.00846178	0.0130506	0.00419033	0.00465139	-0.000987368	0.0165573	0.000633108	0.00271089	0.00451259	-0.0110592	-0.0229168	0.0504773	-0.0147686	-0.0322056	-0.00569413	0	0	0.000625515	-0.0028044	0.00378445
-0.00895783	2010-11-11 05:00:00	0.0419332	0.0384042	-0.003529	-0.00895783	0.0320166	0.00813874	0.0124161	0.00404183	0.00436986	-0.000938888	0.0160664	0.000607434	0.00262883	0.00431214	-0.0107206	-0.0223431	0.0490749	-0.0142315	-0.0312132	-0.00569472	0	0	0.00115128	-0.00232016	0.003529
-0.00895783	2010-11-11 05:30:00	0.0405118	0.0373511	-0.00316072	-0.00895783	0.0309181	0.00792857	0.0118613	0.00388181	0.00410474	-0.000891578	0.0155754	0.000582487	0.00251754	0.00402767	-0.0103747	-0.0217203	0.0476618	-0.0136813	-0.0302234	-0.00569484	0	0	0.00166409	-0.00182844	0.00316072
-0.00895783	2010-11-11 06:00:00	0.039801	0.0362661	-0.0035349	-0.00895783	0.0299774	0.00757529	0.0114059	0.00372529	0.00384569	-0.000846361	0.0150811	0.000558	0.00230238	0.00369893	-0.0100717	-0.0210459	0.0462569	-0.0130893	-0.0292391	-0.00569534	0	0	0.00214092	-0.00135608	0.0035349
-0.00895783	2010-11-11 06:30:00	0.0355366	0.0335024	-0.00203416	-0.00895783	0.0276223	0.00710159	0.0109952	0.0035699	0.0035863	-0.00080328	0.0145924	0.00053366	0.00213916	0.00320692	-0.00978705	-0.0204103	0.0448999	-0.0124752	-0.0282498	-0.00569605	0	0	0.00256021	-0.000925632	0.00203416
-0.00895783	2010-11-11 07:00:00	0.0298508	0.0298211	-2.97346e-05	-0.00895783	0.024958	0.00629017	0.0104948	0.00342089	0.00333301	-0.000761329	0.0141007	0.000509608	0.0019797	0.00269786	-0.00947718	-0.0198233	0.0435561	-0.0118868	-0.027266	-0.00569636	0	0	0.0029031	-0.00055413	2.97346e-05
-0.00895783	2010-11-11 07:30:00	0.0234542	0.0232838	-0.000170409	-0.00895783	0.0198313	0.00544235	0.00967976	0.00326488	0.00308698	-0.000721761	0.0136048	0.000485908	0.0018579	0.00232161	-0.00917666	-0.0191376	0.0420896	-0.0113143	-0.0262789	-0.00569631	0	0	0.0031544	-0.000252382	0.000170409
-0.00895783	2010-11-11 08:00:00	0.0220327	0.0196594	-0.00237335	-0.00895783	0.0177351	0.00476118	0.00859735	0.00310136	0.00284468	-0.000684877	0.0131063	0.000462495	0.00179285	0.00214904	-0.00878545	-0.0184774	0.0404604	-0.010747	-0.0252825	-0.00569504	0	0	0.00330337	-2.47579e-05	0.00237335
-0.00895783	2010-11-11 08:30:00	0.0206112	0.0181297	-0.00248152	-0.00895783	0.0173184	0.00447552	0.00761879	0.0028992	0.0026093	-0.000649375	0.0126111	0.000439256	0.0017013	0.00210709	-0.00827941	-0.0178836	0.0387888	-0.0101649	-0.0242822	-0.00569649	0	0	0.00334415	0.000130528	0.00248152
-0.00895783	2010-11-11 09:00:00	0.0191898	0.0170615	-0.00212827	-0.00895783	0.0174699	0.00434354	0.00674743	0.00267526	0.00239711	-0.000613122	0.0121143	0.000416222	0.00157963	0.00193581	-0.0077025	-0.0173703	0.0371093	-0.00958398	-0.0232964	-0.00569955	0	0	0.00327596	0.000220709	0.00212827
-0.00895783	2010-11-11 09:30:00	0.0163469	0.014517	-0.00182989	-0.00895783	0.016062	0.00407958	0.0062812	0.00245255	0.00221586	-0.000576783	0.0116106	0.000393622	0.00143524	0.00167548	-0.00714614	-0.0168745	0.0355311	-0.00901966	-0.0223027	-0.00570298	0	0	0.003103	0.000257431	0.00182989
-0.00895783	2010-11-11 10:00:00	0.0135039	0.0112257	-0.00227815	-0.00895783	0.0140227	0.00367208	0.00598408	0.00223973	0.00208146	-0.000540946	0.0111118	0.000371313	0.00118994	0.00139862	-0.00670134	-0.0162291	0.0339847	-0.00848383	-0.0213001	-0.00570713	0	0	0.00283405	0.000255505	0.00227815
-0.00895783	2010-11-11 10:30:00	0.0113717	0.00804005	-0.00333165	-0.00895783	0.0122422	0.00328284	0.00555589	0.00204004	0.00198424	-0.000506112	0.0106118	0.000349615	0.000915315	0.00123728	-0.00632564	-0.015502	0.0323715	-0.00796083	-0.0203006	-0.00571118	0	0	0.0024819	0.000231557	0.00333165
-0.00895783	2010-11-11 11:00:00	0.010661	0.00637659	-0.00428441	-0.00895783	0.0116677	0.00302558	0.00512437	0.00184262	0.00187906	-0.000472703	0.0101154	0.000328378	0.000896363	0.00118849	-0.00597799	-0.014739	0.0306707	-0.00745575	-0.0193085	-0.00571554	0	0	0.0020626	0.000202683	0.00428441
-0.00895783	2010-11-11 11:30:00	0.010661	0.00494734	-0.00571366	-0.00895783	0.011352	0.00290473	0.00460677	0.00167019	0.00177152	-0.00043963	0.00962795	0.000307463	0.00080014	0.00120733	-0.00559901	-0.0139334	0.0288894	-0.0069911	-0.0183289	-0.00572009	0	0	0.00159456	0.000185204	0.00571366
-0.00895783	2010-11-11 12:00:00	0.0099503	0.00394214	-0.00600816	-0.00895783	0.0109858	0.00285008	0.00425189	0.00155695	0.00164859	-0.00040568	0.00914935	0.000287185	0.000911549	0.00128787	-0.00507354	-0.0131069	0.0268923	-0.00653928	-0.0173629	-0.00572443	0	0	0.0010976	0.000193585	0.00600816
-0.00895783	2010-11-11 12:30:00	0.0085288	0.00356267	-0.00496613	-0.00895783	0.0111437	0.00287719	0.00409251	0.00145623	0.00154257	-0.000370474	0.00868028	0.000267312	0.000728462	0.00134092	-0.00439908	-0.0122725	0.0248343	-0.00608631	-0.0164177	-0.00572836	0	0	0.000591959	0.000239566	0.00496613
-0.00895783	2010-11-11 13:00:00	0.0092395	0.00360626	-0.00563324	-0.00895783	0.0116677	0.00291586	0.00404669	0.00136189	0.00143926	-0.000334636	0.00822245	0.000247584	0.000583156	0.00131421	-0.003828	-0.011489	0.0228427	-0.00562588	-0.0154969	-0.00573182	0	0	9.73106e-05	0.000331513	0.00563324
-0.00895783	2010-11-11 13:30:00	0.0071073	0.00307372	-0.00403358	-0.00895783	0.0115603	0.00287362	0.0040478	0.0012658	0.00132765	-0.000300849	0.00776911	0.000228206	0.000478373	0.00114951	-0.00330292	-0.0107384	0.0210675	-0.00517323	-0.0145907	-0.00573616	0	0	-0.000368128	0.000474009	0.00403358
-0.00895783	2010-11-11 14:00:00	0.0049751	0.00128367	-0.00369143	-0.00895783	0.0103608	0.00265233	0.00405974	0.00120436	0.00120302	-0.000268816	0.00731592	0.000209614	0.000481227	0.000949969	-0.00305179	-0.00995699	0.0193826	-0.00475106	-0.0136887	-0.00573989	0	0	-0.000788429	0.000667643	0.00369143
-0.00895783	2010-11-11 14:30:00	0.0028429	-0.000792267	-0.00363517	-0.00895783	0.00899697	0.00236126	0.00389368	0.00117344	0.00105844	-0.000242558	0.00686388	0.000191891	0.000477461	0.000753134	-0.00289345	-0.00906463	0.017727	-0.00435616	-0.0127899	-0.00574321	0	0	-0.00115064	0.000909007	0.00363517
-0.00895783	2010-11-11 15:00:00	0.0007107	-0.0024149	-0.0031256	-0.00895783	0.00784792	0.00205378	0.00362599	0.00115205	0.000911326	-0.000219699	0.00642293	0.000174804	0.000492526	0.000612963	-0.00261809	-0.00816357	0.0161168	-0.00397447	-0.0118928	-0.00574513	0	0	-0.00144533	0.00119086	0.0031256
-0.00895783	2010-11-11 15:30:00	0.0007107	-0.00368482	-0.00439552	-0.00895783	0.00695769	0.00183604	0.00326222	0.00111464	0.000749493	-0.000196005	0.00599511	0.000157832	0.000546287	0.000456142	-0.00233632	-0.00731548	0.0145759	-0.00359616	-0.011023	-0.00574694	0	0	-0.00166691	0.00150244	0.00439552
-0.00895783	2010-11-11 16:00:00	-0.0007107	-0.00469415	-0.00398345	-0.00895783	0.00638315	0.00154854	0.00285598	0.00106623	0.000594952	-0.000171225	0.00558113	0.000141093	0.000558616	0.000256599	-0.00198578	-0.00657914	0.0131284	-0.00320789	-0.0101748	-0.00574824	0	0	-0.00181384	0.00182995	0.00398345
-0.00895783	2010-11-11 16:30:00	-0.0028429	-0.00731506	-0.00447216	-0.00895783	0.00434386	0.00119883	0.00250748	0.00100343	0.00043888	-0.000145518	0.00518448	0.000124995	0.000516157	-6.8327e-06	-0.00176195	-0.00587652	0.0117822	-0.00282023	-0.00936651	-0.00574863	0	0	-0.00188853	0.00215712	0.00447216
-0.00895783	2010-11-11 17:00:00	-0.0063966	-0.00968949	-0.00329289	-0.00895783	0.00272122	0.00074824	0.00204875	0.000927376	0.000293466	-0.000121151	0.00479807	0.000109766	0.000416167	-0.00026175	-0.00168462	-0.00517681	0.0106682	-0.00245118	-0.00858803	-0.00574832	0	0	-0.00189707	0.00246599	0.00329289
-0.00895783	2010-11-11 17:30:00	-0.0092395	-0.0123603	-0.00312081	-0.00895783	0.000839781	0.000289227	0.00156918	0.000822542	0.000137727	-9.85005e-05	0.0044258	9.50298e-05	0.000359552	-0.000451358	-0.00174223	-0.00461994	0.00976201	-0.00210728	-0.00782582	-0.00574718	0	0	-0.00184876	0.00273774	0.00312081
-0.00895783	2010-11-11 18:00:00	-0.0120825	-0.014988	-0.00290547	-0.00895783	-0.000940735	-5.33582e-05	0.000944394	0.000690681	-1.61471e-05	-7.58504e-05	0.00405916	8.07281e-05	0.00024438	-0.000569074	-0.00180664	-0.00424914	0.00910657	-0.00181367	-0.00708479	-0.00574486	0	0	-0.00175545	0.00295365	0.00290547
-0.00895783	2010-11-11 18:30:00	-0.0120825	-0.0155952	-0.00351268	-0.00895783	-0.0010986	-0.000314186	0.000361258	0.000558312	-0.000174251	-5.44994e-05	0.00370047	6.69226e-05	0.000218927	-0.000588824	-0.00183939	-0.00385909	0.00860255	-0.00158125	-0.00635872	-0.00574251	0	0	-0.00163065	0.0030962	0.00351268
-0.00895783	2010-11-11 19:00:00	-0.0142147	-0.0167716	-0.00255691	-0.00895783	-0.00203931	-0.000384817	-7.99846e-05	0.000410935	-0.000324395	-3.3607e-05	0.00335431	5.38987e-05	0.000178409	-0.000565591	-0.00176269	-0.00353519	0.00799206	-0.001345	-0.00565449	-0.00573979	0	0	-0.00148868	0.00315014	0.00255691
-0.00895783	2010-11-11 19:30:00	-0.0142147	-0.0164493	-0.00223461	-0.00895783	-0.00146477	-0.000427477	-0.000415144	0.000275179	-0.000461017	-1.27178e-05	0.0030151	4.16611e-05	5.19379e-05	-0.000577852	-0.00157768	-0.00324003	0.00734924	-0.00110054	-0.00497042	-0.00573695	0	0	-0.00134358	0.00310357	0.00223461
-0.00895783	2010-11-11 20:00:00	-0.0156361	-0.0170479	-0.00141182	-0.00895783	-0.00167312	-0.00048569	-0.000526494	0.000139312	-0.000574292	9.84594e-06	0.00268957	3.07001e-05	-6.12927e-05	-0.000695303	-0.00131245	-0.0031267	0.0066403	-0.000840429	-0.00431098	-0.0057338	0	0	-0.00120819	0.00294894	0.00141182
-0.00895783	2010-11-11 20:30:00	-0.0177683	-0.018868	-0.00109966	-0.00895783	-0.00282218	-0.000710555	-0.000612856	2.20633e-05	-0.000661023	3.23266e-05	0.00237228	2.06936e-05	-0.000170755	-0.000854319	-0.00105656	-0.00310141	0.00606181	-0.000595599	-0.00369438	-0.00573027	0	0	-0.00109324	0.00268383	0.00109966
-0.00895783	2010-11-11 21:00:00	-0.0199005	-0.0214204	-0.00151991	-0.00895783	-0.00444481	-0.00102916	-0.000810567	-6.30238e-05	-0.000731532	5.35146e-05	0.00206638	1.10056e-05	-0.00022646	-0.00100611	-0.00084028	-0.00305555	0.00551001	-0.000375039	-0.00309988	-0.00572608	0	0	-0.00100655	0.00231157	0.00151991
-0.00895783	2010-11-11 21:30:00	-0.021322	-0.0235303	-0.00220829	-0.00895783	-0.00554337	-0.0013482	-0.00109464	-0.000137841	-0.000810333	7.24799e-05	0.00177721	1.5769e-06	-0.00024438	-0.00109478	-0.000579357	-0.00294064	0.00490993	-0.000170321	-0.00253884	-0.0057198	0	0	-0.000952551	0.0018414	0.00220829
-0.00895783	2010-11-11 22:00:00	-0.0248756	-0.0256371	-0.000761545	-0.00895783	-0.00643362	-0.00157792	-0.00150534	-0.000206284	-0.000887104	9.0485e-05	0.00149512	-7.23952e-06	-0.000257622	-0.00119055	-0.000303309	-0.00274245	0.00419527	2.23565e-05	-0.00201469	-0.00571284	0	0	-0.000931919	0.00128834	0.000761545
-0.00895783	2010-11-11 22:30:00	-0.0255864	-0.0272569	-0.00167053	-0.00895783	-0.00695769	-0.0017801	-0.00192797	-0.000273088	-0.000962342	0.00010744	0.00121824	-1.5709e-05	-0.000204773	-0.00119365	3.60719e-05	-0.00248207	0.00340876	0.000205908	-0.00150206	-0.00570707	0	0	-0.00094162	0.000672622	0.00167053
-0.00895783	2010-11-11 23:00:00	-0.0277186	-0.0291566	-0.00143803	-0.00895783	-0.00789839	-0.00187784	-0.00225453	-0.000350783	-0.00102642	0.000124522	0.000956338	-2.30687e-05	-0.000233992	-0.00114938	0.000367867	-0.00211995	0.0025635	0.000386679	-0.00100643	-0.00570045	0	0	-0.000975167	1.8716e-05	0.00143803
-0.00895783	2010-11-11 23:30:00	-0.0262971	-0.0294822	-0.00318512	-0.00895783	-0.0072734	-0.00191295	-0.00250999	-0.000429098	-0.00107342	0.000139849	0.000706572	-2.87494e-05	-0.000336836	-0.00105722	0.000616898	-0.0016714	0.00162502	0.000588245	-0.00054667	-0.00569206	0	0	-0.00102317	-0.000646014	0.00318512
-0.00895783	2010-11-12	-0.0262971	-0.0301742	-0.00387706	-0.00895783	-0.0072734	-0.00184717	-0.00262245	-0.000526428	-0.00110453	0.000152411	0.000466598	-3.3768e-05	-0.000402925	-0.00104612	0.000774499	-0.00117251	0.000769352	0.000798615	-9.82414e-05	-0.00568323	0	0	-0.00107413	-0.0012929	0.00387706
-0.00895783	2010-11-12 00:30:00	-0.0277186	-0.0305766	-0.002858	-0.00895783	-0.00695769	-0.00188141	-0.00263773	-0.000615521	-0.00113107	0.000163299	0.000260642	-3.81436e-05	-0.000425523	-0.00108097	0.000797503	-0.000671245	-3.57774e-05	0.000990922	0.00032667	-0.00567362	0	0	-0.00111538	-0.00189373	0.002858
-0.00895783	2010-11-12 01:00:00	-0.0312722	-0.0324253	-0.00115313	-0.00895783	-0.00810674	-0.00195917	-0.00263884	-0.000678716	-0.00115119	0.000170881	7.2907e-05	-4.26164e-05	-0.000474606	-0.00110356	0.000805432	-0.000172091	-0.000822358	0.00115752	0.00069611	-0.0056638	0	0	-0.00113415	-0.00242253	0.00115313
-0.00895783	2010-11-12 01:30:00	-0.0312722	-0.0330565	-0.00178431	-0.00895783	-0.00826459	-0.00203337	-0.00267494	-0.000713755	-0.00115845	0.000177829	-0.000112933	-4.72858e-05	-0.000482139	-0.00106084	0.000884625	0.000278308	-0.00162197	0.00131009	0.00104986	-0.00565328	0	0	-0.00111862	-0.00285722	0.00178431
-0.00895783	2010-11-12 02:00:00	-0.0305615	-0.0325819	-0.00202042	-0.00895783	-0.00763957	-0.00198714	-0.00275352	-0.00074428	-0.00115828	0.000185491	-0.000299475	-5.12256e-05	-0.000508624	-0.00100417	0.00100987	0.000712631	-0.00236325	0.00144732	0.00141196	-0.00564188	0	0	-0.00105893	-0.00318102	0.00202042
-0.00895783	2010-11-12 02:30:00	-0.02914	-0.0321637	-0.00302372	-0.00895783	-0.00732385	-0.00192493	-0.00278628	-0.000769558	-0.00115895	0.000193611	-0.000478269	-5.42394e-05	-0.000421757	-0.000998235	0.0012082	0.0010244	-0.00313377	0.00159234	0.00178457	-0.00562772	0	0	-0.000947996	-0.00338345	0.00302372
-0.00895783	2010-11-12 03:00:00	-0.0305615	-0.032193	-0.0016315	-0.00895783	-0.00748172	-0.00189339	-0.00279822	-0.000780956	-0.00115845	0.000201818	-0.000639181	-5.62347e-05	-0.000396304	-0.001078	0.00141944	0.0012413	-0.0038241	0.00172842	0.00213598	-0.00561252	0	0	-0.000782167	-0.00346089	0.0016315
-0.00895783	2010-11-12 03:30:00	-0.0298508	-0.032031	-0.00218021	-0.00895783	-0.0075322	-0.00196316	-0.00271741	-0.000772323	-0.00116911	0.000209104	-0.000774272	-5.73336e-05	-0.00041799	-0.0011579	0.00155438	0.00143896	-0.00442369	0.00183518	0.00244827	-0.0055955	0	0	-0.000561569	-0.00341663	0.00218021
-0.00895783	2010-11-12 04:00:00	-0.02914	-0.0323643	-0.00322435	-0.00895783	-0.00826459	-0.00204093	-0.0026902	-0.0007752	-0.0011757	0.000214842	-0.000893482	-5.77374e-05	-0.000477461	-0.00120011	0.00164542	0.00162054	-0.0048074	0.0019223	0.00270017	-0.00557642	0	0	-0.000290204	-0.00326037	0.00322435
-0.00895783	2010-11-12 04:30:00	-0.0298508	-0.0319451	-0.0020943	-0.00895783	-0.00842246	-0.00208402	-0.00278851	-0.000780447	-0.0011823	0.000219198	-0.000999111	-5.79979e-05	-0.000455774	-0.0011943	0.00164684	0.00179053	-0.00505513	0.001989	0.00292457	-0.00555425	0	0	2.42512e-05	-0.00300736	0.0020943
-0.00895783	2010-11-12 05:00:00	-0.0284293	-0.0305898	-0.00216045	-0.00895783	-0.00784792	-0.00205691	-0.00285182	-0.000794835	-0.00119735	0.000222006	-0.0010958	-5.74129e-05	-0.000406691	-0.00118785	0.00157988	0.00199478	-0.00526047	0.00203518	0.00313122	-0.00553178	0	0	0.000370898	-0.00267705	0.00216045
-0.00895783	2010-11-12 05:30:00	-0.0284293	-0.0297094	-0.00128014	-0.00895783	-0.00789839	-0.00197958	-0.00288459	-0.000798841	-0.00121494	0.000222344	-0.0011847	-5.64821e-05	-0.000389682	-0.00117106	0.00151762	0.00222644	-0.00550041	0.00210298	0.00332096	-0.00550798	0	0	0.00073628	-0.00229159	0.00128014
-0.00895783	2010-11-12 06:00:00	-0.0270078	-0.0280538	-0.00104603	-0.00895783	-0.0072229	-0.00188983	-0.0028943	-0.000795343	-0.00123455	0.000220005	-0.00126925	-5.48538e-05	-0.00040007	-0.00124863	0.00149281	0.00251765	-0.00575104	0.00218408	0.00350104	-0.00548185	0	0	0.00110521	-0.00187417	0.00104603
-0.00895783	2010-11-12 06:30:00	-0.0270078	-0.0269345	7.33061e-05	-0.00895783	-0.00695769	-0.00190895	-0.00274796	-0.000800591	-0.00124604	0.000215609	-0.00134616	-5.28501e-05	-0.000464219	-0.00138351	0.0015072	0.00268316	-0.00599092	0.00228074	0.00367488	-0.00545359	0	0	0.00146167	-0.00144745	-7.33061e-05
-0.00895783	2010-11-12 07:00:00	-0.0284293	-0.0276623	0.000766997	-0.00895783	-0.00826459	-0.00201339	-0.00268909	-0.000803356	-0.00123605	0.000210546	-0.00141068	-5.01477e-05	-0.000505769	-0.00157376	0.00151116	0.00273191	-0.00614275	0.00237898	0.00381807	-0.00542323	0	0	0.00178978	-0.0010321	-0.000766997
-0.00895783	2010-11-12 07:30:00	-0.0284293	-0.0276827	0.000746634	-0.00895783	-0.00878863	-0.0021729	-0.00277101	-0.000795344	-0.00120798	0.000204562	-0.00146422	-4.70427e-05	-0.000487849	-0.00168205	0.00148884	0.00274562	-0.0061906	0.00247101	0.00393663	-0.00539289	0	0	0.00207463	-0.000645614	-0.000746634
-0.00895783	2010-11-12 08:00:00	-0.0277186	-0.0272037	0.000514863	-0.00895783	-0.00878863	-0.00221999	-0.00284099	-0.000798842	-0.00116468	0.000196318	-0.00150912	-4.37328e-05	-0.000467073	-0.00178299	0.00142982	0.00276064	-0.00624673	0.00255142	0.00403949	-0.00536243	0	0	0.00230313	-0.00030152	-0.000514863
-0.00895783	2010-11-12 08:30:00	-0.0277186	-0.0267854	0.000933245	-0.00895783	-0.00863078	-0.00223555	-0.00300371	-0.000804597	-0.00110583	0.00018644	-0.00154952	-3.92884e-05	-0.000519923	-0.00187011	0.0014446	0.00274035	-0.00630795	0.00262802	0.00411503	-0.00533043	0	0	0.00246464	-8.91434e-06	-0.000933245
-0.00895783	2010-11-12 09:00:00	-0.0270078	-0.0267936	0.000214178	-0.00895783	-0.00899697	-0.0022511	-0.00311506	-0.0008121	-0.00104868	0.000175721	-0.00158358	-3.45303e-05	-0.000438766	-0.00194136	0.0015281	0.00265364	-0.00631857	0.00268513	0.00418035	-0.00529708	0	0	0.00255145	0.00022761	-0.000214178
-0.00895783	2010-11-12 09:30:00	-0.0262971	-0.026516	-0.000218901	-0.00895783	-0.00899697	-0.00227065	-0.00314671	-0.00082536	-0.000966312	0.000165674	-0.00160755	-2.94488e-05	-0.000507591	-0.00192264	0.00160475	0.00257615	-0.00627582	0.00270899	0.00423173	-0.00526323	0	0	0.00255913	0.000407707	0.000218901
-0.00895783	2010-11-12 10:00:00	-0.0255864	-0.0260156	-0.000429219	-0.00895783	-0.00878863	-0.0021702	-0.00316199	-0.000839748	-0.000861465	0.000155334	-0.00163222	-2.39363e-05	-0.000636917	-0.00177034	0.00165981	0.00255217	-0.0063054	0.00270709	0.00426583	-0.00522855	0	0	0.00248662	0.000534751	0.000429219
-0.00895783	2010-11-12 10:30:00	-0.0248756	-0.0240784	0.000797227	-0.00895783	-0.00743125	-0.0019218	-0.00314005	-0.000870893	-0.000741064	0.000145286	-0.0016484	-1.8335e-05	-0.000686	-0.00152214	0.00169975	0.00259698	-0.00634264	0.00270829	0.00429306	-0.0051927	0	0	0.00233623	0.000615128	-0.000797227
-0.00895783	2010-11-12 11:00:00	-0.0220327	-0.021768	0.000264728	-0.00895783	-0.00580863	-0.00153342	-0.00293789	-0.00089555	-0.000619997	0.000134235	-0.00165519	-1.22706e-05	-0.000700154	-0.00126361	0.00165007	0.00265759	-0.00643882	0.00269718	0.00430039	-0.00515497	0	0	0.00211347	0.000657425	-0.000264728
-0.00895783	2010-11-12 11:30:00	-0.018479	-0.0193476	-0.000868574	-0.00895783	-0.00397764	-0.00114817	-0.0025719	-0.000886185	-0.000497065	0.000123098	-0.00166053	-6.14824e-06	-0.000764299	-0.00105594	0.00167997	0.00267499	-0.00664408	0.00266527	0.00429723	-0.00511664	0	0	0.0018267	0.000671605	0.000868574
-0.00895783	2010-11-12 12:00:00	-0.0170576	-0.0177304	-0.000672809	-0.00895783	-0.00308741	-0.000817578	-0.00207929	-0.000844658	-0.0003716	0.000114177	-0.00165838	9.01915e-08	-0.000795462	-0.000859877	0.0018225	0.00270424	-0.0068681	0.00260918	0.00428338	-0.00507877	0	0	0.00148676	0.000668217	0.000672809
-0.00895783	2010-11-12 12:30:00	-0.0149254	-0.0159244	-0.000998959	-0.00895783	-0.00198884	-0.000518088	-0.00155724	-0.000777233	-0.000244438	0.000106515	-0.00166068	6.50389e-06	-0.000813383	-0.00065517	0.00196429	0.00280175	-0.00715349	0.0025386	0.00425951	-0.00503932	0	0	0.00110648	0.00065771	0.000998959
-0.00895783	2010-11-12 13:00:00	-0.0127932	-0.0138352	-0.00104203	-0.00895783	-0.000524065	-0.000238144	-0.00108213	-0.000691413	-0.000125236	9.94781e-05	-0.00166328	1.32658e-05	-0.000788841	-0.000453303	0.00217808	0.00286	-0.00753492	0.00247278	0.00424984	-0.00499945	0	0	0.000700082	0.000649845	0.00104203
-0.00895783	2010-11-12 13:30:00	-0.0113717	-0.0125504	-0.00117866	-0.00895783	0.000208349	4.18008e-05	-0.000659494	-0.000585451	-4.42663e-05	9.38696e-05	-0.00166228	2.03462e-05	-0.000667169	-0.000312356	0.00238428	0.00292694	-0.00797213	0.00241391	0.00424352	-0.00495829	0	0	0.000282641	0.000653234	0.00117866
-0.00895783	2010-11-12 14:00:00	-0.0092395	-0.01112	-0.00188051	-0.00895783	0.00130692	0.000228861	-0.000281563	-0.000457596	5.09427e-06	8.68389e-05	-0.00165609	2.77167e-05	-0.000547317	-0.000241108	0.00251707	0.00305212	-0.00840665	0.00234703	0.00422949	-0.0049174	0	0	-0.000130596	0.000674977	0.00188051
-0.00895783	2010-11-12 14:30:00	-0.0085288	-0.0106831	-0.00215428	-0.00895783	0.00146477	0.000345718	7.55365e-05	-0.00032235	2.99414e-05	7.90109e-05	-0.0016447	3.51749e-05	-0.000452919	-0.000214906	0.00262719	0.00321078	-0.00875312	0.00226464	0.00420942	-0.00487499	0	0	-0.000524829	0.000720379	0.00215428
-0.00895783	2010-11-12 15:00:00	-0.0085288	-0.0104783	-0.00194947	-0.00895783	0.00146477	0.000377254	0.000316842	-0.000196356	3.72027e-05	7.11397e-05	-0.00162941	4.32133e-05	-0.000395392	-0.00018522	0.00270888	0.00340896	-0.00898479	0.00217238	0.00419446	-0.00483075	0	0	-0.000886343	0.00079273	0.00194947
-0.00895783	2010-11-12 15:30:00	-0.0085288	-0.0103103	-0.00178147	-0.00895783	0.00141432	0.000384816	0.000477343	-8.99971e-05	3.33065e-05	6.39796e-05	-0.00160634	5.14554e-05	-0.000296318	-0.000140174	0.00262533	0.0036509	-0.00908332	0.00209456	0.00416259	-0.00478491	0	0	-0.00120311	0.000893126	0.00178147
-0.00895783	2010-11-12 16:00:00	-0.0078181	-0.00998332	-0.00216522	-0.00895783	0.00167312	0.000388812	0.000525381	-8.91645e-06	1.40228e-05	5.75736e-05	-0.00157807	5.981e-05	-0.000218927	-0.000166889	0.00241262	0.0039155	-0.00907249	0.00203306	0.00412217	-0.00473723	0	0	-0.00146536	0.00102034	0.00216522
-0.00895783	2010-11-12 16:30:00	-0.0085288	-0.0102292	-0.00170036	-0.00895783	0.00146477	0.00028437	0.000540654	5.89051e-05	-1.62524e-05	5.15864e-05	-0.00156144	6.82535e-05	-0.000140625	-0.000261883	0.0021121	0.00424255	-0.00897383	0.00196655	0.00407599	-0.00468776	0	0	-0.00166598	0.00117072	0.00170036
-0.00895783	2010-11-12 17:00:00	-0.0092395	-0.0120411	-0.00280156	-0.00895783	-0.000100953	7.86226e-05	0.000501218	0.000107204	-5.98828e-05	4.62271e-05	-0.00154961	7.67241e-05	-8.49237e-05	-0.000369399	0.00176983	0.00445787	-0.00882696	0.00191699	0.00405415	-0.00463756	0	0	-0.00180096	0.00133819	0.00280156
-0.00895783	2010-11-12 17:30:00	-0.010661	-0.0132659	-0.00260494	-0.00895783	-0.000940735	-0.000170216	0.000288234	0.000136488	-0.000114338	4.13263e-05	-0.00154541	8.5344e-05	-9.24555e-05	-0.000454458	0.00145135	0.00450978	-0.00845871	0.00184932	0.00404654	-0.00458503	0	0	-0.00186949	0.00151434	0.00260494
-0.00895783	2010-11-12 18:00:00	-0.0127932	-0.0139655	-0.00117226	-0.00895783	-0.00146477	-0.000361271	5.55303e-05	0.000135135	-0.000177752	3.83925e-05	-0.00152598	9.44873e-05	-8.77786e-05	-0.000456008	0.00117281	0.00439856	-0.00790924	0.00175349	0.00404282	-0.00453068	0	0	-0.00187405	0.00168867	0.00117226
-0.00895783	2010-11-12 18:30:00	-0.0127932	-0.0146011	-0.00180791	-0.00895783	-0.00198884	-0.000431473	-0.000255754	9.99833e-05	-0.000243531	3.85123e-05	-0.0015003	0.000104002	-7.7391e-05	-0.000434194	0.000895684	0.00417771	-0.00724002	0.00165132	0.00400667	-0.00447441	0	0	-0.0018202	0.00184896	0.00180791
-0.00895783	2010-11-12 19:00:00	-0.0113717	-0.0142673	-0.00289557	-0.00895783	-0.00162264	-0.000462579	-0.00051011	5.50704e-05	-0.000309811	4.10642e-05	-0.00147403	0.000113403	-2.54531e-05	-0.000401539	0.000632267	0.00384433	-0.0065468	0.00155128	0.00395677	-0.00441624	0	0	-0.00171629	0.00198188	0.00289557
-0.00895783	2010-11-12 19:30:00	-0.0113717	-0.0143848	-0.00301307	-0.00895783	-0.00183099	-0.000451024	-0.000592028	-2.24369e-07	-0.000367297	4.54567e-05	-0.00145066	0.000122978	-6.41485e-05	-0.000428255	0.000463506	0.00340368	-0.00578414	0.00145137	0.00391189	-0.00435796	0	0	-0.00157286	0.00207376	0.00301307
-0.00895783	2010-11-12 20:00:00	-0.0113717	-0.0144115	-0.00303983	-0.00895783	-0.00183099	-0.000489688	-0.000640067	-4.85234e-05	-0.000411428	5.0816e-05	-0.00141979	0.000132903	-0.000162311	-0.00051241	0.000347263	0.00287184	-0.00497364	0.00135397	0.00386664	-0.00429779	0	0	-0.00140198	0.00211148	0.00303983
-0.00895783	2010-11-12 20:30:00	-0.0120825	-0.0147834	-0.0027009	-0.00895783	-0.00219716	-0.000590562	-0.000656452	-0.00010207	-0.000461987	5.62584e-05	-0.00138633	0.00014338	-0.000190619	-0.000624187	0.000290782	0.00230522	-0.00410722	0.00126124	0.00380596	-0.00423893	0	0	-0.00121644	0.00208352	0.0027009
-0.00895783	2010-11-12 21:00:00	-0.0135039	-0.0158705	-0.00236661	-0.00895783	-0.00313789	-0.000742088	-0.000726429	-0.000150368	-0.000512546	6.20764e-05	-0.00133558	0.000153794	-0.000195297	-0.00074332	0.000246879	0.00181029	-0.00330761	0.00116708	0.00372632	-0.00418005	0	0	-0.00102889	0.00198095	0.00236661
-0.00895783	2010-11-12 21:30:00	-0.0149254	-0.0167858	-0.00186038	-0.00895783	-0.00366193	-0.000909169	-0.000890262	-0.000176775	-0.000563271	6.8356e-05	-0.00127385	0.000164122	-0.000190619	-0.000799339	0.000222407	0.00141893	-0.0027587	0.00109034	0.00360506	-0.00412065	0	0	-0.000850993	0.00179838	0.00186038
-0.00895783	2010-11-12 22:00:00	-0.0163469	-0.017684	-0.00133713	-0.00895783	-0.00423647	-0.000991357	-0.0010727	-0.000204422	-0.000603005	7.38416e-05	-0.00120992	0.000174102	-0.000145302	-0.00079792	0.000281091	0.00109371	-0.00237768	0.00104184	0.00346531	-0.00405952	0	0	-0.000692599	0.00153481	0.00133713
-0.00895783	2010-11-12 22:30:00	-0.0163469	-0.0176294	-0.00128254	-0.00895783	-0.0038198	-0.000995353	-0.00126597	-0.000234327	-0.000631915	7.89085e-05	-0.00114629	0.000184227	-0.000163223	-0.000772494	0.000376825	0.000820417	-0.00208457	0.00101813	0.00332769	-0.00399679	0	0	-0.000561124	0.00119404	0.00128254
-0.00895783	2010-11-12 23:00:00	-0.0156361	-0.0178549	-0.00221883	-0.00895783	-0.00366193	-0.00100691	-0.00136093	-0.000268349	-0.000656261	8.23441e-05	-0.00108266	0.000194412	-0.000166989	-0.000790562	0.000519351	0.000604047	-0.00190068	0.00101391	0.00319296	-0.00393273	0	0	-0.000461064	0.000784948	0.00221883
-0.00895783	2010-11-12 23:30:00	-0.0163469	-0.019247	-0.00290011	-0.00895783	-0.00444482	-0.0011309	-0.00139592	-0.000305138	-0.000668086	8.42312e-05	-0.00102883	0.000204975	-0.000230226	-0.00085445	0.000623699	0.000475703	-0.00177015	0.00102993	0.00306083	-0.00386748	0	0	-0.000393758	0.000321206	0.00290011
-0.00895783	2010-11-13	-0.0177683	-0.0211121	-0.00334379	-0.00895783	-0.00549292	-0.00132509	-0.00151061	-0.000333913	-0.000661992	8.37327e-05	-0.000968391	0.000215446	-0.000297229	-0.000910469	0.000622964	0.000497051	-0.00172499	0.00104536	0.00294449	-0.00380101	0	0	-0.000357392	-0.000179301	0.00334379
-0.00895783	2010-11-13 00:30:00	-0.0199005	-0.0224773	-0.00257684	-0.00895783	-0.00606743	-0.00148504	-0.00164612	-0.000369065	-0.000640843	8.14301e-05	-0.000898717	0.000225571	-0.000333069	-0.000872782	0.000610728	0.000580857	-0.00178911	0.00106138	0.00279954	-0.00373412	0	0	-0.000347251	-0.000695463	0.00257684
-0.00895783	2010-11-13 01:00:00	-0.0227434	-0.0230566	-0.000313223	-0.00895783	-0.00596648	-0.00145037	-0.00188965	-0.000415106	-0.000595181	7.85028e-05	-0.000823699	0.000236047	-0.000335922	-0.000744358	0.000589485	0.000660448	-0.00194114	0.00108662	0.00263702	-0.00366459	0	0	-0.000356197	-0.00120423	0.000313223
-0.00895783	2010-11-13 01:30:00	-0.021322	-0.022386	-0.001064	-0.00895783	-0.00496885	-0.00131083	-0.00199989	-0.000455392	-0.000538528	7.50673e-05	-0.000743786	0.000246725	-0.000307617	-0.000605605	0.000624775	0.000778514	-0.00214117	0.0011027	0.00246596	-0.00359284	0	0	-0.000375329	-0.00168208	0.001064
-0.00895783	2010-11-13 02:00:00	-0.0206112	-0.0218133	-0.00120207	-0.00895783	-0.00423647	-0.00113176	-0.00194629	-0.000493309	-0.000477312	7.26385e-05	-0.000651887	0.000257693	-0.000307617	-0.000498992	0.000747873	0.000867065	-0.00241855	0.00111201	0.00226942	-0.00351858	0	0	-0.000394765	-0.00210661	0.00120207
-0.00895783	2010-11-13 02:30:00	-0.0206112	-0.0217612	-0.00114995	-0.00895783	-0.0040786	-0.00101533	-0.00179661	-0.000505948	-0.000405271	6.9668e-05	-0.000579425	0.000268572	-0.000335922	-0.000425548	0.000892554	0.000976698	-0.00273855	0.00111168	0.00206455	-0.00344331	0	0	-0.000404495	-0.00245803	0.00114995
-0.00895783	2010-11-13 03:00:00	-0.021322	-0.021032	0.000290007	-0.00895783	-0.00345361	-0.000902468	-0.00158252	-0.00051571	-0.000319541	6.57339e-05	-0.000511751	0.00027954	-0.00038215	-0.000305901	0.00103038	0.00105233	-0.00304503	0.00109376	0.0019064	-0.00336796	0	0	-0.00039521	-0.00272046	-0.000290007
-0.00895783	2010-11-13 03:30:00	-0.0206112	-0.0202222	0.000388992	-0.00895783	-0.00292954	-0.000747377	-0.0014023	-0.000519716	-0.000238375	6.07134e-05	-0.00044278	0.000290828	-0.000393449	-0.000121458	0.00109695	0.00110741	-0.00328746	0.00105036	0.00174546	-0.00329162	0	0	-0.000359068	-0.00288297	-0.000388992
-0.00895783	2010-11-13 04:00:00	-0.018479	-0.0185182	-3.922e-05	-0.00895783	-0.00193836	-0.000482988	-0.00123624	-0.000501717	-0.000167532	5.30547e-05	-0.000370508	0.000302552	-0.000307617	0.000114352	0.00110737	0.00119834	-0.00347142	0.000992098	0.00159001	-0.00321128	0	0	-0.000290317	-0.00294019	3.922e-05
-0.00895783	2010-11-13 04:30:00	-0.0149254	-0.0160177	-0.00109229	-0.00895783	-0.000366219	-0.000152821	-0.000954395	-0.00046081	-9.49908e-05	4.68549e-05	-0.000290297	0.000314184	-0.000270865	0.00028589	0.00110341	0.00130429	-0.00367682	0.000936101	0.00142424	-0.00312931	0	0	-0.000185751	-0.00289254	0.00109229
-0.00895783	2010-11-13 05:00:00	-0.010661	-0.0134436	-0.00278261	-0.00895783	0.0010986	0.000139111	-0.000560083	-0.00039852	-2.24502e-05	4.14556e-05	-0.000202592	0.000325558	-0.000218927	0.00032087	0.00113977	0.00146057	-0.00388215	0.000872093	0.0012371	-0.00304524	0	0	-4.49564e-05	-0.00274598	0.00278261
-0.00895783	2010-11-13 05:30:00	-0.0085288	-0.0122115	-0.0036827	-0.00895783	0.00130692	0.000263963	-0.000183263	-0.000321446	7.1072e-05	3.48004e-05	-0.000115143	0.000336988	-0.000215161	0.000296349	0.00122004	0.00161158	-0.00407666	0.000824571	0.0010349	-0.00296143	0	0	0.000129638	-0.0025114	0.0036827
-0.00895783	2010-11-13 06:00:00	-0.0099503	-0.0115714	-0.00162109	-0.00895783	0.000940735	0.000315045	0.000155231	-0.000234497	0.000138852	2.64738e-05	-2.13924e-05	0.000348477	-0.000120761	0.000210647	0.00122973	0.00173677	-0.00422312	0.000786407	0.000847674	-0.0028791	0	0	0.000332921	-0.00220366	0.00162109
-0.00895783	2010-11-13 06:30:00	-0.010661	-0.0103927	0.000268332	-0.00895783	0.00136382	0.000245276	0.000380155	-0.000151047	0.000181118	1.43395e-05	7.74455e-05	0.000359413	-0.000122705	0.000161212	0.00116601	0.00186143	-0.00427111	0.000740832	0.000639067	-0.00279706	0	0	0.000557419	-0.00184044	-0.000268332
-0.00895783	2010-11-13 07:00:00	-0.0120825	-0.0107276	0.00135486	-0.00895783	0.000366219	0.000217737	0.000390982	-7.22233e-05	0.000210029	-1.60577e-06	0.000174985	0.00037035	8.44428e-06	0.000111777	0.00102348	0.00197106	-0.00429497	0.000689746	0.000427398	-0.00271599	0	0	0.000793763	-0.00144099	-0.00135486
-0.00895783	2010-11-13 07:30:00	-0.0113717	-0.00958964	0.00178206	-0.00895783	0.000782888	0.000205752	0.00032656	3.10232e-06	0.000242835	-1.99831e-05	0.000271077	0.000381289	9.71334e-05	0.000144432	0.000856481	0.00205249	-0.00417747	0.000610825	0.000221397	-0.00263702	0	0	0.00103125	-0.00102484	-0.00178206
-0.00895783	2010-11-13 08:00:00	-0.0099503	-0.00787365	0.00207665	-0.00895783	0.00151527	0.000337731	0.000329897	5.42789e-05	0.000300686	-4.04072e-05	0.000371916	0.000391994	0.000162311	0.000251043	0.000697067	0.00205513	-0.00398269	0.000533474	1.78092e-05	-0.00255912	0	0	0.00125844	-0.000610649	-0.00207665
-0.00895783	2010-11-13 08:30:00	-0.0063966	-0.00628728	0.00010932	-0.00895783	0.00203931	0.000586137	0.000348504	8.46921e-05	0.000385415	-6.21768e-05	0.000479396	0.000402933	0.000116084	0.000275311	0.000572551	0.00201033	-0.00361719	0.000486926	-0.00020641	-0.00247981	0	0	0.00146381	-0.00021526	-0.00010932
-0.00895783	2010-11-13 09:00:00	-0.0028429	-0.00349593	-0.000653035	-0.00895783	0.00392075	0.000707851	0.000552884	0.000104215	0.000488564	-8.41558e-05	0.000585025	0.000414221	0.000117909	0.000129462	0.000375304	0.00192467	-0.00314784	0.000430698	-0.000441029	-0.00240001	0	0	0.00163633	0.000147045	0.000653035
-0.00895783	2010-11-13 09:30:00	-0.0021322	-0.00460581	-0.00247361	-0.00895783	0.0022036	0.000610972	0.000868323	0.000117475	0.000610329	-0.000105925	0.000698104	0.000425508	4.90831e-05	-5.70448e-05	0.000100333	0.0018319	-0.00261734	0.000365765	-0.000660132	-0.00231999	0	0	0.00176605	0.000465008	0.00247361
-0.00895783	2010-11-13 10:00:00	-0.0028429	-0.00596939	-0.00312649	-0.00895783	0.000681935	0.000416784	0.000863877	0.000152738	0.000771995	-0.000127904	0.000823616	0.000437378	3.49291e-05	-0.000120683	-0.000149771	0.00164636	-0.00212683	0.00026114	-0.000913249	-0.00223905	0	0	0.00184456	0.000730618	0.00312649
-0.00895783	2010-11-13 10:30:00	-0.0049751	-0.00466632	0.000308777	-0.00895783	0.00151527	0.000423054	0.000768911	0.00017892	0.000934494	-0.000150302	0.000946125	0.000449447	6.3237e-05	0.000138872	-0.000343003	0.00141049	-0.00162274	0.000116404	-0.00118448	-0.00215773	0	0	0.00186542	0.000939117	-0.000308777
-0.00895783	2010-11-13 11:00:00	-0.0042644	-0.00213736	0.00212704	-0.00895783	0.00318836	0.000830117	0.000718651	0.000178412	0.0010931	-0.000172075	0.00107323	0.000461575	8.11573e-05	0.000507627	-0.000439082	0.00106261	-0.00108976	-6.07531e-05	-0.00144902	-0.00207702	0	0	0.0018245	0.00108884	-0.00212704
-0.00895783	2010-11-13 11:30:00	0	0.0019569	0.0019569	-0.00895783	0.00616839	0.00140156	0.000771424	0.000191163	0.00124307	-0.000192083	0.00120294	0.000473585	0.000107521	0.000911363	-0.000390087	0.000699178	-0.000610001	-0.000247267	-0.00171988	-0.00199726	0	0	0.0017202	0.00118092	-0.0019569
-0.00895783	2010-11-13 12:00:00	0.0042644	0.0055051	0.0012407	-0.00895783	0.00831506	0.0020081	0.00133624	0.000219431	0.00139205	-0.000212016	0.00133509	0.00048551	0.000189708	0.00116499	-0.000278887	0.000327053	-0.000215399	-0.000461433	-0.00199557	-0.00191961	0	0	0.00155362	0.00121899	-0.0012407
-0.00895783	2010-11-13 12:30:00	0.0085288	0.00852638	-2.41725e-06	-0.00895783	0.0103039	0.00243644	0.00210736	0.000277715	0.00157773	-0.000229811	0.00147359	0.000497375	-6.12927e-05	0.00144301	-0.000229601	1.36997e-05	0.000128456	-0.000678239	-0.00227024	-0.00184323	0	0	0.00132857	0.00120878	2.41725e-06
-0.00895783	2010-11-13 13:00:00	0.0085288	0.0103368	0.00180798	-0.00895783	0.0109289	0.00291456	0.00282601	0.000362914	0.00176474	-0.000247477	0.00161383	0.000509185	-9.43972e-05	0.00168695	-0.000184964	-0.000258279	0.000475206	-0.000889905	-0.00255532	-0.00176668	0	0	0.00105157	0.00115777	-0.00180798
-0.00895783	2010-11-13 13:30:00	0.0135039	0.0145104	0.00100653	-0.00895783	0.0139153	0.00329581	0.00357631	0.000456238	0.00195819	-0.000264306	0.00175177	0.000521576	-4.53167e-05	0.00193748	-0.000240076	-0.000463315	0.000893525	-0.00109953	-0.00284095	-0.00169094	0	0	0.000731625	0.00107485	-0.00100653
-0.00895783	2010-11-13 14:00:00	0.0156361	0.0159809	0.000344759	-0.00895783	0.0146982	0.0036655	0.00418027	0.000597464	0.00211169	-0.00028285	0.00189172	0.000534371	0.000121675	0.00201751	-0.00036459	-0.000571368	0.00104515	-0.00131689	-0.00312278	-0.0016163	0	0	0.000379988	0.00096992	-0.000344759
-0.00895783	2010-11-13 14:30:00	0.0170576	0.0168647	-0.000192869	-0.00895783	0.0150139	0.00379435	0.00468259	0.000797878	0.0022226	-0.000302317	0.00203571	0.000546788	0.000347221	0.00212993	-0.000268804	-0.000575057	0.00102639	-0.00153828	-0.00341083	-0.00154281	0	0	9.73325e-06	0.00085354	0.000192869
-0.00895783	2010-11-13 15:00:00	0.0149254	0.0174909	0.00256545	-0.00895783	0.0152222	0.00394588	0.00510634	0.000994683	0.0023073	-0.000321408	0.00218329	0.000559293	0.000464219	0.00224326	-0.000130976	-0.000510488	0.000927656	-0.00173013	-0.00371207	-0.00147213	0	0	-0.00036476	0.000736488	-0.00256545
-0.00895783	2010-11-13 15:30:00	0.0163469	0.0189637	0.00261677	-0.00895783	0.0165291	0.00408585	0.00536625	0.00116948	0.00238187	-0.000339287	0.00232673	0.000572237	0.000533163	0.00234058	4.35711e-06	-0.000461736	0.000858499	-0.00193137	-0.00401285	-0.00140224	0	0	-0.000728443	0.000629269	-0.00261677
-0.00895783	2010-11-13 16:00:00	0.0163469	0.0193093	0.00296241	-0.00895783	0.016687	0.00418715	0.00559228	0.00129999	0.00243833	-0.000354823	0.00247417	0.000585847	0.00063303	0.00246771	4.71326e-05	-0.000538427	0.00102149	-0.00211553	-0.00430081	-0.00133267	0	0	-0.00106632	0.000541564	-0.00296241
-0.00895783	2010-11-13 16:30:00	0.0163469	0.0191267	0.00277984	-0.00895783	0.0163208	0.00434268	0.00572223	0.00141447	0.00248449	-0.000370014	0.00263429	0.000600096	0.000754826	0.00254903	-0.000293767	-0.000419564	0.00139499	-0.00229797	-0.00460484	-0.00126463	0	0	-0.0013642	0.000481615	-0.00277984
-0.00895783	2010-11-13 17:00:00	0.0199005	0.021178	0.00127746	-0.00895783	0.0182592	0.00438976	0.00595494	0.00151519	0.00251797	-0.000387847	0.00280915	0.000614047	0.000835069	0.00260995	-0.000766669	-0.000288848	0.00184027	-0.00248332	-0.00493081	-0.00119829	0	0	-0.00160955	0.000455599	-0.00127746
-0.00895783	2010-11-13 17:30:00	0.018479	0.019814	0.00133499	-0.00895783	0.0169523	0.00439732	0.00612626	0.00158341	0.00254028	-0.000405559	0.00299035	0.000627622	0.000820915	0.0025578	-0.00124711	-0.000216371	0.0024513	-0.00267748	-0.00527182	-0.00113225	0	0	-0.00179214	0.000467031	-0.00133499
-0.00895783	2010-11-13 18:00:00	0.0177683	0.0192451	0.00147678	-0.00895783	0.0165291	0.00424623	0.00609461	0.0016462	0.00255177	-0.000421803	0.00316769	0.000640968	0.000857667	0.00252579	-0.00170454	-0.000234031	0.00327512	-0.00289127	-0.00562547	-0.00106662	0	0	-0.00190481	0.00051627	-0.00147678
-0.00895783	2010-11-13 18:30:00	0.0163469	0.0192294	0.00288251	-0.00895783	0.0163208	0.00417959	0.00609461	0.00168463	0.00254991	-0.000436585	0.0033339	0.000654315	0.00101062	0.00258168	-0.00207735	-0.00043617	0.00414161	-0.00310891	-0.00595951	-0.00100222	0	0	-0.00194389	0.000600189	-0.00288251
-0.00895783	2010-11-13 19:00:00	0.0163469	0.01955	0.00320308	-0.00895783	0.0165291	0.00425336	0.00597659	0.00170652	0.00255194	-0.00044965	0.00350861	0.000667485	0.000954922	0.00265861	-0.00239691	-0.000699716	0.00498672	-0.00331701	-0.00628585	-0.000939511	0	0	-0.00190954	0.000712087	-0.00320308
-0.00895783	2010-11-13 19:30:00	0.0177683	0.0207263	0.00295798	-0.00895783	0.0174194	0.00438534	0.00591772	0.00171967	0.00253975	-0.000460704	0.0036989	0.000680365	0.0010048	0.00271385	-0.00265999	-0.00106947	0.00577317	-0.00350515	-0.00663226	-0.000877343	0	0	-0.00180582	0.000841887	-0.00295798
-0.00895783	2010-11-13 20:00:00	0.0170576	0.0216736	0.00461597	-0.00895783	0.0179435	0.0045022	0.00604879	0.00171679	0.00253875	-0.000470672	0.00388129	0.000692517	0.00108322	0.00266971	-0.00284637	-0.00169777	0.00673874	-0.0036761	-0.00701192	-0.000817383	0	0	-0.0016405	0.000976646	-0.00461597
-0.00895783	2010-11-13 20:30:00	0.018479	0.0216812	0.00320221	-0.00895783	0.0177351	0.00447152	0.00617986	0.00172779	0.00257039	-0.000476536	0.00406179	0.00070415	0.00100491	0.0025862	-0.00303603	-0.00247048	0.00791723	-0.00388855	-0.00736669	-0.00075842	0	0	-0.0014246	0.00110138	-0.00320221
-0.00895783	2010-11-13 21:00:00	0.0206112	0.0210912	0.000479967	-0.00895783	0.0168449	0.00436665	0.00625844	0.00174032	0.00260336	-0.000482855	0.00423754	0.000715551	0.00103608	0.00252231	-0.00313715	-0.00324636	0.00910124	-0.00411124	-0.00772767	-0.00070049	0	0	-0.00117172	0.00120014	-0.000479967
-0.00895783	2010-11-13 21:30:00	0.0156361	0.021327	0.00569091	-0.00895783	0.016687	0.00425778	0.00622345	0.00173806	0.0026409	-0.000491351	0.00441125	0.000726633	0.00104646	0.00249972	-0.00332074	-0.00384276	0.0103646	-0.00431883	-0.00805381	-0.000643669	0	0	-0.000897188	0.00125731	-0.00569091
-0.00895783	2010-11-13 22:00:00	0.0163469	0.0213102	0.00496328	-0.00895783	0.0164787	0.00423424	0.00612293	0.00174444	0.00265728	-0.000499558	0.00458325	0.000737539	0.00105867	0.00246707	-0.00351613	-0.00428182	0.0113318	-0.00451521	-0.00838954	-0.00058763	0	0	-0.000617004	0.00125895	-0.00496328
-0.00895783	2010-11-13 22:30:00	0.0170576	0.0216321	0.0045745	-0.00895783	0.0166365	0.00421469	0.00600935	0.00174732	0.00267657	-0.000506845	0.00474976	0.000748216	0.00110776	0.00250901	-0.00353806	-0.00473776	0.0120702	-0.00468455	-0.00872823	-0.000531294	0	0	-0.000346826	0.0011941	-0.0045745
-0.00895783	2010-11-13 23:00:00	0.0170576	0.0217342	0.00467656	-0.00895783	0.0165291	0.00430757	0.00593077	0.00175132	0.00272563	-0.000513626	0.00491597	0.000758572	0.00113139	0.00262944	-0.00360428	-0.00513914	0.0126832	-0.00482984	-0.00906311	-0.000476115	0	0	-0.000100922	0.00105601	-0.00467656
-0.00895783	2010-11-13 23:30:00	0.0177683	0.0234502	0.00568191	-0.00895783	0.0177856	0.00449377	0.00598326	0.00174895	0.00278718	-0.000521869	0.00508289	0.000768317	0.00106438	0.00277761	-0.00360315	-0.00539478	0.0132698	-0.00496708	-0.0093952	-0.00042335	0	0	0.000108764	0.000842929	-0.00568191
-0.00895783	2010-11-14	0.0191898	0.025071	0.00588121	-0.00895783	0.0190925	0.00473105	0.00613626	0.00172994	0.00285499	-0.000530329	0.00524825	0.000777483	0.00100491	0.00288152	-0.00357403	-0.00569153	0.0137175	-0.00507343	-0.00973556	-0.000372713	0	0	0.000273354	0.000558634	-0.00588121
-0.00895783	2010-11-14 00:30:00	0.0177683	0.0253864	0.00761811	-0.00895783	0.0192504	0.00488701	0.00636563	0.00172367	0.00292533	-0.000538741	0.00541446	0.000786446	0.00105023	0.00287222	-0.00365611	-0.00588154	0.0141012	-0.0051611	-0.0100709	-0.000323966	0	0	0.000387556	0.000212464	-0.00761811
-0.00895783	2010-11-14 01:00:00	0.0191898	0.0252639	0.00607406	-0.00895783	0.0193577	0.00485277	0.00665831	0.00174455	0.00300413	-0.000547995	0.00557982	0.000794857	0.000998292	0.00290255	-0.0037378	-0.00607024	0.0143731	-0.00527207	-0.0104097	-0.000275409	0	0	0.000449911	-0.000181115	-0.00607406
-0.00895783	2010-11-14 01:30:00	0.0177683	0.0239935	0.00622515	-0.00895783	0.0182592	0.00484834	0.00679909	0.00178371	0.00311051	-0.000557537	0.00573235	0.000803593	0.000979461	0.00305472	-0.00376046	-0.00618198	0.014589	-0.00540408	-0.0107367	-0.000227293	0	0	0.000462746	-0.000603381	-0.00622515
-0.00895783	2010-11-14 02:00:00	0.0177683	0.0253199	0.00755163	-0.00895783	0.0194587	0.00504167	0.00681658	0.001828	0.00320383	-0.000566332	0.00587419	0.000812705	0.00104075	0.00332706	-0.00371401	-0.00624102	0.01473	-0.00552589	-0.0110263	-0.000181427	0	0	0.000431865	-0.0010326	-0.00755163
-0.00895783	2010-11-14 02:30:00	0.0206112	0.0282855	0.00767426	-0.00895783	0.0222809	0.00538382	0.00694127	0.00185841	0.00327924	-0.000574077	0.00602982	0.00082161	0.00111529	0.00353913	-0.0036539	-0.00638649	0.0147594	-0.0056276	-0.011306	-0.000137971	0	0	0.000365987	-0.00144554	-0.00767426
-0.00895783	2010-11-14 03:00:00	0.0234542	0.0285392	0.005085	-0.00895783	0.0222873	0.00564864	0.00723395	0.00189943	0.00334299	-0.000582075	0.00620553	0.000830225	0.00117762	0.00362509	-0.00355386	-0.00643287	0.0148126	-0.00572583	-0.0116325	-9.61129e-05	0	0	0.000276006	-0.00181909	-0.005085
-0.00895783	2010-11-14 03:30:00	0.0227434	0.0283901	0.00564669	-0.00895783	0.0223378	0.00571571	0.00753329	0.00197148	0.00340114	-0.000588816	0.00638617	0.000838201	0.00118606	0.0035945	-0.00348152	-0.00642866	0.014738	-0.00585181	-0.0119902	-5.55766e-05	0	0	0.000174108	-0.00213196	-0.00564669
-0.00895783	2010-11-14 04:00:00	0.0234542	0.0286124	0.00515822	-0.00895783	0.0224956	0.0057695	0.00788817	0.00204156	0.00345982	-0.000596013	0.00656667	0.00084577	0.00116346	0.00373803	-0.00350746	-0.00642998	0.0147595	-0.00596811	-0.0123452	-1.79136e-05	0	0	7.28469e-05	-0.00236607	-0.00515822
-0.00895783	2010-11-14 04:30:00	0.0241649	0.0296848	0.00551988	-0.00895783	0.0232785	0.00599835	0.0080781	0.00209048	0.00353626	-0.000604888	0.00674601	0.000853084	0.00114736	0.00389201	-0.0035755	-0.00643656	0.0149354	-0.00608835	-0.0127008	1.67252e-05	0	0	-1.57773e-05	-0.00250784	-0.00551988
-0.00895783	2010-11-14 05:00:00	0.0277186	0.032126	0.00440738	-0.00895783	0.0253178	0.00620853	0.00820279	0.00213878	0.00357969	-0.000614722	0.00692506	0.000860245	0.00128228	0.0040416	-0.00371621	-0.00641258	0.0150982	-0.00620321	-0.0130417	4.75033e-05	0	0	-8.11556e-05	-0.002549	-0.00440738
-0.00895783	2010-11-14 05:30:00	0.0277186	0.0322086	0.00448998	-0.00895783	0.0249011	0.00633338	0.00847797	0.00220107	0.00358289	-0.000626066	0.00710096	0.00086686	0.00151068	0.00400779	-0.00390122	-0.00633193	0.0152687	-0.00631966	-0.0133786	7.4347e-05	0	0	-0.000114781	-0.00248702	-0.00448998
-0.00895783	2010-11-14 06:00:00	0.0284293	0.0319667	0.00353736	-0.00895783	0.0245349	0.00629115	0.00867346	0.0023019	0.0036086	-0.000639376	0.00727526	0.000873007	0.00142005	0.00395191	-0.00400807	-0.00623179	0.0153407	-0.00641803	-0.0137118	9.85178e-05	0	0	-0.000110788	-0.00232515	-0.00353736
-0.00895783	2010-11-14 06:30:00	0.0270078	0.0323963	0.0053885	-0.00895783	0.0245854	0.00625248	0.00881868	0.00237999	0.00363701	-0.000654235	0.00743528	0.000879043	0.00147952	0.00388505	-0.00404082	-0.00622494	0.0154901	-0.00651409	-0.0140381	0.000121974	0	0	-6.62987e-05	-0.00207197	-0.0053885
-0.00895783	2010-11-14 07:00:00	0.0284293	0.0324609	0.00403159	-0.00895783	0.0242256	0.00618228	0.00888949	0.00241153	0.00368048	-0.000670519	0.0075973	0.000884842	0.00145692	0.00387549	-0.00414521	-0.00634222	0.0158851	-0.00659084	-0.0143441	0.000144789	0	0	1.8427e-05	-0.00174069	-0.00403159
-0.00895783	2010-11-14 07:30:00	0.0284293	0.0322851	0.00385583	-0.00895783	0.0238026	0.0062014	0.00874537	0.00244668	0.00372241	-0.000688394	0.00774912	0.000889916	0.00150017	0.00378708	-0.00440795	-0.00648954	0.0163411	-0.00665568	-0.0146584	0.000165318	0	0	0.000140044	-0.00134819	-0.00385583
-0.00895783	2010-11-14 08:00:00	0.0277186	0.0340312	0.00631257	-0.00895783	0.0249516	0.00617029	0.00870178	0.0024811	0.0037762	-0.000706353	0.00789701	0.000894704	0.0017013	0.00366369	-0.00464836	-0.00663212	0.0168636	-0.00674396	-0.014945	0.000184991	0	0	0.000292347	-0.000913807	-0.00631257
-0.00895783	2010-11-14 08:30:00	0.0270078	0.0334438	0.00643596	-0.00895783	0.0239604	0.00612007	0.00872899	0.00249837	0.00386735	-0.000726192	0.0080354	0.00089934	0.00164469	0.00355411	-0.00493195	-0.00676021	0.0173648	-0.00683131	-0.0152314	0.000200792	0	0	0.000466653	-0.000458227	-0.00643596
-0.00895783	2010-11-14 09:00:00	0.0284293	0.0329706	0.00454131	-0.00895783	0.0230702	0.00607741	0.00858376	0.002511	0.00399132	-0.000746915	0.00816945	0.000903375	0.00159561	0.00352919	-0.00507261	-0.00701637	0.0178904	-0.00693288	-0.0154872	0.000212707	0	0	0.000652312	-2.27927e-06	-0.00454131
-0.00895783	2010-11-14 09:30:00	0.031983	0.0353046	0.00332157	-0.00895783	0.0243266	0.0061312	0.00860237	0.00249538	0.00411255	-0.000765179	0.00830779	0.000907551	0.00161444	0.00362858	-0.00510286	-0.00738639	0.0186928	-0.00704997	-0.0157484	0.000224598	0	0	0.00083731	0.000434097	-0.00332157
-0.00895783	2010-11-14 10:00:00	0.0355366	0.0367592	0.00122263	-0.00895783	0.0249011	0.00638716	0.00863291	0.00247061	0.00425663	-0.000780247	0.00842945	0.000911704	0.00153237	0.00372435	-0.00531988	-0.00767049	0.0193644	-0.00718456	-0.0160136	0.000233442	0	0	0.00100895	0.000832754	-0.00122263
-0.00895783	2010-11-14 10:30:00	0.0383796	0.039253	0.000873412	-0.00895783	0.0263659	0.00666311	0.00872372	0.00246609	0.00440628	-0.00079599	0.00855281	0.000916258	0.0015399	0.00390711	-0.00545482	-0.00796092	0.0198868	-0.00733208	-0.0162515	0.00024559	0	0	0.00115455	0.00117805	-0.000873412
-0.00895783	2010-11-14 11:00:00	0.0419332	0.0419957	6.2542e-05	-0.00895783	0.0276728	0.00706304	0.00904167	0.00246434	0.00456201	-0.000811104	0.00868726	0.000920142	0.00159378	0.00417854	-0.00557899	-0.00821682	0.0203828	-0.00749261	-0.0164904	0.000257474	0	0	0.00126218	0.00145741	-6.2542e-05
-0.00895783	2010-11-14 11:30:00	0.0433547	0.0455033	0.00214855	-0.00895783	0.0299204	0.00756828	0.00947208	0.00249848	0.00470929	-0.000825547	0.00882736	0.000923738	0.00140407	0.00450522	-0.00565921	-0.00852122	0.0208092	-0.0076624	-0.0167581	0.000266338	0	0	0.00132137	0.00166168	-0.00214855
-0.00895783	2010-11-14 12:00:00	0.0476191	0.0496138	0.00199469	-0.00895783	0.0324333	0.00816283	0.0100827	0.00255089	0.00485724	-0.00083807	0.00897005	0.000927132	0.00140966	0.00477473	-0.00553431	-0.0089898	0.0212546	-0.0078404	-0.0170307	0.000272665	0	0	0.00132375	0.00178538	-0.00199469
-0.00895783	2010-11-14 12:30:00	0.050462	0.0535223	0.00306032	-0.00895783	0.0348388	0.00863783	0.0107905	0.00262244	0.00499369	-0.000849207	0.00910439	0.000930587	0.00145874	0.00494975	-0.00545443	-0.00927363	0.0217128	-0.00804034	-0.017308	0.000275756	0	0	0.00126367	0.00182679	-0.00306032
-0.00895783	2010-11-14 13:00:00	0.0511728	0.0548194	0.00364658	-0.00895783	0.035205	0.00893375	0.0115081	0.00275328	0.00511103	-0.000861009	0.00923065	0.000934389	0.00146342	0.00509147	-0.00543319	-0.0093801	0.0218162	-0.00823673	-0.0175622	0.000276636	0	0	0.00113863	0.00178797	-0.00364658
-0.00895783	2010-11-14 13:30:00	0.0533049	0.0560536	0.00274865	-0.00895783	0.0357795	0.00911325	0.0121087	0.00292255	0.00521721	-0.000874323	0.00935661	0.000938452	0.00150212	0.00527152	-0.00524637	-0.00952505	0.0217125	-0.00836433	-0.0178017	0.000276346	0	0	0.000949655	0.00167467	-0.00274865
-0.00895783	2010-11-14 14:00:00	0.0547264	0.0573146	0.00258822	-0.00895783	0.0366193	0.00933099	0.0125619	0.00308945	0.00529735	-0.00088759	0.00947767	0.000942746	0.00161535	0.00531451	-0.00513844	-0.00960491	0.0217285	-0.00850217	-0.0180464	0.00027679	0	0	0.000701464	0.00149608	-0.00258822
-0.00895783	2010-11-14 14:30:00	0.0561479	0.0582062	0.0020583	-0.00895783	0.0376169	0.00935096	0.0129156	0.00324998	0.00533808	-0.000902203	0.00960678	0.000947157	0.00177104	0.00530366	-0.00507114	-0.00970005	0.0217152	-0.00863532	-0.0182835	0.00027384	0	0	0.00040242	0.00126452	-0.0020583
-0.00895783	2010-11-14 15:00:00	0.0511728	0.0559177	0.0047449	-0.00895783	0.035729	0.0093083	0.0130259	0.00340475	0.00536936	-0.000915184	0.00974642	0.000951771	0.00189465	0.00522157	-0.00500027	-0.00968924	0.021806	-0.00876848	-0.0185376	0.000269362	0	0	6.43045e-05	0.000994943	-0.0047449
-0.00895783	2010-11-14 15:30:00	0.0533049	0.0556365	0.00233163	-0.00895783	0.0360448	0.00915677	0.0130892	0.00355314	0.00538474	-0.000927993	0.00987947	0.000956764	0.00200983	0.00523319	-0.00510467	-0.00945996	0.0218164	-0.00890387	-0.0188027	0.000263182	0	0	-0.000298161	0.000704302	-0.00233163
-0.00895783	2010-11-14 16:00:00	0.0518835	0.0547515	0.00286804	-0.00895783	0.0358869	0.00911768	0.0130389	0.00363462	0.0054003	-0.000940595	0.0100158	0.000961666	0.0020306	0.00527088	-0.00528714	-0.00924886	0.0218887	-0.00900187	-0.0190571	0.000256144	0	0	-0.000667993	0.000410734	-0.00286804
-0.00895783	2010-11-14 16:30:00	0.0518835	0.0534416	0.00155807	-0.00895783	0.0353629	0.00909057	0.0128565	0.00368167	0.0053947	-0.000952483	0.0101447	0.000966949	0.00212682	0.00529786	-0.00555888	-0.00912842	0.0221769	-0.00909756	-0.0193142	0.000245716	0	0	-0.00102683	0.000132595	-0.00155807
-0.00895783	2010-11-14 17:00:00	0.0518835	0.0530706	0.00118714	-0.00895783	0.0356281	0.00903236	0.0128259	0.00369719	0.00537355	-0.000965335	0.0102719	0.000972668	0.00218617	0.00529992	-0.00592165	-0.00899823	0.0226329	-0.00922688	-0.0195466	0.000235095	0	0	-0.00135598	-0.00011263	-0.00118714
-0.00895783	2010-11-14 17:30:00	0.0497513	0.051738	0.00198669	-0.00895783	0.035104	0.00896216	0.0127593	0.00369945	0.00535327	-0.000976602	0.0104077	0.000979023	0.00213916	0.00535723	-0.00633661	-0.00898321	0.0230942	-0.00935791	-0.0197821	0.000223677	0	0	-0.00163751	-0.00030948	-0.00198669
-0.00895783	2010-11-14 18:00:00	0.0483298	0.0508443	0.00251452	-0.00895783	0.0346809	0.00897728	0.0126293	0.00369358	0.00532926	-0.000986191	0.0105442	0.000985405	0.00212682	0.00542977	-0.0066756	-0.00901852	0.0237183	-0.00950468	-0.0200348	0.000208188	0	0	-0.00185544	-0.00044565	-0.00251452
-0.00895783	2010-11-14 18:30:00	0.0511728	0.0521399	0.000967112	-0.00895783	0.0360952	0.0090626	0.0126338	0.00366294	0.00532622	-0.000993856	0.0106853	0.00099138	0.00210605	0.00556413	-0.0069653	-0.00922514	0.0243983	-0.00964386	-0.0202822	0.000192001	0	0	-0.0019968	-0.000513017	-0.000967112
-0.00895783	2010-11-14 19:00:00	0.0490406	0.0522715	0.00323092	-0.00895783	0.0363036	0.00923767	0.0126524	0.00362689	0.00533265	-0.000999341	0.0108172	0.000997504	0.00214669	0.00555703	-0.00722911	-0.00968371	0.025158	-0.00977007	-0.0205316	0.000174688	0	0	-0.00205259	-0.000508442	-0.00323092
-0.00895783	2010-11-14 19:30:00	0.0476191	0.0526618	0.00504268	-0.00895783	0.0366193	0.00924209	0.0127682	0.00362576	0.00532859	-0.00100391	0.0109315	0.00100389	0.00214189	0.00550915	-0.00734349	-0.0102018	0.0259687	-0.00991773	-0.0207563	0.00015668	0	0	-0.00201848	-0.000434265	-0.00504268
-0.00895783	2010-11-14 20:00:00	0.0497513	0.0521556	0.00240435	-0.00895783	0.0358869	0.00919943	0.0129287	0.00362926	0.00533265	-0.00100826	0.0110439	0.00101039	0.00216643	0.00539608	-0.00742988	-0.0107181	0.0267337	-0.0100553	-0.0209471	0.000138446	0	0	-0.00189529	-0.000298397	-0.00240435
-0.00895783	2010-11-14 20:30:00	0.0497513	0.0520893	0.00233804	-0.00895783	0.035729	0.00904834	0.0129417	0.00364426	0.00535363	-0.00101145	0.0111558	0.00101665	0.00211176	0.00528121	-0.00742733	-0.011266	0.0274962	-0.0102006	-0.0211423	0.000119235	0	0	-0.00168901	-0.000113981	-0.00233804
-0.00895783	2010-11-14 21:00:00	0.0511728	0.0512225	4.96712e-05	-0.00895783	0.0345295	0.00888083	0.0128859	0.00364991	0.00538018	-0.00101304	0.0112589	0.00102242	0.00219851	0.00526662	-0.00735891	-0.0118445	0.0282028	-0.0103432	-0.0213266	0.000100222	0	0	-0.00141059	0.000101408	-4.96712e-05
-0.00895783	2010-11-14 21:30:00	0.0497513	0.0512163	0.00146501	-0.00895783	0.0341064	0.00886484	0.0126413	0.00365341	0.00541485	-0.00101358	0.0113542	0.00102852	0.00225044	0.00529773	-0.0073687	-0.0123358	0.0289118	-0.0104682	-0.0214961	8.12973e-05	0	0	-0.00107531	0.000326982	-0.00146501
-0.00895783	2010-11-14 22:00:00	0.0518835	0.0535305	0.00164703	-0.00895783	0.035729	0.00897328	0.0125333	0.00365741	0.0054353	-0.00101601	0.0114392	0.0010347	0.00227875	0.00533916	-0.00741583	-0.012603	0.0294499	-0.0105767	-0.0216703	6.17621e-05	0	0	-0.000701813	0.000540291	-0.00164703
-0.00895783	2010-11-14 22:30:00	0.0525942	0.0545846	0.0019904	-0.00895783	0.0359943	0.0090977	0.0125813	0.0036389	0.00545508	-0.00101844	0.0115212	0.00104064	0.0022703	0.00531386	-0.00741329	-0.0127638	0.0298339	-0.0106533	-0.0218053	4.13268e-05	0	0	-0.000310961	0.000719002	-0.0019904
-0.00895783	2010-11-14 23:00:00	0.0533049	0.0546375	0.00133263	-0.00895783	0.0355712	0.00911368	0.0125716	0.00362864	0.00548333	-0.00102007	0.0116004	0.00104677	0.00221084	0.00528108	-0.00747055	-0.0128837	0.0301829	-0.0107228	-0.0219368	2.0679e-05	0	0	7.55441e-05	0.000842747	-0.00133263
-0.00895783	2010-11-14 23:30:00	0.0533049	0.055459	0.00215408	-0.00895783	0.035729	0.00911725	0.0127343	0.00362339	0.00551394	-0.00102154	0.0116763	0.00105283	0.00220707	0.00536304	-0.00755763	-0.0129651	0.0304708	-0.0107863	-0.0220716	-5.44949e-07	0	0	0.000436573	0.000894886	-0.00215408
-0.00895783	2010-11-15	0.0533049	0.0566176	0.00331267	-0.00895783	0.0363036	0.00929189	0.012814	0.00360849	0.00556603	-0.00102283	0.0117401	0.00105863	0.00206644	0.00549649	-0.0076422	-0.0130046	0.0307372	-0.0108389	-0.0221939	-2.18271e-05	0	0	0.000752952	0.000864007	-0.00331267
-0.00895783	2010-11-15 00:30:00	0.0547264	0.0587472	0.00402079	-0.00895783	0.0377683	0.00955984	0.0128851	0.00360736	0.00559813	-0.00102455	0.0117993	0.00106464	0.00215228	0.0056106	-0.00776638	-0.0129192	0.0308251	-0.0108691	-0.0222957	-4.43763e-05	0	0	0.0010087	0.000745047	-0.00402079
-0.00895783	2010-11-15 01:00:00	0.0561479	0.0603548	0.00420689	-0.00895783	0.0390248	0.0097469	0.0131658	0.00361549	0.0056054	-0.00102606	0.0118419	0.00107088	0.00219759	0.00562092	-0.00776921	-0.012968	0.030785	-0.010884	-0.0223795	-6.72323e-05	0	0	0.00119203	0.000539894	-0.00420689
-0.00895783	2010-11-15 01:30:00	0.0575693	0.0595849	0.00201563	-0.00895783	0.0382924	0.00978643	0.0134257	0.00366689	0.00562215	-0.00102577	0.0118879	0.00107682	0.00213345	0.00558027	-0.00772135	-0.0130848	0.0307743	-0.0109119	-0.0224237	-8.95054e-05	0	0	0.00129605	0.000257438	-0.00201563
-0.00895783	2010-11-15 02:00:00	0.0568586	0.0590737	0.00221508	-0.00895783	0.0378757	0.00971666	0.0136343	0.00373245	0.00563787	-0.00102318	0.0119421	0.00108277	0.00216552	0.00560053	-0.00754749	-0.013216	0.0307719	-0.0109537	-0.0225074	-0.000112665	0	0	0.0013191	-8.69744e-05	-0.00221508
-0.00895783	2010-11-15 02:30:00	0.0547264	0.0588883	0.00416189	-0.00895783	0.038084	0.00969311	0.0137129	0.00376975	0.00563854	-0.00101845	0.0119795	0.00108898	0.00212682	0.00565783	-0.007459	-0.0133562	0.0308491	-0.0109889	-0.0225884	-0.000135636	0	0	0.00126473	-0.0004726	-0.00416189
-0.00895783	2010-11-15 03:00:00	0.0561479	0.0584141	0.00226617	-0.00895783	0.038084	0.00971623	0.0136768	0.00380778	0.00562382	-0.00101271	0.0120108	0.00109513	0.00218812	0.00567616	-0.00745577	-0.0133994	0.030889	-0.0110089	-0.0226262	-0.000159531	0	0	0.00114133	-0.000874811	-0.00226617
-0.00895783	2010-11-15 03:30:00	0.0561479	0.0579311	0.00178317	-0.00895783	0.0382419	0.00968555	0.0136462	0.00384519	0.00557476	-0.00100673	0.012036	0.00110128	0.00227966	0.0056195	-0.00740609	-0.0134216	0.0308757	-0.0110311	-0.02266	-0.000185759	0	0	0.000961385	-0.00126691	-0.00178317
-0.00895783	2010-11-15 04:00:00	0.0540157	0.0562509	0.00223521	-0.00895783	0.0374591	0.00958068	0.0136287	0.00388085	0.00550458	-0.0010017	0.0120569	0.00110705	0.00231653	0.00555923	-0.00748098	-0.0134087	0.0308357	-0.0110539	-0.0226817	-0.000212155	0	0	0.000740592	-0.00162211	-0.00223521
-0.00895783	2010-11-15 04:30:00	0.0525942	0.0548529	0.00225866	-0.00895783	0.0367771	0.00945227	0.0135446	0.0039055	0.00542172	-0.000997098	0.0120706	0.00111254	0.00227122	0.00555987	-0.00746223	-0.0133127	0.0309025	-0.0110761	-0.0227013	-0.00023898	0	0	0.000496655	-0.00191546	-0.00225866
-0.00895783	2010-11-15 05:00:00	0.0518835	0.0542223	0.00233882	-0.00895783	0.0368276	0.00939762	0.0134146	0.00389902	0.00533193	-0.000990151	0.0120724	0.00111837	0.00224006	0.00555923	-0.00746081	-0.0132576	0.0309504	-0.0110811	-0.0226969	-0.000266991	0	0	0.000248084	-0.00212563	-0.00233882
-0.00895783	2010-11-15 05:30:00	0.0525942	0.0538055	0.00121126	-0.00895783	0.036935	0.00932785	0.0133152	0.00386911	0.00524383	-0.000982781	0.0120603	0.001124	0.00230706	0.00552296	-0.00758968	-0.0131422	0.0310223	-0.011058	-0.0226735	-0.000294659	0	0	1.294e-05	-0.0022364	-0.00121126
-0.00895783	2010-11-15 06:00:00	0.0490406	0.0520415	0.00300086	-0.00895783	0.0358364	0.00923853	0.0131678	0.00384496	0.00514778	-0.000976877	0.0120535	0.00112951	0.00231459	0.00539673	-0.00771346	-0.0130624	0.0310089	-0.0110049	-0.0226262	-0.000325607	0	0	-0.000192325	-0.00223765	-0.00300086
-0.00895783	2010-11-15 06:30:00	0.0490406	0.0512141	0.00217354	-0.00895783	0.0356786	0.00902123	0.0130542	0.0038317	0.00504023	-0.000972019	0.0120471	0.00113511	0.00231082	0.0052088	-0.00782863	-0.0130049	0.0310144	-0.0109306	-0.022598	-0.000356052	0	0	-0.000353897	-0.00212602	-0.00217354
-0.00895783	2010-11-15 07:00:00	0.0454869	0.0490992	0.00361234	-0.00895783	0.0341633	0.00875684	0.0129165	0.00380056	0.00495147	-0.000967707	0.0120333	0.00114129	0.0022259	0.00495699	-0.00786784	-0.0130104	0.0311131	-0.0108434	-0.02256	-0.000386369	0	0	-0.000461426	-0.00190492	-0.00361234
-0.00895783	2010-11-15 07:30:00	0.0440654	0.046926	0.00286057	-0.00895783	0.032749	0.00839957	0.0125702	0.0037614	0.004872	-0.000962643	0.0120062	0.00114724	0.00224668	0.00466219	-0.00788115	-0.0131883	0.031276	-0.0107661	-0.0225002	-0.000415426	0	0	-0.000508606	-0.00158422	-0.00286057
-0.00895783	2010-11-15 08:00:00	0.0419332	0.0451372	0.00320401	-0.00895783	0.0312843	0.00806098	0.0121759	0.00370549	0.00480133	-0.000957201	0.0119942	0.00115292	0.00227966	0.00450446	-0.00789304	-0.0133209	0.0315478	-0.0106955	-0.0224265	-0.000445781	0	0	-0.000493501	-0.00117948	-0.00320401
-0.00895783	2010-11-15 08:30:00	0.0405118	0.0439625	0.00345072	-0.00895783	0.030394	0.00787392	0.0117313	0.0036393	0.00474774	-0.000952845	0.0119726	0.001158	0.00225044	0.00437307	-0.00793587	-0.0133939	0.0316409	-0.0105905	-0.0223814	-0.000476854	0	0	-0.000418599	-0.000710861	-0.00345072
-0.00895783	2010-11-15 09:00:00	0.0412225	0.0442695	0.00304699	-0.00895783	0.0307602	0.00777661	0.0113284	0.00355924	0.00471223	-0.000949077	0.0119431	0.00116214	0.00220798	0.00424529	-0.00793009	-0.0134946	0.0316997	-0.0104751	-0.0223169	-0.000509409	0	0	-0.000290602	-0.000201855	-0.00304699
-0.00895783	2010-11-15 09:30:00	0.0412225	0.0439123	0.00268982	-0.00895783	0.0301352	0.00766774	0.011099	0.00345728	0.00469348	-0.000944389	0.0119182	0.001166	0.00217876	0.00409208	-0.00787934	-0.0136166	0.0318464	-0.0103675	-0.0222382	-0.000540141	0	0	-0.000119983	0.000322111	-0.00268982
-0.00895783	2010-11-15 10:00:00	0.0412225	0.0430694	0.00184693	-0.00895783	0.0290871	0.00757044	0.0108719	0.00336356	0.0047077	-0.00093991	0.0118834	0.00116933	0.00207215	0.00399463	-0.00785056	-0.0137789	0.031977	-0.0102752	-0.0221692	-0.000570823	0	0	7.96732e-05	0.000835083	-0.00184693
-0.00895783	2010-11-15 10:30:00	0.0419332	0.0442313	0.00229808	-0.00895783	0.0296616	0.0075389	0.0107453	0.00327949	0.00474204	-0.000934218	0.0118498	0.00117206	0.00194191	0.00406342	-0.0077998	-0.0138654	0.0320728	-0.0101935	-0.0220869	-0.000602897	0	0	0.000292508	0.00131193	-0.00229808
-0.00895783	2010-11-15 11:00:00	0.0476191	0.0453521	-0.002267	-0.00895783	0.0300278	0.00770155	0.0106797	0.0031834	0.00477957	-0.00092752	0.01181	0.0011744	0.00181739	0.00414977	-0.00777822	-0.0138195	0.0320325	-0.010108	-0.0220085	-0.000635373	0	0	0.000501351	0.00172959	0.002267
-0.00895783	2010-11-15 11:30:00	0.0490406	0.0474336	-0.00160697	-0.00895783	0.0313347	0.00790373	0.0106711	0.00311795	0.00482337	-0.000921616	0.0117735	0.00117606	0.00179181	0.00426748	-0.0077163	-0.0137763	0.0317949	-0.0100116	-0.021926	-0.000668229	0	0	0.000688779	0.00206812	0.00160697
-0.00895783	2010-11-15 12:00:00	0.0497513	0.0489645	-0.000786762	-0.00895783	0.0320671	0.00813702	0.0108722	0.00308065	0.00485684	-0.000915213	0.0117252	0.00117742	0.0017796	0.00435163	-0.00752444	-0.0137845	0.031427	-0.00992928	-0.0218485	-0.000700087	0	0	0.000838199	0.00231161	0.000786762
-0.00895783	2010-11-15 12:30:00	0.0511728	0.0503199	-0.00085287	-0.00895783	0.032749	0.0083392	0.0111659	0.00308139	0.00488982	-0.000907804	0.0116705	0.00117843	0.00164845	0.00449322	-0.00725128	-0.0138003	0.0309655	-0.00985855	-0.0217374	-0.000732262	0	0	0.000934928	0.00244889	0.00085287
-0.00895783	2010-11-15 13:00:00	0.0518835	0.0520035	0.000120018	-0.00895783	0.0337402	0.00855693	0.0114478	0.00310328	0.00491856	-0.000899723	0.0116197	0.0011793	0.00160405	0.00462307	-0.00690505	-0.0137207	0.0304271	-0.00978524	-0.0216238	-0.000765355	0	0	0.000967184	0.00247401	-0.000120018
-0.00895783	2010-11-15 13:30:00	0.0533049	0.0533726	6.77229e-05	-0.00895783	0.0346305	0.00874356	0.0117732	0.0031338	0.00493681	-0.000893776	0.0115679	0.00117988	0.00161353	0.00468361	-0.00658622	-0.0135968	0.029859	-0.00970302	-0.0215258	-0.000799225	0	0	0.00092696	0.00238655	-6.77229e-05
-0.00895783	2010-11-15 14:00:00	0.0547264	0.0536788	-0.00104759	-0.00895783	0.0349967	0.00879108	0.0120506	0.00319096	0.00493951	-0.00088825	0.0115242	0.00118029	0.00165404	0.00467122	-0.00634439	-0.0134052	0.0291443	-0.00961655	-0.021422	-0.000832179	0	0	0.000810699	0.00219171	0.00104759
-0.00895783	2010-11-15 14:30:00	0.0518835	0.0521175	0.000233979	-0.00895783	0.0338476	0.00875997	0.0122253	0.00327328	0.00491227	-0.00088335	0.0114903	0.00118125	0.0017126	0.0046445	-0.00609678	-0.0131533	0.028366	-0.00951582	-0.0213436	-0.000864762	0	0	0.000619744	0.00190013	-0.000233979
-0.00895783	2010-11-15 15:00:00	0.0511728	0.0519018	0.000729022	-0.00895783	0.0342643	0.00865154	0.012305	0.00335385	0.00488302	-0.00088004	0.0114503	0.00118226	0.00178337	0.00459507	-0.00592983	-0.0127822	0.0276807	-0.00942402	-0.0212645	-0.000897157	0	0	0.000360496	0.00152755	-0.000729022
-0.00895783	2010-11-15 15:30:00	0.0490406	0.0501694	0.00112877	-0.00895783	0.0334814	0.00851157	0.0122831	0.00341355	0.00485292	-0.000877611	0.0114097	0.00118322	0.00173896	0.0045153	-0.00576929	-0.012307	0.0269957	-0.0093362	-0.0211761	-0.000930373	0	0	4.42678e-05	0.0010941	-0.00112877
-0.00895783	2010-11-15 16:00:00	0.0483298	0.0476739	-0.000655895	-0.00895783	0.0321745	0.00830183	0.0121137	0.00345384	0.00478797	-0.0008751	0.011377	0.00118377	0.00187297	0.00445206	-0.00566856	-0.011898	0.0263478	-0.00924264	-0.0210978	-0.000961749	0	0	-0.000313186	0.00062341	0.000655895
-0.00895783	2010-11-15 16:30:00	0.0476191	0.0458851	-0.00173399	-0.00895783	0.0317009	0.0081152	0.011856	0.003475	0.0047178	-0.000873422	0.0113578	0.00118365	0.00191075	0.00444831	-0.00572005	-0.0114155	0.0258015	-0.00914288	-0.021028	-0.000993102	0	0	-0.00069246	0.000141447	0.00173399
-0.00895783	2010-11-15 17:00:00	0.0433547	0.044082	0.00072731	-0.00895783	0.0312338	0.0079748	0.0116702	0.00346913	0.00464509	-0.000873963	0.0113462	0.00118313	0.00192399	0.00442818	-0.00585754	-0.0109163	0.0252897	-0.00906275	-0.0209925	-0.00102483	0	0	-0.00107158	-0.000324887	-0.00072731
-0.00895783	2010-11-15 17:30:00	0.0419332	0.0421534	0.000220153	-0.00895783	0.0307602	0.00779659	0.0113786	0.00343223	0.00457914	-0.000874927	0.0113305	0.00118266	0.00185128	0.00444237	-0.00598063	-0.0105442	0.0249541	-0.00900365	-0.020961	-0.00105552	0	0	-0.0014273	-0.000749312	-0.000220153
-0.00895783	2010-11-15 18:00:00	0.042644	0.0395758	-0.00306825	-0.00895783	0.0291945	0.00766332	0.0111471	0.00338207	0.00451709	-0.000875721	0.0113164	0.00118237	0.00192776	0.00450136	-0.00616417	-0.0102922	0.0248263	-0.00893867	-0.0209218	-0.00108761	0	0	-0.00173658	-0.00110781	0.00306825
-0.00895783	2010-11-15 18:30:00	0.0390903	0.0396754	0.000585131	-0.00895783	0.0303371	0.0076442	0.0109091	0.00331938	0.00447669	-0.000877436	0.0113142	0.00118214	0.00183622	0.00449039	-0.00633548	-0.0102292	0.0248344	-0.00890166	-0.0208876	-0.00112076	0	0	-0.00197813	-0.00138025	-0.000585131
-0.00895783	2010-11-15 19:00:00	0.0376688	0.0390494	0.00138056	-0.00895783	0.0303435	0.00758556	0.0108272	0.00325421	0.00445844	-0.000880492	0.0113261	0.00118223	0.00179376	0.00444418	-0.00645314	-0.0101794	0.0249199	-0.00888906	-0.0208861	-0.00115388	0	0	-0.00213389	-0.00155186	-0.00138056
-0.00895783	2010-11-15 19:30:00	0.0355366	0.0369745	0.00143794	-0.00895783	0.0287714	0.00750466	0.0106928	0.00318476	0.00444102	-0.000883127	0.0113477	0.00118194	0.00181544	0.00434609	-0.00654095	-0.0101792	0.0250319	-0.00887748	-0.0209108	-0.00118898	0	0	-0.00219034	-0.0016144	-0.00143794
-0.00895783	2010-11-15 20:00:00	0.0362474	0.0366911	0.000443738	-0.00895783	0.0289293	0.00734115	0.0105684	0.00314447	0.00445288	-0.000887148	0.0113713	0.00118165	0.0017909	0.00432711	-0.00657296	-0.0103879	0.0251466	-0.00886896	-0.0209571	-0.00122397	0	0	-0.00213962	-0.00156699	-0.000443738
-0.00895783	2010-11-15 20:30:00	0.0362474	0.0365099	0.000262537	-0.00895783	0.028563	0.00729805	0.0105431	0.00309843	0.00449974	-0.000890872	0.0113994	0.00118138	0.00182869	0.00431188	-0.00650997	-0.0106575	0.0253439	-0.00888901	-0.020997	-0.00125875	0	0	-0.00198024	-0.00141642	-0.000262537
-0.00895783	2010-11-15 21:00:00	0.0362474	0.036461	0.0002136	-0.00895783	0.0284052	0.00729006	0.0103171	0.00305351	0.00456755	-0.00089581	0.0114389	0.00118033	0.00171819	0.00431472	-0.00640704	-0.0109403	0.0255466	-0.00892694	-0.0210561	-0.00129283	0	0	-0.0017174	-0.00117686	-0.0002136
-0.00895783	2010-11-15 21:30:00	0.0376688	0.0379868	0.000317982	-0.00895783	0.0289797	0.00737139	0.0102571	0.00301673	0.00463536	-0.000903173	0.0114852	0.00117862	0.00192776	0.00437061	-0.0063671	-0.0110974	0.0257571	-0.0089645	-0.0211441	-0.00132683	0	0	-0.00136279	-0.000869051	-0.000317982
-0.00895783	2010-11-15 22:00:00	0.039801	0.0396159	-0.00018506	-0.00895783	0.0297121	0.00752291	0.0102921	0.00298282	0.00473074	-0.000911715	0.0115322	0.0011767	0.00180985	0.00441566	-0.00626525	-0.0112724	0.0259063	-0.00900554	-0.0212394	-0.0013604	0	0	-0.000934048	-0.000518887	0.00018506
-0.00895783	2010-11-15 22:30:00	0.0419332	0.0411753	-0.000757915	-0.00895783	0.0302362	0.00765533	0.010409	0.0029783	0.00484895	-0.000921005	0.0115811	0.00117447	0.00175883	0.00448742	-0.0062487	-0.0113514	0.0259275	-0.00906353	-0.0213353	-0.00139473	0	0	-0.000453685	-0.000155595	0.000757915
-0.00895783	2010-11-15 23:00:00	0.0433547	0.0428535	-0.00050123	-0.00895783	0.030394	0.00782997	0.0105892	0.00296042	0.0049888	-0.000932807	0.011638	0.00117159	0.0017796	0.00465353	-0.00620769	-0.0113667	0.0260611	-0.00911512	-0.0214444	-0.00143095	0	0	5.23138e-05	0.000190472	0.00050123
-0.00895783	2010-11-15 23:30:00	0.0461976	0.0459087	-0.000288883	-0.00895783	0.0319092	0.0081637	0.0108055	0.0029669	0.00514657	-0.000945951	0.0116953	0.00116858	0.00174376	0.00482997	-0.00629011	-0.0112787	0.0261219	-0.009187	-0.0215627	-0.00146673	0	0	0.000556145	0.000490164	0.000288883
-0.00895783	2010-11-16	0.0490406	0.0500415	0.0010009	-0.00895783	0.0344726	0.0085214	0.0111551	0.00299105	0.00530467	-0.000959514	0.0117594	0.00116582	0.0017513	0.00503907	-0.00628972	-0.0111727	0.0259512	-0.00924972	-0.0216868	-0.00150173	0	0	0.00102999	0.000717849	-0.0010009
-0.00895783	2010-11-16 00:30:00	0.050462	0.05169	0.00122798	-0.00895783	0.0346305	0.00892177	0.0115636	0.0030332	0.00546717	-0.000974333	0.0118319	0.00116301	0.00176545	0.00518001	-0.00623646	-0.0111079	0.0257939	-0.00932304	-0.0218254	-0.00153673	0	0	0.00144783	0.000853486	-0.00122798
-0.00895783	2010-11-16 01:00:00	0.0533049	0.0550341	0.00172917	-0.00895783	0.0366698	0.00919059	0.012029	0.00311913	0.00562374	-0.000990447	0.0119157	0.00115952	0.00179752	0.00538898	-0.00626201	-0.0109817	0.025634	-0.00941548	-0.0219855	-0.00157227	0	0	0.00178713	0.000884289	-0.00172917
-0.00895783	2010-11-16 01:30:00	0.0554371	0.0570136	0.00157649	-0.00895783	0.0374022	0.00953231	0.0125663	0.00321522	0.00578201	-0.00100695	0.0120027	0.00115578	0.00181168	0.00560388	-0.00611371	-0.010973	0.0254766	-0.009546	-0.0221637	-0.00161002	0	0	0.00203031	0.00080582	-0.00157649
-0.00895783	2010-11-16 02:00:00	0.0589908	0.0593417	0.000350904	-0.00895783	0.0388669	0.0098669	0.0130053	0.00332581	0.00593402	-0.00102143	0.0120895	0.00115239	0.00180882	0.00587467	-0.00606805	-0.0109846	0.0253141	-0.00966396	-0.0223402	-0.00164903	0	0	0.00216583	0.00062243	-0.000350904
-0.00895783	2010-11-16 02:30:00	0.0604123	0.0618039	0.00139156	-0.00895783	0.0404895	0.0102246	0.0134685	0.00344091	0.00606691	-0.00103751	0.0121813	0.00114937	0.00194374	0.0060555	-0.0060702	-0.0109432	0.0252663	-0.00981611	-0.0225079	-0.00168584	0	0	0.00218883	0.000346989	-0.00139156
-0.00895783	2010-11-16 03:00:00	0.0646767	0.0634271	-0.00124961	-0.00895783	0.0415376	0.0104814	0.0139719	0.0035699	0.00617919	-0.00105383	0.0122833	0.0011467	0.00204761	0.00623994	-0.00608533	-0.0109084	0.0252823	-0.00998947	-0.0226979	-0.00172143	0	0	0.0021014	-6.70143e-08	0.00124961
-0.00895783	2010-11-16 03:30:00	0.0625445	0.0637357	0.00119122	-0.00895783	0.0417965	0.0106876	0.0143651	0.0037184	0.00627488	-0.00107008	0.0123968	0.00114403	0.00205697	0.00636127	-0.00614724	-0.0108565	0.025277	-0.0101644	-0.0229098	-0.00175705	0	0	0.0019123	-0.00039228	-0.00119122
-0.00895783	2010-11-16 04:00:00	0.0646767	0.0648738	0.000197111	-0.00895783	0.042895	0.010824	0.0147409	0.00385642	0.00635012	-0.00108657	0.0125174	0.00114151	0.00216175	0.00650506	-0.00620842	-0.0108083	0.0253918	-0.0103474	-0.0231457	-0.00179293	0	0	0.00163622	-0.000799185	-0.000197111
-0.00895783	2010-11-16 04:30:00	0.0653874	0.064829	-0.000558394	-0.00895783	0.0430024	0.0109835	0.0150466	0.00396751	0.00641216	-0.00110315	0.0126454	0.00113931	0.0022372	0.00659076	-0.00636896	-0.0107745	0.0256614	-0.0105395	-0.0233895	-0.00182793	0	0	0.00129277	-0.00118862	0.000558394
-0.00895783	2010-11-16 05:00:00	0.0646767	0.0650227	0.000346027	-0.00895783	0.0435265	0.0110537	0.0152421	0.00408487	0.00645273	-0.00111906	0.0127803	0.00113701	0.00232212	0.00668511	-0.00657409	-0.0106665	0.0259384	-0.010744	-0.0236527	-0.00186187	0	0	0.000905058	-0.00152912	-0.000346027
-0.00895783	2010-11-16 05:30:00	0.0639659	0.0646538	0.000687877	-0.00895783	0.043577	0.0111391	0.0154212	0.00418322	0.00647098	-0.00113609	0.012915	0.00113469	0.00246081	0.0067512	-0.00679292	-0.0107028	0.0262132	-0.0109145	-0.0239208	-0.00189351	0	0	0.000498153	-0.00179223	-0.000687877
-0.00895783	2010-11-16 06:00:00	0.0653874	0.0647548	-0.000632622	-0.00895783	0.044101	0.0111742	0.0155664	0.00427293	0.00649263	-0.00115489	0.0130551	0.00113228	0.00249391	0.00678037	-0.00708551	-0.0107424	0.0267095	-0.0110957	-0.024206	-0.00192395	0	0	9.74221e-05	-0.00195456	0.000632622
-0.00895783	2010-11-16 06:30:00	0.0639659	0.0641852	0.000219284	-0.00895783	0.0439431	0.0111706	0.015633	0.00433788	0.00650412	-0.00117461	0.0131906	0.00113011	0.00255897	0.00673326	-0.0073385	-0.010872	0.0273201	-0.011285	-0.0244817	-0.00195439	0	0	-0.000273077	-0.00199939	-0.000219284
-0.00895783	2010-11-16 07:00:00	0.0632552	0.063282	2.67704e-05	-0.00895783	0.0433686	0.0111008	0.0156625	0.0043873	0.00651901	-0.00119416	0.0133281	0.00112767	0.00265051	0.00667879	-0.00759512	-0.0111488	0.0280616	-0.0114603	-0.0247521	-0.00198473	0	0	-0.000592086	-0.00191774	-2.67704e-05
-0.00895783	2010-11-16 07:30:00	0.0625445	0.0628794	0.000334876	-0.00895783	0.0431603	0.0110346	0.0156603	0.00442646	0.00655808	-0.00121346	0.0134742	0.00112532	0.00265805	0.00659606	-0.00794566	-0.0114157	0.0289359	-0.0116255	-0.0250262	-0.00201426	0	0	-0.00084241	-0.00170895	-0.000334876
-0.00895783	2010-11-16 08:00:00	0.0632552	0.0628107	-0.00044446	-0.00895783	0.0432107	0.0109995	0.0155783	0.00444937	0.00661203	-0.00123284	0.0136234	0.00112291	0.0026722	0.00647047	-0.0082357	-0.0117673	0.0298132	-0.0117901	-0.0253214	-0.00204387	0	0	-0.0010119	-0.00138058	0.00044446
-0.00895783	2010-11-16 08:30:00	0.0632552	0.062844	-0.000411158	-0.00895783	0.0430024	0.0109489	0.0155117	0.00445275	0.0066905	-0.00125185	0.0137765	0.00112001	0.00274673	0.00636089	-0.00851101	-0.0121487	0.0307891	-0.0119495	-0.0256229	-0.00207175	0	0	-0.00109411	-0.000947822	0.000411158
-0.00895783	2010-11-16 09:00:00	0.0625445	0.0628352	0.000290735	-0.00895783	0.0426867	0.0109489	0.0154156	0.004451	0.0067781	-0.00126989	0.0139296	0.00111705	0.00275621	0.00628383	-0.00878741	-0.0126133	0.0317596	-0.0121085	-0.0259356	-0.0020977	0	0	-0.00108856	-0.000432453	-0.000290735
-0.00895783	2010-11-16 09:30:00	0.0646767	0.0639846	-0.00069208	-0.00895783	0.0432107	0.0109604	0.0153851	0.00444525	0.00688278	-0.00128652	0.0140772	0.00111386	0.00275621	0.00629674	-0.00895724	-0.0131607	0.0327407	-0.0122884	-0.0262498	-0.0021218	0	0	-0.00100066	0.000138603	0.00069208
-0.00895783	2010-11-16 10:00:00	0.0653874	0.0650401	-0.000347296	-0.00895783	0.0432107	0.011096	0.0154003	0.00442736	0.00700774	-0.00130209	0.0142053	0.00111061	0.00272128	0.00641497	-0.00912209	-0.0136456	0.0337484	-0.012478	-0.0265447	-0.00214592	0	0	-0.000841304	0.000734925	0.000347296
-0.00895783	2010-11-16 10:30:00	0.0675196	0.0676314	0.000111783	-0.00895783	0.0445681	0.0113755	0.0154398	0.0044136	0.00713913	-0.00131788	0.0143228	0.00110666	0.00267882	0.00658327	-0.00929051	-0.0141131	0.0346333	-0.012678	-0.0268026	-0.002168	0	0	-0.000626066	0.0013244	-0.000111783
-0.00895783	2010-11-16 11:00:00	0.0710733	0.0715342	0.000460856	-0.00895783	0.0467148	0.0117599	0.0157239	0.00440383	0.00727525	-0.00133119	0.0144407	0.00110271	0.00267414	0.00686349	-0.00938477	-0.014611	0.0354545	-0.012868	-0.027035	-0.0021921	0	0	-0.000374217	0.00187504	-0.000460856
-0.00895783	2010-11-16 11:30:00	0.0739162	0.0746239	0.000707731	-0.00895783	0.0480722	0.0122691	0.0160887	0.00441546	0.00741983	-0.0013425	0.0145448	0.00109891	0.00259584	0.00708639	-0.00946034	-0.0150674	0.0361714	-0.0130685	-0.0272748	-0.00221655	0	0	-0.000107458	0.0023567	-0.000707731
-0.00895783	2010-11-16 12:00:00	0.0788913	0.079003	0.000111731	-0.00895783	0.0505851	0.0126739	0.0166524	0.00446624	0.00756948	-0.00135025	0.0146444	0.00109517	0.00256182	0.00732388	-0.0094992	-0.0154509	0.0367684	-0.0132595	-0.0274742	-0.00224021	0	0	0.000151462	0.00274272	-0.000111731
-0.00895783	2010-11-16 12:30:00	0.0831557	0.0814231	-0.00173256	-0.00895783	0.051267	0.0130667	0.0173197	0.00453541	0.00770424	-0.00135507	0.0147397	0.00109178	0.00253728	0.00746844	-0.0094416	-0.0157995	0.0372374	-0.013444	-0.0276753	-0.00226271	0	0	0.000380219	0.00301124	0.00173256
-0.00895783	2010-11-16 13:00:00	0.0852879	0.0840651	-0.00122281	-0.00895783	0.0525739	0.0133626	0.0178593	0.00465012	0.00782361	-0.00135779	0.0148221	0.00108847	0.00254767	0.00760423	-0.00936314	-0.0160507	0.0375223	-0.0136138	-0.0278681	-0.00228262	0	0	0.000558376	0.00314635	0.00122281
-0.00895783	2010-11-16 13:30:00	0.0867094	0.0862775	-0.000431904	-0.00895783	0.0537799	0.0135919	0.0184293	0.00478074	0.00788766	-0.00135901	0.0148977	0.00108505	0.00265519	0.00769936	-0.00921773	-0.016294	0.0375863	-0.0137642	-0.0280297	-0.00230081	0	0	0.000668754	0.00313896	0.000431904
-0.00895783	2010-11-16 14:00:00	0.0881308	0.087069	-0.00106184	-0.00895783	0.0540387	0.013775	0.0188017	0.00492298	0.00790015	-0.00136014	0.0149622	0.00108174	0.00270713	0.00778067	-0.00907378	-0.0164265	0.0376475	-0.0139211	-0.0281757	-0.00231965	0	0	0.000698648	0.00298726	0.00106184
-0.00895783	2010-11-16 14:30:00	0.0874201	0.0878242	0.000404101	-0.00895783	0.0545627	0.0138567	0.0190966	0.00508413	0.00786901	-0.00135951	0.0150148	0.00107872	0.00285711	0.00789464	-0.00894926	-0.0164655	0.0376047	-0.0140645	-0.0282987	-0.00233731	0	0	0.000640795	0.00269694	-0.000404101
-0.00895783	2010-11-16 15:00:00	0.0874201	0.0879477	0.000527573	-0.00895783	0.0547711	0.0139851	0.019339	0.00521926	0.00779983	-0.001357	0.0150654	0.0010762	0.00294774	0.00797028	-0.00884707	-0.0164734	0.0375649	-0.0141809	-0.0283963	-0.00235376	0	0	0.000494027	0.00228103	-0.000527573
-0.00895783	2010-11-16 15:30:00	0.0859986	0.0880734	0.0020748	-0.00895783	0.055453	0.0139896	0.0195017	0.00533837	0.0077146	-0.00135286	0.0151245	0.00107356	0.00301189	0.00798848	-0.00891226	-0.0163923	0.0376102	-0.0142687	-0.0285033	-0.00236843	0	0	0.000263574	0.0017594	-0.0020748
-0.00895783	2010-11-16 16:00:00	0.0852879	0.0860014	0.000713458	-0.00895783	0.0543039	0.0138927	0.0196261	0.00542972	0.0075935	-0.00134755	0.0151843	0.00107083	0.0030685	0.0078385	-0.0090429	-0.0161946	0.0377411	-0.0143223	-0.0286174	-0.00238401	0	0	-3.90548e-05	0.00115783	-0.000713458
-0.00895783	2010-11-16 16:30:00	0.082445	0.0834379	0.000992925	-0.00895783	0.0534137	0.0135398	0.0195737	0.00550104	0.00744469	-0.00133997	0.0152355	0.00106845	0.00311097	0.00758733	-0.00931934	-0.0160011	0.0379411	-0.0143456	-0.0287266	-0.0023981	0	0	-0.000396585	0.000506857	-0.000992925
-0.00895783	2010-11-16 17:00:00	0.0781806	0.0786771	0.000496468	-0.00895783	0.0507999	0.0130075	0.0193671	0.00554923	0.00726984	-0.00133239	0.0152641	0.00106602	0.00314213	0.00729408	-0.00966591	-0.0158172	0.0382131	-0.0143556	-0.0288103	-0.00240984	0	0	-0.00078691	-0.000159851	-0.000496468
-0.00895783	2010-11-16 17:30:00	0.0767591	0.0733662	-0.00339294	-0.00895783	0.0479208	0.0124361	0.0188175	0.00555713	0.00707706	-0.0013257	0.0152879	0.00106364	0.00318082	0.00706446	-0.00997216	-0.0157276	0.0385679	-0.0143614	-0.0288489	-0.002422	0	0	-0.00118438	-0.000807254	0.00339294
-0.00895783	2010-11-16 18:00:00	0.0710733	0.0696911	-0.00138221	-0.00895783	0.0466644	0.0119379	0.0181141	0.00552186	0.00685402	-0.00131733	0.0152942	0.00106105	0.00324211	0.00693293	-0.010286	-0.0157516	0.0390079	-0.0143602	-0.0288715	-0.00243268	0	0	-0.00156141	-0.00140096	0.00138221
-0.00895783	2010-11-16 18:30:00	0.0675196	0.0661529	-0.00136673	-0.00895783	0.0451996	0.01163	0.0174074	0.00543131	0.0066293	-0.00130757	0.0152907	0.00105827	0.00327613	0.00682051	-0.0105069	-0.0159044	0.0395251	-0.0143411	-0.0288549	-0.00244322	0	0	-0.00189025	-0.00190931	0.00136673
-0.00895783	2010-11-16 19:00:00	0.0653874	0.0636436	-0.0017438	-0.00895783	0.044726	0.0113505	0.0167282	0.00531096	0.00643452	-0.00129456	0.0152782	0.00105557	0.00321289	0.00664343	-0.0106743	-0.0162547	0.0401118	-0.0143025	-0.0288207	-0.00245373	0	0	-0.00214488	-0.0023054	0.0017438
-0.00895783	2010-11-16 19:30:00	0.0639659	0.0605104	-0.0034555	-0.00895783	0.0431098	0.0110124	0.0163023	0.00516059	0.00627069	-0.00127978	0.0152553	0.00105314	0.00318276	0.006396	-0.0108132	-0.0166624	0.0408479	-0.0142616	-0.0287679	-0.00246588	0	0	-0.00230288	-0.00256893	0.0034555
-0.00895783	2010-11-16 20:00:00	0.0582801	0.057035	-0.00124514	-0.00895783	0.041121	0.0106084	0.0158413	0.00499431	0.00614389	-0.00126304	0.0152316	0.00105049	0.00298552	0.00612947	-0.0109618	-0.0171439	0.0416637	-0.0142026	-0.0286931	-0.00247778	0	0	-0.00234706	-0.00268769	0.00124514
-0.00895783	2010-11-16 20:30:00	0.0568586	0.0543845	-0.00247409	-0.00895783	0.0396562	0.0101921	0.0153498	0.00483192	0.00604024	-0.00124395	0.0152041	0.00104768	0.00288645	0.00585584	-0.0110957	-0.0176507	0.0424368	-0.0141346	-0.028621	-0.00248739	0	0	-0.00226688	-0.0026586	0.00247409
-0.00895783	2010-11-16 21:00:00	0.0547264	0.052364	-0.00236243	-0.00895783	0.0383493	0.00979928	0.0148538	0.00465526	0.00594928	-0.00122461	0.0151594	0.0010444	0.0028336	0.00563486	-0.0111601	-0.0180737	0.043151	-0.0140774	-0.0285282	-0.00249688	0	0	-0.00205938	-0.00248814	0.00236243
-0.00895783	2010-11-16 21:30:00	0.0525942	0.0500161	-0.0025781	-0.00895783	0.0365688	0.00949936	0.0142182	0.00449998	0.00586339	-0.00120473	0.01511	0.00104094	0.00279114	0.00553019	-0.0111525	-0.0184787	0.0435319	-0.0140131	-0.0284031	-0.00250609	0	0	-0.00172966	-0.00219208	0.0025781
-0.00895783	2010-11-16 22:00:00	0.0525942	0.0502292	-0.002365	-0.00895783	0.0364614	0.00940119	0.0137006	0.00436186	0.00577343	-0.00118551	0.0150474	0.0010372	0.00278361	0.00558078	-0.0109282	-0.0187752	0.0437288	-0.013929	-0.0282702	-0.00251583	0	0	-0.00129079	-0.00179458	0.002365
-0.00895783	2010-11-16 22:30:00	0.0568586	0.0523075	-0.0045511	-0.00895783	0.0378188	0.00956784	0.013383	0.0042151	0.00570868	-0.00116596	0.0149641	0.00103305	0.00263545	0.00565061	-0.010591	-0.0190707	0.0436592	-0.0138138	-0.0281127	-0.00252654	0	0	-0.000763181	-0.00132664	0.0045511
-0.00895783	2010-11-16 23:00:00	0.0561479	0.0545118	-0.00163607	-0.00895783	0.0388164	0.00977401	0.0133394	0.0040811	0.00566625	-0.0011452	0.014865	0.00102867	0.00253261	0.00565074	-0.0102545	-0.0192517	0.0434724	-0.0136626	-0.0279085	-0.00253708	0	0	-0.000173399	-0.000823897	0.00163607
-0.00895783	2010-11-16 23:30:00	0.0589908	0.0557777	-0.00321306	-0.00895783	0.0388164	0.00987974	0.0134749	0.00396785	0.00564563	-0.00112518	0.0147589	0.0010242	0.00242029	0.00554916	-0.00992487	-0.0193508	0.0431844	-0.0134829	-0.027677	-0.00254852	0	0	0.000447445	-0.000324088	0.00321306
-0.00895783	2010-11-17	0.0597015	0.0566584	-0.00304311	-0.00895783	0.0385576	0.00984864	0.0137173	0.00390816	0.00565968	-0.0011063	0.0146356	0.00101994	0.00232406	0.00540189	-0.00973776	-0.0192517	0.0427122	-0.0132798	-0.0274343	-0.00256045	0	0	0.00106565	0.000135718	0.00304311
-0.00895783	2010-11-17 00:30:00	0.0597015	0.0573636	-0.00233786	-0.00895783	0.0384503	0.00974777	0.0138439	0.00387775	0.00566678	-0.00108755	0.0144919	0.0010155	0.00217305	0.00523629	-0.00952578	-0.0190237	0.0420668	-0.0130648	-0.0271433	-0.00257241	0	0	0.00164712	0.000521927	0.00233786
-0.00895783	2010-11-17 01:00:00	0.0589908	0.0571858	-0.00180502	-0.00895783	0.03756	0.0096078	0.0137751	0.00386798	0.00566068	-0.00106875	0.0143457	0.001011	0.00226083	0.00511574	-0.00926809	-0.0186999	0.0412694	-0.0128474	-0.0268277	-0.00258533	0	0	0.00215954	0.00080698	0.00180502
-0.00895783	2010-11-17 01:30:00	0.0589908	0.0571059	-0.0018849	-0.00895783	0.0369855	0.00947182	0.0136418	0.00387735	0.00562668	-0.00104999	0.0141952	0.00100656	0.0023042	0.00507857	-0.00895822	-0.0182616	0.0403334	-0.0126294	-0.0265065	-0.0025975	0	0	0.00257449	0.00097148	0.0018849
-0.00895783	2010-11-17 02:00:00	0.0589908	0.0570304	-0.00196042	-0.00895783	0.0368276	0.00941717	0.0134474	0.00389749	0.00555581	-0.00102982	0.0140388	0.0010023	0.00230991	0.00510606	-0.0085742	-0.0178141	0.039144	-0.0124185	-0.0261859	-0.00261096	0	0	0.00286932	0.0010057	0.00196042
-0.00895783	2010-11-17 02:30:00	0.0604123	0.0573384	-0.00307386	-0.00895783	0.0369855	0.00944784	0.0133316	0.00390488	0.00545992	-0.00100621	0.0138618	0.000998031	0.00229952	0.00522144	-0.00818661	-0.0173052	0.0379925	-0.0121788	-0.0258431	-0.00262577	0	0	0.00302854	0.000910352	0.00307386
-0.00895783	2010-11-17 03:00:00	0.0597015	0.0577562	-0.00194527	-0.00895783	0.03756	0.00959538	0.0132705	0.00388175	0.00535457	-0.000984478	0.0136837	0.000994059	0.0022146	0.005239	-0.00794732	-0.0167815	0.0369449	-0.0119452	-0.0254653	-0.00264195	0	0	0.00304483	0.0006965	0.00194527
-0.00895783	2010-11-17 03:30:00	0.0589908	0.0583514	-0.000639438	-0.00895783	0.0386081	0.0095998	0.0133569	0.00385298	0.00523417	-0.000963712	0.0135084	0.000990432	0.00217123	0.00521654	-0.0078437	-0.0163053	0.0360387	-0.0117176	-0.0250842	-0.0026576	0	0	0.00291939	0.000384718	0.000639438
-0.00895783	2010-11-17 04:00:00	0.0554371	0.0556185	0.000181419	-0.00895783	0.0367771	0.00950292	0.0134332	0.00382883	0.00507114	-0.000943325	0.0133305	0.000987099	0.00207683	0.00510554	-0.00782609	-0.0158322	0.0352897	-0.0115018	-0.0247163	-0.00267208	0	0	0.0026618	3.46557e-06	-0.000181419
-0.00895783	2010-11-17 04:30:00	0.0540157	0.0538798	-0.000135894	-0.00895783	0.0362531	0.00927007	0.013383	0.00383007	0.00490391	-0.000922309	0.0131516	0.000984431	0.00205229	0.00497789	-0.00791644	-0.0152693	0.0345805	-0.0112809	-0.024349	-0.00268736	0	0	0.00228929	-0.000413119	0.000135894
-0.00895783	2010-11-17 05:00:00	0.0511728	0.051831	0.000658219	-0.00895783	0.0356786	0.0089479	0.0132802	0.00381506	0.00472636	-0.000901377	0.0129638	0.000981908	0.00205982	0.00475873	-0.00788438	-0.0147649	0.0338606	-0.0110553	-0.0239722	-0.00270357	0	0	0.00182549	-0.00082785	-0.000658219
-0.00895783	2010-11-17 05:30:00	0.0454869	0.046859	0.0013721	-0.00895783	0.0326481	0.00850886	0.0129392	0.00379779	0.00453782	-0.000880863	0.0127814	0.000979647	0.00207397	0.00448071	-0.00775658	-0.014344	0.0330767	-0.0108234	-0.0235772	-0.00272088	0	0	0.00129887	-0.00120332	-0.0013721
-0.00895783	2010-11-17 06:00:00	0.042644	0.0429311	0.000287058	-0.00895783	0.0308676	0.00798408	0.0123997	0.00378166	0.00430901	-0.000860682	0.0125973	0.000977558	0.00215319	0.00424103	-0.00755973	-0.0140744	0.0323037	-0.0105411	-0.0231892	-0.0027369	0	0	0.000740791	-0.0015047	-0.000287058
-0.00895783	2010-11-17 06:30:00	0.039801	0.0393503	-0.000450733	-0.00895783	0.0294533	0.00754818	0.011824	0.00372789	0.00407093	-0.000841883	0.012409	0.000975733	0.00214292	0.00388918	-0.00735279	-0.0138849	0.0316801	-0.0102637	-0.0227995	-0.0027516	0	0	0.000183536	-0.00170229	0.000450733
-0.00895783	2010-11-17 07:00:00	0.0355366	0.0353415	-0.00019514	-0.00895783	0.0277297	0.00695805	0.0111806	0.00363569	0.00385891	-0.000824506	0.0122199	0.000974136	0.00206644	0.00353333	-0.00722182	-0.0137268	0.0312031	-0.00999775	-0.0224064	-0.00276788	0	0	-0.000341784	-0.0017737	0.00019514
-0.00895783	2010-11-17 07:30:00	0.02914	0.0290178	-0.000122219	-0.00895783	0.0234933	0.00638618	0.010392	0.00350547	0.00367326	-0.000809349	0.0120252	0.000972484	0.00207306	0.00319349	-0.0071531	-0.013629	0.0308942	-0.00973907	-0.0220056	-0.00278447	0	0	-0.000807112	-0.00170533	0.000122219
-0.00895783	2010-11-17 08:00:00	0.0262971	0.0267813	0.000484211	-0.00895783	0.0228618	0.00588808	0.00961007	0.00335121	0.00352228	-0.000796284	0.0118257	0.000971413	0.00202593	0.00301536	-0.00723087	-0.0135262	0.0307689	-0.00946414	-0.0216014	-0.00280027	0	0	-0.00118913	-0.00149333	-0.000484211
-0.00895783	2010-11-17 08:30:00	0.0241649	0.024942	0.000777098	-0.00895783	0.0221294	0.00566149	0.00893946	0.00316106	0.00342169	-0.000784685	0.0116183	0.000970661	0.00183245	0.00276587	-0.00730282	-0.0133346	0.0306274	-0.0091887	-0.0211859	-0.00281694	0	0	-0.00147057	-0.00114377	-0.000777098
-0.00895783	2010-11-17 09:00:00	0.0241649	0.0234319	-0.000733007	-0.00895783	0.021397	0.00536686	0.00830496	0.00295275	0.00335645	-0.000773927	0.0114079	0.000970519	0.00175415	0.00244642	-0.00730605	-0.0130908	0.0304114	-0.00890607	-0.0207553	-0.00283319	0	0	-0.00164119	-0.000672167	0.000733007
-0.00895783	2010-11-17 09:30:00	0.0206112	0.0204866	-0.00012463	-0.00895783	0.0189411	0.00500516	0.00783428	0.00275256	0.00332247	-0.000762623	0.0111928	0.000971075	0.00169091	0.00219718	-0.00729596	-0.0128847	0.0300913	-0.00864008	-0.020322	-0.00284839	0	0	-0.00169815	-0.000102408	0.00012463
-0.00895783	2010-11-17 10:00:00	0.018479	0.0194546	0.000975644	-0.00895783	0.0179435	0.00476345	0.00740721	0.0025869	0.0033335	-0.000750569	0.0109854	0.00097215	0.00151834	0.0022026	-0.00716132	-0.0127514	0.0296112	-0.00838914	-0.0198831	-0.00286489	0	0	-0.00164611	0.000534841	-0.000975644
-0.00895783	2010-11-17 10:30:00	0.0199005	0.0209604	0.00105987	-0.00895783	0.0189347	0.00485148	0.00702067	0.00241763	0.00338762	-0.000736713	0.0107928	0.000973486	0.00127098	0.00239556	-0.00690328	-0.0127234	0.0290406	-0.00815186	-0.0194785	-0.00288086	0	0	-0.00149671	0.00120409	-0.00105987
-0.00895783	2010-11-17 11:00:00	0.0241649	0.0241059	-5.89723e-05	-0.00895783	0.0207656	0.0051932	0.00684824	0.00224272	0.0034424	-0.000722772	0.0105983	0.000975024	0.00126254	0.00261704	-0.00662831	-0.0126676	0.02847	-0.00793991	-0.019096	-0.00289623	0	0	-0.00126773	0.0018672	5.89723e-05
-0.00895783	2010-11-17 11:30:00	0.0277186	0.0270173	-0.000701263	-0.00895783	0.0221799	0.00558201	0.00695877	0.00211644	0.00350379	-0.000708206	0.010407	0.000977204	0.00119553	0.00277684	-0.00630009	-0.0126699	0.0278352	-0.00775585	-0.0187154	-0.00291194	0	0	-0.000981823	0.00248569	0.000701263
-0.00895783	2010-11-17 12:00:00	0.0305615	0.0299322	-0.000629286	-0.00895783	0.0234868	0.00592816	0.00737391	0.00207175	0.00357346	-0.000692297	0.0102151	0.000980022	0.00107386	0.00293004	-0.00585631	-0.0126533	0.0269714	-0.00760171	-0.0183399	-0.00292881	0	0	-0.000665021	0.00302291	0.000629286
-0.00895783	2010-11-17 12:30:00	0.0334044	0.0330099	-0.000394542	-0.00895783	0.0247937	0.00627031	0.00789817	0.00206035	0.00366122	-0.000677934	0.0100274	0.000983419	0.00087662	0.00309409	-0.00537984	-0.0124691	0.0260941	-0.00745752	-0.0179634	-0.00294501	0	0	-0.000344996	0.00344617	0.000394542
-0.00895783	2010-11-17 13:00:00	0.0355366	0.0360761	0.000539507	-0.00895783	0.026208	0.00657379	0.00842022	0.00207948	0.0037324	-0.000664663	0.0098539	0.000987427	0.000824682	0.00322704	-0.00495553	-0.0121729	0.0251209	-0.00731311	-0.0176057	-0.00296127	0	0	-4.92449e-05	0.00372852	-0.000539507
-0.00895783	2010-11-17 13:30:00	0.0376688	0.0382145	0.000545682	-0.00895783	0.0269404	0.00681907	0.00886146	0.00213551	0.00376264	-0.000651642	0.00969588	0.00099216	0.000928436	0.00329751	-0.00452835	-0.0117172	0.0240114	-0.00716643	-0.0172791	-0.00297642	0	0	0.00019673	0.00385027	-0.000545682
-0.00895783	2010-11-17 14:00:00	0.0390903	0.039374	0.000283676	-0.00895783	0.0274645	0.00691281	0.00926771	0.00225309	0.00376364	-0.000639415	0.009551	0.000997267	0.00104452	0.00332229	-0.00415265	-0.0112162	0.0225741	-0.0070053	-0.0169854	-0.0029913	0	0	0.000371132	0.00380006	-0.000283676
-0.00895783	2010-11-17 14:30:00	0.039801	0.0392751	-0.000525903	-0.00895783	0.0270983	0.0069248	0.00955705	0.00239009	0.00373404	-0.000630408	0.0094191	0.0010024	0.00110776	0.00333172	-0.00379814	-0.0105036	0.0211292	-0.00684027	-0.0167154	-0.00300666	0	0	0.000457368	0.00357557	0.000525903
-0.00895783	2010-11-17 15:00:00	0.0390903	0.0388624	-0.000227882	-0.00895783	0.0268899	0.00683947	0.00968367	0.00251546	0.00366926	-0.0006235	0.00929545	0.00100792	0.00115399	0.00332526	-0.00342567	-0.00977172	0.0198044	-0.00667983	-0.0164717	-0.00302112	0	0	0.000445254	0.00318376	0.000227882
-0.00895783	2010-11-17 15:30:00	0.0383796	0.0376205	-0.000759053	-0.00895783	0.0263659	0.00671149	0.00968033	0.00260856	0.0035781	-0.000617762	0.00917238	0.00101401	0.00123228	0.00326215	-0.00320151	-0.00906648	0.0186342	-0.00650791	-0.0162253	-0.00303448	0	0	0.000331827	0.00264062	0.000759053
-0.00895783	2010-11-17 16:00:00	0.0362474	0.0352855	-0.000961928	-0.00895783	0.0253747	0.00647464	0.00957648	0.00267926	0.00346666	-0.000613615	0.00905477	0.0010211	0.0012889	0.00315115	-0.00318717	-0.0084084	0.0176508	-0.00634455	-0.0159836	-0.00304999	0	0	0.000121723	0.00197047	0.000961928
-0.00895783	2010-11-17 16:30:00	0.0326937	0.0321109	-0.000582845	-0.00895783	0.0239099	0.00613292	0.00934377	0.00272118	0.00334169	-0.000611433	0.00894769	0.00102911	0.0013446	0.00305086	-0.00338623	-0.00764965	0.0168912	-0.00620884	-0.0157536	-0.00306648	0	0	-0.000172935	0.00120486	0.000582845
-0.00895783	2010-11-17 17:00:00	0.0284293	0.0283483	-8.10409e-05	-0.00895783	0.022079	0.00579433	0.0089789	0.00272846	0.00322029	-0.000612184	0.00885315	0.00103782	0.0013446	0.00297535	-0.00366947	-0.00687378	0.0163076	-0.00608008	-0.0155433	-0.00308243	0	0	-0.000533141	0.000380988	8.10409e-05
-0.00895783	2010-11-17 17:30:00	0.0262971	0.0256276	-0.000669534	-0.00895783	0.0215549	0.00546773	0.00855293	0.00269495	0.00311005	-0.000613984	0.0087722	0.0010474	0.00135876	0.00289765	-0.00393074	-0.00639202	0.0158787	-0.00596174	-0.0153591	-0.00309789	0	0	-0.000934091	-0.000460229	0.000669534
-0.00895783	2010-11-17 18:00:00	0.0220327	0.0219756	-5.7113e-05	-0.00895783	0.0200901	0.00515269	0.00807781	0.00262227	0.00300657	-0.000615742	0.00870897	0.00105723	0.00134837	0.00280769	-0.00414702	-0.00615351	0.0157886	-0.00587049	-0.0152065	-0.00311059	0	0	-0.00134669	-0.00127634	5.7113e-05
-0.00895783	2010-11-17 18:30:00	0.0177683	0.0182688	0.000500501	-0.00895783	0.0184675	0.00484564	0.00758631	0.00253307	0.00291374	-0.0006175	0.00865889	0.00106748	0.00135876	0.00272418	-0.00435107	-0.00602095	0.0158579	-0.00582547	-0.0150854	-0.00312119	0	0	-0.0017394	-0.00202578	-0.000500501
-0.00895783	2010-11-17 19:00:00	0.0156361	0.015848	0.0002119	-0.00895783	0.017893	0.00458881	0.00716368	0.00242823	0.00285306	-0.000619676	0.00861689	0.00107766	0.00129838	0.00268197	-0.00451445	-0.00599434	0.015986	-0.00579194	-0.0149789	-0.00313179	0	0	-0.00208036	-0.00267029	-0.0002119
-0.00895783	2010-11-17 19:30:00	0.0142147	0.0135852	-0.000629515	-0.00895783	0.0171606	0.00443285	0.00678575	0.00230388	0.00282941	-0.000622397	0.00858008	0.00108802	0.00124176	0.00267681	-0.0046188	-0.00618489	0.0161887	-0.00577827	-0.0148835	-0.00314016	0	0	-0.00233953	-0.00317733	0.000629515
-0.00895783	2010-11-17 20:00:00	0.0135039	0.0122047	-0.0012992	-0.00895783	0.0168449	0.00435466	0.00642976	0.00217551	0.0028438	-0.000625201	0.00854502	0.00109864	0.00120021	0.00271811	-0.00466593	-0.00658837	0.016581	-0.00579031	-0.0147985	-0.00314773	0	0	-0.00249088	-0.00352214	0.0012992
-0.00895783	2010-11-17 20:30:00	0.0135039	0.0123174	-0.00118652	-0.00895783	0.0172615	0.00440089	0.00622344	0.00205528	0.00288643	-0.000628634	0.00851226	0.00110949	0.00120969	0.00277555	-0.00467925	-0.0070509	0.0171089	-0.00583598	-0.0147161	-0.00315356	0	0	-0.00251432	-0.00368952	0.00118652
-0.00895783	2010-11-17 21:00:00	0.0142147	0.0133073	-0.000907425	-0.00895783	0.0179939	0.0044982	0.00616236	0.00195179	0.00297049	-0.000632358	0.00849708	0.00112107	0.00114931	0.00279013	-0.0046418	-0.00739851	0.0175779	-0.00589962	-0.0146443	-0.0031582	0	0	-0.00239735	-0.00367495	0.000907425
-0.00895783	2010-11-17 21:30:00	0.0142147	0.0139491	-0.000265648	-0.00895783	0.0179435	0.00460706	0.00621262	0.00187534	0.00308599	-0.000637296	0.00848409	0.00113367	0.00111814	0.00279736	-0.00454318	-0.00766575	0.0178496	-0.00596006	-0.0146112	-0.00316183	0	0	-0.00213612	-0.00348509	0.000265648
-0.00895783	2010-11-17 22:00:00	0.0156361	0.0157125	7.635e-05	-0.00895783	0.018518	0.0047546	0.00632953	0.00182253	0.00322788	-0.000643406	0.00846881	0.00114661	0.0010936	0.00285531	-0.00442082	-0.00788264	0.0180201	-0.00601296	-0.0145687	-0.00316447	0	0	-0.00173612	-0.00313753	-7.635e-05
-0.00895783	2010-11-17 22:30:00	0.018479	0.0187237	0.00024469	-0.00895783	0.0198249	0.00501057	0.00652835	0.00179787	0.00338988	-0.000651566	0.00846732	0.00115955	0.00105491	0.00300116	-0.00428945	-0.00805527	0.0180705	-0.00606464	-0.0145241	-0.00316675	0	0	-0.00121201	-0.00265974	-0.00024469
-0.00895783	2010-11-17 23:00:00	0.0227434	0.022428	-0.000315419	-0.00895783	0.0213401	0.00539138	0.00677744	0.00179736	0.0035632	-0.000661611	0.00847871	0.00117307	0.00108984	0.0031776	-0.00415485	-0.00811298	0.0180091	-0.00612194	-0.0145186	-0.00316766	0	0	-0.000587023	-0.00208734	0.000315419
-0.00895783	2010-11-17 23:30:00	0.0270078	0.0266699	-0.00033788	-0.00895783	0.0231206	0.00579574	0.00715981	0.00182512	0.00373906	-0.000673163	0.00849054	0.0011875	0.00112853	0.00335688	-0.00404654	-0.00805869	0.0178357	-0.00617807	-0.0145333	-0.00316871	0	0	0.000108379	-0.00146165	0.00033788
-0.00895783	2010-11-18	0.0305615	0.0307736	0.000212103	-0.00895783	0.0245854	0.00623121	0.00766992	0.00188628	0.00392101	-0.000686015	0.00850438	0.001202	0.00115684	0.0035239	-0.00394973	-0.0079335	0.0175609	-0.00623203	-0.0145491	-0.00317152	0	0	0.000838327	-0.000826852	-0.000212103
-0.00895783	2010-11-18 00:30:00	0.0341152	0.0352558	0.00114055	-0.00895783	0.0264164	0.00664713	0.00824444	0.00197961	0.00411851	-0.000698658	0.00854055	0.00121677	0.00112853	0.00368795	-0.00382629	-0.00781201	0.0172677	-0.00628085	-0.0145798	-0.00317335	0	0	0.00156377	-0.000226813	-0.00114055
-0.00895783	2010-11-18 01:00:00	0.0376688	0.0394486	0.00177984	-0.00895783	0.0280895	0.00706704	0.00885063	0.0020867	0.00430602	-0.000712639	0.00858815	0.00123192	0.00112191	0.00381005	-0.003777	-0.00763122	0.0170064	-0.00634018	-0.0146588	-0.00317504	0	0	0.00224497	0.0002981	-0.00177984
-0.00895783	2010-11-18 01:30:00	0.0412225	0.0431827	0.00196016	-0.00895783	0.0295542	0.00742118	0.00942405	0.00221168	0.00447375	-0.000727082	0.00863779	0.00124809	0.00118229	0.00392183	-0.00378097	-0.00741142	0.0167666	-0.00641099	-0.0147537	-0.00317479	0	0	0.00284405	0.000713975	-0.00196016
-0.00895783	2010-11-18 02:00:00	0.0440654	0.0459808	0.00191539	-0.00895783	0.0304445	0.00771311	0.00997886	0.00236255	0.00460072	-0.000740815	0.00868814	0.00126518	0.00127098	0.0040438	-0.00382668	-0.00718134	0.0165185	-0.0064964	-0.0148539	-0.00317193	0	0	0.00332746	0.000995876	-0.00191539
-0.00895783	2010-11-18 02:30:00	0.0469084	0.0483109	0.00140248	-0.00895783	0.0313347	0.00795438	0.010467	0.00252545	0.00471113	-0.000754211	0.00875692	0.00128291	0.00133136	0.00420126	-0.00388174	-0.00698184	0.01626	-0.0066007	-0.0149673	-0.0031685	0	0	0.00366818	0.00112968	-0.00140248
-0.00895783	2010-11-18 03:00:00	0.0483298	0.0502788	0.001949	-0.00895783	0.032225	0.00819523	0.0108897	0.00268484	0.00478956	-0.000768485	0.00884087	0.00130061	0.00137759	0.00439577	-0.00391234	-0.00684875	0.0161243	-0.00672464	-0.0151275	-0.00316549	0	0	0.00384742	0.00111309	-0.001949
-0.00895783	2010-11-18 03:30:00	0.0497513	0.0522112	0.00245992	-0.00895783	0.033374	0.00847118	0.0112337	0.00283036	0.00483046	-0.000782849	0.00892643	0.00131909	0.00148991	0.00457157	-0.00396417	-0.00675651	0.0161459	-0.00685099	-0.0153176	-0.00316304	0	0	0.00385584	0.000955767	-0.00245992
-0.00895783	2010-11-18 04:00:00	0.050462	0.0537045	0.00324253	-0.00895783	0.0346305	0.00868535	0.0115952	0.00296498	0.00483823	-0.000795242	0.00901833	0.00133845	0.00152575	0.00465159	-0.00406891	-0.00671145	0.0162659	-0.00697795	-0.0155107	-0.00316025	0	0	0.00369409	0.000678511	-0.00324253
-0.00895783	2010-11-18 04:30:00	0.050462	0.0533422	0.00288018	-0.00895783	0.03458	0.00878309	0.011936	0.00308985	0.00482757	-0.000807549	0.00912002	0.00135786	0.00158145	0.00461907	-0.00425103	-0.00671382	0.0164714	-0.00710847	-0.0157112	-0.00315849	0	0	0.00337271	0.000311595	-0.00288018
-0.00895783	2010-11-18 05:00:00	0.0497513	0.0521886	0.00243729	-0.00895783	0.0342138	0.00865553	0.012162	0.00320896	0.00481471	-0.000820527	0.00923239	0.00137762	0.00161067	0.00456602	-0.00448029	-0.00672094	0.0168528	-0.00724547	-0.0159295	-0.00315507	0	0	0.00291135	-0.000107613	-0.00243729
-0.00895783	2010-11-18 05:30:00	0.0476191	0.0496031	0.00198401	-0.00895783	0.032749	0.00850757	0.012235	0.00330668	0.00477615	-0.000833169	0.00935905	0.00139813	0.00167105	0.00452976	-0.00474336	-0.00679262	0.0173088	-0.0073765	-0.0161817	-0.00315283	0	0	0.00233743	-0.000537561	-0.00198401
-0.00895783	2010-11-18 06:00:00	0.0469084	0.04839	0.00148158	-0.00895783	0.0329573	0.00831738	0.0121181	0.00337738	0.00473015	-0.000847151	0.00948861	0.00141923	0.00173805	0.00447025	-0.00496684	-0.00696024	0.0178555	-0.00749868	-0.0164498	-0.00315007	0	0	0.0016843	-0.000935702	-0.00148158
-0.00895783	2010-11-18 06:30:00	0.0433547	0.0456932	0.00233849	-0.00895783	0.0318083	0.00811519	0.0119182	0.00341406	0.00467536	-0.000862009	0.00962596	0.00144044	0.00182674	0.00434261	-0.00517305	-0.00716923	0.0184527	-0.00761975	-0.0167274	-0.00314438	0	0	0.000989063	-0.00126173	-0.00233849
-0.00895783	2010-11-18 07:00:00	0.0405118	0.0425957	0.00208391	-0.00895783	0.0303435	0.00782013	0.0116199	0.00343358	0.00461821	-0.00087846	0.0097672	0.00146194	0.00192491	0.00420888	-0.00536775	-0.00739799	0.01909	-0.0077455	-0.0170168	-0.00313779	0	0	0.000290166	-0.00148062	-0.00208391
-0.00895783	2010-11-18 07:30:00	0.0383796	0.0400305	0.00165091	-0.00895783	0.029245	0.00756687	0.0112934	0.00342884	0.00459253	-0.000896711	0.00991723	0.00148414	0.00189945	0.00416306	-0.00553294	-0.0076979	0.0197672	-0.00785226	-0.0173188	-0.0031306	0	0	-0.000374987	-0.00156514	-0.00165091
-0.00895783	2010-11-18 08:00:00	0.0355366	0.0388072	0.0032706	-0.00895783	0.0291376	0.00750023	0.0109493	0.00338032	0.00460828	-0.00091555	0.0100801	0.00150683	0.0018466	0.0041166	-0.00571648	-0.00806555	0.0205112	-0.00794823	-0.0176332	-0.00312276	0	0	-0.000972343	-0.00149793	-0.0032706
-0.00895783	2010-11-18 08:30:00	0.0369581	0.0388288	0.00187066	-0.00895783	0.0298195	0.00743802	0.0106928	0.00329851	0.00466866	-0.000934807	0.0102475	0.00153001	0.00184375	0.00408033	-0.00593639	-0.00847351	0.0213965	-0.0080523	-0.0179738	-0.00311226	0	0	-0.00147323	-0.0012726	-0.00187066
-0.00895783	2010-11-18 09:00:00	0.0348259	0.0373102	0.00248427	-0.00895783	0.028563	0.00740692	0.0105137	0.0032128	0.00476998	-0.000954148	0.0104245	0.00155293	0.00186076	0.00402948	-0.00620054	-0.00884011	0.0222707	-0.00816573	-0.018323	-0.00310307	0	0	-0.00185597	-0.000894243	-0.00248427
-0.00895783	2010-11-18 09:30:00	0.0348259	0.0375769	0.00275105	-0.00895783	0.0287714	0.00736782	0.0104034	0.0031496	0.00491795	-0.000973489	0.0106136	0.00157556	0.0017796	0.00406058	-0.00638765	-0.00918509	0.0230064	-0.0082893	-0.0186947	-0.00309478	0	0	-0.00210707	-0.000379014	-0.00275105
-0.00895783	2010-11-18 10:00:00	0.0362474	0.0390509	0.00280345	-0.00895783	0.0295542	0.00747626	0.0104056	0.0030868	0.0051055	-0.000993541	0.0108105	0.0015988	0.00173338	0.00419688	-0.00647473	-0.00953665	0.0236249	-0.00842737	-0.019092	-0.00308512	0	0	-0.00222182	0.000246986	-0.00280345
-0.00895783	2010-11-18 10:30:00	0.0383796	0.0407611	0.00238153	-0.00895783	0.0300783	0.00775934	0.010422	0.00302299	0.00532009	-0.00101309	0.0110053	0.00162242	0.00165598	0.00444146	-0.00648623	-0.00990088	0.024198	-0.00858419	-0.0194945	-0.00307318	0	0	-0.00220435	0.00094946	-0.00238153
-0.00895783	2010-11-18 11:00:00	0.042644	0.0450396	0.00239559	-0.00895783	0.0325343	0.00820993	0.0105981	0.00298919	0.00553788	-0.00103143	0.0112149	0.00164644	0.00169183	0.00479047	-0.00643043	-0.0102812	0.0246322	-0.00876973	-0.0198945	-0.00306156	0	0	-0.00206712	0.00168815	-0.00239559
-0.00895783	2010-11-18 11:30:00	0.0483298	0.0499956	0.0016658	-0.00895783	0.0350976	0.0088547	0.0110635	0.00298756	0.00577818	-0.00104985	0.0114328	0.0016702	0.00169	0.00521227	-0.00633362	-0.0106156	0.024912	-0.00896153	-0.0203233	-0.00305087	0	0	-0.00182996	0.00241938	-0.0016658
-0.00895783	2010-11-18 12:00:00	0.0533049	0.0555025	0.0021976	-0.00895783	0.0379767	0.00959322	0.011756	0.00303094	0.00603537	-0.00106798	0.0116556	0.00169376	0.00162391	0.00560801	-0.00623681	-0.0108697	0.0250558	-0.00916897	-0.0207634	-0.00304229	0	0	-0.00151858	0.00309879	-0.0021976
-0.00895783	2010-11-18 12:30:00	0.0604123	0.0617409	0.00132856	-0.00895783	0.0413229	0.0103322	0.012618	0.00310988	0.00629036	-0.00108623	0.0118838	0.00171706	0.00162768	0.00597108	-0.00607808	-0.0110626	0.0251678	-0.00938624	-0.0212161	-0.00303389	0	0	-0.00116285	0.00368397	-0.00132856
-0.00895783	2010-11-18 13:00:00	0.0646767	0.0669105	0.00223377	-0.00895783	0.0436274	0.0109894	0.0136632	0.00323559	0.00654315	-0.00110549	0.0121162	0.00174018	0.00168053	0.00625582	-0.0059381	-0.0112131	0.0252449	-0.0096094	-0.0216788	-0.00302559	0	0	-0.000794703	0.00413703	-0.00223377
-0.00895783	2010-11-18 13:30:00	0.0689411	0.0712866	0.00234548	-0.00895783	0.0456667	0.0114995	0.0146287	0.00342286	0.00677733	-0.00112512	0.0123488	0.00176357	0.00171728	0.00648673	-0.0058474	-0.0112463	0.0251648	-0.00983445	-0.0221421	-0.00301723	0	0	-0.000446061	0.00442675	-0.00234548
-0.00895783	2010-11-18 14:00:00	0.0724947	0.0745466	0.00205189	-0.00895783	0.0469232	0.0118692	0.0154926	0.00364855	0.00696601	-0.00114613	0.0125801	0.0017873	0.00188712	0.00667698	-0.0057524	-0.0111387	0.0250074	-0.0100668	-0.0226033	-0.00301023	0	0	-0.00014668	0.0045304	-0.00205189
-0.00895783	2010-11-18 14:30:00	0.0753377	0.0769136	0.00157595	-0.00895783	0.0478134	0.0121842	0.0162045	0.00389151	0.00712308	-0.00116878	0.0128134	0.00181156	0.00202204	0.00686943	-0.00572255	-0.0109076	0.024786	-0.0102937	-0.0230657	-0.00300234	0	0	7.78353e-05	0.00443511	-0.00157595
-0.00895783	2010-11-18 15:00:00	0.0767591	0.0793245	0.00256544	-0.00895783	0.0493287	0.0124606	0.0167124	0.00414411	0.00724768	-0.00119235	0.0130535	0.00183622	0.00222019	0.00706032	-0.00570527	-0.0107223	0.0245356	-0.0105125	-0.0235365	-0.00299424	0	0	0.000207768	0.00413858	-0.00256544
-0.00895783	2010-11-18 15:30:00	0.0781806	0.0804168	0.00223622	-0.00895783	0.0499601	0.0126668	0.0171972	0.00437133	0.00732612	-0.00121538	0.0132962	0.00186083	0.00238912	0.00723392	-0.00574634	-0.0105919	0.0244986	-0.0107435	-0.0240222	-0.00298627	0	0	0.000230669	0.00364939	-0.00223622
-0.00895783	2010-11-18 16:00:00	0.0781806	0.0805222	0.00234161	-0.00895783	0.0501684	0.0128187	0.0175227	0.0045744	0.0073863	-0.00123999	0.0135414	0.00188598	0.00248535	0.0073639	-0.00597706	-0.0103805	0.0246748	-0.0109782	-0.0245161	-0.00297897	0	0	0.000142289	0.00298659	-0.00234161
-0.00895783	2010-11-18 16:30:00	0.0774699	0.0807083	0.00323837	-0.00895783	0.0509008	0.0128578	0.0178012	0.00475033	0.00742637	-0.00126519	0.0137854	0.00191155	0.00261558	0.00741708	-0.00632726	-0.0101797	0.025043	-0.0112186	-0.0250071	-0.002971	0	0	-5.30075e-05	0.00217887	-0.00323837
-0.00895783	2010-11-18 17:00:00	0.0753377	0.0790491	0.00371143	-0.00895783	0.0503263	0.0128	0.0180064	0.00487621	0.00745528	-0.00129136	0.0140357	0.00193708	0.00268259	0.00744676	-0.00680486	-0.0100819	0.0256272	-0.0114679	-0.0254976	-0.00296381	0	0	-0.000342378	0.00126312	-0.00371143
-0.00895783	2010-11-18 17:30:00	0.0746269	0.076373	0.00174609	-0.00895783	0.0491772	0.0126872	0.018002	0.00498031	0.00747963	-0.00131827	0.0142963	0.00196264	0.0027392	0.00748381	-0.0073778	-0.0100732	0.0264113	-0.0117322	-0.0260083	-0.00295631	0	0	-0.000705196	0.000282557	-0.00174609
-0.00895783	2010-11-18 18:00:00	0.0732055	0.0753197	0.00211418	-0.00895783	0.0496444	0.012621	0.0179223	0.00505039	0.00748689	-0.00134532	0.0145548	0.00198826	0.00285996	0.00755776	-0.00790107	-0.0102485	0.0274061	-0.0120149	-0.0265271	-0.00294762	0	0	-0.00111428	-0.000715537	-0.00211418
-0.00895783	2010-11-18 18:30:00	0.0703625	0.0737739	0.00341136	-0.00895783	0.0495939	0.0125934	0.0178534	0.00508707	0.00750804	-0.00137132	0.014818	0.00201379	0.00289204	0.00764282	-0.00840706	-0.0105202	0.0285472	-0.0123148	-0.0270452	-0.0029394	0	0	-0.00153761	-0.00168236	-0.00341136
-0.00895783	2010-11-18 19:00:00	0.0689411	0.0717302	0.00278913	-0.00895783	0.0490699	0.0125899	0.0177235	0.00510721	0.00753848	-0.00139656	0.0150819	0.00203938	0.00297605	0.0076929	-0.00880327	-0.0110091	0.0297043	-0.0126147	-0.0275709	-0.00293022	0	0	-0.00194037	-0.00257031	-0.00278913
-0.00895783	2010-11-18 19:30:00	0.0689411	0.070814	0.00187295	-0.00895783	0.0493856	0.0125819	0.0176787	0.0051071	0.007586	-0.00142194	0.0153503	0.00206482	0.00302604	0.00775098	-0.00910843	-0.0116959	0.031027	-0.0129185	-0.0280975	-0.00292115	0	0	-0.00228732	-0.00333576	-0.00187295
-0.00895783	2010-11-18 20:00:00	0.0682303	0.0701329	0.00190256	-0.00895783	0.0495939	0.0126361	0.0177093	0.00509384	0.00766414	-0.00144593	0.0156178	0.00209	0.00302513	0.00779525	-0.0094255	-0.0124654	0.0324668	-0.0132418	-0.0286264	-0.00290954	0	0	-0.00254522	-0.00394162	-0.00190256
-0.00895783	2010-11-18 20:30:00	0.0675196	0.0697832	0.00226364	-0.00895783	0.0498023	0.0127059	0.0176951	0.00507883	0.00777931	-0.00146987	0.0158828	0.00211539	0.00298358	0.00785333	-0.00967453	-0.0133164	0.0339677	-0.0135725	-0.0291455	-0.00289944	0	0	-0.00268519	-0.00435971	-0.00226364
-0.00895783	2010-11-18 21:00:00	0.0689411	0.0704184	0.00147726	-0.00895783	0.0503768	0.0127876	0.017764	0.00505931	0.00792069	-0.0014939	0.0161382	0.00214078	0.00308551	0.00792807	-0.00992644	-0.0141606	0.0354742	-0.0139053	-0.0296655	-0.00288973	0	0	-0.00268494	-0.00457255	-0.00147726
-0.00895783	2010-11-18 21:30:00	0.0682303	0.071129	0.00289872	-0.00895783	0.0505346	0.0129427	0.0178623	0.00505304	0.00809352	-0.00151802	0.0163885	0.00216654	0.00308551	0.00802965	-0.0101762	-0.0149064	0.0369135	-0.0142445	-0.0301526	-0.00288023	0	0	-0.00253049	-0.00457466	-0.00289872
-0.00895783	2010-11-18 22:00:00	0.0710733	0.073574	0.00250066	-0.00895783	0.051892	0.013168	0.0179978	0.0050698	0.00828426	-0.00154205	0.0166527	0.00219219	0.00312135	0.00816827	-0.0103187	-0.0156019	0.038121	-0.0145658	-0.030645	-0.00287174	0	0	-0.00221748	-0.004373	-0.00250066
-0.00895783	2010-11-18 22:30:00	0.0746269	0.0766357	0.00200877	-0.00895783	0.0531989	0.0135097	0.0182469	0.00508244	0.00850104	-0.00156532	0.0169298	0.00221772	0.00313551	0.00832948	-0.0103953	-0.0161777	0.0392326	-0.0148751	-0.0311756	-0.00286303	0	0	-0.00175182	-0.00398672	-0.00200877
-0.00895783	2010-11-18 23:00:00	0.0796021	0.080386	0.000783874	-0.00895783	0.0548216	0.0139181	0.0186096	0.00511483	0.00872459	-0.00158906	0.0172043	0.00224305	0.00314966	0.00851818	-0.0104849	-0.0166911	0.0401494	-0.0151764	-0.0317183	-0.00285383	0	0	-0.00114968	-0.00344604	-0.000783874
-0.00895783	2010-11-18 23:30:00	0.0838665	0.084793	0.000926539	-0.00895783	0.0566021	0.0143882	0.0190891	0.00517012	0.00895963	-0.00161096	0.017477	0.00226803	0.0031742	0.0087678	-0.0105332	-0.0171405	0.0409358	-0.0154657	-0.0322592	-0.00284464	0	0	-0.000436688	-0.00279028	-0.000926539
-0.00895783	2010-11-19	0.0888416	0.0900521	0.00121049	-0.00895783	0.0588497	0.0149552	0.0196811	0.00524906	0.00919484	-0.00163448	0.0177544	0.00229257	0.00320627	0.0090524	-0.0106174	-0.0175102	0.0416235	-0.015743	-0.0327958	-0.00283637	0	0	0.000353384	-0.00206531	-0.00121049
-0.00895783	2010-11-19 00:30:00	0.0945274	0.0962087	0.00168128	-0.00895783	0.0618802	0.0155658	0.0203595	0.00535389	0.00943664	-0.00165981	0.0180349	0.00231662	0.00322419	0.00930371	-0.0107448	-0.017784	0.0422046	-0.0160143	-0.0333417	-0.00282907	0	0	0.00118068	-0.00132041	-0.00168128
-0.00895783	2010-11-19 01:00:00	0.0987918	0.101299	0.00250705	-0.00895783	0.063768	0.0161336	0.0211776	0.00548524	0.00964664	-0.00168556	0.0183144	0.00234064	0.00328366	0.00951216	-0.0108103	-0.0180602	0.0427404	-0.0162748	-0.0338911	-0.00282056	0	0	0.00200168	-0.000604871	-0.00250705
-0.00895783	2010-11-19 01:30:00	0.103767	0.105944	0.00217665	-0.00895783	0.0654412	0.0166513	0.0219487	0.00565062	0.00984887	-0.00170959	0.0185908	0.0023644	0.00336859	0.00964575	-0.0108887	-0.0182531	0.0432308	-0.0165379	-0.0344452	-0.00281239	0	0	0.00277194	3.55296e-05	-0.00217665
-0.00895783	2010-11-19 02:00:00	0.109453	0.110744	0.00129126	-0.00895783	0.0675878	0.0170361	0.0227656	0.00585092	0.0100409	-0.00173303	0.0188733	0.00238805	0.00343273	0.00979754	-0.0109632	-0.0184239	0.0436227	-0.0167859	-0.0349943	-0.00280428	0	0	0.00344894	0.000561754	-0.00129126
-0.00895783	2010-11-19 02:30:00	0.110164	0.113735	0.00357118	-0.00895783	0.0684212	0.0174058	0.0234471	0.00605297	0.0102154	-0.0017556	0.0191603	0.00241178	0.00348273	0.00989847	-0.0110417	-0.0185641	0.0440172	-0.0170369	-0.0355653	-0.00279587	0	0	0.00399483	0.000944325	-0.00357118
-0.00895783	2010-11-19 03:00:00	0.113717	0.116641	0.00292393	-0.00895783	0.0696271	0.0176395	0.0239866	0.00626591	0.010351	-0.00177741	0.0194546	0.00243511	0.00362426	0.0100423	-0.0111507	-0.0186696	0.0444172	-0.0172614	-0.0361435	-0.00278636	0	0	0.00437889	0.00116543	-0.00292393
-0.00895783	2010-11-19 03:30:00	0.114428	0.118227	0.00379927	-0.00895783	0.0701512	0.0178808	0.0244737	0.00646385	0.010432	-0.00179906	0.0197701	0.00245817	0.00378281	0.0100787	-0.0113105	-0.0188198	0.0448385	-0.0174883	-0.0367501	-0.00277654	0	0	0.0045795	0.00122018	-0.00379927
-0.00895783	2010-11-19 04:00:00	0.115849	0.119367	0.00351781	-0.00895783	0.0710414	0.0179203	0.0248308	0.00665715	0.0104922	-0.00181991	0.0200825	0.00248077	0.00382527	0.010141	-0.0115031	-0.0189924	0.0453586	-0.0177321	-0.0373943	-0.00276561	0	0	0.00458554	0.00111684	-0.00351781
-0.00895783	2010-11-19 04:30:00	0.115849	0.118005	0.00215569	-0.00895783	0.0697345	0.0179665	0.025084	0.00682394	0.0105177	-0.00184113	0.0203976	0.00250273	0.00389695	0.0102187	-0.0117262	-0.0191223	0.0460119	-0.0179924	-0.0380271	-0.00275571	0	0	0.00439711	0.000876138	-0.00215569
-0.00895783	2010-11-19 05:00:00	0.117271	0.118715	0.00144362	-0.00895783	0.070934	0.0180328	0.0251529	0.00695445	0.0105287	-0.00186298	0.0207254	0.00252466	0.00396213	0.0103848	-0.0120235	-0.0192936	0.0467559	-0.018237	-0.0386751	-0.00274609	0	0	0.00402542	0.000529562	-0.00144362
-0.00895783	2010-11-19 05:30:00	0.11656	0.118882	0.00232183	-0.00895783	0.0717738	0.0182034	0.0253003	0.00704693	0.010519	-0.00188693	0.0210444	0.00254604	0.00402343	0.0104932	-0.0123813	-0.01949	0.0475744	-0.0184617	-0.0393386	-0.00273556	0	0	0.00349203	0.000116869	-0.00232183
-0.00895783	2010-11-19 06:00:00	0.114428	0.11786	0.00343158	-0.00895783	0.0719317	0.0182509	0.0254128	0.00711537	0.0105079	-0.00191175	0.0213585	0.00256737	0.00403758	0.0104599	-0.012721	-0.019739	0.048417	-0.0186793	-0.039977	-0.00272401	0	0	0.00282742	-0.000317026	-0.00343158
-0.00895783	2010-11-19 06:30:00	0.113717	0.115526	0.00180859	-0.00895783	0.0709909	0.0180958	0.0255122	0.00718042	0.0104989	-0.00193716	0.0216825	0.00258852	0.00412627	0.010386	-0.0130787	-0.0200294	0.0493368	-0.0188826	-0.0406184	-0.00271186	0	0	0.00206894	-0.000725528	-0.00180859
-0.00895783	2010-11-19 07:00:00	0.110164	0.112625	0.00246154	-0.00895783	0.0697345	0.0178821	0.0255361	0.00722923	0.0105253	-0.00196562	0.0220119	0.00260946	0.00411406	0.0102763	-0.0133608	-0.0204108	0.0502727	-0.019087	-0.0412798	-0.00269901	0	0	0.0012584	-0.00106394	-0.00246154
-0.00895783	2010-11-19 07:30:00	0.109453	0.110587	0.00113423	-0.00895783	0.0693683	0.0176719	0.0253536	0.00725214	0.0105948	-0.00199422	0.0223422	0.00263041	0.00407718	0.0102515	-0.0135699	-0.0209042	0.0512378	-0.0192853	-0.0419424	-0.00268554	0	0	0.000439409	-0.00129287	-0.00113423
-0.00895783	2010-11-19 08:00:00	0.107321	0.10857	0.00124971	-0.00895783	0.0686864	0.0175511	0.025074	0.00724452	0.0106669	-0.00202147	0.0226596	0.0026513	0.00423197	0.010221	-0.0137556	-0.0214331	0.0522377	-0.0194857	-0.0426026	-0.00267127	0	0	-0.000345387	-0.00138117	-0.00124971
-0.00895783	2010-11-19 08:30:00	0.104478	0.107323	0.00284514	-0.00895783	0.0685286	0.0174657	0.0247988	0.007225	0.0107856	-0.00205057	0.0229861	0.00267207	0.00424703	0.0102631	-0.0139464	-0.0219715	0.0532319	-0.0196889	-0.0432444	-0.0026564	0	0	-0.00105689	-0.00130828	-0.00284514
-0.00895783	2010-11-19 09:00:00	0.105188	0.106443	0.00125483	-0.00895783	0.0682193	0.0174809	0.0246678	0.00720711	0.0109491	-0.00207995	0.0233171	0.00269302	0.00428858	0.010321	-0.0140791	-0.0225107	0.0541063	-0.0199207	-0.0438891	-0.00264195	0	0	-0.0016619	-0.00106572	-0.00125483
-0.00895783	2010-11-19 09:30:00	0.105899	0.107288	0.00138846	-0.00895783	0.0690021	0.0175893	0.0245739	0.00716271	0.0111456	-0.00211031	0.023643	0.00271403	0.00423105	0.0105472	-0.0141385	-0.0230167	0.0550288	-0.0201723	-0.0445334	-0.00262839	0	0	-0.00213498	-0.000657722	-0.00138846
-0.00895783	2010-11-19 10:00:00	0.107321	0.109024	0.00170388	-0.00895783	0.0699933	0.0179262	0.0246122	0.00710967	0.0113836	-0.00213828	0.0239596	0.00273465	0.00418003	0.0108746	-0.0142962	-0.0234961	0.0559273	-0.0204331	-0.0451796	-0.00261485	0	0	-0.00245983	-0.000100959	-0.00170388
-0.00895783	2010-11-19 10:30:00	0.111585	0.113691	0.00210565	-0.00895783	0.0730238	0.0184896	0.0248527	0.00706374	0.0116636	-0.00216749	0.0242688	0.00275484	0.00413289	0.011268	-0.0144095	-0.0238993	0.0567962	-0.0207287	-0.045806	-0.0026014	0	0	-0.00263003	0.000576622	-0.00210565
-0.00895783	2010-11-19 11:00:00	0.117271	0.118759	0.00148799	-0.00895783	0.0758524	0.0191308	0.025387	0.00704896	0.0119746	-0.00219701	0.0245754	0.00277507	0.0041612	0.0116935	-0.0145682	-0.0242074	0.057457	-0.0210425	-0.0464238	-0.00258877	0	0	-0.00264915	0.00133767	-0.00148799
-0.00895783	2010-11-19 11:30:00	0.120825	0.123387	0.00256235	-0.00895783	0.0777843	0.0198925	0.0260959	0.00708834	0.0122744	-0.00222723	0.024882	0.00279532	0.00416496	0.0121559	-0.0146902	-0.0244249	0.0578969	-0.02134	-0.0470348	-0.00257643	0	0	-0.00253021	0.00213789	-0.00256235
-0.00895783	2010-11-19 12:00:00	0.127932	0.130999	0.00306663	-0.00895783	0.0822796	0.0207012	0.0270245	0.00718753	0.0125943	-0.00225642	0.0251981	0.00281531	0.00414224	0.01258	-0.014665	-0.024671	0.0582672	-0.0216538	-0.0476576	-0.00256422	0	0	-0.00229457	0.00292895	-0.00306663
-0.00895783	2010-11-19 12:30:00	0.134328	0.137436	0.00310762	-0.00895783	0.0854239	0.0214908	0.0281996	0.00732238	0.0129217	-0.00228125	0.025504	0.00283471	0.00418003	0.0129301	-0.0145667	-0.0249369	0.0585177	-0.0219939	-0.0482898	-0.0025536	0	0	-0.00197033	0.00366153	-0.00310762
-0.00895783	2010-11-19 13:00:00	0.140725	0.142001	0.00127628	-0.00895783	0.0868887	0.0221484	0.0292132	0.00751603	0.0132286	-0.00230486	0.0257993	0.00285395	0.00430832	0.0132684	-0.0144544	-0.0251783	0.0587523	-0.022339	-0.0488961	-0.0025431	0	0	-0.00159033	0.0042884	-0.00127628
-0.00895783	2010-11-19 13:30:00	0.146411	0.147835	0.001424	-0.00895783	0.0897108	0.0227434	0.0302476	0.00777512	0.0134921	-0.00232964	0.0260929	0.00287318	0.0045688	0.0136219	-0.014403	-0.0253583	0.058891	-0.0226788	-0.0494975	-0.00253432	0	0	-0.00118988	0.00476732	-0.001424
-0.00895783	2010-11-19 14:00:00	0.149965	0.153119	0.00315413	-0.00895783	0.0923311	0.0233886	0.0313025	0.00804798	0.0137025	-0.00235618	0.0263789	0.00289248	0.00462632	0.0138727	-0.0143825	-0.0254026	0.0590562	-0.0230202	-0.0500943	-0.00252604	0	0	-0.000804351	0.00506358	-0.00315413
-0.00895783	2010-11-19 14:30:00	0.153518	0.157143	0.0036248	-0.00895783	0.0945283	0.0237943	0.0321216	0.00833523	0.0138605	-0.00238306	0.0266696	0.00291128	0.00482448	0.0140011	-0.0144311	-0.0254769	0.0592217	-0.023359	-0.0506835	-0.00251888	0	0	-0.000466829	0.00515207	-0.0036248
-0.00895783	2010-11-19 15:00:00	0.153518	0.157903	0.00438499	-0.00895783	0.0937454	0.0240351	0.0328511	0.00861712	0.0139699	-0.00240893	0.0269617	0.00293016	0.00512456	0.0141022	-0.0145733	-0.0255059	0.0597047	-0.0237136	-0.0512798	-0.0025123	0	0	-0.000205886	0.00501875	-0.00438499
-0.00895783	2010-11-19 15:30:00	0.156361	0.160245	0.00388397	-0.00895783	0.0953616	0.0242222	0.0333896	0.00889862	0.014054	-0.00243489	0.0272649	0.00294879	0.00518494	0.0142567	-0.0149141	-0.0254424	0.0602671	-0.0240852	-0.0518803	-0.00250624	0	0	-4.36656e-05	0.00466154	-0.00388397
-0.00895783	2010-11-19 16:00:00	0.15494	0.161824	0.00688387	-0.00895783	0.0965676	0.0244515	0.0338122	0.00913774	0.0141212	-0.00246005	0.0275782	0.00296709	0.0052774	0.01441	-0.0153219	-0.0253328	0.0608886	-0.0244136	-0.0524971	-0.0025009	0	0	5.62964e-06	0.00409053	-0.00688387
-0.00895783	2010-11-19 16:30:00	0.15494	0.161554	0.00661398	-0.00895783	0.0964666	0.0245963	0.0341146	0.00931604	0.0141259	-0.00248605	0.027889	0.0029852	0.00551139	0.014445	-0.0158686	-0.0252584	0.0617688	-0.0247193	-0.0531435	-0.00249564	0	0	-6.32571e-05	0.00332746	-0.00661398
-0.00895783	2010-11-19 17:00:00	0.15494	0.16012	0.00517999	-0.00895783	0.0963657	0.024395	0.0343451	0.00948232	0.0141006	-0.0025123	0.0282067	0.00300316	0.00559254	0.0143544	-0.0165524	-0.0253341	0.0627821	-0.02503	-0.0537884	-0.00249122	0	0	-0.000246198	0.00240472	-0.00517999
-0.00895783	2010-11-19 17:30:00	0.152097	0.155655	0.0035587	-0.00895783	0.0936949	0.0240528	0.0344125	0.0096266	0.0140569	-0.0025388	0.0285274	0.00302138	0.0056898	0.0142824	-0.0171005	-0.0256356	0.0639794	-0.0253626	-0.054439	-0.0024882	0	0	-0.000529846	0.00136363	-0.0035587
-0.00895783	2010-11-19 18:00:00	0.152808	0.152186	-0.000621997	-0.00895783	0.092489	0.0237569	0.0341132	0.00972071	0.0140257	-0.00256488	0.0288454	0.00304059	0.0056624	0.0143265	-0.0176623	-0.0260823	0.0654089	-0.0257174	-0.0550923	-0.00248662	0	0	-0.000892412	0.000252296	0.000621997
-0.00895783	2010-11-19 18:30:00	0.151386	0.150958	-0.000427837	-0.00895783	0.0932213	0.0236667	0.0337572	0.00974001	0.0139776	-0.00259159	0.0291613	0.00305994	0.00579173	0.0144753	-0.0182575	-0.0266624	0.0670566	-0.026061	-0.0557503	-0.00248695	0	0	-0.00130501	-0.000876922	0.000427837
-0.00895783	2010-11-19 19:00:00	0.149254	0.148817	-0.000437214	-0.00895783	0.093114	0.0237445	0.0334001	0.00971236	0.013946	-0.00261679	0.0294709	0.00307964	0.00582186	0.0144944	-0.0186886	-0.0274944	0.0687789	-0.0264039	-0.0563912	-0.00248951	0	0	-0.00173349	-0.00197025	0.000437214
-0.00895783	2010-11-19 19:30:00	0.146411	0.147132	0.00072119	-0.00895783	0.0933287	0.0236325	0.0333062	0.00969973	0.0139496	-0.00264099	0.0297829	0.00309908	0.00589548	0.0144676	-0.0191151	-0.0284192	0.070488	-0.0267437	-0.0570314	-0.00249326	0	0	-0.0021407	-0.00297547	-0.00072119
-0.00895783	2010-11-19 20:00:00	0.143568	0.143629	6.12439e-05	-0.00895783	0.0914977	0.0234809	0.0332701	0.00965532	0.0140108	-0.0026659	0.030089	0.00311832	0.00588613	0.0143885	-0.0194469	-0.0293943	0.0722716	-0.0270852	-0.0576575	-0.00249783	0	0	-0.00248896	-0.00384485	-6.12439e-05
-0.00895783	2010-11-19 20:30:00	0.143568	0.141841	-0.00172741	-0.00895783	0.091182	0.0232516	0.0331205	0.00960516	0.0141164	-0.00268989	0.0303992	0.00313752	0.0057842	0.0143869	-0.01967	-0.030391	0.0740632	-0.0274322	-0.0582814	-0.00250313	0	0	-0.00274273	-0.00453791	0.00172741
-0.00895783	2010-11-19 21:00:00	0.142147	0.140419	-0.00172794	-0.00895783	0.090557	0.0232001	0.0329686	0.00952961	0.0142626	-0.00271196	0.0307058	0.00315533	0.0057681	0.0144413	-0.0198564	-0.0313313	0.0757611	-0.0277718	-0.0588961	-0.00251064	0	0	-0.00287107	-0.00502388	0.00172794
-0.00895783	2010-11-19 21:30:00	0.141436	0.140889	-0.000546304	-0.00895783	0.0913904	0.0232659	0.0326967	0.0094619	0.0144417	-0.00273277	0.0310229	0.00317227	0.00589366	0.0145551	-0.0200378	-0.0322624	0.0772431	-0.0280938	-0.059516	-0.00251998	0	0	-0.00285002	-0.00528357	0.000546304
-0.00895783	2010-11-19 22:00:00	0.144279	0.142141	-0.00213735	-0.00895783	0.0921733	0.023537	0.0326237	0.00942511	0.0146286	-0.00275365	0.0313306	0.00318869	0.00593794	0.0147873	-0.0202066	-0.0329769	0.0784957	-0.028438	-0.0601474	-0.00253104	0	0	-0.00266451	-0.00531063	0.00213735
-0.00895783	2010-11-19 22:30:00	0.149254	0.14583	-0.00342402	-0.00895783	0.0944209	0.0240227	0.0327953	0.00939983	0.0148488	-0.00277563	0.0316294	0.00320523	0.00587951	0.0151292	-0.020204	-0.0335501	0.0794631	-0.0287558	-0.0607548	-0.00254403	0	0	-0.00230967	-0.00511208	0.00342402
-0.00895783	2010-11-19 23:00:00	0.152097	0.150951	-0.00114568	-0.00895783	0.0972999	0.024695	0.0332324	0.00938268	0.0150962	-0.00279606	0.0319282	0.00322167	0.00585211	0.0154545	-0.0201533	-0.0340951	0.0802682	-0.0290495	-0.0613688	-0.00255959	0	0	-0.00179162	-0.00470797	0.00114568
-0.00895783	2010-11-19 23:30:00	0.159915	0.15667	-0.00324444	-0.00895783	0.100129	0.0253287	0.0339882	0.00938793	0.0153469	-0.00281616	0.032222	0.00323748	0.00585588	0.015787	-0.0201288	-0.0346046	0.0810441	-0.0293546	-0.061962	-0.00257488	0	0	-0.00112742	-0.00413015	0.00324444
-0.00895783	2010-11-20	0.16489	0.161707	-0.00318344	-0.00895783	0.101953	0.0259934	0.0347802	0.0094492	0.015621	-0.00283638	0.032512	0.00325327	0.00582471	0.0160868	-0.0201839	-0.0349205	0.0816861	-0.0296549	-0.0625446	-0.00259037	0	0	-0.000344324	-0.00342031	0.00318344
-0.00895783	2010-11-20 00:30:00	0.171287	0.168507	-0.0027801	-0.00895783	0.105198	0.0266506	0.0357315	0.00958118	0.0158914	-0.00285865	0.0327893	0.00326835	0.00587094	0.0164006	-0.0202688	-0.0350586	0.0820085	-0.0299128	-0.063115	-0.00260698	0	0	0.000521654	-0.00262727	0.0027801
-0.00895783	2010-11-20 01:00:00	0.176262	0.174723	-0.00153896	-0.00895783	0.107819	0.0273042	0.0367123	0.00973905	0.0161452	-0.00288322	0.033061	0.00328274	0.00595495	0.016588	-0.0203332	-0.035128	0.082243	-0.0301605	-0.0636624	-0.00262524	0	0	0.00142786	-0.00180374	0.00153896
-0.00895783	2010-11-20 01:30:00	0.180526	0.179411	-0.00111529	-0.00895783	0.109283	0.0278099	0.037562	0.00995735	0.0163709	-0.00290608	0.0333278	0.00329643	0.00606247	0.0166956	-0.020317	-0.0352737	0.082411	-0.0303843	-0.0642051	-0.00264692	0	0	0.00232754	-0.00100272	0.00111529
-0.00895783	2010-11-20 02:00:00	0.185501	0.18417	-0.00133085	-0.00895783	0.111007	0.028156	0.0384117	0.0102089	0.0165508	-0.00292706	0.0335846	0.00330942	0.00624453	0.0167225	-0.0202288	-0.0353873	0.0825921	-0.0306197	-0.0647249	-0.00267063	0	0	0.00317281	-0.000273871	0.00133085
-0.00895783	2010-11-20 02:30:00	0.187633	0.187633	-8.28046e-08	-0.00895783	0.111998	0.0284093	0.039079	0.0104662	0.0167177	-0.00294473	0.0338321	0.00332119	0.00634464	0.0167821	-0.0202321	-0.035435	0.0827682	-0.0308408	-0.0652361	-0.00269615	0	0	0.00391762	0.000339938	8.28046e-08
-0.00895783	2010-11-20 03:00:00	0.189766	0.189657	-0.000108753	-0.00895783	0.112106	0.028635	0.0395475	0.0107055	0.0168365	-0.00296206	0.0340741	0.00333201	0.00645215	0.0168118	-0.0203217	-0.0353733	0.0829603	-0.0310616	-0.0657299	-0.00272345	0	0	0.00452073	0.000805654	0.000108753
-0.00895783	2010-11-20 03:30:00	0.192608	0.192612	3.70983e-06	-0.00895783	0.11357	0.0288337	0.0399243	0.0109137	0.016896	-0.00297952	0.0343037	0.00334222	0.00662862	0.0169047	-0.0205057	-0.0353815	0.0832912	-0.031267	-0.0662048	-0.00275069	0	0	0.00494839	0.00110234	-3.70983e-06
-0.00895783	2010-11-20 04:00:00	0.196873	0.194074	-0.0027984	-0.00895783	0.114094	0.0290047	0.0402792	0.0111001	0.0169087	-0.00299518	0.0345197	0.00335098	0.00676548	0.0169642	-0.0208778	-0.0354479	0.0838699	-0.0314771	-0.0666475	-0.00277859	0	0	0.00517651	0.00122262	0.0027984
-0.00895783	2010-11-20 04:30:00	0.196162	0.194297	-0.00186502	-0.00895783	0.114044	0.029114	0.0405521	0.0112623	0.0168814	-0.00301017	0.0347367	0.00335904	0.00673341	0.0170129	-0.021287	-0.0355038	0.0846141	-0.0317236	-0.0670897	-0.00280582	0	0	0.0051922	0.00117308	0.00186502
-0.00895783	2010-11-20 05:00:00	0.196873	0.194718	-0.00215469	-0.00895783	0.114517	0.0291065	0.0407662	0.0113847	0.016829	-0.00302403	0.0349342	0.00336667	0.00683248	0.0170912	-0.0217301	-0.0355612	0.0855099	-0.0319616	-0.067519	-0.00283465	0	0	0.00499464	0.000973661	0.00215469
-0.00895783	2010-11-20 05:30:00	0.198294	0.193399	-0.00489505	-0.00895783	0.113836	0.02911	0.0408753	0.0114767	0.0167404	-0.00303688	0.035114	0.00337287	0.00680703	0.0171146	-0.0222206	-0.0356406	0.0864831	-0.0321596	-0.0679027	-0.00286318	0	0	0.00459502	0.000656047	0.00489505
-0.00895783	2010-11-20 06:00:00	0.193319	0.192445	-0.000874329	-0.00895783	0.114252	0.0290171	0.0408764	0.0115549	0.0166381	-0.00304764	0.0353006	0.00337791	0.00681924	0.0170466	-0.0226495	-0.0359671	0.0873922	-0.0323228	-0.068269	-0.00289336	0	0	0.00401589	0.000261123	0.000874329
-0.00895783	2010-11-20 06:30:00	0.190476	0.189695	-0.000781172	-0.00895783	0.113261	0.0288425	0.0408567	0.0116003	0.0165175	-0.00305685	0.0354696	0.003382	0.0068334	0.0168188	-0.0229821	-0.0364391	0.0884589	-0.0324691	-0.0686406	-0.00292528	0	0	0.00328955	-0.000164219	0.000781172
-0.00895783	2010-11-20 07:00:00	0.186212	0.185853	-0.000359125	-0.00895783	0.111638	0.0284701	0.0406557	0.0116319	0.0164007	-0.00306636	0.0356257	0.00338579	0.00689377	0.0165516	-0.0232933	-0.0369754	0.0895519	-0.032618	-0.0689664	-0.0029605	0	0	0.00245602	-0.000570732	0.000359125
-0.00895783	2010-11-20 07:30:00	0.181948	0.181199	-0.000748793	-0.00895783	0.109441	0.0279764	0.0403388	0.0116496	0.016293	-0.0030734	0.0357706	0.0033884	0.00687962	0.0163365	-0.023438	-0.0376796	0.0906318	-0.0327446	-0.0692669	-0.0029966	0	0	0.0015604	-0.000910624	0.000748793
-0.00895783	2010-11-20 08:00:00	0.178394	0.176854	-0.00154009	-0.00895783	0.107452	0.0275445	0.0398396	0.0116218	0.0162081	-0.00307922	0.0359241	0.00339002	0.00690702	0.0161318	-0.023493	-0.0384613	0.0917622	-0.032867	-0.0695459	-0.00303225	0	0	0.00065003	-0.00114124	0.00154009
-0.00895783	2010-11-20 08:30:00	0.175551	0.173956	-0.00159485	-0.00895783	0.10677	0.0271442	0.0392039	0.0115549	0.0161481	-0.00308424	0.0360718	0.00339094	0.00696831	0.0159881	-0.0235866	-0.0391845	0.0928766	-0.032978	-0.0698422	-0.00307104	0	0	-0.000228496	-0.00122831	0.00159485
-0.00895783	2010-11-20 09:00:00	0.171287	0.170059	-0.00122735	-0.00895783	0.104681	0.0268522	0.0386272	0.0114517	0.0161012	-0.00308839	0.0362135	0.00339164	0.00697311	0.0158573	-0.0236561	-0.0398272	0.0939295	-0.0330736	-0.0701231	-0.00311201	0	0	-0.00103217	-0.0011486	0.00122735
-0.00895783	2010-11-20 09:30:00	0.169865	0.168098	-0.00176673	-0.00895783	0.104106	0.0265994	0.038091	0.0113344	0.0160927	-0.00309212	0.0363533	0.00339228	0.00690234	0.0158114	-0.0237385	-0.0402948	0.094841	-0.0331679	-0.0704051	-0.0031536	0	0	-0.00172416	-0.000891622	0.00176673
-0.00895783	2010-11-20 10:00:00	0.168444	0.166996	-0.00144757	-0.00895783	0.10379	0.0265439	0.037687	0.0111984	0.0161245	-0.00309546	0.0364934	0.00339236	0.00675795	0.0158743	-0.0238133	-0.0407033	0.0955635	-0.0332449	-0.0706827	-0.00319582	0	0	-0.00227585	-0.000460536	0.00144757
-0.00895783	2010-11-20 10:30:00	0.168444	0.167818	-0.000625388	-0.00895783	0.104573	0.0266483	0.0374293	0.0110441	0.0161867	-0.00309869	0.0366488	0.00339187	0.00664757	0.0160354	-0.0239282	-0.0410108	0.0962723	-0.0333171	-0.0709656	-0.00324098	0	0	-0.00266846	0.000128063	0.000625388
-0.00895783	2010-11-20 11:00:00	0.170576	0.169667	-0.000909249	-0.00895783	0.105672	0.0269083	0.0373585	0.0109032	0.0162782	-0.00310141	0.0368084	0.00339058	0.00659187	0.0162757	-0.0239839	-0.0412074	0.0967278	-0.0333845	-0.0712748	-0.00328949	0	0	-0.00289383	0.000845236	0.000909249
-0.00895783	2010-11-20 11:30:00	0.174129	0.172347	-0.00178229	-0.00895783	0.107187	0.0272776	0.0375137	0.0107981	0.016383	-0.00310367	0.0369537	0.00338881	0.00653058	0.0164914	-0.0239821	-0.041335	0.0968607	-0.0334294	-0.071585	-0.00334171	0	0	-0.00295461	0.00165165	0.00178229
-0.00895783	2010-11-20 12:00:00	0.176262	0.175676	-0.000585686	-0.00895783	0.108968	0.0276664	0.0379114	0.0107448	0.0165188	-0.00310568	0.0370952	0.0033871	0.00643709	0.0166751	-0.023855	-0.0414873	0.0967672	-0.0334662	-0.0718652	-0.00339389	0	0	-0.00286372	0.00250023	0.000585686
-0.00895783	2010-11-20 12:30:00	0.179815	0.178949	-0.000866611	-0.00895783	0.110224	0.0280627	0.0384192	0.0107386	0.0166676	-0.00310803	0.0372363	0.00338536	0.0063984	0.0168573	-0.0235685	-0.0416009	0.0965937	-0.033502	-0.0721468	-0.00344672	0	0	-0.00264323	0.00333925	0.000866611
-0.00895783	2010-11-20 13:00:00	0.18408	0.1826	-0.00147989	-0.00895783	0.111998	0.028448	0.0389152	0.0107757	0.0168132	-0.00310924	0.0373878	0.0033833	0.00639749	0.0169743	-0.0232439	-0.0417843	0.096279	-0.0335284	-0.0724392	-0.00350241	0	0	-0.00232254	0.00411567	0.00147989
-0.00895783	2010-11-20 13:30:00	0.186212	0.185864	-0.000347704	-0.00895783	0.113311	0.0287435	0.0395333	0.0108603	0.0169498	-0.0031097	0.0375327	0.00338077	0.0064654	0.0170579	-0.0229229	-0.0418557	0.0958898	-0.0335557	-0.0727414	-0.00355966	0	0	-0.00193632	0.00477861	0.000347704
-0.00895783	2010-11-20 14:00:00	0.190476	0.187928	-0.00254806	-0.00895783	0.113779	0.0289967	0.0399745	0.0109768	0.0170712	-0.00311054	0.0376762	0.00337763	0.00657486	0.0170673	-0.0226512	-0.0417943	0.0954258	-0.0335949	-0.0730264	-0.00361682	0	0	-0.00152203	0.00528246	0.00254806
-0.00895783	2010-11-20 14:30:00	0.191898	0.190136	-0.00176198	-0.00895783	0.114669	0.0291251	0.040383	0.0111236	0.0171563	-0.00311405	0.0378172	0.00337327	0.00668147	0.0171407	-0.0224529	-0.0415819	0.0949271	-0.0336314	-0.0733194	-0.00367563	0	0	-0.00111735	0.00558973	0.00176198
-0.00895783	2010-11-20 15:00:00	0.192608	0.191282	-0.00132685	-0.00895783	0.114827	0.0293158	0.040752	0.0112588	0.0172166	-0.00311995	0.0379635	0.00336779	0.00673146	0.0172082	-0.0222899	-0.0412957	0.0944047	-0.033667	-0.073613	-0.00373624	0	0	-0.000757629	0.00567333	0.00132685
-0.00895783	2010-11-20 15:30:00	0.193319	0.192838	-0.000480818	-0.00895783	0.115875	0.0294557	0.0409661	0.0113923	0.017244	-0.0031259	0.0380949	0.00336181	0.00679093	0.0173127	-0.0222431	-0.0409534	0.0940076	-0.0337184	-0.0739102	-0.00379824	0	0	-0.000473537	0.00551821	0.000480818
-0.00895783	2010-11-20 16:00:00	0.194741	0.19358	-0.0011604	-0.00895783	0.116291	0.0295726	0.0412108	0.0115027	0.017245	-0.003132	0.0382181	0.00335542	0.00690793	0.0174331	-0.0223518	-0.0404455	0.0937118	-0.0337701	-0.0741847	-0.00385985	0	0	-0.000288999	0.00512226	0.0011604
-0.00895783	2010-11-20 16:30:00	0.194741	0.192929	-0.00181158	-0.00895783	0.116033	0.0296233	0.0414029	0.0116028	0.017247	-0.00313983	0.0383277	0.00334813	0.00691364	0.0175515	-0.0225847	-0.0399585	0.0934132	-0.0338145	-0.0744325	-0.00392277	0	0	-0.00021961	0.0044965	0.00181158
-0.00895783	2010-11-20 17:00:00	0.193319	0.192461	-0.000858011	-0.00895783	0.116399	0.0296312	0.0415351	0.011692	0.0172261	-0.00314933	0.0384337	0.00334042	0.00694571	0.017643	-0.022882	-0.0395426	0.0932401	-0.0338464	-0.0746536	-0.00398603	0	0	-0.000271569	0.0036645	0.000858011
-0.00895783	2010-11-20 17:30:00	0.191187	0.190857	-0.000329882	-0.00895783	0.116241	0.0295575	0.0415984	0.0117482	0.0171785	-0.0031593	0.0385324	0.00333241	0.00693156	0.0176273	-0.0231688	-0.0392727	0.0932619	-0.0338901	-0.0748713	-0.0040516	0	0	-0.000441227	0.00266112	0.000329882
-0.00895783	2010-11-20 18:00:00	0.191187	0.187913	-0.0032743	-0.00895783	0.115142	0.0294139	0.0415765	0.0117977	0.0171283	-0.00316893	0.0386224	0.00332382	0.00698532	0.017588	-0.0234603	-0.039209	0.0934779	-0.0339697	-0.0750748	-0.00411844	0	0	-0.00071527	0.00153071	0.0032743
-0.00895783	2010-11-20 18:30:00	0.186923	0.185171	-0.00175159	-0.00895783	0.114568	0.0291344	0.0414454	0.0118327	0.0170772	-0.00317893	0.0387119	0.003315	0.00702025	0.0175778	-0.0236579	-0.0392769	0.0938273	-0.0340847	-0.0752516	-0.00418406	0	0	-0.00107154	0.000324667	0.00175159
-0.00895783	2010-11-20 19:00:00	0.182658	0.181115	-0.00154325	-0.00895783	0.112787	0.0289474	0.0411941	0.011843	0.0170375	-0.00318785	0.03883	0.00330635	0.00703908	0.0176568	-0.0238252	-0.0395012	0.0942246	-0.0342038	-0.0754446	-0.00424903	0	0	-0.00148042	-0.000901283	0.00154325
-0.00895783	2010-11-20 19:30:00	0.179815	0.179272	-0.000543857	-0.00895783	0.113154	0.0288305	0.0409003	0.0118354	0.0169998	-0.00319727	0.0389579	0.0032975	0.00708907	0.0177056	-0.0239386	-0.0398293	0.0947608	-0.034323	-0.0756997	-0.00431641	0	0	-0.0019068	-0.00209009	0.000543857
-0.00895783	2010-11-20 20:00:00	0.178394	0.177473	-0.00092105	-0.00895783	0.113311	0.0287954	0.0406907	0.011791	0.016986	-0.00320774	0.0390928	0.00328845	0.00717879	0.0176679	-0.024003	-0.0402634	0.0954114	-0.0344665	-0.0759592	-0.00438452	0	0	-0.00231234	-0.00318651	0.00092105
-0.00895783	2010-11-20 20:30:00	0.175551	0.174486	-0.00106548	-0.00895783	0.112371	0.0286132	0.0405093	0.0117392	0.0169893	-0.00321707	0.0392227	0.00327893	0.00717594	0.0176076	-0.0240955	-0.0407452	0.09611	-0.0346233	-0.0762409	-0.00445358	0	0	-0.0026581	-0.00414014	0.00106548
-0.00895783	2010-11-20 21:00:00	0.174129	0.171339	-0.00279067	-0.00895783	0.110748	0.0284341	0.0403291	0.0116943	0.0170191	-0.00323167	0.0393465	0.00326909	0.00717126	0.0176212	-0.0241912	-0.0411484	0.0968806	-0.0347981	-0.07651	-0.00452185	0	0	-0.0029072	-0.00490823	0.00279067
-0.00895783	2010-11-20 21:30:00	0.172708	0.170972	-0.00173648	-0.00895783	0.111323	0.028348	0.04015	0.0116361	0.0170963	-0.0032485	0.0394663	0.0032585	0.00711556	0.017741	-0.0243438	-0.0414588	0.0976482	-0.0349597	-0.0767668	-0.00458981	0	0	-0.00302748	-0.00545818	0.00173648
-0.00895783	2010-11-20 22:00:00	0.172708	0.171124	-0.00158353	-0.00895783	0.11179	0.0285262	0.0399568	0.0115595	0.0171926	-0.0032662	0.039565	0.00324724	0.00714478	0.0178194	-0.0245043	-0.0417031	0.0982906	-0.0351122	-0.0770034	-0.00465707	0	0	-0.00299383	-0.0057694	0.00158353
-0.00895783	2010-11-20 22:30:00	0.174129	0.172817	-0.00131231	-0.00895783	0.113154	0.0286777	0.0399459	0.0114986	0.0173307	-0.00328509	0.0396487	0.00323572	0.00719477	0.017919	-0.0246379	-0.0419374	0.0988236	-0.0352489	-0.0771949	-0.00472425	0	0	-0.00279024	-0.00583456	0.00131231
-0.00895783	2010-11-20 23:00:00	0.175551	0.173954	-0.00159704	-0.00895783	0.113305	0.0289732	0.040052	0.0114597	0.0175165	-0.00330297	0.0397187	0.00322414	0.00722126	0.0179792	-0.0247332	-0.0421346	0.0992234	-0.0353849	-0.0773415	-0.00479295	0	0	-0.00241117	-0.00566011	0.00159704
-0.00895783	2010-11-20 23:30:00	0.177683	0.177515	-0.000168267	-0.00895783	0.115193	0.029218	0.0403808	0.0114614	0.0177336	-0.00332005	0.0397882	0.00321213	0.00712309	0.0181091	-0.0247397	-0.0422866	0.0995753	-0.0355312	-0.0774534	-0.00486256	0	0	-0.00186236	-0.00526586	0.000168267
-0.00895783	2010-11-21	0.180526	0.180707	0.000181126	-0.00895783	0.116134	0.0295833	0.040774	0.0114563	0.017992	-0.00333492	0.0398608	0.00319985	0.00712023	0.0182767	-0.024721	-0.0425299	0.0998713	-0.0356593	-0.0775796	-0.00493361	0	0	-0.00116085	-0.00468388	-0.000181126
-0.00895783	2010-11-21 00:30:00	0.186212	0.184807	-0.00140496	-0.00895783	0.117649	0.0299912	0.0411214	0.0114852	0.0182401	-0.00334622	0.0399338	0.00318697	0.00716841	0.0184278	-0.0247483	-0.0427413	0.100231	-0.0358109	-0.0777263	-0.00500612	0	0	-0.000334289	-0.00395642	0.00140496
-0.00895783	2010-11-21 01:00:00	0.191187	0.19026	-0.000927134	-0.00895783	0.120162	0.0304111	0.0416981	0.0115481	0.0184653	-0.00335665	0.0400097	0.0031742	0.00727125	0.0186452	-0.0247973	-0.0429618	0.100463	-0.0360154	-0.0778678	-0.00507827	0	0	0.000580535	-0.00313328	0.000927134
-0.00895783	2010-11-21 01:30:00	0.193319	0.194488	0.00116858	-0.00895783	0.121102	0.0310008	0.0422224	0.0116472	0.0186745	-0.00336623	0.0400834	0.00316123	0.00725995	0.0189931	-0.0248127	-0.0430709	0.100676	-0.0362262	-0.0780184	-0.00515221	0	0	0.00153976	-0.00226854	-0.00116858
-0.00895783	2010-11-21 02:00:00	0.20398	0.202324	-0.00165678	-0.00895783	0.125433	0.0317242	0.0428114	0.0117803	0.0188203	-0.00337657	0.040151	0.00314777	0.00729293	0.0193576	-0.0247976	-0.043175	0.100865	-0.0364496	-0.0781553	-0.00522697	0	0	0.00249506	-0.00141696	0.00165678
-0.00895783	2010-11-21 02:30:00	0.209666	0.209382	-0.000284251	-0.00895783	0.128635	0.0324752	0.0438096	0.0119131	0.0189355	-0.00338525	0.0402122	0.00313381	0.00734578	0.0196883	-0.0247612	-0.0432918	0.101103	-0.0366576	-0.0782802	-0.00530149	0	0	0.00339662	-0.000630347	0.000284251
-0.00895783	2010-11-21 03:00:00	0.211798	0.213442	0.00164377	-0.00895783	0.129481	0.0331528	0.0447838	0.0120863	0.0190158	-0.0033909	0.040267	0.00311959	0.00735423	0.0197704	-0.0247973	-0.0433796	0.101327	-0.0368587	-0.0783973	-0.00537586	0	0	0.00419623	4.60077e-05	-0.00164377
-0.00895783	2010-11-21 03:30:00	0.216774	0.218936	0.00216261	-0.00895783	0.13236	0.0334447	0.0457548	0.0123095	0.0190595	-0.00339676	0.0403145	0.00310509	0.00746746	0.0198219	-0.0249002	-0.0433593	0.101479	-0.0370313	-0.078511	-0.00545017	0	0	0.00485036	0.000576433	-0.00216261
-0.00895783	2010-11-21 04:00:00	0.218906	0.220223	0.00131692	-0.00895783	0.131779	0.0335922	0.0466054	0.0125356	0.0190693	-0.00340112	0.0403478	0.00309055	0.0075364	0.0197146	-0.0250366	-0.0433089	0.101665	-0.0371428	-0.0786034	-0.0055231	0	0	0.00532293	0.000937319	-0.00131692
-0.00895783	2010-11-21 04:30:00	0.219616	0.220254	0.000638022	-0.00895783	0.131463	0.0334225	0.0469286	0.0127814	0.0190275	-0.00340342	0.040373	0.00307604	0.00754108	0.0194456	-0.0251914	-0.0433316	0.10186	-0.0372291	-0.0786618	-0.00559581	0	0	0.00558765	0.00111871	-0.000638022
-0.00895783	2010-11-21 05:00:00	0.217484	0.218551	0.00106699	-0.00895783	0.129948	0.0330154	0.0470072	0.0129907	0.0189178	-0.00340385	0.0403867	0.00306089	0.00792985	0.0190863	-0.0252864	-0.0434404	0.102207	-0.0372937	-0.0787032	-0.00566772	0	0	0.00562972	0.00112492	-0.00106699
-0.00895783	2010-11-21 05:30:00	0.21322	0.213577	0.000357057	-0.00895783	0.126444	0.032483	0.0467261	0.0131656	0.0187468	-0.00340205	0.0403933	0.00304552	0.00796946	0.0187066	-0.0254825	-0.0435316	0.102681	-0.0373661	-0.0787268	-0.00573882	0	0	0.00544676	0.000974068	-0.000357057
-0.00895783	2010-11-21 06:00:00	0.208955	0.210112	0.00115692	-0.00895783	0.12503	0.0319036	0.046181	0.0133035	0.0185337	-0.00339946	0.0403903	0.00302994	0.00798349	0.0185073	-0.025692	-0.0435759	0.1031	-0.0374267	-0.0787333	-0.00581065	0	0	0.00504898	0.000696581	-0.00115692
-0.00895783	2010-11-21 06:30:00	0.206113	0.206274	0.00016163	-0.00895783	0.123249	0.0315375	0.0455049	0.0133116	0.0182963	-0.00339435	0.0403717	0.00301439	0.00802984	0.0183781	-0.0258683	-0.0437074	0.103767	-0.0374444	-0.0787219	-0.00588341	0	0	0.0044585	0.000332814	-0.00016163
-0.00895783	2010-11-21 07:00:00	0.201848	0.202908	0.00105983	-0.00895783	0.122416	0.0312149	0.0448179	0.0132463	0.0180564	-0.00338878	0.0403412	0.00299869	0.00801569	0.0182105	-0.026329	-0.0439193	0.104634	-0.0374565	-0.0786723	-0.00595711	0	0	0.00370785	-7.01367e-05	-0.00105983
-0.00895783	2010-11-21 07:30:00	0.200427	0.199036	-0.00139017	-0.00895783	0.121109	0.030811	0.0442511	0.0131344	0.0178144	-0.00338184	0.0402914	0.0029827	0.00798179	0.0180572	-0.0267605	-0.0442031	0.105613	-0.0374551	-0.0785968	-0.00602954	0	0	0.00283791	-0.000462104	0.00139017
-0.00895783	2010-11-21 08:00:00	0.192608	0.193495	0.000886107	-0.00895783	0.118179	0.0304488	0.0437213	0.0129894	0.0175953	-0.00337242	0.0402323	0.00296657	0.00786959	0.0178025	-0.0271931	-0.0445334	0.106668	-0.0374294	-0.0784924	-0.00610144	0	0	0.00189525	-0.000793752	-0.000886107
-0.00895783	2010-11-21 08:30:00	0.191898	0.191016	-0.00088144	-0.00895783	0.118388	0.0299827	0.043219	0.0128305	0.0174182	-0.0033615	0.0401515	0.00295067	0.0075977	0.0175729	-0.0276333	-0.04478	0.107638	-0.037383	-0.0783534	-0.00617253	0	0	0.000929181	-0.00102041	0.00088144
-0.00895783	2010-11-21 09:00:00	0.18408	0.185625	0.00154508	-0.00895783	0.115458	0.0295508	0.0426575	0.0126376	0.017259	-0.00334577	0.0400529	0.00293463	0.00752134	0.0172856	-0.027748	-0.0453071	0.108478	-0.0373164	-0.0781753	-0.00624312	0	0	-1.13668e-05	-0.00110554	-0.00154508
-0.00895783	2010-11-21 09:30:00	0.181237	0.181183	-5.33697e-05	-0.00895783	0.113311	0.0290149	0.0419683	0.0124709	0.0171139	-0.00332271	0.0399418	0.00291855	0.00748356	0.0171119	-0.0277508	-0.0459157	0.109208	-0.0372329	-0.0779628	-0.00631268	0	0	-0.000880812	-0.0010236	5.33697e-05
-0.00895783	2010-11-21 10:00:00	0.179815	0.17783	-0.00198566	-0.00895783	0.111796	0.0286408	0.0413491	0.012316	0.0169879	-0.00329637	0.0398127	0.00290242	0.00745901	0.0169827	-0.0275852	-0.0465197	0.109581	-0.0371374	-0.0777189	-0.00638097	0	0	-0.00163966	-0.000762008	0.00198566
-0.00895783	2010-11-21 10:30:00	0.176972	0.176182	-0.000790834	-0.00895783	0.111481	0.028411	0.0407418	0.012148	0.0168645	-0.00326565	0.039671	0.00288626	0.00736565	0.0168788	-0.0272048	-0.0471562	0.109823	-0.0370369	-0.0774393	-0.00644964	0	0	-0.00225678	-0.000322262	0.000790834
-0.00895783	2010-11-21 11:00:00	0.17484	0.174675	-0.000165473	-0.00895783	0.110748	0.0282511	0.0402242	0.0119752	0.0167446	-0.00323275	0.0395158	0.00287036	0.00721737	0.0168191	-0.0267578	-0.0476511	0.109916	-0.0369291	-0.07713	-0.0065181	0	0	-0.00271104	0.000280113	0.000165473
-0.00895783	2010-11-21 11:30:00	0.174129	0.174187	5.74675e-05	-0.00895783	0.110275	0.0281964	0.0398693	0.0118078	0.0166249	-0.00319793	0.0393562	0.00285408	0.00723359	0.0168068	-0.0263249	-0.0480999	0.109871	-0.0367982	-0.0767672	-0.00658599	0	0	-0.00299234	0.00101654	-5.74675e-05
-0.00895783	2010-11-21 12:00:00	0.175551	0.175218	-0.000333031	-0.00895783	0.111007	0.0281884	0.0396805	0.01166	0.016517	-0.00316138	0.0391929	0.00283752	0.00702972	0.0168148	-0.0259967	-0.0483513	0.109724	-0.0366537	-0.0764039	-0.00665455	0	0	-0.00310181	0.00184732	0.000333031
-0.00895783	2010-11-21 12:30:00	0.176972	0.176111	-0.000861208	-0.00895783	0.110849	0.0282662	0.0396149	0.0115334	0.0164052	-0.00312638	0.0390148	0.00282162	0.00697973	0.0167967	-0.0257757	-0.0480688	0.109302	-0.0364796	-0.0760153	-0.00672212	0	0	-0.00305136	0.00272428	0.000861208
-0.00895783	2010-11-21 13:00:00	0.178394	0.17744	-0.000953648	-0.00895783	0.111165	0.0283169	0.0396172	0.0114272	0.0162847	-0.00309046	0.0388207	0.00280601	0.00693156	0.0166734	-0.0255465	-0.0476785	0.108545	-0.0362184	-0.0755979	-0.00678884	0	0	-0.00286251	0.00359405	0.000953648
-0.00895783	2010-11-21 13:30:00	0.180526	0.178715	-0.0018111	-0.00895783	0.111531	0.028232	0.0397166	0.0113646	0.0161384	-0.00305475	0.0386344	0.00279049	0.0068778	0.0164667	-0.025319	-0.0471306	0.10751	-0.0359104	-0.0751577	-0.00685374	0	0	-0.00256461	0.00440154	0.0018111
-0.00895783	2010-11-21 14:00:00	0.179815	0.177177	-0.00263791	-0.00895783	0.109492	0.0280071	0.0397077	0.0113353	0.0159867	-0.00301753	0.0384463	0.00277485	0.00681456	0.0161604	-0.0249433	-0.0465903	0.106286	-0.0355667	-0.074741	-0.00691747	0	0	-0.00219267	0.00509358	0.00263791
-0.00895783	2010-11-21 14:30:00	0.176972	0.17597	-0.00100257	-0.00895783	0.108084	0.0276458	0.0395699	0.0113319	0.0157951	-0.00297969	0.038252	0.00275939	0.00682586	0.015862	-0.0246003	-0.0459976	0.10502	-0.0351893	-0.0743078	-0.00698075	0	0	-0.00178485	0.00562231	0.00100257
-0.00895783	2010-11-21 15:00:00	0.176262	0.174707	-0.00155474	-0.00895783	0.107036	0.0272881	0.03924	0.0113106	0.0155778	-0.00294226	0.0380487	0.00274416	0.00684949	0.0155664	-0.02432	-0.0453356	0.103732	-0.0347895	-0.0738672	-0.00704214	0	0	-0.00137974	0.0059482	0.00155474
-0.00895783	2010-11-21 15:30:00	0.173419	0.171903	-0.00151583	-0.00895783	0.105154	0.0268798	0.0387899	0.0112823	0.0153353	-0.00290542	0.0378262	0.0027289	0.00682872	0.0152505	-0.0240227	-0.044876	0.10245	-0.0343795	-0.0734072	-0.00710281	0	0	-0.00101379	0.00604249	0.00151583
-0.00895783	2010-11-21 16:00:00	0.169154	0.168807	-0.000347787	-0.00895783	0.103323	0.0264056	0.038234	0.0112321	0.015068	-0.00286925	0.0375972	0.00271393	0.00682586	0.0149696	-0.0238378	-0.0443718	0.101379	-0.0339842	-0.0729279	-0.00716288	0	0	-0.000718837	0.00588899	0.000347787
-0.00895783	2010-11-21 16:30:00	0.165601	0.165153	-0.00044804	-0.00895783	0.101385	0.0258693	0.0375973	0.0111514	0.0147824	-0.00283504	0.0373559	0.00269884	0.00675989	0.0147343	-0.023719	-0.043895	0.100525	-0.0336012	-0.0724418	-0.00722205	0	0	-0.000519993	0.00548499	0.00044804
-0.00895783	2010-11-21 17:00:00	0.162047	0.160478	-0.0015694	-0.00895783	0.0987711	0.0253636	0.0369517	0.0110385	0.0145029	-0.00280146	0.0371168	0.00268381	0.00661641	0.014463	-0.0236427	-0.0433817	0.0997683	-0.0331967	-0.0719448	-0.00728081	0	0	-0.000433991	0.00484144	0.0015694
-0.00895783	2010-11-21 17:30:00	0.157783	0.156545	-0.00123795	-0.00895783	0.0975147	0.0247926	0.0362177	0.0108887	0.014235	-0.00276785	0.036872	0.00266919	0.00648241	0.0141107	-0.0235995	-0.0428654	0.0990273	-0.032789	-0.0714611	-0.00733938	0	0	-0.000468097	0.00398236	0.00123795
-0.00895783	2010-11-21 18:00:00	0.152097	0.1503	-0.00179661	-0.00895783	0.0943768	0.0242439	0.035476	0.010708	0.0139663	-0.00273352	0.0366129	0.00265381	0.00636541	0.0137377	-0.0236125	-0.0424129	0.0982806	-0.0323674	-0.0709624	-0.00739855	0	0	-0.000619629	0.00294346	0.00179661
-0.00895783	2010-11-21 18:30:00	0.1457	0.1453	-0.000400172	-0.00895783	0.0926468	0.0236844	0.0346744	0.010526	0.0137112	-0.00270011	0.0363546	0.00263864	0.00622102	0.0134521	-0.023543	-0.0419883	0.0975157	-0.0319466	-0.0704253	-0.00745774	0	0	-0.000876121	0.00177018	0.000400172
-0.00895783	2010-11-21 19:00:00	0.141436	0.140065	-0.0013709	-0.00895783	0.0907149	0.0231979	0.0339382	0.0103274	0.0134731	-0.0026672	0.0360651	0.00262369	0.00611635	0.0132554	-0.0233505	-0.0416987	0.0966675	-0.0315448	-0.0698772	-0.00751758	0	0	-0.00121614	0.000515202	0.0013709
-0.00895783	2010-11-21 19:30:00	0.13575	0.134959	-0.000790644	-0.00895783	0.0889344	0.0227122	0.0331835	0.0101104	0.0132418	-0.00263526	0.0357502	0.00260852	0.00602857	0.0130947	-0.0230654	-0.0415279	0.0958145	-0.0311426	-0.0692402	-0.00757523	0	0	-0.00161065	-0.000764438	0.000790644
-0.00895783	2010-11-21 20:00:00	0.128643	0.129664	0.00102094	-0.00895783	0.0867372	0.0222758	0.0324496	0.00989975	0.0130343	-0.0026034	0.0354326	0.00259382	0.0059134	0.0129902	-0.0226735	-0.0414127	0.0949773	-0.0307656	-0.0685593	-0.00763289	0	0	-0.00202498	-0.00201041	-0.00102094
-0.00895783	2010-11-21 20:30:00	0.1258	0.126378	0.000578429	-0.00895783	0.0861563	0.0219572	0.0317987	0.00968918	0.0128588	-0.0025725	0.0350998	0.00257981	0.00585405	0.0128936	-0.0222348	-0.041286	0.0940893	-0.0304032	-0.0678663	-0.00769076	0	0	-0.00242105	-0.00316625	-0.000578429
-0.00895783	2010-11-21 21:00:00	0.122957	0.122812	-0.000144505	-0.00895783	0.0850641	0.021704	0.0312755	0.00947624	0.0127321	-0.00254257	0.0347741	0.00256664	0.00557189	0.012824	-0.0217978	-0.0410817	0.0930868	-0.0300452	-0.0671484	-0.00774931	0	0	-0.00275997	-0.00418039	0.000144505
-0.00895783	2010-11-21 21:30:00	0.118692	0.119942	0.00124955	-0.00895783	0.0840665	0.0214751	0.0307873	0.00928067	0.0126237	-0.00251418	0.0344423	0.00255458	0.00552943	0.0127448	-0.0213897	-0.0408124	0.0920524	-0.0296861	-0.0664345	-0.00780644	0	0	-0.00300475	-0.00500898	-0.00124955
-0.00895783	2010-11-21 22:00:00	0.118692	0.117651	-0.00104172	-0.00895783	0.0830753	0.0212298	0.0304291	0.00910576	0.0125561	-0.00248822	0.0341145	0.00254315	0.00539257	0.0126853	-0.021004	-0.0404083	0.0910097	-0.0293354	-0.065693	-0.00786278	0	0	-0.00312281	-0.00561827	0.00104172
-0.00895783	2010-11-21 22:30:00	0.11656	0.115936	-0.00062454	-0.00895783	0.0822924	0.020989	0.0301626	0.00895511	0.0125094	-0.00246473	0.0337923	0.00253244	0.00534543	0.0126068	-0.0206606	-0.0398802	0.0896522	-0.0289877	-0.0649567	-0.00791931	0	0	-0.00308846	-0.00598645	0.00062454
-0.00895783	2010-11-21 23:00:00	0.113717	0.114159	0.000441738	-0.00895783	0.081036	0.0207824	0.0297563	0.00881524	0.0124864	-0.00244413	0.0334665	0.00252221	0.00526428	0.0125631	-0.0201989	-0.039263	0.0881779	-0.0286554	-0.0642264	-0.00797617	0	0	-0.00288484	-0.00610488	-0.000441738
-0.00895783	2010-11-21 23:30:00	0.113717	0.114442	0.000724686	-0.00895783	0.0809286	0.0206962	0.0294472	0.00869675	0.0124643	-0.00242487	0.0331396	0.0025129	0.00531712	0.0126414	-0.0197634	-0.0385269	0.0865968	-0.0283256	-0.0634833	-0.00803308	0	0	-0.00250537	-0.00597854	-0.000724686
-0.00895783	2010-11-22	0.115139	0.1161	0.000961075	-0.00895783	0.0817115	0.0208162	0.0292093	0.00858689	0.0124763	-0.00240682	0.0328046	0.00250437	0.00518688	0.0127286	-0.0193078	-0.0378169	0.0849437	-0.0279814	-0.0627288	-0.00808862	0	0	-0.00195465	-0.0056257	-0.000961075
-0.00895783	2010-11-22 00:30:00	0.117982	0.118717	0.000735327	-0.00895783	0.0827596	0.0210028	0.0291657	0.00850242	0.012502	-0.00238874	0.0324563	0.00249581	0.0052048	0.0127446	-0.0188731	-0.0371641	0.0833309	-0.0276331	-0.0619617	-0.00814415	0	0	-0.0012485	-0.0050768	-0.000735327
-0.00895783	2010-11-22 01:00:00	0.119403	0.121037	0.00163431	-0.00895783	0.0831258	0.0212166	0.0292848	0.00842823	0.0125309	-0.00237053	0.0321067	0.0024881	0.00516325	0.0126114	-0.0185971	-0.0363916	0.0818622	-0.0272925	-0.061186	-0.00819906	0	0	-0.000413395	-0.00437259	-0.00163431
-0.00895783	2010-11-22 01:30:00	0.123667	0.124235	0.000567019	-0.00895783	0.0842748	0.0213454	0.0295339	0.00839731	0.0125593	-0.00235311	0.0317381	0.00248143	0.00511326	0.0124066	-0.0184071	-0.0356397	0.0804492	-0.0269672	-0.0604399	-0.00825326	0	0	0.00051489	-0.00356155	-0.000567019
-0.00895783	2010-11-22 02:00:00	0.12651	0.126255	-0.00025568	-0.00895783	0.0839656	0.0214232	0.0298385	0.00838354	0.0125842	-0.00233494	0.0313752	0.00247599	0.00509158	0.0122229	-0.0182246	-0.0348994	0.0791564	-0.0266598	-0.0596753	-0.00830685	0	0	0.00149325	-0.00269682	0.00025568
-0.00895783	2010-11-22 02:30:00	0.1258	0.128393	0.00259294	-0.00895783	0.084016	0.0214467	0.0299685	0.00839804	0.0125701	-0.00231636	0.031023	0.00247152	0.00509911	0.0120812	-0.0181048	-0.034234	0.0779782	-0.0263806	-0.0589474	-0.00835965	0	0	0.00247375	-0.00183276	-0.00259294
-0.00895783	2010-11-22 03:00:00	0.127932	0.130984	0.00305253	-0.00895783	0.0844327	0.0215356	0.0300679	0.00843432	0.0125211	-0.00229605	0.0306671	0.00246784	0.00513586	0.0120252	-0.0180321	-0.0335672	0.0769198	-0.0261132	-0.058227	-0.00841454	0	0	0.00340653	-0.00102137	-0.00305253
-0.00895783	2010-11-22 03:30:00	0.131486	0.134066	0.0025802	-0.00895783	0.0853229	0.0216987	0.0301967	0.00848273	0.0124387	-0.00227471	0.0303077	0.00246524	0.00524635	0.011952	-0.0178816	-0.0329772	0.0759148	-0.0258393	-0.0574918	-0.00847169	0	0	0.00424286	-0.000308868	-0.0025802
-0.00895783	2010-11-22 04:00:00	0.132907	0.136269	0.00336231	-0.00895783	0.0861058	0.0217964	0.0302853	0.0085334	0.0123259	-0.0022508	0.029954	0.00246347	0.00514066	0.0117901	-0.0177978	-0.0324569	0.0749791	-0.0255639	-0.0567553	-0.00852797	0	0	0.00493817	0.000267457	-0.00336231
-0.00895783	2010-11-22 04:30:00	0.134328	0.136441	0.00211257	-0.00895783	0.0853229	0.0217075	0.0304611	0.00858169	0.0121542	-0.00222782	0.0296083	0.00246293	0.00511897	0.0115392	-0.0177122	-0.0321262	0.0742466	-0.0252544	-0.0560348	-0.00858588	0	0	0.00545491	0.000681726	-0.00211257
-0.00895783	2010-11-22 05:00:00	0.132196	0.135404	0.00320721	-0.00895783	0.0840665	0.0214636	0.0305047	0.00862836	0.0119638	-0.00220333	0.0292678	0.00246301	0.0049538	0.0111451	-0.0176924	-0.031836	0.073892	-0.0249716	-0.0553283	-0.00864171	0	0	0.00576493	0.000921211	-0.00320721
-0.00895783	2010-11-22 05:30:00	0.130775	0.133371	0.00259598	-0.00895783	0.0826587	0.021013	0.0303975	0.00866278	0.0117384	-0.0021785	0.02894	0.00246316	0.00491796	0.0107625	-0.017786	-0.0316049	0.0735216	-0.0246789	-0.0546391	-0.00869793	0	0	0.00585127	0.000987133	-0.00259598
-0.00895783	2010-11-22 06:00:00	0.1258	0.129128	0.00332844	-0.00895783	0.0797796	0.0205233	0.0299932	0.00865979	0.0114907	-0.00215497	0.0286101	0.00246389	0.00489342	0.0103566	-0.0178259	-0.0314077	0.073215	-0.0243971	-0.0539648	-0.00875276	0	0	0.00570932	0.000894443	-0.00332844
-0.00895783	2010-11-22 06:30:00	0.122957	0.125496	0.00253977	-0.00895783	0.0781065	0.0199478	0.0293848	0.00864816	0.011215	-0.00213266	0.0282792	0.00246534	0.00484811	0.0101001	-0.0178313	-0.0312515	0.0728497	-0.0241048	-0.0532862	-0.00880159	0	0	0.00534703	0.000670599	-0.00253977
-0.00895783	2010-11-22 07:00:00	0.117982	0.121217	0.00323539	-0.00895783	0.0759093	0.0194502	0.0287097	0.00858988	0.0109186	-0.00211118	0.0279601	0.00246732	0.00488498	0.00985175	-0.01767	-0.0311139	0.0724762	-0.0238284	-0.0526086	-0.00884908	0	0	0.00478448	0.000353394	-0.00323539
-0.00895783	2010-11-22 07:30:00	0.114428	0.116324	0.00189587	-0.00895783	0.0738195	0.0187858	0.0279386	0.00849244	0.0106322	-0.00209021	0.0276562	0.00247069	0.00472929	0.00971003	-0.0173979	-0.0311619	0.0720445	-0.0235331	-0.0519604	-0.00889461	0	0	0.00405249	-1.20005e-05	-0.00189587
-0.00895783	2010-11-22 08:00:00	0.10661	0.109578	0.00296834	-0.00895783	0.0699997	0.0181015	0.0271161	0.0083507	0.0103593	-0.00206919	0.0273613	0.00247467	0.00464151	0.0095576	-0.0171845	-0.0311308	0.0716792	-0.0232497	-0.0513444	-0.00894105	0	0	0.00319068	-0.000376553	-0.00296834
-0.00895783	2010-11-22 08:30:00	0.101635	0.10426	0.00262563	-0.00895783	0.0678026	0.017351	0.0262139	0.00817043	0.0101307	-0.00204751	0.0270788	0.00247911	0.00443115	0.00947396	-0.0169682	-0.0310846	0.0713273	-0.0229524	-0.0507545	-0.00898715	0	0	0.00224492	-0.000691208	-0.00262563
-0.00895783	2010-11-22 09:00:00	0.0945274	0.098498	0.00397062	-0.00895783	0.0651318	0.0168174	0.0252473	0.00794987	0.00994674	-0.00202494	0.0268079	0.00248431	0.00426313	0.00932824	-0.0168844	-0.0309692	0.0708659	-0.0226375	-0.0501929	-0.00903155	0	0	0.00126439	-0.00091072	-0.00397062
-0.00895783	2010-11-22 09:30:00	0.0923952	0.0948346	0.00243939	-0.00895783	0.0642921	0.0163548	0.0242873	0.00770517	0.00979626	-0.00200355	0.0265563	0.00248982	0.00412159	0.0091518	-0.0167145	-0.0308214	0.070338	-0.0223257	-0.0496604	-0.00907641	0	0	0.000298495	-0.000997219	-0.00243939
-0.00895783	2010-11-22 10:00:00	0.0895523	0.0906229	0.00107057	-0.00895783	0.0623602	0.0160007	0.0235534	0.00745143	0.00967013	-0.00198236	0.0263202	0.00249609	0.00402719	0.00897974	-0.0164914	-0.0306255	0.0696603	-0.022021	-0.049171	-0.00911806	0	0	-0.000606143	-0.00092321	-0.00107057
-0.00895783	2010-11-22 10:30:00	0.0859986	0.0876206	0.001622	-0.00895783	0.0611038	0.0157012	0.0229014	0.00721496	0.00958054	-0.00196014	0.0260915	0.00250262	0.00395837	0.00887209	-0.0161142	-0.0303204	0.0687297	-0.021731	-0.0487114	-0.00915829	0	0	-0.00140852	-0.000673798	-0.001622
-0.00895783	2010-11-22 11:00:00	0.0838665	0.0862998	0.00243332	-0.00895783	0.060788	0.0155604	0.0224166	0.00698588	0.00953084	-0.00193686	0.0258789	0.00250929	0.0038828	0.00891327	-0.0155902	-0.0300136	0.0675695	-0.0214539	-0.0482625	-0.0091972	0	0	-0.0020756	-0.000247968	-0.00243332
-0.00895783	2010-11-22 11:30:00	0.0852879	0.0864268	0.00113886	-0.00895783	0.0611542	0.0156257	0.0221075	0.00676318	0.00952258	-0.00191413	0.0256699	0.00251547	0.00386682	0.00906054	-0.0150752	-0.029667	0.0662552	-0.0211622	-0.0478612	-0.00923383	0	0	-0.00258413	0.000341176	-0.00113886
-0.00895783	2010-11-22 12:00:00	0.0867094	0.0880292	0.0013198	-0.00895783	0.0623033	0.0158701	0.0219231	0.00657523	0.00953714	-0.00189294	0.0254703	0.00252171	0.00380358	0.00922394	-0.0145602	-0.0292733	0.0649673	-0.0208844	-0.0474775	-0.00926598	0	0	-0.00292169	0.00106719	-0.0013198
-0.00895783	2010-11-22 12:30:00	0.0895523	0.090702	0.00114965	-0.00895783	0.0639764	0.0161696	0.0220467	0.0064436	0.00955659	-0.00187255	0.0252804	0.00252707	0.00379891	0.00931339	-0.0141578	-0.0288419	0.063632	-0.020607	-0.0471137	-0.00929679	0	0	-0.00308716	0.00189207	-0.00114965
-0.00895783	2010-11-22 13:00:00	0.0923952	0.0926963	0.000301073	-0.00895783	0.0646078	0.0163993	0.0223908	0.00636562	0.00960191	-0.00185467	0.0250969	0.00253212	0.00364413	0.00928745	-0.0138433	-0.0282592	0.0624348	-0.0203557	-0.046747	-0.00932533	0	0	-0.00309023	0.00276877	-0.000301073
-0.00895783	2010-11-22 13:30:00	0.093106	0.0943527	0.00124666	-0.00895783	0.0648161	0.0164855	0.0227184	0.00634683	0.0096633	-0.00183725	0.0249224	0.00253676	0.00359504	0.00924305	-0.0136198	-0.0275861	0.0612004	-0.0201199	-0.046399	-0.00934939	0	0	-0.00295045	0.00364447	-0.00124666
-0.00895783	2010-11-22 14:00:00	0.0945274	0.0957021	0.00117468	-0.00895783	0.0646078	0.0165086	0.0230078	0.00635783	0.00972062	-0.00182155	0.0247556	0.00254111	0.00359504	0.00922782	-0.0134179	-0.0268226	0.0599766	-0.019892	-0.046081	-0.00937244	0	0	-0.00269547	0.00446404	-0.00117468
-0.00895783	2010-11-22 14:30:00	0.0959489	0.0974441	0.00149521	-0.00895783	0.0650245	0.0165864	0.0231519	0.00640111	0.00976508	-0.00180752	0.0245981	0.0025452	0.00361388	0.00925092	-0.0132708	-0.0260343	0.05863	-0.0196664	-0.0458069	-0.00939399	0	0	-0.00235893	0.00517376	-0.00149521
-0.00895783	2010-11-22 15:00:00	0.0980811	0.0993193	0.00123819	-0.00895783	0.0657064	0.0166717	0.0232349	0.00646041	0.00977537	-0.00179617	0.0244532	0.00254932	0.00373373	0.00925467	-0.0130552	-0.0252914	0.0572385	-0.0194464	-0.045549	-0.00940973	0	0	-0.00197798	0.00572483	-0.00123819
-0.00895783	2010-11-22 15:30:00	0.0980811	0.100321	0.00224023	-0.00895783	0.0657569	0.0167148	0.0233168	0.00652258	0.00975642	-0.00178759	0.0243197	0.00255335	0.00381397	0.00927996	-0.0128234	-0.0246336	0.0560016	-0.0192646	-0.0453108	-0.00942282	0	0	-0.0015906	0.0060765	-0.00224023
-0.00895783	2010-11-22 16:00:00	0.0995026	0.100371	0.000868535	-0.00895783	0.0653907	0.0166992	0.0233824	0.0065899	0.00973241	-0.0017831	0.0242068	0.00255686	0.00377905	0.00933882	-0.0126428	-0.024126	0.0548823	-0.0191119	-0.0450979	-0.00943332	0	0	-0.00123306	0.00619864	-0.000868535
-0.00895783	2010-11-22 16:30:00	0.0987918	0.100956	0.00216427	-0.00895783	0.065599	0.0167228	0.0234468	0.00663645	0.00969351	-0.00178	0.0241065	0.00256005	0.00377151	0.00945704	-0.0125046	-0.0237251	0.0541469	-0.0189951	-0.0449162	-0.00944195	0	0	-0.000937395	0.00607361	-0.00216427
-0.00895783	2010-11-22 17:00:00	0.100213	0.101099	0.000885671	-0.00895783	0.0658642	0.0167499	0.0234937	0.0066536	0.00964751	-0.00177941	0.0240139	0.00256301	0.00371581	0.00952829	-0.0125802	-0.0233364	0.0536593	-0.0189052	-0.0447514	-0.00944777	0	0	-0.000729307	0.0056973	-0.000885671
-0.00895783	2010-11-22 17:30:00	0.0995026	0.100427	0.000923942	-0.00895783	0.0657064	0.0167268	0.023509	0.00666686	0.00960575	-0.00178146	0.0239241	0.00256562	0.00376489	0.00951461	-0.0127594	-0.0229435	0.0533102	-0.0188394	-0.0445883	-0.00945067	0	0	-0.000626517	0.0050793	-0.000923942
-0.00895783	2010-11-22 18:00:00	0.0966596	0.0987788	0.00211922	-0.00895783	0.0651824	0.0165561	0.0234926	0.00668525	0.00955739	-0.00178606	0.0238479	0.00256861	0.0037545	0.00945653	-0.0129196	-0.0226396	0.053025	-0.0187858	-0.0444121	-0.00945126	0	0	-0.000637617	0.00424236	-0.00211922
-0.00895783	2010-11-22 18:30:00	0.0938167	0.0957855	0.00196876	-0.00895783	0.0636671	0.0163268	0.0234204	0.00670252	0.00952138	-0.0017923	0.0237787	0.0025718	0.00377437	0.00937315	-0.0130434	-0.0223658	0.0528038	-0.0187333	-0.0442694	-0.00945205	0	0	-0.000761561	0.00322099	-0.00196876
-0.00895783	2010-11-22 19:00:00	0.0895523	0.0931573	0.00360503	-0.00895783	0.0629852	0.0161091	0.0231583	0.00670128	0.00949264	-0.00179937	0.0237293	0.00257493	0.00375827	0.00927945	-0.0130336	-0.0222427	0.0526386	-0.0186991	-0.0441581	-0.00945069	0	0	-0.00098777	0.00205949	-0.00360503
-0.00895783	2010-11-22 19:30:00	0.0881308	0.0907128	0.00258204	-0.00895783	0.062619	0.0159185	0.022895	0.00667702	0.00947269	-0.00180674	0.0237031	0.00257763	0.00383942	0.00920394	-0.0129969	-0.0222385	0.05254	-0.0187036	-0.0440953	-0.0094472	0	0	-0.00129686	0.000809421	-0.00258204
-0.00895783	2010-11-22 20:00:00	0.0852879	0.0874496	0.0021617	-0.00895783	0.0614699	0.0157319	0.0226132	0.00663673	0.00947828	-0.00181486	0.0236936	0.00258015	0.00385449	0.00930952	-0.0129775	-0.0222712	0.0525053	-0.0187388	-0.0440872	-0.00944091	0	0	-0.00166194	-0.000473193	-0.0021617
-0.00895783	2010-11-22 20:30:00	0.082445	0.0847568	0.00231177	-0.00895783	0.060788	0.0156692	0.02229	0.0065947	0.00950366	-0.00182519	0.0236832	0.00258285	0.00388474	0.00953165	-0.0129725	-0.0224077	0.0525003	-0.0187919	-0.0441023	-0.0094328	0	0	-0.0020504	-0.00173096	-0.00231177
-0.00895783	2010-11-22 21:00:00	0.0817343	0.0844985	0.00276418	-0.00895783	0.0620445	0.0156572	0.022147	0.00653066	0.00956168	-0.00183875	0.0236755	0.00258555	0.00387344	0.00980166	-0.0130038	-0.0225305	0.0527165	-0.0188838	-0.0441217	-0.0094246	0	0	-0.00242609	-0.00290814	-0.00276418
-0.00895783	2010-11-22 21:30:00	0.0788913	0.0826899	0.00379856	-0.00895783	0.0615204	0.0157928	0.0220487	0.00645296	0.0096569	-0.00185541	0.0236833	0.00258851	0.00379697	0.00997398	-0.0130679	-0.0226802	0.0530072	-0.0190053	-0.0441433	-0.00941652	0	0	-0.00275173	-0.00395366	-0.00379856
-0.00895783	2010-11-22 22:00:00	0.0796021	0.0830223	0.00342023	-0.00895783	0.0626695	0.0158785	0.0220248	0.00639552	0.00978136	-0.00187479	0.0237074	0.00259217	0.00382722	0.0101539	-0.0131614	-0.0227774	0.053343	-0.019149	-0.0442078	-0.0094076	0	0	-0.00299145	-0.00482373	-0.00342023
-0.00895783	2010-11-22 22:30:00	0.0788913	0.0831539	0.00426262	-0.00895783	0.0630356	0.0161074	0.0221908	0.00634435	0.00994659	-0.00189539	0.0237427	0.00259591	0.00373944	0.0103594	-0.0132654	-0.0227867	0.0535907	-0.0192993	-0.0442986	-0.0093984	0	0	-0.00311333	-0.00548413	-0.00426262
-0.00895783	2010-11-22 23:00:00	0.0803128	0.0848632	0.00455043	-0.00895783	0.0645004	0.0164144	0.0223885	0.00632781	0.010156	-0.00191741	0.0238012	0.00259995	0.00370166	0.0105576	-0.0133525	-0.0227374	0.0536412	-0.0194377	-0.0444309	-0.00938826	0	0	-0.00309161	-0.00591197	-0.00455043
-0.00895783	2010-11-22 23:30:00	0.0831557	0.0876752	0.00451953	-0.00895783	0.0663314	0.0167913	0.0227229	0.00632843	0.0104035	-0.00194085	0.0238791	0.00260465	0.0037884	0.0107261	-0.0133223	-0.0227756	0.0536652	-0.01957	-0.0446168	-0.00937679	0	0	-0.0029087	-0.00609686	-0.00451953
-0.00895783	2010-11-23	0.0852879	0.0905207	0.00523282	-0.00895783	0.0676383	0.0172227	0.0231652	0.00635619	0.0106644	-0.0019653	0.0239754	0.0026099	0.00400459	0.0108488	-0.0132747	-0.0228694	0.0536304	-0.0197213	-0.044846	-0.00936288	0	0	-0.00255663	-0.00604133	-0.00523282
-0.00895783	2010-11-23 00:30:00	0.090263	0.0943335	0.00407047	-0.00895783	0.0696271	0.0176387	0.0236939	0.00643061	0.0109367	-0.0019905	0.024091	0.00261533	0.00400642	0.0109896	-0.0131473	-0.0230175	0.0535746	-0.019897	-0.045116	-0.00934576	0	0	-0.00203793	-0.00576059	-0.00407047
-0.00895783	2010-11-23 01:00:00	0.093106	0.0986233	0.00551729	-0.00895783	0.0713507	0.0181208	0.0242696	0.00652558	0.0112089	-0.00201662	0.0242427	0.00262081	0.00410081	0.0111805	-0.0130145	-0.0231182	0.0536121	-0.0201014	-0.0454251	-0.00932806	0	0	-0.00136588	-0.00528159	-0.00551729
-0.00895783	2010-11-23 01:30:00	0.0987918	0.103634	0.00484229	-0.00895783	0.073289	0.0186647	0.0249074	0.00664141	0.0114925	-0.00204479	0.0244054	0.00262604	0.00416873	0.0114113	-0.0130189	-0.0231548	0.0538442	-0.0203355	-0.045789	-0.00931032	0	0	-0.000564044	-0.00464132	-0.00484229
-0.00895783	2010-11-23 02:00:00	0.104478	0.11001	0.00553274	-0.00895783	0.0762691	0.0192828	0.0256011	0.00678365	0.0117613	-0.0020751	0.0245837	0.00263184	0.00426118	0.0117292	-0.0131694	-0.0232207	0.0541002	-0.0205805	-0.0461512	-0.00928922	0	0	0.000334843	-0.00388455	-0.00553274
-0.00895783	2010-11-23 02:30:00	0.109453	0.11622	0.00676736	-0.00895783	0.0786746	0.0200249	0.0263733	0.00694429	0.0120167	-0.00210654	0.0247752	0.00263802	0.00434896	0.0119965	-0.0134094	-0.0231904	0.0544762	-0.0208199	-0.0465282	-0.00926575	0	0	0.00129063	-0.00306103	-0.00676736
-0.00895783	2010-11-23 03:00:00	0.117271	0.123612	0.00634134	-0.00895783	0.082286	0.0206749	0.0273105	0.00713432	0.0122569	-0.00214057	0.0249953	0.00264432	0.00437065	0.0121695	-0.0137438	-0.023061	0.0548868	-0.0210705	-0.0469378	-0.00924112	0	0	0.00225804	-0.0022224	-0.00634134
-0.00895783	2010-11-23 03:30:00	0.121535	0.128364	0.00682904	-0.00895783	0.083492	0.0212001	0.0282585	0.00733925	0.0124903	-0.00217498	0.0252467	0.0026507	0.0044405	0.0122305	-0.0140551	-0.0229548	0.0553322	-0.0213193	-0.0474109	-0.0092141	0	0	0.00318929	-0.00141886	-0.00682904
-0.00895783	2010-11-23 04:00:00	0.12651	0.132479	0.00596845	-0.00895783	0.084641	0.0215041	0.0290885	0.0075742	0.0127021	-0.0022078	0.0255112	0.00265703	0.00450842	0.0123038	-0.0142966	-0.0230391	0.0558441	-0.0215623	-0.0479461	-0.00918699	0	0	0.00403701	-0.000695931	-0.00596845
-0.00895783	2010-11-23 04:30:00	0.130064	0.135936	0.00587173	-0.00895783	0.0855817	0.0218227	0.0297722	0.0078118	0.0129088	-0.00224129	0.0257955	0.00266303	0.00457348	0.0123946	-0.0145863	-0.023182	0.0563961	-0.0218071	-0.0485163	-0.00915887	0	0	0.00475713	-9.15094e-05	-0.00587173
-0.00895783	2010-11-23 05:00:00	0.132196	0.139722	0.00752601	-0.00895783	0.0873622	0.022099	0.0303073	0.008038	0.0130753	-0.00227663	0.0260936	0.00266895	0.00468203	0.0124803	-0.014831	-0.0234366	0.0570601	-0.0220619	-0.0491279	-0.00913092	0	0	0.00531165	0.000366674	-0.00752601
-0.00895783	2010-11-23 05:30:00	0.135039	0.141508	0.00646922	-0.00895783	0.0877284	0.0223248	0.0306993	0.00824682	0.0131963	-0.00231434	0.0264069	0.00267466	0.00484616	0.0125362	-0.0150627	-0.0237663	0.05782	-0.0223446	-0.0497588	-0.00910055	0	0	0.00567105	0.000662869	-0.00646922
-0.00895783	2010-11-23 06:00:00	0.136461	0.142684	0.00622286	-0.00895783	0.0880946	0.0224416	0.0310564	0.00845164	0.0132871	-0.00235298	0.026736	0.0026805	0.00495095	0.0126516	-0.0152718	-0.0242493	0.0586869	-0.0226401	-0.0504235	-0.00906856	0	0	0.00581613	0.000794312	-0.00622286
-0.00895783	2010-11-23 06:30:00	0.137171	0.143618	0.00644691	-0.00895783	0.0886691	0.0225971	0.0313502	0.0086213	0.0133918	-0.00239254	0.0270687	0.00268612	0.00495004	0.0127996	-0.0154806	-0.0248225	0.0597641	-0.0229784	-0.0511241	-0.0090346	0	0	0.00573932	0.000771325	-0.00644691
-0.00895783	2010-11-23 07:00:00	0.139304	0.144688	0.00538456	-0.00895783	0.0895089	0.0227642	0.0315926	0.00875057	0.0135139	-0.00243411	0.027402	0.00269143	0.00496134	0.0130383	-0.0157487	-0.0252853	0.0609881	-0.0233466	-0.0518161	-0.00899613	0	0	0.00544509	0.000616447	-0.00538456
-0.00895783	2010-11-23 07:30:00	0.137882	0.145248	0.00736562	-0.00895783	0.0900835	0.0230086	0.0317904	0.00884028	0.0136461	-0.00247752	0.0277369	0.00269651	0.00503587	0.0133026	-0.0161129	-0.0256967	0.0622088	-0.0236948	-0.0525179	-0.00895646	0	0	0.00494976	0.000362671	-0.00736562
-0.00895783	2010-11-23 08:00:00	0.138593	0.146474	0.00788109	-0.00895783	0.0918575	0.023153	0.0320264	0.00893062	0.01379	-0.00252328	0.0280683	0.00270144	0.00505288	0.0134879	-0.0165027	-0.0261094	0.0633099	-0.0240073	-0.0532188	-0.00891603	0	0	0.00428037	5.08754e-05	-0.00788109
-0.00895783	2010-11-23 08:30:00	0.137171	0.144842	0.00767014	-0.00895783	0.0910242	0.0232041	0.032331	0.00901119	0.0139691	-0.00256787	0.0284189	0.00270584	0.00507457	0.0135738	-0.0168154	-0.0265298	0.0643442	-0.0243442	-0.0539231	-0.00887687	0	0	0.003473	-0.000273359	-0.00767014
-0.00895783	2010-11-23 09:00:00	0.136461	0.143156	0.00669529	-0.00895783	0.0903992	0.0231348	0.032474	0.00909063	0.014183	-0.00260936	0.0287734	0.00270994	0.0051095	0.0136941	-0.0170551	-0.0269797	0.0653733	-0.0246965	-0.0546569	-0.00883765	0	0	0.00257042	-0.000563308	-0.00669529
-0.00895783	2010-11-23 09:30:00	0.137171	0.142582	0.00541095	-0.00895783	0.0906075	0.0232308	0.0325384	0.00915095	0.0144325	-0.00264838	0.0291244	0.00271391	0.00516702	0.0139638	-0.0172127	-0.0274556	0.0663543	-0.025076	-0.0553961	-0.0087993	0	0	0.00161943	-0.000774787	-0.00541095
-0.00895783	2010-11-23 10:00:00	0.138593	0.144351	0.0057581	-0.00895783	0.0926973	0.0235912	0.0326204	0.00919575	0.014698	-0.00268418	0.0294721	0.00271759	0.0052274	0.0143827	-0.0172965	-0.0280072	0.0672313	-0.0254653	-0.0561089	-0.00876089	0	0	0.000667829	-0.000869659	-0.0057581
-0.00895783	2010-11-23 10:30:00	0.142147	0.147125	0.00497873	-0.00895783	0.0953111	0.0241702	0.0328139	0.00923316	0.0149492	-0.00271959	0.0298167	0.00272136	0.00532648	0.014798	-0.0174063	-0.0285327	0.0680791	-0.0258788	-0.0568183	-0.00872316	0	0	-0.000238438	-0.000818904	-0.00497873
-0.00895783	2010-11-23 11:00:00	0.143568	0.150298	0.00672971	-0.00895783	0.0975652	0.0247572	0.033346	0.00928157	0.0151888	-0.00275539	0.0301623	0.00272487	0.00552658	0.0152525	-0.0175308	-0.0290047	0.0689296	-0.0263238	-0.0575168	-0.00868429	0	0	-0.00105813	-0.000605007	-0.00672971
-0.00895783	2010-11-23 11:30:00	0.147122	0.153735	0.00661295	-0.00895783	0.0997054	0.0254104	0.0340418	0.00936	0.0154479	-0.00278972	0.0305123	0.00272806	0.00553034	0.0156967	-0.017646	-0.0294665	0.0698041	-0.0268056	-0.0582118	-0.00864441	0	0	-0.00175707	-0.00022349	-0.00661295
-0.00895783	2010-11-23 12:00:00	0.15565	0.15891	0.00325957	-0.00895783	0.102951	0.0261174	0.034944	0.00946997	0.0157238	-0.00282171	0.0308596	0.00273088	0.00547178	0.0162201	-0.0178047	-0.029871	0.0706947	-0.0272999	-0.0589211	-0.00860322	0	0	-0.00231005	0.000316543	-0.00325957
-0.00895783	2010-11-23 12:30:00	0.164179	0.164943	0.000763639	-0.00895783	0.106297	0.0270074	0.0358965	0.00958467	0.0160145	-0.00285257	0.0311883	0.00273296	0.00557177	0.0166704	-0.0180268	-0.030197	0.0716625	-0.0277649	-0.0596143	-0.00856053	0	0	-0.00270208	0.000992873	-0.000763639
-0.00895783	2010-11-23 13:00:00	0.167733	0.171779	0.00404571	-0.00895783	0.110325	0.0277855	0.03692	0.00976269	0.0162749	-0.00288246	0.0315076	0.002734	0.00575109	0.0169118	-0.018373	-0.0303889	0.0725741	-0.0282096	-0.0602814	-0.00851765	0	0	-0.00292888	0.00177161	-0.00404571
-0.00895783	2010-11-23 13:30:00	0.170576	0.175955	0.00537892	-0.00895783	0.111948	0.0282689	0.0380788	0.00999887	0.016492	-0.00291089	0.0318139	0.00273452	0.00595678	0.0169622	-0.0186792	-0.0305612	0.0732404	-0.0286292	-0.0609382	-0.00847536	0	0	-0.00299677	0.00260946	-0.00537892
-0.00895783	2010-11-23 14:00:00	0.171997	0.177474	0.00547688	-0.00895783	0.111373	0.0284373	0.0389852	0.0102874	0.0166927	-0.00293718	0.032092	0.00273425	0.0061087	0.0169339	-0.0188977	-0.0308169	0.0739125	-0.0290324	-0.0615435	-0.00843224	0	0	-0.00292172	0.00345671	-0.00547688
-0.00895783	2010-11-23 14:30:00	0.176972	0.179852	0.00287916	-0.00895783	0.111689	0.0285075	0.0396294	0.0105745	0.0168482	-0.00296017	0.0323601	0.00273332	0.00627283	0.0169989	-0.0191208	-0.0311247	0.0747925	-0.0294591	-0.0620773	-0.00838732	0	0	-0.00272791	0.00426063	-0.00287916
-0.00895783	2010-11-23 15:00:00	0.178394	0.182712	0.0043184	-0.00895783	0.112579	0.0286621	0.0399798	0.0108142	0.0169578	-0.00297839	0.0326067	0.00273155	0.00648046	0.0171521	-0.019335	-0.0315235	0.0758378	-0.0298834	-0.0625928	-0.0083419	0	0	-0.00244579	0.004969	-0.0043184
-0.00895783	2010-11-23 15:30:00	0.179815	0.185509	0.00569337	-0.00895783	0.113671	0.0289847	0.0400967	0.0110306	0.0170149	-0.00299368	0.0328363	0.00272882	0.00670783	0.0172771	-0.0197104	-0.0319583	0.0770031	-0.0302853	-0.0630647	-0.00829629	0	0	-0.00210969	0.00553363	-0.00569337
-0.00895783	2010-11-23 16:00:00	0.18408	0.188853	0.00477283	-0.00895783	0.115458	0.029226	0.0404277	0.0112151	0.0170123	-0.00300632	0.0330477	0.0027251	0.00689754	0.017331	-0.0202513	-0.0323291	0.0783391	-0.0306861	-0.0635037	-0.00825096	0	0	-0.00175542	0.00591356	-0.00477283
-0.00895783	2010-11-23 16:30:00	0.18479	0.189691	0.00490035	-0.00895783	0.1153	0.0293629	0.0407554	0.0113613	0.0169587	-0.00301692	0.0332432	0.00272071	0.00690896	0.0173092	-0.0208566	-0.032741	0.0798803	-0.0310822	-0.0639104	-0.00820502	0	0	-0.00141766	0.00607764	-0.00490035
-0.00895783	2010-11-23 17:00:00	0.185501	0.189628	0.00412637	-0.00895783	0.114776	0.0293086	0.0409978	0.0114877	0.0168853	-0.00302354	0.0334261	0.00271525	0.00686832	0.0172888	-0.0214908	-0.0332405	0.0816189	-0.0314622	-0.0642914	-0.0081581	0	0	-0.00112769	0.0060065	-0.00412637
-0.00895783	2010-11-23 17:30:00	0.18479	0.189692	0.00490173	-0.00895783	0.114726	0.0292153	0.0412194	0.0115595	0.0167684	-0.00302531	0.033593	0.00270878	0.00687962	0.0172642	-0.0221483	-0.0338416	0.0835199	-0.0318317	-0.0646277	-0.00811168	0	0	-0.000911246	0.00569372	-0.00490173
-0.00895783	2010-11-23 18:00:00	0.183369	0.188535	0.00516586	-0.00895783	0.114252	0.0290989	0.04112	0.0116084	0.0166218	-0.00302221	0.0337472	0.0027012	0.00688248	0.0172221	-0.0228285	-0.0344928	0.0853991	-0.0321735	-0.0649379	-0.00806494	0	0	-0.000786931	0.00514609	-0.00516586
-0.00895783	2010-11-23 18:30:00	0.183369	0.186583	0.00321355	-0.00895783	0.113311	0.0289318	0.0409856	0.0116607	0.0164158	-0.00301652	0.0338841	0.00269243	0.00706271	0.0171293	-0.0233499	-0.0351633	0.0870678	-0.0324555	-0.0652162	-0.0080182	0	0	-0.000765009	0.00438317	-0.00321355
-0.00895783	2010-11-23 19:00:00	0.181237	0.184141	0.0029039	-0.00895783	0.112737	0.0286603	0.0408206	0.0116958	0.0161879	-0.00300682	0.0340059	0.00268247	0.00705609	0.0169073	-0.0236766	-0.0360404	0.0886035	-0.0326852	-0.0654674	-0.00797105	0	0	-0.000846851	0.00343602	-0.0029039
-0.00895783	2010-11-23 19:30:00	0.176972	0.179573	0.00260077	-0.00895783	0.110698	0.0281555	0.0405366	0.0117124	0.0159441	-0.00299301	0.0341157	0.00267238	0.00700986	0.0166134	-0.0238223	-0.0371122	0.0901659	-0.0328733	-0.0656888	-0.00792322	0	0	-0.00102493	0.00234532	-0.00260077
-0.00895783	2010-11-23 20:00:00	0.169865	0.173086	0.00322055	-0.00895783	0.107086	0.0275494	0.0400351	0.0116857	0.0156896	-0.00297451	0.0342051	0.00266175	0.00701077	0.016233	-0.0238097	-0.0382599	0.0918617	-0.0330488	-0.065881	-0.00787627	0	0	-0.00128337	0.00115898	-0.00322055
-0.00895783	2010-11-23 20:30:00	0.166311	0.168114	0.00180246	-0.00895783	0.105363	0.026842	0.0393764	0.0116194	0.0154429	-0.00295283	0.0342798	0.00265017	0.00701363	0.0159417	-0.0239411	-0.0393015	0.0934664	-0.0331915	-0.0660389	-0.0078277	0	0	-0.00159911	-7.05329e-05	-0.00180246
-0.00895783	2010-11-23 21:00:00	0.159204	0.161689	0.00248457	-0.00895783	0.102275	0.026235	0.0385342	0.0115035	0.0151921	-0.0029316	0.0343467	0.0026379	0.00700518	0.0156571	-0.0241085	-0.0400929	0.0948576	-0.0332808	-0.0661743	-0.00777752	0	0	-0.00194341	-0.00128907	-0.00248457
-0.00895783	2010-11-23 21:30:00	0.154229	0.156127	0.00189845	-0.00895783	0.100129	0.0256013	0.0375687	0.0113618	0.0149481	-0.00291104	0.0344057	0.00262522	0.00698155	0.0154356	-0.02422	-0.0407681	0.0959959	-0.0333162	-0.0662963	-0.00772792	0	0	-0.00228381	-0.00244372	-0.00189845
-0.00895783	2010-11-23 22:00:00	0.148543	0.150894	0.0023504	-0.00895783	0.0978809	0.0250761	0.0367189	0.0111804	0.0147146	-0.00289053	0.0344455	0.00261198	0.00695233	0.0152338	-0.024337	-0.0412723	0.0969874	-0.033306	-0.0663904	-0.00768263	0	0	-0.0025863	-0.00348552	-0.0023504
-0.00895783	2010-11-23 22:30:00	0.142857	0.146471	0.00361366	-0.00895783	0.0962078	0.0246016	0.0358845	0.010968	0.0145212	-0.00286927	0.0344723	0.00259741	0.00681183	0.0150464	-0.0243154	-0.0417066	0.0977387	-0.0332564	-0.066446	-0.00763752	0	0	-0.00281759	-0.00437198	-0.00361366
-0.00895783	2010-11-23 23:00:00	0.139304	0.142728	0.00342405	-0.00895783	0.0946356	0.0242239	0.0351201	0.0107359	0.0143643	-0.0028447	0.0344945	0.00258177	0.00667302	0.014915	-0.0242606	-0.0419633	0.0982316	-0.0331334	-0.0664782	-0.00759341	0	0	-0.00294744	-0.00506911	-0.00342405
-0.00895783	2010-11-23 23:30:00	0.13575	0.140148	0.00439852	-0.00895783	0.0937454	0.0239862	0.0345008	0.0104913	0.0142481	-0.00282012	0.0345046	0.00256543	0.00651642	0.0147146	-0.0242297	-0.0420629	0.0984418	-0.0329538	-0.0664896	-0.00754852	0	0	-0.00295072	-0.00555311	-0.00439852
-0.00895783	2010-11-24	0.135039	0.1389	0.00386036	-0.00895783	0.0937454	0.0238382	0.0340171	0.0102607	0.014168	-0.00279513	0.0344974	0.00254848	0.00637203	0.0145121	-0.0241649	-0.0421939	0.0983586	-0.0327159	-0.066465	-0.00750526	0	0	-0.0028093	-0.00581141	-0.00386036
-0.00895783	2010-11-24 00:30:00	0.13575	0.137653	0.00190303	-0.00895783	0.0930635	0.0237565	0.0336611	0.0100581	0.0141034	-0.00276871	0.0344836	0.00253093	0.00633619	0.0142616	-0.0239619	-0.0423407	0.0981294	-0.0324661	-0.066404	-0.00746277	0	-1.28139e-05	-0.00251346	-0.00584317	-0.00191584
-0.00895783	2010-11-24 01:00:00	0.134328	0.137406	0.00307797	-0.00895783	0.0928552	0.0236556	0.0334667	0.0098897	0.0140632	-0.00274234	0.0344502	0.00251317	0.00621348	0.0141098	-0.0236761	-0.0424516	0.0977799	-0.0322232	-0.0663272	-0.0074201	0	-6.99894e-05	-0.00206284	-0.00565912	-0.00314796
-0.00895783	2010-11-24 01:30:00	0.137171	0.137547	0.000375823	-0.00895783	0.0924385	0.023628	0.0333521	0.00975632	0.0140385	-0.0027158	0.0344037	0.00249468	0.00610402	0.0139993	-0.0232712	-0.0425046	0.0972198	-0.0319735	-0.0662028	-0.0073779	0	-0.000136286	-0.00146683	-0.00528088	-0.00051211
-0.00895783	2010-11-24 02:00:00	0.13575	0.139238	0.00348815	-0.00895783	0.0928552	0.0236783	0.0332396	0.00965109	0.0140145	-0.00268809	0.0343509	0.00247545	0.00608142	0.0139499	-0.0227728	-0.042416	0.0965662	-0.0317206	-0.0660518	-0.00733471	-3.55792e-37	-0.000198655	-0.000744356	-0.00473953	-0.00368681
-0.00895783	2010-11-24 02:30:00	0.138593	0.141474	0.00288093	-0.00895783	0.0935875	0.0238178	0.0332429	0.00957402	0.0139839	-0.0026615	0.0342791	0.00245551	0.00605117	0.0139216	-0.0223723	-0.0422223	0.0956357	-0.031423	-0.0658946	-0.00729196	-2.09551e-30	-0.000255087	7.69784e-05	-0.00407381	-0.00313602
-0.00895783	2010-11-24 03:00:00	0.140725	0.14384	0.0031147	-0.00895783	0.0943199	0.0239698	0.0333282	0.00952758	0.0139551	-0.00263763	0.0341944	0.00243497	0.00589743	0.0138339	-0.021985	-0.0419061	0.0946012	-0.0311052	-0.0657089	-0.00725061	-7.0602e-26	-0.0003059	0.000962269	-0.00332775	-0.0034206
-0.00895783	2010-11-24 03:30:00	0.144279	0.14577	0.00149125	-0.00895783	0.0944273	0.0240089	0.0334931	0.0095133	0.0139076	-0.00261356	0.0340903	0.00241369	0.00584458	0.0137025	-0.021641	-0.0414686	0.0935639	-0.0307794	-0.0655009	-0.00720535	-1.23818e-22	-0.000351837	0.00187123	-0.00254799	-0.00184309
-0.00895783	2010-11-24 04:00:00	0.144989	0.146912	0.00192275	-0.00895783	0.0939537	0.0239857	0.033622	0.00951968	0.0138528	-0.00259112	0.0339713	0.00239147	0.00574927	0.013516	-0.0213819	-0.0408872	0.0924496	-0.0304294	-0.0652759	-0.00716187	-3.41365e-20	-0.000393624	0.00276046	-0.00178095	-0.00231637
-0.00895783	2010-11-24 04:30:00	0.1457	0.148204	0.00250362	-0.00895783	0.0939537	0.0238849	0.0336853	0.00953756	0.013794	-0.00256851	0.033841	0.0023679	0.00567941	0.013296	-0.021148	-0.0402853	0.0912441	-0.0300585	-0.0650284	-0.00711784	-2.73591e-18	-0.000431885	0.00358603	-0.00106993	-0.0029355
-0.00895783	2010-11-24 05:00:00	0.147122	0.148453	0.0013311	-0.00895783	0.0931709	0.0237453	0.0336633	0.00955195	0.0137032	-0.00254774	0.0336963	0.00234294	0.00566149	0.0130528	-0.0208723	-0.0395906	0.0899564	-0.0296809	-0.0647557	-0.00707355	-9.22128e-17	-0.000467133	0.00430611	-0.000452346	-0.00179824
-0.00895783	2010-11-24 05:30:00	0.147122	0.147808	0.000686582	-0.00895783	0.0920218	0.023516	0.0334962	0.00956922	0.0135851	-0.00252877	0.0335339	0.00231735	0.00566811	0.0128292	-0.0206293	-0.0388592	0.0885833	-0.0292815	-0.0644514	-0.00703028	-1.65367e-15	-0.000499787	0.0048835	4.26532e-05	-0.00118637
-0.00895783	2010-11-24 06:00:00	0.1457	0.146939	0.00123883	-0.00895783	0.091182	0.0233099	0.0332657	0.00958411	0.0134265	-0.00251236	0.0333447	0.0022917	0.00565487	0.0125962	-0.0203479	-0.0382631	0.087189	-0.0288747	-0.0641149	-0.00698872	-1.8461e-14	-0.000530189	0.00528802	0.000396079	-0.00176902
-0.00895783	2010-11-24 06:30:00	0.144279	0.146221	0.00194229	-0.00895783	0.0907653	0.0230495	0.0330177	0.00957362	0.0132653	-0.00249741	0.0331404	0.00226559	0.00558319	0.0123964	-0.020029	-0.0377075	0.0859869	-0.0284975	-0.0637244	-0.00694937	-1.43041e-13	-0.000558622	0.00549837	0.000600335	-0.00250092
-0.00895783	2010-11-24 07:00:00	0.142857	0.143588	0.000731006	-0.00895783	0.0889344	0.0228006	0.0326714	0.00953384	0.0131008	-0.00248406	0.0329387	0.00223922	0.00551904	0.0122446	-0.0198243	-0.0372279	0.0848834	-0.0281393	-0.0633087	-0.00691357	-8.31489e-13	-0.000585319	0.00550351	0.000659664	-0.00131633
-0.00895783	2010-11-24 07:30:00	0.138593	0.141862	0.00326911	-0.00895783	0.0882525	0.0225247	0.0322816	0.00947793	0.0129422	-0.00247237	0.0327361	0.00221202	0.00547281	0.0121581	-0.0196753	-0.0367511	0.0839585	-0.0277955	-0.0629055	-0.00687973	-3.83923e-12	-0.000610476	0.0053034	0.00058976	-0.00387958
-0.00895783	2010-11-24 08:00:00	0.136461	0.139733	0.00327226	-0.00895783	0.0874696	0.0222372	0.0319844	0.00940249	0.0127968	-0.00246136	0.0325237	0.00218417	0.00534166	0.0120682	-0.0195994	-0.0362599	0.0831186	-0.0274656	-0.062494	-0.00684728	-1.46977e-11	-0.000634258	0.00490902	0.000416545	-0.00390652
-0.00895783	2010-11-24 08:30:00	0.134328	0.135818	0.00148982	-0.00895783	0.0853798	0.0218835	0.0315857	0.00931441	0.0126812	-0.00245048	0.0323003	0.00215614	0.00524259	0.011902	-0.0195141	-0.0357931	0.0822575	-0.0271425	-0.0620698	-0.00681637	-4.82087e-11	-0.000656805	0.00434166	0.000174168	-0.00214663
-0.00895783	2010-11-24 09:00:00	0.130774	0.132302	0.00152754	-0.00895783	0.084016	0.0213787	0.0310975	0.00921883	0.0125797	-0.0024393	0.0320566	0.00212785	0.00517273	0.0117704	-0.0193838	-0.0353865	0.0814445	-0.0268509	-0.061609	-0.00678945	-1.38987e-10	-0.000678239	0.00363163	-9.76323e-05	-0.00220578
-0.00895783	2010-11-24 09:30:00	0.129353	0.127309	-0.00204313	-0.00895783	0.0811939	0.0209268	0.0305971	0.00910937	0.0124996	-0.00242762	0.0318077	0.00209936	0.00508313	0.0117275	-0.0192096	-0.0350246	0.0806098	-0.0266046	-0.0611169	-0.00676465	-3.59395e-10	-0.000698662	0.00281629	-0.000356637	0.00134447
-0.00895783	2010-11-24 10:00:00	0.125088	0.124658	-0.000429429	-0.00895783	0.0806129	0.0206002	0.0299135	0.00899201	0.0124375	-0.00241473	0.0315522	0.00207084	0.00493965	0.0118593	-0.0189289	-0.0346686	0.0797059	-0.0263792	-0.0605941	-0.00674023	-8.4711e-10	-0.000718165	0.00193768	-0.000561474	-0.000288736
-0.00895783	2010-11-24 10:30:00	0.120112	0.122657	0.00254469	-0.00895783	0.0801962	0.020498	0.029362	0.00884678	0.0123738	-0.00240041	0.0312951	0.002042	0.00497458	0.0120489	-0.0186219	-0.0344285	0.0787329	-0.0261715	-0.060042	-0.00671913	-1.84405e-09	-0.000736826	0.00103993	-0.000674922	-0.00328152
-0.00895783	2010-11-24 11:00:00	0.120112	0.121936	0.00182433	-0.00895783	0.0805625	0.0205176	0.0290049	0.00869325	0.012329	-0.00238601	0.0310296	0.00201308	0.0049425	0.0122427	-0.0183239	-0.0341673	0.077869	-0.0260013	-0.0594751	-0.00670128	-3.74744e-09	-0.000754715	0.00016647	-0.000666944	-0.00257905
-0.00895783	2010-11-24 11:30:00	0.117979	0.121324	0.00334515	-0.00895783	0.0807203	0.0206336	0.0288183	0.00856263	0.0123106	-0.00237069	0.0307634	0.00198462	0.00485096	0.0123844	-0.0179878	-0.0339349	0.0769066	-0.0258604	-0.0588819	-0.00668617	-7.17269e-09	-0.000771892	-0.000642576	-0.00051718	-0.00411705
-0.00895783	2010-11-24 12:00:00	0.116557	0.122503	0.00594669	-0.00895783	0.0818693	0.0208162	0.0288872	0.00844239	0.0123011	-0.00235416	0.0304897	0.00195685	0.00482174	0.0125274	-0.017652	-0.0336434	0.0760456	-0.0257302	-0.0582839	-0.00667469	-1.30266e-08	-0.000788412	-0.00135277	-0.000216727	-0.00673511
-0.00895783	2010-11-24 12:30:00	0.118688	0.123735	0.00504728	-0.00895783	0.0827596	0.0210299	0.0290555	0.00834291	0.0123138	-0.00233829	0.0302219	0.00192953	0.00469618	0.0125994	-0.0174231	-0.033262	0.0752164	-0.0256014	-0.0576704	-0.00666605	-2.25884e-08	-0.000804322	-0.0019373	0.000230949	-0.00585162
-0.00895783	2010-11-24 13:00:00	0.12082	0.125008	0.00418878	-0.00895783	0.0832836	0.0211703	0.0293012	0.00829134	0.0123163	-0.00232226	0.0299632	0.00190293	0.00479435	0.0125683	-0.0172223	-0.032814	0.0743205	-0.0254769	-0.0570621	-0.00666031	-3.75959e-08	-0.000819666	-0.00237832	0.000810047	-0.00500848
-0.00895783	2010-11-24 13:30:00	0.12224	0.125781	0.00354144	-0.00895783	0.0832836	0.0211823	0.0295306	0.00827944	0.0123041	-0.00230522	0.0297009	0.00187699	0.00483578	0.0124928	-0.0170334	-0.0323056	0.0733846	-0.0253483	-0.0564738	-0.00665714	-6.03318e-08	-0.000834483	-0.00266776	0.0014934	-0.00437598
-0.00895783	2010-11-24 14:00:00	0.121527	0.126155	0.00462843	-0.00895783	0.0827596	0.0211668	0.0296888	0.00831871	0.0122801	-0.00228814	0.0294411	0.00185143	0.00496134	0.0124231	-0.0169171	-0.0317432	0.0723316	-0.0252127	-0.0558787	-0.00665758	-9.37089e-08	-0.000848808	-0.00280732	0.00224429	-0.00547733
-0.00895783	2010-11-24 14:30:00	0.122236	0.127553	0.00531696	-0.00895783	0.0831258	0.0211397	0.0297369	0.00836187	0.0122395	-0.00227114	0.0291827	0.00182622	0.00498302	0.0123686	-0.0166951	-0.0312454	0.0714333	-0.0250767	-0.0552877	-0.00665918	-1.41349e-07	-0.000862672	-0.00280796	0.003019	-0.00617977
-0.00895783	2010-11-24 15:00:00	0.122234	0.128395	0.00616117	-0.00895783	0.0829175	0.021097	0.0297347	0.00840154	0.0121678	-0.00225239	0.028929	0.00180136	0.00507457	0.0122656	-0.0165652	-0.0307918	0.0706631	-0.0249362	-0.0546976	-0.00666095	-2.0765e-07	-0.000876103	-0.00268871	0.00376981	-0.00703748
-0.00895783	2010-11-24 15:30:00	0.122232	0.12851	0.00627794	-0.00895783	0.0821851	0.020969	0.0296669	0.00843894	0.0120701	-0.00223279	0.0286769	0.00177664	0.00511794	0.0120995	-0.0165663	-0.0303881	0.0701195	-0.0247728	-0.0541122	-0.00666474	-2.97851e-07	-0.000889128	-0.00247499	0.00444836	-0.00716736
-0.00895783	2010-11-24 16:00:00	0.12223	0.128324	0.00609404	-0.00895783	0.0814527	0.0207864	0.0295675	0.00847111	0.0119561	-0.00221249	0.0284276	0.00175215	0.00512365	0.0118311	-0.0166984	-0.0300347	0.0697545	-0.0246071	-0.0535276	-0.00667073	-4.18071e-07	-0.00090177	-0.00219665	0.0050089	-0.00699622
-0.00895783	2010-11-24 16:30:00	0.120806	0.127867	0.00706094	-0.00895783	0.0807203	0.0205495	0.0294003	0.00847387	0.0118249	-0.00219189	0.0281773	0.00172781	0.00508404	0.0115072	-0.0169428	-0.0296309	0.0695841	-0.0244493	-0.0529407	-0.0066796	-5.75344e-07	-0.000914052	-0.00188566	0.00541143	-0.00797557
-0.00895783	2010-11-24 17:00:00	0.120092	0.126239	0.00614722	-0.00895783	0.079205	0.0203083	0.0291337	0.00845249	0.0116656	-0.00217159	0.0279144	0.00170353	0.00503587	0.0112074	-0.0171926	-0.0293921	0.0695337	-0.0242844	-0.0523549	-0.00669146	-7.77637e-07	-0.000925993	-0.00157391	0.00562432	-0.00707399
-0.00895783	2010-11-24 17:30:00	0.118666	0.125463	0.00679755	-0.00895783	0.0787315	0.0200558	0.0287919	0.00841446	0.0114735	-0.00214966	0.0276533	0.00167962	0.00504535	0.0109618	-0.0174304	-0.0292728	0.0696592	-0.0241193	-0.0517648	-0.00670502	-1.03385e-06	-0.000937612	-0.00129093	0.00562631	-0.00773619
-0.00895783	2010-11-24 18:00:00	0.117951	0.123668	0.0057169	-0.00895783	0.077532	0.019795	0.0284937	0.00836029	0.0112587	-0.00212609	0.0273862	0.00165592	0.00501327	0.010747	-0.0175726	-0.0292649	0.0698296	-0.0239688	-0.0511903	-0.00671923	-1.35382e-06	-0.000948925	-0.001062	0.00540782	-0.00666718
-0.00895783	2010-11-24 18:30:00	0.113682	0.121323	0.00764126	-0.00895783	0.076326	0.0194884	0.0281005	0.00829524	0.0110326	-0.00210106	0.0271111	0.00163254	0.00495666	0.0105414	-0.0176485	-0.0293281	0.0699177	-0.0237962	-0.0506152	-0.00673511	-1.74826e-06	-0.000959948	-0.000906505	0.00497145	-0.00860296
-0.00895783	2010-11-24 19:00:00	0.110835	0.118367	0.00753228	-0.00895783	0.0748107	0.0191498	0.0277073	0.00821455	0.0107977	-0.00207331	0.0268298	0.00160944	0.00489251	0.0103382	-0.0176222	-0.0295268	0.0700724	-0.0236099	-0.0500348	-0.00675236	-2.22878e-06	-0.000970696	-0.000836777	0.00433165	-0.0085052
-0.00895783	2010-11-24 19:30:00	0.107988	0.115436	0.00744871	-0.00895783	0.0737626	0.0187925	0.0272955	0.00811671	0.0105561	-0.00204321	0.0265357	0.00158652	0.00473682	0.010132	-0.0175462	-0.0298373	0.070267	-0.0234094	-0.0494509	-0.0067726	-2.80779e-06	-0.000981181	-0.0008574	0.00351377	-0.0084327
-0.00895783	2010-11-24 20:00:00	0.10514	0.111177	0.00603612	-0.00895783	0.0718812	0.0183455	0.0268029	0.00801075	0.0103207	-0.0020116	0.0262313	0.00156352	0.00454997	0.00985188	-0.0174411	-0.0302239	0.0704778	-0.0231912	-0.0488321	-0.00679356	-3.49848e-06	-0.000991417	-0.000965061	0.00255236	-0.00703103
-0.00895783	2010-11-24 20:30:00	0.100161	0.106323	0.00616152	-0.00895783	0.0695262	0.0177941	0.0262578	0.00789565	0.0100686	-0.00197807	0.0259282	0.00154057	0.00452166	0.00954908	-0.0173299	-0.0305085	0.0706801	-0.0229819	-0.0482025	-0.00681495	-4.31474e-06	-0.00100142	-0.0011489	0.00148913	-0.00716725
-0.00895783	2010-11-24 21:00:00	0.0944678	0.100777	0.0063091	-0.00895783	0.0669123	0.017172	0.0255991	0.00776954	0.00982191	-0.00194416	0.0256284	0.001518	0.00435935	0.00927029	-0.0171906	-0.0306429	0.0706585	-0.022743	-0.0475824	-0.00683418	-5.2711e-06	-0.00101119	-0.00139131	0.000370511	-0.00732556
-0.00895783	2010-11-24 21:30:00	0.0887737	0.0954782	0.00670454	-0.00895783	0.0645573	0.0166041	0.024841	0.00762905	0.00958214	-0.00190908	0.0253163	0.00149613	0.00433675	0.00904803	-0.0169239	-0.0307191	0.0703194	-0.0224749	-0.0469625	-0.00685334	-6.38266e-06	-0.00102074	-0.00166923	-0.000754961	-0.00773166
-0.00895783	2010-11-24 22:00:00	0.0830795	0.0909544	0.0078749	-0.00895783	0.0629347	0.0161215	0.0240077	0.00745566	0.00934271	-0.00187312	0.0250019	0.00147445	0.00422158	0.00885997	-0.0165349	-0.0307217	0.0698154	-0.0221715	-0.0463202	-0.00686933	-7.66502e-06	-0.00103009	-0.00195567	-0.00183921	-0.00891265
-0.00895783	2010-11-24 22:30:00	0.0788068	0.0868501	0.00804326	-0.00895783	0.0614699	0.0157247	0.0232563	0.00726687	0.00910497	-0.00183774	0.02469	0.00145319	0.00416028	0.00868056	-0.0161595	-0.0306087	0.0691299	-0.0218491	-0.0456807	-0.006886	-9.13421e-06	-0.00103923	-0.00222152	-0.00283707	-0.00909163
-0.00895783	2010-11-24 23:00:00	0.0738234	0.0830729	0.00924953	-0.00895783	0.0600052	0.0153901	0.0225726	0.00706657	0.00888668	-0.0018035	0.024376	0.00143224	0.00405459	0.0085129	-0.0157172	-0.0303855	0.0682925	-0.0214938	-0.0450527	-0.00690097	-1.08066e-05	-0.00104819	-0.00243755	-0.00370855	-0.0103085
-0.00895783	2010-11-24 23:30:00	0.0695507	0.0801049	0.0105542	-0.00895783	0.0591149	0.015052	0.02202	0.00686801	0.00868581	-0.00176863	0.0240449	0.00141132	0.00395083	0.00834949	-0.0153631	-0.030061	0.0672713	-0.0211181	-0.0444135	-0.00691501	-1.26988e-05	-0.00105696	-0.00257631	-0.00442064	-0.0116238
-0.00895783	2010-11-25	0.0666995	0.0767296	0.0100301	-0.00895783	0.0574418	0.0147174	0.0215438	0.0066637	0.00851099	-0.0017335	0.0237037	0.00139067	0.00377813	0.00818906	-0.0150792	-0.0296251	0.0662154	-0.0207186	-0.0437384	-0.00692916	-1.48276e-05	-0.00106556	-0.00261405	-0.00494884	-0.0111105
-0.00895783	2010-11-25 00:30:00	0.0652698	0.0743242	0.0090544	-0.00895783	0.0562359	0.0144375	0.0210382	0.00647677	0.00836727	-0.00169879	0.0233537	0.0013708	0.0037149	0.00799816	-0.0147675	-0.0291347	0.065101	-0.0203136	-0.0430531	-0.00694272	-1.72101e-05	-0.00107399	-0.00253236	-0.00527815	-0.0101456
-0.00895783	2010-11-25 01:00:00	0.0645507	0.0731367	0.00858601	-0.00895783	0.0558192	0.0141575	0.0206308	0.00630299	0.00823098	-0.00166338	0.0230077	0.00135151	0.00363374	0.00781591	-0.014494	-0.0285491	0.0638903	-0.0199059	-0.0423531	-0.00695541	-1.98632e-05	-0.00108226	-0.00231957	-0.00540358	-0.00968813
-0.00895783	2010-11-25 01:30:00	0.0616995	0.0709691	0.00926957	-0.00895783	0.0541461	0.0139087	0.0202343	0.00614771	0.00809233	-0.00162746	0.0226574	0.00133315	0.00353467	0.00762076	-0.0141629	-0.0279448	0.0625091	-0.019466	-0.0416756	-0.00696527	-2.2804e-05	-0.00109037	-0.00197175	-0.00533023	-0.0103827
-0.00895783	2010-11-25 02:00:00	0.0602667	0.0699487	0.00968202	-0.00895783	0.0532558	0.0136327	0.0198116	0.00602059	0.00796027	-0.00158878	0.0223081	0.00131522	0.00347428	0.00738688	-0.0137727	-0.0272949	0.0610721	-0.0190234	-0.0409877	-0.00697317	-2.60493e-05	-0.00109833	-0.00149323	-0.00507281	-0.0108064
-0.00895783	2010-11-25 02:30:00	0.0609627	0.0694718	0.00850908	-0.00895783	0.052473	0.0134146	0.0194992	0.00589511	0.00782838	-0.00154918	0.0219648	0.00129796	0.0034526	0.00717198	-0.013388	-0.026676	0.0596218	-0.0185921	-0.0403159	-0.00698126	-2.9616e-05	-0.00110615	-0.000896719	-0.00465469	-0.00964484
-0.00895783	2010-11-25 03:00:00	0.0595265	0.0691607	0.00963423	-0.00895783	0.0517911	0.0132355	0.0191235	0.00577487	0.00770088	-0.00151041	0.0216223	0.00128078	0.00332236	0.00700922	-0.013026	-0.0261086	0.0581688	-0.0181543	-0.0396652	-0.00698949	-3.35208e-05	-0.00111382	-0.000202766	-0.00410658	-0.0107816
-0.00895783	2010-11-25 03:30:00	0.0623547	0.0695212	0.00716652	-0.00895783	0.0513175	0.0131613	0.018785	0.00566552	0.00753329	-0.00147248	0.021288	0.00126369	0.00329314	0.00689021	-0.0126791	-0.0255866	0.0568174	-0.0177148	-0.0390206	-0.00699971	-3.778e-05	-0.00112137	0.000561127	-0.00346472	-0.00832566
-0.00895783	2010-11-25 04:00:00	0.0630507	0.0711154	0.00806471	-0.00895783	0.0517911	0.0130955	0.0186234	0.00555854	0.00734897	-0.00143488	0.0209518	0.00124643	0.00324977	0.00668848	-0.0124167	-0.0249588	0.0555909	-0.0172926	-0.0383804	-0.00701024	-4.24097e-05	-0.00112878	0.00136194	-0.00276881	-0.0092359
-0.00895783	2010-11-25 04:30:00	0.0651682	0.070941	0.00577281	-0.00895783	0.0507999	0.0129364	0.0184912	0.00546945	0.00716839	-0.00139867	0.0206152	0.00122934	0.0030959	0.00641046	-0.0121843	-0.0243653	0.0543087	-0.0168675	-0.0377093	-0.00702085	-4.74258e-05	-0.00113606	0.00216293	-0.00205973	-0.0069563
-0.00895783	2010-11-25 05:00:00	0.0630212	0.0702389	0.00721766	-0.00895783	0.0492277	0.0126645	0.0182924	0.00540039	0.00698457	-0.00136312	0.020273	0.00121243	0.00308837	0.00615632	-0.0119172	-0.023771	0.0531115	-0.0164416	-0.0370433	-0.00703072	-5.28437e-05	-0.00114323	0.00292572	-0.0013771	-0.00841373
-0.00895783	2010-11-25 05:30:00	0.0637172	0.070072	0.00635479	-0.00895783	0.0484953	0.012369	0.0180772	0.0053342	0.00678267	-0.00132992	0.0199205	0.00119604	0.00292514	0.00591173	-0.0116948	-0.0231619	0.0519305	-0.0159779	-0.036355	-0.00703965	-5.86785e-05	-0.00115028	0.00361251	-0.000756877	-0.00756375
-0.00895783	2010-11-25 06:00:00	0.062281	0.0690621	0.0067811	-0.00895783	0.0473463	0.012097	0.0177451	0.00526514	0.00657621	-0.00129865	0.01956	0.00118003	0.00283737	0.0055431	-0.0114818	-0.0225695	0.0506854	-0.0154999	-0.0356535	-0.00704945	-6.49448e-05	-0.00115721	0.00418839	-0.000229156	-0.00800326
-0.00895783	2010-11-25 06:30:00	0.0615555	0.0671937	0.00563824	-0.00895783	0.045831	0.0115847	0.017318	0.00519433	0.0063442	-0.00126863	0.0191902	0.00116436	0.0028449	0.00509368	-0.0111841	-0.0220297	0.0495098	-0.0150261	-0.0349279	-0.00705867	-7.16567e-05	-0.00116403	0.00462348	0.000183736	-0.00687393
-0.00895783	2010-11-25 07:00:00	0.0558549	0.0623457	0.00649083	-0.00895783	0.0420112	0.0109395	0.016786	0.00512352	0.00611712	-0.00124057	0.0188214	0.00114905	0.00279114	0.00472388	-0.0109707	-0.0215235	0.0483073	-0.0145867	-0.0341889	-0.00706994	-7.88281e-05	-0.00117075	0.00489478	0.000468681	-0.00774041
-0.00895783	2010-11-25 07:30:00	0.0515758	0.0586377	0.00706188	-0.00895783	0.0396562	0.0103014	0.0160607	0.00504232	0.00591608	-0.00121412	0.0184441	0.00113446	0.00262792	0.00460462	-0.0106612	-0.0211018	0.0471238	-0.0141465	-0.0334564	-0.00708248	-8.64722e-05	-0.00117736	0.00498766	0.000622612	-0.00832572
-0.00895783	2010-11-25 08:00:00	0.0494288	0.0563464	0.00691756	-0.00895783	0.0386586	0.00991214	0.0152284	0.00490448	0.00572467	-0.00118732	0.0180623	0.00112036	0.00253923	0.00453479	-0.0103226	-0.0206867	0.0460868	-0.0137465	-0.0327008	-0.00709483	-9.46017e-05	-0.00118387	0.00489684	0.000652675	-0.00819604
-0.00895783	2010-11-25 08:30:00	0.047277	0.0537817	0.00650473	-0.00895783	0.0375664	0.00951934	0.0145065	0.00472308	0.00554832	-0.00116057	0.0176858	0.00110678	0.00246937	0.00452395	-0.0101009	-0.0202237	0.045087	-0.0133603	-0.0319524	-0.0071081	-0.000103229	-0.00119029	0.00462678	0.00057567	-0.00779825
-0.00895783	2010-11-25 09:00:00	0.0437001	0.0494144	0.00571427	-0.00895783	0.035104	0.00914252	0.0138075	0.00454191	0.00538735	-0.0011347	0.0173041	0.00109399	0.00234199	0.00445554	-0.00984823	-0.0198199	0.0440232	-0.0130056	-0.0311981	-0.00712258	-0.000112365	-0.00119661	0.00419142	0.000416777	-0.00702324
-0.00895783	2010-11-25 09:30:00	0.0401232	0.0463799	0.00625665	-0.00895783	0.033955	0.00867951	0.0132691	0.00437089	0.00525159	-0.00110874	0.0169237	0.00108137	0.00215617	0.00454472	-0.00959127	-0.0193566	0.0429273	-0.0126798	-0.0304448	-0.00713662	-0.000122022	-0.00120284	0.00361334	0.000207625	-0.00758151
-0.00895783	2010-11-25 10:00:00	0.0358356	0.0430038	0.00716823	-0.00895783	0.0323828	0.00844536	0.0127426	0.00416997	0.00513915	-0.00108278	0.0165442	0.00106969	0.00192399	0.00464566	-0.0093253	-0.0188306	0.0418049	-0.0123681	-0.0297143	-0.00715068	-0.000132211	-0.00120898	0.00292239	-1.61618e-05	-0.00850942
-0.00895783	2010-11-25 10:30:00	0.0351017	0.0417449	0.00664323	-0.00895783	0.03285	0.00835162	0.0121628	0.00396966	0.00504396	-0.00105771	0.0161629	0.00105861	0.00182207	0.00475317	-0.00899924	-0.0183831	0.0406319	-0.0120742	-0.0290038	-0.00716391	-0.00014294	-0.00121503	0.00215379	-0.000217766	-0.0080012
-0.00895783	2010-11-25 11:00:00	0.033657	0.040943	0.00728598	-0.00895783	0.0331657	0.00839028	0.0119062	0.00377935	0.00494335	-0.00103046	0.0157843	0.00104843	0.00190504	0.00483604	-0.00861703	-0.0179519	0.0393837	-0.0117963	-0.0282764	-0.00717803	-0.000154221	-0.001221	0.00134592	-0.000362127	-0.0086612
-0.00895783	2010-11-25 11:30:00	0.032923	0.039493	0.00656996	-0.00895783	0.0329573	0.00846048	0.0117621	0.00364145	0.00486101	-0.00100299	0.0154044	0.00103877	0.00179376	0.00485566	-0.00820134	-0.0174709	0.0379092	-0.0115269	-0.0275629	-0.00719457	-0.000166061	-0.00122689	0.000537986	-0.000418799	-0.00796291
-0.00895783	2010-11-25 12:00:00	0.0343213	0.0393519	0.00503064	-0.00895783	0.0334814	0.00849159	0.0117993	0.0035466	0.0047966	-0.000976198	0.0150225	0.00103007	0.00180882	0.00486947	-0.00768057	-0.0169668	0.036387	-0.0112491	-0.026829	-0.0072139	-0.00017847	-0.0012327	-0.000232439	-0.000364491	-0.00644181
-0.00895783	2010-11-25 12:30:00	0.0335873	0.0389794	0.00539215	-0.00895783	0.0334814	0.00847604	0.0119107	0.00345677	0.00473928	-0.000949322	0.0146447	0.00102236	0.00180415	0.0047586	-0.00712706	-0.0164281	0.0350089	-0.010981	-0.0261	-0.00723363	-0.000191455	-0.00123843	-0.000931614	-0.00018507	-0.00682203
-0.00895783	2010-11-25 13:00:00	0.0335641	0.0377465	0.00418237	-0.00895783	0.0327995	0.00832894	0.0118932	0.0034052	0.00468212	-0.000922442	0.01427	0.0010156	0.00186829	0.00460759	-0.00675068	-0.015949	0.0336518	-0.01071	-0.0253744	-0.00725385	-0.000205024	-0.00124409	-0.00153158	0.000123122	-0.00563149
-0.00895783	2010-11-25 13:30:00	0.0321194	0.0360903	0.00397089	-0.00895783	0.0314421	0.0081152	0.0118232	0.0033828	0.00460179	-0.000895984	0.0139086	0.00100966	0.00195607	0.0044305	-0.00645667	-0.0153702	0.0324177	-0.0104491	-0.0246667	-0.00727316	-0.000219184	-0.00124967	-0.00201168	0.000552777	-0.00543975
-0.00895783	2010-11-25 14:00:00	0.0306748	0.0354058	0.00473096	-0.00895783	0.0309181	0.00791701	0.0116244	0.00337428	0.0045098	-0.000871155	0.0135584	0.00100447	0.00195607	0.00426193	-0.0063599	-0.0145582	0.0312712	-0.0102106	-0.0239771	-0.00729238	-0.000233941	-0.00125518	-0.0023595	0.00108597	-0.00622008
-0.00895783	2010-11-25 14:30:00	0.0313623	0.0349095	0.00354719	-0.00895783	0.0303435	0.00772239	0.0113764	0.00336728	0.00440292	-0.000848797	0.0132262	0.00100012	0.00198243	0.00416461	-0.00634047	-0.0137094	0.0301437	-0.00995301	-0.0233134	-0.00731138	-0.000249301	-0.00126062	-0.00257128	0.00169536	-0.00505711
-0.00895783	2010-11-25 15:00:00	0.0299176	0.0339824	0.00406484	-0.00895783	0.029245	0.00758599	0.0110957	0.00333614	0.00428692	-0.000826609	0.0129014	0.000996965	0.00197776	0.00401657	-0.00629691	-0.0130381	0.0292082	-0.00969609	-0.0226861	-0.0073296	-0.00026527	-0.00126599	-0.00265173	0.00234607	-0.0055961
-0.00895783	2010-11-25 15:30:00	0.0298944	0.0344567	0.00456226	-0.00895783	0.0295038	0.00741135	0.0108086	0.00329523	0.00415316	-0.000804461	0.0125804	0.000994852	0.00196737	0.00391267	-0.0064132	-0.0124285	0.0284725	-0.00945964	-0.0220626	-0.0073487	-0.000281852	-0.0012713	-0.00261327	0.0029982	-0.00611541
-0.00895783	2010-11-25 16:00:00	0.0284497	0.0334985	0.00504884	-0.00895783	0.0281464	0.00724783	0.0106239	0.00323757	0.00401654	-0.000784196	0.0122681	0.000993785	0.00193438	0.00376036	-0.00652764	-0.0118334	0.0278596	-0.00922848	-0.0214509	-0.00736669	-0.000299052	-0.00127654	-0.0024748	0.00360965	-0.00662443
-0.00895783	2010-11-25 16:30:00	0.0277109	0.0328606	0.00514966	-0.00895783	0.0274645	0.00700742	0.0103465	0.003172	0.00387652	-0.000765145	0.0119589	0.000993731	0.00178714	0.00362239	-0.0066871	-0.0113757	0.0273532	-0.00898166	-0.0208507	-0.00738407	-0.000316874	-0.00128172	-0.00226012	0.00413912	-0.00674825
-0.00895783	2010-11-25 17:00:00	0.0276775	0.0316816	0.00400415	-0.00895783	0.0263154	0.00676214	0.0100996	0.00309944	0.00373787	-0.000747771	0.0116646	0.000994578	0.00176922	0.00339019	-0.00678964	-0.0111559	0.0269669	-0.00874475	-0.0202526	-0.00740064	-0.000335322	-0.00128683	-0.00199603	0.00454897	-0.0056263
-0.00895783	2010-11-25 17:30:00	0.0269333	0.030526	0.00359268	-0.00895783	0.0254252	0.00650575	0.00980029	0.00302062	0.00359719	-0.000729563	0.0113812	0.000996468	0.00168715	0.00315205	-0.0068123	-0.0111909	0.0268152	-0.00851414	-0.0196861	-0.00741535	-0.000354399	-0.00129189	-0.00171043	0.00480781	-0.00523896
-0.00895783	2010-11-25 18:00:00	0.0247676	0.0289405	0.00417292	-0.00895783	0.0243266	0.00628402	0.00942569	0.00294806	0.00346073	-0.000710096	0.0110991	0.000999054	0.00165313	0.00285803	-0.00679429	-0.0113	0.0267326	-0.00831762	-0.0191314	-0.00742644	-0.000374108	-0.00129689	-0.00143031	0.00489255	-0.00584391
-0.00895783	2010-11-25 18:30:00	0.0233127	0.0279072	0.00459452	-0.00895783	0.0237016	0.00598496	0.00912857	0.00286574	0.00332428	-0.00069021	0.010833	0.0010028	0.00162962	0.00263499	-0.00663086	-0.0113506	0.0266764	-0.00813194	-0.0185911	-0.00743583	-0.00039445	-0.00130183	-0.00118001	0.00478988	-0.00629079
-0.00895783	2010-11-25 19:00:00	0.0211471	0.0247961	0.00364897	-0.00895783	0.0217128	0.00569303	0.00873426	0.00277941	0.00319238	-0.000670325	0.0105804	0.00100763	0.0015286	0.00240847	-0.00645128	-0.0115388	0.0264551	-0.00793371	-0.0180955	-0.00744368	-0.000415428	-0.00130671	-0.000979653	0.00449694	-0.00537111
-0.00895783	2010-11-25 19:30:00	0.0182707	0.0230959	0.00482525	-0.00895783	0.0210813	0.00533176	0.00831052	0.00269822	0.00306033	-0.000650648	0.0103443	0.00101328	0.00153146	0.00230663	-0.00620905	-0.0116748	0.0263005	-0.0077414	-0.0176267	-0.00745087	-0.000437043	-0.00131154	-0.000843952	0.00402144	-0.00657383
-0.00895783	2010-11-25 20:00:00	0.0153944	0.0200306	0.00463619	-0.00895783	0.0193577	0.00509404	0.00791398	0.0025865	0.00293926	-0.000631474	0.0101278	0.00101982	0.0014229	0.00222545	-0.00598019	-0.0118026	0.0261057	-0.00754673	-0.0172104	-0.00745722	-0.000459298	-0.00131631	-0.000781429	0.00338091	-0.0064118
-0.00895783	2010-11-25 20:30:00	0.0139395	0.0182465	0.00430702	-0.00895783	0.0191999	0.00485719	0.00745858	0.00247952	0.00283071	-0.000613718	0.00991991	0.00102783	0.00129746	0.00217007	-0.00582435	-0.0117388	0.0258016	-0.00736485	-0.0168381	-0.00746288	-0.000482191	-0.00132103	-0.000794037	0.00260154	-0.00611024
-0.00895783	2010-11-25 21:00:00	0.0103524	0.015689	0.00533658	-0.00895783	0.0181013	0.00469325	0.00710037	0.00236318	0.00273383	-0.000598142	0.00970465	0.00103669	0.00122475	0.00216724	-0.00561633	-0.0115826	0.0254015	-0.00716268	-0.01646	-0.00746803	-0.000505725	-0.00132571	-0.000877216	0.00171645	-0.00716801
-0.00895783	2010-11-25 21:30:00	0.0088975	0.0137099	0.00481236	-0.00895783	0.0177856	0.00457283	0.00680547	0.0022562	0.00265386	-0.000584825	0.0094937	0.00104591	0.0010823	0.00214542	-0.00547528	-0.0113659	0.0248389	-0.0069374	-0.0160599	-0.00747223	-0.000529898	-0.00133033	-0.00102036	0.00076367	-0.00667258
-0.00895783	2010-11-25 22:00:00	0.0081533	0.0120983	0.00394495	-0.00895783	0.0177351	0.00444841	0.00658166	0.00214973	0.00259587	-0.000574814	0.00929832	0.00105575	0.000972842	0.00212516	-0.00527984	-0.0110454	0.0241614	-0.0067035	-0.0156789	-0.00747233	-0.000554712	-0.0013349	-0.00120766	-0.000216	-0.00583456
-0.00895783	2010-11-25 22:30:00	0.0038555	0.00938442	0.00552892	-0.00895783	0.0166365	0.00431243	0.00639811	0.00204614	0.00255547	-0.000566358	0.00911303	0.00106638	0.00097855	0.00202577	-0.00500379	-0.0107432	0.0232949	-0.00646206	-0.0153211	-0.00746858	-0.000580165	-0.00133942	-0.00141918	-0.00118122	-0.00744851
-0.00895783	2010-11-25 23:00:00	0.0016898	0.00722589	0.00553609	-0.00895783	0.0161125	0.00414535	0.00618735	0.0019628	0.00254787	-0.000558234	0.00893728	0.00107778	0.00088883	0.00197117	-0.00474468	-0.0103455	0.0223508	-0.00622501	-0.0149865	-0.00746348	-0.000606257	-0.0013439	-0.00163228	-0.0020922	-0.00748624
-0.00895783	2010-11-25 23:30:00	0.0016564	0.00554336	0.00388696	-0.00895783	0.0156958	0.00406316	0.00603767	0.00189261	0.00256836	-0.000550991	0.00877522	0.0010895	0.000919081	0.00196679	-0.00437109	-0.0100134	0.0212629	-0.00599074	-0.0146707	-0.00745606	-0.000632987	-0.00134833	-0.00182306	-0.0029126	-0.00586827
-0.00895783	2010-11-26	-0.0005093	0.00471081	0.00522011	-0.00895783	0.0159546	0.00407072	0.00582802	0.00182129	0.00261605	-0.000545127	0.00863768	0.00110181	0.00084169	0.00198343	-0.00397664	-0.00969662	0.0202287	-0.00576791	-0.0143904	-0.00744641	-0.000660353	-0.00135271	-0.00196798	-0.00361116	-0.00723318
-0.00895783	2010-11-26 00:30:00	-0.0012534	0.00442444	0.00567784	-0.00895783	0.0163208	0.00409783	0.00573417	0.00176774	0.00266254	-0.00054102	0.00851228	0.00111557	0.000902984	0.00202629	-0.00368445	-0.00931289	0.0192183	-0.00558552	-0.0141638	-0.00743475	-0.000688354	-0.00135705	-0.00204539	-0.004163	-0.00772324
-0.00895783	2010-11-26 01:00:00	-0.0019976	0.00389661	0.00589421	-0.00895783	0.0161125	0.00413293	0.00573417	0.00171894	0.00271057	-0.000538884	0.00839411	0.00113078	0.000880386	0.00210244	-0.00339582	-0.0089073	0.0182719	-0.00542957	-0.013976	-0.00742066	-0.000716988	-0.00136135	-0.00203701	-0.00455062	-0.00797254
-0.00895783	2010-11-26 01:30:00	-0.0013203	0.00412204	0.00544234	-0.00895783	0.0163208	0.0042067	0.0057375	0.00169253	0.00277365	-0.000537625	0.00828269	0.00114773	0.000831303	0.00226416	-0.00323822	-0.00841288	0.0173521	-0.00531308	-0.0138167	-0.00740535	-0.000746253	-0.0013656	-0.00192919	-0.00476443	-0.00755419
-0.00895783	2010-11-26 02:00:00	6.77e-05	0.00568507	0.00561737	-0.00895783	0.0172111	0.00440046	0.00585219	0.00166601	0.0028418	-0.000538502	0.0081922	0.00116505	0.000817149	0.00250294	-0.00311875	-0.00787077	0.0164591	-0.00521558	-0.01367	-0.00738852	-0.000776147	-0.00136982	-0.00171396	-0.00480307	-0.00776333
-0.00895783	2010-11-26 02:30:00	0.0028734	0.00832123	0.00544783	-0.00895783	0.0187263	0.00473818	0.00600409	0.00164711	0.00292922	-0.000539884	0.00811109	0.00118252	0.000757681	0.00272017	-0.00306912	-0.00735159	0.0156834	-0.00511327	-0.0135345	-0.00736867	-0.000806668	-0.00137399	-0.00138975	-0.00467324	-0.00762848
-0.00895783	2010-11-26 03:00:00	0.0063824	0.0118192	0.0054368	-0.00895783	0.0206077	0.00512699	0.00629038	0.00165698	0.00301056	-0.000542183	0.00804787	0.00120048	0.000817149	0.00281698	-0.00305218	-0.00678892	0.0148995	-0.00500573	-0.0133945	-0.00734709	-0.000837812	-0.00137812	-0.000961778	-0.00438929	-0.00765273
-0.00895783	2010-11-26 03:30:00	0.0098914	0.0146998	0.0048084	-0.00895783	0.0218137	0.00541536	0.00676661	0.00169163	0.00309409	-0.000545406	0.00799548	0.00121908	0.000827537	0.00271269	-0.00298381	-0.00633062	0.0141292	-0.00489253	-0.0132663	-0.00732284	-0.000869578	-0.00138221	-0.000441994	-0.00397241	-0.00706019
-0.00895783	2010-11-26 04:00:00	0.0112683	0.0161309	0.00486263	-0.00895783	0.0217632	0.00550554	0.00722201	0.00176142	0.00316933	-0.000549925	0.00794729	0.00123844	0.000814294	0.00254348	-0.00296222	-0.005949	0.0134068	-0.00479225	-0.0131493	-0.00729396	-0.000901961	-0.00138627	0.000151316	-0.0034495	-0.00715086
-0.00895783	2010-11-26 04:30:00	0.0133558	0.0172636	0.00390783	-0.00895783	0.0212392	0.00548998	0.00754301	0.0018495	0.00323358	-0.000555577	0.00790399	0.00125873	0.000874676	0.00239531	-0.00284451	-0.00564013	0.0128871	-0.00472231	-0.0130448	-0.00726352	-0.000934959	-0.00139028	0.000794374	-0.00285182	-0.00623307
-0.00895783	2010-11-26 05:00:00	0.0140219	0.0192227	0.00520082	-0.00895783	0.0216558	0.00548599	0.00770239	0.00193695	0.00328463	-0.00056177	0.00785984	0.00127982	0.000959599	0.00237556	-0.00278695	-0.00549334	0.0124474	-0.00466752	-0.0129477	-0.00723316	-0.000968568	-0.00139426	0.0014591	-0.00221329	-0.00756365
-0.00895783	2010-11-26 05:30:00	0.0168202	0.0210357	0.00421546	-0.00895783	0.0218137	0.00561397	0.00773294	0.00201865	0.00332031	-0.000570681	0.00782548	0.0013022	0.00108322	0.00236833	-0.00277868	-0.00536525	0.0121703	-0.00463672	-0.0128486	-0.00720073	-0.00100278	-0.0013982	0.00211462	-0.00156867	-0.00661645
-0.00895783	2010-11-26 06:00:00	0.0203292	0.0237347	0.00340546	-0.00895783	0.0228618	0.00572683	0.00778542	0.0020946	0.00333636	-0.000582151	0.00780296	0.00132541	0.00119553	0.00238137	-0.00278157	-0.00525905	0.0120424	-0.00462963	-0.0127803	-0.0071653	-0.00103761	-0.00140211	0.002729	-0.000951576	-0.00584517
-0.00895783	2010-11-26 06:30:00	0.0224168	0.0252297	0.00281291	-0.00895783	0.0229123	0.00585125	0.00790233	0.00216129	0.00334938	-0.000594415	0.00779887	0.00134924	0.00115684	0.00236252	-0.00287804	-0.00513281	0.0120508	-0.00464047	-0.0127326	-0.00712847	-0.00107303	-0.00140598	0.00327111	-0.000392562	-0.00529191
-0.00895783	2010-11-26 07:00:00	0.0230829	0.0267224	0.0036395	-0.00895783	0.023228	0.00582457	0.00808032	0.00221822	0.00338355	-0.000607519	0.00780621	0.00137402	0.00105308	0.00241389	-0.00300833	-0.00505295	0.0122135	-0.00469655	-0.0127362	-0.00709009	-0.00110904	-0.00140982	0.0037125	8.27816e-05	-0.00615836
-0.00895783	2010-11-26 07:30:00	0.0223275	0.0267408	0.0044133	-0.00895783	0.0222873	0.00576636	0.00817529	0.00224576	0.00344224	-0.000621374	0.0078261	0.00139987	0.000972842	0.002588	-0.0032322	-0.00503266	0.012523	-0.00475445	-0.0127636	-0.00704925	-0.00114565	-0.00141362	0.00402922	0.00045542	-0.00697257
-0.00895783	2010-11-26 08:00:00	0.0222829	0.0272052	0.0049223	-0.00895783	0.0221294	0.00565749	0.0081403	0.00226703	0.00349939	-0.000636485	0.00786056	0.00142654	0.00096531	0.00278909	-0.00354711	-0.00493857	0.0128855	-0.0048236	-0.0128254	-0.00700368	-0.00118285	-0.00141739	0.00420331	0.00071413	-0.00752254
-0.00895783	2010-11-26 08:30:00	0.0222383	0.0271912	0.00495294	-0.00895783	0.0219716	0.00564151	0.00807365	0.00228255	0.00355484	-0.000652936	0.00790412	0.0014537	0.000959599	0.00292359	-0.00378713	-0.00494015	0.0130799	-0.00488631	-0.0129127	-0.00695519	-0.00122064	-0.00142112	0.00422403	0.000856253	-0.0075947
-0.00895783	2010-11-26 09:00:00	0.0221936	0.0273433	0.00514973	-0.00895783	0.0223378	0.00568417	0.00797647	0.00229693	0.00361776	-0.000669891	0.00796166	0.00148167	0.000972842	0.00294399	-0.0038605	-0.005049	0.0132132	-0.0049663	-0.0130271	-0.00690521	-0.001259	-0.00142483	0.00408861	0.000887883	-0.00783355
-0.00895783	2010-11-26 09:30:00	0.0228597	0.027383	0.00452327	-0.00895783	0.0227039	0.0057695	0.00794814	0.00230094	0.00369013	-0.000686763	0.00803263	0.00151037	0.000955834	0.00301355	-0.00376726	-0.00528409	0.0133705	-0.00508435	-0.0131787	-0.00685317	-0.00129793	-0.0014285	0.00380257	0.000823419	-0.0072497
-0.00895783	2010-11-26 10:00:00	0.0228151	0.0275227	0.00470755	-0.00895783	0.0231206	0.00592858	0.00799952	0.00230145	0.00377723	-0.000703093	0.00811714	0.00154008	0.000952067	0.0032029	-0.0035729	-0.00564646	0.0135387	-0.00521978	-0.01335	-0.0067998	-0.00133744	-0.00143214	0.00337937	0.000684493	-0.00747713
-0.00895783	2010-11-26 10:30:00	0.0241919	0.0287329	0.00454098	-0.00895783	0.0244275	0.00621209	0.00815141	0.00229919	0.00389087	-0.000718497	0.00821049	0.00157067	0.000967132	0.00343742	-0.00340737	-0.00596878	0.0137678	-0.00537388	-0.0135528	-0.00674737	-0.00137751	-0.00143575	0.00283972	0.000498317	-0.00735424
-0.00895783	2010-11-26 11:00:00	0.024858	0.0304709	0.00561292	-0.00895783	0.026208	0.00651158	0.00844965	0.00229631	0.00401769	-0.00073499	0.00831967	0.00160236	0.00110958	0.00363864	-0.00334262	-0.00621756	0.0139277	-0.00552737	-0.013785	-0.00669333	-0.00141815	-0.00143933	0.00221024	0.00029556	-0.0084704
-0.00895783	2010-11-26 11:30:00	0.0262348	0.0306451	0.00441031	-0.00895783	0.0265742	0.00675685	0.0087937	0.00231256	0.00416008	-0.000753241	0.00844099	0.00163477	0.00119268	0.00376062	-0.00333327	-0.00635487	0.0140904	-0.00570036	-0.0140615	-0.00663827	-0.00145934	-0.00144288	0.0015219	0.000107906	-0.00731254
-0.00895783	2010-11-26 12:00:00	0.0254795	0.0309686	0.00548911	-0.00895783	0.0270983	0.00691238	0.0091694	0.00237023	0.00430499	-0.000772247	0.00858249	0.00166831	0.0011993	0.00391666	-0.0033322	-0.00641496	0.0142424	-0.00588974	-0.0143743	-0.00658058	-0.00150108	-0.0014464	0.000808049	-3.45115e-05	-0.0084366
-0.00895783	2010-11-26 12:30:00	0.0268563	0.0319789	0.00512264	-0.00895783	0.0280895	0.00713767	0.00949707	0.00243991	0.00446716	-0.00079163	0.00873701	0.00170162	0.00117853	0.00409736	-0.00334443	-0.00637674	0.0144452	-0.00608788	-0.0147362	-0.00652079	-0.00154337	-0.0014499	0.000102378	-0.000105603	-0.0081159
-0.00895783	2010-11-26 13:00:00	0.0289439	0.033524	0.00458007	-0.00895783	0.0293459	0.00739407	0.00979086	0.0025176	0.00462966	-0.000810719	0.00890823	0.00173557	0.00123891	0.00432827	-0.00347511	-0.00625182	0.0146769	-0.00628315	-0.0151161	-0.00645912	-0.0015862	-0.00145336	-0.0005631	-8.5515e-05	-0.00761964
-0.00895783	2010-11-26 13:30:00	0.0296099	0.0348803	0.0052704	-0.00895783	0.0302866	0.00770911	0.010088	0.00260055	0.00477777	-0.000831315	0.00908583	0.00176983	0.00137382	0.00452575	-0.00367809	-0.00604389	0.014778	-0.00647388	-0.015527	-0.00639424	-0.00162957	-0.0014568	-0.00115995	3.76539e-05	-0.00835677
-0.00895783	2010-11-26 14:00:00	0.0324082	0.0368189	0.00441065	-0.00895783	0.0317009	0.00798906	0.010467	0.00270075	0.00492708	-0.000852161	0.00927742	0.00180404	0.00146537	0.00473704	-0.0038861	-0.00587785	0.014778	-0.00665169	-0.0159446	-0.00632579	-0.00167347	-0.00146021	-0.00166492	0.000266767	-0.00754433
-0.00895783	2010-11-26 14:30:00	0.0344958	0.0384455	0.00394969	-0.00895783	0.0326416	0.00831166	0.0108919	0.00280435	0.00507216	-0.000875227	0.00947075	0.00183831	0.00151159	0.00490406	-0.00406171	-0.00583147	0.0148716	-0.00685794	-0.0163878	-0.00625313	-0.0017179	-0.00146359	-0.00206114	0.000595293	-0.00713118
-0.00895783	2010-11-26 15:00:00	0.0372921	0.0409169	0.00362483	-0.00895783	0.0341064	0.00856449	0.0113026	0.00290557	0.00523213	-0.000899422	0.00967158	0.00187283	0.00153237	0.00511896	-0.0041621	-0.00593478	0.0152319	-0.00709489	-0.0168317	-0.00618021	-0.00176284	-0.00146695	-0.00233887	0.00100771	-0.00685462
-0.00895783	2010-11-26 15:30:00	0.0379466	0.0427457	0.00479909	-0.00895783	0.0346809	0.00887554	0.011711	0.00300115	0.00538211	-0.000924707	0.00988494	0.00190744	0.00163898	0.00530624	-0.00431544	-0.00616354	0.0157733	-0.00736468	-0.0172893	-0.00610675	-0.00180831	-0.00147028	-0.00249577	0.00148061	-0.00807768
-0.00895783	2010-11-26 16:00:00	0.0407333	0.0456828	0.00494945	-0.00895783	0.0362531	0.00913993	0.0121206	0.00311112	0.00553988	-0.000950872	0.0101188	0.00194203	0.00171637	0.00551534	-0.00454759	-0.00637385	0.0163973	-0.00764966	-0.0177801	-0.00603181	-0.00185428	-0.00147358	-0.00253663	0.00198449	-0.00827732
-0.00895783	2010-11-26 16:30:00	0.04352	0.0480153	0.00449532	-0.00895783	0.0372443	0.00940832	0.0125149	0.00322509	0.00568343	-0.00097641	0.010372	0.00197641	0.00181921	0.00567074	-0.00483694	-0.00657625	0.0170317	-0.00794173	-0.01832	-0.00595718	-0.00190077	-0.00147686	-0.00247269	0.00248591	-0.00787295
-0.00895783	2010-11-26 17:00:00	0.0448852	0.0498457	0.00496046	-0.00895783	0.0377683	0.00963004	0.0128884	0.0033442	0.00582647	-0.00100278	0.0106354	0.00201082	0.00188621	0.00580368	-0.00509317	-0.00681871	0.0177571	-0.00824788	-0.018908	-0.00587829	-0.00194775	-0.00148012	-0.00232054	0.00295	-0.00838832
-0.00895783	2010-11-26 17:30:00	0.0469612	0.0521764	0.00521523	-0.00895783	0.0388164	0.00979356	0.0132652	0.00345993	0.00596716	-0.00102866	0.0109124	0.00204482	0.0019749	0.00595173	-0.00532169	-0.00717424	0.0185917	-0.00857056	-0.0195129	-0.00579929	-0.00199523	-0.00148335	-0.00210071	0.00334305	-0.00869381
-0.00895783	2010-11-26 18:00:00	0.0483264	0.0536069	0.00528054	-0.00895783	0.0390753	0.0100304	0.0135263	0.00356803	0.00609515	-0.00105465	0.0112061	0.00207791	0.00204476	0.00610274	-0.0055369	-0.00758642	0.019533	-0.00891177	-0.0201542	-0.00571988	-0.0020432	-0.00148655	-0.0018362	0.00363486	-0.00881029
-0.00895783	2010-11-26 18:30:00	0.0504024	0.0564213	0.00601894	-0.00895783	0.0406979	0.0102366	0.0138375	0.00367451	0.00621639	-0.00108257	0.011512	0.00210994	0.00212488	0.00630306	-0.00579567	-0.00790636	0.0205114	-0.00925817	-0.0208317	-0.00563911	-0.00209165	-0.00148974	-0.00155076	0.00380086	-0.00960033
-0.00895783	2010-11-26 19:00:00	0.0531891	0.0579025	0.00471336	-0.00895783	0.0412219	0.0105512	0.0141488	0.00376597	0.00633509	-0.00111204	0.0118209	0.00214116	0.00219097	0.00646143	-0.00609727	-0.00822025	0.0214045	-0.00959179	-0.0215268	-0.00555637	-0.00214058	-0.00149289	-0.00126737	0.00382371	-0.00834684
-0.00895783	2010-11-26 19:30:00	0.0552651	0.0603078	0.00504266	-0.00895783	0.042895	0.0107654	0.0144634	0.0038633	0.00645972	-0.00114306	0.0121373	0.00217167	0.0022929	0.00662187	-0.00638697	-0.00860871	0.0223429	-0.00991758	-0.0222201	-0.00547309	-0.00218999	-0.00149603	-0.00100679	0.00369435	-0.00872868
-0.00895783	2010-11-26 20:00:00	0.0559196	0.0610616	0.00514197	-0.00895783	0.0431034	0.0109987	0.0148391	0.00395527	0.00660227	-0.00117513	0.0124605	0.0022019	0.0023429	0.00675404	-0.00666444	-0.00908309	0.023359	-0.0102498	-0.0229244	-0.0053878	-0.00223987	-0.00149914	-0.000786346	0.00341239	-0.00888099
-0.00895783	2010-11-26 20:30:00	0.0572848	0.0622868	0.00500197	-0.00895783	0.0439431	0.0111893	0.0151799	0.00405147	0.00676833	-0.00120837	0.0127933	0.00223205	0.00238821	0.00688259	-0.00694048	-0.00956828	0.0244947	-0.0105939	-0.0236391	-0.00530265	-0.00229022	-0.00150223	-0.000619006	0.00298594	-0.00879442
-0.00895783	2010-11-26 21:00:00	0.0579394	0.0635822	0.0056428	-0.00895783	0.0450922	0.0113568	0.0154781	0.00413893	0.00693963	-0.00124165	0.0131439	0.00226176	0.00244574	0.00699217	-0.00721291	-0.0100026	0.0256277	-0.010944	-0.0243887	-0.00521874	-0.00234102	-0.0015053	-0.000512774	0.00243091	-0.00948912
-0.00895783	2010-11-26 21:30:00	0.0571724	0.0632069	0.00603452	-0.00895783	0.0448334	0.0115003	0.0157652	0.00422864	0.00712581	-0.00127619	0.013524	0.00229091	0.00253352	0.00711853	-0.00748426	-0.0104404	0.0266701	-0.0112911	-0.0251958	-0.00513674	-0.00239227	-0.00150835	-0.000470402	0.00176983	-0.00993514
-0.00895783	2010-11-26 22:00:00	0.0571162	0.063776	0.00665985	-0.00895783	0.0458246	0.0116212	0.0159652	0.00432371	0.00732568	-0.00131244	0.0139147	0.00231934	0.00260143	0.00730994	-0.00775022	-0.0109081	0.0276885	-0.0116573	-0.0260615	-0.00505625	-0.00244398	-0.00151137	-0.000489437	0.00103039	-0.0106152
-0.00895783	2010-11-26 22:30:00	0.05706	0.0640111	0.00695112	-0.00895783	0.0463487	0.0118536	0.0161781	0.00440931	0.00753384	-0.00135083	0.0143093	0.00234743	0.00268168	0.00762642	-0.00796504	-0.0114099	0.0287017	-0.0120463	-0.0269421	-0.00497759	-0.00249612	-0.00151438	-0.000562562	0.000243775	-0.0109616
-0.00895783	2010-11-26 23:00:00	0.0605574	0.0656249	0.00506752	-0.00895783	0.0480722	0.0122344	0.0164097	0.00448187	0.00775113	-0.00139039	0.0146989	0.0023751	0.00271466	0.00801402	-0.00817883	-0.0119054	0.0297894	-0.0124526	-0.0278298	-0.00490032	-0.00254871	-0.00151736	-0.000678208	-0.000557061	-0.0091336
-0.00895783	2010-11-26 23:30:00	0.0626334	0.0681287	0.00549531	-0.00895783	0.0504272	0.0127472	0.0167791	0.00455431	0.00799632	-0.00143296	0.0150938	0.00240222	0.0027779	0.00840175	-0.00838792	-0.0124014	0.0308238	-0.012877	-0.0287118	-0.00482357	-0.00260173	-0.00152032	-0.000821382	-0.00133907	-0.00961736
-0.00895783	2010-11-27	0.0639986	0.0707218	0.00672323	-0.00895783	0.0525739	0.013276	0.01737	0.00462812	0.00826131	-0.00147729	0.0154812	0.00242847	0.0028449	0.00877206	-0.00861214	-0.012856	0.0318742	-0.0133158	-0.0295974	-0.00474801	-0.00265518	-0.00152327	-0.000974673	-0.00207066	-0.0109017
-0.00895783	2010-11-27 00:30:00	0.0667853	0.0729191	0.00613378	-0.00895783	0.0542975	0.0138048	0.0179981	0.00472945	0.00855943	-0.00152158	0.0158656	0.00245397	0.00283166	0.0091372	-0.0088619	-0.0132988	0.0328446	-0.0137584	-0.0304546	-0.00467246	-0.00270905	-0.00152619	-0.00111937	-0.00272307	-0.010369
-0.00895783	2010-11-27 01:00:00	0.0688613	0.0762646	0.0074033	-0.00895783	0.0566525	0.014318	0.0187681	0.00485556	0.00888343	-0.00156596	0.0162531	0.00247851	0.00293735	0.00950106	-0.00909546	-0.0136965	0.0338203	-0.014202	-0.0312878	-0.00459735	-0.00276333	-0.00152909	-0.00123667	-0.00327151	-0.0116957
-0.00895783	2010-11-27 01:30:00	0.0723587	0.0792669	0.00690815	-0.00895783	0.0586413	0.0148392	0.0195206	0.00499092	0.00923464	-0.0016098	0.0166609	0.00250239	0.00299111	0.00978785	-0.00931067	-0.0141337	0.0347587	-0.0146619	-0.0321071	-0.00452504	-0.00281803	-0.00153198	-0.00130884	-0.00369607	-0.0112582
-0.00895783	2010-11-27 02:00:00	0.0751454	0.0821648	0.00701941	-0.00895783	0.060264	0.0152902	0.020224	0.00516656	0.00957163	-0.00165217	0.0170835	0.00252601	0.00319303	0.0100805	-0.0095158	-0.0145182	0.0356519	-0.0151395	-0.0329389	-0.00445326	-0.00287314	-0.00153484	-0.00132042	-0.00398248	-0.0114274
-0.00895783	2010-11-27 02:30:00	0.0779321	0.0853934	0.00746129	-0.00895783	0.0619875	0.015807	0.0209121	0.00535885	0.00988274	-0.00169169	0.0175312	0.00254913	0.00336664	0.0104122	-0.00966263	-0.0149322	0.0364997	-0.0156323	-0.0338054	-0.0043834	-0.00292865	-0.00153768	-0.00125927	-0.00412252	-0.0119276
-0.00895783	2010-11-27 03:00:00	0.0814296	0.0900934	0.00866376	-0.00895783	0.0649171	0.0164016	0.0216188	0.00556779	0.0101881	-0.00172991	0.0179877	0.00257202	0.00347896	0.0108049	-0.00985229	-0.0153017	0.0373581	-0.0161474	-0.0347403	-0.00431545	-0.00298456	-0.00154051	-0.00111745	-0.00411436	-0.0131888
-0.00895783	2010-11-27 03:30:00	0.0870592	0.0949142	0.007855	-0.00895783	0.0674805	0.0170859	0.0223747	0.00576747	0.0104642	-0.00176984	0.0184355	0.00259479	0.00365634	0.0112238	-0.0100448	-0.0156815	0.0383101	-0.0166729	-0.0356643	-0.00424933	-0.00304086	-0.00154332	-0.000891915	-0.00396255	-0.0124392
-0.00895783	2010-11-27 04:00:00	0.0912674	0.0999253	0.00865792	-0.00895783	0.0699933	0.0177933	0.0232124	0.00597353	0.0106989	-0.00181188	0.0188847	0.00261757	0.00380164	0.0116181	-0.0103511	-0.0160858	0.0394061	-0.0171967	-0.0365795	-0.00418492	-0.00309755	-0.00154611	-0.000584983	-0.0036779	-0.0133016
-0.00895783	2010-11-27 04:30:00	0.0983185	0.106062	0.00774339	-0.00895783	0.0733395	0.0185438	0.0241671	0.00619346	0.0108981	-0.00185721	0.0193412	0.00263952	0.00395642	0.0119239	-0.0108104	-0.0164231	0.0406192	-0.0177117	-0.0374944	-0.0041207	-0.00315462	-0.00154888	-0.000204435	-0.00327707	-0.0124469
-0.00895783	2010-11-27 05:00:00	0.102527	0.111619	0.00909224	-0.00895783	0.0761681	0.0191779	0.0252134	0.00642192	0.0111062	-0.00190561	0.0198142	0.00266079	0.00402343	0.0120701	-0.0112826	-0.0167704	0.0419017	-0.0182206	-0.0384363	-0.00405685	-0.00321206	-0.00155163	0.00023666	-0.00278185	-0.0138559
-0.00895783	2010-11-27 05:30:00	0.106735	0.115258	0.00852348	-0.00895783	0.0772667	0.0195756	0.0261592	0.006662	0.0113174	-0.0019522	0.0203006	0.00268124	0.00416587	0.0121318	-0.011849	-0.0170975	0.0432883	-0.0187053	-0.0394142	-0.00399222	-0.00326988	-0.00155437	0.000720468	-0.00221826	-0.0133477
-0.00895783	2010-11-27 06:00:00	0.109521	0.117643	0.00812114	-0.00895783	0.0774246	0.0197857	0.0269226	0.00692274	0.0115302	-0.00199984	0.0207913	0.00270073	0.00432533	0.0121247	-0.0123795	-0.0175326	0.0447546	-0.01915	-0.0404166	-0.00392812	-0.00332807	-0.00155709	0.00122525	-0.00161532	-0.0130063
-0.00895783	2010-11-27 06:30:00	0.113019	0.12061	0.00759095	-0.00895783	0.0785736	0.019895	0.0274893	0.00718172	0.0117584	-0.00204644	0.0212955	0.00271909	0.0044744	0.0120101	-0.0128804	-0.0180853	0.0462583	-0.0195581	-0.0414285	-0.00386554	-0.00338662	-0.00155979	0.00172649	-0.00100357	-0.0125374
-0.00895783	2010-11-27 07:00:00	0.112245	0.121608	0.00936229	-0.00895783	0.0783653	0.0198799	0.0277928	0.00741232	0.0119429	-0.00209349	0.0218053	0.00273626	0.004631	0.011791	-0.0133465	-0.0187112	0.0478235	-0.0199766	-0.042459	-0.00380497	-0.00344553	-0.00156247	0.0021983	-0.000413467	-0.0143703
-0.00895783	2010-11-27 07:30:00	0.11218	0.12113	0.0089505	-0.00895783	0.0770584	0.0196902	0.0278833	0.00761138	0.0121062	-0.0021418	0.0223183	0.00275238	0.0048311	0.0116797	-0.0137881	-0.0194278	0.049514	-0.0204177	-0.0435082	-0.00374481	-0.00350479	-0.00156514	0.00261496	0.000126426	-0.0140204
-0.00895783	2010-11-27 08:00:00	0.112114	0.120704	0.00858949	-0.00895783	0.0759598	0.0196426	0.0277981	0.00777117	0.0122667	-0.00218999	0.0228324	0.0027677	0.00489434	0.0118194	-0.0142397	-0.0202717	0.0513272	-0.0208816	-0.0445602	-0.00368628	-0.00356441	-0.00156779	0.00295249	0.000591157	-0.0137217
-0.00895783	2010-11-27 08:30:00	0.117024	0.123959	0.00693574	-0.00895783	0.0782074	0.0199253	0.0277195	0.00787392	0.0124478	-0.00223847	0.0233674	0.00278246	0.00492926	0.0121864	-0.0147004	-0.0211796	0.0532949	-0.0214005	-0.0456253	-0.00362934	-0.00362436	-0.00157043	0.00319026	0.000961023	-0.0121305
-0.00895783	2010-11-27 09:00:00	0.11909	0.128058	0.00896767	-0.00895783	0.0809286	0.0205421	0.0278267	0.00790298	0.0126558	-0.0022877	0.0239027	0.00279638	0.00490187	0.0127011	-0.0152464	-0.0220783	0.0553906	-0.0218935	-0.0467314	-0.00357335	-0.00368466	-0.00157305	0.00331235	0.00122292	-0.0142254
-0.00895783	2010-11-27 09:30:00	0.127553	0.132655	0.00510204	-0.00895783	0.0839591	0.0213544	0.0282191	0.00792149	0.0128856	-0.00233739	0.0244404	0.00280953	0.00495289	0.0130339	-0.0158258	-0.0228976	0.0574805	-0.0223928	-0.0478291	-0.00351997	-0.00374529	-0.00157565	0.00330872	0.00137129	-0.010423
-0.00895783	2010-11-27 10:00:00	0.130331	0.137903	0.00757233	-0.00895783	0.0879368	0.0218804	0.0290855	0.00796939	0.0131477	-0.0023855	0.0249812	0.0028217	0.00484252	0.0133034	-0.0163188	-0.0237151	0.0593865	-0.0228788	-0.0489281	-0.00346788	-0.00380625	-0.00157824	0.00317597	0.00140859	-0.0129568
-0.00895783	2010-11-27 10:30:00	0.128844	0.137378	0.00853391	-0.00895783	0.0866299	0.0223008	0.0300071	0.00805532	0.0134563	-0.00243397	0.0255213	0.00283308	0.00472643	0.0134399	-0.0167038	-0.0245782	0.0610846	-0.0233658	-0.0500358	-0.00341613	-0.00386753	-0.00158081	0.00291769	0.00134509	-0.0139823
-0.00895783	2010-11-27 11:00:00	0.133753	0.140002	0.00624929	-0.00895783	0.0886691	0.0225154	0.0307105	0.00819079	0.0137883	-0.00248233	0.026079	0.00284401	0.00467723	0.0137685	-0.016932	-0.0254245	0.0627079	-0.0238672	-0.0511483	-0.00336615	-0.00392914	-0.00158337	0.00254441	0.00119821	-0.0117618
-0.00895783	2010-11-27 11:30:00	0.13653	0.142102	0.00557119	-0.00895783	0.0900835	0.0229767	0.0313744	0.00833005	0.0141011	-0.00252864	0.0266372	0.00285419	0.00485084	0.0141758	-0.0170244	-0.0263134	0.0640298	-0.0243716	-0.0522865	-0.00331643	-0.00399107	-0.00158591	0.00207296	0.00099113	-0.0111482
-0.00895783	2010-11-27 12:00:00	0.137886	0.145176	0.00728961	-0.00895783	0.0927478	0.0235326	0.0318156	0.00850981	0.0144149	-0.00257197	0.0272016	0.00286391	0.00500939	0.0146302	-0.016965	-0.0271652	0.0650371	-0.0248699	-0.0534245	-0.00326735	-0.0040533	-0.00158844	0.00152556	0.000751014	-0.0129314
-0.00895783	2010-11-27 12:30:00	0.143507	0.148369	0.00486249	-0.00895783	0.0953111	0.0241738	0.0324177	0.00871925	0.0147213	-0.00261521	0.0277679	0.00287301	0.00528675	0.0150333	-0.0167829	-0.027983	0.0658317	-0.0253762	-0.0545623	-0.00321769	-0.00411585	-0.00159095	0.000928405	0.000506837	-0.0105693
-0.00895783	2010-11-27 13:00:00	0.148416	0.15176	0.00334373	-0.00895783	0.097824	0.0247883	0.0332368	0.00892243	0.0150213	-0.00266038	0.0283462	0.00288128	0.00538413	0.0154355	-0.016603	-0.0286379	0.0667223	-0.0258979	-0.0557021	-0.00316821	-0.0041787	-0.00159345	0.000310082	0.000287047	-0.00911588
-0.00895783	2010-11-27 13:30:00	0.149772	0.154658	0.00488611	-0.00895783	0.0999138	0.0254028	0.0340441	0.00912849	0.0153277	-0.00270693	0.0289197	0.00288902	0.00539725	0.0158196	-0.016549	-0.0291803	0.0676207	-0.0264112	-0.0568608	-0.00311827	-0.00424185	-0.00159593	-0.000300178	0.000117252	-0.0107239
-0.00895783	2010-11-27 14:00:00	0.155392	0.158262	0.00286989	-0.00895783	0.102376	0.0259823	0.0349735	0.00931943	0.0156292	-0.00275487	0.0294818	0.00289627	0.0055171	0.0161717	-0.0167244	-0.0294952	0.0685941	-0.0269247	-0.0579935	-0.00306901	-0.00430529	-0.0015984	-0.000874282	1.81336e-05	-0.00877358
-0.00895783	2010-11-27 14:30:00	0.15888	0.161553	0.00267319	-0.00895783	0.104523	0.0264919	0.0358396	0.00950382	0.0159342	-0.00280598	0.0300567	0.00290277	0.00566331	0.0165056	-0.0172366	-0.0295221	0.0695961	-0.0274504	-0.0591164	-0.0030211	-0.00436903	-0.00160085	-0.00138692	3.76294e-06	-0.00864307
-0.00895783	2010-11-27 15:00:00	0.160236	0.163874	0.00363795	-0.00895783	0.105672	0.0269736	0.0365746	0.0097369	0.0162293	-0.0028604	0.0306249	0.00290801	0.00586809	0.0168912	-0.0178138	-0.0293537	0.0703451	-0.0279561	-0.0602595	-0.00297521	-0.00443305	-0.00160329	-0.00181702	8.04826e-05	-0.00967429
-0.00895783	2010-11-27 15:30:00	0.164435	0.167969	0.00353386	-0.00895783	0.108336	0.0275566	0.0372977	0.00997287	0.0165113	-0.00291508	0.0311799	0.00291224	0.00605871	0.0172578	-0.0182647	-0.0292852	0.0710623	-0.0284386	-0.0613793	-0.00293073	-0.00449735	-0.00160572	-0.00214881	0.000246434	-0.00963693
-0.00895783	2010-11-27 16:00:00	0.167212	0.172716	0.00550394	-0.00895783	0.111531	0.0281321	0.0380863	0.0102042	0.0167923	-0.00296494	0.0317261	0.00291563	0.00621063	0.0175485	-0.0186829	-0.0293597	0.0718677	-0.0289264	-0.0624679	-0.00288765	-0.00456194	-0.00160813	-0.0023726	0.00049177	-0.011674
-0.00895783	2010-11-27 16:30:00	0.16999	0.175192	0.00520212	-0.00895783	0.112522	0.0285724	0.0388061	0.0104264	0.017057	-0.00301422	0.0322569	0.00291804	0.00632945	0.0177482	-0.0189934	-0.0296396	0.0728865	-0.0294252	-0.0635326	-0.00284563	-0.00462679	-0.00161053	-0.00248503	0.000799524	-0.0114394
-0.00895783	2010-11-27 17:00:00	0.170635	0.177153	0.00651784	-0.00895783	0.112996	0.0288528	0.0395225	0.0106606	0.0173211	-0.00305894	0.0327716	0.00291969	0.00653331	0.0179688	-0.0194214	-0.0300937	0.0741104	-0.0299574	-0.0645614	-0.0028063	-0.00469192	-0.00161292	-0.002489	0.00114704	-0.0128227
-0.00895783	2010-11-27 17:30:00	0.174834	0.180195	0.00536146	-0.00895783	0.114568	0.0291789	0.0401875	0.0108793	0.0175446	-0.00310214	0.033274	0.00292014	0.00663524	0.0182482	-0.0199871	-0.0306306	0.0755238	-0.0304985	-0.0655615	-0.00276893	-0.00475731	-0.00161529	-0.00239314	0.00150781	-0.0117341
-0.00895783	2010-11-27 18:00:00	0.178322	0.183599	0.00527744	-0.00895783	0.11655	0.0296295	0.0406146	0.0110708	0.0177749	-0.00314422	0.0337591	0.00291947	0.00674185	0.0185067	-0.0205835	-0.0313777	0.07722	-0.0310749	-0.0665174	-0.00273461	-0.00482297	-0.00161765	-0.00221098	0.00185361	-0.0117181
-0.00895783	2010-11-27 18:30:00	0.18252	0.187479	0.00495858	-0.00895783	0.118489	0.0300921	0.0411553	0.0112479	0.0179658	-0.00318471	0.034225	0.00291752	0.00701739	0.0187537	-0.0211697	-0.0321929	0.0792679	-0.0316935	-0.0674377	-0.00270367	-0.00488889	-0.00162	-0.00195992	0.00215661	-0.0114675
-0.00895783	2010-11-27 19:00:00	0.184587	0.190834	0.00624695	-0.00895783	0.120111	0.0305667	0.0417331	0.0114224	0.0181271	-0.00322264	0.034668	0.00291409	0.00710517	0.0189505	-0.0217481	-0.033032	0.0813846	-0.0323456	-0.0683234	-0.00267359	-0.00495506	-0.00162233	-0.00165989	0.00239142	-0.0128243
-0.00895783	2010-11-27 19:30:00	0.188075	0.194429	0.00635372	-0.00895783	0.121993	0.0309866	0.0423426	0.0116106	0.0182681	-0.00325769	0.0350852	0.00290953	0.00717308	0.0191921	-0.0222512	-0.033894	0.0834081	-0.0329437	-0.0691468	-0.0026471	-0.00502148	-0.00162465	-0.00133213	0.00253689	-0.0129998
-0.00895783	2010-11-27 20:00:00	0.192985	0.197719	0.00473476	-0.00895783	0.123457	0.0314491	0.0430263	0.0117739	0.0184028	-0.0032893	0.0354736	0.00290363	0.00724853	0.0192818	-0.0227172	-0.034638	0.0855036	-0.0335261	-0.0699154	-0.00262208	-0.00508815	-0.00162696	-0.000997822	0.00257739	-0.0114499
-0.00895783	2010-11-27 20:30:00	0.19434	0.200868	0.00652777	-0.00895783	0.125604	0.0316255	0.04365	0.0119294	0.01852	-0.00331827	0.0358402	0.00289599	0.00732215	0.0193753	-0.023283	-0.0355151	0.087439	-0.0340712	-0.0706307	-0.00259974	-0.00515506	-0.00162926	-0.000676926	0.00250373	-0.0133121
-0.00895783	2010-11-27 21:00:00	0.191432	0.199458	0.00802613	-0.00895783	0.123357	0.0318117	0.0441129	0.0120923	0.0186111	-0.00334269	0.0361764	0.00288682	0.00748823	0.0194146	-0.0237666	-0.0365124	0.0894627	-0.0345826	-0.0712869	-0.00257885	-0.00522221	-0.00163154	-0.000387077	0.0023135	-0.0148799
-0.00895783	2010-11-27 21:30:00	0.195631	0.202364	0.00673305	-0.00895783	0.125812	0.0318628	0.0444264	0.0122747	0.0186759	-0.00336216	0.0364846	0.00287628	0.00760432	0.0195052	-0.0242295	-0.0375109	0.0914942	-0.0350845	-0.0718928	-0.00256047	-0.0052896	-0.00163382	-0.000142737	0.00201102	-0.0136565
-0.00895783	2010-11-27 22:00:00	0.195565	0.202737	0.00717166	-0.00895783	0.12597	0.0319908	0.0447168	0.0124172	0.0187209	-0.00337862	0.0367665	0.0028651	0.00764392	0.0194779	-0.0246761	-0.0384323	0.0935017	-0.0355738	-0.0724299	-0.00254465	-0.00535722	-0.00163608	4.54565e-05	0.00160677	-0.014165
-0.00895783	2010-11-27 22:30:00	0.194078	0.201542	0.00746421	-0.00895783	0.124979	0.0319254	0.0448051	0.0125427	0.018733	-0.0033924	0.0370322	0.00285309	0.00775339	0.0194459	-0.0249614	-0.039384	0.0954504	-0.0360364	-0.0729393	-0.00253132	-0.00542507	-0.00163833	0.000171106	0.00111659	-0.0145276
-0.00895783	2010-11-27 23:00:00	0.193302	0.200761	0.00745909	-0.00895783	0.124714	0.0318552	0.0447976	0.012652	0.0186956	-0.00340002	0.0372836	0.00284014	0.0078326	0.0194581	-0.0252965	-0.0403029	0.0973245	-0.0364622	-0.0734123	-0.00251983	-0.00549314	-0.00164056	0.000232227	0.000560612	-0.0145928
-0.00895783	2010-11-27 23:30:00	0.192525	0.200767	0.00824191	-0.00895783	0.125288	0.0318161	0.0448401	0.0127272	0.0186361	-0.00340539	0.0375185	0.00282668	0.00791296	0.01953	-0.0256647	-0.0411552	0.09906	-0.0368349	-0.0738495	-0.00251037	-0.00556143	-0.00164279	0.000231203	-3.79178e-05	-0.0154461
-0.00895783	2010-11-28	0.191038	0.199264	0.00822592	-0.00895783	0.124714	0.0318628	0.044756	0.0127622	0.0185796	-0.00340891	0.0377537	0.00281278	0.00777028	0.0194903	-0.0259993	-0.0419227	0.10075	-0.0371808	-0.0742594	-0.00250437	-0.00562995	-0.001645	0.000174516	-0.000653836	-0.0155009
-0.00895783	2010-11-28 00:30:00	0.191683	0.199005	0.00732111	-0.00895783	0.125238	0.0318281	0.044696	0.0127765	0.0184798	-0.00340966	0.0379748	0.00279757	0.00795439	0.0194655	-0.0263621	-0.0426224	0.102342	-0.0374945	-0.0746645	-0.00250199	-0.00569868	-0.00164721	7.22867e-05	-0.00126125	-0.014667
-0.00895783	2010-11-28 01:00:00	0.189486	0.197591	0.00810568	-0.00895783	0.124714	0.0318126	0.0447265	0.0127731	0.0183723	-0.00340712	0.0381873	0.00278152	0.00795725	0.0193989	-0.0266752	-0.0433566	0.103864	-0.0377275	-0.0750553	-0.00250224	-0.00576762	-0.0016494	-6.23647e-05	-0.00183462	-0.0155227
-0.00895783	2010-11-28 01:30:00	0.188709	0.196019	0.00730922	-0.00895783	0.124455	0.0316886	0.0447221	0.012792	0.018273	-0.00340017	0.0383657	0.00276282	0.00785155	0.019232	-0.0269239	-0.0440745	0.105125	-0.0379125	-0.0754222	-0.00250593	-0.00583676	-0.00165158	-0.000214109	-0.00234979	-0.0147976
-0.00895783	2010-11-28 02:00:00	0.184379	0.193972	0.00959286	-0.00895783	0.123514	0.0314286	0.0446391	0.0127741	0.0181572	-0.00339109	0.0385069	0.00274225	0.00789778	0.0189389	-0.0270603	-0.0446232	0.106412	-0.0380656	-0.0757174	-0.00251265	-0.00590612	-0.00165375	-0.000366324	-0.00278485	-0.0171527
-0.00895783	2010-11-28 02:30:00	0.182179	0.190255	0.008076	-0.00895783	0.121317	0.0310323	0.0444019	0.0127551	0.0180216	-0.00337691	0.0386106	0.00272179	0.00795348	0.0186251	-0.0272308	-0.045197	0.107444	-0.0381453	-0.075943	-0.00252254	-0.00597567	-0.0016559	-0.000502101	-0.00312103	-0.0157076
-0.00895783	2010-11-28 03:00:00	0.179974	0.187083	0.00710928	-0.00895783	0.119695	0.0306741	0.0440054	0.0127407	0.0178685	-0.00335845	0.0386835	0.00270043	0.00793362	0.018376	-0.0273172	-0.0457778	0.108305	-0.0381869	-0.0761125	-0.0025355	-0.00604542	-0.00165805	-0.000605302	-0.00334335	-0.0148128
-0.00895783	2010-11-28 03:30:00	0.17919	0.185679	0.00648889	-0.00895783	0.119587	0.0303515	0.0435172	0.0126939	0.0177118	-0.00333397	0.0387621	0.0026787	0.00792426	0.0181763	-0.0272895	-0.0463616	0.10908	-0.0381961	-0.0762368	-0.00255004	-0.00611537	-0.00166019	-0.000661617	-0.00344139	-0.0142644
-0.00895783	2010-11-28 04:00:00	0.176275	0.18249	0.00621487	-0.00895783	0.117497	0.0300947	0.0430376	0.0126139	0.0175271	-0.00330793	0.0388315	0.00265589	0.007877	0.0179476	-0.0273622	-0.0467432	0.109811	-0.0381768	-0.0763695	-0.00256943	-0.00618551	-0.00166232	-0.000659568	-0.00340979	-0.0140627
-0.00895783	2010-11-28 04:30:00	0.174781	0.180987	0.0062061	-0.00895783	0.116765	0.0298227	0.042567	0.0125287	0.0173274	-0.00327809	0.0388918	0.00263224	0.00791193	0.0177719	-0.027351	-0.0471351	0.110442	-0.0381148	-0.0764853	-0.00259213	-0.00625583	-0.00166443	-0.000591388	-0.00324873	-0.0141264
-0.00895783	2010-11-28 05:00:00	0.172576	0.179725	0.00714984	-0.00895783	0.116241	0.0296046	0.0422099	0.0124192	0.0171061	-0.00324606	0.0389395	0.00260772	0.00774403	0.0175462	-0.0273395	-0.047455	0.110909	-0.0379896	-0.0765856	-0.00261686	-0.00632635	-0.00166654	-0.000453734	-0.00296426	-0.0151427
-0.00895783	2010-11-28 05:30:00	0.16966	0.177933	0.00827256	-0.00895783	0.115142	0.0293522	0.0418778	0.012296	0.0168842	-0.00321437	0.0389607	0.00258221	0.00758925	0.0172523	-0.0273845	-0.0476392	0.111194	-0.0378284	-0.0766465	-0.00264556	-0.00639704	-0.00166863	-0.00024814	-0.00256829	-0.0163382
-0.00895783	2010-11-28 06:00:00	0.168166	0.17597	0.00780469	-0.00895783	0.113627	0.029018	0.0415032	0.0121711	0.0166432	-0.0031841	0.0389556	0.00255545	0.00748447	0.016961	-0.0273722	-0.0477381	0.111455	-0.037625	-0.0766503	-0.00267806	-0.00646792	-0.00167072	1.8811e-05	-0.00207842	-0.0159433
-0.00895783	2010-11-28 06:30:00	0.166672	0.174175	0.00750314	-0.00895783	0.112213	0.0287181	0.0411089	0.0120526	0.0163922	-0.00315392	0.0389285	0.00252768	0.0074185	0.0166425	-0.0273478	-0.0477802	0.111487	-0.0373684	-0.0765996	-0.00271247	-0.00653897	-0.00167279	0.00033565	-0.00151731	-0.0157149
-0.00895783	2010-11-28 07:00:00	0.165888	0.17342	0.00753164	-0.00895783	0.111998	0.0283728	0.0406698	0.0119462	0.016159	-0.00312419	0.038869	0.00249893	0.00733825	0.016336	-0.0271796	-0.0478672	0.11118	-0.0370555	-0.0765056	-0.0027475	-0.00661019	-0.00167486	0.000686529	-0.000911818	-0.0158167
-0.00895783	2010-11-28 07:30:00	0.163683	0.170092	0.0064086	-0.00895783	0.109182	0.0279724	0.040283	0.0118351	0.0159365	-0.00309376	0.0387787	0.00246857	0.00722126	0.0159181	-0.0269043	-0.0479331	0.110809	-0.0366963	-0.076345	-0.00278506	-0.00668158	-0.00167691	0.00105206	-0.000291662	-0.0147671
-0.00895783	2010-11-28 08:00:00	0.163611	0.167632	0.00402171	-0.00895783	0.107402	0.0273516	0.0397107	0.0117189	0.0157312	-0.0030622	0.0386622	0.00243694	0.00720334	0.0155048	-0.0265754	-0.047848	0.110347	-0.0363339	-0.0761254	-0.00282463	-0.00675314	-0.00167896	0.00141045	0.000312178	-0.0124538
-0.00895783	2010-11-28 08:30:00	0.159274	0.163081	0.00380795	-0.00895783	0.103898	0.0267056	0.0390804	0.0116065	0.0155393	-0.00302946	0.0385123	0.00240444	0.00707972	0.0151199	-0.0261427	-0.0478298	0.109651	-0.0359343	-0.0758589	-0.0028653	-0.00682487	-0.00168099	0.00173889	0.000869287	-0.0123138
-0.00895783	2010-11-28 09:00:00	0.155647	0.159714	0.00406643	-0.00895783	0.101859	0.0260177	0.0383178	0.0114678	0.0153717	-0.00299559	0.0383231	0.00237116	0.00691273	0.0148671	-0.0257901	-0.0477758	0.108889	-0.0355317	-0.0755132	-0.00290588	-0.00689676	-0.00168302	0.00201501	0.00135176	-0.0126462
-0.00895783	2010-11-28 09:30:00	0.149889	0.155773	0.00588413	-0.00895783	0.0991373	0.0254685	0.0373404	0.0112915	0.0152023	-0.00296172	0.0381253	0.00233709	0.00679002	0.0147348	-0.025473	-0.0475011	0.108148	-0.0351453	-0.0751169	-0.00294711	-0.0069688	-0.00168503	0.00221849	0.00173612	-0.014538
-0.00895783	2010-11-28 10:00:00	0.148394	0.153525	0.00513072	-0.00895783	0.0979818	0.0250908	0.0364427	0.0110963	0.01502	-0.00292694	0.0379105	0.00230178	0.00677313	0.0146977	-0.0252089	-0.0471058	0.107241	-0.0347681	-0.0746797	-0.00299276	-0.00704101	-0.00168704	0.00233249	0.00200495	-0.0138588
-0.00895783	2010-11-28 10:30:00	0.147611	0.152199	0.0045884	-0.00895783	0.0977735	0.02495	0.0357482	0.0108856	0.0148573	-0.00289022	0.0376702	0.00226542	0.00651071	0.0147397	-0.0249231	-0.0466443	0.10614	-0.0343899	-0.0741855	-0.00304078	-0.00711336	-0.00168904	0.00234491	0.00214829	-0.0133908
-0.00895783	2010-11-28 11:00:00	0.146827	0.1516	0.00477212	-0.00895783	0.0979818	0.0250002	0.0352808	0.0106693	0.0147026	-0.00285217	0.0374036	0.00222842	0.00637112	0.014826	-0.0245567	-0.0461399	0.104857	-0.0340167	-0.0736422	-0.00309272	-0.00718587	-0.00169103	0.00224938	0.00216439	-0.013649
-0.00895783	2010-11-28 11:30:00	0.147465	0.151758	0.00429262	-0.00895783	0.0987142	0.02507	0.0350942	0.0104524	0.0145491	-0.00281512	0.0371097	0.00219082	0.00618803	0.0149328	-0.0241854	-0.0455448	0.103607	-0.0336299	-0.0730284	-0.0031425	-0.00725852	-0.00169301	0.00204585	0.00205995	-0.0132441
-0.00895783	2010-11-28 12:00:00	0.148103	0.151069	0.00296546	-0.00895783	0.0987647	0.0251597	0.0351292	0.0102833	0.0143951	-0.00277711	0.036799	0.00215258	0.00602857	0.0149192	-0.0237963	-0.0449049	0.102095	-0.033237	-0.0723549	-0.00319299	-0.00733132	-0.00169498	0.00174074	0.00184963	-0.0119918
-0.00895783	2010-11-28 12:30:00	0.144477	0.150062	0.00558511	-0.00895783	0.0988216	0.0250708	0.0352428	0.0101587	0.0142415	-0.0027378	0.0364693	0.00211385	0.00600027	0.0148046	-0.023314	-0.044361	0.100434	-0.0328211	-0.0716584	-0.00324513	-0.00740427	-0.00169694	0.00134668	0.001555	-0.0146863
-0.00895783	2010-11-28 13:00:00	0.145115	0.147251	0.00213549	-0.00895783	0.0974073	0.0248846	0.0352547	0.0100828	0.0140831	-0.00269786	0.0361234	0.00207549	0.00597949	0.0146123	-0.022844	-0.0438023	0.0987753	-0.0324154	-0.0709194	-0.00329949	-0.00747735	-0.00169889	0.000881735	0.0012029	-0.0113117
-0.00895783	2010-11-28 13:30:00	0.140067	0.144517	0.00444974	-0.00895783	0.0963088	0.0245429	0.0351181	0.0100502	0.0139125	-0.00265733	0.0357507	0.00203629	0.00596911	0.0144126	-0.0223233	-0.0431692	0.0970956	-0.0320114	-0.070144	-0.00335688	-0.00755057	-0.00170083	0.000368353	0.000823295	-0.0137011
-0.00895783	2010-11-28 14:00:00	0.137152	0.141	0.0038484	-0.00895783	0.0945852	0.0241737	0.0348646	0.0100353	0.0137116	-0.00261702	0.0353855	0.00199695	0.00597755	0.0141456	-0.0217075	-0.0426087	0.095408	-0.0316061	-0.0693222	-0.0034167	-0.00762393	-0.00170277	-0.000168048	0.000447	-0.0131751
-0.00895783	2010-11-28 14:30:00	0.131393	0.137346	0.00595258	-0.00895783	0.0929626	0.0236764	0.0343709	0.0100128	0.0134878	-0.00257708	0.0349888	0.00195801	0.00606818	0.0138552	-0.0212472	-0.0419013	0.0938192	-0.0311868	-0.0685055	-0.0034789	-0.00769742	-0.00170469	-0.000700659	0.000103274	-0.0153547
-0.00895783	2010-11-28 15:00:00	0.125635	0.132373	0.0067387	-0.00895783	0.0902413	0.0230894	0.033793	0.00997061	0.0132257	-0.00253902	0.0345851	0.00191893	0.00610026	0.0135198	-0.0209068	-0.0411631	0.0922971	-0.0307758	-0.0676165	-0.003546	-0.00777103	-0.00170661	-0.00120294	-0.000182405	-0.0162163
-0.00895783	2010-11-28 15:30:00	0.121297	0.127633	0.00633549	-0.00895783	0.087678	0.0224522	0.0330841	0.00989394	0.012968	-0.00250268	0.0341788	0.00187974	0.00605688	0.0132764	-0.0207125	-0.0402845	0.0908975	-0.0303536	-0.0667127	-0.00361522	-0.00784478	-0.00170852	-0.0016502	-0.000390214	-0.0158888
-0.00895783	2010-11-28 16:00:00	0.114828	0.123099	0.00827114	-0.00895783	0.085222	0.0219537	0.0322791	0.00977122	0.0127171	-0.00246822	0.0337592	0.00184086	0.00596157	0.0129883	-0.0206758	-0.0393795	0.0896394	-0.0299067	-0.0658005	-0.00368697	-0.00791865	-0.00171042	-0.00202109	-0.000507354	-0.0179002
-0.00895783	2010-11-28 16:30:00	0.112623	0.12088	0.00825674	-0.00895783	0.0847989	0.021588	0.0314654	0.00960121	0.0124643	-0.00243406	0.0333299	0.00180224	0.00590119	0.0126841	-0.0207388	-0.0385683	0.0885573	-0.0294567	-0.0648625	-0.00376188	-0.00799264	-0.00171231	-0.00229872	-0.000528806	-0.0179617
-0.00895783	2010-11-28 17:00:00	0.110418	0.11815	0.0077313	-0.00895783	0.0834415	0.0212534	0.0308287	0.00940605	0.0122225	-0.00240099	0.0328987	0.00176366	0.00580588	0.0123241	-0.0208457	-0.0378058	0.0876562	-0.0289954	-0.0638953	-0.00384011	-0.00806676	-0.0017142	-0.0024716	-0.000457432	-0.0175123
-0.00895783	2010-11-28 17:30:00	0.107503	0.11478	0.00727755	-0.00895783	0.0814022	0.0208534	0.0302564	0.00921161	0.011997	-0.00236716	0.032454	0.00172524	0.0056946	0.0119161	-0.0209195	-0.0371464	0.0867389	-0.0285399	-0.0629237	-0.00392024	-0.00814099	-0.00171607	-0.00253407	-0.000303444	-0.0171346
-0.00895783	2010-11-28 18:00:00	0.103876	0.111928	0.00805214	-0.00895783	0.0797796	0.0203327	0.0297038	0.00902107	0.0117751	-0.00233079	0.0320135	0.00168715	0.00554735	0.0115595	-0.0208946	-0.0366634	0.0858728	-0.0280817	-0.0619311	-0.00400163	-0.00821534	-0.00171794	-0.00248649	-8.33087e-05	-0.0179854
-0.00895783	2010-11-28 18:30:00	0.10025	0.108408	0.00815786	-0.00895783	0.0772162	0.0198968	0.0291543	0.0088294	0.0115636	-0.00229236	0.0315635	0.00164976	0.00543697	0.0112531	-0.0207492	-0.0364246	0.0851184	-0.0276492	-0.0609525	-0.00408582	-0.0082898	-0.0017198	-0.00233494	0.000181771	-0.0181675
-0.00895783	2010-11-28 19:00:00	0.098045	0.106933	0.0088879	-0.00895783	0.0764839	0.0195582	0.0284859	0.00864072	0.011372	-0.00225284	0.0311056	0.00161288	0.00530103	0.0110467	-0.0204958	-0.0363656	0.0844492	-0.0272283	-0.0599401	-0.00417367	-0.00836437	-0.00172165	-0.00209071	0.00046766	-0.0189739
-0.00895783	2010-11-28 19:30:00	0.0958401	0.105979	0.0101392	-0.00895783	0.0759598	0.0193245	0.027918	0.00845655	0.0111574	-0.00221144	0.0306495	0.00157601	0.00526245	0.0108493	-0.020173	-0.036422	0.0837828	-0.0268278	-0.0589179	-0.00426425	-0.00843906	-0.00172349	-0.00176948	0.00074919	-0.0203018
-0.00895783	2010-11-28 20:00:00	0.0950567	0.104361	0.0093046	-0.00895783	0.0747034	0.0190876	0.027444	0.00829202	0.0109459	-0.00217116	0.0301888	0.00153957	0.00505859	0.0106301	-0.019812	-0.0364191	0.0831615	-0.026429	-0.0579157	-0.00435786	-0.00851385	-0.00172533	-0.00139028	0.00100201	-0.0195438
-0.00895783	2010-11-28 20:30:00	0.0914303	0.102907	0.0114762	-0.00895783	0.0735038	0.0188192	0.0270858	0.00815339	0.0107477	-0.00213114	0.0297257	0.00150292	0.0049142	0.0103652	-0.0194075	-0.0363635	0.0824149	-0.0260153	-0.0569109	-0.00445427	-0.00858874	-0.00172715	-0.000974375	0.00120424	-0.0217921
-0.00895783	2010-11-28 21:00:00	0.0920683	0.101942	0.00987327	-0.00895783	0.0728724	0.0184815	0.0267276	0.00800201	0.0105626	-0.00209032	0.0292643	0.00146634	0.00477746	0.0100674	-0.0189821	-0.036233	0.0816388	-0.0255939	-0.0559106	-0.00455204	-0.00866374	-0.00172897	-0.000544073	0.0013378	-0.020266
-0.00895783	2010-11-28 21:30:00	0.088442	0.0988468	0.0104048	-0.00895783	0.0704164	0.0180962	0.026343	0.00786101	0.0103886	-0.00204929	0.0287948	0.0014297	0.00456789	0.00978941	-0.0186028	-0.0359592	0.0806469	-0.0251483	-0.0549154	-0.00465264	-0.00873884	-0.00173079	-0.000121527	0.00138937	-0.0208744
-0.00895783	2010-11-28 22:00:00	0.0876585	0.0970615	0.009403	-0.00895783	0.0692104	0.0177465	0.0258362	0.0077345	0.0102195	-0.00200856	0.0283139	0.00139361	0.00453205	0.00953088	-0.0181788	-0.0354856	0.0794361	-0.0246801	-0.0539076	-0.0047506	-0.00881403	-0.00173259	0.000272376	0.00135102	-0.0199496
-0.00895783	2010-11-28 22:30:00	0.0847429	0.0957263	0.0109834	-0.00895783	0.0686359	0.0174004	0.0253481	0.00760902	0.0100372	-0.00196962	0.0278163	0.00135746	0.00444998	0.00929997	-0.0177362	-0.0348934	0.0780173	-0.0241787	-0.0528732	-0.00485215	-0.00888932	-0.00173439	0.000619042	0.00122036	-0.0216071
-0.00895783	2010-11-28 23:00:00	0.0832487	0.0923986	0.00914989	-0.00895783	0.0663883	0.0170427	0.0248816	0.00748816	0.009838	-0.00193165	0.0273123	0.00132125	0.00437259	0.00904661	-0.0172557	-0.0342374	0.076319	-0.023666	-0.051813	-0.00495289	-0.00896471	-0.00173618	0.000903038	0.00100044	-0.0198508
[truncated: 4,466 more rows]

## Sheet: DATA
DATE-TIME	WL_PM-3-1-TSA-20-5-1	DATE-TIME	Q_ER-20-7	DATE-TIME	WL_UE-20n1-m	DATE-TIME	B_UE-20n1-m
[truncated: 17,376 more rows]
