# Supplementary material for: Detecting Drawdowns Masked by Environmental Stresses with Water-Level Models
Source: Ground Water. 2013 Mar 7;51(3):322–32. doi: 10.1111/gwat.12042 (PMC3675638; doi:10.1111/gwat.12042)
Supplement: Supplementary file 2 [file gwat0051-0322-SD2.zip › HypotheticalModel/WLM/AdditionalExamples/WL_UE-20n1-BA-EC-6_WLM.xlsx]

## Sheet: CONTROL
	Transform	TIDEcomponent	Unique Selected Series	Altitudes			RETURNdataFROMactivePAGE
	SLOPE+OFFSET	GRAVITY	B_UE-20n1-m	0
	SERIES	DRY	WL_ER-20-5-1-m	1000		ThisIsAnArchiveWLMbook
	THEIS	TILT	Q_ER-20-7	2000
	TIDE			3000
	STEP			4000
	AIR-LAG			6000
	GAMMA			8000
				10000
				12000

## Sheet: WLmodel
	RMS =	0.00388109						VIEW:	DD-WL_UE-20n1-BA-EC-6
RMS Expected:	0.003		Maximum:	0.00625985					SeriesSEEfileNAME:	SeriesSee.V1.00.xlam
Max Iter:	30		Minimum:	-0.155758					SourceBOOK:	rerun_test.xlsm
Time Begin:	2010-11-01		Average:	-0.0444992					PESTmodule:	SSmodule_WLmodel.SerSee
Time End:	2011-03-02		Std. Dev.:	0.03965
Interval:	0:30:00		Count:	5808
Measured:	WL_UE-20n1-BA-EC-6
Transform	Time Series	Coeff.1	Est	Coeff.2	Est	Coeff.3	Coeff.4	Coeff.5
Slope+Offset		0	fixed	-0.00383221	none
SERIES	B_UE-20n1-m	-0.0904123	none	0.0430301	none	0
SERIES	B_UE-20n1-m	-0.182867	none	-0.0237125	none	0.04167
SERIES	B_UE-20n1-m	-0.135816	none	-0.019757	none	0.08333
SERIES	B_UE-20n1-m	-0.0441921	none	-0.00210453	none	0.125
SERIES	B_UE-20n1-m	0.0990777	none	-0.0671756	none	0.25
SERIES	B_UE-20n1-m	0.228061	none	-0.0712888	none	0.5
SERIES	B_UE-20n1-m	0.179346	none	-0.0956743	none	1
SERIES	B_UE-20n1-m	0.060036	none	0.0183938	none	2
SERIES	WL_ER-20-5-1-m	0.145527	none	-0.0154095	none	0
SERIES	WL_ER-20-5-1-m	0.19995	none	-0.00445352	none	0.04167
SERIES	WL_ER-20-5-1-m	0.174805	none	0.0167256	none	0.08333
SERIES	WL_ER-20-5-1-m	0.150534	none	-0.0276573	none	0.125
SERIES	WL_ER-20-5-1-m	0.150279	none	-0.191977	none	0.25
SERIES	WL_ER-20-5-1-m	0.137016	none	-0.118769	none	0.5
SERIES	WL_ER-20-5-1-m	0.020362	none	-0.0822857	none	1
SERIES	WL_ER-20-5-1-m	0.18041	none	-0.219587	none	2
THEIS	Q_ER-20-7	2770.19	log	0.00691278	log	1000	-1
THEIS	Q_ER-20-7	3916.66	log	0.0479648	log	1000	-1
TIDE	GRAVITY	-3.94748e-05	none	0.0996388	none	36	-114	5000
TIDE	DRY	1.69376e-05	none	0.0407333	none	36	-114	5000

## Sheet: Series
22
DD-WL_UE-20n1-BA-EC-6	DATE-TIME	MEASURED	SYNTHETIC	DIFFERENCES	Slope+Offset	B_UE-20N1-M-Avg0.000	B_UE-20N1-M-Avg0.042	B_UE-20N1-M-Avg0.083	B_UE-20N1-M-Avg0.125	B_UE-20N1-M-Avg0.250	B_UE-20N1-M-Avg0.500	B_UE-20N1-M-Avg1.000	B_UE-20N1-M-Avg2.000	WL_ER-20-5-1-M-Avg0.000	WL_ER-20-5-1-M-Avg0.042	WL_ER-20-5-1-M-Avg0.083	WL_ER-20-5-1-M-Avg0.125	WL_ER-20-5-1-M-Avg0.250	WL_ER-20-5-1-M-Avg0.500	WL_ER-20-5-1-M-Avg1.000	WL_ER-20-5-1-M-Avg2.000	THEIS:Q_ER-20-7_022	THEIS:Q_ER-20-7_023	GRAVITYTIDE024	DRYTIDE025	DD-WL_UE-20n1-BA-EC-6
0.000646725	2010-11-01 00:15:00	-0.0007081	-0.00135483	-0.000646725	-0.00383221	-0.000115719	-0.000224268	-0.000316381	-4.55784e-05	-0.000567456	0.000231063	8.77203e-06	0.00106529	0.000279733	-7.03925e-05	-9.44141e-05	0.000128235	0.00246211	7.19152e-05	3.2343e-05	-0.00231791	0	0	0.000895206	0.00105484	0.000646725
1.74496e-05	2010-11-01 00:45:00	-0.0014161	-0.00143355	-1.74496e-05	-0.00383221	-0.000138167	-0.000224268	-0.000260859	-4.83577e-05	-0.000457289	0.000436549	0.000167496	0.00108334	-2.76646e-05	-7.03925e-05	-3.2874e-05	9.47637e-05	0.00226136	-4.02824e-05	1.3834e-05	-0.00236987	0	0	0.00118128	0.000830059	1.74496e-05
-0.00156625	2010-11-01 01:30:00	-0.0028322	-0.00126595	0.00156625	-0.00383221	-7.39211e-05	-0.000224268	-0.000177577	-5.25268e-05	-0.00029204	0.000744778	0.000405582	0.00111043	-2.35682e-05	-2.29602e-05	3.99748e-05	4.45574e-05	0.00196023	-0.000208579	-1.39296e-05	-0.0024478	0	0	0.00141852	0.000379348	-0.00156625
0.000129787	2010-11-01 02:00:00	-0.0014161	-0.00154589	-0.000129787	-0.00383221	-0.000216925	-0.000225584	-0.000142991	-5.53061e-05	-0.000181873	0.000950264	0.000564306	0.00112849	0	8.53096e-05	2.1039e-06	1.10866e-05	0.00175948	-0.000320776	-3.24386e-05	-0.00249975	0	0	0.0014382	2.27366e-05	0.000129787
-0.000248595	2010-11-01 02:30:00	-0.0021242	-0.00187561	0.000248595	-0.00383221	-0.000184803	-0.000184104	-0.000148613	-6.55809e-05	-7.17069e-05	0.00115575	0.00072303	0.00114654	0.000102466	7.30736e-05	-7.88977e-05	-2.23842e-05	0.00155872	-0.000432974	-5.09477e-05	-0.0025517	0	0	0.00134769	-0.000358962	-0.000248595
-0.00124753	2010-11-01 03:00:00	-0.0042483	-0.00300077	0.00124753	-0.00383221	-0.000319864	-0.000202135	-0.000177692	-9.52966e-05	3.84595e-05	0.00136124	0.000881754	0.0011646	2.35682e-05	-6.23494e-05	-0.000274036	-5.58902e-05	0.00135797	-0.000545172	-6.94568e-05	-0.00260365	0	0	0.00115546	-0.000746059	-0.00124753
-0.000178224	2010-11-01 03:30:00	-0.0049564	-0.00477818	0.000178224	-0.00383221	-0.00057375	-0.000263116	-0.000212508	-0.000142797	0.000148626	0.00156672	0.00104048	0.00118266	-0.000181363	-0.000288444	-0.000605938	-0.000131936	0.00115722	-0.000657369	-8.79658e-05	-0.00265561	0	0	0.000876591	-0.00111747	-0.000178224
-3.71418e-06	2010-11-01 04:00:00	-0.0070805	-0.00707679	3.71418e-06	-0.00383221	-0.000933671	-0.000416881	-0.000373678	-0.000215592	0.000258792	0.00177221	0.0011992	0.00120071	-0.000283829	-0.000576696	-0.00101575	-0.000312498	0.000956466	-0.000769567	-0.000106475	-0.00270756	0	0	0.000532015	-0.00145178	-3.71418e-06
-0.0008321	2010-11-01 04:30:00	-0.0106208	-0.0097887	0.0008321	-0.00383221	-0.00107184	-0.000674419	-0.000607003	-0.000292303	0.000368959	0.00197769	0.00135793	0.00121877	-0.000488749	-0.00108285	-0.00149714	-0.000573812	0.000755713	-0.000881765	-0.000124984	-0.00275951	0	0	0.000147275	-0.00172846	-0.0008321
-0.0010404	2010-11-01 05:00:00	-0.014161	-0.0131206	0.0010404	-0.00383221	-0.00112331	-0.00112031	-0.000912481	-0.000374278	0.000479125	0.00218318	0.00151665	0.00123683	-0.00100353	-0.0017482	-0.00195374	-0.00089619	0.00055496	-0.000993962	-0.000143493	-0.00281146	0	0	-0.000249033	-0.00192915	-0.0010404
-0.0011108	2010-11-01 05:30:00	-0.0177013	-0.0165905	0.0011108	-0.00383221	-0.00142383	-0.00163934	-0.00123723	-0.000480425	0.000607775	0.00238867	0.00167537	0.00125489	-0.0015679	-0.00229252	-0.00238564	-0.00121477	0.000354207	-0.00110616	-0.000162002	-0.00286342	0	0	-0.000627094	-0.00203887	-0.0011108
0.000928635	2010-11-01 06:00:00	-0.0184093	-0.0193379	-0.000928635	-0.00383221	-0.00171467	-0.00202	-0.0015329	-0.000594376	0.000759999	0.00259415	0.0018341	0.00127294	-0.00186331	-0.00271636	-0.00277712	-0.00158228	0.000153455	-0.00121836	-0.000180511	-0.00291537	0	0	-0.000957864	-0.00204725	0.000928635
-0.000186859	2010-11-01 06:30:00	-0.0219496	-0.0217627	0.000186859	-0.00383221	-0.00199583	-0.00235919	-0.00184377	-0.000706657	0.000928986	0.00279964	0.00199282	0.001291	-0.00203524	-0.00310772	-0.00319832	-0.00198749	-4.72982e-05	-0.00133056	-0.00019902	-0.00296732	0	0	-0.00121509	-0.00194947	-0.000186859
-0.000325856	2010-11-01 07:00:00	-0.0247818	-0.0244559	0.000325856	-0.00383221	-0.00225939	-0.00277181	-0.00215895	-0.000809786	0.00112389	0.00300512	0.00215155	0.00130906	-0.00250812	-0.00365305	-0.00362165	-0.00237883	-0.000248051	-0.00144275	-0.000217529	-0.00301927	0	0	-0.00137722	-0.00174695	-0.000325856
-0.000240671	2010-11-01 07:30:00	-0.0269059	-0.0266652	0.000240671	-0.00383221	-0.00234299	-0.0033228	-0.00253107	-0.000914557	0.00133232	0.00321061	0.00231027	0.00132711	-0.00284235	-0.00417551	-0.00398184	-0.00271451	-0.000448804	-0.00155495	-0.000236038	-0.00307123	0	0	-0.00142904	-0.00144764	-0.000240671
-0.000342252	2010-11-01 08:00:00	-0.0290301	-0.0286878	0.000342252	-0.00383221	-0.00249877	-0.00386821	-0.00292235	-0.00101406	0.00153305	0.00341609	0.002469	0.00134517	-0.00326081	-0.00459645	-0.00431523	-0.00301972	-0.000649557	-0.00166715	-0.000254547	-0.00312318	0	0	-0.00136298	-0.00106592	-0.000342252
0.000138551	2010-11-01 08:30:00	-0.0297381	-0.0298767	-0.000138551	-0.00383221	-0.00255991	-0.00432085	-0.00324986	-0.00110551	0.00174813	0.00362039	0.00262772	0.00136323	-0.00344832	-0.0049315	-0.00455965	-0.00334654	-0.000852488	-0.00177935	-0.000273056	-0.00317513	0	0	-0.00117979	-0.000621943	0.000138551
0.000288909	2010-11-01 09:00:00	-0.0304462	-0.0307351	-0.000288909	-0.00383221	-0.00273987	-0.00469037	-0.00348427	-0.00118807	0.00196578	0.00381636	0.00278644	0.00138129	-0.00359731	-0.00521384	-0.00477843	-0.00362876	-0.00109228	-0.00189154	-0.000291565	-0.00322708	0	0	-0.000888826	-0.000140558	0.000288909
0.00113298	2010-11-01 09:30:00	-0.0304462	-0.0315792	-0.00113298	-0.00383221	-0.00289565	-0.00492152	-0.00369798	-0.00124424	0.00215668	0.00400693	0.00294517	0.00139934	-0.00405368	-0.00553129	-0.00492071	-0.00387177	-0.00137011	-0.00200167	-0.000310074	-0.00327904	0	0	-0.000507527	0.000350165	0.00113298
0.000676287	2010-11-01 10:00:00	-0.0304462	-0.0311225	-0.000676287	-0.00383221	-0.00265627	-0.0051707	-0.00389099	-0.00126984	0.00230636	0.00420819	0.00310389	0.0014174	-0.0041168	-0.00563945	-0.00488316	-0.00402888	-0.00166894	-0.00210186	-0.000328584	-0.00333099	0	0	-6.04177e-05	0.000820775	0.000676287
-0.000764391	2010-11-01 10:30:00	-0.0311542	-0.0303898	0.000764391	-0.00383221	-0.00249393	-0.00541988	-0.0040073	-0.0012707	0.00242413	0.00441938	0.00326262	0.00143546	-0.00416947	-0.00567944	-0.00470722	-0.00409456	-0.00198921	-0.00220236	-0.000347093	-0.00338294	0	0	0.000422483	0.00124244	-0.000764391
0.000701947	2010-11-01 11:00:00	-0.028322	-0.0290239	-0.000701947	-0.00383221	-0.00235092	-0.00554432	-0.00405577	-0.00125265	0.00252212	0.00462398	0.00342134	0.00145351	-0.00415215	-0.00545653	-0.00440002	-0.00408535	-0.00231007	-0.00230111	-0.000365602	-0.00343489	0	0	0.000907693	0.00158901	0.000701947
0.000504783	2010-11-01 11:30:00	-0.0261979	-0.0267027	-0.000504783	-0.00383221	-0.00212916	-0.00543892	-0.00396256	-0.00121238	0.00257856	0.00483285	0.00358006	0.00147157	-0.00386125	-0.00504869	-0.00401545	-0.00394861	-0.00263512	-0.0024099	-0.000384111	-0.00348685	0	0	0.00136058	0.00183891	0.000504783
0.000791298	2010-11-01 12:00:00	-0.0233657	-0.024157	-0.000791298	-0.00383221	-0.00200067	-0.00510941	-0.00374994	-0.00115681	0.00260544	0.00505576	0.00373879	0.00148963	-0.00352077	-0.00458602	-0.00365519	-0.003761	-0.00294242	-0.00251538	-0.00040262	-0.0035388	0	0	0.00174782	0.0019768	0.000791298
0.00136161	2010-11-01 12:30:00	-0.0205335	-0.0218951	-0.00136161	-0.00383221	-0.00196372	-0.00476466	-0.0034849	-0.00109482	0.00260924	0.00528247	0.00389751	0.00150768	-0.00319299	-0.00415992	-0.00337113	-0.0035116	-0.00321535	-0.00262334	-0.000421129	-0.00359075	0	0	0.00203978	0.00199471	0.00136161
0.00102119	2010-11-01 13:00:00	-0.0191174	-0.0201386	-0.00102119	-0.00383221	-0.00203763	-0.00441038	-0.0032615	-0.00105062	0.00259651	0.00550669	0.00405624	0.00152574	-0.00286028	-0.003821	-0.00318078	-0.00324885	-0.00341097	-0.00273259	-0.000439638	-0.0036427	0	0	0.00221265	0.00189272	0.00102119
-1.75637e-05	2010-11-01 13:30:00	-0.0191174	-0.0190998	1.75637e-05	-0.00383221	-0.00207459	-0.00416677	-0.00311312	-0.00102447	0.00257528	0.00573299	0.00421496	0.0015438	-0.00259459	-0.00359609	-0.0031375	-0.00301476	-0.00354556	-0.00284366	-0.000458147	-0.00369466	0	0	0.00225026	0.00167899	-1.75637e-05
-1.30361e-05	2010-11-01 14:00:00	-0.0191174	-0.0191044	1.30361e-05	-0.00383221	-0.00214367	-0.00406446	-0.00304526	-0.00101112	0.00254701	0.00598194	0.00437368	0.00156186	-0.00256631	-0.00353517	-0.00319022	-0.00287042	-0.00363931	-0.00296179	-0.000476656	-0.00374661	0	0	0.00214522	0.00136914	-1.30361e-05
-0.00148283	2010-11-01 14:30:00	-0.0212415	-0.0197587	0.00148283	-0.00383221	-0.00215819	-0.00410463	-0.00307039	-0.00102331	0.00252182	0.00622018	0.00453241	0.00157991	-0.00251908	-0.00360721	-0.00333731	-0.00280197	-0.00367442	-0.00307534	-0.000495126	-0.00379856	0	0	0.00189959	0.000985151	-0.00148283
-0.000551791	2010-11-01 15:00:00	-0.0219496	-0.0213978	0.000551791	-0.00383221	-0.00234783	-0.00419741	-0.00312315	-0.00106248	0.00250198	0.00643429	0.00469421	0.00159797	-0.0027445	-0.00379718	-0.00354804	-0.00282056	-0.00366372	-0.00320425	-0.000512941	-0.00385051	0	0	0.00152481	0.00055371	-0.000551791
0.000685327	2010-11-01 15:30:00	-0.0226576	-0.0233429	-0.000685327	-0.00383221	-0.00267563	-0.00428741	-0.003219	-0.00112554	0.00249778	0.00663258	0.00485548	0.00161603	-0.00279255	-0.00403448	-0.00383665	-0.00290885	-0.00360744	-0.00333795	-0.000529841	-0.00390247	0	0	0.00104095	0.000104258	0.000685327
-0.00027903	2010-11-01 16:00:00	-0.0261979	-0.0259189	0.00027903	-0.00383221	-0.00293919	-0.00445085	-0.00338436	-0.00120474	0.00253264	0.00681785	0.00501339	0.00163408	-0.00305352	-0.00432166	-0.0042862	-0.00308819	-0.00353295	-0.0034644	-0.000546488	-0.00395442	0	0	0.000475488	-0.000333143	-0.00027903
-0.000778037	2010-11-01 16:30:00	-0.0297381	-0.0289601	0.000778037	-0.00383221	-0.00318823	-0.00476938	-0.00364126	-0.00129866	0.00260273	0.00700491	0.00517108	0.00165214	-0.00317874	-0.00479542	-0.00481843	-0.00338736	-0.00346059	-0.00358223	-0.000563575	-0.00400637	0	0	-0.000138543	-0.000729942	-0.000778037
-0.000357501	2010-11-01 17:00:00	-0.0332784	-0.0329209	0.000357501	-0.00383221	-0.00348391	-0.00525675	-0.00398981	-0.0014051	0.00270854	0.00718626	0.00532933	0.0016702	-0.00363368	-0.00548076	-0.00546713	-0.00374117	-0.00336619	-0.00369419	-0.000580247	-0.00405832	0	0	-0.000764666	-0.00106107	-0.000357501
-0.000465693	2010-11-01 17:30:00	-0.0375267	-0.037061	0.000465693	-0.00383221	-0.00359963	-0.00581463	-0.00438408	-0.00151877	0.00284383	0.00737004	0.00548531	0.00168825	-0.00430205	-0.00626604	-0.00607024	-0.00418172	-0.00328657	-0.00381409	-0.000596244	-0.00411028	0	0	-0.00136531	-0.00130659	-0.000465693
-0.00112918	2010-11-01 18:00:00	-0.041775	-0.0406458	0.00112918	-0.00383221	-0.00372811	-0.00635037	-0.00477536	-0.00162356	0.00299645	0.00752136	0.00563662	0.00170631	-0.00476385	-0.00698983	-0.00654699	-0.00462152	-0.00321049	-0.00393287	-0.00061207	-0.00416223	0	0	-0.00190421	-0.0014529	-0.00112918
-0.000810642	2010-11-01 18:30:00	-0.0446072	-0.0437966	0.000810642	-0.00383221	-0.00387112	-0.00682514	-0.0051098	-0.00171057	0.00315935	0.00766245	0.0057919	0.00172437	-0.00534229	-0.00754781	-0.00691671	-0.00507106	-0.00317878	-0.00404548	-0.000627344	-0.00421418	0	0	-0.00234863	-0.0014935	-0.000810642
-0.000795994	2010-11-01 19:00:00	-0.0467313	-0.0459353	0.000795994	-0.00383221	-0.00389531	-0.0072099	-0.0053679	-0.00178813	0.00332963	0.00782067	0.00593601	0.00174243	-0.00563869	-0.00794437	-0.00721554	-0.00549407	-0.00321948	-0.0041494	-0.000642363	-0.00426613	0	0	-0.00267142	-0.00142915	-0.000795994
-0.000425333	2010-11-01 19:30:00	-0.0481474	-0.0477221	0.000425333	-0.00383221	-0.00405282	-0.00748253	-0.00557037	-0.00186428	0.00351392	0.00798698	0.00606892	0.00176048	-0.00594301	-0.00824028	-0.00753888	-0.00585591	-0.00333128	-0.00424733	-0.000655225	-0.00431809	0	0	-0.00285262	-0.00126754	-0.000425333
-0.000488477	2010-11-01 20:00:00	-0.0495635	-0.049075	0.000488477	-0.00383221	-0.00424556	-0.0076722	-0.00573418	-0.00192183	0.00369862	0.00817665	0.00619055	0.00177854	-0.00609354	-0.0085733	-0.0078257	-0.00619035	-0.00353868	-0.00435103	-0.00066759	-0.00437004	0	0	-0.0028806	-0.00102257	-0.000488477
-0.000775499	2010-11-01 20:30:00	-0.0509796	-0.0502041	0.000775499	-0.00383221	-0.00428735	-0.00788826	-0.005923	-0.00196826	0.00388119	0.0083706	0.00631059	0.0017966	-0.00635994	-0.00898091	-0.0080683	-0.00645799	-0.00376582	-0.00446255	-0.000680527	-0.00442199	0	0	-0.00275275	-0.000713202	-0.000775499
-0.0014324	2010-11-01 21:00:00	-0.0523957	-0.0509633	0.0014324	-0.00383221	-0.00417164	-0.00817893	-0.00610476	-0.00200272	0.00404035	0.00857959	0.00643166	0.00181465	-0.00675483	-0.00930085	-0.00818833	-0.0066682	-0.0040369	-0.00458516	-0.000693513	-0.00447394	0	0	-0.00247553	-0.000362033	-0.0014324
-0.0020346	2010-11-01 21:30:00	-0.0531038	-0.0510692	0.0020346	-0.00383221	-0.00421344	-0.00844467	-0.00625876	-0.00203136	0.0041774	0.00878347	0.00655184	0.00183271	-0.00687216	-0.00943339	-0.00817928	-0.00681591	-0.00433068	-0.00471232	-0.000706696	-0.0045259	0	0	-0.00206407	6.2173e-06	-0.0020346
-0.00118823	2010-11-01 22:00:00	-0.0516877	-0.0504995	0.00118823	-0.00383221	-0.00421827	-0.00856633	-0.00632948	-0.00205278	0.00428998	0.00898397	0.00666837	0.00185077	-0.00689029	-0.00936511	-0.0081386	-0.00692634	-0.00465614	-0.00484435	-0.000719862	-0.00457785	0	0	-0.00154125	0.000366316	-0.00118823
-0.00159284	2010-11-01 22:30:00	-0.0509796	-0.0493868	0.00159284	-0.00383221	-0.00414435	-0.00853452	-0.00633906	-0.00205946	0.00437802	0.00917233	0.00677998	0.00186882	-0.00676652	-0.00929204	-0.0080454	-0.00700204	-0.00499817	-0.00496769	-0.000732317	-0.0046298	0	0	-0.000936371	0.000694044	-0.00159284
-0.00186081	2010-11-01 23:00:00	-0.0502716	-0.0484108	0.00186081	-0.00383221	-0.00421344	-0.00850682	-0.0063265	-0.00205253	0.00444094	0.0093598	0.00688216	0.00188688	-0.00670432	-0.00922069	-0.00795556	-0.00699354	-0.00534067	-0.0050922	-0.000744514	-0.00468175	0	0	-0.000283433	0.000967602	-0.00186081
-0.00157746	2010-11-01 23:30:00	-0.0488555	-0.047278	0.00157746	-0.00383221	-0.00403831	-0.00848747	-0.00629886	-0.00203641	0.00448111	0.00953865	0.00698419	0.00190494	-0.00675627	-0.00915233	-0.00783908	-0.00692818	-0.0056642	-0.00521433	-0.000755158	-0.00473371	0	0	0.000380775	0.00116881	-0.00157746
-0.00286783	2010-11-02	-0.0488555	-0.0459877	0.00286783	-0.00383221	-0.00403347	-0.00849715	-0.00629455	-0.00202584	0.00450938	0.00971762	0.0070813	0.001923	-0.00655288	-0.00896817	-0.00764234	-0.00683497	-0.00595988	-0.0053304	-0.000764291	-0.00478566	0	0	0.00101878	0.00128408	-0.00286783
-0.00199063	2010-11-02 00:30:00	-0.0467313	-0.0447407	0.00199063	-0.00383221	-0.00398684	-0.00842371	-0.00623903	-0.00200834	0.0045229	0.00986394	0.0071622	0.00194143	-0.00647009	-0.00879479	-0.00739342	-0.00671213	-0.00622049	-0.0054394	-0.000772764	-0.00483761	0	0	0.00159455	0.00130514	-0.00199063
-0.00182217	2010-11-02 01:00:00	-0.0453152	-0.043493	0.00182217	-0.00383221	-0.00398684	-0.00833928	-0.00617382	-0.00198695	0.00452799	0.00998304	0.00723347	0.00195952	-0.00633852	-0.00847548	-0.00717746	-0.00655759	-0.00642302	-0.00554122	-0.000780115	-0.00488956	0	0	0.00207557	0.00122942	-0.00182217
-0.0015928	2010-11-02 01:30:00	-0.0438991	-0.0423063	0.0015928	-0.00383221	-0.00391292	-0.008216	-0.00609604	-0.00196804	0.00451381	0.010071	0.00729374	0.00197626	-0.00613114	-0.00815684	-0.00701199	-0.00639196	-0.00657123	-0.00563992	-0.0007863	-0.00494152	0	0	0.00243475	0.00106027	-0.0015928
-0.00240116	2010-11-02 02:00:00	-0.0438991	-0.0414979	0.00240116	-0.00383221	-0.00395471	-0.00812468	-0.00601838	-0.00194665	0.00448772	0.0101389	0.00734536	0.00199228	-0.0057719	-0.00792707	-0.00691066	-0.00625475	-0.00667856	-0.0057165	-0.000791399	-0.00499347	0	0	0.00265199	0.000806766	-0.00240116
-0.00176893	2010-11-02 02:30:00	-0.0431911	-0.0414222	0.00176893	-0.00383221	-0.00388079	-0.00803468	-0.00596011	-0.00193523	0.00445621	0.0102124	0.007389	0.00200721	-0.00576247	-0.00790399	-0.00689853	-0.00612592	-0.006735	-0.00577574	-0.00079569	-0.00504542	0	0	0.00271548	0.00048336	-0.00176893
-0.00209043	2010-11-02 03:00:00	-0.0438991	-0.0418087	0.00209043	-0.00383221	-0.00400619	-0.00797385	-0.00592122	-0.00193495	0.00444358	0.0103008	0.00742782	0.00202085	-0.00576319	-0.00788811	-0.00692391	-0.00602173	-0.00674601	-0.00582566	-0.000798949	-0.00509737	0	0	0.00262248	0.000109176	-0.00209043
-0.00161056	2010-11-02 03:30:00	-0.0438991	-0.0422885	0.00161056	-0.00383221	-0.00399651	-0.00793091	-0.00589908	-0.001938	0.00442811	0.0104006	0.00746116	0.00203705	-0.00573245	-0.00789874	-0.00697028	-0.00596274	-0.0067204	-0.00587022	-0.000801292	-0.00514933	0	0	0.00237959	-0.000292916	-0.00161056
-0.00275259	2010-11-02 04:00:00	-0.0460233	-0.0432707	0.00275259	-0.00383221	-0.00402863	-0.00795319	-0.00593521	-0.00194106	0.00441012	0.0104994	0.00748117	0.00205351	-0.00575704	-0.00794668	-0.0070395	-0.00598456	-0.00667409	-0.00592354	-0.000802936	-0.00520128	0	0	0.00200252	-0.000697475	-0.00275259
-0.00232348	2010-11-02 04:30:00	-0.0467313	-0.0444078	0.00232348	-0.00383221	-0.00399167	-0.00802926	-0.00597685	-0.00194745	0.00439409	0.0105806	0.00749581	0.00206773	-0.00571893	-0.00806255	-0.00715937	-0.00602366	-0.0065981	-0.00598558	-0.000804551	-0.00525323	0	0	0.00151525	-0.00107787	-0.00232348
-0.00223844	2010-11-02 05:00:00	-0.0481474	-0.045909	0.00223844	-0.00383221	-0.00400135	-0.00810959	-0.0060088	-0.00196022	0.00438397	0.0106564	0.00750819	0.0020798	-0.00590511	-0.00819759	-0.00731747	-0.0060817	-0.00650328	-0.00605006	-0.000805598	-0.00530518	0	0	0.000948663	-0.0014078	-0.00223844
-0.00131946	2010-11-02 05:30:00	-0.0488555	-0.047536	0.00131946	-0.00383221	-0.00422795	-0.00813993	-0.00603788	-0.00199771	0.00440675	0.0107133	0.00751877	0.0020897	-0.00595551	-0.008316	-0.00757767	-0.00618339	-0.00640726	-0.00610166	-0.000806016	-0.00535714	0	0	0.000338744	-0.00166297	-0.00131946
1.52375e-07	2010-11-02 06:00:00	-0.0495635	-0.0495637	-1.52375e-07	-0.00383221	-0.00452363	-0.00811369	-0.00605607	-0.00204163	0.00445407	0.0107541	0.00752585	0.00209892	-0.00612735	-0.00859361	-0.00796619	-0.00635982	-0.00632697	-0.00614336	-0.000805535	-0.00540826	0	0	-0.000275647	-0.00182265	1.52375e-07
-0.000519538	2010-11-02 06:30:00	-0.0523957	-0.0518762	0.000519538	-0.00383221	-0.00465386	-0.00820795	-0.00618254	-0.00210331	0.00452529	0.0107902	0.00752868	0.00210788	-0.00633555	-0.0090301	-0.00844898	-0.00660981	-0.00626255	-0.00617045	-0.000805162	-0.0054593	0	0	-0.000855242	-0.00187124	-0.000519538
-0.00116845	2010-11-02 07:00:00	-0.055936	-0.0547676	0.00116845	-0.00383221	-0.00483691	-0.00850712	-0.00640055	-0.00216085	0.00459802	0.0107819	0.0075256	0.00211749	-0.00675719	-0.00964771	-0.00888328	-0.00690615	-0.00619933	-0.00618341	-0.000804003	-0.00550934	0	0	-0.00136293	-0.00179955	-0.00116845
-0.000584801	2010-11-02 07:30:00	-0.0580601	-0.0574753	0.000584801	-0.00383221	-0.00477751	-0.00894466	-0.00671021	-0.00222615	0.00467953	0.0107386	0.00751879	0.00212731	-0.00727668	-0.010268	-0.0092138	-0.00720564	-0.00615972	-0.00619764	-0.000801919	-0.00555342	0	0	-0.00176624	-0.0016058	-0.000584801
0.000208517	2010-11-02 08:00:00	-0.0594762	-0.0596847	-0.000208517	-0.00383221	-0.00493018	-0.00940549	-0.00697514	-0.00229647	0.00476919	0.0106563	0.00750939	0.00213534	-0.00775908	-0.0106029	-0.00938074	-0.00750076	-0.00615269	-0.0061882	-0.000799814	-0.00559548	0	0	-0.00203964	-0.00129611	0.000208517
0.000783046	2010-11-02 08:30:00	-0.0594762	-0.0602592	-0.000783046	-0.00383221	-0.0048642	-0.00963518	-0.00715965	-0.00233458	0.0048459	0.010554	0.00749298	0.00214187	-0.00778316	-0.0107913	-0.00930053	-0.00776042	-0.00619576	-0.00615455	-0.000796805	-0.00563476	0	0	-0.00216632	-0.000884587	0.000783046
-0.00013369	2010-11-02 09:00:00	-0.0601843	-0.0600506	0.00013369	-0.00383221	-0.00467456	-0.00980403	-0.00729559	-0.00233989	0.00489959	0.010422	0.00746372	0.00214769	-0.00793717	-0.0107207	-0.00910208	-0.00788789	-0.00629477	-0.00609774	-0.000791849	-0.00567288	0	0	-0.00213951	-0.000392718	-0.00013369
0.000175743	2010-11-02 09:30:00	-0.0587682	-0.0589439	-0.000175743	-0.00383221	-0.00463277	-0.0098524	-0.00727729	-0.00231576	0.00493692	0.0102596	0.00742512	0.00215248	-0.00783839	-0.0104716	-0.00881579	-0.00788827	-0.0064625	-0.00602367	-0.000786128	-0.00570997	0	0	-0.00196307	0.0001517	0.000175743
-0.000201809	2010-11-02 10:00:00	-0.056644	-0.0564422	0.000201809	-0.00383221	-0.00422621	-0.00979552	-0.00720514	-0.0022563	0.00494112	0.0100944	0.00738212	0.00215551	-0.00747588	-0.0100692	-0.00834862	-0.00777694	-0.00663327	-0.00592988	-0.000780602	-0.00575045	0	0	-0.00165137	0.000716198	-0.000201809
-0.0010878	2010-11-02 10:30:00	-0.0545199	-0.0534321	0.0010878	-0.00383221	-0.00391601	-0.00958914	-0.00705211	-0.00216712	0.00491258	0.00993297	0.00734013	0.00215585	-0.00710229	-0.00965136	-0.00778225	-0.00751734	-0.00681328	-0.00583124	-0.000775095	-0.0057815	0	0	-0.00122837	0.0012657	-0.0010878
0.000154798	2010-11-02 11:00:00	-0.0495635	-0.0497183	-0.000154798	-0.00383221	-0.00345972	-0.0091793	-0.00671744	-0.00204404	0.00485432	0.00977386	0.00729232	0.00215572	-0.00700925	-0.0090516	-0.00711147	-0.0071438	-0.00698274	-0.0057292	-0.000769445	-0.00580307	0	0	-0.000726085	0.00176486	0.000154798
-0.000468911	2010-11-02 11:30:00	-0.0453152	-0.0448463	0.000468911	-0.00383221	-0.00319616	-0.00867947	-0.00630223	-0.00190674	0.00475344	0.00960922	0.00724058	0.00215453	-0.00625	-0.00814066	-0.00630628	-0.00665332	-0.00712314	-0.00562655	-0.000763878	-0.00582161	0	0	-0.000182349	0.00218054	-0.000468911
-0.000520756	2010-11-02 12:00:00	-0.0403589	-0.0398381	0.000520756	-0.00383221	-0.00289081	-0.00796504	-0.005826	-0.00175778	0.00459642	0.0094447	0.00719515	0.00215217	-0.00558797	-0.00721615	-0.00552931	-0.0061088	-0.00723572	-0.00552365	-0.000758294	-0.00584086	0	0	0.000361803	0.00248421	-0.000520756
-0.000452589	2010-11-02 12:30:00	-0.0354025	-0.0349499	0.000452589	-0.00383221	-0.00252605	-0.00725076	-0.00530418	-0.00159326	0.00439616	0.00928476	0.0071524	0.00214924	-0.00493866	-0.00630852	-0.00481785	-0.005533	-0.0073142	-0.00541838	-0.000752259	-0.00586226	0	0	0.000865048	0.00265408	-0.000452589
-0.00118114	2010-11-02 13:00:00	-0.0318623	-0.0306812	0.00118114	-0.00383221	-0.00236544	-0.0065683	-0.00478918	-0.00145648	0.00418012	0.00914795	0.00710926	0.00214458	-0.00427101	-0.0054973	-0.00428302	-0.0048966	-0.00733065	-0.00530829	-0.000745276	-0.00588483	0	0	0.00128873	0.00267676	-0.00118114
-0.00167045	2010-11-02 13:30:00	-0.0290301	-0.0273597	0.00167045	-0.00383221	-0.00239272	-0.00593009	-0.00431605	-0.00134389	0.0039661	0.00903278	0.00705266	0.00213937	-0.00367672	-0.00479161	-0.00393874	-0.00435126	-0.00727642	-0.00520561	-0.00073771	-0.00590554	0	0	0.00159964	0.00254837	-0.00167045
-0.00109944	2010-11-02 14:00:00	-0.0261979	-0.0250985	0.00109944	-0.00383221	-0.00237028	-0.00532943	-0.00395396	-0.00126161	0.00374114	0.00892314	0.00699219	0.00213396	-0.0031896	-0.0044103	-0.00375689	-0.00391304	-0.00715438	-0.00510956	-0.000730169	-0.00592488	0	0	0.00177243	0.00227496	-0.00109944
-0.00198636	2010-11-02 14:30:00	-0.0261979	-0.0242115	0.00198636	-0.00383221	-0.00229635	-0.00494335	-0.00369179	-0.00119794	0.00351661	0.00878508	0.00693338	0.00212689	-0.00311645	-0.00426855	-0.00367936	-0.0035863	-0.0069412	-0.00502147	-0.000723032	-0.00593906	0	0	0.00179143	0.00187212	-0.00198636
-0.00189824	2010-11-02 15:00:00	-0.0261979	-0.0242997	0.00189824	-0.00383221	-0.00233331	-0.0047871	-0.00356566	-0.00116371	0.00331566	0.00861146	0.0068775	0.00211929	-0.00308252	-0.00423726	-0.00364598	-0.00333828	-0.00664198	-0.00494366	-0.000716424	-0.0059513	0	0	0.00165188	0.00136396	-0.00189824
-0.000447215	2010-11-02 15:30:00	-0.0254898	-0.0250426	0.000447215	-0.00383221	-0.00244903	-0.00476907	-0.00353526	-0.00116701	0.0031347	0.0084143	0.00682398	0.00211111	-0.00309442	-0.00413898	-0.0036883	-0.00320577	-0.00626621	-0.00485131	-0.00071065	-0.00596014	0	0	0.00136025	0.000781445	-0.000447215
-0.000785251	2010-11-02 16:00:00	-0.0269059	-0.0261206	0.000785251	-0.00383221	-0.00261138	-0.00473726	-0.0035367	-0.0011984	0.00300335	0.0082056	0.00676833	0.00210156	-0.00293436	-0.00413511	-0.00383978	-0.00319155	-0.00587313	-0.00473634	-0.000704539	-0.00596275	0	0	0.000933843	0.000160172	-0.000785251
-0.000954862	2010-11-02 16:30:00	-0.0290301	-0.0280752	0.000954862	-0.00383221	-0.00285559	-0.00478021	-0.00359927	-0.00123924	0.00291613	0.00800481	0.00670643	0.00209091	-0.00297781	-0.00432082	-0.00411596	-0.00327194	-0.00547545	-0.00460224	-0.000697373	-0.00596296	0	0	0.00039967	-0.000462087	-0.000954862
-0.00125956	2010-11-02 17:00:00	-0.0318623	-0.0306027	0.00125956	-0.00383221	-0.00292467	-0.00494234	-0.003748	-0.00127928	0.0028664	0.00780664	0.00663944	0.00207939	-0.00325528	-0.00469733	-0.00447515	-0.00339648	-0.00507322	-0.00446569	-0.000689796	-0.00595973	0	0	-0.000207416	-0.00104802	-0.00125956
-0.00149597	2010-11-02 17:30:00	-0.0346945	-0.0331985	0.00149597	-0.00383221	-0.00284108	-0.00527463	-0.00396733	-0.0013143	0.00283037	0.00762476	0.00656758	0.00206708	-0.00359105	-0.00510969	-0.00470472	-0.0035789	-0.00468878	-0.00434031	-0.000682302	-0.00595264	0	0	-0.000847059	-0.00156332	-0.00149597
-0.00143773	2010-11-02 18:00:00	-0.0368186	-0.0353809	0.00143773	-0.00383221	-0.00273987	-0.00561513	-0.00416847	-0.00134515	0.00281823	0.00746832	0.00650303	0.00205305	-0.00382037	-0.00549295	-0.00482275	-0.00374626	-0.00434383	-0.0042231	-0.000675174	-0.00594321	0	0	-0.0014761	-0.00197892	-0.00143773
-0.000444017	2010-11-02 18:30:00	-0.0375267	-0.0370827	0.000444017	-0.00383221	-0.0027302	-0.00582121	-0.00427103	-0.00136767	0.00283705	0.00731183	0.00645259	0.00203771	-0.00423576	-0.00560888	-0.00487016	-0.00391463	-0.00403132	-0.00411771	-0.000667997	-0.00592879	0	0	-0.00205146	-0.00227284	-0.000444017
-0.000709446	2010-11-02 19:00:00	-0.0382347	-0.0375253	0.000709446	-0.00383221	-0.00284108	-0.00578236	-0.00426948	-0.00138075	0.00287755	0.00715438	0.00639783	0.00202204	-0.00401095	-0.00552442	-0.00493957	-0.00404972	-0.00379959	-0.00402335	-0.000660879	-0.00589833	0	0	-0.00253293	-0.00243145	-0.000709446
-0.000303854	2010-11-02 19:30:00	-0.0382347	-0.0379308	0.000303854	-0.00383221	-0.00284108	-0.00566187	-0.0042112	-0.00138214	0.0029209	0.00702477	0.00634266	0.00200592	-0.00397714	-0.0055391	-0.00512697	-0.00420917	-0.0036499	-0.00392484	-0.00065385	-0.00587971	0	0	-0.00288581	-0.00245011	-0.000303854
-0.00101191	2010-11-02 20:00:00	-0.0396508	-0.0386389	0.00101191	-0.00383221	-0.00298408	-0.00559416	-0.00417794	-0.00138825	0.00297615	0.00694373	0.00628501	0.00199028	-0.00394958	-0.00580566	-0.00541631	-0.00435535	-0.00358305	-0.00382842	-0.00064577	-0.00585702	0	0	-0.00308312	-0.00233314	-0.00101191
0.000261377	2010-11-02 20:30:00	-0.0396508	-0.0399122	-0.000261377	-0.00383221	-0.00314643	-0.00563432	-0.00420725	-0.00141435	0.003051	0.00689283	0.00622242	0.00197393	-0.00442962	-0.00622555	-0.00570744	-0.0044847	-0.00355043	-0.00375163	-0.000637573	-0.00583028	0	0	-0.00310727	-0.0020933	0.000261377
-2.09053e-05	2010-11-02 21:00:00	-0.0403589	-0.040338	2.09053e-05	-0.00383221	-0.00321067	-0.00574792	-0.00430034	-0.00144632	0.00312536	0.00687047	0.00615907	0.00195612	-0.00452184	-0.00655262	-0.00581058	-0.00462872	-0.00356659	-0.00369975	-0.000629638	-0.00580003	0	0	-0.00295121	-0.00175059	-2.09053e-05
-0.000417282	2010-11-02 21:30:00	-0.0410669	-0.0406496	0.000417282	-0.00383221	-0.0031592	-0.00593349	-0.00446271	-0.00146385	0.00317442	0.00687517	0.00610045	0.00193678	-0.00493959	-0.00679367	-0.00574649	-0.00476138	-0.00363264	-0.00367267	-0.000621876	-0.00576718	0	0	-0.00261879	-0.00133071	-0.000417282
-0.00140517	2010-11-02 22:00:00	-0.0410669	-0.0396617	0.00140517	-0.00383221	-0.00280896	-0.00618268	-0.00459732	-0.00145997	0.00318817	0.00688159	0.00604732	0.00191726	-0.00500977	-0.0066852	-0.00553289	-0.00483595	-0.00374599	-0.00367165	-0.000613894	-0.00573178	0	0	-0.00212457	-0.000863263	-0.00140517
-0.00168878	2010-11-02 22:30:00	-0.0396508	-0.037962	0.00168878	-0.00383221	-0.00270291	-0.00635006	-0.00464281	-0.00145274	0.0031774	0.00687119	0.00598921	0.00189691	-0.00477155	-0.00635047	-0.00523714	-0.00481676	-0.003879	-0.00369036	-0.000605907	-0.00569208	0	0	-0.00149298	-0.000379753	-0.00168878
0.00104668	2010-11-02 23:00:00	-0.0346945	-0.0357412	-0.00104668	-0.00383221	-0.00273987	-0.00623909	-0.00455797	-0.00143941	0.00316281	0.00685026	0.00593039	0.00187553	-0.00441599	-0.00596305	-0.0049863	-0.00473236	-0.00403393	-0.0037057	-0.000597596	-0.00564831	0	0	-0.000756806	8.84233e-05	0.00104668
0.000939827	2010-11-02 23:30:00	-0.0325703	-0.0335101	-0.000939827	-0.00383221	-0.00277199	-0.0059345	-0.00438723	-0.00141219	0.00315505	0.00685793	0.0058667	0.00185414	-0.0042585	-0.00565584	-0.00486924	-0.00457228	-0.00420316	-0.00370873	-0.000589498	-0.00560509	0	0	4.46517e-05	0.000511859	0.000939827
0.000210117	2010-11-03	-0.0311542	-0.0313643	-0.000210117	-0.00383221	-0.00276716	-0.00564941	-0.00422904	-0.00137662	0.00315253	0.00689818	0.00579806	0.00183156	-0.00399527	-0.00549941	-0.00481217	-0.00441885	-0.00435152	-0.00371114	-0.000582218	-0.00555237	0	0	0.000867889	0.000864839	0.000210117
-0.000545813	2010-11-03 00:30:00	-0.0304462	-0.0299004	0.000545813	-0.00383221	-0.0026884	-0.00556645	-0.00414599	-0.0013355	0.00314086	0.00692684	0.00573628	0.0018088	-0.00395511	-0.00548647	-0.00477972	-0.00428175	-0.00444822	-0.00371557	-0.000575124	-0.00549712	0	0	0.0016677	0.00112676	-0.000545813
-0.000289037	2010-11-03 01:00:00	-0.0290301	-0.0287411	0.000289037	-0.00383221	-0.00246664	-0.0055817	-0.00412935	-0.00130158	0.00310545	0.00693808	0.00567164	0.00178475	-0.00406075	-0.00553157	-0.00460515	-0.00417178	-0.00450446	-0.00373043	-0.000567256	-0.00544109	0	0	0.00239977	0.00128321	-0.000289037
-0.00023513	2010-11-03 01:30:00	-0.027614	-0.0273789	0.00023513	-0.00383221	-0.0023188	-0.00555809	-0.00407922	-0.00126462	0.00305489	0.00691227	0.00560443	0.0017604	-0.00406157	-0.00537069	-0.00434519	-0.00402226	-0.00452072	-0.00374161	-0.000560084	-0.00538575	0	0	0.00302325	0.0013267	-0.00023513
0.000922569	2010-11-03 02:00:00	-0.0247818	-0.0257044	-0.000922569	-0.00383221	-0.00217096	-0.00539187	-0.00394031	-0.00122126	0.00298758	0.006865	0.00554033	0.00173534	-0.00394948	-0.00499269	-0.00408078	-0.00387947	-0.00450286	-0.00374698	-0.000553098	-0.00533079	0	0	0.00350313	0.00125701	0.000922569
0.00130995	2010-11-03 02:30:00	-0.0226576	-0.0239676	-0.00130995	-0.00383221	-0.00228842	-0.00510941	-0.00374312	-0.00120428	0.00293445	0.00683712	0.00547992	0.00170988	-0.00341758	-0.00454979	-0.0038706	-0.00374728	-0.00449961	-0.00374122	-0.00054625	-0.00527255	0	0	0.00381228	0.00108112	0.00130995
0.00282486	2010-11-03 03:00:00	-0.0205335	-0.0233584	-0.00282486	-0.00383221	-0.00267563	-0.00477023	-0.00353084	-0.00120344	0.00289411	0.00686292	0.00542007	0.00168419	-0.00315743	-0.00435796	-0.00384927	-0.00361454	-0.0045061	-0.00371553	-0.000539622	-0.00521283	0	0	0.00393313	0.00081284	0.00282486
0.00229944	2010-11-03 03:30:00	-0.0212415	-0.0235409	-0.00229944	-0.00383221	-0.00272536	-0.00456841	-0.00349792	-0.00120316	0.00285377	0.00692559	0.00535638	0.00165831	-0.00316142	-0.0043781	-0.00393351	-0.00349466	-0.00449181	-0.00369508	-0.000532975	-0.00515115	0	0	0.00385873	0.000472037	0.00229944
-0.00171564	2010-11-03 04:00:00	-0.0261979	-0.0244823	0.00171564	-0.00383221	-0.00266595	-0.00474856	-0.00362715	-0.00121954	0.00283807	0.00699099	0.00529885	0.00163131	-0.00317249	-0.00447615	-0.00404885	-0.00340554	-0.00440413	-0.00370401	-0.000525567	-0.00508819	0	0	0.00359332	8.35213e-05	-0.00171564
-0.00218858	2010-11-03 04:30:00	-0.028322	-0.0261334	0.00218858	-0.00383221	-0.00264176	-0.00511266	-0.0037882	-0.00123399	0.00281992	0.00704367	0.00525253	0.00160493	-0.00334432	-0.00463453	-0.0041181	-0.00341351	-0.00428674	-0.00373544	-0.000519388	-0.00502146	0	0	0.00315216	-0.000324316	-0.00218858
-0.00140216	2010-11-03 05:00:00	-0.0290301	-0.0276279	0.00140216	-0.00383221	-0.0024442	-0.00540874	-0.00398109	-0.00125871	0.00279651	0.00708464	0.00520225	0.00157799	-0.00346329	-0.00476622	-0.00415258	-0.00344971	-0.00413783	-0.0037685	-0.000512524	-0.00495335	0	0	0.00256075	-0.000721132	-0.00140216
-0.00151735	2010-11-03 05:30:00	-0.0304462	-0.0289288	0.00151735	-0.00383221	-0.00253263	-0.0054376	-0.00398625	-0.00128929	0.00279013	0.007107	0.00514844	0.00155159	-0.00353901	-0.00474568	-0.00427699	-0.00349334	-0.00399031	-0.0037899	-0.000505441	-0.00488434	0	0	0.00185341	-0.00107643	-0.00151735
0.000569008	2010-11-03 06:00:00	-0.0297381	-0.0303071	-0.000569008	-0.00383221	-0.00293919	-0.00525629	-0.00388909	-0.00132208	0.0028185	0.00710961	0.00509327	0.0015259	-0.0034561	-0.00476185	-0.0045202	-0.0036123	-0.00386253	-0.00380035	-0.000498508	-0.00481352	0	0	0.00107127	-0.00136144	0.000569008
0.000433202	2010-11-03 06:30:00	-0.0318623	-0.0322955	-0.000433202	-0.00383221	-0.00327666	-0.00515531	-0.00390188	-0.00137431	0.00287983	0.0070894	0.0050396	0.00149974	-0.0033893	-0.00502274	-0.00496813	-0.00378437	-0.00377488	-0.00380124	-0.000491517	-0.00474034	0	0	0.000259849	-0.00155105	0.000433202
-0.000801231	2010-11-03 07:00:00	-0.0361106	-0.0353094	0.000801231	-0.00383221	-0.00340515	-0.00527463	-0.00405755	-0.00142907	0.00296044	0.00707007	0.00498367	0.00147351	-0.00382446	-0.00565888	-0.00545271	-0.0040365	-0.00371612	-0.00379751	-0.000484399	-0.00466858	0	0	-0.000533782	-0.00162551	-0.000801231
-0.00189767	2010-11-03 07:30:00	-0.0403589	-0.0384612	0.00189767	-0.00383221	-0.00335852	-0.00576626	-0.00438396	-0.00148242	0.00304809	0.00703535	0.00493063	0.00144747	-0.00430994	-0.0063366	-0.00580424	-0.00428692	-0.00366251	-0.00379113	-0.000477125	-0.00459495	0	0	-0.00126393	-0.00157204	-0.00189767
-0.00049934	2010-11-03 08:00:00	-0.041775	-0.0412757	0.00049934	-0.00383221	-0.00329427	-0.00637529	-0.00473229	-0.00154606	0.00314725	0.00696769	0.00487147	0.00142141	-0.00492781	-0.00676749	-0.00600919	-0.00453415	-0.00362088	-0.00378291	-0.000469662	-0.00451608	0	0	-0.0018892	-0.00138598	-0.00049934
0.000104383	2010-11-03 08:30:00	-0.042483	-0.0425874	-0.000104383	-0.00383221	-0.00328459	-0.00674744	-0.0049624	-0.00159777	0.00323212	0.00686768	0.00481053	0.00139482	-0.00501756	-0.00690473	-0.00601445	-0.00481239	-0.00361445	-0.00376169	-0.000461518	-0.00443459	0	0	-0.00237525	-0.0010715	0.000104383
0.00108264	2010-11-03 09:00:00	-0.041775	-0.0428576	-0.00108264	-0.00383221	-0.00324763	-0.00681926	-0.00504269	-0.00161449	0.003279	0.0067273	0.00474992	0.00136658	-0.0050278	-0.0069047	-0.00596145	-0.00501467	-0.00364897	-0.00372072	-0.000453934	-0.00435313	0	0	-0.002697	-0.000641775	0.00108264
0.00108614	2010-11-03 09:30:00	-0.0410669	-0.042153	-0.00108614	-0.00383221	-0.00307561	-0.00673893	-0.004994	-0.00158202	0.0032956	0.00657568	0.00469405	0.0013389	-0.005057	-0.00684471	-0.00575001	-0.00511702	-0.00373197	-0.00365936	-0.000447004	-0.00426845	0	0	-0.00284042	-0.000118544	0.00108614
0.000145926	2010-11-03 10:00:00	-0.0403589	-0.0405048	-0.000145926	-0.00383221	-0.0027896	-0.00664482	-0.00491203	-0.00152285	0.00329494	0.00644428	0.004641	0.00131169	-0.00494583	-0.00668405	-0.00543451	-0.00503754	-0.00386432	-0.00357098	-0.000440438	-0.00418304	0	0	-0.00280349	0.000468991	0.000145926
-0.000145609	2010-11-03 10:30:00	-0.0382347	-0.0380891	0.000145609	-0.00383221	-0.00252121	-0.00652008	-0.00475505	-0.00144282	0.00326941	0.0063165	0.00459173	0.00128233	-0.00484726	-0.00629075	-0.00495692	-0.00486662	-0.00401915	-0.00345557	-0.000433762	-0.00409713	0	0	-0.00259633	0.00108581	-0.000145609
0.000242781	2010-11-03 11:00:00	-0.0339864	-0.0342292	-0.000242781	-0.00383221	-0.00216128	-0.00619746	-0.0045106	-0.00134251	0.00322986	0.00619592	0.00454597	0.00125295	-0.00427962	-0.0057302	-0.00430856	-0.00458639	-0.00417546	-0.00334634	-0.000426889	-0.00400899	0	0	-0.00224062	0.00169323	0.000242781
-0.000297734	2010-11-03 11:30:00	-0.0304462	-0.0301485	0.000297734	-0.00383221	-0.00184316	-0.0057391	-0.00416061	-0.00122247	0.00315815	0.00607088	0.00449754	0.00122352	-0.00397622	-0.00501844	-0.00367396	-0.00419799	-0.00432239	-0.00325368	-0.000419239	-0.0039225	0	0	-0.00176802	0.00225146	-0.000297734
0.000510694	2010-11-03 12:00:00	-0.0247818	-0.0252925	-0.000510694	-0.00383221	-0.00146388	-0.00513139	-0.00371633	-0.00107935	0.00302308	0.00590648	0.00443634	0.00119401	-0.00337722	-0.00420822	-0.00294998	-0.00374591	-0.00444735	-0.00315846	-0.000410986	-0.00383538	0	0	-0.00121805	0.00272232	0.000510694
-0.000657658	2010-11-03 12:30:00	-0.0212415	-0.0205838	0.000657658	-0.00383221	-0.0012518	-0.00452089	-0.00327073	-0.0009437	0.00284477	0.00573251	0.00436434	0.00116387	-0.00270639	-0.00337837	-0.00228996	-0.00320302	-0.00451914	-0.00305967	-0.000402671	-0.00374745	0	0	-0.000635228	0.00307192	-0.000657658
0.000252526	2010-11-03 13:00:00	-0.0162852	-0.0165377	-0.000252526	-0.00383221	-0.00122935	-0.00386466	-0.00278217	-0.000830843	0.00265522	0.0055882	0.00428663	0.0011339	-0.00226896	-0.00260915	-0.00178399	-0.00264728	-0.00455151	-0.0029569	-0.000394701	-0.00365719	0	0	-6.59635e-05	0.00327321	0.000252526
-0.000724348	2010-11-03 13:30:00	-0.013453	-0.0127287	0.000724348	-0.00383221	-0.00119549	-0.00324039	-0.00236875	-0.000724107	0.00245416	0.00545389	0.00421398	0.00110485	-0.00156596	-0.00193736	-0.00136366	-0.00214592	-0.00453208	-0.00285129	-0.000386668	-0.00356442	0	0	0.000444781	0.00330799	-0.000724348
-0.00197617	2010-11-03 14:00:00	-0.0120369	-0.0100607	0.00197617	-0.00383221	-0.00103488	-0.00277677	-0.00208719	-0.000641261	0.00225489	0.00534603	0.00414506	0.00107601	-0.00113213	-0.00153624	-0.00110426	-0.00169075	-0.0044697	-0.00275098	-0.000378778	-0.00347274	0	0	0.000856713	0.00316844	-0.00197617
-0.00266621	2010-11-03 14:30:00	-0.0113288	-0.00866259	0.00266621	-0.00383221	-0.0010252	-0.00252906	-0.0018444	-0.000577042	0.00205417	0.0052336	0.00407457	0.00104657	-0.00100558	-0.00126882	-0.000921588	-0.00132671	-0.00433193	-0.00265722	-0.000370183	-0.0033765	0	0	0.00113711	0.00285784	-0.00266621
-0.0020709	2010-11-03 15:00:00	-0.0099127	-0.0078418	0.0020709	-0.00383221	-0.00103004	-0.00235331	-0.00172378	-0.000540883	0.00185724	0.00508983	0.00399529	0.00101632	-0.000795948	-0.00102884	-0.000787702	-0.00103763	-0.0041006	-0.00257842	-0.00036058	-0.00328423	0	0	0.00126318	0.00239049	-0.0020709
-0.00157295	2010-11-03 15:30:00	-0.0092047	-0.00763175	0.00157295	-0.00383221	-0.000980307	-0.00221757	-0.00163775	-0.000532235	0.00168522	0.00491241	0.0039086	0.000986352	-0.000662844	-0.000848566	-0.000753301	-0.000862229	-0.00376875	-0.00249682	-0.000349862	-0.00319648	0	0	0.0012237	0.0017909	-0.00157295
-0.00165179	2010-11-03 16:00:00	-0.0099127	-0.00826091	0.00165179	-0.00383221	-0.00122935	-0.00206543	-0.00153915	-0.000535015	0.00155303	0.00472363	0.00381851	0.000956244	-0.000528813	-0.000798906	-0.000846554	-0.000771391	-0.00343601	-0.00239661	-0.000339153	-0.00310572	0	0	0.00101985	0.00109213	-0.00165179
-0.000968099	2010-11-03 16:30:00	-0.0106208	-0.0096527	0.000968099	-0.00383221	-0.00130811	-0.00203641	-0.00155469	-0.000554161	0.00145447	0.00455138	0.00372952	0.000925725	-0.000621961	-0.00090597	-0.00103933	-0.000754249	-0.00308065	-0.00228272	-0.000328736	-0.00301335	0	0	0.000665127	0.000333619	-0.000968099
-0.00255669	2010-11-03 17:00:00	-0.014161	-0.0116043	0.00255669	-0.00383221	-0.0014366	-0.00214313	-0.00164635	-0.000584453	0.00138961	0.00438466	0.00364199	0.000894143	-0.000672466	-0.00115007	-0.00127078	-0.000806864	-0.00271329	-0.00216213	-0.000318059	-0.00292114	0	0	0.000184402	-0.00044157	-0.00255669
-0.00222891	2010-11-03 17:30:00	-0.0162852	-0.0140563	0.00222891	-0.00383221	-0.00146388	-0.00234805	-0.00179496	-0.000613636	0.00134782	0.0041982	0.00355843	0.000861073	-0.000955366	-0.00149449	-0.00148583	-0.000919597	-0.00234506	-0.00205358	-0.000307224	-0.0028305	0	0	-0.000387799	-0.00118962	-0.00222891
-0.00206002	2010-11-03 18:00:00	-0.0184093	-0.0163493	0.00206002	-0.00383221	-0.00140932	-0.00263871	-0.00196021	-0.000645597	0.00133998	0.00400835	0.00347735	0.000828459	-0.00121072	-0.00175625	-0.0016482	-0.0010546	-0.00198694	-0.00194797	-0.000295725	-0.00273837	0	0	-0.00100971	-0.0018689	-0.00206002
-0.00229464	2010-11-03 18:30:00	-0.0205335	-0.0182389	0.00229464	-0.00383221	-0.00144627	-0.00280888	-0.00206827	-0.000680619	0.0013583	0.00381636	0.00337761	0.000796677	-0.00134935	-0.00188641	-0.00179066	-0.00120585	-0.00167709	-0.00184092	-0.000283793	-0.00263955	0	0	-0.0016352	-0.00244274	-0.00229464
-0.00139482	2010-11-03 19:00:00	-0.0212415	-0.0198467	0.00139482	-0.00383221	-0.00152987	-0.00286839	-0.00212654	-0.000711191	0.00139176	0.00364411	0.00327028	0.000765492	-0.00139187	-0.00201949	-0.00198361	-0.00138155	-0.00142448	-0.00173084	-0.000271775	-0.00254784	0	0	-0.00221696	-0.0028817	-0.00139482
-0.00121324	2010-11-03 19:30:00	-0.0226576	-0.0214444	0.00121324	-0.00383221	-0.00170499	-0.00288363	-0.0021598	-0.000739826	0.00143851	0.00348857	0.00316886	0.000735723	-0.0015055	-0.00219593	-0.00223723	-0.00156513	-0.00124145	-0.00161975	-0.000259125	-0.0024564	0	0	-0.00270968	-0.00316538	-0.00121324
-0.00120573	2010-11-03 20:00:00	-0.0240737	-0.022868	0.00120573	-0.00383221	-0.00170016	-0.00293494	-0.00223207	-0.000756236	0.00149326	0.00336008	0.00306243	0.000705772	-0.00164731	-0.00255078	-0.00248076	-0.0017436	-0.00112673	-0.00151854	-0.000247431	-0.00236218	0	0	-0.00307311	-0.00328346	-0.00120573
-0.0028256	2010-11-03 20:30:00	-0.0269059	-0.0240803	0.0028256	-0.00383221	-0.0015378	-0.00312461	-0.00235149	-0.000759295	0.00153377	0.00324491	0.00297033	0.000677139	-0.00198083	-0.00288323	-0.0026349	-0.00190697	-0.0010555	-0.0014278	-0.000236521	-0.00226445	0	0	-0.00327475	-0.00323611	-0.0028256
-0.00290453	2010-11-03 21:00:00	-0.027614	-0.0247095	0.00290453	-0.00383221	-0.00146388	-0.00330593	-0.00243465	-0.000753204	0.00156478	0.00314235	0.00288252	0.000647337	-0.00225738	-0.00310823	-0.00263251	-0.00203466	-0.00105357	-0.00135476	-0.000225175	-0.00216472	0	0	-0.00329201	-0.00303357	-0.00290453
-0.00143499	2010-11-03 21:30:00	-0.0254898	-0.0240548	0.00143499	-0.00383221	-0.00126148	-0.0033625	-0.00243178	-0.00073737	0.00158624	0.00306024	0.00279313	0.00061553	-0.00234253	-0.00307117	-0.00247916	-0.00212319	-0.00108662	-0.00129268	-0.000213447	-0.00206692	0	0	-0.00311368	-0.0026952	-0.00143499
-0.00163799	2010-11-03 22:00:00	-0.0240737	-0.0224357	0.00163799	-0.00383221	-0.00117788	-0.00321152	-0.00233021	-0.000704595	0.00157909	0.00297283	0.00270106	0.000582842	-0.00219509	-0.00287466	-0.00223655	-0.00213924	-0.0011701	-0.00124162	-0.000200798	-0.00196849	0	0	-0.00274071	-0.00224785	-0.00163799
-0.00106335	2010-11-03 22:30:00	-0.0212415	-0.0201781	0.00106335	-0.00383221	-0.00107184	-0.00293463	-0.00215527	-0.00065569	0.00155608	0.00286807	0.0026028	0.000549271	-0.00200983	-0.00257508	-0.00198106	-0.00207822	-0.00128736	-0.00120813	-0.00018824	-0.0018667	0	0	-0.00218618	-0.00172392	-0.00106335
-0.00151647	2010-11-03 23:00:00	-0.0191174	-0.0176009	0.00151647	-0.00383221	-0.0010252	-0.00268135	-0.00195819	-0.000597058	0.00151435	0.00278114	0.00250421	0.000517429	-0.00176709	-0.00225128	-0.00171144	-0.00193254	-0.00142491	-0.00116597	-0.000175073	-0.00176211	0	0	-0.00147456	-0.00115907	-0.00151647
-0.00220113	2010-11-03 23:30:00	-0.0169932	-0.0147921	0.00220113	-0.00383221	-0.000840408	-0.00244463	-0.00180276	-0.00054035	0.00145748	0.00269302	0.00240519	0.000485562	-0.00151247	-0.00196837	-0.00143512	-0.00173438	-0.0015588	-0.00111574	-0.000161872	-0.00165605	0	0	-0.000640257	-0.000589915	-0.00220113
-0.00212716	2010-11-04	-0.014161	-0.0120338	0.00212716	-0.00383221	-0.000710175	-0.00226741	-0.00164732	-0.000474489	0.00138481	0.0026011	0.00230391	0.000452433	-0.00133357	-0.00167177	-0.00112267	-0.00150062	-0.0016732	-0.00106561	-0.000149053	-0.00155067	0	0	0.000274385	-5.17037e-05	-0.00212716
-0.00223486	2010-11-04 00:30:00	-0.0113288	-0.00909394	0.00223486	-0.00383221	-0.000544723	-0.00204036	-0.00146964	-0.000411407	0.00129845	0.00251388	0.00220291	0.000417993	-0.00113336	-0.001337	-0.000802247	-0.00123729	-0.00176219	-0.00101764	-0.000135765	-0.00144871	0	0	0.00122158	0.000423775	-0.00223486
-0.00252777	2010-11-04 01:00:00	-0.0084966	-0.00596883	0.00252777	-0.00383221	-0.000374434	-0.00178971	-0.00126	-0.000347483	0.0011941	0.00241006	0.00209354	0.000382829	-0.00083621	-0.000894036	-0.00044482	-0.000984022	-0.00180914	-0.000966054	-0.000122463	-0.00134967	0	0	0.00215089	0.000810006	-0.00252777
-0.00135108	2010-11-04 01:30:00	-0.0042483	-0.00289722	0.00135108	-0.00383221	-0.000221763	-0.00144643	-0.00103505	-0.000281889	0.00106416	0.00228538	0.00198106	0.000347253	-0.000468782	-0.000522991	-5.98309e-05	-0.000711159	-0.00182095	-0.000912749	-0.00010825	-0.00125233	0	0	0.00301212	0.00108718	-0.00135108
-0.00175982	2010-11-04 02:00:00	-0.0021242	-0.000364385	0.00175982	-0.00383221	-0.000184803	-0.00113084	-0.000810211	-0.00022212	0.000932372	0.00216611	0.00186281	0.000311551	-0.000307397	-9.1841e-05	0.000247996	-0.000406593	-0.00179708	-0.000854323	-9.41297e-05	-0.00115514	0	0	0.00375829	0.00124318	-0.00175982
-0.00128593	2010-11-04 02:30:00	0.0007081	0.00199403	0.00128593	-0.00383221	-0.000239373	-0.000837393	-0.000596502	-0.000169033	0.000808684	0.00205593	0.00174353	0.000275856	7.88975e-05	0.00033051	0.000534127	-0.000119953	-0.00174497	-0.0007814	-7.97367e-05	-0.00105538	0	0	0.00434829	0.00127414	-0.00128593
-0.00105995	2010-11-04 03:00:00	0.0028322	0.00389215	0.00105995	-0.00383221	-0.000110882	-0.000613131	-0.000459251	-0.000127049	0.00069131	0.0019762	0.00161985	0.000240759	0.000409863	0.000655312	0.000752669	0.000137196	-0.00165681	-0.000708992	-6.41128e-05	-0.000952402	0	0	0.00474935	0.00118448	-0.00105995
-0.00276256	2010-11-04 03:30:00	0.0021242	0.00488676	0.00276256	-0.00383221	-8.84343e-05	-0.000476085	-0.000338518	-0.000102021	0.000592982	0.00192132	0.001495	0.000203184	0.000591212	0.000869163	0.000839979	0.000368558	-0.00153865	-0.00064536	-4.98048e-05	-0.000849004	0	0	0.00493893	0.000986516	-0.00276256
-0.00163739	2010-11-04 04:00:00	0.0035403	0.00517769	0.00163739	-0.00383221	-0.000212088	-0.000352963	-0.000246979	-8.06292e-05	0.000499744	0.00187126	0.00137469	0.000162603	0.000693677	0.000997711	0.000899416	0.000541383	-0.00136453	-0.000595814	-3.65959e-05	-0.000746751	0	0	0.00490608	0.00069969	-0.00163739
-0.00167386	2010-11-04 04:30:00	0.0035403	0.00521416	0.00167386	-0.00383221	-4.6636e-05	-0.000286565	-0.000233214	-7.47615e-05	0.000416162	0.00179908	0.00125101	0.00012156	0.000819711	0.00104095	0.000924137	0.000669615	-0.00113618	-0.000551542	-2.1651e-05	-0.000646823	0	0	0.00465219	0.000349323	-0.00167386
-0.00275405	2010-11-04 05:00:00	0.0014161	0.00417015	0.00275405	-0.00383221	-0.000258724	-0.000276892	-0.000203904	-8.2257e-05	0.000350963	0.00171286	0.00112355	7.97829e-05	0.000740814	0.00105587	0.000825779	0.000736343	-0.000896002	-0.000507917	-6.60523e-06	-0.000547366	0	0	0.00419094	-3.48874e-05	-0.00275405
-0.000853942	2010-11-04 05:30:00	0.0021242	0.00297814	0.000853942	-0.00383221	-0.000337474	-0.000261646	-0.000204134	-0.000100855	0.000312182	0.00163313	0.00100007	3.84631e-05	0.000772575	0.00100575	0.000643267	0.000719503	-0.000650718	-0.000451417	8.78796e-06	-0.000444098	0	0	0.00354762	-0.00042066	-0.000853942
-0.00182465	2010-11-04 06:00:00	-0.0007081	0.00111655	0.00182465	-0.00383221	-0.000564074	-0.000329515	-0.000272216	-0.000146966	0.000311887	0.00156154	0.000873991	-1.23324e-06	0.000819711	0.000825585	0.000350035	0.000641231	-0.000410863	-0.000381122	2.41205e-05	-0.000335918	0	0	0.00275767	-0.0007751	-0.00182465
-0.00258878	2010-11-04 06:30:00	-0.0042483	-0.00165952	0.00258878	-0.00383221	-0.000891872	-0.000402951	-0.00036387	-0.00020811	0.000346968	0.00147134	0.000750035	-4.0429e-05	0.000535882	0.000428879	-3.03745e-05	0.000473703	-0.000199966	-0.000310531	3.90125e-05	-0.000222947	0	0	0.00186467	-0.00106676	-0.00258878
-0.00241956	2010-11-04 07:00:00	-0.0070805	-0.00466094	0.00241956	-0.00383221	-0.000975469	-0.000674419	-0.000575171	-0.000272581	0.000402383	0.0013513	0.000626556	-8.10695e-05	0.000204931	-6.11785e-05	-0.000382513	0.000261161	-5.49627e-06	-0.000246229	5.42299e-05	-0.000105282	0	0	0.000917788	-0.00126767	-0.00241956
-0.00291504	2010-11-04 07:30:00	-0.0106208	-0.00770576	0.00291504	-0.00383221	-0.00102036	-0.00107179	-0.000870724	-0.000337066	0.000462491	0.00120462	0.000500414	-0.000122278	-0.000260261	-0.000476032	-0.000601951	3.12806e-05	0.000170174	-0.000176946	6.99955e-05	1.14113e-05	0	0	-3.12175e-05	-0.0013553	-0.00291504
-0.00200314	2010-11-04 08:00:00	-0.0120369	-0.0100338	0.00200314	-0.00383221	-0.000914321	-0.00151065	-0.00115527	-0.000382111	0.000520649	0.00102499	0.000368423	-0.000164182	-0.000512314	-0.000781979	-0.000675849	-0.000196187	0.000304059	-9.62584e-05	8.60671e-05	0.000128656	0	0	-0.000931105	-0.00131418	-0.00200314
-0.00115551	2010-11-04 08:30:00	-0.0127449	-0.0115894	0.00115551	-0.00383221	-0.00081796	-0.0018787	-0.00135355	-0.000419084	0.000575898	0.000818615	0.000234502	-0.000205629	-0.000714168	-0.000828854	-0.000666777	-0.000368975	0.000384819	3.80698e-06	0.000101709	0.000248722	0	0	-0.00173433	-0.00113723	-0.00115551
-1.38641e-05	2010-11-04 09:00:00	-0.0120369	-0.012023	1.38641e-05	-0.00383221	-0.000803447	-0.00196297	-0.00141434	-0.000428293	0.000628864	0.000596005	0.000102987	-0.000246351	-0.000639167	-0.00074065	-0.000586568	-0.000486051	0.000406969	0.000120148	0.000117253	0.000371446	0	0	-0.00240004	-0.00082662	-1.38641e-05
-0.000682955	2010-11-04 09:30:00	-0.0120369	-0.0113539	0.000682955	-0.00383221	-0.000557495	-0.00187708	-0.00137821	-0.00038499	0.000649657	0.000371611	-2.65389e-05	-0.000287424	-0.000433428	-0.000654067	-0.000396059	-0.000530432	0.000387359	0.000254327	0.000132913	0.000498721	0	0	-0.00289662	-0.000393981	-0.000682955
-0.00193604	2010-11-04 10:00:00	-0.0120369	-0.0101009	0.00193604	-0.00383221	-0.000160614	-0.00173036	-0.00125449	-0.000304433	0.000631007	0.000141687	-0.000155449	-0.000327794	-0.000488749	-0.000571173	-5.57522e-05	-0.000446507	0.000328022	0.000411249	0.0001479	0.00063067	0	0	-0.00320376	0.000139893	-0.00193604
-0.00150046	2010-11-04 10:30:00	-0.0092047	-0.00770424	0.00150046	-0.00383221	0.000241113	-0.00153086	-0.00102668	-0.000197444	0.000589842	-8.22313e-05	-0.000280021	-0.000368456	-0.000433428	-0.000217704	0.000491787	-0.000231434	0.000249116	0.000563477	0.000162944	0.000765572	0	0	-0.00331368	0.000746052	-0.00150046
-0.00119159	2010-11-04 11:00:00	-0.0049564	-0.00376481	0.00119159	-0.00383221	0.000583425	-0.00111955	-0.000694753	-6.68451e-05	0.000501031	-0.000307339	-0.000405767	-0.000410563	5.53293e-05	0.000487721	0.00121369	0.000101149	0.000162435	0.000724668	0.000177967	0.000907478	0	0	-0.00323167	0.00138899	-0.00119159
-0.00115721	2010-11-04 11:30:00	0	0.00115721	0.00115721	-0.00383221	0.00102211	-0.000464627	-0.000233722	8.655e-05	0.000369702	-0.000540473	-0.00053034	-0.000453027	0.000646544	0.00134733	0.00200135	0.000503075	6.79702e-05	0.000879235	0.000193299	0.00104126	0	0	-0.00297558	0.00202877	-0.00115721
-0.000871511	2010-11-04 12:00:00	0.0056644	0.00653591	0.000871511	-0.00383221	0.00132263	0.000295381	0.000332729	0.000259133	0.000193572	-0.000761181	-0.000657319	-0.000494482	0.00136379	0.00227734	0.00278409	0.00101658	-2.91661e-05	0.00103271	0.00020863	0.00117473	0	0	-0.00257461	0.00262357	-0.000871511
-0.00113714	2010-11-04 12:30:00	0.0106208	0.0117579	0.00113714	-0.00383221	0.00157167	0.00107342	0.000903135	0.000427014	-2.88128e-05	-0.000979391	-0.000778531	-0.000536356	0.00189968	0.00318025	0.00351204	0.00163913	-8.33118e-05	0.0011926	0.00022359	0.00130872	0	0	-0.00206719	0.0031325	-0.00113714
-0.000647589	2010-11-04 13:00:00	0.0162852	0.0169328	0.000647589	-0.00383221	0.00181104	0.00183064	0.00144853	0.000573784	-0.000274671	-0.0011998	-0.000901591	-0.000577511	0.00261693	0.00406777	0.00412672	0.00227423	-8.02631e-05	0.00134598	0.000238474	0.00144456	0	0	-0.00149824	0.00351841	-0.000647589
-0.000720401	2010-11-04 13:30:00	0.0205335	0.0212539	0.000720401	-0.00383221	0.00185284	0.00253656	0.00193985	0.000698039	-0.000529753	-0.0014088	-0.00102569	-0.000618114	0.00323171	0.00479937	0.00461017	0.00286694	-2.66302e-05	0.00149006	0.00025303	0.00158194	0	0	-0.000915987	0.00375058	-0.000720401
-0.00143954	2010-11-04 14:00:00	0.0233657	0.0248052	0.00143954	-0.00383221	0.00196372	0.00309985	0.00232407	0.000803119	-0.000785	-0.00161839	-0.00114477	-0.000660055	0.00376761	0.00532561	0.00501307	0.00337876	0.000103325	0.00163902	0.000268196	0.00172076	0	0	-0.000368504	0.00380705	-0.00143954
-0.00324911	2010-11-04 14:30:00	0.0240737	0.0273228	0.00324911	-0.00383221	0.00206492	0.00347904	0.00259462	0.00087736	-0.00103684	-0.00183237	-0.00127105	-0.000701719	0.00407499	0.00573572	0.00531367	0.00383453	0.000323552	0.00178008	0.000283624	0.00185882	0	0	9.97407e-05	0.00367633	-0.00324911
-0.00336472	2010-11-04 15:00:00	0.0254898	0.0288545	0.00336472	-0.00383221	0.00203279	0.00373512	0.00279302	0.000927134	-0.00128528	-0.00206468	-0.00139652	-0.000743376	0.00427992	0.00608768	0.00547278	0.00419492	0.000631813	0.00191776	0.000299326	0.00199474	0	0	0.000451066	0.00335851	-0.00336472
-0.00291444	2010-11-04 15:30:00	0.0269059	0.0298203	0.00291444	-0.00383221	0.00203279	0.00391643	0.00291914	0.000954675	-0.00150842	-0.00231803	-0.00152199	-0.0007862	0.00458732	0.00636237	0.00555693	0.00444635	0.000985794	0.00205856	0.000314909	0.00212918	0	0	0.000657288	0.00286543	-0.00291444
-0.00351162	2010-11-04 16:00:00	0.0261979	0.0297095	0.00351162	-0.00383221	0.00189947	0.0040479	0.00299823	0.000965244	-0.00169317	-0.00257578	-0.00164382	-0.000829668	0.0047369	0.00639069	0.00553958	0.00460237	0.00137971	0.00221012	0.000331122	0.00226097	0	0	0.000701737	0.0022201	-0.00351162
-0.00337504	2010-11-04 16:30:00	0.0254898	0.0288648	0.00337504	-0.00383221	0.00189947	0.0041143	0.00303138	0.000971364	-0.00184463	-0.00282615	-0.00176839	-0.000873344	0.00461088	0.00632299	0.00542991	0.00468594	0.00179603	0.00237	0.000347238	0.0023943	0	0	0.00058045	0.0014553	-0.00337504
-0.00282046	2010-11-04 17:00:00	0.0247818	0.0276023	0.00282046	-0.00383221	0.00187528	0.00405889	0.00300494	0.000959152	-0.00195364	-0.00305887	-0.00189811	-0.000916961	0.00458732	0.0062174	0.00528737	0.00471924	0.00221918	0.00252248	0.000363399	0.00253348	0	0	0.000302448	0.000611471	-0.00282046
-0.00256673	2010-11-04 17:30:00	0.0233657	0.0259324	0.00256673	-0.00383221	0.00177408	0.0039966	0.00296749	0.000938589	-0.00202158	-0.003297	-0.00202447	-0.000960713	0.00450842	0.00611718	0.00511406	0.00465216	0.00265777	0.00266871	0.000380034	0.00267024	0	0	-0.000110921	-0.000265992	-0.00256673
-0.00272617	2010-11-04 18:00:00	0.0212415	0.0239677	0.00272617	-0.00383221	0.00177408	0.00392038	0.00288553	0.000919134	-0.00206053	-0.00353703	-0.0021579	-0.00100522	0.00440595	0.00585588	0.00493969	0.00453491	0.00307756	0.00280218	0.000396843	0.00280563	0	0	-0.000627503	-0.00112971	-0.00272617
-0.00328921	2010-11-04 18:30:00	0.0184093	0.0216985	0.00328921	-0.00383221	0.00175473	0.00380824	0.00280512	0.000886358	-0.00206439	-0.00377849	-0.00229333	-0.00105008	0.00412212	0.00560951	0.00470695	0.00441225	0.00346251	0.00293723	0.000414131	0.00293798	0	0	-0.00120663	-0.00193349	-0.00328921
-0.00251177	2010-11-04 19:00:00	0.0169932	0.019505	0.00251177	-0.00383221	0.00152503	0.00369611	0.00274266	0.000855786	-0.002043	-0.00398701	-0.00242815	-0.00109461	0.00399609	0.00542817	0.00445974	0.00426146	0.00379013	0.00307599	0.000432118	0.00306395	0	0	-0.00180199	-0.0026353	-0.00251177
-0.00261232	2010-11-04 19:30:00	0.0148691	0.0174814	0.00261232	-0.00383221	0.00145904	0.00358677	0.00262313	0.000809942	-0.00199949	-0.00415955	-0.00257338	-0.00113922	0.00397252	0.00517225	0.00416441	0.00405499	0.00404731	0.00321267	0.000450529	0.00319655	0	0	-0.00236487	-0.00319997	-0.00261232
-0.00371014	2010-11-04 20:00:00	0.0113288	0.0150389	0.00371014	-0.00383221	0.00130328	0.00343726	0.00252046	0.000774063	-0.00194854	-0.00432021	-0.00271631	-0.00118328	0.00363338	0.00477554	0.00386592	0.00382066	0.00422427	0.00333568	0.000469522	0.00332837	0	0	-0.00284757	-0.00360135	-0.00371014
-0.00400242	2010-11-04 20:30:00	0.0092047	0.0132071	0.00400242	-0.00383221	0.00145111	0.00325578	0.00236072	0.000752657	-0.00189993	-0.00444971	-0.00286087	-0.00122798	0.00330241	0.00434783	0.00369656	0.00360886	0.00434603	0.00343777	0.000488201	0.00346033	0	0	-0.00320668	-0.00382377	-0.00400242
-0.00408161	2010-11-04 21:00:00	0.0077886	0.0118702	0.00408161	-0.00383221	0.00148323	0.00295823	0.00221091	0.000736247	-0.00185652	-0.00455828	-0.00300476	-0.00127194	0.00299503	0.00412594	0.00364107	0.00345828	0.00441935	0.00353172	0.000506705	0.00359605	0	0	-0.00340608	-0.00386276	-0.00408161
-0.00270268	2010-11-04 21:30:00	0.0092047	0.0119074	0.00270268	-0.00383221	0.00164559	0.00286003	0.00216112	0.00073956	-0.00183093	-0.00465121	-0.00314733	-0.00131507	0.00294789	0.00413281	0.00373942	0.00331892	0.00441048	0.00361231	0.0005249	0.00373551	0	0	-0.00341942	-0.003725	-0.00270268
-0.00292803	2010-11-04 22:00:00	0.0099127	0.0128407	0.00292803	-0.00383221	0.00177892	0.00285461	0.00216124	0.000757345	-0.00181725	-0.00474182	-0.0032917	-0.00135892	0.00312925	0.00425063	0.00391168	0.00325219	0.00434551	0.00368186	0.000543004	0.00387586	0	0	-0.00323195	-0.00342751	-0.00292803
-0.00288741	2010-11-04 22:30:00	0.0113288	0.0142162	0.00288741	-0.00383221	0.00177892	0.00304575	0.00230996	0.000793433	-0.00181143	-0.00484807	-0.00343819	-0.00140256	0.00307391	0.0044442	0.0041034	0.00327461	0.00424049	0.00374427	0.000561619	0.00401582	0	0	-0.00284154	-0.00299618	-0.00288741
-0.00330538	2010-11-04 23:00:00	0.013453	0.0167584	0.00330538	-0.00383221	0.00206492	0.00328658	0.00246672	0.000849019	-0.00182651	-0.00494731	-0.00359059	-0.0014466	0.00335774	0.0046703	0.00439978	0.00338085	0.00410796	0.00380374	0.000579776	0.00415692	0	0	-0.00225892	-0.00246378	-0.00330538
-0.00371443	2010-11-04 23:30:00	0.0155771	0.0192915	0.00371443	-0.00383221	0.00212123	0.00348593	0.00261401	0.000907103	-0.00186427	-0.00505475	-0.0037364	-0.00149088	0.00348378	0.0049817	0.0047464	0.00357065	0.00396971	0.00386819	0.000597431	0.00429866	0	0	-0.00150711	-0.00186764	-0.00371443
-0.00187404	2010-11-05	0.0205335	0.0224075	0.00187404	-0.00383221	0.00229635	0.00373233	0.00280965	0.000971575	-0.00191393	-0.00517491	-0.00387925	-0.00153516	0.00364157	0.0053784	0.0051351	0.00381059	0.00384309	0.00393559	0.00061485	0.00444105	0	0	-0.000620059	-0.00124708	-0.00187404
-0.00262954	2010-11-05 00:30:00	0.0233657	0.0259952	0.00262954	-0.00383221	0.00241207	0.00394282	0.00298734	0.00103356	-0.00197939	-0.00529597	-0.00402177	-0.00157907	0.00407499	0.00590366	0.00557613	0.00409516	0.00374398	0.0040005	0.000632058	0.00458291	0	0	0.00035936	-0.000640878	-0.00262954
-0.00275101	2010-11-05 01:00:00	0.0269059	0.0296569	0.00275101	-0.00383221	0.00256959	0.00426265	0.00319422	0.00110414	-0.00207888	-0.00544307	-0.00416084	-0.00162142	0.00448485	0.00636388	0.00600585	0.00440762	0.00365917	0.00407126	0.000648848	0.00472425	0	0	0.00138187	-8.4857e-05	-0.00275101
-0.00355975	2010-11-05 01:30:00	0.0297381	0.0332979	0.00355975	-0.00383221	0.00282347	0.00454364	0.00342038	0.00118585	-0.00220267	-0.00559177	-0.00430039	-0.00166336	0.00479223	0.00685662	0.00643662	0.00474797	0.00360503	0.00416052	0.000666409	0.00486462	0	0	0.00239469	0.000390202	-0.00355975
-0.00343944	2010-11-05 02:00:00	0.0332784	0.0367178	0.00343944	-0.00383221	0.00285559	0.00484545	0.00366064	0.0012545	-0.00234306	-0.00573858	-0.004444	-0.00170491	0.00517853	0.00734668	0.00685819	0.00513285	0.00360147	0.00425287	0.000683743	0.00500514	0	0	0.00334465	0.000760286	-0.00343944
-0.00251573	2010-11-05 02:30:00	0.0375267	0.0400424	0.00251573	-0.00383221	0.00301311	0.0051902	0.00390762	0.00132843	-0.00248887	-0.00588359	-0.00458013	-0.00174562	0.00550949	0.0078597	0.00722953	0.00548986	0.00364732	0.00436284	0.000700476	0.00514364	0	0	0.00418125	0.00100938	-0.00251573
-0.00266606	2010-11-05 03:00:00	0.0403589	0.043025	0.00266606	-0.00383221	0.0031561	0.00552792	0.00412695	0.00139709	-0.00263881	-0.00601149	-0.00471192	-0.00178676	0.00591934	0.00830233	0.007568	0.00582449	0.00372275	0.00447422	0.000716121	0.00528103	0	0	0.00485963	0.00113019	-0.00266606
-0.00289412	2010-11-05 03:30:00	0.042483	0.0453771	0.00289412	-0.00383221	0.00318339	0.00582693	0.00436291	0.00145962	-0.0027787	-0.00611364	-0.00484254	-0.00182822	0.00622674	0.00865964	0.00785834	0.00614246	0.00385073	0.00458324	0.000731915	0.00541906	0	0	0.00534315	0.0011243	-0.00289412
-0.00336566	2010-11-05 04:00:00	0.0438991	0.0472648	0.00336566	-0.00383221	0.00334091	0.00608022	0.00455293	0.00151939	-0.00291965	-0.00622488	-0.00496658	-0.00186942	0.00643166	0.0089764	0.00810449	0.00644359	0.00403779	0.00467835	0.000747248	0.00555713	0	0	0.00560551	0.00100188	-0.00336566
-0.0039204	2010-11-05 04:30:00	0.0446072	0.0485276	0.0039204	-0.00383221	0.00336819	0.00630169	0.00469041	0.0015611	-0.00305987	-0.00634463	-0.00509129	-0.00191194	0.00663659	0.00927825	0.00831386	0.0067057	0.00428293	0.00475887	0.000762276	0.00569451	0	0	0.00563232	0.000780843	-0.0039204
-0.00414785	2010-11-05 05:00:00	0.0453152	0.0494631	0.00414785	-0.00383221	0.00339064	0.0065135	0.00486523	0.00159279	-0.00317568	-0.00647912	-0.00521662	-0.00195411	0.00694398	0.0095449	0.0084326	0.00691906	0.00455943	0.00484236	0.000776918	0.00583187	0	0	0.0054219	0.000485605	-0.00414785
-0.00328506	2010-11-05 05:30:00	0.0460233	0.0493084	0.00328506	-0.00383221	0.0032428	0.00667678	0.00497065	0.00159894	-0.00326631	-0.00660791	-0.00533996	-0.00199412	0.00704645	0.00969458	0.00837358	0.00706708	0.00484353	0.0049408	0.000792233	0.00597049	0	0	0.00498545	0.000145512	-0.00328506
-0.00297727	2010-11-05 06:00:00	0.0453152	0.0482925	0.00297727	-0.00383221	0.00303072	0.00679859	0.00501218	0.00158173	-0.00332721	-0.00672557	-0.00546789	-0.00203367	0.00709527	0.00967586	0.00810823	0.00712751	0.00514577	0.00504698	0.000807888	0.00610896	0	0	0.00434637	-0.00020704	-0.00297727
-0.0030917	2010-11-05 06:30:00	0.0431911	0.0462828	0.0030917	-0.00383221	0.00282656	0.00678319	0.00497725	0.00154283	-0.00335392	-0.00684633	-0.00559913	-0.00207357	0.00699112	0.00939841	0.00773789	0.00706488	0.00544791	0.00514861	0.000824418	0.0062445	0	0	0.00353902	-0.000538643	-0.0030917
-0.00364904	2010-11-05 07:00:00	0.0396508	0.0432998	0.00364904	-0.00383221	0.00262899	0.00657549	0.00482027	0.00149115	-0.00336169	-0.0069929	-0.00573613	-0.00211395	0.00670729	0.00887852	0.00734498	0.00689356	0.0057472	0.0052428	0.000840689	0.00637616	0	0	0.00260662	-0.000817002	-0.00364904
-0.00329264	2010-11-05 07:30:00	0.0368186	0.0401112	0.00329264	-0.00383221	0.00269324	0.00624451	0.00456193	0.00143695	-0.00334896	-0.00718275	-0.00586806	-0.00215615	0.00619498	0.00831539	0.00704544	0.00668519	0.00603744	0.00533583	0.000856311	0.0065064	0	0	0.0015988	-0.00101303	-0.00329264
-0.00406341	2010-11-05 08:00:00	0.0332784	0.0373418	0.00406341	-0.00383221	0.00265144	0.00582926	0.00431639	0.0013797	-0.00332538	-0.0073717	-0.00599409	-0.0021983	0.00586401	0.00798254	0.00688738	0.00645369	0.00628735	0.00543887	0.000871852	0.00663519	0	0	0.000568654	-0.00110282	-0.00406341
-0.00274345	2010-11-05 08:30:00	0.0325703	0.0353138	0.00274345	-0.00383221	0.00263383	0.00555384	0.00413606	0.0013391	-0.00329589	-0.00758219	-0.00612093	-0.00223975	0.00563551	0.00785131	0.00680217	0.00622501	0.00648052	0.00557345	0.000888003	0.00676566	0	0	-0.000430445	-0.0010693	-0.00274345
-0.00301474	2010-11-05 09:00:00	0.0311542	0.0341689	0.00301474	-0.00383221	0.00268356	0.00538645	0.00400013	0.00130769	-0.00324858	-0.00780729	-0.00625415	-0.00228036	0.00573798	0.00783103	0.00676115	0.00601872	0.00660092	0.0057137	0.000904496	0.0068974	0	0	-0.00134803	-0.000903653	-0.00301474
-0.00221442	2010-11-05 09:30:00	0.0311542	0.0333686	0.00221442	-0.00383221	0.00268046	0.00536021	0.00399198	0.00131347	-0.00321628	-0.0080327	-0.0063902	-0.00231844	0.00573798	0.00771321	0.00674564	0.00589059	0.00666247	0.005859	0.000920493	0.00702867	0	0	-0.00213963	-0.000606118	-0.00221442
-0.00296162	2010-11-05 10:00:00	0.0304462	0.0334078	0.00296162	-0.00383221	0.00306458	0.00536432	0.00397942	0.00136762	-0.0032137	-0.00826773	-0.00652337	-0.0023562	0.00555663	0.00764283	0.00694235	0.00584624	0.00668362	0.006007	0.000936829	0.00716541	0	0	-0.00276942	-0.000186387	-0.00296162
-0.00427737	2010-11-05 10:30:00	0.0304462	0.0347236	0.00427737	-0.00383221	0.00356751	0.00536168	0.0040463	0.00144404	-0.0032385	-0.00848666	-0.00666065	-0.00239374	0.00553306	0.00776484	0.00744781	0.00595817	0.00667097	0.00616028	0.000953045	0.00730338	0	0	-0.00321244	0.000336665	-0.00427737
-0.00316616	2010-11-05 11:00:00	0.0339864	0.0371526	0.00316616	-0.00383221	0.00374263	0.00560135	0.00431037	0.00153851	-0.00327983	-0.00869964	-0.00679443	-0.00242942	0.00553306	0.00835127	0.00808871	0.00620379	0.00662724	0.0063082	0.000969233	0.00743393	0	0	-0.00345606	0.000935852	-0.00316616
-0.00260877	2010-11-05 11:30:00	0.0389428	0.0415516	0.00260877	-0.00383221	0.00404799	0.00612626	0.00468382	0.00165772	-0.00336272	-0.00892706	-0.00693336	-0.00246359	0.00628207	0.00927591	0.00883533	0.00653306	0.0065571	0.00644762	0.000985024	0.00756219	0	0	-0.00350069	0.00157712	-0.00260877
-0.00412575	2010-11-05 12:00:00	0.042483	0.0466088	0.00412575	-0.00383221	0.00438062	0.00685299	0.00514485	0.00179722	-0.0034874	-0.00914426	-0.00706894	-0.0024978	0.00725137	0.0101692	0.00947755	0.00695719	0.0064689	0.0065826	0.00100071	0.00769417	0	0	-0.00335957	0.00222156	-0.00412575
-0.00400195	2010-11-05 12:30:00	0.0467313	0.0507332	0.00400195	-0.00383221	0.00454607	0.00751743	0.00565423	0.00194286	-0.00364264	-0.00936759	-0.00720518	-0.00253188	0.00763766	0.0108486	0.010013	0.00743714	0.00637686	0.00672349	0.00101712	0.00782822	0	0	-0.00305776	0.00282779	-0.00400195
-0.00391148	2010-11-05 13:00:00	0.0509796	0.0548911	0.00391148	-0.00383221	0.0048048	0.00808498	0.00609541	0.00207351	-0.00383414	-0.00956029	-0.00734728	-0.00256502	0.00810284	0.0114565	0.0104685	0.00800606	0.00634527	0.00686949	0.00103324	0.00796507	0	0	-0.00263031	0.00335465	-0.00391148
-0.00321674	2010-11-05 13:30:00	0.0552279	0.0584446	0.00321674	-0.00383221	0.00491083	0.00862761	0.00645079	0.00217248	-0.00402855	-0.00972641	-0.00748422	-0.00259693	0.00845737	0.0120304	0.0108122	0.00851348	0.00633437	0.00700574	0.00104979	0.00810359	0	0	-0.00211971	0.00376402	-0.00321674
-0.0036542	2010-11-05 14:00:00	0.0580601	0.0617143	0.0036542	-0.00383221	0.00492051	0.00913008	0.0068185	0.00226753	-0.00423497	-0.00989634	-0.00762865	-0.00262825	0.00901682	0.0124581	0.011168	0.00888148	0.00639363	0.00712511	0.00106597	0.00823835	0	0	-0.00157283	0.00402345	-0.0036542
-0.00398179	2010-11-05 14:30:00	0.0601843	0.0641661	0.00398179	-0.00383221	0.00514711	0.00950927	0.00707924	0.00235426	-0.00446016	-0.0100808	-0.00777082	-0.00265966	0.00919819	0.0127125	0.0114757	0.00923292	0.00651402	0.00722292	0.00108214	0.00837045	0	0	-0.0010376	0.00410858	-0.00398179
-0.00450002	2010-11-05 15:00:00	0.0616004	0.0661004	0.00450002	-0.00383221	0.00524831	0.00976124	0.00727081	0.00242237	-0.00468998	-0.0102866	-0.00791037	-0.00269203	0.00930065	0.0130713	0.0117958	0.00957313	0.00670314	0.00732395	0.00109759	0.00849777	0	0	-0.000559531	0.00400503	-0.00450002
-0.00452801	2010-11-05 15:30:00	0.0637245	0.0682525	0.00452801	-0.00383221	0.00539615	0.0100104	0.00749003	0.00248103	-0.00492317	-0.0105042	-0.00804513	-0.00272446	0.00974227	0.0135235	0.0121035	0.00987432	0.00696731	0.00742937	0.00111203	0.00862063	0	0	-0.000178481	0.00370965	-0.00452801
-0.00334782	2010-11-05 16:00:00	0.0658487	0.0691965	0.00334782	-0.00383221	0.00520168	0.0102568	0.00766077	0.00250524	-0.00510475	-0.0107368	-0.00817513	-0.00275698	0.00996257	0.0139241	0.0121939	0.0101083	0.00726472	0.00754918	0.00112573	0.00874403	0	0	7.42279e-05	0.00323104	-0.00334782
-0.00369546	2010-11-05 16:30:00	0.0658487	0.0695442	0.00369546	-0.00383221	0.00502171	0.010549	0.00782722	0.00251525	-0.00523515	-0.0109553	-0.00830178	-0.00278985	0.01027	0.0140932	0.0121377	0.0102365	0.00756321	0.00767839	0.00113903	0.00886011	0	0	0.000178041	0.00258918	-0.00369546
-0.00443448	2010-11-05 17:00:00	0.0644326	0.0688671	0.00443448	-0.00383221	0.00505867	0.0106844	0.00787138	0.00252415	-0.00534912	-0.0111665	-0.00842203	-0.00282313	0.0103489	0.0139103	0.0119552	0.0103313	0.00790183	0.00781054	0.00115213	0.00897236	0	0	0.000124638	0.00181436	-0.00443448
-0.00533984	2010-11-05 17:30:00	0.0616004	0.0669402	0.00533984	-0.00383221	0.00506351	0.0105708	0.00780055	0.00252	-0.00544242	-0.0113831	-0.00853877	-0.002856	0.00996257	0.0136395	0.0117603	0.0103534	0.00828227	0.00792876	0.00116547	0.00908181	0	0	-8.14801e-05	0.000945301	-0.00533984
-0.00496079	2010-11-05 18:00:00	0.0601843	0.0651451	0.00496079	-0.00383221	0.00512776	0.0103631	0.00770746	0.00250583	-0.00550461	-0.0116068	-0.00865573	-0.00288802	0.0098601	0.0134176	0.0116454	0.0103142	0.00867879	0.00803758	0.00117832	0.00919301	0	0	-0.000423334	2.66539e-05	-0.00496079
-0.00359712	2010-11-05 18:30:00	0.0594762	0.0630733	0.00359712	-0.00383221	0.00502655	0.0102109	0.00761185	0.00247916	-0.00554746	-0.0118545	-0.00876787	-0.002919	0.00971051	0.0133242	0.0114926	0.010197	0.00907038	0.00814447	0.00119174	0.00930154	0	0	-0.000872699	-0.000893853	-0.00359712
-0.0032612	2010-11-05 19:00:00	0.0580601	0.0613213	0.0032612	-0.00383221	0.00500236	0.0102345	0.00759246	0.00245248	-0.00555853	-0.0120792	-0.00888054	-0.00294695	0.00971051	0.0131888	0.0112998	0.0100407	0.00938279	0.00826148	0.00120488	0.00940857	0	0	-0.00139214	-0.00176854	-0.0032612
-0.00389442	2010-11-05 19:30:00	0.0552279	0.0591223	0.00389442	-0.00383221	0.0048048	0.0102414	0.00759521	0.00243496	-0.005551	-0.0122741	-0.00899414	-0.00297452	0.00957629	0.0129857	0.0110055	0.00986776	0.0096103	0.00838805	0.00121688	0.00951197	0	0	-0.00193771	-0.00255287	-0.00389442
-0.00364937	2010-11-05 20:00:00	0.0531038	0.0567532	0.00364937	-0.00383221	0.00475332	0.0102122	0.00752845	0.00240801	-0.00553122	-0.0124469	-0.00909399	-0.00300426	0.00934779	0.0126039	0.010667	0.00967245	0.00978455	0.00851008	0.00122699	0.00961725	0	0	-0.00246206	-0.00320826	-0.00364937
-0.00404308	2010-11-05 20:30:00	0.0502716	0.0543147	0.00404308	-0.00383221	0.00469875	0.0100226	0.00741873	0.00238411	-0.0054976	-0.0126069	-0.00918368	-0.0030348	0.00904039	0.0121991	0.0103788	0.00946051	0.00992074	0.00860938	0.00123755	0.00972149	0	0	-0.00291783	-0.00370452	-0.00404308
-0.00428949	2010-11-05 21:00:00	0.0481474	0.0524369	0.00428949	-0.00383221	0.00478719	0.00983979	0.00727718	0.00237241	-0.00546893	-0.012733	-0.00927307	-0.00306292	0.00870944	0.0118066	0.0102689	0.00925418	0.0100112	0.00868984	0.00124823	0.00982461	0	0	-0.00326101	-0.00402157	-0.00428949
-0.00477641	2010-11-05 21:30:00	0.0467313	0.0515077	0.00477641	-0.00383221	0.00503139	0.00962257	0.00716757	0.00237463	-0.00544195	-0.0128379	-0.00936575	-0.00309004	0.00842561	0.0116348	0.0103262	0.00909816	0.0100433	0.00876649	0.00126017	0.00992908	0	0	-0.00345399	-0.00415051	-0.00477641
-0.00433904	2010-11-05 22:00:00	0.0474394	0.0517784	0.00433904	-0.00383221	0.00507802	0.00958945	0.0071873	0.00239489	-0.00543825	-0.0129318	-0.00945981	-0.00311809	0.00840204	0.0117595	0.0105342	0.00901455	0.010026	0.00882686	0.00127277	0.0100352	0	0	-0.00346828	-0.00409388	-0.00433904
-0.00312155	2010-11-05 22:30:00	0.0502716	0.0533931	0.00312155	-0.00383221	0.00532707	0.00973632	0.0072859	0.00243601	-0.0054654	-0.013015	-0.0095637	-0.0031466	0.00868587	0.0120208	0.0107906	0.00901476	0.00997254	0.00887269	0.00128534	0.0101396	0	0	-0.0032865	-0.00386508	-0.00312155
-0.00444909	2010-11-05 23:00:00	0.0509796	0.0554287	0.00444909	-0.00383221	0.00536887	0.0100007	0.00747626	0.00248853	-0.00549869	-0.0131028	-0.00966053	-0.00317583	0.00891437	0.0123579	0.0110665	0.00909304	0.00987611	0.00890837	0.0012968	0.0102421	0	0	-0.00290367	-0.00348719	-0.00444909
-0.00336332	2010-11-05 23:30:00	0.0545199	0.0578832	0.00336332	-0.00383221	0.00544762	0.0103371	0.00770804	0.00255189	-0.00554026	-0.0131793	-0.00975837	-0.00320498	0.00909572	0.0126042	0.0113537	0.00927172	0.00974733	0.0089464	0.00130859	0.0103447	0	0	-0.00232765	-0.0029911	-0.00336332
-0.00393485	2010-11-06	0.056644	0.0605789	0.00393485	-0.00383221	0.00556644	0.0105932	0.00789531	0.00260249	-0.00557573	-0.0132456	-0.00984895	-0.00323333	0.00922176	0.0129711	0.0115743	0.00950608	0.00961587	0.00899367	0.00131893	0.0104474	0	0	-0.00157877	-0.0024132	-0.00393485
-0.0039392	2010-11-06 00:30:00	0.0594762	0.0634154	0.0039392	-0.00383221	0.0055167	0.0108424	0.00807443	0.00264335	-0.00562215	-0.0133144	-0.00992949	-0.00326222	0.00958448	0.0133028	0.0117774	0.00971792	0.00949675	0.0090329	0.00132948	0.0105388	0	0	-0.000688655	-0.00179286	-0.0039392
-0.00448063	2010-11-06 01:00:00	0.0616004	0.066081	0.00448063	-0.00383221	0.00558579	0.0110347	0.00818942	0.00268365	-0.00567952	-0.0133889	-0.0100197	-0.00328968	0.00989187	0.0135098	0.0119139	0.00989643	0.00942545	0.00906212	0.00134029	0.0106258	0	0	0.000301637	-0.00116979	-0.00448063
-0.00451018	2010-11-06 01:30:00	0.0637245	0.0682347	0.00451018	-0.00383221	0.00568699	0.0111247	0.00826995	0.00271007	-0.00575494	-0.0134644	-0.0101068	-0.003316	0.0098601	0.0136031	0.0120656	0.0100693	0.00937594	0.00911323	0.00134978	0.0107177	0	0	0.00134408	-0.000581476	-0.00451018
-0.00399186	2010-11-06 02:00:00	0.0665567	0.0705486	0.00399186	-0.00383221	0.00570634	0.0112188	0.00835048	0.00274036	-0.00584543	-0.0135181	-0.0101779	-0.00334229	0.00991543	0.0137332	0.012327	0.0102479	0.00936943	0.00915859	0.00135744	0.0108139	0	0	0.0023865	-6.09041e-05	-0.00399186
-0.00361889	2010-11-06 02:30:00	0.0693889	0.0730078	0.00361889	-0.00383221	0.00580271	0.0112895	0.00840313	0.00276704	-0.00594426	-0.0135629	-0.0102475	-0.00336809	0.0100179	0.014027	0.0125968	0.0104598	0.00938569	0.00920507	0.00136554	0.0109015	0	0	0.0033757	0.00036532	-0.00361889
-0.00484252	2010-11-06 03:00:00	0.070805	0.0756475	0.00484252	-0.00383221	0.00587663	0.0114168	0.00850735	0.00279289	-0.00603862	-0.0135899	-0.0103257	-0.00339529	0.0103253	0.0144616	0.012883	0.0106272	0.0094067	0.00923686	0.00137463	0.0109814	0	0	0.00426053	0.000678402	-0.00484252
-0.00512047	2010-11-06 03:30:00	0.0729292	0.0780497	0.00512047	-0.00383221	0.00590566	0.0115636	0.00860451	0.00283263	-0.00612862	-0.0136115	-0.0104032	-0.0034232	0.0107116	0.0147837	0.0131975	0.0108114	0.00945442	0.00927427	0.00138334	0.0110627	0	0	0.0049949	0.00086822	-0.00512047
-0.00479176	2010-11-06 04:00:00	0.0750533	0.0798451	0.00479176	-0.00383221	0.00605175	0.0116909	0.00869606	0.00285821	-0.00620482	-0.0136302	-0.0104731	-0.00345121	0.0107823	0.0150581	0.0133857	0.011063	0.00953567	0.00930203	0.00139164	0.0111472	0	0	0.00554043	0.000933633	-0.00479176
-0.0052432	2010-11-06 04:30:00	0.0757614	0.0810046	0.0052432	-0.00383221	0.00583484	0.0118336	0.00883497	0.00286296	-0.00624522	-0.0136514	-0.010539	-0.0034771	0.0109636	0.0153546	0.0133929	0.0112823	0.00967312	0.00933239	0.00140044	0.0112329	0	0	0.00586863	0.000882233	-0.0052432
-0.00386353	2010-11-06 05:00:00	0.0778855	0.081749	0.00386353	-0.00383221	0.0056034	0.0120121	0.00890139	0.00284575	-0.00625769	-0.0136799	-0.010602	-0.00350086	0.0114288	0.0155126	0.0132764	0.0113878	0.00986679	0.00936716	0.00140945	0.011318	0	0	0.00596252	0.000729578	-0.00386353
-0.00446696	2010-11-06 05:30:00	0.0764694	0.0809364	0.00446696	-0.00383221	0.00547491	0.0120424	0.00887483	0.00281991	-0.00625808	-0.013689	-0.0106703	-0.00352578	0.0114524	0.0152287	0.0130158	0.0113927	0.0100708	0.00940449	0.00141801	0.0114012	0	0	0.0058176	0.00049799	-0.00446696
-0.00515929	2010-11-06 06:00:00	0.0736372	0.0787965	0.00515929	-0.00383221	0.00539131	0.0118913	0.0087401	0.0027774	-0.0062392	-0.0136789	-0.0107402	-0.0035497	0.010853	0.0148361	0.0127265	0.0113337	0.010274	0.00944677	0.00142589	0.0114836	0	0	0.00544205	0.000214969	-0.00515929
-0.00501425	2010-11-06 06:30:00	0.0715131	0.0765273	0.00501425	-0.00383221	0.00522103	0.011501	0.00852341	0.00272461	-0.00621636	-0.0136681	-0.0108028	-0.003574	0.0106327	0.0145113	0.0125285	0.0112332	0.0104892	0.00949376	0.00143311	0.0115615	0	0	0.00485622	-8.86502e-05	-0.00501425
-0.00509478	2010-11-06 07:00:00	0.0693889	0.0744837	0.00509478	-0.00383221	0.00523864	0.0111923	0.00828469	0.00265597	-0.00617771	-0.013664	-0.0108629	-0.00359889	0.0104431	0.0143679	0.0123951	0.011056	0.0106841	0.00951603	0.00144024	0.0116346	0	0	0.00409143	-0.000380725	-0.00509478
-0.00559584	2010-11-06 07:30:00	0.0665567	0.0721525	0.00559584	-0.00383221	0.00502655	0.0109224	0.00809886	0.00259481	-0.00612173	-0.0136512	-0.0109248	-0.0036243	0.0104278	0.0141663	0.0121511	0.0108495	0.0108176	0.00953944	0.00144774	0.0117064	0	0	0.00318816	-0.000629889	-0.00559584
-0.00414662	2010-11-06 08:00:00	0.0658487	0.0699953	0.00414662	-0.00383221	0.00503623	0.0107646	0.00795862	0.00255061	-0.00606112	-0.0136615	-0.0109923	-0.00365085	0.0101911	0.0139712	0.011992	0.0106376	0.0109141	0.00955687	0.0014549	0.0117795	0	0	0.00219364	-0.000807599	-0.00414662
-0.00524958	2010-11-06 08:30:00	0.0623084	0.067558	0.00524958	-0.00383221	0.00485452	0.0105278	0.0077935	0.00249115	-0.00596666	-0.0137057	-0.0110569	-0.00367774	0.0101122	0.0136666	0.0117143	0.0105092	0.0109714	0.00957406	0.0014619	0.0118515	0	0	0.00115907	-0.00089003	-0.00524958
-0.00255764	2010-11-06 09:00:00	0.0623084	0.064866	0.00255764	-0.00383221	0.00465695	0.0103645	0.0076797	0.00243916	-0.00586387	-0.0137678	-0.0111129	-0.00370381	0.00959985	0.0134432	0.0113839	0.0102916	0.0110115	0.00960307	0.00146724	0.0119288	0	0	0.000136668	-0.000859716	-0.00255764
-0.00313689	2010-11-06 09:30:00	0.0601843	0.0633212	0.00313689	-0.00383221	0.00479202	0.0101554	0.00747689	0.00241607	-0.00577476	-0.0138433	-0.011152	-0.00373071	0.00973408	0.013071	0.0112966	0.0100743	0.0110382	0.00964951	0.00147082	0.0120096	0	0	-0.000823445	-0.000706849	-0.00313689
-0.00502448	2010-11-06 10:00:00	0.056644	0.0616685	0.00502448	-0.00383221	0.00499927	0.00987717	0.00730637	0.00240355	-0.00568688	-0.0139152	-0.0111794	-0.00375928	0.00934779	0.0128017	0.0111654	0.00994039	0.0110447	0.00970406	0.00147431	0.0120832	0	0	-0.0016762	-0.000430144	-0.00502448
-0.00347377	2010-11-06 10:30:00	0.0573521	0.0608259	0.00347377	-0.00383221	0.00507802	0.00968208	0.00726903	0.00241713	-0.00562793	-0.0139916	-0.0112112	-0.00378795	0.00901682	0.012688	0.0113332	0.00981233	0.0109931	0.0097796	0.00147901	0.0121498	0	0	-0.0023842	-3.72078e-05	-0.00347377
-0.00198556	2010-11-06 11:00:00	0.0601843	0.0621699	0.00198556	-0.00383221	0.00535126	0.00970862	0.00728027	0.00245769	-0.0056206	-0.0140871	-0.0112572	-0.00381777	0.00950558	0.012978	0.0116788	0.00981808	0.0109158	0.0098556	0.00148337	0.0122161	0	0	-0.00291995	0.000455637	-0.00198556
-0.00373134	2010-11-06 11:30:00	0.0601843	0.0639156	0.00373134	-0.00383221	0.00575782	0.0099814	0.00745963	0.00254601	-0.0056612	-0.0141844	-0.0112897	-0.00384805	0.00940312	0.0132527	0.0121853	0.00990193	0.0107754	0.00993916	0.00148604	0.0122861	0	0	-0.00326737	0.00102408	-0.00373134
-0.00398609	2010-11-06 12:00:00	0.0630165	0.0670026	0.00398609	-0.00383221	0.00614019	0.0103483	0.00778461	0.0026605	-0.00572812	-0.0142773	-0.0113175	-0.00387866	0.00964699	0.0138269	0.0127791	0.0101535	0.0106222	0.0100185	0.00148845	0.0123528	0	0	-0.00342262	0.00163709	-0.00398609
-0.00200564	2010-11-06 12:30:00	0.0686809	0.0706865	0.00200564	-0.00383221	0.00621411	0.0108191	0.00817337	0.00276669	-0.00581343	-0.0143694	-0.0113475	-0.00390905	0.010065	0.0146608	0.0133874	0.0105384	0.0104602	0.0100897	0.00149125	0.0124274	0	0	-0.00339422	0.00225869	-0.00200564
-0.00155851	2010-11-06 13:00:00	0.0736372	0.0751957	0.00155851	-0.00383221	0.00625107	0.0114878	0.00859672	0.0028673	-0.00590895	-0.0144471	-0.0113785	-0.00393787	0.0111214	0.0153877	0.013932	0.0109457	0.0102994	0.0101646	0.0014943	0.0125042	0	0	-0.00320218	0.00285011	-0.00155851
-0.00356498	2010-11-06 13:30:00	0.0750533	0.0786183	0.00356498	-0.00383221	0.00644864	0.0121009	0.008988	0.00296624	-0.00602771	-0.0145336	-0.0114141	-0.00396842	0.0112393	0.0159425	0.0143249	0.0113865	0.01021	0.0102131	0.00149724	0.0125812	0	0	-0.00287654	0.00337224	-0.00356498
-0.00502845	2010-11-06 14:00:00	0.0771775	0.0822059	0.00502845	-0.00383221	0.00655642	0.0124842	0.00927937	0.00306214	-0.0061681	-0.0146242	-0.0114477	-0.0040004	0.01202	0.0164191	0.0146758	0.0118381	0.0101864	0.0102625	0.00150019	0.0126612	0	0	-0.00245515	0.00378818	-0.00502845
-0.00447474	2010-11-06 14:30:00	0.0800097	0.0844844	0.00447474	-0.00383221	0.00673155	0.0126946	0.00944989	0.00313443	-0.00633272	-0.014715	-0.0114781	-0.00403362	0.0120436	0.0167627	0.0149424	0.0122397	0.0102391	0.0103101	0.00150296	0.0127403	0	0	-0.00198088	0.00406577	-0.00447474
-0.00583694	2010-11-06 15:00:00	0.0807177	0.0865546	0.00583694	-0.00383221	0.00675883	0.012876	0.00962901	0.00318169	-0.00651596	-0.0147697	-0.0115122	-0.0040646	0.0122639	0.0171242	0.0151641	0.0125463	0.0103241	0.0103727	0.00150558	0.0128216	0	0	-0.0014986	0.00417989	-0.00583694
-0.00416971	2010-11-06 15:30:00	0.084258	0.0884277	0.00416971	-0.00383221	0.00679579	0.0131806	0.00982333	0.00322616	-0.00669205	-0.0148144	-0.0115434	-0.00409471	0.0125559	0.0173882	0.0152801	0.0127861	0.0104633	0.0104261	0.0015081	0.0129083	0	0	-0.00105191	0.00411439	-0.00416971
-0.00459606	2010-11-06 16:00:00	0.084966	0.0895621	0.00459606	-0.00383221	0.00686487	0.0134367	0.00998284	0.00326509	-0.00684943	-0.0148736	-0.0115744	-0.00412803	0.0127055	0.0175221	0.015313	0.0129533	0.0106265	0.010459	0.00151058	0.0129969	0	0	-0.000680049	0.00386339	-0.00459606
-0.00415224	2010-11-06 16:30:00	0.0856741	0.0898263	0.00415224	-0.00383221	0.00673155	0.0136387	0.0101286	0.00328955	-0.00699239	-0.0149637	-0.0116043	-0.0041628	0.012808	0.0175802	0.0151962	0.0130702	0.0108468	0.0104705	0.00151405	0.0130905	0	0	-0.000415023	0.00343199	-0.00415224
-0.00425244	2010-11-06 17:00:00	0.084966	0.0892184	0.00425244	-0.00383221	0.00663344	0.0137203	0.0101811	0.00328625	-0.00709654	-0.0150121	-0.011641	-0.00419855	0.012808	0.0174326	0.0150321	0.0130812	0.0110813	0.0104847	0.00151741	0.0131835	0	0	-0.000279355	0.00283627	-0.00425244
-0.00423789	2010-11-06 17:30:00	0.0835499	0.0877878	0.00423789	-0.00383221	0.00647593	0.0137203	0.0101686	0.00325182	-0.007146	-0.0150543	-0.0116824	-0.00423668	0.0126266	0.0172065	0.0147707	0.0130308	0.0113581	0.0105076	0.00152101	0.0132836	0	0	-0.000284448	0.00210239	-0.00423789
-0.00393637	2010-11-06 18:00:00	0.0814258	0.0853622	0.00393637	-0.00383221	0.00615605	0.0136606	0.0100852	0.00318265	-0.00712668	-0.0151401	-0.0117322	-0.00427487	0.0123981	0.0168951	0.014255	0.0129077	0.0116707	0.0105183	0.00152629	0.0133772	0	0	-0.000429774	0.00126514	-0.00393637
-0.00350948	2010-11-06 18:30:00	0.0785936	0.0821031	0.00350948	-0.00383221	0.00575124	0.0134293	0.00989755	0.00310344	-0.00708367	-0.0152442	-0.0117884	-0.00431585	0.0122957	0.0164739	0.0137103	0.0125897	0.0119547	0.0105	0.00153033	0.0134683	0	0	-0.000702928	0.000365785	-0.00350948
-0.00413773	2010-11-06 19:00:00	0.0743453	0.078483	0.00413773	-0.00383221	0.00580755	0.0130471	0.00955175	0.00303173	-0.00704909	-0.0153459	-0.0118389	-0.00436035	0.0121225	0.0157199	0.0132067	0.0122271	0.0122253	0.0105069	0.00153295	0.0135612	0	0	-0.00108053	-0.000550541	-0.00413773
-0.00717766	2010-11-06 19:30:00	0.0665567	0.0737344	0.00717766	-0.00383221	0.00596023	0.0124325	0.00917566	0.0029656	-0.00700703	-0.0154455	-0.0118731	-0.00440371	0.0109636	0.014928	0.0128036	0.0118757	0.0124443	0.010528	0.00153507	0.0136514	0	0	-0.00152994	-0.00143773	-0.00717766
-0.00407329	2010-11-06 20:00:00	0.0658487	0.069922	0.00407329	-0.00383221	0.00562101	0.0119398	0.00892462	0.00287555	-0.00691246	-0.0155326	-0.0119097	-0.00444935	0.0104431	0.0145764	0.0124138	0.0115687	0.0126156	0.0105512	0.00154001	0.0137517	0	0	-0.00201161	-0.00225164	-0.00407329
-0.00290024	2010-11-06 20:30:00	0.0644326	0.0673328	0.00290024	-0.00383221	0.0053592	0.0117532	0.00877193	0.00279937	-0.00679582	-0.0155971	-0.0119622	-0.00449838	0.0105774	0.0144084	0.0120035	0.0111279	0.0126856	0.0105735	0.00154466	0.0138486	0	0	-0.00248194	-0.00295291	-0.00290024
-0.00485154	2010-11-06 21:00:00	0.0601843	0.0650358	0.00485154	-0.00383221	0.00547491	0.0117544	0.00860824	0.00276347	-0.00669028	-0.0156217	-0.0120122	-0.00455	0.0106798	0.013814	0.0116701	0.0106595	0.0126474	0.0105916	0.00154969	0.0139351	0	0	-0.00289643	-0.00350942	-0.00485154
-0.00519721	2010-11-06 21:30:00	0.056644	0.0618412	0.00519721	-0.00383221	0.00570151	0.011501	0.00848475	0.00277039	-0.00660402	-0.0156268	-0.0120657	-0.00460418	0.00959985	0.0130924	0.0114413	0.0103755	0.0125405	0.0105976	0.00155459	0.0140259	0	0	-0.00321288	-0.00389822	-0.00519721
-0.00461213	2010-11-06 22:00:00	0.055936	0.0605481	0.00461213	-0.00383221	0.00592327	0.0111742	0.0083682	0.00278817	-0.00653234	-0.0156362	-0.0121177	-0.00465903	0.00914286	0.0129088	0.0115917	0.0102473	0.0124231	0.0105774	0.00155911	0.0141227	0	0	-0.00339446	-0.0041068	-0.00461213
-0.00316389	2010-11-06 22:30:00	0.0580601	0.061224	0.00316389	-0.00383221	0.00611116	0.0110791	0.00832966	0.00279263	-0.00646916	-0.0156555	-0.0121665	-0.00471293	0.00940312	0.013227	0.011887	0.0101749	0.0122673	0.0105488	0.00156408	0.0142213	0	0	-0.00341229	-0.00413361	-0.00316389
-0.00278587	2010-11-06 23:00:00	0.0601843	0.0629702	0.00278587	-0.00383221	0.00610323	0.0114101	0.0085479	0.00283455	-0.00642535	-0.015684	-0.012227	-0.00476547	0.00983653	0.0136873	0.0121958	0.0101025	0.0120155	0.0105075	0.00157058	0.0143283	0	0	-0.00324765	-0.00398783	-0.00278587
-0.00270919	2010-11-06 23:30:00	0.0623084	0.0650176	0.00270919	-0.00383221	0.00620134	0.0118322	0.00878794	0.00290819	-0.00641484	-0.0157205	-0.0122861	-0.0048172	0.0101204	0.013939	0.0124717	0.0101977	0.0117218	0.0104733	0.0015762	0.0144404	0	0	-0.00289329	-0.00368844	-0.00270919
-0.00396134	2010-11-07	0.0630165	0.0669778	0.00396134	-0.00383221	0.00631531	0.0121132	0.00900715	0.00296934	-0.00643041	-0.0157689	-0.0123462	-0.00487064	0.0100886	0.0142232	0.0126513	0.0104432	0.0114456	0.0104423	0.00158469	0.014559	0	0	-0.00235413	-0.00326257	-0.00396134
-0.00491539	2010-11-07 00:30:00	0.0644326	0.069348	0.00491539	-0.00383221	0.00627351	0.0123278	0.00920698	0.00301022	-0.00647449	-0.0157986	-0.0124276	-0.00492421	0.0104513	0.0145346	0.0128062	0.0106718	0.0112007	0.0104232	0.00159432	0.014695	0	0	-0.00164707	-0.00274352	-0.00491539
-0.00295269	2010-11-07 01:00:00	0.0686809	0.0716336	0.00295269	-0.00383221	0.00629287	0.0125216	0.00930953	0.00304746	-0.00652812	-0.0158041	-0.0125143	-0.0049783	0.0107351	0.0147213	0.0129682	0.0108224	0.0109901	0.0104199	0.00160379	0.0148265	0	0	-0.000800033	-0.00216826	-0.00295269
-0.00444739	2010-11-07 01:30:00	0.0693889	0.0738363	0.00444739	-0.00383221	0.00654674	0.0126765	0.00939006	0.00308831	-0.00658376	-0.0158156	-0.0126048	-0.00503234	0.0106798	0.0147768	0.0131836	0.0109898	0.0108035	0.010418	0.00161625	0.0149608	0	0	0.000149683	-0.0015749	-0.00444739
-0.0046391	2010-11-07 02:00:00	0.0715131	0.0761522	0.0046391	-0.00383221	0.00664001	0.0127305	0.00948734	0.00314416	-0.00668312	-0.0158449	-0.0127116	-0.00508848	0.0106798	0.0149895	0.013486	0.0112018	0.0106558	0.0103984	0.00163123	0.0151105	0	0	0.00115764	-0.00100018	-0.0046391
-0.00362168	2010-11-07 02:30:00	0.0757614	0.0793831	0.00362168	-0.00383221	0.00697266	0.0128178	0.00958306	0.00320754	-0.00683339	-0.0158688	-0.0128324	-0.0051448	0.0109636	0.0153916	0.0139904	0.011425	0.0105521	0.0103793	0.00164494	0.0152689	0	0	0.00217492	-0.000477138	-0.00362168
-0.00452306	2010-11-07 03:00:00	0.0785936	0.0831167	0.00452306	-0.00383221	0.00713018	0.0130519	0.00977762	0.00327839	-0.00699038	-0.0159238	-0.0129452	-0.00520158	0.011476	0.0159317	0.0145361	0.0117096	0.0105209	0.0103882	0.00165763	0.0154337	0	0	0.00315102	-3.31543e-05	-0.00452306
-0.00369842	2010-11-07 03:30:00	0.0828419	0.0865403	0.00369842	-0.00383221	0.00714604	0.0134895	0.0100928	0.00333149	-0.00710659	-0.0160037	-0.0130473	-0.00525801	0.0117362	0.0165477	0.0148625	0.01205	0.0105306	0.0103884	0.00167006	0.0155946	0	0	0.00403688	0.000311578	-0.00369842
-0.00264388	2010-11-07 04:00:00	0.0870902	0.0897341	0.00264388	-0.00383221	0.00687939	0.013938	0.0104119	0.00336904	-0.00718822	-0.0160776	-0.0131527	-0.00531301	0.0124063	0.0172041	0.0149837	0.0123454	0.0105737	0.0104131	0.00168195	0.0157584	0	0	0.00478769	0.000545017	-0.00264388
-0.00169745	2010-11-07 04:30:00	0.0899224	0.0916199	0.00169745	-0.00383221	0.00670116	0.014342	0.0105644	0.00340488	-0.00726787	-0.0161498	-0.0132756	-0.00536628	0.0129187	0.017327	0.014953	0.0125516	0.0106471	0.0104569	0.00169527	0.0159206	0	0	0.00536549	0.000663682	-0.00169745
-0.00469889	2010-11-07 05:00:00	0.0870902	0.0917891	0.00469889	-0.00383221	0.00707212	0.0143487	0.010571	0.0034166	-0.00733945	-0.016217	-0.0134107	-0.00541813	0.0125477	0.0169789	0.0148464	0.0127023	0.0108153	0.0105033	0.00170898	0.0160814	0	0	0.00574133	0.000672515	-0.00469889
-0.00524527	2010-11-07 05:30:00	0.0856741	0.0909194	0.00524527	-0.00383221	0.00669458	0.0141161	0.0105281	0.00339855	-0.00738537	-0.016333	-0.0135381	-0.00546995	0.0122485	0.0168587	0.0146986	0.0128414	0.0110853	0.010557	0.00172098	0.0162489	0	0	0.00589687	0.000584206	-0.00524527
-0.000808161	2010-11-07 06:00:00	0.0899224	0.0907306	0.000808161	-0.00383221	0.00681824	0.0139985	0.0103904	0.00335773	-0.00741744	-0.016467	-0.0136499	-0.00552055	0.0122567	0.0168694	0.0147181	0.0128246	0.0113769	0.0106169	0.0017329	0.0164138	0	0	0.00582534	0.000418079	-0.000808161
-0.00438748	2010-11-07 06:30:00	0.0856741	0.0900616	0.00438748	-0.00383221	0.00657403	0.0139029	0.0103019	0.00331158	-0.00743996	-0.0165917	-0.0137734	-0.00557167	0.0125006	0.0169467	0.0146321	0.0127351	0.0116007	0.0107107	0.00174688	0.0165769	0	0	0.00553184	0.000198605	-0.00438748
-0.00165797	2010-11-07 07:00:00	0.0863821	0.0880401	0.00165797	-0.00383221	0.00643587	0.0138918	0.0102491	0.0032821	-0.00745778	-0.0167371	-0.0139206	-0.00562099	0.0119647	0.0166961	0.0143849	0.0126179	0.0117711	0.0108269	0.00176156	0.0167401	0	0	0.00503297	-4.63482e-05	-0.00165797
-0.00333281	2010-11-07 07:30:00	0.0835499	0.0868827	0.00333281	-0.00383221	0.00658854	0.0136024	0.010078	0.00326405	-0.00746522	-0.0169124	-0.0140672	-0.00566898	0.0122404	0.0165405	0.0143541	0.0125179	0.0119553	0.010936	0.00177694	0.0169064	0	0	0.00435575	-0.000287425	-0.00333281
-0.00403741	2010-11-07 08:00:00	0.0807177	0.0847551	0.00403741	-0.00383221	0.00649044	0.013399	0.00993259	0.0032193	-0.00744511	-0.0171354	-0.0142205	-0.00571607	0.0119094	0.016301	0.0142484	0.0125009	0.0121209	0.0110561	0.00179402	0.0170922	0	0	0.00353605	-0.000495742	-0.00403741
-0.00232098	2010-11-07 08:30:00	0.0807177	0.0830387	0.00232098	-0.00383221	0.00644554	0.0132413	0.00987277	0.00320676	-0.00740752	-0.0173653	-0.0143769	-0.00576459	0.0116102	0.0162929	0.0142453	0.0123838	0.0122401	0.0111994	0.00181312	0.0172626	0	0	0.00261641	-0.000644793	-0.00232098
-0.00279576	2010-11-07 09:00:00	0.0800097	0.0828055	0.00279576	-0.00383221	0.00664001	0.0131956	0.00977572	0.00321008	-0.00737277	-0.0175887	-0.0145497	-0.00581226	0.0120672	0.0163132	0.0144451	0.0123672	0.0123572	0.0113928	0.00183533	0.0174303	0	0	0.00164358	-0.000712199	-0.00279576
-0.00417252	2010-11-07 09:30:00	0.0778855	0.082058	0.00417252	-0.00383221	0.00686004	0.0131624	0.00978565	0.00323284	-0.00734639	-0.0178519	-0.0147565	-0.00586076	0.0118305	0.0163985	0.0145969	0.012373	0.0124581	0.0115649	0.0018611	0.0175973	0	0	0.000665793	-0.000681214	-0.00417252
-0.00318436	2010-11-07 10:00:00	0.0793016	0.082486	0.00318436	-0.00383221	0.00707561	0.0132054	0.00989537	0.00330728	-0.00738749	-0.0181674	-0.0149924	-0.00591007	0.0119965	0.0166816	0.0150663	0.0124568	0.0125249	0.0117454	0.00188667	0.0177457	0	0	-0.000270038	-0.000541911	-0.00318436
-0.00279935	2010-11-07 10:30:00	0.0814258	0.0842252	0.00279935	-0.00383221	0.00761065	0.0133965	0.00999683	0.00341174	-0.00748278	-0.0185007	-0.0152198	-0.00595844	0.0122721	0.017081	0.015792	0.0127416	0.0125705	0.0119423	0.00191499	0.0179018	0	0	-0.00112101	-0.000291971	-0.00279935
-0.00349535	2010-11-07 11:00:00	0.0835499	0.0870453	0.00349535	-0.00383221	0.00825967	0.0137595	0.0103595	0.00354179	-0.00758591	-0.0187962	-0.0154631	-0.00600712	0.0123428	0.0178243	0.0165782	0.0131161	0.0125837	0.0121471	0.00194399	0.0180609	0	0	-0.00185067	6.29614e-05	-0.00349535
-0.00162225	2010-11-07 11:30:00	0.0899224	0.0915446	0.00162225	-0.00383221	0.00830805	0.0143936	0.0108762	0.0036927	-0.00773506	-0.0190565	-0.0157171	-0.00605627	0.0134074	0.0189892	0.0174099	0.0136531	0.0125674	0.0123698	0.00197708	0.0182191	0	0	-0.00243111	0.000509395	-0.00162225
0.000357331	2010-11-07 12:00:00	0.0962949	0.0959376	-0.000357331	-0.00383221	0.00850079	0.0152409	0.011409	0.00383612	-0.00789198	-0.0193398	-0.0160053	-0.00610323	0.0141246	0.0200332	0.0180656	0.0142163	0.0125331	0.0125834	0.00201178	0.0183731	0	0	-0.00284441	0.00102659	0.000357331
-0.00160056	2010-11-07 12:30:00	0.098419	0.10002	0.00160056	-0.00383221	0.0087419	0.0161033	0.0120073	0.00399895	-0.00809671	-0.0196668	-0.0163022	-0.0061481	0.0148019	0.0207837	0.0184961	0.0147617	0.0125229	0.0127666	0.00204574	0.0185315	0	0	-0.00308359	0.00158764	-0.00160056
-0.0018762	2010-11-07 13:00:00	0.101959	0.103835	0.0018762	-0.00383221	0.00922721	0.0167454	0.0124485	0.00416962	-0.00835278	-0.0200235	-0.0166016	-0.00619043	0.0154249	0.0211407	0.0189995	0.0153309	0.0126338	0.0129448	0.00207964	0.0186829	0	0	-0.0031528	0.00216092	-0.0018762
-0.00199781	2010-11-07 13:30:00	0.104791	0.106789	0.00199781	-0.00383221	0.0095792	0.0171248	0.0128328	0.0043239	-0.00862787	-0.0204111	-0.0168865	-0.00623163	0.0153378	0.0216116	0.0195289	0.0158845	0.0128362	0.0131352	0.00211285	0.0188255	0	0	-0.00306677	0.00271197	-0.00199781
-0.00141382	2010-11-07 14:00:00	0.10904	0.110454	0.00141382	-0.00383221	0.00955327	0.0176966	0.01328	0.00441788	-0.00888563	-0.0207708	-0.0171589	-0.00627238	0.0160397	0.022244	0.0198892	0.0163743	0.0130576	0.0133469	0.00214753	0.0189707	0	0	-0.00284964	0.00320558	-0.00141382
0.00139159	2010-11-07 14:30:00	0.114704	0.113313	-0.00139159	-0.00383221	0.00939266	0.0183806	0.0137518	0.00450599	-0.00915165	-0.0211864	-0.017446	-0.00631196	0.0162446	0.0228787	0.0201291	0.0166689	0.0133296	0.0135828	0.00218236	0.0191189	0	0	-0.00253313	0.00360802	0.00139159
-0.000765252	2010-11-07 15:00:00	0.11612	0.116886	0.000765252	-0.00383221	0.00972221	0.0190669	0.0140805	0.004626	-0.00944661	-0.0216644	-0.0177353	-0.0063497	0.0172303	0.0232062	0.0204134	0.0169365	0.0136055	0.0138109	0.00221657	0.0192637	0	0	-0.00215421	0.00388928	-0.000765252
-0.00284935	2010-11-07 15:30:00	0.115412	0.118262	0.00284935	-0.00383221	0.0103633	0.0192771	0.0142886	0.00475193	-0.00976197	-0.0221701	-0.0180204	-0.00638616	0.0167805	0.0231519	0.0206124	0.0172657	0.0139376	0.0140665	0.00225078	0.0194134	0	0	-0.00175242	0.00402512	-0.00284935
-0.000548526	2010-11-07 16:00:00	0.118953	0.119501	0.000548526	-0.00383221	0.010413	0.019345	0.0145275	0.00483896	-0.010053	-0.0226716	-0.0183114	-0.00642249	0.0164967	0.0234866	0.0209528	0.0175615	0.014341	0.0143505	0.00228489	0.0195615	0	0	-0.00136704	0.0039989	-0.000548526
0.00216882	2010-11-07 16:30:00	0.124617	0.122448	-0.00216882	-0.00383221	0.0104839	0.0197136	0.0147954	0.00490764	-0.0103114	-0.0232215	-0.0186081	-0.00645805	0.0173246	0.0241541	0.0214256	0.0178624	0.0147709	0.014643	0.00232184	0.0197076	0	0	-0.00103424	0.00380288	0.00216882
0.00265919	2010-11-07 17:00:00	0.127449	0.12479	-0.00265919	-0.00383221	0.0105063	0.020403	0.0151537	0.00498653	-0.0105249	-0.0237952	-0.0189131	-0.00649088	0.0178841	0.02456	0.0217938	0.0180687	0.0151777	0.0149439	0.00235698	0.0198571	0	0	-0.000784498	0.00343901	0.00265919
-0.000159291	2010-11-07 17:30:00	0.126033	0.126192	0.000159291	-0.00383221	0.0106783	0.0209566	0.0155546	0.00510821	-0.0107563	-0.0244217	-0.0192134	-0.00652297	0.0178205	0.0248049	0.0221209	0.018348	0.0155876	0.0152814	0.00239214	0.0200069	0	0	-0.000640389	0.0029191	-0.000159291
-0.00238901	2010-11-07 18:00:00	0.126033	0.128422	0.00238901	-0.00383221	0.0113018	0.0211889	0.0157598	0.00524357	-0.0110207	-0.0250499	-0.0195056	-0.00655464	0.0183411	0.0253114	0.0226382	0.0187219	0.0160278	0.0156264	0.00242538	0.0201495	0	0	-0.000614958	0.00226436	-0.00238901
-0.00302098	2010-11-07 18:30:00	0.126741	0.129762	0.00302098	-0.00383221	0.0117097	0.0213345	0.0159614	0.0053162	-0.0112565	-0.025675	-0.0197875	-0.00658653	0.0186331	0.0258065	0.0230121	0.0191236	0.0164791	0.015992	0.0024572	0.020281	0	0	-0.000710781	0.0015042	-0.00302098
0.00183458	2010-11-07 19:00:00	0.132405	0.130571	-0.00183458	-0.00383221	0.0111412	0.0218177	0.0163864	0.00540673	-0.0114604	-0.0262741	-0.020053	-0.00662019	0.0188534	0.0264811	0.0234677	0.0194043	0.0168663	0.0163339	0.00248897	0.0204083	0	0	-0.000919775	0.000674526	0.00183458
0.00253407	2010-11-07 19:30:00	0.135238	0.132704	-0.00253407	-0.00383221	0.0118641	0.0225279	0.0166955	0.00551319	-0.0116639	-0.0268084	-0.0203254	-0.00665471	0.0193339	0.026787	0.0239538	0.0197763	0.0172031	0.0166853	0.00252226	0.020534	0	0	-0.00122379	-0.000184438	0.00253407
-0.00498359	2010-11-07 20:00:00	0.128865	0.133849	0.00498359	-0.00383221	0.0120635	0.0229445	0.0170512	0.00564073	-0.0118916	-0.0273251	-0.0205989	-0.00668907	0.0194364	0.0273623	0.0243805	0.020174	0.0175257	0.017027	0.00255383	0.0206527	0	0	-0.00159592	-0.00103069	-0.00498359
-0.00192917	2010-11-07 20:30:00	0.133822	0.135751	0.00192917	-0.00383221	0.0124106	0.0233265	0.0174104	0.00577914	-0.0121675	-0.0278402	-0.0208502	-0.00672203	0.02017	0.0278374	0.0249239	0.0206001	0.0178404	0.0173365	0.00258325	0.0207702	0	0	-0.00200249	-0.00182308	-0.00192917
-0.000968015	2010-11-07 21:00:00	0.135946	0.136914	0.000968015	-0.00383221	0.0126227	0.0235786	0.0176643	0.00588978	-0.0124351	-0.0283383	-0.0210987	-0.0067557	0.020461	0.0286049	0.0251826	0.020979	0.0181973	0.0176253	0.00261415	0.0208835	0	0	-0.00240549	-0.00252395	-0.000968015
-0.000107915	2010-11-07 21:30:00	0.138778	0.138886	0.000107915	-0.00383221	0.0129039	0.0242917	0.0181049	0.00598484	-0.0126613	-0.0288278	-0.021344	-0.00678885	0.0211947	0.0289473	0.0254709	0.0212598	0.0184891	0.0179228	0.00264348	0.0209935	0	0	-0.00276535	-0.00310146	-0.000107915
0.00184305	2010-11-07 22:00:00	0.14161	0.139767	-0.00184305	-0.00383221	0.012756	0.0248979	0.018571	0.00609436	-0.0128663	-0.0292907	-0.0215778	-0.00682146	0.0213125	0.0290961	0.025636	0.0215613	0.0188339	0.0181981	0.0026708	0.021103	0	0	-0.00304384	-0.00353152	0.00184305
0.00211301	2010-11-07 22:30:00	0.142318	0.140205	-0.00211301	-0.00383221	0.0126821	0.0254752	0.0189289	0.00617079	-0.013069	-0.0297426	-0.0218065	-0.00685039	0.020792	0.0292571	0.0258441	0.021862	0.0191309	0.018464	0.00269853	0.0212063	0	0	-0.00320685	-0.00379923	0.00211301
-0.000412393	2010-11-07 23:00:00	0.142318	0.14273	0.000412393	-0.00383221	0.0130565	0.0258168	0.0191326	0.00625223	-0.0132956	-0.0301825	-0.0220357	-0.00687683	0.0216435	0.0295578	0.0262911	0.0220965	0.0194802	0.018719	0.00272545	0.0213079	0	0	-0.00322694	-0.00389957	-0.000412393
-0.00312865	2010-11-07 23:30:00	0.140902	0.144031	0.00312865	-0.00383221	0.0132317	0.0258873	0.0192257	0.0063134	-0.0135194	-0.0306546	-0.0222582	-0.00690203	0.0216199	0.0299151	0.026562	0.022353	0.0198655	0.0189952	0.00275212	0.0213989	0	0	-0.00308535	-0.00383747	-0.00312865
-0.00149074	2010-11-08	0.144442	0.145933	0.00149074	-0.00383221	0.0133104	0.0259414	0.0193658	0.00636871	-0.0137056	-0.0311041	-0.0224842	-0.00692569	0.0218566	0.0304255	0.0268616	0.0225539	0.0201832	0.0192478	0.00277741	0.021493	0	0	-0.00277344	-0.00362715	-0.00149074
-0.00207936	2010-11-08 00:30:00	0.146566	0.148646	0.00207936	-0.00383221	0.0134662	0.0261852	0.019509	0.00640513	-0.013862	-0.0314669	-0.0226998	-0.00694705	0.0223371	0.0308803	0.0270259	0.0228161	0.0204966	0.0195259	0.00280152	0.021589	0	0	-0.00229348	-0.00329086	-0.00207936
-0.000826737	2010-11-08 01:00:00	0.150107	0.150933	0.000826737	-0.00383221	0.0134728	0.0265604	0.0197465	0.00647873	-0.0140738	-0.0317925	-0.0229048	-0.00697014	0.022416	0.0309993	0.0272533	0.0229722	0.0208085	0.0197957	0.00282516	0.0216941	0	0	-0.00165861	-0.00285713	-0.000826737
-0.00104759	2010-11-08 01:30:00	0.152939	0.153986	0.00104759	-0.00383221	0.0140061	0.0268883	0.0199641	0.00656517	-0.0142566	-0.0321039	-0.0231124	-0.00699422	0.0225103	0.0309668	0.0275894	0.0232397	0.0211314	0.0200297	0.00284705	0.0217987	0	0	-0.0008922	-0.00235864	-0.00104759
-0.00258213	2010-11-08 02:00:00	0.154355	0.156937	0.00258213	-0.00383221	0.0139387	0.0270393	0.0201767	0.00663579	-0.0144262	-0.0323635	-0.0233072	-0.00701857	0.0224867	0.0314683	0.0279527	0.0235632	0.0214603	0.0202492	0.00286879	0.0219011	0	0	-2.63945e-05	-0.00182983	-0.00258213
0.0015302	2010-11-08 02:30:00	0.162143	0.160613	-0.0015302	-0.00383221	0.014003	0.0274159	0.0204057	0.00669471	-0.014567	-0.0325987	-0.0234802	-0.00704035	0.0227234	0.032008	0.0283582	0.0238052	0.0217638	0.020468	0.00288848	0.0220022	0	0	0.000899762	-0.00130461	0.0015302
-0.00168303	2010-11-08 03:00:00	0.162852	0.164535	0.00168303	-0.00383221	0.0140303	0.0277219	0.0206291	0.0067356	-0.0146769	-0.0327597	-0.023646	-0.00706187	0.0235114	0.0326059	0.0285449	0.0240187	0.0220273	0.0206463	0.00290632	0.0221051	0	0	0.0018427	-0.000814104	-0.00168303
-0.00199257	2010-11-08 03:30:00	0.164976	0.166968	0.00199257	-0.00383221	0.013717	0.0281108	0.0208595	0.00675812	-0.0147501	-0.0328321	-0.0238045	-0.00707887	0.023827	0.0326711	0.0285347	0.0242239	0.0222678	0.0207931	0.00292309	0.0222078	0	0	0.00275692	-0.000384741	-0.00199257
-0.00304877	2010-11-08 04:00:00	0.165684	0.168733	0.00304877	-0.00383221	0.0136285	0.0282214	0.0209283	0.0067637	-0.0148183	-0.0329152	-0.0239518	-0.00709299	0.0238741	0.0327373	0.0284937	0.0243904	0.0225555	0.0209452	0.00293943	0.0223045	0	0	0.00359774	-3.67375e-05	-0.00304877
-0.00461624	2010-11-08 04:30:00	0.164976	0.169592	0.00461624	-0.00383221	0.0135401	0.0281783	0.0208701	0.0067251	-0.0148786	-0.0329573	-0.024083	-0.00710954	0.0239294	0.0325613	0.0283758	0.0245336	0.0228122	0.0210371	0.00295399	0.0223947	0	0	0.00432384	0.000216925	-0.00461624
-0.0040242	2010-11-08 05:00:00	0.164976	0.169	0.0040242	-0.00383221	0.0132572	0.0279651	0.0207215	0.00665095	-0.0148792	-0.03296	-0.0241941	-0.00712846	0.0235114	0.0324611	0.0280529	0.0244944	0.0230528	0.0211082	0.00296686	0.0224809	0	0	0.0048997	0.00037099	-0.0040242
-0.00321582	2010-11-08 05:30:00	0.164976	0.168192	0.00321582	-0.00383221	0.0128766	0.0276549	0.0204936	0.00657035	-0.0148538	-0.032921	-0.0242915	-0.00714909	0.0235903	0.0322377	0.0277923	0.024338	0.0232729	0.0211433	0.00298043	0.0225634	0	0	0.00529756	0.000427886	-0.00321582
-0.00403553	2010-11-08 06:00:00	0.162852	0.166887	0.00403553	-0.00383221	0.0128282	0.0273115	0.0201549	0.00646226	-0.0147934	-0.0328399	-0.0243981	-0.00716582	0.0235667	0.0317584	0.0274909	0.0241428	0.0235115	0.0211636	0.00299365	0.0226361	0	0	0.00549896	0.000397182	-0.00403553
-0.00514838	2010-11-08 06:30:00	0.158603	0.163752	0.00514838	-0.00383221	0.0123992	0.0267924	0.0198579	0.00634777	-0.0146932	-0.0327363	-0.0245005	-0.00718163	0.0227706	0.0312955	0.0269423	0.0239473	0.0236804	0.0211559	0.0030045	0.0227115	0	0	0.00549562	0.000294615	-0.00514838
-0.00353306	2010-11-08 07:00:00	0.157895	0.161428	0.00353306	-0.00383221	0.0121083	0.0263424	0.0194898	0.00623102	-0.014571	-0.0326505	-0.0245793	-0.00719357	0.0227552	0.0310139	0.0264673	0.0236125	0.023858	0.0211403	0.00301345	0.0227919	0	0	0.00528985	0.000140759	-0.00353306
-0.00584643	2010-11-08 07:30:00	0.152939	0.158785	0.00584643	-0.00383221	0.0121229	0.0257901	0.0190623	0.00612596	-0.0144166	-0.0326	-0.0246333	-0.00720594	0.0228023	0.0303965	0.0260971	0.023222	0.023986	0.0211198	0.00302072	0.0228741	0	0	0.00489423	-4.05452e-05	-0.00584643
-0.00584141	2010-11-08 08:00:00	0.148691	0.154532	0.00584141	-0.00383221	0.0120393	0.0252944	0.018717	0.00603699	-0.0142491	-0.0325282	-0.0246792	-0.00721947	0.021667	0.0296168	0.0256242	0.0228651	0.0240074	0.0210912	0.0030241	0.0229499	0	0	0.00433076	-0.00022391	-0.00584141
-0.00434085	2010-11-08 08:30:00	0.147275	0.151615	0.00434085	-0.00383221	0.0119653	0.0247575	0.0184102	0.00595918	-0.0140657	-0.032435	-0.0247083	-0.00723342	0.0211547	0.029261	0.0254199	0.022564	0.024026	0.0210782	0.00302518	0.0230235	0	0	0.00362951	-0.000384156	-0.00434085
-0.00423524	2010-11-08 09:00:00	0.145858	0.150094	0.00423524	-0.00383221	0.0118272	0.0244849	0.0181814	0.00588828	-0.0138754	-0.0323391	-0.0247306	-0.00724812	0.0215174	0.0291447	0.0252763	0.0222849	0.0240165	0.0210521	0.00302778	0.0230888	0	0	0.00282679	-0.000498001	-0.00423524
-0.00403911	2010-11-08 09:30:00	0.143734	0.147773	0.00403911	-0.00383221	0.0118272	0.0243493	0.0180454	0.00584906	-0.0137067	-0.0322125	-0.0247294	-0.00726282	0.0210287	0.0288819	0.0250527	0.0219504	0.0239306	0.0210162	0.00302637	0.0231418	0	0	0.00196302	-0.000545604	-0.00403911
-0.00473004	2010-11-08 10:00:00	0.14161	0.14634	0.00473004	-0.00383221	0.0119205	0.0241983	0.0179552	0.00584902	-0.0135676	-0.032088	-0.0246977	-0.00727437	0.0209262	0.0286546	0.0249951	0.0217443	0.023796	0.0209749	0.00302445	0.023193	0	0	0.00108038	-0.000511873	-0.00473004
-0.00384128	2010-11-08 10:30:00	0.14161	0.145451	0.00384128	-0.00383221	0.0122065	0.024035	0.0178609	0.00585931	-0.0134563	-0.0319137	-0.0246759	-0.00728394	0.0206977	0.0284936	0.0251222	0.0216888	0.0236091	0.02093	0.00301966	0.0232578	0	0	0.000220442	-0.000387491	-0.00384128
-0.00440634	2010-11-08 11:00:00	0.140902	0.145308	0.00440634	-0.00383221	0.0122289	0.0239825	0.0178889	0.00587347	-0.0133682	-0.0317303	-0.0246413	-0.00729284	0.0206424	0.0286183	0.0253765	0.0216887	0.023385	0.0208958	0.0030132	0.0233274	0	0	-0.000578209	-0.000169592	-0.00440634
-0.00171333	2010-11-08 11:30:00	0.144442	0.146156	0.00171333	-0.00383221	0.0122434	0.0241793	0.0180209	0.00590125	-0.0133149	-0.0315286	-0.0245898	-0.00729868	0.0208002	0.0289825	0.0256431	0.0217558	0.023137	0.0208121	0.00300333	0.0233852	0	0	-0.00128209	0.000137929	-0.00171333
-0.00337966	2010-11-08 12:00:00	0.144442	0.147822	0.00337966	-0.00383221	0.0123495	0.0244602	0.0181666	0.00593434	-0.0132699	-0.0313253	-0.0245095	-0.00730326	0.0213678	0.0294075	0.0258228	0.0218507	0.0228749	0.0207342	0.00299142	0.0234423	0	0	-0.00186466	0.000524497	-0.00337966
-0.00352299	2010-11-08 12:30:00	0.14515	0.148673	0.00352299	-0.00383221	0.0121374	0.0246886	0.0183374	0.00596296	-0.0132506	-0.0311405	-0.024413	-0.00730773	0.021707	0.0295995	0.025827	0.0219678	0.022632	0.0206401	0.0029805	0.0234714	0	0	-0.00230765	0.000973331	-0.00352299
-0.00344829	2010-11-08 13:00:00	0.145858	0.149307	0.00344829	-0.00383221	0.0121968	0.0248145	0.0184245	0.00598021	-0.0132559	-0.030936	-0.0243006	-0.0073119	0.0217306	0.0295452	0.0258864	0.0220795	0.0224099	0.0205463	0.00296725	0.0235019	0	0	-0.00260201	0.0014623	-0.00344829
-0.005161	2010-11-08 13:30:00	0.144442	0.149603	0.005161	-0.00383221	0.012155	0.024809	0.0184079	0.00597495	-0.0132597	-0.0307242	-0.0241759	-0.00731554	0.0215728	0.0294993	0.0258648	0.0222411	0.022228	0.0204486	0.00295385	0.0235386	0	0	-0.00274815	0.00196509	-0.005161
-0.00502163	2010-11-08 14:00:00	0.14515	0.150172	0.00502163	-0.00383221	0.0121405	0.0247978	0.0183968	0.00596133	-0.0132606	-0.0305119	-0.0240533	-0.00731616	0.0214467	0.0295873	0.0258567	0.0222857	0.0221196	0.0203456	0.00293868	0.0235725	0	0	-0.00275566	0.00245275	-0.00502163
-0.00528089	2010-11-08 14:30:00	0.145858	0.151139	0.00528089	-0.00383221	0.0120441	0.024687	0.0183356	0.00594411	-0.0132673	-0.0303274	-0.0239229	-0.00731451	0.0219355	0.0296849	0.025868	0.0222688	0.0220299	0.0202225	0.00292099	0.0236093	0	0	-0.00264245	0.0028953	-0.00528089
-0.00423424	2010-11-08 15:00:00	0.146566	0.150801	0.00423424	-0.00383221	0.0120441	0.024615	0.0182441	0.00591966	-0.0132836	-0.0301316	-0.023767	-0.00731512	0.021415	0.0295154	0.0257389	0.0222409	0.0219251	0.0200907	0.00290334	0.0236478	0	0	-0.00243333	0.00326366	-0.00423424
-0.00526209	2010-11-08 15:30:00	0.145858	0.15112	0.00526209	-0.00383221	0.0120441	0.0244932	0.0181802	0.00590076	-0.0132961	-0.0299549	-0.0236164	-0.00731706	0.0213832	0.0294641	0.0256681	0.0222075	0.0218912	0.0199668	0.00288694	0.0236778	0	0	-0.0021582	0.0035314	-0.00526209
-0.00535593	2010-11-08 16:00:00	0.145858	0.151214	0.00535593	-0.00383221	0.0117982	0.0243991	0.0181219	0.00585548	-0.0132706	-0.0298123	-0.0234645	-0.00731711	0.0216045	0.0293532	0.0254251	0.0221906	0.0219341	0.0198291	0.00287149	0.0237015	0	0	-0.00184979	0.0036766	-0.00535593
-0.00471903	2010-11-08 16:30:00	0.145858	0.150577	0.00471903	-0.00383221	0.0115267	0.0243327	0.0180551	0.00579991	-0.0132056	-0.0296764	-0.0233182	-0.00731384	0.0215256	0.0292162	0.0250909	0.0220174	0.0219456	0.0196944	0.00285402	0.023723	0	0	-0.00154139	0.00368332	-0.00471903
-0.00609154	2010-11-08 17:00:00	0.143026	0.149118	0.00609154	-0.00383221	0.0112679	0.0242273	0.0178954	0.0057332	-0.0131172	-0.0295275	-0.0231548	-0.00731054	0.0213914	0.0287518	0.0245661	0.021822	0.0219694	0.0195861	0.00283543	0.0237354	0	0	-0.00126436	0.00354289	-0.00609154
-0.0062179	2010-11-08 17:30:00	0.140194	0.146412	0.0062179	-0.00383221	0.0111522	0.0239075	0.0176718	0.00565957	-0.0130145	-0.029348	-0.022988	-0.00730716	0.0205871	0.0281615	0.0240062	0.0214876	0.0220056	0.0194822	0.00281663	0.0237552	0	0	-0.00104595	0.00325469	-0.0062179
-0.00718718	2010-11-08 18:00:00	0.136654	0.143841	0.00718718	-0.00383221	0.0109819	0.0234519	0.0173677	0.00557842	-0.0128933	-0.0291806	-0.0228113	-0.00730379	0.0204692	0.027438	0.0235209	0.0211588	0.0220543	0.0193608	0.00279675	0.0237641	0	0	-0.000907272	0.00282648	-0.00718718
-0.00581896	2010-11-08 18:30:00	0.13453	0.140349	0.00581896	-0.00383221	0.010842	0.0229855	0.0170318	0.00548171	-0.0127655	-0.0289918	-0.0226197	-0.00730055	0.0195706	0.0268009	0.0230928	0.0207734	0.022099	0.0192226	0.0027758	0.0237698	0	0	-0.00086179	0.00227417	-0.00581896
-0.00630368	2010-11-08 19:00:00	0.131697	0.138001	0.00630368	-0.00383221	0.0107923	0.022627	0.0167821	0.00540913	-0.0126417	-0.0287763	-0.0224353	-0.00729291	0.0193893	0.0264277	0.022781	0.0203723	0.0220787	0.0190802	0.00275715	0.0237759	0	0	-0.000914339	0.00162104	-0.00630368
-0.00660476	2010-11-08 19:30:00	0.128865	0.13547	0.00660476	-0.00383221	0.0107826	0.0223224	0.0165255	0.00535132	-0.0125187	-0.0285285	-0.0222677	-0.00728338	0.0190347	0.0260582	0.0225225	0.0200132	0.0219898	0.0189441	0.00273909	0.0237813	0	0	-0.00106076	0.000896493	-0.00660476
-0.00634515	2010-11-08 20:00:00	0.126741	0.133086	0.00634515	-0.00383221	0.0107584	0.0220304	0.0163645	0.00529158	-0.0123811	-0.0282584	-0.0221123	-0.00727532	0.0189005	0.025759	0.0221893	0.0196973	0.0218109	0.018799	0.00272153	0.0237768	0	0	-0.00128819	0.000134282	-0.00634515
-0.00479699	2010-11-08 20:30:00	0.125325	0.130122	0.00479699	-0.00383221	0.0103198	0.0218684	0.0162466	0.00521931	-0.0122203	-0.0279597	-0.0219615	-0.00726374	0.0186167	0.0254476	0.0217073	0.0193953	0.0216251	0.0186405	0.00270433	0.023774	0	0	-0.00157602	-0.000629501	-0.00479699
-0.00435884	2010-11-08 21:00:00	0.123201	0.12756	0.00435884	-0.00383221	0.0102106	0.021755	0.016084	0.00515956	-0.0120614	-0.0276822	-0.0218113	-0.00725217	0.0186249	0.024948	0.0213041	0.0190271	0.0214166	0.01846	0.00268551	0.0237796	0	0	-0.00189737	-0.00135868	-0.00435884
-0.00650115	2010-11-08 21:30:00	0.117536	0.124038	0.00650115	-0.00383221	0.010098	0.0215166	0.0158744	0.00509119	-0.0118777	-0.0274204	-0.0216385	-0.00723863	0.0179783	0.0242196	0.0208754	0.0187315	0.0212017	0.0182548	0.00266394	0.0237798	0	0	-0.0022211	-0.00201925	-0.00650115
-0.00506088	2010-11-08 22:00:00	0.115412	0.120473	0.00506088	-0.00383221	0.00982167	0.0211097	0.0156578	0.00501477	-0.0116994	-0.027174	-0.0214688	-0.00722477	0.0171822	0.0237609	0.0205809	0.0184192	0.0209422	0.01806	0.00264434	0.023774	0	0	-0.00251407	-0.00258152	-0.00506088
-0.00464502	2010-11-08 22:30:00	0.113996	0.118641	0.00464502	-0.00383221	0.00975259	0.020722	0.0153467	0.00493556	-0.0115399	-0.0269241	-0.0213106	-0.00720999	0.0173482	0.0235363	0.0204741	0.0181404	0.0206889	0.0178869	0.00262495	0.0237669	0	0	-0.00274362	-0.00302191	-0.00464502
-0.00331107	2010-11-08 23:00:00	0.113288	0.116599	0.00331107	-0.00383221	0.00967383	0.0203553	0.0150624	0.00484885	-0.0113867	-0.0266837	-0.0211674	-0.00719796	0.0171115	0.0234185	0.0202753	0.017867	0.0203787	0.0177187	0.00260528	0.0237562	0	0	-0.00288	-0.00332438	-0.00331107
-0.00213611	2010-11-08 23:30:00	0.11258	0.114716	0.00213611	-0.00383221	0.00936847	0.0200673	0.0148834	0.00477961	-0.0112277	-0.0264331	-0.0210258	-0.00718974	0.0169619	0.0232223	0.0200076	0.0176161	0.020022	0.0175459	0.00258697	0.0237432	0	0	-0.00289861	-0.00348131	-0.00213611
-0.00188274	2010-11-09	0.111872	0.113755	0.00188274	-0.00383221	0.00953257	0.0197504	0.0146362	0.0047382	-0.0111091	-0.0261506	-0.0208892	-0.00718271	0.0168277	0.0229839	0.01995	0.0174211	0.0196817	0.0173786	0.00256905	0.0237247	0	0	-0.00278183	-0.00349371	-0.00188274
-0.00337415	2010-11-09 00:30:00	0.109748	0.113122	0.00337415	-0.00383221	0.00962893	0.0194845	0.0144185	0.00471592	-0.0110114	-0.0258799	-0.0207493	-0.00717655	0.0166227	0.0226538	0.0199879	0.0173486	0.0193251	0.0172173	0.00255096	0.0237085	0	0	-0.00252048	-0.00337095	-0.00337415
-0.00209506	2010-11-09 01:00:00	0.111164	0.113259	0.00209506	-0.00383221	0.00979922	0.0192646	0.014377	0.00471841	-0.0109295	-0.0256462	-0.0206034	-0.00717102	0.0160551	0.0227108	0.0201672	0.0173209	0.0190121	0.0170416	0.00253227	0.0236864	0	0	-0.00211454	-0.00312981	-0.00209506
-0.0029554	2010-11-09 01:30:00	0.11258	0.115535	0.0029554	-0.00383221	0.00983928	0.0192605	0.0143855	0.00471508	-0.010837	-0.025465	-0.0204595	-0.00716598	0.016757	0.0231266	0.0204544	0.0173656	0.0187185	0.0168604	0.00251466	0.0236642	0	0	-0.0015734	-0.00279314	-0.0029554
-0.00217443	2010-11-09 02:00:00	0.115412	0.117587	0.00217443	-0.00383221	0.00973982	0.0194808	0.0144898	0.00472647	-0.0107581	-0.0252841	-0.020311	-0.00716166	0.0169855	0.0234973	0.0206227	0.0174047	0.0184509	0.0167143	0.00249601	0.0236288	0	0	-0.000915312	-0.00238801	-0.00217443
-0.00281113	2010-11-09 02:30:00	0.116828	0.119639	0.00281113	-0.00383221	0.00972356	0.0197519	0.0146271	0.00473508	-0.0106868	-0.0250791	-0.0201634	-0.0071594	0.017214	0.0236082	0.0206577	0.0174997	0.0181822	0.0165988	0.00247854	0.0235939	0	0	-0.000166404	-0.00194377	-0.00281113
-0.00244158	2010-11-09 03:00:00	0.118244	0.120686	0.00244158	-0.00383221	0.00933636	0.0197686	0.0146812	0.00471067	-0.0106044	-0.0248297	-0.0200304	-0.00715866	0.0171586	0.023684	0.0205204	0.017639	0.0179927	0.0164802	0.00246177	0.0235569	0	0	0.000640942	-0.00148998	-0.00244158
-0.00228775	2010-11-09 03:30:00	0.119661	0.121948	0.00228775	-0.00383221	0.00927385	0.0197601	0.0145934	0.00469925	-0.0105503	-0.0245695	-0.019896	-0.00715889	0.0173953	0.0235689	0.0204094	0.0176666	0.0178347	0.0163685	0.00244619	0.0235234	0	0	0.00147003	-0.00105434	-0.00228775
-0.00490563	2010-11-09 04:00:00	0.117536	0.122442	0.00490563	-0.00383221	0.00963687	0.0194679	0.0143781	0.00468785	-0.0105338	-0.0243247	-0.0197712	-0.00715927	0.0170797	0.0232533	0.0204186	0.0176445	0.0177166	0.0162401	0.00243169	0.023487	0	0	0.00228205	-0.000661015	-0.00490563
-0.00627005	2010-11-09 04:30:00	0.116828	0.123098	0.00627005	-0.00383221	0.0097671	0.0191717	0.0142952	0.00469144	-0.0105398	-0.0240995	-0.019652	-0.00715978	0.0168277	0.0231683	0.0205201	0.0176724	0.0176003	0.0160887	0.00241653	0.0234528	0	0	0.00303844	-0.000329116	-0.00627005
-0.00240082	2010-11-09 05:00:00	0.121785	0.124186	0.00240082	-0.00383221	0.00978297	0.0190432	0.0142341	0.00466649	-0.0105251	-0.0238818	-0.0195379	-0.00716042	0.0167334	0.0234215	0.0206032	0.0177114	0.0175386	0.0159343	0.00240235	0.0234201	0	0	0.0037031	-7.17342e-05	-0.00240082
-0.00244921	2010-11-09 05:30:00	0.123201	0.12565	0.00244921	-0.00383221	0.00929456	0.0192441	0.014351	0.00461786	-0.0104979	-0.0236997	-0.019431	-0.00716121	0.0173164	0.0238167	0.0205317	0.0176721	0.0175167	0.0157769	0.00238952	0.0233953	0	0	0.00424449	0.00010461	-0.00244921
-0.000781214	2010-11-09 06:00:00	0.124617	0.125398	0.000781214	-0.00383221	0.00872565	0.0195955	0.0144368	0.00455589	-0.0104126	-0.0235181	-0.0193332	-0.00716189	0.0175213	0.0236175	0.019955	0.0175659	0.0174707	0.0156318	0.00237707	0.0233656	0	0	0.00463738	0.000200026	-0.000781214
-0.00284294	2010-11-09 06:30:00	0.120369	0.123212	0.00284294	-0.00383221	0.00841719	0.019443	0.0142794	0.00448309	-0.0102983	-0.0233188	-0.019238	-0.00716043	0.0171351	0.0230107	0.0192235	0.0173095	0.0174501	0.0155171	0.00236529	0.0233402	0	0	0.00486422	0.000220859	-0.00284294
-0.00448045	2010-11-09 07:00:00	0.115412	0.119893	0.00448045	-0.00383221	0.00838023	0.0188999	0.0138613	0.0043947	-0.0101762	-0.0231674	-0.0191496	-0.00716014	0.0166781	0.0219712	0.0184783	0.0170411	0.0174864	0.0154203	0.00235407	0.0233178	0	0	0.00491599	0.000178889	-0.00448045
-0.00574691	2010-11-09 07:30:00	0.109748	0.115495	0.00574691	-0.00383221	0.00857954	0.0179947	0.0133213	0.00430856	-0.0100723	-0.0230354	-0.0190661	-0.00716289	0.0155428	0.0210352	0.0179162	0.0166074	0.0175302	0.0153081	0.00234454	0.0232925	0	0	0.00479252	9.02245e-05	-0.00574691
-0.00460628	2010-11-09 08:00:00	0.107624	0.11223	0.00460628	-0.00383221	0.00864379	0.0173289	0.0129151	0.00422821	-0.00997371	-0.0229333	-0.0189983	-0.00716729	0.0150386	0.0203321	0.0176854	0.0161344	0.0175511	0.0152068	0.00233575	0.0232584	0	0	0.00450241	-2.60415e-05	-0.00460628
-0.0045304	2010-11-09 08:30:00	0.105499	0.11003	0.0045304	-0.00383221	0.00862134	0.0170525	0.0127433	0.00417817	-0.0098779	-0.0228833	-0.0189448	-0.00717152	0.0144946	0.0201048	0.0176228	0.015743	0.0175681	0.0151239	0.0023282	0.0232461	0	0	0.00406228	-0.000149289	-0.0045304
-0.00215993	2010-11-09 09:00:00	0.106916	0.109076	0.00215993	-0.00383221	0.00848144	0.0171757	0.0127768	0.00415229	-0.0097922	-0.0228464	-0.0188992	-0.00717683	0.0145499	0.0201266	0.0176196	0.0154407	0.017448	0.0150568	0.00232328	0.0232343	0	0	0.00349578	-0.000258862	-0.00215993
-0.00217088	2010-11-09 09:30:00	0.106208	0.108378	0.00217088	-0.00383221	0.00829663	0.0173461	0.0128656	0.00413783	-0.00969667	-0.0228016	-0.0188678	-0.00718191	0.0147548	0.0202551	0.0175223	0.0152287	0.0172846	0.0150221	0.0023202	0.0232282	0	0	0.00283206	-0.000335493	-0.00217088
-0.00332963	2010-11-09 10:00:00	0.104083	0.107413	0.00332963	-0.00383221	0.00827593	0.0173984	0.0128515	0.00414448	-0.00959405	-0.0227521	-0.0188364	-0.00718758	0.014889	0.020125	0.0174863	0.0150949	0.0170619	0.015005	0.00231764	0.0232238	0	0	0.00210408	-0.00036259	-0.00332963
-0.00375088	2010-11-09 10:30:00	0.101959	0.10571	0.00375088	-0.00383221	0.00843654	0.0171851	0.0127029	0.00414033	-0.00948517	-0.022708	-0.0188137	-0.0071934	0.014471	0.0198312	0.0175047	0.0150952	0.0168432	0.0149796	0.00231531	0.0232181	0	0	0.00134675	-0.000327314	-0.00375088
-0.00361065	2010-11-09 11:00:00	0.101251	0.104862	0.00361065	-0.00383221	0.00857161	0.0169305	0.0126309	0.00415641	-0.00940275	-0.0226946	-0.0187856	-0.00719857	0.0141872	0.0199303	0.0177241	0.015151	0.0166359	0.0149534	0.00231359	0.0232174	0	0	0.000594901	-0.000221413	-0.00361065
-0.00241725	2010-11-09 11:30:00	0.103375	0.105793	0.00241725	-0.00383221	0.00898126	0.0168684	0.0125866	0.0041831	-0.00937514	-0.0226814	-0.018765	-0.00720304	0.0146605	0.0202161	0.0181588	0.0152404	0.0164362	0.0149243	0.00231488	0.0232392	0	0	-0.00011854	-4.17724e-05	-0.00241725
-0.00261607	2010-11-09 12:00:00	0.104083	0.106699	0.00261607	-0.00383221	0.00902306	0.0170292	0.012748	0.00423197	-0.00940216	-0.0227135	-0.0187638	-0.00720805	0.0147548	0.0207589	0.0185333	0.0153856	0.016239	0.0149085	0.00231827	0.0232437	0	0	-0.000764371	0.000209334	-0.00261607
-0.00043276	2010-11-09 12:30:00	0.108332	0.108764	0.00043276	-0.00383221	0.0092127	0.017479	0.0130381	0.00430894	-0.00947645	-0.0227777	-0.0187798	-0.00721323	0.0152753	0.0212463	0.0189814	0.0156033	0.0160345	0.0148971	0.00232193	0.0232395	0	0	-0.00131861	0.000524296	-0.00043276
-0.00166157	2010-11-09 13:00:00	0.10904	0.110701	0.00166157	-0.00383221	0.00930907	0.0178459	0.013288	0.00438317	-0.00956014	-0.0228117	-0.0187984	-0.00721754	0.015677	0.0217268	0.0193435	0.0159326	0.015821	0.0149029	0.00232668	0.0232378	0	0	-0.00176368	0.000890517	-0.00166157
-0.000631604	2010-11-09 13:30:00	0.111872	0.112504	0.000631604	-0.00383221	0.00939266	0.0182515	0.0135795	0.00445404	-0.00963724	-0.0228399	-0.0188399	-0.00722115	0.0158819	0.0221369	0.019601	0.0162615	0.015606	0.0149307	0.00233255	0.023244	0	0	-0.00208925	0.00129105	-0.000631604
-0.00108738	2010-11-09 14:00:00	0.113288	0.114375	0.00108738	-0.00383221	0.00943136	0.0185117	0.0137736	0.00452964	-0.0097236	-0.0228702	-0.0188994	-0.00722357	0.0163707	0.0224739	0.0198769	0.016546	0.0154676	0.0149385	0.00234129	0.0232506	0	0	-0.00229255	0.00170547	-0.00108738
-0.00180544	2010-11-09 14:30:00	0.113996	0.115802	0.00180544	-0.00383221	0.00961926	0.0187415	0.013929	0.0045844	-0.00981522	-0.0229501	-0.0189867	-0.00722566	0.0164731	0.0226782	0.0200852	0.0168249	0.0154005	0.0149319	0.0023511	0.0232597	0	0	-0.00237831	0.002111	-0.00180544
-0.00243545	2010-11-09 15:00:00	0.114704	0.11714	0.00243545	-0.00383221	0.00971563	0.018934	0.0141275	0.00464053	-0.00992492	-0.023089	-0.0190948	-0.00722693	0.0164967	0.0229368	0.0202903	0.0170591	0.0154104	0.0149347	0.00236339	0.0232729	0	0	-0.00235821	0.00248377	-0.00243545
-0.00148105	2010-11-09 15:30:00	0.117536	0.119017	0.00148105	-0.00383221	0.00990043	0.0191804	0.0142802	0.00468974	-0.0100646	-0.0232678	-0.0192202	-0.00722705	0.0168359	0.0232482	0.0205272	0.0172711	0.015522	0.0149596	0.00237479	0.0232892	0	0	-0.00224987	0.00280023	-0.00148105
-0.00150683	2010-11-09 16:00:00	0.118953	0.120459	0.00150683	-0.00383221	0.00987798	0.0194184	0.0144454	0.00473671	-0.0102065	-0.023453	-0.0193407	-0.00722637	0.0170643	0.0235	0.0206648	0.0174551	0.0156767	0.0150238	0.00238597	0.023306	0	0	-0.00207555	0.00303854	-0.00150683
-0.000580621	2010-11-09 16:30:00	0.121077	0.121657	0.000580621	-0.00383221	0.00991494	0.0196717	0.0146217	0.00478479	-0.0103415	-0.0236225	-0.0194606	-0.0072241	0.0171115	0.0236813	0.0207458	0.0175944	0.0158473	0.0151231	0.00239806	0.023324	0	0	-0.00186048	0.00317999	-0.000580621
-0.0018002	2010-11-09 17:00:00	0.121077	0.122877	0.0018002	-0.00383221	0.0101222	0.0198171	0.0147326	0.00482429	-0.0104701	-0.0237942	-0.0195999	-0.00722137	0.0173953	0.0237544	0.0208186	0.0177283	0.0160255	0.0152391	0.00241324	0.0233446	0	0	-0.00163104	0.00321027	-0.0018002
-0.00210873	2010-11-09 17:30:00	0.121077	0.123185	0.00210873	-0.00383221	0.010013	0.0199694	0.0148562	0.00487095	-0.0105824	-0.0239842	-0.0197647	-0.00721795	0.0173164	0.0237774	0.0208484	0.0178342	0.0162144	0.015366	0.00242947	0.0233633	0	0	-0.00141286	0.00312052	-0.00210873
-0.00290937	2010-11-09 18:00:00	0.121077	0.123986	0.00290937	-0.00383221	0.0103567	0.0201382	0.0149712	0.00490848	-0.0106879	-0.0241935	-0.0199333	-0.00721481	0.0172928	0.0238099	0.0210288	0.0179068	0.0164328	0.0154952	0.00244702	0.0233805	0	0	-0.00122896	0.0029081	-0.00290937
-0.00405505	2010-11-09 18:30:00	0.120369	0.124424	0.00405505	-0.00383221	0.0101961	0.0202559	0.0151047	0.00493434	-0.0107767	-0.0244365	-0.0201232	-0.00721096	0.0173953	0.02399	0.0212257	0.0180352	0.0166874	0.0156335	0.00246666	0.0233993	0	0	-0.00109811	0.00257704	-0.00405505
-0.00169926	2010-11-09 19:00:00	0.123201	0.1249	0.00169926	-0.00383221	0.0102507	0.0205092	0.0152184	0.0049502	-0.01085	-0.0247175	-0.0203124	-0.00720673	0.0173953	0.0242865	0.0213704	0.0181411	0.0169169	0.0157745	0.00248489	0.0234162	0	0	-0.00103346	0.00213802	-0.00169926
-0.00130814	2010-11-09 19:30:00	0.123909	0.125217	0.00130814	-0.00383221	0.0100949	0.0205881	0.0152919	0.0049652	-0.0109162	-0.0250102	-0.0204865	-0.00720237	0.0179076	0.0245708	0.0214648	0.0182303	0.0171256	0.0159328	0.00250179	0.0234243	0	0	-0.00104157	0.00160794	-0.00130814
-0.000913132	2010-11-09 20:00:00	0.123909	0.124822	0.000913132	-0.00383221	0.010193	0.020696	0.0153155	0.00498742	-0.0109924	-0.0253584	-0.0206517	-0.00719609	0.0179548	0.0245895	0.0215447	0.018314	0.0173104	0.0161079	0.0025222	0.02343	0	0	-0.00112193	0.00100912	-0.000913132
-0.00223208	2010-11-09 20:30:00	0.121785	0.124017	0.00223208	-0.00383221	0.0104597	0.0205548	0.0152778	0.00501606	-0.0110638	-0.0257001	-0.0207993	-0.00718782	0.0178523	0.0245287	0.0216576	0.0184424	0.0174668	0.0162708	0.00254018	0.0234318	0	0	-0.00126698	0.000368047	-0.00223208
-0.0017033	2010-11-09 21:00:00	0.121785	0.123488	0.0017033	-0.00383221	0.0105208	0.0205494	0.0153322	0.00504356	-0.0111451	-0.0260549	-0.0209434	-0.00717953	0.0177263	0.0247115	0.0218298	0.0185986	0.0176384	0.0164485	0.00255723	0.0234357	0	0	-0.00146267	-0.000286159	-0.0017033
6.67821e-05	2010-11-09 21:30:00	0.123909	0.123842	-6.67821e-05	-0.00383221	0.0106493	0.0206976	0.0154321	0.00508634	-0.0112222	-0.0264152	-0.021093	-0.00717228	0.0181126	0.025008	0.0220841	0.0187045	0.0177793	0.0166298	0.00257651	0.0234296	0	0	-0.00168949	-0.000923502	6.67821e-05
-0.00111274	2010-11-09 22:00:00	0.123201	0.124314	0.00111274	-0.00383221	0.0108856	0.0209732	0.0156225	0.00515052	-0.0113206	-0.0267689	-0.0212677	-0.00716285	0.0183411	0.0252923	0.0223016	0.0188106	0.0178965	0.016814	0.00259701	0.0234198	0	0	-0.00192393	-0.00151495	-0.00111274
0.000485668	2010-11-09 22:30:00	0.125325	0.124839	-0.000485668	-0.00383221	0.0111588	0.0213025	0.0158475	0.00525692	-0.0114524	-0.0271834	-0.0214469	-0.00715219	0.0184988	0.0254533	0.0225631	0.0189724	0.0180033	0.0169976	0.00261767	0.0234089	0	0	-0.00214022	-0.00203423	0.000485668
0.000706152	2010-11-09 23:00:00	0.126741	0.126035	-0.000706152	-0.00383221	0.0118192	0.0215587	0.0160931	0.00539004	-0.0116189	-0.0276297	-0.0216218	-0.00714055	0.0185695	0.0257349	0.0229503	0.0192014	0.0181234	0.0171736	0.00263893	0.0233965	0	0	-0.00231231	-0.00245949	0.000706152
-0.000469323	2010-11-09 23:30:00	0.127449	0.127918	0.000469323	-0.00383221	0.0121149	0.0219686	0.0164627	0.00553121	-0.0118129	-0.0280729	-0.0217935	-0.00712827	0.0189087	0.0261594	0.0234577	0.0194999	0.018234	0.0173709	0.00266005	0.0233805	0	0	-0.00241579	-0.00277458	-0.000469323
0.000439034	2010-11-10	0.130989	0.13055	-0.000439034	-0.00383221	0.0124234	0.0226389	0.0169722	0.00567741	-0.0120055	-0.0285261	-0.0219618	-0.00711564	0.0191136	0.0267592	0.0239891	0.0198192	0.0183474	0.0176006	0.00268118	0.0233691	0	0	-0.00242983	-0.00297	0.000439034
0.000382524	2010-11-10 00:30:00	0.13453	0.134147	-0.000382524	-0.00383221	0.012613	0.0234958	0.0175608	0.00582832	-0.0122227	-0.028941	-0.0221278	-0.00710261	0.0197284	0.0275093	0.0244863	0.0201863	0.0184561	0.0178341	0.00270298	0.0233541	0	0	-0.00233875	-0.00304339	0.000382524
0.00059558	2010-11-10 01:00:00	0.13807	0.137474	-0.00059558	-0.00383221	0.0126821	0.0243512	0.0181146	0.00597617	-0.0124523	-0.0293423	-0.0223039	-0.00708633	0.0202643	0.0280796	0.0248697	0.0205591	0.0185906	0.0180732	0.00272554	0.0233379	0	0	-0.00213334	-0.00299941	0.00059558
-0.000669714	2010-11-10 01:30:00	0.140194	0.140864	0.000669714	-0.00383221	0.013174	0.024956	0.0185681	0.00615236	-0.0127493	-0.0297283	-0.0224859	-0.00706852	0.0205953	0.0284599	0.0254059	0.0209367	0.0187575	0.018316	0.00274789	0.0233193	0	0	-0.0018116	-0.00284924	-0.000669714
-0.00125784	2010-11-10 02:00:00	0.143026	0.144284	0.00125784	-0.00383221	0.0137218	0.0253601	0.0188833	0.00630164	-0.0130634	-0.0300692	-0.0226648	-0.00704848	0.0207766	0.0288635	0.0260305	0.0214446	0.0189653	0.018539	0.00277112	0.0232934	0	0	-0.0013791	-0.00260961	-0.00125784
0.000409911	2010-11-10 02:30:00	0.148691	0.148281	-0.000409911	-0.00383221	0.0139115	0.025784	0.0193359	0.00644145	-0.0133755	-0.0303587	-0.0228434	-0.00702633	0.0210369	0.0296772	0.0266869	0.021952	0.0192105	0.018773	0.00279339	0.0232644	0	0	-0.000848729	-0.00230138	0.000409911
0.000581385	2010-11-10 03:00:00	0.154355	0.153774	-0.000581385	-0.00383221	0.0140914	0.0265219	0.0198287	0.00656348	-0.0136848	-0.030604	-0.0230134	-0.00700058	0.0220615	0.0306749	0.0274038	0.0224205	0.0194504	0.0190214	0.00281446	0.0232442	0	0	-0.00023996	-0.001948	0.000581385
0.00053602	2010-11-10 03:30:00	0.158603	0.158067	-0.00053602	-0.00383221	0.0138824	0.0273207	0.020334	0.00665439	-0.0139626	-0.0308707	-0.0231775	-0.00697244	0.0227788	0.0314152	0.0277797	0.022889	0.0196909	0.0192415	0.00283453	0.0232132	0	0	0.000422285	-0.00157376	0.00053602
0.000799172	2010-11-10 04:00:00	0.162143	0.161344	-0.000799172	-0.00383221	0.0138406	0.0280306	0.0207972	0.00673111	-0.0142142	-0.0311317	-0.0233318	-0.00694372	0.0229755	0.0318861	0.0278956	0.0233072	0.019961	0.0194295	0.00285219	0.0231842	0	0	0.00110916	-0.00120211	0.000799172
-0.000861669	2010-11-10 04:30:00	0.162852	0.163713	0.000861669	-0.00383221	0.01368	0.0282574	0.0209203	0.00675843	-0.0144299	-0.0314002	-0.0234668	-0.00691296	0.0235196	0.0320227	0.0280553	0.0236586	0.0203326	0.0195979	0.0028683	0.0231488	0	0	0.00178966	-0.000854095	-0.000861669
-0.00168676	2010-11-10 05:00:00	0.162852	0.164538	0.00168676	-0.00383221	0.0134389	0.0282226	0.0208923	0.00672401	-0.0145655	-0.031675	-0.0235974	-0.00687908	0.0234878	0.0319481	0.0280673	0.0239473	0.0207301	0.0197527	0.00288367	0.0231074	0	0	0.00243244	-0.000547069	-0.00168676
0.000569073	2010-11-10 05:30:00	0.164976	0.164407	-0.000569073	-0.00383221	0.0130627	0.0279747	0.0207491	0.00663096	-0.0146204	-0.0319098	-0.0237195	-0.00684243	0.0231569	0.0320759	0.0278838	0.024092	0.021126	0.0199052	0.00289778	0.0230618	0	0	0.00300771	-0.000293723	0.000569073
0.000558353	2010-11-10 06:00:00	0.164976	0.164417	-0.000558353	-0.00383221	0.0126227	0.0276757	0.0204617	0.00652813	-0.0146479	-0.0321325	-0.0238212	-0.00680399	0.0235749	0.0321454	0.0276611	0.0240577	0.021548	0.0200664	0.00291016	0.0230159	0	0	0.00348891	-0.000101531	0.000558353
0.000475977	2010-11-10 06:30:00	0.16356	0.163084	-0.000475977	-0.00383221	0.012756	0.0272325	0.0200533	0.00644583	-0.0146645	-0.0323383	-0.023915	-0.00676584	0.0234089	0.0316465	0.0272253	0.0239095	0.0219382	0.0202133	0.00292026	0.0229683	0	0	0.0038542	2.74053e-05	0.000475977
-0.00103185	2010-11-10 07:00:00	0.159311	0.160343	0.00103185	-0.00383221	0.0127785	0.0265279	0.0196746	0.00636634	-0.0146692	-0.0325306	-0.0239995	-0.00672728	0.0226046	0.0310396	0.026734	0.0236991	0.0222976	0.0203583	0.00292866	0.0229091	0	0	0.0040876	9.61246e-05	-0.00103185
-3.69938e-05	2010-11-10 07:30:00	0.158603	0.15864	3.69938e-05	-0.00383221	0.0127367	0.0259978	0.0193569	0.00629351	-0.0146319	-0.0327106	-0.0240672	-0.00668602	0.022416	0.0305835	0.0264773	0.0234761	0.0226677	0.0204931	0.00293293	0.0228446	0	0	0.00417977	0.000112222	-3.69938e-05
-0.00175377	2010-11-10 08:00:00	0.155771	0.157525	0.00175377	-0.00383221	0.0128299	0.0257434	0.0191475	0.00624569	-0.0145549	-0.0328402	-0.0241186	-0.00664474	0.0222111	0.0302316	0.0263737	0.0231999	0.022993	0.020626	0.00293766	0.0227606	0	0	0.00412838	8.69897e-05	-0.00175377
-0.00221569	2010-11-10 08:30:00	0.154355	0.156571	0.00221569	-0.00383221	0.0127142	0.0257945	0.0191381	0.00622452	-0.014449	-0.0329367	-0.0241543	-0.00660061	0.0217459	0.0300449	0.026349	0.0229658	0.0232049	0.02077	0.00294191	0.0226772	0	0	0.00393803	3.43639e-05	-0.00221569
-0.00149578	2010-11-10 09:00:00	0.155063	0.156559	0.00149578	-0.00383221	0.0126451	0.025796	0.0191713	0.00622369	-0.0143239	-0.0330016	-0.0241811	-0.00655719	0.0218248	0.0301194	0.0264474	0.0228322	0.0233577	0.0209152	0.00294404	0.0225883	0	0	0.00361987	-3.0238e-05	-0.00149578
-0.00309116	2010-11-10 09:30:00	0.153647	0.156738	0.00309116	-0.00383221	0.0126451	0.0257904	0.0191379	0.00621675	-0.0142138	-0.033031	-0.0241894	-0.00651101	0.0221086	0.0302981	0.0265018	0.0227764	0.0234719	0.0210294	0.00294373	0.0224956	0	0	0.00319082	-9.1099e-05	-0.00309116
-0.00201454	2010-11-10 10:00:00	0.154355	0.15637	0.00201454	-0.00383221	0.0126724	0.0257558	0.0191074	0.00621256	-0.0141162	-0.033019	-0.0241938	-0.00646338	0.0221086	0.0303237	0.0265315	0.0227375	0.0235334	0.0211298	0.00294243	0.0223998	0	0	0.00267244	-0.000133328	-0.00201454
-0.00260398	2010-11-10 10:30:00	0.153647	0.156251	0.00260398	-0.00383221	0.0128026	0.0256893	0.0190893	0.00622423	-0.0140426	-0.0329694	-0.0241855	-0.00641538	0.0221086	0.0303211	0.0267519	0.0227825	0.0235358	0.0212102	0.00293906	0.0222955	0	0	0.00208977	-0.000143866	-0.00260398
-0.00258507	2010-11-10 11:00:00	0.153647	0.156232	0.00258507	-0.00383221	0.0128396	0.0256229	0.0190451	0.00623424	-0.0139944	-0.0328378	-0.0241681	-0.00636675	0.0220298	0.0304607	0.0270154	0.022961	0.0234854	0.0212637	0.0029343	0.0221818	0	0	0.00146981	-0.000112324	-0.00258507
-0.00338384	2010-11-10 11:30:00	0.153647	0.157031	0.00338384	-0.00383221	0.0130099	0.0256701	0.0191062	0.00625535	-0.0139911	-0.032656	-0.0241416	-0.00631706	0.0221322	0.0308953	0.0272913	0.0231115	0.0234111	0.0212874	0.00292836	0.0220614	0	0	0.00084012	-3.16212e-05	-0.00338384
-0.00329235	2010-11-10 12:00:00	0.155063	0.158355	0.00329235	-0.00383221	0.0130099	0.0258099	0.0192104	0.00627925	-0.0140199	-0.0324408	-0.0241011	-0.00626657	0.0228495	0.0313379	0.0275324	0.0232566	0.0233007	0.0212618	0.00291681	0.0219218	0	0	0.000227344	0.000101593	-0.00329235
-0.00277388	2010-11-10 12:30:00	0.155771	0.158545	0.00277388	-0.00383221	0.0129166	0.0260176	0.0193381	0.00628345	-0.0140198	-0.0322147	-0.0240409	-0.00621491	0.022873	0.0315299	0.0274722	0.023396	0.0231904	0.0212155	0.00290727	0.0217847	0	0	-0.000344154	0.000286733	-0.00277388
-0.00161518	2010-11-10 13:00:00	0.156479	0.158094	0.00161518	-0.00383221	0.0125664	0.0261975	0.019449	0.00627511	-0.0140012	-0.0319729	-0.0239609	-0.00616286	0.0227941	0.0315204	0.0272324	0.0234906	0.0231263	0.0211313	0.00289504	0.0216804	0	0	-0.000853486	0.000519292	-0.00161518
-0.0019096	2010-11-10 13:30:00	0.155771	0.157681	0.0019096	-0.00383221	0.0125246	0.0262527	0.0194099	0.00624763	-0.01398	-0.0317079	-0.0238605	-0.0061087	0.0229755	0.0312997	0.0269657	0.0234961	0.0230463	0.0210192	0.00288026	0.0215458	0	0	-0.00128423	0.000791057	-0.0019096
-0.00381716	2010-11-10 14:00:00	0.152231	0.156048	0.00381716	-0.00383221	0.0123816	0.0260311	0.0192668	0.00620262	-0.0139376	-0.0314319	-0.0237366	-0.00605215	0.022747	0.0307851	0.026576	0.0234008	0.0230045	0.0208949	0.00286664	0.021416	0	0	-0.00162513	0.00109051	-0.00381716
-0.00174286	2010-11-10 14:30:00	0.152231	0.153974	0.00174286	-0.00383221	0.012118	0.0257141	0.0190627	0.00613066	-0.0138777	-0.0311726	-0.023589	-0.00599377	0.0221794	0.0303356	0.0262775	0.0232	0.0230152	0.0207398	0.00284769	0.0212855	0	0	-0.00187057	0.00140342	-0.00174286
-0.00245778	2010-11-10 15:00:00	0.150107	0.152564	0.00245778	-0.00383221	0.011975	0.0253611	0.0188058	0.00604951	-0.0138143	-0.030946	-0.0234089	-0.00593281	0.0221086	0.0300326	0.0258898	0.0229878	0.023058	0.0205641	0.00282587	0.0211475	0	0	-0.00202061	0.00171353	-0.00245778
-0.00202852	2010-11-10 15:30:00	0.148691	0.150719	0.00202852	-0.00383221	0.0118545	0.025069	0.0185463	0.00596003	-0.0137334	-0.0306903	-0.023204	-0.00587033	0.0216752	0.0297319	0.0254233	0.0226251	0.0230856	0.0203883	0.0028016	0.0209658	0	0	-0.0020808	0.00200345	-0.00202852
-0.00241375	2010-11-10 16:00:00	0.146566	0.14898	0.00241375	-0.00383221	0.0115218	0.0247173	0.0183159	0.00586776	-0.0136226	-0.0303993	-0.022983	-0.00580648	0.0218013	0.0291715	0.0248642	0.0222514	0.0231076	0.0202172	0.00277659	0.0208173	0	0	-0.00206161	0.00225556	-0.00241375
-0.000583563	2010-11-10 16:30:00	0.14515	0.145734	0.000583563	-0.00383221	0.0111843	0.0243629	0.0180382	0.00575549	-0.0134715	-0.0300804	-0.022752	-0.00573941	0.020792	0.0284485	0.0241221	0.0218407	0.0231255	0.0200403	0.00274982	0.0206741	0	0	-0.00197762	0.00245302	-0.000583563
-0.00305347	2010-11-10 17:00:00	0.140194	0.143247	0.00305347	-0.00383221	0.0108983	0.0239614	0.0176967	0.00563765	-0.0132936	-0.0297437	-0.022502	-0.00567015	0.0205953	0.027666	0.0235327	0.0213686	0.023095	0.019858	0.00271575	0.0205295	0	0	-0.00184639	0.00258081	-0.00305347
-0.00353676	2010-11-10 17:30:00	0.136654	0.14019	0.00353676	-0.00383221	0.010736	0.0234685	0.017319	0.00552064	-0.0130847	-0.0293916	-0.0222034	-0.00559867	0.0199251	0.0268113	0.0229089	0.0208985	0.0230509	0.019659	0.00268068	0.0203831	0	0	-0.00168721	0.00262664	-0.00353676
-0.00301722	2010-11-10 18:00:00	0.133822	0.136839	0.00301722	-0.00383221	0.010487	0.0228427	0.0169054	0.00540031	-0.0128567	-0.029007	-0.0218754	-0.00552516	0.019129	0.0261765	0.0223269	0.0203558	0.0229412	0.0194356	0.00264316	0.0202295	0	0	-0.00151973	0.00258188	-0.00301722
-0.00338995	2010-11-10 18:30:00	0.130989	0.134379	0.00338995	-0.00383221	0.010307	0.0222752	0.0164835	0.00527469	-0.01262	-0.0285928	-0.0215208	-0.00545133	0.0189323	0.0255965	0.0219205	0.0198401	0.0228076	0.0192054	0.00260237	0.0200716	0	0	-0.00136252	0.00244222	-0.00338995
-0.003837	2010-11-10 19:00:00	0.127449	0.131286	0.003837	-0.00383221	0.0100065	0.0217658	0.0161116	0.00514934	-0.0123817	-0.0281354	-0.0211483	-0.00537606	0.0184118	0.025036	0.0213464	0.0193679	0.0225846	0.0189323	0.00256094	0.0199101	0	0	-0.0012318	0.00220821	-0.003837
-0.00273635	2010-11-10 19:30:00	0.125325	0.128061	0.00273635	-0.00383221	0.00970111	0.0213478	0.0157923	0.00502732	-0.0121237	-0.0276472	-0.0207797	-0.00530234	0.0178759	0.0244729	0.0207095	0.0188706	0.0222885	0.0186629	0.00251901	0.0197335	0	0	-0.00114021	0.00188542	-0.00273635
-0.00343981	2010-11-10 20:00:00	0.121785	0.125225	0.00343981	-0.00383221	0.00949386	0.0208937	0.0154355	0.00492002	-0.0118672	-0.0271353	-0.0204044	-0.00522804	0.0178287	0.0238095	0.0201996	0.0183742	0.0219563	0.0183635	0.0024766	0.0195516	0	0	-0.00109594	0.00148441	-0.00343981
-0.0039184	2010-11-10 20:30:00	0.117536	0.121455	0.0039184	-0.00383221	0.00946968	0.0203938	0.0150511	0.00480858	-0.0116134	-0.0265767	-0.0200243	-0.00515252	0.0170562	0.0229755	0.0196423	0.0179335	0.0215766	0.0180334	0.00243073	0.0193644	0	0	-0.00110211	0.0010203	-0.0039184
-0.00276714	2010-11-10 21:00:00	0.114704	0.117471	0.00276714	-0.00383221	0.00905828	0.019836	0.0147042	0.00468574	-0.01134	-0.0259867	-0.0196406	-0.00507494	0.0163389	0.022391	0.0191393	0.0174761	0.0211427	0.0176636	0.00238227	0.0191725	0	0	-0.00115656	0.000512018	-0.00276714
-0.00177356	2010-11-10 21:30:00	0.11258	0.114354	0.00177356	-0.00383221	0.00876261	0.0193986	0.0143515	0.00455013	-0.0110495	-0.0253834	-0.019263	-0.00499532	0.0161657	0.0219323	0.018644	0.0170371	0.0207215	0.0172758	0.00233292	0.0189755	0	0	-0.00125201	-1.87069e-05	-0.00177356
-0.00241177	2010-11-10 22:00:00	0.108332	0.110743	0.00241177	-0.00383221	0.00835604	0.0189569	0.0139698	0.00440728	-0.0107505	-0.0247987	-0.0188523	-0.00491404	0.015929	0.0214718	0.0179886	0.0165356	0.0202756	0.0168745	0.00228157	0.0187696	0	0	-0.00137661	-0.000548583	-0.00241177
-0.00309881	2010-11-10 22:30:00	0.103375	0.106474	0.00309881	-0.00383221	0.00801547	0.0184571	0.0135811	0.00427747	-0.0104651	-0.024198	-0.0184229	-0.00483183	0.0154721	0.0206329	0.0173249	0.0159928	0.0197896	0.0164642	0.00223139	0.0185543	0	0	-0.00151484	-0.00105416	-0.00309881
-0.0035252	2010-11-10 23:00:00	0.098419	0.101944	0.0035252	-0.00383221	0.00790943	0.0177551	0.0130812	0.00415185	-0.0101946	-0.0235539	-0.0179958	-0.0047478	0.0147231	0.0197551	0.0166284	0.0155237	0.0193271	0.0160624	0.00218102	0.0183321	0	0	-0.00164873	-0.00151326	-0.0035252
-0.00342131	2010-11-10 23:30:00	0.0941707	0.097592	0.00342131	-0.00383221	0.00765864	0.0170299	0.0125941	0.00400539	-0.00991018	-0.0228845	-0.0175677	-0.00466287	0.0140058	0.0189904	0.0160877	0.0150172	0.0188309	0.0156617	0.00212945	0.0181039	0	0	-0.00175925	-0.00190637	-0.00342131
-0.00220371	2010-11-11	0.0920466	0.0942503	0.00220371	-0.00383221	0.0073678	0.016461	0.0122069	0.00386919	-0.00962326	-0.0221912	-0.0171308	-0.00457424	0.0137302	0.0183611	0.0156057	0.0144971	0.0183581	0.0152396	0.00207445	0.0178767	0	0	-0.00182778	-0.00221785	-0.00220371
-0.00251099	2010-11-11 00:30:00	0.0885063	0.0910173	0.00251099	-0.00383221	0.00712359	0.0160097	0.01181	0.00374883	-0.00934008	-0.0214691	-0.016683	-0.00448301	0.0130601	0.0178561	0.0151923	0.0139784	0.0178551	0.0148021	0.00201824	0.0176447	0	0	-0.0018376	-0.00243686	-0.00251099
-0.00389661	2010-11-11 01:00:00	0.084966	0.0888626	0.00389661	-0.00383221	0.0070994	0.0155653	0.0114617	0.00364237	-0.00906555	-0.0207632	-0.0162209	-0.00438909	0.0128551	0.0173526	0.0148722	0.0135435	0.0173518	0.0143506	0.0019633	0.0174088	0	0	-0.00177523	-0.002558	-0.00389661
-0.00427498	2010-11-11 01:30:00	0.0821338	0.0864088	0.00427498	-0.00383221	0.0068134	0.0150364	0.0111342	0.00353234	-0.00879232	-0.0200626	-0.0157553	-0.00429419	0.0123664	0.0169831	0.0144437	0.0131866	0.0168749	0.0139051	0.0019091	0.0171732	0	0	-0.00163155	-0.0025815	-0.00427498
-0.00357389	2010-11-11 02:00:00	0.0807177	0.0842916	0.00357389	-0.00383221	0.00631841	0.0145825	0.0107858	0.00338951	-0.00849178	-0.0193699	-0.0152871	-0.00419955	0.0122957	0.0166258	0.0139609	0.0128151	0.0163842	0.0134645	0.00185338	0.0169121	0	0	-0.00140259	-0.00251304	-0.00357389
-0.00337253	2010-11-11 02:30:00	0.0785936	0.0819661	0.00337253	-0.00383221	0.00584761	0.014199	0.0104525	0.00323554	-0.00815899	-0.0186523	-0.0148119	-0.00410143	0.0120119	0.0160719	0.0133438	0.0124113	0.0159034	0.0130381	0.00179692	0.0166641	0	0	-0.00108996	-0.00236315	-0.00337253
-0.0038336	2010-11-11 03:00:00	0.0750533	0.0788869	0.0038336	-0.00383221	0.0053768	0.0137171	0.0100179	0.00307158	-0.00782039	-0.0179112	-0.0143375	-0.00399978	0.0114192	0.0152738	0.0125926	0.0119687	0.0154311	0.012616	0.00174035	0.01641	0	0	-0.000700862	-0.00214633	-0.0038336
-0.00325163	2010-11-11 03:30:00	0.0722211	0.0754727	0.00325163	-0.00383221	0.00493812	0.0129403	0.00946382	0.00290287	-0.00748229	-0.0171107	-0.0138677	-0.00389561	0.0108058	0.0144203	0.0118786	0.0114681	0.0149666	0.0121686	0.00168408	0.0161515	0	0	-0.000247756	-0.00187986	-0.00325163
-0.00443446	2010-11-11 04:00:00	0.0679728	0.0724073	0.00443446	-0.00383221	0.00485936	0.0120293	0.00881552	0.00272611	-0.0071633	-0.0163046	-0.0133939	-0.00378955	0.0102464	0.013558	0.0112908	0.0109436	0.0145325	0.0117031	0.00162656	0.0158895	0	0	0.000252406	-0.00158251	-0.00443446
-0.00605125	2010-11-11 04:30:00	0.0630165	0.0690677	0.00605125	-0.00383221	0.0045364	0.0110964	0.00816757	0.00255074	-0.00684973	-0.0155268	-0.0129247	-0.0036853	0.00949739	0.012861	0.0107667	0.0104049	0.014106	0.0111995	0.00156944	0.0156244	0	0	0.000779187	-0.00127314	-0.00605125
-0.00427248	2010-11-11 05:00:00	0.0623084	0.0665809	0.00427248	-0.00383221	0.00434192	0.0103711	0.00765687	0.00238731	-0.00651913	-0.0147824	-0.0124513	-0.00358199	0.00904039	0.0122898	0.0102344	0.00987267	0.0136488	0.0106919	0.00151189	0.0153602	0	0	0.00130992	-0.000969423	-0.00427248
-0.00410034	2010-11-11 05:30:00	0.0601843	0.0642846	0.00410034	-0.00383221	0.00387112	0.00978422	0.00721844	0.00223082	-0.006176	-0.014018	-0.0119721	-0.00347857	0.00878014	0.0118499	0.00961935	0.00934269	0.0131571	0.0102138	0.00145484	0.0151048	0	0	0.00182105	-0.000686737	-0.00410034
-0.0028176	2010-11-11 06:00:00	0.0587682	0.0615858	0.0028176	-0.00383221	0.00353674	0.00933438	0.00682561	0.00205992	-0.00581032	-0.0132477	-0.0114959	-0.00337804	0.00850451	0.0111215	0.00867275	0.00879907	0.0126545	0.00976232	0.0013979	0.0148284	0	0	0.00228958	-0.000437255	-0.0028176
-0.00320928	2010-11-11 06:30:00	0.0538118	0.0570211	0.00320928	-0.00383221	0.00276058	0.00876389	0.0064049	0.00186928	-0.00540195	-0.0124786	-0.0110253	-0.00327951	0.00770017	0.0101233	0.00749086	0.00812503	0.0121666	0.00928622	0.00134158	0.0145414	0	0	0.00269432	-0.000229379	-0.00320928
-0.00186968	2010-11-11 07:00:00	0.0502716	0.0521413	0.00186968	-0.00383221	0.00225939	0.0081034	0.00582721	0.00168471	-0.00498893	-0.011743	-0.0105471	-0.00318101	0.00705413	0.00860899	0.00652434	0.00736362	0.0117185	0.00880394	0.00128457	0.0142511	0	0	0.00301712	-6.74771e-05	-0.00186968
-0.00636027	2010-11-11 07:30:00	0.0403589	0.0467192	0.00636027	-0.00383221	0.0024231	0.0071175	0.00507745	0.00150461	-0.00458447	-0.0110419	-0.0100678	-0.00308102	0.0056509	0.00713599	0.00569395	0.00664396	0.0112743	0.00832654	0.00122691	0.0139594	0	0	0.00324379	4.80568e-05	-0.00636027
-0.00734717	2010-11-11 08:00:00	0.0346945	0.0420417	0.00734717	-0.00383221	0.00218238	0.00599076	0.00440053	0.00135478	-0.00423116	-0.010353	-0.00958997	-0.00298079	0.00450842	0.00627673	0.00533366	0.00596526	0.0108117	0.00788654	0.00117087	0.0136619	0	0	0.00336478	0.000120461	-0.00734717
-0.00506142	2010-11-11 08:30:00	0.0346945	0.0397559	0.00506142	-0.00383221	0.00217889	0.00513402	0.00380644	0.0012072	-0.00389022	-0.0096962	-0.0091164	-0.00287981	0.00445309	0.00612137	0.00510696	0.00537782	0.010302	0.00748597	0.0011154	0.01335	0	0	0.00337558	0.00015603	-0.00506142
-0.00453997	2010-11-11 09:00:00	0.0325703	0.0371103	0.00453997	-0.00383221	0.0018093	0.00460989	0.00348633	0.00106266	-0.00355486	-0.00908985	-0.00864888	-0.0027775	0.00432706	0.00597639	0.0046395	0.00476281	0.00970725	0.00709789	0.00106149	0.0130328	0	0	0.0032768	0.000163375	-0.00453997
-0.0031534	2010-11-11 09:30:00	0.0318623	0.0350157	0.0031534	-0.00383221	0.00141241	0.00456957	0.00329907	0.000956164	-0.0032315	-0.00849462	-0.00818863	-0.00267545	0.00453199	0.00545409	0.00422095	0.0042663	0.00905688	0.00672617	0.00100877	0.0127092	0	0	0.00307401	0.000152592	-0.0031534
-0.00353085	2010-11-11 10:00:00	0.028322	0.0318528	0.00353085	-0.00383221	0.00132089	0.00422203	0.00301274	0.000879172	-0.00291972	-0.00788809	-0.00773993	-0.00257417	0.00375941	0.00467308	0.00392351	0.00397274	0.00842366	0.00637061	0.000956735	0.0123807	0	0	0.00277727	0.000134408	-0.00353085
-0.00524553	2010-11-11 10:30:00	0.0240737	0.0293192	0.00524553	-0.00383221	0.00125664	0.00375794	0.00268392	0.000799948	-0.0026286	-0.00728174	-0.00730208	-0.00247511	0.00307391	0.00425169	0.00389483	0.00379082	0.00782045	0.00602337	0.000906965	0.0120586	0	0	0.00240054	0.000119368	-0.00524553
-0.00439084	2010-11-11 11:00:00	0.0233657	0.0277565	0.00439084	-0.00383221	0.00122452	0.00308956	0.00229241	0.000727981	-0.00235976	-0.00668817	-0.00686885	-0.00237823	0.00294789	0.00437382	0.00399478	0.0036501	0.0072686	0.00565206	0.000856772	0.0117274	0	0	0.00196078	0.000117107	-0.00439084
-0.00528123	2010-11-11 11:30:00	0.0219496	0.0272308	0.00528123	-0.00383221	0.00136752	0.00269381	0.00202473	0.000677897	-0.00214003	-0.00614039	-0.00643727	-0.00228183	0.00325528	0.00467298	0.0041005	0.0034746	0.00671013	0.00526995	0.000805713	0.0113966	0	0	0.00147713	0.000135752	-0.00528123
-0.00578807	2010-11-11 12:00:00	0.0212415	0.0270296	0.00578807	-0.00383221	0.00157476	0.00254446	0.00191403	0.000657038	-0.0019603	-0.00562756	-0.00600721	-0.00218615	0.00353911	0.00479885	0.00416625	0.00340351	0.006151	0.00491402	0.000754042	0.0110746	0	0	0.000969852	0.000181453	-0.00578807
-0.00415483	2010-11-11 12:30:00	0.0219496	0.0261044	0.00415483	-0.00383221	0.00139964	0.00257495	0.0019656	0.000655354	-0.00183381	-0.00512485	-0.0055807	-0.00209139	0.00335774	0.00473114	0.00401267	0.00346993	0.00563856	0.00458537	0.000704484	0.0107545	0	0	0.000459357	0.00025807	-0.00415483
-0.00209839	2010-11-11 13:00:00	0.0233657	0.0254641	0.00209839	-0.00383221	0.00127425	0.00273281	0.00204326	0.000638987	-0.00172962	-0.00461726	-0.00516765	-0.00199794	0.00324708	0.00476633	0.00375625	0.00348073	0.00517919	0.00426731	0.000656687	0.0104336	0	0	-3.47584e-05	0.000366991	-0.00209839
-0.00264983	2010-11-11 13:30:00	0.0219496	0.0245994	0.00264983	-0.00383221	0.000933671	0.00286151	0.00208346	0.000612317	-0.00160666	-0.00410354	-0.00476457	-0.00190676	0.00360981	0.00444806	0.0034383	0.00336885	0.00476194	0.00395375	0.000611567	0.0101175	0	0	-0.000494624	0.000507075	-0.00264983
-0.00115455	2010-11-11 14:00:00	0.0212415	0.0223961	0.00115455	-0.00383221	0.000756811	0.00284889	0.0020179	0.00056869	-0.00147193	-0.00359161	-0.0043849	-0.00181855	0.00316819	0.00387118	0.00293889	0.00316234	0.00439337	0.00362748	0.000568258	0.00980342	0	0	-0.000904887	0.000674722	-0.00115455
-0.00293361	2010-11-11 14:30:00	0.0169932	0.0199268	0.00293361	-0.00383221	0.000655605	0.00253037	0.00182335	0.000509511	-0.00133181	-0.00311482	-0.00401399	-0.00173068	0.00266407	0.00326749	0.00263093	0.00291142	0.00404264	0.00329157	0.000526487	0.00948623	0	0	-0.00125338	0.000864026	-0.00293361
-0.0023857	2010-11-11 15:00:00	0.0155771	0.0179628	0.0023857	-0.00383221	0.000522276	0.00213709	0.00151942	0.000426441	-0.00121533	-0.00266924	-0.00365125	-0.00164388	0.002412	0.00291973	0.00234795	0.00268822	0.00385059	0.00296183	0.000484381	0.00916931	0	0	-0.00153159	0.00106704	-0.0023857
-0.00202988	2010-11-11 15:30:00	0.013453	0.0154829	0.00202988	-0.00383221	0.000216925	0.00169003	0.00123069	0.000330008	-0.0011046	-0.00230726	-0.00329785	-0.00155908	0.00186792	0.00271124	0.00197267	0.00236446	0.00370805	0.00265639	0.00044341	0.00885297	0	0	-0.00173499	0.00127411	-0.00202988
-0.00102517	2010-11-11 16:00:00	0.0127449	0.0137701	0.00102517	-0.00383221	-1.45134e-05	0.00137446	0.00098228	0.000223566	-0.000979917	-0.00201015	-0.00295359	-0.00147595	0.00204929	0.00240939	0.00152559	0.00198527	0.00353756	0.00239301	0.000402848	0.00854198	0	0	-0.00186315	0.00147431	-0.00102517
-0.00182685	2010-11-11 16:30:00	0.0092047	0.0110316	0.00182685	-0.00383221	-0.000310188	0.00103806	0.000689363	0.000116016	-0.000832719	-0.0016861	-0.0026182	-0.0013932	0.00166299	0.00181492	0.000874434	0.00162808	0.00335633	0.00218659	0.000362589	0.00823841	0	0	-0.00191954	0.00165595	-0.00182685
-0.00222332	2010-11-11 17:00:00	0.0056644	0.00788772	0.00222332	-0.00383221	-0.000559237	0.000644783	0.000383883	1.62137e-05	-0.000673056	-0.00136129	-0.00229482	-0.00131116	0.00107178	0.000995861	0.000283501	0.00122075	0.00314948	0.00199765	0.000324061	0.00793566	0	0	-0.0019113	0.00180717	-0.00222332
-0.00223522	2010-11-11 17:30:00	0.0028322	0.00506742	0.00223522	-0.00383221	-0.000596197	0.000114459	3.49712e-06	-7.93915e-05	-0.000500102	-0.00101738	-0.00198401	-0.00123094	0.000456996	0.000216194	-0.000111509	0.000836019	0.00300642	0.00179519	0.000288303	0.00763413	0	0	-0.00184861	0.00191657	-0.00223522
-0.00405994	2010-11-11 18:00:00	-0.0014161	0.00264384	0.00405994	-0.00383221	-0.000670118	-0.000457193	-0.000383599	-0.000169171	-0.000309658	-0.000700115	-0.00169252	-0.00115229	-0.000102466	-0.000265481	-0.000352671	0.000462231	0.0028773	0.00157102	0.000253988	0.0073369	0	0	-0.00174402	0.00197391	-0.00405994
-0.00346115	2010-11-11 18:30:00	-0.0021242	0.00133695	0.00346115	-0.00383221	-0.000586522	-0.000898681	-0.000672216	-0.000227018	-0.000138426	-0.000418701	-0.0014116	-0.00107516	-0.00035453	-0.000434589	-0.000410266	0.000110968	0.00270927	0.00135289	0.000220878	0.00704361	0	0	-0.00161152	0.00197077	-0.00346115
-0.0043332	2010-11-11 19:00:00	-0.0035403	0.0007929	0.0043332	-0.00383221	-0.000494991	-0.00118099	-0.000866308	-0.000270939	2.43111e-05	-0.000147513	-0.00114827	-0.00100034	-0.000283829	-0.00045487	-0.000419473	-0.000139885	0.00246296	0.00116227	0.00018913	0.00675821	0	0	-0.00146561	0.00190125	-0.0043332
-0.00267891	2010-11-11 19:30:00	-0.0028322	-0.000153291	0.00267891	-0.00383221	-0.000689469	-0.00126805	-0.000907719	-0.000312629	0.000185032	9.95345e-05	-0.000899045	-0.000926397	-0.000386295	-0.000490067	-0.000626138	-0.000307111	0.00214731	0.000977097	0.000158114	0.00648256	0	0	-0.00132028	0.00176246	-0.00267891
-0.00173154	2010-11-11 20:00:00	-0.0028322	-0.00110066	0.00173154	-0.00383221	-0.000975469	-0.00121821	-0.000910587	-0.000348493	0.000343865	0.000339982	-0.000655725	-0.000854312	-0.000330965	-0.000563744	-0.000948265	-0.000466006	0.00183195	0.000783996	0.000127998	0.00620852	0	0	-0.00118801	0.00155504	-0.00173154
-0.00171497	2010-11-11 20:30:00	-0.0042483	-0.00253333	0.00171497	-0.00383221	-0.00100759	-0.00121968	-0.000991231	-0.000387389	0.000495758	0.000585306	-0.000422906	-0.000783528	-0.000409863	-0.000981297	-0.00129132	-0.000644873	0.00152596	0.000587956	9.97715e-05	0.00593946	0	0	-0.00107892	0.00128327	-0.00171497
-0.0026408	2010-11-11 21:00:00	-0.0077886	-0.0051478	0.0026408	-0.00383221	-0.00121968	-0.00142197	-0.00112871	-0.000430468	0.00065218	0.000862677	-0.000206854	-0.000712983	-0.000920546	-0.001544	-0.00169513	-0.000842398	0.00119512	0.000397223	7.28008e-05	0.00567197	0	0	-0.00100002	0.000955188	-0.0026408
-0.00216004	2010-11-11 21:30:00	-0.0099127	-0.00775266	0.00216004	-0.00383221	-0.00128392	-0.00176804	-0.0013399	-0.00048298	0.000789225	0.00113487	8.8945e-06	-0.000642251	-0.00147549	-0.00200973	-0.00197396	-0.0010757	0.000896117	0.000209387	4.99132e-05	0.00541561	0	0	-0.000954757	0.000582242	-0.00216004
-0.00253192	2010-11-11 22:00:00	-0.0120369	-0.00950498	0.00253192	-0.00383221	-0.00136752	-0.00210854	-0.00158412	-0.00054136	0.000906498	0.00138174	0.000205516	-0.000574184	-0.00143213	-0.00222795	-0.00208917	-0.00132045	0.000644067	9.3801e-06	2.92556e-05	0.00516016	0	0	-0.000942786	0.000178834	-0.00253192
-0.00217644	2010-11-11 22:30:00	-0.013453	-0.0112766	0.00217644	-0.00383221	-0.00120033	-0.00232855	-0.00174638	-0.000571399	0.000981086	0.00159205	0.000376777	-0.000508779	-0.00179005	-0.00246992	-0.00209115	-0.00155214	0.000371369	-0.000199013	8.75743e-06	0.0048818	0	0	-0.00096003	-0.000238452	-0.00217644
-0.00258761	2010-11-11 23:00:00	-0.0148691	-0.0122815	0.00258761	-0.00383221	-0.00116337	-0.00251412	-0.00185731	-0.000575596	0.00102813	0.00178885	0.000549977	-0.000446141	-0.00178133	-0.0024945	-0.00197448	-0.00168642	8.12685e-05	-0.000376515	-1.1839e-05	0.00463496	0	0	-0.00099905	-0.000651794	-0.00258761
-0.00214773	2010-11-11 23:30:00	-0.0148691	-0.0127214	0.00214773	-0.00383221	-0.00103971	-0.00258036	-0.00186964	-0.000580312	0.00107042	0.00197299	0.000720876	-0.000385044	-0.001834	-0.00231673	-0.00188593	-0.00168521	-0.000212254	-0.000530313	-3.14767e-05	0.00439042	0	0	-0.00104967	-0.00104321	-0.00214773
-0.00217851	2010-11-12	-0.0148691	-0.0126906	0.00217851	-0.00383221	-0.00116027	-0.00249036	-0.00180288	-0.000582264	0.00111902	0.00216486	0.000900345	-0.000323811	-0.00146749	-0.00203516	-0.00189033	-0.00170591	-0.000507711	-0.000682123	-4.96897e-05	0.00415088	0	0	-0.00109983	-0.00139566	-0.00217851
-0.000409295	2010-11-12 00:30:00	-0.013453	-0.0130437	0.000409295	-0.00383221	-0.00121968	-0.00230757	-0.00173072	-0.000576158	0.00117014	0.00233444	0.00106377	-0.000264158	-0.00134535	-0.00205618	-0.00198811	-0.00173207	-0.000761803	-0.000823393	-6.54041e-05	0.00392152	0	0	-0.00113658	-0.00169418	-0.000409295
-0.00114122	2010-11-12 01:00:00	-0.0148691	-0.0137279	0.00114122	-0.00383221	-0.00110396	-0.0022192	-0.00169338	-0.000554218	0.00121768	0.00246715	0.00120611	-0.000207985	-0.00148972	-0.00230584	-0.00208725	-0.00173757	-0.000960143	-0.00096706	-7.95883e-05	0.00369324	0	0	-0.00114715	-0.00192679	-0.00114122
-0.000987638	2010-11-12 01:30:00	-0.0155771	-0.0145895	0.000987638	-0.00383221	-0.00103004	-0.00229395	-0.00171277	-0.000543353	0.00124635	0.00257792	0.00132191	-0.000154376	-0.00186023	-0.0025037	-0.0020989	-0.00170022	-0.00107774	-0.0011019	-9.29482e-05	0.00347197	0	0	-0.00112004	-0.00208523	-0.000987638
-0.000885221	2010-11-12 02:00:00	-0.0155771	-0.0146919	0.000885221	-0.00383221	-0.001067	-0.00236724	-0.0017142	-0.000538903	0.00125395	0.00265295	0.00142535	-0.000102218	-0.00178051	-0.00242977	-0.00206193	-0.00170096	-0.00116219	-0.00120755	-0.000105401	0.0032574	0	0	-0.00104596	-0.0021655	-0.000885221
0.000432735	2010-11-12 02:30:00	-0.014161	-0.0145937	-0.000432735	-0.00383221	-0.00108635	-0.00231036	-0.00169195	-0.000551396	0.00126741	0.00271842	0.00152265	-5.19076e-05	-0.00173789	-0.00232575	-0.00202816	-0.0017584	-0.00127502	-0.00129312	-0.000116361	0.00304322	0	0	-0.000918645	-0.00216791	0.000432735
-0.000479584	2010-11-12 03:00:00	-0.0148691	-0.0143895	0.000479584	-0.00383221	-0.00129844	-0.00217888	-0.00162805	-0.000561138	0.00127842	0.00281605	0.00161226	-6.32632e-06	-0.00151483	-0.00228527	-0.00208983	-0.0018007	-0.00140171	-0.00135933	-0.00012619	0.00281913	0	0	-0.000735435	-0.00209701	-0.000479584
0.000438877	2010-11-12 03:30:00	-0.014161	-0.0145999	-0.000438877	-0.00383221	-0.0012936	-0.00212641	-0.00163104	-0.000564198	0.00127987	0.00293009	0.00169842	3.57322e-05	-0.00174189	-0.00237172	-0.00222335	-0.00182138	-0.0015243	-0.00142217	-0.000135617	0.00260249	0	0	-0.000497535	-0.00196107	0.000438877
-0.000953785	2010-11-12 04:00:00	-0.0155771	-0.0146233	0.000953785	-0.00383221	-0.00121968	-0.00226772	-0.00172269	-0.000572803	0.00126982	0.00306137	0.00177767	7.24717e-05	-0.0016883	-0.00252145	-0.002277	-0.00185257	-0.00162882	-0.00150404	-0.000142195	0.00240624	0	0	-0.000210048	-0.00177136	-0.000953785
-0.00134065	2010-11-12 04:30:00	-0.0162852	-0.0149445	0.00134065	-0.00383221	-0.00123903	-0.00244904	-0.00181423	-0.000596413	0.00127964	0.00319045	0.00184303	0.000104544	-0.00185388	-0.00265799	-0.00240544	-0.00187224	-0.00170179	-0.00159044	-0.000146993	0.00222042	0	0	0.000118305	-0.00154124	-0.00134065
-0.000500541	2010-11-12 05:00:00	-0.0155771	-0.0150766	0.000500541	-0.00383221	-0.00130637	-0.00256938	-0.0018767	-0.000605046	0.00128579	0.00330663	0.00189583	0.000134838	-0.0020666	-0.00274231	-0.0024031	-0.00196819	-0.00172838	-0.00167857	-0.000151422	0.00203808	0	0	0.000475708	-0.00128515	-0.000500541
-0.000506192	2010-11-12 05:30:00	-0.0148691	-0.0143629	0.000506192	-0.00383221	-0.00116027	-0.00255692	-0.0019266	-0.000622816	0.00130841	0.00341377	0.00194386	0.000164048	-0.00193585	-0.00279266	-0.00239779	-0.00199321	-0.00174982	-0.00175861	-0.000154588	0.00185796	0	0	0.000847978	-0.0010176	-0.000506192
-0.00101765	2010-11-12 06:00:00	-0.0155771	-0.0145595	0.00101765	-0.00383221	-0.00153471	-0.0025679	-0.0018779	-0.000649219	0.00134964	0.00350742	0.00197843	0.000191521	-0.00216926	-0.00273807	-0.00257186	-0.00204859	-0.0017692	-0.00181704	-0.000157635	0.00167989	0	0	0.00121942	-0.000752174	-0.00101765
0.000763153	2010-11-12 06:30:00	-0.013453	-0.0142162	-0.000763153	-0.00383221	-0.00168255	-0.00250708	-0.00189344	-0.000684508	0.00139606	0.00357205	0.00200614	0.000217237	-0.00188668	-0.00280865	-0.00272679	-0.00216458	-0.00178612	-0.00185829	-0.00015928	0.00150949	0	0	0.00157379	-0.000500746	0.000763153
-0.000801398	2010-11-12 07:00:00	-0.0155771	-0.0147757	0.000801398	-0.00383221	-0.00175163	-0.00263871	-0.00204899	-0.000728134	0.00145561	0.00359161	0.00202876	0.000240573	-0.00194292	-0.00307252	-0.00294165	-0.00225557	-0.00178901	-0.00189664	-0.000160368	0.00134381	0	0	0.00189517	-0.000272874	-0.000801398
-0.000752655	2010-11-12 07:30:00	-0.0169932	-0.0162405	0.000752655	-0.00383221	-0.0018031	-0.00287837	-0.00221137	-0.000780379	0.00153566	0.00358739	0.00204587	0.000258298	-0.00253813	-0.00348428	-0.00313253	-0.00236935	-0.0018393	-0.00191698	-0.000160765	0.00118549	0	0	0.00216893	-7.5413e-05	-0.000752655
0.000258809	2010-11-12 08:00:00	-0.0169932	-0.017252	-0.000258809	-0.00383221	-0.00201035	-0.00329641	-0.00244469	-0.000839839	0.00162387	0.00358561	0.00205653	0.000272719	-0.00266253	-0.00359983	-0.00317195	-0.0024697	-0.00187937	-0.00190974	-0.000160017	0.00101585	0	0	0.00238244	8.76194e-05	0.000258809
0.00141677	2010-11-12 08:30:00	-0.0162852	-0.017702	-0.00141677	-0.00383221	-0.00201518	-0.00356347	-0.00268473	-0.000908212	0.00171119	0.0035661	0.00205689	0.000286458	-0.00261754	-0.00363774	-0.00314568	-0.00256298	-0.0019302	-0.00188417	-0.000159534	0.000878376	0	0	0.0025257	0.000214964	0.00141677
0.0012308	2010-11-12 09:00:00	-0.0169932	-0.018224	-0.0012308	-0.00383221	-0.00206975	-0.00378495	-0.00284148	-0.000946322	0.00177963	0.00351396	0.00205538	0.000298787	-0.00265392	-0.00360848	-0.00310492	-0.0026777	-0.00198999	-0.00185594	-0.000158622	0.000752863	0	0	0.00259182	0.000307849	0.0012308
0.00146182	2010-11-12 09:30:00	-0.0169932	-0.018455	-0.00146182	-0.00383221	-0.00200377	-0.00397183	-0.0029664	-0.000946926	0.00182237	0.00343226	0.00204639	0.000314339	-0.00267984	-0.0035822	-0.00295501	-0.00268926	-0.00205847	-0.00181481	-0.000157295	0.000640825	0	0	0.00257723	0.000369588	0.00146182
0.000783163	2010-11-12 10:00:00	-0.0169932	-0.0177764	-0.000783163	-0.00383221	-0.00154264	-0.00415446	-0.00306213	-0.0009186	0.00184059	0.00333802	0.00203615	0.000327883	-0.00252615	-0.00344693	-0.00262433	-0.00261035	-0.00212945	-0.00174846	-0.000156206	0.000546023	0	0	0.00248181	0.000405086	0.000783163
0.0011773	2010-11-12 10:30:00	-0.0155771	-0.0167544	-0.0011773	-0.00383221	-0.00127909	-0.00416398	-0.00299645	-0.000867758	0.00183596	0.00325359	0.0020327	0.000338002	-0.00252615	-0.00315088	-0.0021206	-0.00242659	-0.0022221	-0.00166161	-0.000155525	0.00045915	0	0	0.00230882	0.000420318	0.0011773
0.00256999	2010-11-12 11:00:00	-0.0120369	-0.0146069	-0.00256999	-0.00383221	-0.00116821	-0.00388694	-0.00276588	-0.000791356	0.00181562	0.0031741	0.00202968	0.000344747	-0.00217756	-0.00250418	-0.00154658	-0.00213974	-0.00229459	-0.00156507	-0.000153881	0.000368675	0	0	0.00206466	0.000421826	0.00256999
0.00305849	2010-11-12 11:30:00	-0.0084966	-0.0115551	-0.00305849	-0.00383221	-0.000909483	-0.00338432	-0.00243264	-0.000693548	0.00178239	0.00308348	0.00202179	0.000347423	-0.00153287	-0.0017218	-0.000962537	-0.00179046	-0.00236666	-0.00147	-0.000151027	0.000282612	0	0	0.00175851	0.000416251	0.00305849
0.00223706	2010-11-12 12:00:00	-0.0063725	-0.00860956	-0.00223706	-0.00383221	-0.000655605	-0.00280989	-0.00205357	-0.000580158	0.00170258	0.00296433	0.00201258	0.000347692	-0.00084953	-0.00105151	-0.000445764	-0.00141206	-0.00241844	-0.0013784	-0.000148321	0.000186818	0	0	0.00140196	0.000409942	0.00223706
0.00222453	2010-11-12 12:30:00	-0.0042483	-0.00647283	-0.00222453	-0.00383221	-0.000502925	-0.00235447	-0.00168311	-0.000460649	0.00158745	0.00284536	0.00200345	0.0003477	-0.000582308	-0.000539481	-4.01591e-05	-0.000959669	-0.00241791	-0.00127881	-0.000144936	0.000122785	0	0	0.00100844	0.000408634	0.00222453
0.00280231	2010-11-12 13:00:00	-0.0014161	-0.00421841	-0.00280231	-0.00383221	-0.000253886	-0.00192397	-0.00136255	-0.000361128	0.0014512	0.00275201	0.00198662	0.000346583	-0.0002285	-3.95826e-05	0.000356611	-0.000506719	-0.00237642	-0.001175	-0.000140694	7.94104e-05	0	0	0.000592629	0.000417197	0.00280231
0.00225153	2010-11-12 13:30:00	0	-0.00225153	-0.00225153	-0.00383221	-0.000221763	-0.00149479	-0.00105432	-0.000284668	0.00131008	0.0026715	0.0019665	0.000342408	0.000181363	0.000433415	0.000658258	-0.000105209	-0.00227227	-0.00106216	-0.000136515	3.95078e-05	0	0	0.000169895	0.000439437	0.00225153
0.0029404	2010-11-12 14:00:00	0.0021242	-0.000816201	-0.0029404	-0.00383221	-0.000290839	-0.00105183	-0.000746318	-0.000215467	0.00115316	0.00258315	0.00194676	0.000336034	0.000465181	0.000825928	0.000825517	0.000194089	-0.00214798	-0.000967886	-0.000133767	6.72297e-06	0	0	-0.000244392	0.000477946	0.0029404
0.00250694	2010-11-12 14:30:00	0.0028322	0.000325261	-0.00250694	-0.00383221	-0.000157518	-0.000719694	-0.000541098	-0.000162085	0.000988642	0.00252018	0.00193789	0.000327985	0.000717246	0.00101531	0.000941494	0.000429991	-0.00200012	-0.000886775	-0.000132401	-2.00549e-05	0	0	-0.000635498	0.000533981	0.00250694
0.00203056	2010-11-12 15:00:00	0.0028322	0.000801636	-0.00203056	-0.00383221	-0.000133329	-0.000537062	-0.000409237	-0.0001201	0.000813838	0.00241577	0.00193582	0.000317555	0.000764382	0.0010857	0.00102355	0.000619586	-0.00177643	-0.000802125	-0.00013066	-5.08196e-05	0	0	-0.000989956	0.000607364	0.00203056
0.0026719	2010-11-12 15:30:00	0.0035403	0.000868397	-0.0026719	-0.00383221	-0.000147842	-0.000460993	-0.000334447	-9.72908e-05	0.000655006	0.0022858	0.00193089	0.000304165	0.000717246	0.00111822	0.00101645	0.00077557	-0.00151185	-0.000738063	-0.000127377	-8.51072e-05	0	0	-0.00129617	0.000696417	0.0026719
0.00186695	2010-11-12 16:00:00	0.0028322	0.00096525	-0.00186695	-0.00383221	-0.000250789	-0.000422145	-0.000283113	-0.00010727	0.000548347	0.0021488	0.00191241	0.000290813	0.000843279	0.00124677	0.000888373	0.000836721	-0.00122678	-0.000651574	-0.000123727	-0.000105635	0	0	-0.00154495	0.000797932	0.00186695
0.00204853	2010-11-12 16:30:00	0.0028322	0.000783671	-0.00204853	-0.00383221	-0.000388947	-0.000315585	-0.000255353	-0.000126164	0.000474651	0.00201913	0.00188775	0.000274039	0.00102464	0.0011519	0.000654577	0.000775148	-0.000942358	-0.000549775	-0.00011961	-0.000125413	0	0	-0.00172995	0.0009072	0.00204853
0.00167282	2010-11-12 17:00:00	0.0014161	-0.000256721	-0.00167282	-0.00383221	-0.000448355	-0.000328198	-0.000309669	-0.000144776	0.000417718	0.00188624	0.00186706	0.000254194	0.000819711	0.000763238	0.000330575	0.000652424	-0.000653535	-0.000445785	-0.000114881	-0.000140625	0	0	-0.00184797	0.00101812	0.00167282
0.000419887	2010-11-12 17:30:00	-0.0014161	-0.00183599	-0.000419887	-0.00383221	-0.000581684	-0.000497206	-0.000415203	-0.000167853	0.000381514	0.00175965	0.00184187	0.00023375	0.000275633	0.000320611	5.86455e-05	0.000524016	-0.00036873	-0.000352858	-0.000109015	-0.000131216	0	0	-0.00189911	0.00112341	0.000419887
-0.000314021	2010-11-12 18:00:00	-0.0028322	-0.00251818	0.000314021	-0.00383221	-0.000433842	-0.000747702	-0.000570752	-0.000188964	0.000356817	0.00163598	0.00181362	0.000211519	0.000102466	1.07242e-05	1.05195e-06	0.000362348	-7.26037e-05	-0.000264048	-0.00010226	-0.000128465	0	0	-0.00188678	0.00121492	-0.000314021
-0.0013241	2010-11-12 18:30:00	-0.0042483	-0.0029242	0.0013241	-0.00383221	-0.000406557	-0.000964923	-0.00069831	-0.000211479	0.000350106	0.00151189	0.00176961	0.000188786	0	-8.79906e-05	-1.13086e-05	0.000228362	0.000175196	-0.000185037	-9.32584e-05	-0.000123735	0	0	-0.00181742	0.00128408	-0.0013241
-0.000551465	2010-11-12 19:00:00	-0.0035403	-0.00298884	0.000551465	-0.00383221	-0.000470802	-0.000998045	-0.000705134	-0.000223171	0.000365184	0.00142324	0.00170922	0.000165118	-0.000126034	-3.51963e-05	-1.02567e-05	8.90429e-05	0.000334271	-0.00010865	-8.1875e-05	-0.000105826	0	0	-0.00170014	0.00132242	-0.000551465
-0.00108534	2010-11-12 19:30:00	-0.0035403	-0.00245496	0.00108534	-0.00383221	-0.000527114	-0.00094132	-0.000691254	-0.000235397	0.000397024	0.00136914	0.00164039	0.000141152	0.000181363	6.77115e-05	-4.81276e-05	5.4378e-06	0.000421481	-3.51192e-05	-7.0381e-05	-7.38504e-05	0	0	-0.00154611	0.00132222	-0.00108534
-0.00073246	2010-11-12 20:00:00	-0.0035403	-0.00280784	0.00073246	-0.00383221	-0.000647671	-0.000876238	-0.000671752	-0.000257618	0.000438585	0.00134458	0.00157572	0.000117343	0	-2.4472e-05	-0.000219334	-6.15039e-05	0.000468103	2.5456e-05	-6.02627e-05	-3.58842e-05	0	0	-0.00136782	0.00127714	-0.00073246
-0.000961778	2010-11-12 20:30:00	-0.0042483	-0.00328652	0.000961778	-0.00383221	-0.000785838	-0.000888851	-0.000701062	-0.00028179	0.000496512	0.00134755	0.00151086	9.32714e-05	0	-0.000218052	-0.000392668	-0.000133988	0.000482402	6.00791e-05	-5.13426e-05	4.05846e-06	0	0	-0.00117829	0.00118283	-0.000961778
-0.00132693	2010-11-12 21:00:00	-0.0056644	-0.00433747	0.00132693	-0.00383221	-0.000919157	-0.00104951	-0.000833042	-0.000315969	0.000562374	0.00136949	0.00145079	6.83396e-05	-0.000204931	-0.000479338	-0.000563899	-0.000194847	0.000483198	6.63581e-05	-4.22888e-05	4.97739e-05	0	0	-0.000990098	0.00103749	-0.00132693
-0.00181644	2010-11-12 21:30:00	-0.0070805	-0.00526406	0.00181644	-0.00383221	-0.000845245	-0.00127935	-0.000994099	-0.000345995	0.000622714	0.00139173	0.00139158	4.25555e-05	-0.000409863	-0.000667865	-0.000622572	-0.000309264	0.000451647	4.79753e-05	-3.19068e-05	9.84413e-05	0	0	-0.000814626	0.000842288	-0.00181644
-0.00163652	2010-11-12 22:00:00	-0.0077886	-0.00615208	0.00163652	-0.00383221	-0.000781	-0.00155476	-0.00115504	-0.000372399	0.000669034	0.00141605	0.00131986	1.62249e-05	-0.000583323	-0.000783134	-0.000593907	-0.00038899	0.000384794	1.38476e-05	-2.01929e-05	0.000152782	0	0	-0.000661224	0.000601514	-0.00163652
-0.00106208	2010-11-12 22:30:00	-0.0077886	-0.00672652	0.00106208	-0.00383221	-0.000790674	-0.00170969	-0.00123821	-0.000396865	0.000706296	0.00145	0.00124091	-9.99233e-06	-0.000668474	-0.000723088	-0.000572317	-0.000450283	0.000292298	-2.46326e-05	-8.17715e-06	0.00022262	0	0	-0.000536618	0.000322583	-0.00106208
-0.000149445	2010-11-12 23:00:00	-0.0070805	-0.00693106	0.000149445	-0.00383221	-0.000869433	-0.00171658	-0.00125616	-0.00041938	0.000749643	0.00146213	0.00115867	-3.7865e-05	-0.000440501	-0.000610196	-0.000627386	-0.000494863	0.000193098	-6.51014e-05	5.38157e-06	0.000298458	0	0	-0.000444495	1.57367e-05	-0.000149445
-0.000302735	2010-11-12 23:30:00	-0.0077886	-0.00748586	0.000302735	-0.00383221	-0.000997916	-0.00165707	-0.00125473	-0.000437164	0.000791931	0.00147806	0.00105872	-6.60275e-05	-0.000330965	-0.000588493	-0.000756985	-0.000563522	7.55454e-05	-0.000105918	1.95533e-05	0.000373115	0	0	-0.000385318	-0.000306481	-0.000302735
-0.00197569	2010-11-13	-0.0106208	-0.00864511	0.00197569	-0.00383221	-0.0010701	-0.001671	-0.00128679	-0.000431634	0.000829589	0.00146897	0.00096778	-9.46688e-05	-0.000433428	-0.000854167	-0.000921431	-0.00062052	-5.91056e-05	-0.000128116	3.06944e-05	0.000447402	0	0	-0.000356412	-0.000629963	-0.00197569
-0.00155402	2010-11-13 00:30:00	-0.0113288	-0.00977478	0.00155402	-0.00383221	-0.000776162	-0.00180805	-0.00137018	-0.000419141	0.000856468	0.00143745	0.00089329	-0.000123229	-0.000789171	-0.00114674	-0.000990124	-0.000667751	-0.000166274	-0.000145446	4.17093e-05	0.000522987	0	0	-0.000352273	-0.000939927	-0.00155402
-0.00261021	2010-11-13 01:00:00	-0.0127449	-0.0101347	0.00261021	-0.00383221	-0.000527114	-0.00196297	-0.00139496	-0.000401076	0.000866189	0.00137098	0.000815103	-0.000152252	-0.000843377	-0.00121705	-0.000842563	-0.00069559	-0.000229094	-0.000153526	5.19225e-05	0.000599911	0	0	-0.000365115	-0.00122189	-0.00261021
0.000776672	2010-11-13 01:30:00	-0.0092047	-0.00998137	-0.000776672	-0.00383221	-0.000527114	-0.00190199	-0.00133646	-0.000379684	0.000868932	0.00129356	0.000741508	-0.00018141	-0.000854148	-0.00105425	-0.00060932	-0.000684433	-0.000279289	-0.00013785	6.1746e-05	0.000679248	0	0	-0.000385576	-0.00146264	0.000776672
0.0011618	2010-11-13 02:00:00	-0.0077886	-0.0089504	-0.0011618	-0.00383221	-0.000456289	-0.00165134	-0.00118091	-0.000336899	0.000842347	0.00121787	0.000658251	-0.000212102	-0.000723597	-0.000699574	-0.000280767	-0.000634052	-0.000349075	-8.36999e-05	7.21956e-05	0.0007541	0	0	-0.000403535	-0.00165112	0.0011618
0.000227877	2010-11-13 02:30:00	-0.0070805	-0.00730838	-0.000227877	-0.00383221	-0.000369596	-0.00132888	-0.000997595	-0.000284107	0.000800454	0.00113493	0.000566738	-0.000245913	-0.000307397	-0.00033171	7.90531e-05	-0.000494336	-0.000413157	-1.96651e-05	8.43537e-05	0.000838765	0	0	-0.000408977	-0.00177913	0.000227877
-0.00123691	2010-11-13 03:00:00	-0.0070805	-0.00584359	0.00123691	-0.00383221	-0.000165452	-0.00113494	-0.000807572	-0.00020769	0.000722589	0.00107744	0.000469992	-0.000279005	-0.000204931	3.67081e-05	0.000426303	-0.000262188	-0.000490778	2.70397e-05	9.58526e-05	0.000919968	0	0	-0.000392819	-0.00184188	-0.00123691
-0.00218317	2010-11-13 03:30:00	-0.0056644	-0.00348123	0.00218317	-0.00383221	0.000184803	-0.000942636	-0.000663263	-0.000127385	0.000625779	0.00102517	0.000382374	-0.000313287	0.000260261	0.000471292	0.000955435	3.47831e-05	-0.000548431	7.94495e-05	0.000107839	0.00100462	0	0	-0.000347652	-0.00183817	-0.00218317
-0.00393303	2010-11-13 04:00:00	-0.0049564	-0.00102337	0.00393303	-0.00383221	0.000443517	-0.000730677	-0.00045483	-5.31578e-05	0.000519018	0.00096179	0.000279802	-0.000348316	0.000544079	0.000955987	0.001539	0.000427123	-0.00057309	0.000123361	0.000121285	0.00109265	0	0	-0.000268327	-0.00177038	-0.00393303
-0.00221163	2010-11-13 04:30:00	-0.0007081	0.00150353	0.00221163	-0.00383221	0.000364758	-0.000325096	-0.000152103	1.04994e-05	0.000420358	0.000889726	0.000178521	-0.00038459	0.000772575	0.00172225	0.00186853	0.000848651	-0.000559587	0.000161384	0.000134167	0.00118222	0	0	-0.000152362	-0.00164416	-0.00221163
-0.0021785	2010-11-13 05:00:00	0.0021242	0.0043027	0.0021785	-0.00383221	0.000226601	0.000136044	0.000139263	6.66468e-05	0.000315116	0.000774972	8.07401e-05	-0.000423404	0.00159229	0.00245448	0.0019682	0.00114395	-0.000505157	0.000213074	0.00014734	0.00127282	0	0	-1.32609e-07	-0.00146793	-0.0021785
-0.00404624	2010-11-13 05:30:00	0.0021242	0.00617044	0.00404624	-0.00383221	0.000404816	0.000563601	0.000372242	0.000105024	0.000210639	0.000688105	-1.78547e-05	-0.00046168	0.00220707	0.00247442	0.00182487	0.00130573	-0.000413838	0.000283233	0.000160466	0.00136287	0	0	0.000185133	-0.0012522	-0.00404624
-0.00383696	2010-11-13 06:00:00	0.0014161	0.00525306	0.00383696	-0.00383221	7.87588e-05	0.000678364	0.000487356	0.000121728	0.000115551	0.000625436	-0.000129077	-0.00049905	0.00152876	0.00203028	0.00149982	0.00143378	-0.000283626	0.000380994	0.000174461	0.00145292	0	0	0.000397567	-0.00100876	-0.00383696
-0.000637756	2010-11-13 06:30:00	0.0042483	0.00488606	0.000637756	-0.00383221	5.63115e-05	0.000675425	0.000457815	0.000120072	3.52726e-05	0.00054933	-0.000239371	-0.000536324	0.00107178	0.00162973	0.00140409	0.00149497	-9.56192e-05	0.000478669	0.000187666	0.00154934	0	0	0.000629027	-0.000749918	-0.000637756
-0.00453689	2010-11-13 07:00:00	0.0007081	0.00524499	0.00453689	-0.00383221	0.000125395	0.000481653	0.000330142	0.00010341	-3.3333e-05	0.000451937	-0.000343815	-0.000574765	0.00117424	0.00153101	0.00146353	0.00147806	0.000113046	0.000547088	0.000202121	0.00164557	0	0	0.000869603	-0.000487695	-0.00453689
-0.00503038	2010-11-13 07:30:00	0.0007081	0.00573848	0.00503038	-0.00383221	0.00018964	0.000355746	0.000265045	9.92134e-05	-0.000106007	0.000295265	-0.000469259	-0.000614388	0.00118244	0.00161364	0.00166235	0.00136098	0.000274971	0.000622725	0.00021918	0.00174417	0	0	0.0011082	-0.000233208	-0.00503038
-0.00478168	2010-11-13 08:00:00	0.0021242	0.00690588	0.00478168	-0.00383221	0.000458031	0.00022984	0.000220536	0.00011478	-0.00018691	9.19184e-05	-0.000598645	-0.000654945	0.00126132	0.00181677	0.00206524	0.00136695	0.00043274	0.000696475	0.000235356	0.00185161	0	0	0.00133315	3.87531e-06	-0.00478168
-0.00436486	2010-11-13 08:30:00	0.0035403	0.00790516	0.00436486	-0.00383221	0.000274583	0.000294923	0.000257017	8.119e-05	-0.000212398	-0.000151323	-0.000727193	-0.000693115	0.00125314	0.00226627	0.00216728	0.00156216	0.000602593	0.000792914	0.000251352	0.00196941	0	0	0.00153288	0.000215688	-0.00436486
-0.00269819	2010-11-13 09:00:00	0.0063725	0.00907069	0.00269819	-0.00383221	-0.000295675	0.000488851	0.000401324	5.72711e-05	-0.000207207	-0.00040723	-0.000858765	-0.000732619	0.00182079	0.00276437	0.002116	0.00161773	0.000769624	0.000928318	0.000267853	0.00207943	0	0	0.00169648	0.000396365	-0.00269819
-0.00287133	2010-11-13 09:30:00	0.0070805	0.00995183	0.00287133	-0.00383221	-0.000115719	0.000635263	0.000321768	4.19847e-05	-0.000185814	-0.000692926	-0.00098871	-0.000773222	0.00246733	0.00259073	0.00197556	0.00163464	0.000941273	0.00109941	0.000283588	0.00219254	0	0	0.00181424	0.000542101	-0.00287133
-0.00629738	2010-11-13 10:00:00	0.0021242	0.00842158	0.00629738	-0.00383221	1.74178e-06	0.000347232	0.000160826	5.36209e-05	-0.000174244	-0.000979334	-0.00112132	-0.000814236	0.00168656	0.00214123	0.00176018	0.00167909	0.00109209	0.00128032	0.000299892	0.00231087	0	0	0.00187819	0.000651084	-0.00629738
-0.00598785	2010-11-13 10:30:00	0.0021242	0.00811205	0.00598785	-0.00383221	0.000533692	-2.80123e-05	1.49679e-05	0.000104167	-0.000212831	-0.00125873	-0.00125969	-0.000855077	0.00126132	0.00179766	0.0019945	0.00173505	0.00126653	0.00149079	0.000316891	0.00243727	0	0	0.00188241	0.000723345	-0.00598785
-0.00447048	2010-11-13 11:00:00	0.0049564	0.00942688	0.00447048	-0.00383221	0.000989982	-0.000308538	-5.95918e-05	0.000159753	-0.000292317	-0.00153622	-0.00139479	-0.000895035	0.00135559	0.00212817	0.00260851	0.00185234	0.00145133	0.00171474	0.000333895	0.00256727	0	0	0.00182342	0.000760564	-0.00447048
-0.00233123	2010-11-13 11:30:00	0.0099127	0.0122439	0.00233123	-0.00383221	0.00131295	0.000138984	0.000281164	0.000248087	-0.000383208	-0.00183422	-0.00152885	-0.000935765	0.00161585	0.00281063	0.00331523	0.00205545	0.00153961	0.0019291	0.00034961	0.00269535	0	0	0.00170033	0.000765838	-0.00233123
-0.00108826	2010-11-13 12:00:00	0.0148691	0.0159574	0.00108826	-0.00383221	0.0012905	0.000910133	0.000811478	0.000396427	-0.000514638	-0.00211664	-0.00166983	-0.000977834	0.00236486	0.00381465	0.0040082	0.00231625	0.00158152	0.00213435	0.000365524	0.00281616	0	0	0.00151501	0.000743457	-0.00108826
-0.00150954	2010-11-13 12:30:00	0.0191174	0.0206269	0.00150954	-0.00383221	0.00201828	0.00179605	0.00136106	0.000558188	-0.000681507	-0.00236506	-0.00181357	-0.00102004	0.00322228	0.00464337	0.00477701	0.00276432	0.00157177	0.00233395	0.000381799	0.0029405	0	0	0.00127207	0.000698677	-0.00150954
-0.00469758	2010-11-13 13:00:00	0.0191174	0.023815	0.00469758	-0.00383221	0.00211639	0.0024146	0.00186924	0.000716356	-0.00085737	-0.00263006	-0.00195671	-0.00106091	0.00376761	0.00537724	0.00536784	0.00336561	0.00154326	0.00253116	0.000397551	0.00306906	0	0	0.000978833	0.000637495	-0.00469758
0.00058167	2010-11-13 13:30:00	0.0269059	0.0263242	-0.00058167	-0.00383221	0.0021758	0.00299607	0.00230899	0.000831192	-0.00102821	-0.00287051	-0.00209488	-0.00110225	0.00382292	0.0061569	0.00586121	0.00395811	0.00160951	0.0027047	0.000413888	0.00320152	0	0	0.000645067	0.000566414	0.00058167
-0.00193304	2010-11-13 14:00:00	0.027614	0.029547	0.00193304	-0.00383221	0.00214851	0.00351936	0.0026822	0.000923189	-0.00118681	-0.00311845	-0.00224233	-0.00114372	0.00499716	0.00689601	0.00623781	0.00446814	0.00179271	0.00286774	0.000431054	0.00333177	0	0	0.000282709	0.000492189	-0.00193304
-0.00226438	2010-11-13 14:30:00	0.0290301	0.0312945	0.00226438	-0.00383221	0.0024411	0.00407166	0.00298063	0.00101631	-0.00138936	-0.00336098	-0.00240145	-0.0011838	0.00522566	0.00719483	0.00642348	0.00484828	0.00200384	0.00302297	0.000449788	0.00345679	0	0	-9.45912e-05	0.000421532	-0.00226438
-0.00301728	2010-11-13 15:00:00	0.0290301	0.0320474	0.00301728	-0.00383221	0.00248116	0.00429299	0.00321349	0.00109914	-0.00162946	-0.00362753	-0.0025658	-0.00122381	0.00548593	0.00724763	0.00655786	0.00517733	0.00224883	0.00318146	0.00046906	0.00358255	0	0	-0.000472029	0.000360784	-0.00301728
-0.00111349	2010-11-13 15:30:00	0.0311542	0.0322677	0.00111349	-0.00383221	0.0024442	0.00449937	0.00342864	0.0011561	-0.00187347	-0.00391483	-0.0027362	-0.00126313	0.0052021	0.00746148	0.00661125	0.00547828	0.00257661	0.00334797	0.000488078	0.00371223	0	0	-0.000834318	0.000315534	-0.00111349
-0.00198986	2010-11-13 16:00:00	0.0318623	0.0338522	0.00198986	-0.00383221	0.00300169	0.00476233	0.00354794	0.001212	-0.00212415	-0.00420314	-0.00289131	-0.00130228	0.00564371	0.0076321	0.00691474	0.00560104	0.00289445	0.00352093	0.000506358	0.00384415	0	0	-0.00116643	0.000290236	-0.00198986
-0.00305924	2010-11-13 16:30:00	0.0311542	0.0342134	0.00305924	-0.00383221	0.00284901	0.00498103	0.00373016	0.00124842	-0.00231172	-0.00447212	-0.00304824	-0.00134179	0.00561195	0.00780271	0.0069981	0.00577397	0.00319834	0.00369536	0.000525797	0.00397123	0	0	-0.00145439	0.000287815	-0.00305924
0.00154314	2010-11-13 17:00:00	0.0361106	0.0345675	-0.00154314	-0.00383221	0.00263867	0.00527858	0.00396865	0.00128762	-0.00245848	-0.00470859	-0.00322108	-0.00138297	0.00550949	0.00808428	0.00695498	0.00586845	0.003446	0.00386591	0.000546518	0.00409841	0	0	-0.00168608	0.000309324	0.00154314
-0.00171335	2010-11-13 17:30:00	0.0339864	0.0356998	0.00171335	-0.00383221	0.0026435	0.00545301	0.0040073	0.00130266	-0.00258022	-0.00494636	-0.0033992	-0.001424	0.00638452	0.00815316	0.00693551	0.0059075	0.00376701	0.00403153	0.000565669	0.00422862	0	0	-0.00185195	0.000353696	-0.00171335
-0.00389095	2010-11-13 18:00:00	0.0311542	0.0350452	0.00389095	-0.00383221	0.00263867	0.00556382	0.00408089	0.00132181	-0.00270044	-0.00523895	-0.00356974	-0.00146665	0.00604538	0.00784293	0.00673354	0.00591298	0.00413414	0.0041602	0.000584587	0.00436226	0	0	-0.00194568	0.000417616	-0.00389095
-0.00322387	2010-11-13 18:30:00	0.0311542	0.0343781	0.00322387	-0.00383221	0.00285075	0.0054917	0.00410412	0.00135432	-0.00278799	-0.00552738	-0.0037405	-0.00151088	0.00548593	0.00756288	0.00664412	0.00589631	0.00449928	0.00426022	0.000602825	0.00449358	0	0	-0.00196459	0.000495576	-0.00322387
-0.00367143	2010-11-13 19:00:00	0.0311542	0.0348256	0.00367143	-0.00383221	0.00292951	0.00540316	0.00405576	0.00135741	-0.00286257	-0.00580237	-0.00389183	-0.00155468	0.00556481	0.00760227	0.00674669	0.0059075	0.00488298	0.00440336	0.000619936	0.00462576	0	0	-0.00190996	0.000580112	-0.00367143
-0.00200784	2010-11-13 19:30:00	0.0332784	0.0352862	0.00200784	-0.00383221	0.00284108	0.00551808	0.00413509	0.00135713	-0.0029166	-0.00605216	-0.00405719	-0.00159803	0.00553306	0.00768757	0.00682059	0.00585716	0.00516221	0.00454733	0.000637536	0.00477028	0	0	-0.00178694	0.000662246	-0.00200784
-0.000956025	2010-11-13 20:00:00	0.0346945	0.0356505	0.000956025	-0.00383221	0.0026884	0.00567317	0.00423082	0.00135436	-0.00295928	-0.00626858	-0.00421846	-0.00164069	0.00553306	0.00782567	0.00670487	0.00580144	0.00538354	0.00468779	0.000655726	0.00490314	0	0	-0.00160435	0.000732107	-0.000956025
-0.00150749	2010-11-13 20:30:00	0.0346945	0.036202	0.00150749	-0.00383221	0.0026435	0.00581154	0.00426265	0.00135575	-0.00298332	-0.00645255	-0.0043787	-0.00168381	0.00589577	0.00785399	0.00648948	0.00575106	0.00553886	0.00481826	0.000674394	0.00503175	0	0	-0.00137414	0.000779691	-0.00150749
-0.00309423	2010-11-13 21:00:00	0.0325703	0.0356645	0.00309423	-0.00383221	0.00265144	0.00576154	0.00422221	0.0013513	-0.00299102	-0.00663282	-0.00453523	-0.00172583	0.00589577	0.00745577	0.00623412	0.00565072	0.00568353	0.00493635	0.000692885	0.00516095	0	0	-0.00111066	0.000795703	-0.00309423
-0.00234796	2010-11-13 21:30:00	0.0318623	0.0342103	0.00234796	-0.00383221	0.00265144	0.00557744	0.00415557	0.00132881	-0.00300041	-0.00675251	-0.00470006	-0.00177001	0.00524923	0.00701047	0.00602689	0.00555589	0.00574537	0.00502159	0.000711105	0.00528895	0	0	-0.000829689	0.000772413	-0.00234796
-0.00136494	2010-11-13 22:00:00	0.0318623	0.0332272	0.00136494	-0.00383221	0.00250534	0.00544039	0.00403902	0.00131073	-0.00298494	-0.00687547	-0.00486091	-0.00181573	0.0048158	0.00679544	0.00601637	0.0054721	0.00579783	0.00510175	0.000729206	0.00541554	0	0	-0.000547442	0.000704433	-0.00136494
-0.00101654	2010-11-13 22:30:00	0.0325703	0.0335868	0.00101654	-0.00383221	0.00278651	0.0053671	0.00395849	0.00131598	-0.00299314	-0.00703886	-0.00502499	-0.00185997	0.00494184	0.00686047	0.00615996	0.00536626	0.00582811	0.00514924	0.000747151	0.00554503	0	0	-0.000279473	0.000589345	-0.00101654
-0.00293837	2010-11-13 23:00:00	0.0311542	0.0340926	0.00293837	-0.00383221	0.00300827	0.00530202	0.0039726	0.00134376	-0.00302772	-0.00720731	-0.00517475	-0.00190426	0.0051232	0.00701081	0.00636194	0.00529388	0.00581747	0.00517522	0.000762424	0.00567878	0	0	-3.96579e-05	0.000428109	-0.00293837
-0.000465181	2010-11-13 23:30:00	0.0339864	0.0344516	0.000465181	-0.00383221	0.00300343	0.00534234	0.00404212	0.00137544	-0.00306207	-0.00736356	-0.00530979	-0.00194826	0.00515496	0.00720439	0.00653524	0.00533872	0.0057659	0.00522967	0.00077602	0.00581333	0	0	0.000160703	0.000225208	-0.000465181
0.000525787	2010-11-14	0.0361106	0.0355848	-0.000525787	-0.00383221	0.00316404	0.00557086	0.00420174	0.00140491	-0.00309487	-0.00749645	-0.00544637	-0.00199396	0.00532813	0.00752383	0.00672512	0.00546709	0.0057088	0.00530752	0.000793359	0.0059512	0	0	0.000313585	-1.1511e-05	0.000525787
0.000454726	2010-11-14 00:30:00	0.0368186	0.0363639	-0.000454726	-0.00383221	0.0029568	0.00590858	0.0043963	0.00143436	-0.00310945	-0.00763118	-0.00560891	-0.00204188	0.00569085	0.00772964	0.00679797	0.00559539	0.00566581	0.00536779	0.000812206	0.00608841	0	0	0.000414688	-0.000271271	0.000454726
0.00153161	2010-11-14 01:00:00	0.0382347	0.0367031	-0.00153161	-0.00383221	0.00312883	0.00615629	0.00453894	0.00149326	-0.00314252	-0.00779814	-0.00577925	-0.00209009	0.00561195	0.00783103	0.00691579	0.00568465	0.00558573	0.00542143	0.000831076	0.00622377	0	0	0.000463605	-0.000541064	0.00153161
-0.00144197	2010-11-14 01:30:00	0.0361106	0.0375526	0.00144197	-0.00383221	0.00356925	0.00618106	0.00457915	0.00157495	-0.00322809	-0.00795255	-0.00595149	-0.00213618	0.00584044	0.00782835	0.00734662	0.00585217	0.00553356	0.00548305	0.000850399	0.00635694	0	0	0.000463702	-0.000806541	-0.00144197
-0.00126708	2010-11-14 02:00:00	0.0368186	0.0380857	0.00126708	-0.00383221	0.00388389	0.00619646	0.00468072	0.00163	-0.00332149	-0.00811279	-0.00612046	-0.00218045	0.0055013	0.00809115	0.00769857	0.00613223	0.00554786	0.00556323	0.000869716	0.00648926	0	0	0.000421728	-0.00105302	-0.00126708
0.00103479	2010-11-14 02:30:00	0.0410669	0.0400321	-0.00103479	-0.00383221	0.00384383	0.00643349	0.00496957	0.00169308	-0.00342663	-0.00826619	-0.00628201	-0.0022256	0.00597467	0.00888637	0.00809963	0.00637215	0.00556225	0.00563833	0.000888478	0.00662227	0	0	0.000347193	-0.00126654	0.00103479
0.00142601	2010-11-14 03:00:00	0.0438991	0.0424731	-0.00142601	-0.00383221	0.00390808	0.00704252	0.00523616	0.00174341	-0.00352781	-0.00841442	-0.00644362	-0.00227016	0.00681795	0.00944097	0.00840791	0.00658823	0.0055803	0.00571846	0.000906977	0.0067536	0	0	0.000251569	-0.00143482	0.00142601
-7.08479e-05	2010-11-14 03:30:00	0.0431911	0.0432619	7.08479e-05	-0.00383221	0.00370566	0.00751728	0.00556091	0.00181978	-0.00364019	-0.0085394	-0.00660419	-0.00231426	0.00691222	0.0095966	0.00848004	0.00680148	0.00558217	0.00579996	0.000925215	0.00689159	0	0	0.000147386	-0.0015481	-7.08479e-05
-0.000908356	2010-11-14 04:00:00	0.0438991	0.0448075	0.000908356	-0.00383221	0.00434366	0.00779107	0.00574651	0.00191374	-0.00380203	-0.0086683	-0.00675443	-0.00235552	0.00694398	0.00961797	0.00886532	0.00708691	0.00561105	0.00587538	0.000943745	0.00703313	0	0	4.72797e-05	-0.00159979	-0.000908356
-0.00124174	2010-11-14 04:30:00	0.0446072	0.0458489	0.00124174	-0.00383221	0.00435643	0.00769565	0.00577163	0.00196022	-0.00393495	-0.00875844	-0.00690045	-0.00239474	0.00707002	0.00998636	0.00917222	0.00746616	0.00573747	0.00594615	0.000961268	0.00716991	0	0	-3.69136e-05	-0.00158685	-0.00124174
0.000799924	2010-11-14 05:00:00	0.0481474	0.0473475	-0.000799924	-0.00383221	0.0042086	0.007934	0.00601322	0.00198633	-0.00403797	-0.00884953	-0.00705085	-0.00243292	0.00725137	0.0105847	0.00935894	0.00764813	0.00586528	0.00602257	0.000977311	0.00730538	0	0	-9.49801e-05	-0.00150987	0.000799924
-0.00128915	2010-11-14 05:30:00	0.0481474	0.0494366	0.00128915	-0.00383221	0.00414435	0.00828417	0.00617548	0.0020169	-0.00414053	-0.00897071	-0.00718718	-0.002471	0.00822888	0.0109324	0.00942469	0.00775423	0.00604176	0.0060893	0.000993339	0.00744458	0	0	-0.000119001	-0.00137294	-0.00128915
-0.00238006	2010-11-14 06:00:00	0.0474394	0.0498195	0.00238006	-0.00383221	0.00428077	0.008615	0.00631021	0.00202887	-0.00422411	-0.00908754	-0.00732071	-0.00250905	0.00801576	0.0108089	0.0091901	0.00786569	0.00621959	0.00614388	0.00100849	0.00759291	0	0	-0.000103847	-0.00118326	-0.00238006
-0.00261293	2010-11-14 06:30:00	0.0467313	0.0493442	0.00261293	-0.00383221	0.0040238	0.00863682	0.00641959	0.00205138	-0.00431606	-0.00922513	-0.00744425	-0.00254599	0.00770837	0.010499	0.00903915	0.00791582	0.00641285	0.00622889	0.00102369	0.00774657	0	0	-4.74727e-05	-0.000950596	-0.00261293
-0.000404852	2010-11-14 07:00:00	0.0488555	0.0492604	0.000404852	-0.00383221	0.00412191	0.00852191	0.00629168	0.00203449	-0.00440401	-0.00939214	-0.00756848	-0.00258247	0.00747987	0.0102825	0.00904519	0.00796041	0.00667621	0.006328	0.00103871	0.00789639	0	0	4.89873e-05	-0.000686575	-0.000404852
-0.00301985	2010-11-14 07:30:00	0.0460233	0.0490431	0.00301985	-0.00383221	0.00388873	0.00835862	0.00619188	0.00198309	-0.00441554	-0.00957468	-0.00768986	-0.00261669	0.00734564	0.0102718	0.00899812	0.0079321	0.00689264	0.00643749	0.00105126	0.00804343	0	0	0.000181322	-0.000403952	-0.00301985
-0.00170828	2010-11-14 08:00:00	0.0474394	0.0491477	0.00170828	-0.00383221	0.00358995	0.00830337	0.00617238	0.00194526	-0.00439977	-0.00977315	-0.00780446	-0.0026482	0.00747987	0.0103475	0.00886373	0.00780383	0.00706705	0.00655262	0.00106477	0.00818847	0	0	0.000342519	-0.000115865	-0.00170828
-0.00283797	2010-11-14 08:30:00	0.0467313	0.0495693	0.00283797	-0.00383221	0.00383416	0.00816338	0.0059819	0.00192107	-0.00440196	-0.00999505	-0.00792311	-0.00267915	0.0077637	0.010258	0.0088022	0.00767009	0.00722704	0.00668186	0.0010794	0.00832988	0	0	0.000523188	0.000164852	-0.00283797
-0.00438321	2010-11-14 09:00:00	0.0446072	0.0489904	0.00438321	-0.00383221	0.00389356	0.00790862	0.0058365	0.00189909	-0.00440067	-0.0102177	-0.00805317	-0.00270808	0.00743273	0.00994126	0.00877037	0.00762567	0.00735919	0.00683305	0.00109433	0.00846942	0	0	0.00071211	0.000426275	-0.00438321
-0.00139798	2010-11-14 09:30:00	0.0474394	0.0488374	0.00139798	-0.00383221	0.00403657	0.00768846	0.00576016	0.00189714	-0.00442044	-0.0104667	-0.0081844	-0.00273658	0.00686509	0.00988462	0.0088995	0.00765374	0.00752024	0.00700151	0.00110896	0.00860693	0	0	0.000896869	0.000657895	-0.00139798
-0.00219631	2010-11-14 10:00:00	0.0481474	0.0503437	0.00219631	-0.00383221	0.00413952	0.00756549	0.00566598	0.0019052	-0.00441872	-0.0107304	-0.0083151	-0.00276753	0.00733027	0.0102327	0.00925112	0.00771511	0.00765987	0.00717193	0.00112296	0.00873198	0	0	0.00106455	0.000850993	-0.00219631
-0.00143791	2010-11-14 10:30:00	0.0509796	0.0524175	0.00143791	-0.00383221	0.0044497	0.00775384	0.00576756	0.0019646	-0.00443859	-0.0109728	-0.00843399	-0.00279762	0.0076059	0.0105751	0.00973607	0.00779331	0.00770015	0.00736157	0.00113577	0.0088477	0	0	0.00120245	0.000998928	-0.00143791
-0.00187359	2010-11-14 11:00:00	0.0531038	0.0549774	0.00187359	-0.00383221	0.00484659	0.00793942	0.00597301	0.0020674	-0.00450115	-0.0111346	-0.00854935	-0.00282708	0.00788973	0.0109868	0.0103073	0.00802248	0.00769757	0.00758119	0.00114837	0.0089658	0	0	0.00129885	0.00109731	-0.00187359
-0.0014763	2010-11-14 11:30:00	0.056644	0.0581203	0.0014763	-0.00383221	0.00515195	0.00827187	0.00626748	0.00217608	-0.00459455	-0.0113157	-0.0086637	-0.00285369	0.00817355	0.0116773	0.0109811	0.00844107	0.00773573	0.00776725	0.00116156	0.00908755	0	0	0.00134367	0.00114412	-0.0014763
0.00037641	2010-11-14 12:00:00	0.0623084	0.061932	-0.00037641	-0.00383221	0.00525799	0.00882433	0.00667287	0.00228558	-0.00468974	-0.0114937	-0.00877988	-0.00287844	0.00894612	0.0125721	0.0116099	0.00890411	0.00778533	0.00789826	0.00117659	0.00920403	0	0	0.00132914	0.00113968	0.00037641
0.00122654	2010-11-14 12:30:00	0.0665567	0.0653302	-0.00122654	-0.00383221	0.00528701	0.00951515	0.00714205	0.00240479	-0.00481929	-0.0116752	-0.00890266	-0.00290085	0.00945026	0.0133774	0.012205	0.00934477	0.00783296	0.00805287	0.00119207	0.00931899	0	0	0.00125037	0.00108671	0.00122654
-0.00130999	2010-11-14 13:00:00	0.0672648	0.0685748	0.00130999	-0.00383221	0.00558095	0.010138	0.00753884	0.00252985	-0.00495911	-0.0118373	-0.00902793	-0.00292508	0.0101757	0.0138904	0.0126841	0.00983592	0.00784815	0.00820076	0.00120742	0.00943053	0	0	0.0011058	0.000990112	-0.00130999
-0.00291412	2010-11-14 13:30:00	0.0679728	0.0708869	0.00291412	-0.00383221	0.00600821	0.0105283	0.00787053	0.00261581	-0.00511196	-0.0119633	-0.00915242	-0.00294617	0.0102464	0.0144858	0.0129965	0.0103615	0.00792672	0.00834371	0.00122164	0.00953347	0	0	0.000897479	0.000856885	-0.00291412
-0.00132958	2010-11-14 14:00:00	0.070805	0.0721346	0.00132958	-0.00383221	0.0054155	0.010877	0.00816213	0.00266974	-0.0052786	-0.0121012	-0.00927111	-0.00296602	0.0107905	0.0150025	0.0131459	0.0107748	0.00808321	0.00846941	0.00123558	0.00963054	0	0	0.000631206	0.000695804	-0.00132958
0.00152512	2010-11-14 14:30:00	0.0743453	0.0728202	-0.00152512	-0.00383221	0.00556644	0.0112632	0.00832404	0.00269756	-0.00543218	-0.0122782	-0.00938113	-0.00298455	0.0109636	0.0151585	0.0130933	0.0110018	0.00829591	0.0085607	0.00124977	0.00972007	0	0	0.00031643	0.000517076	0.00152512
-0.00392435	2010-11-14 15:00:00	0.0686809	0.0726053	0.00392435	-0.00383221	0.00559062	0.0114001	0.00841437	0.00271981	-0.00558592	-0.0124515	-0.00949655	-0.00300414	0.0111132	0.0149784	0.0130576	0.0111418	0.00853059	0.00866209	0.00126475	0.00980434	0	0	-3.40534e-05	0.000331872	-0.00392435
-0.00128438	2010-11-14 15:30:00	0.070097	0.0713814	0.00128438	-0.00383221	0.00547974	0.0113918	0.00842527	0.00273759	-0.00573044	-0.0126517	-0.00961748	-0.00302009	0.0106327	0.0148227	0.012955	0.0112608	0.0088267	0.00877552	0.00127982	0.00989847	0	0	-0.000404641	0.000151755	-0.00128438
-0.00184326	2010-11-14 16:00:00	0.0693889	0.0712322	0.00184326	-0.00383221	0.00571428	0.0112008	0.00837216	0.00274593	-0.00587162	-0.0128279	-0.00973662	-0.00303504	0.0108612	0.0149027	0.0129377	0.0112694	0.00913376	0.00889496	0.00129514	0.00999724	0	0	-0.00077767	-1.19775e-05	-0.00184326
-0.00269041	2010-11-14 16:30:00	0.0679728	0.0706632	0.00269041	-0.00383221	0.00573673	0.0112257	0.00834497	0.00272123	-0.00597365	-0.0130033	-0.00985324	-0.00305068	0.0108612	0.0148526	0.012874	0.0111901	0.00943056	0.00902149	0.00130884	0.0100922	0	0	-0.00113436	-0.000149007	-0.00269041
0.000385179	2010-11-14 17:00:00	0.070097	0.0697118	-0.000385179	-0.00383221	0.00546697	0.0112867	0.00840457	0.00274064	-0.00605247	-0.0131958	-0.00995838	-0.00306319	0.0106798	0.0147171	0.0127439	0.0111064	0.00974001	0.00913177	0.00132067	0.010182	0	0	-0.00145589	-0.000250719	0.000385179
-0.00116237	2010-11-14 17:30:00	0.0686809	0.0698433	0.00116237	-0.00383221	0.00587663	0.0113793	0.00841546	0.00276648	-0.00611969	-0.0133781	-0.0100453	-0.0030768	0.0106245	0.014594	0.0127283	0.0110674	0.0100425	0.00922957	0.00133299	0.0102737	0	0	-0.00172455	-0.000310879	-0.00116237
-0.00382284	2010-11-14 18:00:00	0.0658487	0.0696715	0.00382284	-0.00383221	0.00588631	0.011349	0.00845745	0.00279234	-0.00617801	-0.0135727	-0.0101395	-0.00308983	0.0106563	0.0144803	0.012716	0.0110395	0.0103223	0.0093379	0.00134562	0.010352	0	0	-0.00192489	-0.000326205	-0.00382284
-0.00038508	2010-11-14 18:30:00	0.0693889	0.069774	0.00038508	-0.00383221	0.00595539	0.011457	0.00856694	0.00282069	-0.00622813	-0.0137527	-0.0102245	-0.00310558	0.0104513	0.0145209	0.0126894	0.0110005	0.0105677	0.00944101	0.00135719	0.0104307	0	0	-0.00204482	-0.000296762	-0.00038508
-0.00079106	2010-11-14 19:00:00	0.0693889	0.07018	0.00079106	-0.00383221	0.00577059	0.0115927	0.00866135	0.00282738	-0.00624489	-0.0139168	-0.0103088	-0.00311952	0.0106563	0.0145832	0.0126587	0.0109558	0.0107837	0.00954539	0.00136739	0.0105023	0	0	-0.00207647	-0.000226123	-0.00079106
0.000356318	2010-11-14 19:30:00	0.070805	0.0704487	-0.000356318	-0.00383221	0.00570634	0.0118959	0.00879608	0.00283265	-0.00623573	-0.014048	-0.0103859	-0.0031315	0.0105538	0.0145236	0.0124885	0.0108945	0.0109379	0.00964832	0.00137594	0.0105667	0	0	-0.00201686	-0.000121275	0.000356318
-0.000911056	2010-11-14 20:00:00	0.0693889	0.0703	0.000911056	-0.00383221	0.00562101	0.0119303	0.00882075	0.00282324	-0.00623216	-0.0141428	-0.0104497	-0.00314316	0.0105774	0.0143354	0.0122579	0.0108163	0.0110247	0.00973969	0.00138454	0.0106294	0	0	-0.00186827	7.77806e-06	-0.000911056
-0.000854186	2010-11-14 20:30:00	0.0686809	0.0695351	0.000854186	-0.00383221	0.00542034	0.0118375	0.00876798	0.00280544	-0.0062355	-0.0142327	-0.010513	-0.00315483	0.0103724	0.0140565	0.0120546	0.0107046	0.0110795	0.00980773	0.00139255	0.0106936	0	0	-0.00163817	0.000148671	-0.000854186
-0.00106869	2010-11-14 21:00:00	0.0679728	0.0690415	0.00106869	-0.00383221	0.00572879	0.0116546	0.00858455	0.00279321	-0.00624975	-0.0143165	-0.0105779	-0.00316772	0.010065	0.0136923	0.0120104	0.0105876	0.011115	0.00984842	0.00140003	0.0107571	0	0	-0.00133893	0.000287583	-0.00106869
-0.00365642	2010-11-14 21:30:00	0.0651406	0.068797	0.00365642	-0.00383221	0.00574156	0.0113585	0.00846273	0.0027646	-0.0062568	-0.014381	-0.0106317	-0.0031809	0.00988367	0.013633	0.0121098	0.0105207	0.0110838	0.00988102	0.00140727	0.0108098	0	0	-0.000987052	0.000410306	-0.00365642
-0.000462704	2010-11-14 22:00:00	0.0686809	0.0691436	0.000462704	-0.00383221	0.0055585	0.0113073	0.00845447	0.00275263	-0.00625445	-0.0144112	-0.0106796	-0.00319491	0.0098683	0.013763	0.0122092	0.0104929	0.0110211	0.00991253	0.00141331	0.0108614	0	0	-0.000602146	0.000503401	-0.000462704
0.000523593	2010-11-14 22:30:00	0.070805	0.0702814	-0.000523593	-0.00383221	0.00564036	0.0113393	0.00840577	0.00273929	-0.00624635	-0.0144251	-0.0107158	-0.00320938	0.0101675	0.014123	0.0122965	0.0104538	0.0109363	0.00993265	0.0014177	0.0109083	0	0	-0.000205695	0.00055534	0.000523593
-0.00300235	2010-11-14 23:00:00	0.0679728	0.0709752	0.00300235	-0.00383221	0.00559062	0.0114431	0.0084754	0.00275202	-0.00626126	-0.0144779	-0.0107369	-0.00322428	0.0104513	0.0141135	0.0123365	0.0104539	0.010858	0.00991821	0.00142326	0.0109541	0	0	0.000180357	0.000557527	-0.00300235
-0.00242415	2010-11-14 23:30:00	0.0686809	0.071105	0.00242415	-0.00383221	0.00588147	0.0114236	0.00847099	0.00278955	-0.00627098	-0.0145296	-0.0107809	-0.00323987	0.0100886	0.0140132	0.0124072	0.01051	0.0107819	0.00991439	0.00142894	0.0110085	0	0	0.000535043	0.000505111	-0.00242415
-0.00250019	2010-11-15	0.0693889	0.0718891	0.00250019	-0.00383221	0.00606626	0.0113185	0.00845865	0.00281264	-0.00628344	-0.0145682	-0.0108133	-0.00325557	0.0101439	0.014115	0.0126676	0.0106718	0.0107305	0.00992259	0.00143192	0.0110654	0	0	0.000839733	0.000397498	-0.00250019
-0.000746061	2010-11-15 00:30:00	0.0722211	0.0729672	0.000746061	-0.00383221	0.00591843	0.0114695	0.00858799	0.00282986	-0.00628004	-0.0145995	-0.0108287	-0.0032717	0.0103253	0.014444	0.0128851	0.0108167	0.0107019	0.0099361	0.00143523	0.0111115	0	0	0.00107934	0.000238527	-0.000746061
0.000814848	2010-11-15 01:00:00	0.0750533	0.0742385	-0.000814848	-0.00383221	0.0058718	0.011716	0.00873913	0.00284988	-0.00628288	-0.0146254	-0.0108441	-0.00328891	0.0106563	0.0148392	0.0130615	0.0108947	0.0106552	0.0099571	0.00143839	0.0111532	0	0	0.00124324	3.62765e-05	0.000814848
-0.0016099	2010-11-15 01:30:00	0.0736372	0.0752471	0.0016099	-0.00383221	0.00589598	0.0119955	0.00886824	0.00287987	-0.00630428	-0.0146531	-0.010854	-0.00330864	0.0110425	0.0150029	0.0131662	0.0110064	0.010618	0.00996401	0.00144066	0.0111905	0	0	0.00132589	-0.000197476	-0.0016099
-0.00157819	2010-11-15 02:00:00	0.0736372	0.0752154	0.00157819	-0.00383221	0.00602447	0.0120673	0.00892496	0.00291351	-0.0063418	-0.0146853	-0.0108626	-0.00332869	0.0108612	0.0150136	0.0131796	0.0111515	0.0106115	0.00997061	0.00144126	0.0112274	0	0	0.00132709	-0.000448103	-0.00157819
-0.00158882	2010-11-15 02:30:00	0.0736372	0.075226	0.00158882	-0.00383221	0.00608871	0.0119801	0.0089416	0.00292687	-0.00639477	-0.0146785	-0.0108582	-0.00334782	0.0108847	0.015076	0.013278	0.0112853	0.0106201	0.00999293	0.00144125	0.0112693	0	0	0.00125183	-0.000699199	-0.00158882
-0.00175416	2010-11-15 03:00:00	0.0736372	0.0753914	0.00175416	-0.00383221	0.00602756	0.0120037	0.0089459	0.0029105	-0.00641014	-0.0146391	-0.0108419	-0.0033663	0.0110425	0.0151789	0.013394	0.0113857	0.0106544	0.0100037	0.00144012	0.0113179	0	0	0.00110981	-0.000933795	-0.00175416
-0.000991541	2010-11-15 03:30:00	0.0743453	0.0753368	0.000991541	-0.00383221	0.00584451	0.0121118	0.00899447	0.00290382	-0.00642344	-0.0145568	-0.010822	-0.00338589	0.0110661	0.0153495	0.0133766	0.0114468	0.0106784	0.00999912	0.0014398	0.0113671	0	0	0.00091468	-0.0011356	-0.000991541
-0.00169987	2010-11-15 04:00:00	0.0736372	0.0753371	0.00169987	-0.00383221	0.00584935	0.0122057	0.00899711	0.00291102	-0.00645455	-0.0144541	-0.0108101	-0.00340672	0.0111686	0.0153981	0.0133632	0.0114524	0.0107251	0.00997563	0.0014368	0.0114189	0	0	0.000682994	-0.00129017	-0.00169987
-0.00370953	2010-11-15 04:30:00	0.0715131	0.0752226	0.00370953	-0.00383221	0.00603724	0.0120742	0.00894566	0.00290827	-0.0064803	-0.0143383	-0.0107892	-0.00342885	0.0113417	0.015283	0.0133264	0.0114748	0.0108014	0.00994452	0.00143448	0.0114726	0	0	0.000433015	-0.00138591	-0.00370953
-0.00334232	2010-11-15 05:00:00	0.070805	0.0741473	0.00334232	-0.00383221	0.00586212	0.01194	0.00890689	0.00288966	-0.00649763	-0.0142389	-0.0107526	-0.00344732	0.0109872	0.0151693	0.0131439	0.0114858	0.010897	0.00990899	0.00143174	0.0115249	0	0	0.00018347	-0.00141487	-0.00334232
-0.00148111	2010-11-15 05:30:00	0.0722211	0.0737022	0.00148111	-0.00383221	0.00576091	0.0119165	0.00885545	0.00286049	-0.00648529	-0.0141393	-0.0107272	-0.00346673	0.011019	0.0151192	0.0129214	0.0114242	0.0110218	0.0098667	0.00143101	0.0115772	0	0	-4.76991e-05	-0.0013732	-0.00148111
-0.002951	2010-11-15 06:00:00	0.070097	0.073048	0.002951	-0.00383221	0.00556644	0.01194	0.00882637	0.00281825	-0.00643229	-0.0139884	-0.0107009	-0.0034873	0.0110343	0.0149092	0.0126179	0.0112735	0.0111122	0.00983336	0.00142866	0.0116349	0	0	-0.000244487	-0.00126135	-0.002951
-0.00200763	2010-11-15 06:30:00	0.0693889	0.0713965	0.00200763	-0.00383221	0.00522896	0.0118721	0.00876379	0.00275963	-0.00635671	-0.0138365	-0.0106689	-0.00350816	0.0107034	0.0144016	0.0122179	0.0110503	0.0111568	0.00980077	0.00142498	0.0116965	0	0	-0.000393806	-0.00108393	-0.00200763
-0.00233631	2010-11-15 07:00:00	0.0672648	0.0696011	0.00233631	-0.00383221	0.0049654	0.0116311	0.00856912	0.00267407	-0.00626046	-0.0137013	-0.0106328	-0.00352838	0.0103253	0.0139264	0.0118097	0.0108383	0.0112295	0.00973677	0.00142183	0.0117643	0	0	-0.000486261	-0.00084935	-0.00233631
-0.00406978	2010-11-15 07:30:00	0.0637245	0.0677943	0.00406978	-0.00383221	0.00458787	0.0112628	0.00826232	0.00257871	-0.00615208	-0.013582	-0.0105962	-0.00354907	0.0100415	0.0135393	0.0115049	0.0105759	0.0113028	0.00968346	0.00141919	0.0118331	0	0	-0.000516668	-0.000569224	-0.00406978
-0.00547942	2010-11-15 08:00:00	0.0608923	0.0663717	0.00547942	-0.00383221	0.00481756	0.0107574	0.00788182	0.00249062	-0.00603493	-0.0134799	-0.010558	-0.00356848	0.00973408	0.0131318	0.0112404	0.0102636	0.0113311	0.00962429	0.00141616	0.0118984	0	0	-0.000484304	-0.000257575	-0.00547942
-0.00568422	2010-11-15 08:30:00	0.0587682	0.0644524	0.00568422	-0.00383221	0.00458129	0.0101151	0.00750178	0.00238336	-0.00588668	-0.0133547	-0.0105198	-0.00358833	0.00942669	0.0128097	0.0108969	0.00998473	0.0112947	0.00958491	0.00141457	0.0119633	0	0	-0.000392892	6.99932e-05	-0.00568422
-0.00349604	2010-11-15 09:00:00	0.0594762	0.0629722	0.00349604	-0.00383221	0.00423588	0.00972208	0.00722286	0.00228356	-0.00573181	-0.0132319	-0.0104826	-0.00360945	0.00914286	0.0125607	0.0106505	0.00968904	0.0112116	0.00955055	0.00141169	0.0120322	0	0	-0.000250317	0.000397193	-0.00349604
-0.00298222	2010-11-15 09:30:00	0.0594762	0.0624584	0.00298222	-0.00383221	0.0043098	0.0094452	0.00694657	0.00220933	-0.00559126	-0.0131301	-0.0104428	-0.00362905	0.00919819	0.0121639	0.0105879	0.00944384	0.0111105	0.00951914	0.00140653	0.0121031	0	0	-6.81163e-05	0.000707923	-0.00298222
-0.00477566	2010-11-15 10:00:00	0.056644	0.0614197	0.00477566	-0.00383221	0.00421827	0.0091711	0.00673728	0.00216593	-0.00545494	-0.013039	-0.0103865	-0.00364848	0.00859878	0.0119042	0.0105119	0.00931557	0.010976	0.00947934	0.00140159	0.0121746	0	0	0.000139241	0.00098707	-0.00477566
-0.00449674	2010-11-15 10:30:00	0.0573521	0.0618488	0.00449674	-0.00383221	0.00450427	0.00883749	0.00657049	0.00215508	-0.00532371	-0.0129348	-0.0103349	-0.00366906	0.00853627	0.0119761	0.0106686	0.00920983	0.0108253	0.00944732	0.00139669	0.0122395	0	0	0.000355243	0.00122124	-0.00449674
-0.00493712	2010-11-15 11:00:00	0.0580601	0.0629972	0.00493712	-0.00383221	0.00449634	0.00857879	0.00643479	0.00214701	-0.00521583	-0.0128286	-0.010288	-0.00368952	0.00907216	0.01224	0.0109445	0.00920432	0.0106604	0.00941723	0.00139253	0.0123016	0	0	0.000562335	0.00139934	-0.00493712
-0.00351648	2010-11-15 11:30:00	0.0601843	0.0637008	0.00351648	-0.00383221	0.00463277	0.00867173	0.00647941	0.00215365	-0.0051132	-0.0127053	-0.0102387	-0.00371026	0.00873301	0.0124187	0.0111241	0.00924362	0.010438	0.00938948	0.00138923	0.0123706	0	0	0.00074301	0.00151312	-0.00351648
-0.00408732	2010-11-15 12:00:00	0.0616004	0.0656877	0.00408732	-0.00383221	0.00474539	0.00884205	0.00663078	0.00220558	-0.00505045	-0.0125711	-0.0102044	-0.00373005	0.00922995	0.0127844	0.0114379	0.0093722	0.0102085	0.00935364	0.00138582	0.0124413	0	0	0.000880905	0.00155749	-0.00408732
-0.00383519	2010-11-15 12:30:00	0.0637245	0.0675597	0.00383519	-0.00383221	0.00502171	0.00912435	0.00676275	0.00226062	-0.00502771	-0.0124554	-0.0101638	-0.00374873	0.00940312	0.0130618	0.0117742	0.0096233	0.0100408	0.00932869	0.00138187	0.0125116	0	0	0.000961873	0.00153076	-0.00383519
-0.00454776	2010-11-15 13:00:00	0.0644326	0.0689804	0.00454776	-0.00383221	0.00499927	0.00928501	0.00697095	0.00231844	-0.00503144	-0.0123368	-0.0101214	-0.00376762	0.00965519	0.0134883	0.012002	0.00984064	0.00986725	0.00927321	0.00137824	0.0125816	0	0	0.000974966	0.0014348	-0.00454776
-0.00356775	2010-11-15 13:30:00	0.0665567	0.0701245	0.00356775	-0.00383221	0.00490116	0.0095937	0.00716528	0.00234792	-0.00505049	-0.0122112	-0.010086	-0.00378666	0.00999433	0.0137481	0.0121477	0.0100637	0.00970443	0.0092108	0.00137562	0.0126501	0	0	0.000913259	0.00127493	-0.00356775
-0.00372879	2010-11-15 14:00:00	0.0672648	0.0709936	0.00372879	-0.00383221	0.00493502	0.00983746	0.00730947	0.00238239	-0.00507317	-0.0120754	-0.0100549	-0.00380474	0.0102146	0.0139876	0.0122605	0.0102199	0.00959792	0.00916395	0.00137356	0.0127173	0	0	0.000774484	0.00105981	-0.00372879
-0.00500202	2010-11-15 14:30:00	0.0658487	0.0708507	0.00500202	-0.00383221	0.00493328	0.0100517	0.00741213	0.00239907	-0.0050978	-0.0119881	-0.0100426	-0.00382153	0.010065	0.0139375	0.0122781	0.0103873	0.00953805	0.00910772	0.00137189	0.0127888	0	0	0.000561404	0.000801029	-0.00500202
-0.00444211	2010-11-15 15:00:00	0.0658487	0.0702908	0.00444211	-0.00383221	0.00475816	0.0100103	0.00745916	0.00239438	-0.00513847	-0.0119067	-0.0100236	-0.00384206	0.010065	0.0141001	0.0121419	0.0104875	0.00953637	0.00905543	0.00137072	0.0128604	0	0	0.000281891	0.000512646	-0.00444211
-0.00436584	2010-11-15 15:30:00	0.0651406	0.0695064	0.00436584	-0.00383221	0.00466663	0.00999765	0.00739384	0.00237521	-0.00517987	-0.0118268	-0.0100064	-0.00386278	0.0102228	0.0140308	0.0119828	0.0104816	0.00957256	0.00903323	0.0013697	0.0129285	0	0	-5.1309e-05	0.000210492	-0.00436584
-0.00529373	2010-11-15 16:00:00	0.0630165	0.0683102	0.00529373	-0.00383221	0.00475332	0.00987175	0.00727861	0.00235104	-0.00522182	-0.0117873	-0.00999324	-0.0038821	0.0103171	0.0137803	0.0117942	0.0103812	0.00963566	0.00900653	0.00137013	0.0129969	0	0	-0.000421148	-8.86453e-05	-0.00529373
-0.0053583	2010-11-15 16:30:00	0.0608923	0.0662506	0.0053583	-0.00383221	0.00474055	0.00973044	0.00722871	0.00234101	-0.0052496	-0.0117781	-0.00999528	-0.00390107	0.00975765	0.0133526	0.0116054	0.0103086	0.0097109	0.00896379	0.0013712	0.0130712	0	0	-0.000807157	-0.000367966	-0.0053583
-0.00326701	2010-11-15 17:00:00	0.0616004	0.0648674	0.00326701	-0.00383221	0.00465521	0.00956995	0.00711624	0.00231074	-0.00525251	-0.0117575	-0.0100107	-0.00391582	0.00945026	0.0132485	0.0116062	0.0102194	0.00980931	0.00892928	0.00137416	0.0131452	0	0	-0.0011866	-0.000611675	-0.00326701
-0.00527805	2010-11-15 17:30:00	0.0594762	0.0647543	0.00527805	-0.00383221	0.00477441	0.00952715	0.00709135	0.00231681	-0.00528339	-0.0117548	-0.0100332	-0.00392869	0.00965519	0.0132661	0.0117108	0.010158	0.00993228	0.0089052	0.00137705	0.013214	0	0	-0.00153588	-0.000806018	-0.00527805
-0.00633666	2010-11-15 18:00:00	0.0580601	0.0643968	0.00633666	-0.00383221	0.00493328	0.00954356	0.00703869	0.00231378	-0.00528805	-0.0117933	-0.0100527	-0.00394136	0.00967875	0.0133663	0.0115367	0.0100688	0.0100369	0.00888405	0.00138041	0.0132954	0	0	-0.001832	-0.000940246	-0.00633666
-0.00676965	2010-11-15 18:30:00	0.056644	0.0634136	0.00676965	-0.00383221	0.00451879	0.00947468	0.00712759	0.00230627	-0.00525313	-0.0118425	-0.0100841	-0.00395113	0.00968695	0.0133973	0.0112793	0.00993477	0.0100903	0.00886789	0.00138454	0.01337	0	0	-0.00205418	-0.00100746	-0.00676965
-0.00354974	2010-11-15 19:00:00	0.0594762	0.0630259	0.00354974	-0.00383221	0.00462483	0.00965584	0.007144	0.00230015	-0.00522056	-0.0118941	-0.0101286	-0.00396028	0.0098601	0.013014	0.0109584	0.00981759	0.0101589	0.00888372	0.00138975	0.0134449	0	0	-0.00218527	-0.0010052	-0.00354974
-0.00578708	2010-11-15 19:30:00	0.0552279	0.061015	0.00578708	-0.00383221	0.00461516	0.00960747	0.00707746	0.00228433	-0.00518922	-0.0119508	-0.0101746	-0.00396668	0.00903221	0.012436	0.0105871	0.00965024	0.0102017	0.00889093	0.00139514	0.0134996	0	0	-0.00221309	-0.000935799	-0.00578708
-0.00429737	2010-11-15 20:00:00	0.055936	0.0602334	0.00429737	-0.00383221	0.00448667	0.00958782	0.00710798	0.00228207	-0.00515559	-0.0120349	-0.0102201	-0.00397224	0.00886724	0.0120098	0.0104524	0.00948293	0.0102408	0.00889871	0.00140105	0.0135687	0	0	-0.0021314	-0.000806341	-0.00429737
-0.00461257	2010-11-15 20:30:00	0.0552279	0.0598405	0.00461257	-0.00383221	0.00455575	0.00935257	0.00695506	0.00226461	-0.00512548	-0.0121016	-0.010275	-0.00397633	0.00870944	0.0119394	0.0104012	0.00932656	0.0102578	0.00891426	0.00140823	0.0136351	0	0	-0.00194054	-0.000628288	-0.00461257
-0.00531766	2010-11-15 21:00:00	0.0545199	0.0598376	0.00531766	-0.00383221	0.00459755	0.00928207	0.00688182	0.00224791	-0.00511787	-0.0122003	-0.0103328	-0.00397983	0.00868587	0.0118812	0.0104401	0.00911468	0.0101859	0.00892382	0.00141645	0.0137075	0	0	-0.00164759	-0.000416743	-0.00531766
-0.00511009	2010-11-15 21:30:00	0.0552279	0.060338	0.00511009	-0.00383221	0.00469875	0.00925436	0.00688733	0.00225984	-0.00512111	-0.0122817	-0.010393	-0.00398159	0.00860698	0.0119111	0.010559	0.0090147	0.0100696	0.00893688	0.00142468	0.0137801	0	0	-0.00126615	-0.000189394	-0.00511009
-0.00452366	2010-11-15 22:00:00	0.056644	0.0611677	0.00452366	-0.00383221	0.00472604	0.00924059	0.00689989	0.00226818	-0.00512144	-0.0123857	-0.0104617	-0.00398273	0.00860698	0.0120113	0.0107231	0.00905943	0.00994554	0.00896682	0.00143393	0.0138504	0	0	-0.000815533	3.47902e-05	-0.00452366
-0.0047113	2010-11-15 22:30:00	0.0580601	0.0627714	0.0047113	-0.00383221	0.00483382	0.00935551	0.00696247	0.00230344	-0.00514714	-0.0125226	-0.0105414	-0.00398498	0.0088908	0.0122848	0.0109466	0.00913205	0.00982079	0.00899223	0.00144431	0.0139156	0	0	-0.000319628	0.000237001	-0.0047113
-0.00572395	2010-11-15 23:00:00	0.0587682	0.0644922	0.00572395	-0.00383221	0.00523554	0.00946207	0.00703187	0.0023618	-0.00520556	-0.012696	-0.010629	-0.00398795	0.00907216	0.0125013	0.0111885	0.00925477	0.00969004	0.00902833	0.0014542	0.0139676	0	0	0.000194584	0.00040007	-0.00572395
-0.00500748	2010-11-15 23:30:00	0.0608923	0.0658998	0.00500748	-0.00383221	0.00522587	0.00958125	0.00719866	0.00242237	-0.00525819	-0.0128587	-0.0107092	-0.00399053	0.00914286	0.012768	0.011487	0.00941669	0.00954537	0.00907633	0.00146444	0.0140111	0	0	0.000698783	0.000509841	-0.00500748
-0.00237971	2010-11-16	0.0658487	0.0682284	0.00237971	-0.00383221	0.00552638	0.00989288	0.00743594	0.00249713	-0.00531735	-0.0130722	-0.010791	-0.00399182	0.00940312	0.0130564	0.0119023	0.00965119	0.00946164	0.00915415	0.00147667	0.0140537	0	0	0.00116514	0.00055634	-0.00237971
-0.0039207	2010-11-16 00:30:00	0.0665567	0.0704774	0.0039207	-0.00383221	0.0056421	0.0102763	0.00767345	0.00258243	-0.00542309	-0.0133047	-0.0108862	-0.0039903	0.00958448	0.0135411	0.0123433	0.00994134	0.00942643	0.0092192	0.00148893	0.014092	0	0	0.00156814	0.000534609	-0.0039207
-0.00332325	2010-11-16 01:00:00	0.070097	0.0734203	0.00332325	-0.00383221	0.00596023	0.0107248	0.00800382	0.00268469	-0.00554816	-0.0135358	-0.0109892	-0.00398596	0.0100732	0.0141394	0.012807	0.0102593	0.00938551	0.0093127	0.00150195	0.0141275	0	0	0.00188624	0.000445157	-0.00332325
-0.00439985	2010-11-16 01:30:00	0.0715131	0.075913	0.00439985	-0.00383221	0.0061965	0.011057	0.00829387	0.00280197	-0.00570323	-0.0137837	-0.0111052	-0.00398193	0.0105302	0.0146877	0.0133053	0.0105829	0.00936174	0.00943236	0.00151649	0.014156	0	0	0.00210321	0.000293971	-0.00439985
-0.00395869	2010-11-16 02:00:00	0.0743453	0.078304	0.00395869	-0.00383221	0.00660615	0.0114655	0.00857578	0.00289512	-0.0058786	-0.0140429	-0.0112222	-0.0039786	0.0108929	0.0151303	0.0137803	0.0109792	0.00936361	0.00955643	0.00153178	0.0141802	0	0	0.0022092	9.20832e-05	-0.00395869
-0.0023985	2010-11-16 02:30:00	0.0778855	0.080284	0.0023985	-0.00383221	0.00646006	0.0119265	0.00896729	0.00300042	-0.00605909	-0.0143078	-0.0113517	-0.00397516	0.0112239	0.015768	0.0141803	0.0114141	0.00938194	0.0096808	0.00154911	0.0142016	0	0	0.00220124	-0.000145258	-0.0023985
-0.00212652	2010-11-16 03:00:00	0.0807177	0.0828442	0.00212652	-0.00383221	0.00678302	0.0125024	0.00930856	0.00310299	-0.0062578	-0.0145284	-0.0114796	-0.00397257	0.011768	0.0162768	0.01461	0.0117823	0.00949198	0.00981881	0.00156716	0.0142191	0	0	0.00208332	-0.000399747	-0.00212652
-0.00450298	2010-11-16 03:30:00	0.0800097	0.0845127	0.00450298	-0.00383221	0.00694363	0.0129052	0.00962086	0.00319805	-0.00645472	-0.0147766	-0.0116169	-0.00396934	0.012059	0.016737	0.0149159	0.0121393	0.0096675	0.00994262	0.00158509	0.0142337	0	0	0.00186606	-0.000651412	-0.00450298
-0.00344321	2010-11-16 04:00:00	0.0821338	0.085577	0.00344321	-0.00383221	0.00701272	0.0133108	0.00993592	0.00327588	-0.00665416	-0.0150241	-0.0117468	-0.0039655	0.0121461	0.0170484	0.0151323	0.0124572	0.00987546	0.0100689	0.00160256	0.0142479	0	0	0.00156582	-0.000880118	-0.00344321
-0.00328372	2010-11-16 04:30:00	0.0835499	0.0868336	0.00328372	-0.00383221	0.00706903	0.0135959	0.0101439	0.0033476	-0.00685723	-0.0152509	-0.0118778	-0.00396241	0.0125795	0.0173706	0.0153774	0.0127472	0.0101436	0.0102226	0.00162055	0.0142599	0	0	0.00120354	-0.00106705	-0.00328372
-0.00283343	2010-11-16 05:00:00	0.084966	0.0877994	0.00283343	-0.00383221	0.00727143	0.0139142	0.0103217	0.0033957	-0.00703194	-0.0154703	-0.0120109	-0.0039582	0.0127291	0.0175898	0.0155447	0.012998	0.0104352	0.0103824	0.00163827	0.0142753	0	0	0.000803341	-0.00119609	-0.00283343
-0.00407157	2010-11-16 05:30:00	0.084258	0.0883296	0.00407157	-0.00383221	0.00717506	0.014108	0.0105173	0.00344518	-0.00719897	-0.0156847	-0.0121533	-0.0039502	0.0129658	0.0177631	0.015638	0.0131709	0.0107375	0.010545	0.00165547	0.0142917	0	0	0.000390815	-0.00125493	-0.00407157
-0.00297117	2010-11-16 06:00:00	0.0856741	0.0886453	0.00297117	-0.00383221	0.00716055	0.0143005	0.0106365	0.00346827	-0.00734071	-0.0158953	-0.0122988	-0.00394155	0.0129894	0.0179295	0.0156617	0.0133214	0.0110579	0.0106972	0.00167326	0.0143021	0	0	-8.56873e-06	-0.00123591	-0.00297117
-0.00392692	2010-11-16 06:30:00	0.084966	0.0888929	0.00392692	-0.00383221	0.00711391	0.0144472	0.0107253	0.00347467	-0.00745921	-0.0161117	-0.0124484	-0.00393232	0.0131943	0.0179999	0.0156125	0.0133937	0.0113733	0.0108541	0.00169252	0.0143029	0	0	-0.000371106	-0.0011365	-0.00392692
-0.00422179	2010-11-16 07:00:00	0.084258	0.0884798	0.00422179	-0.00383221	0.00702239	0.0145495	0.0107725	0.0034733	-0.00755072	-0.0163536	-0.0125999	-0.00392117	0.0130365	0.0178549	0.015551	0.0134105	0.0116831	0.0110105	0.00171128	0.0142976	0	0	-0.0006763	-0.000959401	-0.00422179
-0.00372918	2010-11-16 07:30:00	0.084258	0.0879872	0.00372918	-0.00383221	0.00686971	0.0144733	0.0107209	0.00344887	-0.00760286	-0.0166122	-0.012734	-0.00390843	0.0129576	0.0177562	0.0154608	0.0134272	0.0119919	0.0111697	0.00172719	0.0142939	0	0	-0.000908075	-0.000712302	-0.00372918
-0.00386598	2010-11-16 08:00:00	0.0835499	0.0874159	0.00386598	-0.00383221	0.0066255	0.0143515	0.0106334	0.00340718	-0.00761476	-0.0168724	-0.012855	-0.00389715	0.012808	0.0177034	0.0153561	0.0133991	0.012294	0.0113413	0.00173982	0.0142911	0	0	-0.00105567	-0.000407321	-0.00386598
-0.00385628	2010-11-16 08:30:00	0.0835499	0.0874062	0.00385628	-0.00383221	0.00668007	0.0141839	0.0104792	0.00336577	-0.00762577	-0.0171298	-0.012965	-0.00388682	0.012934	0.0176208	0.0153253	0.0133099	0.0125503	0.0115306	0.00175195	0.0142883	0	0	-0.00111422	-6.02047e-05	-0.00385628
-0.00479556	2010-11-16 09:00:00	0.0821338	0.0869294	0.00479556	-0.00383221	0.00665279	0.0139195	0.0103113	0.0033288	-0.00761466	-0.0173908	-0.0130782	-0.00387338	0.0127527	0.0174624	0.0152822	0.0132542	0.012754	0.011726	0.00176272	0.0142862	0	0	-0.00108489	0.000310675	-0.00479556
-0.00347107	2010-11-16 09:30:00	0.0835499	0.087021	0.00347107	-0.00383221	0.00668181	0.0136993	0.010167	0.00331903	-0.0076108	-0.0176436	-0.0131712	-0.00385818	0.0126031	0.0174192	0.0153969	0.0132207	0.0129256	0.0119412	0.00177562	0.0142768	0	0	-0.000974753	0.000685422	-0.00347107
-0.00480724	2010-11-16 10:00:00	0.0835499	0.0883571	0.00480724	-0.00383221	0.00709148	0.0135042	0.010045	0.00332348	-0.00761962	-0.0178815	-0.0132678	-0.00384404	0.0127844	0.0175072	0.0157322	0.0132768	0.0130771	0.0121608	0.0017875	0.0142647	0	0	-0.000796207	0.00104376	-0.00480724
-0.00497335	2010-11-16 10:30:00	0.084966	0.0899393	0.00497335	-0.00383221	0.00713501	0.0134823	0.0100898	0.00336789	-0.00764961	-0.0181021	-0.0133561	-0.00383144	0.0127291	0.0178905	0.016209	0.0134053	0.0131721	0.0123749	0.001798	0.0142571	0	0	-0.000566164	0.00136614	-0.00497335
-0.00332229	2010-11-16 11:00:00	0.0899224	0.0932447	0.00332229	-0.00383221	0.00765555	0.0137011	0.0102411	0.00344542	-0.00769012	-0.0182951	-0.01343	-0.00382112	0.0131789	0.0184578	0.0168105	0.0136509	0.013214	0.0125824	0.0018073	0.0142384	0	0	-0.000304929	0.00163482	-0.00332229
-0.00543975	2010-11-16 11:30:00	0.0913385	0.0967783	0.00543975	-0.00383221	0.00773914	0.0140224	0.0105301	0.00353628	-0.00774732	-0.0185086	-0.013499	-0.00381027	0.0137302	0.0192076	0.0175424	0.0139917	0.0132645	0.0127845	0.00181274	0.0142143	0	0	-3.48972e-05	0.00183474	-0.00543975
-0.00397381	2010-11-16 12:00:00	0.0970029	0.100977	0.00397381	-0.00383221	0.00795122	0.0146136	0.0109202	0.00363966	-0.00782161	-0.0186845	-0.0135524	-0.00379975	0.0144556	0.0199519	0.0182221	0.014496	0.0132863	0.0129446	0.00181986	0.0141908	0	0	0.000220885	0.00195433	-0.00397381
-0.00528401	2010-11-16 12:30:00	0.0991271	0.104411	0.00528401	-0.00383221	0.00809423	0.0150967	0.0112768	0.00374473	-0.00791283	-0.0188324	-0.0136014	-0.00379036	0.0146605	0.0208231	0.0188019	0.015022	0.0133304	0.0131099	0.0018271	0.0141667	0	0	0.000440208	0.0019861	-0.00528401
-0.00704224	2010-11-16 13:00:00	0.101251	0.108293	0.00704224	-0.00383221	0.00820511	0.015631	0.0116267	0.0038309	-0.00801725	-0.0189316	-0.0136522	-0.003781	0.0155592	0.0216843	0.0192504	0.0155585	0.0134077	0.0132706	0.00183381	0.0141195	0	0	0.000603167	0.00192704	-0.00704224
-0.00571226	2010-11-16 13:30:00	0.104791	0.110504	0.00571226	-0.00383221	0.00821962	0.0159659	0.0118957	0.00391207	-0.00813852	-0.0189927	-0.0137072	-0.00377079	0.0160161	0.0221071	0.0194966	0.0159998	0.0135269	0.0134125	0.00183987	0.0140808	0	0	0.000693512	0.00177883	-0.00571226
-0.00774631	2010-11-16 14:00:00	0.104083	0.11183	0.00774631	-0.00383221	0.00829837	0.0162621	0.0120886	0.00397461	-0.00829181	-0.0190141	-0.0137583	-0.00376042	0.0162682	0.0223737	0.0195263	0.0163487	0.0136728	0.0135334	0.00184602	0.0140461	0	0	0.000699818	0.00154784	-0.00774631
-0.00721694	2010-11-16 14:30:00	0.105499	0.112716	0.00721694	-0.00383221	0.00857471	0.0164712	0.0122523	0.00403327	-0.00845706	-0.0190265	-0.0137917	-0.00375116	0.016426	0.0223925	0.0195889	0.0166031	0.0139095	0.0136024	0.00185098	0.0140091	0	0	0.000616381	0.00124488	-0.00721694
-0.00737722	2010-11-16 15:00:00	0.105499	0.112877	0.00737722	-0.00383221	0.00848627	0.0166456	0.0124147	0.0040672	-0.00861225	-0.0190344	-0.0138093	-0.00374132	0.0165756	0.0223492	0.0196391	0.0167855	0.0141584	0.0136363	0.00185355	0.0139662	0	0	0.000443786	0.000884756	-0.00737722
-0.00450302	2010-11-16 15:30:00	0.107624	0.112127	0.00450302	-0.00383221	0.0083899	0.0168851	0.0125742	0.0040814	-0.00875204	-0.0190231	-0.0138138	-0.00373195	0.0159844	0.0223519	0.0195705	0.0168802	0.0144468	0.0136631	0.00185374	0.0139239	0	0	0.000189101	0.000485556	-0.00450302
-0.00589976	2010-11-16 16:00:00	0.106208	0.112107	0.00589976	-0.00383221	0.00806036	0.0170871	0.0126519	0.00405198	-0.00882362	-0.0189919	-0.0138039	-0.00372273	0.0164967	0.0225551	0.0194272	0.0168689	0.0147312	0.0136856	0.00185306	0.0138794	0	0	-0.000134353	6.77838e-05	-0.00589976
-0.00620038	2010-11-16 16:30:00	0.104083	0.110284	0.00620038	-0.00383221	0.00767315	0.017141	0.0126586	0.00399781	-0.00885794	-0.0189367	-0.013784	-0.00371283	0.0164967	0.0223653	0.0187629	0.0167457	0.0150244	0.0137067	0.00185159	0.0138381	0	0	-0.000507643	-0.00034673	-0.00620038
-0.00723038	2010-11-16 17:00:00	0.0998351	0.107065	0.00723038	-0.00383221	0.00742895	0.0169136	0.0124333	0.00392584	-0.00884001	-0.018882	-0.0137568	-0.00370209	0.0162682	0.021699	0.0180039	0.0163774	0.0153207	0.0136974	0.00184884	0.0138047	0	0	-0.000907271	-0.000736047	-0.00723038
-0.009377	2010-11-16 17:30:00	0.0934627	0.10284	0.009377	-0.00383221	0.00731807	0.0163848	0.0120584	0.00382914	-0.00879974	-0.0187911	-0.0137178	-0.00369111	0.0157241	0.020513	0.0172644	0.0160481	0.0156344	0.0136668	0.00184529	0.0137711	0	0	-0.00130657	-0.00107942	-0.009377
-0.00726761	2010-11-16 18:00:00	0.0906305	0.0978981	0.00726761	-0.00383221	0.0072217	0.0157756	0.0116767	0.00373659	-0.0087393	-0.0187082	-0.0136865	-0.00368012	0.0142107	0.0195317	0.0166816	0.0155962	0.0159419	0.0136297	0.00184107	0.0137368	0	0	-0.00167741	-0.00135858	-0.00726761
-0.00715591	2010-11-16 18:30:00	0.0877982	0.0949541	0.00715591	-0.00383221	0.00710424	0.0152235	0.0112951	0.00362377	-0.00863948	-0.018634	-0.0136358	-0.00366705	0.0139115	0.0190015	0.0163318	0.0151386	0.0161922	0.0135504	0.00183421	0.0137068	0	0	-0.00199198	-0.00155897	-0.00715591
-0.00687123	2010-11-16 19:00:00	0.0856741	0.0925453	0.00687123	-0.00383221	0.00678128	0.0149066	0.0110691	0.00351758	-0.00850491	-0.0185381	-0.0135744	-0.00365301	0.0136513	0.0187957	0.0159063	0.0146031	0.0163245	0.0134871	0.00182711	0.013674	0	0	-0.00222479	-0.00167078	-0.00687123
-0.00528741	2010-11-16 19:30:00	0.084966	0.0902534	0.00528741	-0.00383221	0.00648076	0.0147002	0.0108317	0.00341836	-0.00834062	-0.0184232	-0.0135092	-0.00364069	0.0136277	0.0183232	0.0153935	0.0140676	0.0163065	0.0134324	0.0018186	0.013643	0	0	-0.00235445	-0.00168971	-0.00528741
-0.00685416	2010-11-16 20:00:00	0.0807177	0.0875719	0.00685416	-0.00383221	0.00629112	0.0143402	0.010547	0.00331554	-0.00814683	-0.0182497	-0.0134275	-0.00362838	0.0132179	0.0176556	0.0148059	0.0136384	0.0162575	0.0133507	0.00180755	0.0136118	0	0	-0.00236529	-0.0016174	-0.00685416
-0.00652612	2010-11-16 20:30:00	0.0778855	0.0844116	0.00652612	-0.00383221	0.00594397	0.0138541	0.0101986	0.00319437	-0.0079021	-0.0180431	-0.0133255	-0.00361682	0.0125713	0.016876	0.0141967	0.0132547	0.0161215	0.0132529	0.00179467	0.0135828	0	0	-0.00224868	-0.00146148	-0.00652612
-0.00600202	2010-11-16 21:00:00	0.0757614	0.0817634	0.00600202	-0.00383221	0.00575298	0.0132575	0.00977371	0.00309041	-0.00767198	-0.0177918	-0.0132139	-0.00360633	0.0120119	0.016225	0.013805	0.0128096	0.0159268	0.0131361	0.00178116	0.0135485	0	0	-0.00200385	-0.0012351	-0.00600202
-0.00862326	2010-11-16 21:30:00	0.0715131	0.0801364	0.00862326	-0.00383221	0.00589115	0.0126954	0.00933098	0.00301199	-0.00746187	-0.0175166	-0.0130942	-0.0035951	0.0116491	0.0156773	0.0136222	0.0124197	0.0156578	0.0129937	0.00176292	0.0135186	0	0	-0.00163821	-0.000956178	-0.00862326
-0.00903423	2010-11-16 22:00:00	0.070097	0.0791312	0.00903423	-0.00383221	0.00609355	0.0121419	0.00904116	0.00295695	-0.00728214	-0.017229	-0.0129468	-0.00358343	0.0111686	0.0154389	0.0135202	0.0120853	0.0153335	0.0128046	0.00174516	0.0134883	0	0	-0.00116711	-0.00064611	-0.00903423
-0.00788487	2010-11-16 22:30:00	0.0715131	0.079398	0.00788487	-0.00383221	0.00596023	0.0118777	0.00890678	0.00292246	-0.00713286	-0.0169411	-0.0127973	-0.00357225	0.0112475	0.0154807	0.0136246	0.0118656	0.014957	0.0125923	0.00172688	0.0134534	0	0	-0.000613056	-0.000328302	-0.00788487
-0.00527178	2010-11-16 23:00:00	0.0750533	0.0803251	0.00527178	-0.00383221	0.0059312	0.0119167	0.00887913	0.00288911	-0.00698851	-0.0166559	-0.0126433	-0.0035626	0.0113735	0.0155565	0.0136514	0.0117678	0.0145753	0.0123733	0.00170848	0.013416	0	0	-4.37359e-06	-2.644e-05	-0.00527178
-0.00603308	2010-11-16 23:30:00	0.0750533	0.0810864	0.00603308	-0.00383221	0.00572879	0.0121062	0.0089709	0.00287214	-0.00684164	-0.016368	-0.0124898	-0.00355306	0.0113735	0.0156269	0.0135828	0.0116978	0.0141307	0.0121528	0.00168901	0.0133757	0	0	0.000626529	0.000237276	-0.00603308
-0.00576493	2010-11-17	0.0757614	0.0815263	0.00576493	-0.00383221	0.00549735	0.0121462	0.00894985	0.00284437	-0.00668181	-0.0160476	-0.0123191	-0.00354179	0.0115077	0.015612	0.0133911	0.0116754	0.0136958	0.0119454	0.00166719	0.0133275	0	0	0.00124522	0.000443816	-0.00576493
-0.00661462	2010-11-17 00:30:00	0.0743453	0.0809599	0.00661462	-0.00383221	0.00539131	0.0119482	0.00882327	0.00280214	-0.00652873	-0.015741	-0.0121368	-0.00353217	0.0112946	0.0154046	0.0131286	0.0115972	0.0132801	0.0117399	0.00164506	0.0132795	0	0	0.00181747	0.000578786	-0.00661462
-0.0077052	2010-11-17 01:00:00	0.0722211	0.0799263	0.0077052	-0.00383221	0.0053592	0.011667	0.00859843	0.00275072	-0.00640554	-0.0154466	-0.0119568	-0.00352151	0.0111132	0.0149945	0.0129101	0.0114689	0.0129061	0.0115118	0.0016232	0.0132406	0	0	0.00231146	0.000633543	-0.0077052
-0.00728341	2010-11-17 01:30:00	0.0715131	0.0787965	0.00728341	-0.00383221	0.00542827	0.0112919	0.00836522	0.00270847	-0.0063124	-0.0151565	-0.0117796	-0.00351067	0.0107351	0.0146697	0.0128022	0.0113519	0.0126539	0.0112726	0.00160144	0.0132013	0	0	0.00269989	0.00060587	-0.00728341
-0.00758476	2010-11-17 02:00:00	0.070805	0.0783898	0.00758476	-0.00383221	0.00547974	0.0110234	0.00820439	0.00269008	-0.00625541	-0.0148645	-0.0116058	-0.00349862	0.0106327	0.0145886	0.012878	0.0112569	0.0124343	0.011052	0.0015789	0.0131654	0	0	0.00296168	0.000500144	-0.00758476
-0.0070119	2010-11-17 02:30:00	0.0715131	0.078525	0.0070119	-0.00383221	0.00581548	0.010899	0.00811572	0.00267871	-0.00623038	-0.0145638	-0.0114208	-0.00348589	0.0105774	0.0146888	0.0129621	0.0111789	0.012204	0.0108426	0.00155542	0.0131296	0	0	0.00308338	0.000326994	-0.0070119
-0.00602529	2010-11-17 03:00:00	0.0722211	0.0782464	0.00602529	-0.00383221	0.00542827	0.0109281	0.00818403	0.00267119	-0.00619893	-0.0142456	-0.0112329	-0.00347206	0.0107587	0.0148621	0.0128874	0.0111176	0.0119522	0.0106504	0.00153129	0.0130943	0	0	0.00305992	0.000102465	-0.00602529
-0.00322099	2010-11-17 03:30:00	0.0750533	0.0782743	0.00322099	-0.00383221	0.00540098	0.0111608	0.00828096	0.0026723	-0.00615413	-0.0138573	-0.0110465	-0.00345999	0.0109401	0.0148931	0.0127428	0.0110451	0.0117357	0.0104469	0.00150657	0.0130575	0	0	0.00289491	-0.00015323	-0.00322099
-0.00587741	2010-11-17 04:00:00	0.0715131	0.0773905	0.00587741	-0.00383221	0.0053592	0.0112381	0.00828922	0.00266453	-0.00608615	-0.0134983	-0.0108604	-0.00344762	0.0109401	0.0145898	0.0125419	0.0109949	0.0115738	0.0102364	0.00148186	0.0130225	0	0	0.00260026	-0.000417275	-0.00587741
-0.00512348	2010-11-17 04:30:00	0.070097	0.0752205	0.00512348	-0.00383221	0.00506177	0.0112049	0.00828085	0.00261898	-0.00598577	-0.0131497	-0.0106711	-0.003434	0.010396	0.0142554	0.0121072	0.0109388	0.011472	0.00998374	0.0014571	0.0129873	0	0	0.00219531	-0.000665993	-0.00512348
-0.00358112	2010-11-17 05:00:00	0.0693889	0.07297	0.00358112	-0.00383221	0.00471636	0.0109916	0.00815415	0.00254981	-0.00586985	-0.0128032	-0.0104798	-0.00341912	0.0102464	0.0139765	0.0116559	0.0107211	0.0114054	0.00974117	0.00143248	0.0129545	0	0	0.00170552	-0.000876634	-0.00358112
-0.00539908	2010-11-17 05:30:00	0.0651406	0.0705397	0.00539908	-0.00383221	0.00446731	0.0107575	0.00785991	0.00245005	-0.00575393	-0.0124344	-0.0102852	-0.00340357	0.0103253	0.0134918	0.0111483	0.0103917	0.0113749	0.00951839	0.00140841	0.0129237	0	0	0.00116067	-0.00102906	-0.00539908
-0.00553792	2010-11-17 06:00:00	0.0608923	0.0664302	0.00553792	-0.00383221	0.00432741	0.0103172	0.00755719	0.00233586	-0.00562082	-0.0120689	-0.0100836	-0.00338712	0.00937136	0.0126781	0.0104645	0.0100068	0.0113022	0.00930188	0.00138317	0.0128915	0	0	0.000592993	-0.00110719	-0.00553792
-0.0046006	2010-11-17 06:30:00	0.0573521	0.0619527	0.0046006	-0.00383221	0.00354641	0.00973571	0.00718793	0.00218191	-0.00544479	-0.0116987	-0.00987679	-0.00336972	0.00880371	0.0120285	0.00967158	0.0095635	0.0112117	0.00909403	0.00135684	0.0128582	0	0	3.50009e-05	-0.00110018	-0.0046006
-0.00313854	2010-11-17 07:00:00	0.0552279	0.0583664	0.00313854	-0.00383221	0.00339064	0.00919176	0.00670596	0.00202572	-0.00526535	-0.0113498	-0.00966908	-0.0033517	0.00863054	0.0112181	0.00901564	0.00900943	0.0111143	0.00886431	0.00133061	0.0128232	0	0	-0.000482483	-0.0010031	-0.00313854
-0.00666977	2010-11-17 07:30:00	0.0474394	0.0541092	0.00666977	-0.00383221	0.00320584	0.00852144	0.00615781	0.00188366	-0.00506648	-0.0110256	-0.00946067	-0.00333291	0.00814179	0.0102128	0.00836648	0.00842207	0.0109434	0.00862817	0.00130574	0.0127874	0	0	-0.000932235	-0.00081726	-0.00666977
-0.00483002	2010-11-17 08:00:00	0.0446072	0.0494372	0.00483002	-0.00383221	0.00304349	0.00772831	0.00567344	0.00174	-0.00483583	-0.0107166	-0.00927216	-0.00331501	0.00680976	0.00935734	0.00784045	0.00788435	0.0107269	0.00841288	0.00128378	0.0127506	0	0	-0.00129223	-0.000550104	-0.00483002
-0.00336308	2010-11-17 08:30:00	0.0431911	0.0465542	0.00336308	-0.00383221	0.00255333	0.00697945	0.00519038	0.00157631	-0.00453981	-0.0104472	-0.00909035	-0.00329788	0.00668372	0.00900053	0.00742914	0.007414	0.0105039	0.00822072	0.00126139	0.0127102	0	0	-0.00154687	-0.000214632	-0.00336308
-0.00217547	2010-11-17 09:00:00	0.041775	0.0439505	0.00217547	-0.00383221	0.0021758	0.00652287	0.00475195	0.00141815	-0.00424958	-0.0102148	-0.00890819	-0.00328113	0.00645522	0.00863215	0.00693998	0.00687671	0.0102359	0.0080315	0.00123924	0.0126733	0	0	-0.00168783	0.000171455	-0.00217547
-0.00358958	2010-11-17 09:30:00	0.0382347	0.0418243	0.00358958	-0.00383221	0.00220482	0.00606714	0.004359	0.00133662	-0.00398472	-0.0100178	-0.00872892	-0.00326451	0.00621854	0.00795388	0.00664228	0.00636977	0.00991557	0.00786106	0.00121681	0.0126344	0	0	-0.00171435	0.000586905	-0.00358958
-0.00520995	2010-11-17 10:00:00	0.0346945	0.0399044	0.00520995	-0.00383221	0.00260171	0.00538189	0.00392883	0.00128936	-0.00375047	-0.00982755	-0.00854842	-0.00324881	0.00539883	0.00734483	0.00658258	0.00610808	0.00959181	0.00772064	0.00119584	0.0125924	0	0	-0.00163314	0.00100825	-0.00520995
-0.00423945	2010-11-17 10:30:00	0.0354025	0.039642	0.00423945	-0.00383221	0.00281863	0.00478269	0.00365158	0.00126627	-0.00355755	-0.00963538	-0.00838197	-0.00323339	0.0050443	0.00730729	0.00689922	0.00600223	0.00922862	0.00760227	0.00117686	0.0125491	0	0	-0.0014578	0.0014112	-0.00423945
-0.00256849	2010-11-17 11:00:00	0.0389428	0.0415113	0.00256849	-0.00383221	0.00292951	0.00467512	0.00360621	0.00126735	-0.00340681	-0.00943822	-0.00823002	-0.00321869	0.00538346	0.00784629	0.00738732	0.00599132	0.00883231	0.00749127	0.00115936	0.0125034	0	0	-0.00120781	0.00177209	-0.00256849
-0.00210257	2010-11-17 11:30:00	0.042483	0.0445856	0.00210257	-0.00383221	0.00308219	0.00503937	0.00381057	0.00132092	-0.00329278	-0.00921662	-0.00809224	-0.00320553	0.00599824	0.00852037	0.00788069	0.00606401	0.0083672	0.00738026	0.00114263	0.0124565	0	0	-0.000907195	0.00206923	-0.00210257
-0.00306881	2010-11-17 12:00:00	0.0446072	0.047676	0.00306881	-0.00383221	0.00332639	0.00552938	0.00412575	0.0014115	-0.00321042	-0.00900412	-0.0079658	-0.00319289	0.00645522	0.00902383	0.0082941	0.00629873	0.00791618	0.00726525	0.0011275	0.0124064	0	0	-0.000582936	0.0022841	-0.00306881
-0.00343794	2010-11-17 12:30:00	0.0467313	0.0501692	0.00343794	-0.00383221	0.00347907	0.00589202	0.00442824	0.00150601	-0.00320018	-0.00878763	-0.00785158	-0.00318231	0.00666016	0.0094787	0.00864493	0.006667	0.00752037	0.0071436	0.0011123	0.0123515	0	0	-0.000263165	0.00240239	-0.00343794
-0.00218354	2010-11-17 13:00:00	0.0502716	0.0524551	0.00218354	-0.00383221	0.0035112	0.00622563	0.00467665	0.00157386	-0.00321387	-0.00855801	-0.00773368	-0.00317237	0.00702288	0.00990104	0.00896499	0.00705738	0.0071711	0.00702622	0.00109783	0.012297	0	0	2.46711e-05	0.00241478	-0.00218354
-0.00263294	2010-11-17 13:30:00	0.0516877	0.0543206	0.00263294	-0.00383221	0.00351603	0.0065676	0.00491118	0.00162779	-0.00324191	-0.00835228	-0.00761803	-0.00316373	0.0072985	0.0103112	0.00919379	0.00737518	0.00692067	0.00691083	0.0010843	0.0122387	0	0	0.000255633	0.00231751	-0.00263294
-0.00259685	2010-11-17 14:00:00	0.0531038	0.0557006	0.00259685	-0.00383221	0.00354332	0.0068776	0.00510263	0.00167171	-0.00328542	-0.00817724	-0.0075111	-0.00315557	0.00766123	0.0105629	0.00932923	0.00761491	0.00674057	0.00678037	0.00107115	0.012185	0	0	0.000408975	0.00211259	-0.00259685
-0.00376304	2010-11-17 14:30:00	0.0523957	0.0561587	0.00376304	-0.00383221	0.00354816	0.00704368	0.00523019	0.00170507	-0.0033701	-0.00801129	-0.00741167	-0.00314803	0.00778726	0.0106968	0.00936315	0.00781004	0.00662257	0.00665847	0.00105919	0.01213	0	0	0.000469587	0.00180783	-0.00376304
-0.00345945	2010-11-17 15:00:00	0.0523957	0.0558551	0.00345945	-0.00383221	0.00352881	0.00712664	0.00528979	0.00171177	-0.00347702	-0.00785765	-0.00732946	-0.00314198	0.00778726	0.0107347	0.00930687	0.00794379	0.00654215	0.00655122	0.00104937	0.0120755	0	0	0.000429108	0.0014165	-0.00345945
-0.00393049	2010-11-17 15:30:00	0.0509796	0.0549101	0.00393049	-0.00383221	0.00334884	0.00714188	0.00530642	0.00169484	-0.00356854	-0.00775705	-0.00725956	-0.00313527	0.00778726	0.0107171	0.00911621	0.00798817	0.00660347	0.00645262	0.00104151	0.0120211	0	0	0.000286639	0.000956693	-0.00393049
-0.00305846	2010-11-17 16:00:00	0.0502716	0.0533301	0.00305846	-0.00383221	0.003201	0.00715287	0.00527161	0.00166844	-0.00362045	-0.00770378	-0.00720478	-0.00313045	0.00770837	0.0105193	0.00882192	0.00792105	0.00669587	0.00635939	0.00103444	0.011968	0	0	4.89872e-05	0.000450506	-0.00305846
-0.00394904	2010-11-17 16:30:00	0.0474394	0.0513884	0.00394904	-0.00383221	0.00321067	0.00703238	0.00516739	0.00164038	-0.00365219	-0.0076678	-0.00715461	-0.00312712	0.00762947	0.0101551	0.00851528	0.00777036	0.0068066	0.00629638	0.00102815	0.0119169	0	0	-0.000269585	-7.71213e-05	-0.00394904
-0.00471653	2010-11-17 17:00:00	0.0438991	0.0486156	0.00471653	-0.00383221	0.00309496	0.0068191	0.00502858	0.00159981	-0.00365962	-0.00765716	-0.00710974	-0.00312626	0.00719605	0.00967998	0.00814499	0.00759726	0.00693824	0.00625893	0.00102229	0.0118682	0	0	-0.000648103	-0.000599715	-0.00471653
-0.00343929	2010-11-17 17:30:00	0.042483	0.0459223	0.00343929	-0.00383221	0.00291984	0.00657417	0.00488416	0.00155284	-0.00364544	-0.00768576	-0.00707063	-0.00312732	0.00680976	0.00932802	0.00781678	0.00735728	0.00712244	0.00622793	0.00101715	0.0118241	0	0	-0.00106011	-0.00109074	-0.00343929
-0.00425996	2010-11-17 18:00:00	0.0396508	0.0439108	0.00425996	-0.00383221	0.00291016	0.00641221	0.00473148	0.00150614	-0.00360857	-0.00775604	-0.00702962	-0.00313137	0.00678619	0.00897338	0.00754696	0.00707836	0.0073244	0.00620796	0.00101294	0.0117788	0	0	-0.00147528	-0.00152511	-0.00425996
-0.00538536	2010-11-17 18:30:00	0.0361106	0.041496	0.00538536	-0.00383221	0.00286353	0.00624057	0.00460249	0.00146528	-0.00355048	-0.00784327	-0.00700278	-0.00313637	0.00637634	0.00858891	0.00724952	0.00678836	0.00747667	0.00620676	0.00101062	0.0117342	0	0	-0.00186141	-0.00188077	-0.00538536
-0.00423174	2010-11-17 19:00:00	0.0354025	0.0396342	0.00423174	-0.00383221	0.00281379	0.00606745	0.0044942	0.00144025	-0.00349143	-0.00791878	-0.00698691	-0.00314248	0.00614784	0.00828439	0.00706174	0.0065374	0.00755369	0.00623111	0.00100824	0.0116925	0	0	-0.00218653	-0.00214004	-0.00423174
-0.0042126	2010-11-17 19:30:00	0.0339864	0.038199	0.0042126	-0.00383221	0.00286043	0.00588335	0.00435264	0.0014208	-0.00343886	-0.00798727	-0.00696541	-0.00315026	0.00588758	0.00803533	0.006996	0.00634233	0.00757727	0.00626914	0.00100616	0.011654	0	0	-0.00242115	-0.00229083	-0.0042126
-0.0048574	2010-11-17 20:00:00	0.0325703	0.0374277	0.0048574	-0.00383221	0.00293435	0.00576301	0.00428754	0.00141494	-0.00339131	-0.00805607	-0.00694643	-0.00316045	0.00568265	0.00795153	0.00698469	0.00619175	0.00754849	0.00629881	0.00100654	0.0116178	0	0	-0.00254042	-0.00232755	-0.0048574
-0.0048631	2010-11-17 20:30:00	0.0325703	0.0374334	0.0048631	-0.00383221	0.00298892	0.00572711	0.00428898	0.00141605	-0.00334003	-0.00813598	-0.00694854	-0.00317313	0.00573798	0.00796645	0.00702466	0.0061026	0.00747207	0.00631776	0.0010083	0.0115899	0	0	-0.00252597	-0.00225154	-0.0048631
-0.00388071	2010-11-17 21:00:00	0.0339864	0.0378671	0.00388071	-0.00383221	0.00291984	0.00579087	0.00433624	0.00141938	-0.00328941	-0.00820638	-0.00695596	-0.00318786	0.00586401	0.00805712	0.00707489	0.0060525	0.00735374	0.00633597	0.0010094	0.0115636	0	0	-0.00236745	-0.00207116	-0.00388071
-0.00396306	2010-11-17 21:30:00	0.0346945	0.0386576	0.00396306	-0.00383221	0.00297131	0.00593892	0.0043987	0.00143937	-0.00326505	-0.00827749	-0.00696351	-0.0032055	0.00591934	0.0080774	0.00717536	0.00604703	0.00719636	0.00635315	0.00101158	0.0115377	0	0	-0.00206357	-0.00180128	-0.00396306
-0.00438029	2010-11-17 22:00:00	0.0354025	0.0397828	0.00438029	-0.00383221	0.00316094	0.00599007	0.0044334	0.00147716	-0.00327325	-0.00834366	-0.00698409	-0.0032246	0.00591934	0.00814243	0.00735682	0.00611415	0.00702862	0.0063718	0.00101634	0.0115144	0	0	-0.00162243	-0.00146239	-0.00438029
-0.00382398	2010-11-17 22:30:00	0.0375267	0.0413507	0.00382398	-0.00383221	0.00340515	0.00599564	0.00448761	0.00152245	-0.00329861	-0.00842667	-0.00702469	-0.00324419	0.00591934	0.00834556	0.00762033	0.00624252	0.00686651	0.00639279	0.00102185	0.0114979	0	0	-0.00106137	-0.00107924	-0.00382398
-0.00400784	2010-11-17 23:00:00	0.0396508	0.0436586	0.00400784	-0.00383221	0.00358028	0.00608022	0.00459876	0.00157192	-0.00334302	-0.00852519	-0.00707284	-0.00326404	0.00622674	0.00870976	0.00797826	0.00639324	0.00670637	0.00641129	0.00102794	0.0114963	0	0	-0.000406063	-0.000679114	-0.00400784
-0.00240349	2010-11-17 23:30:00	0.0438991	0.0463026	0.00240349	-0.00383221	0.0037523	0.00636825	0.00479463	0.00163944	-0.00342306	-0.00864494	-0.00711998	-0.00328547	0.00645522	0.00911182	0.00834433	0.0065941	0.00654721	0.00643874	0.00103419	0.0115069	0	0	0.000310969	-0.000289902	-0.00240349
-0.00247511	2010-11-18	0.0467313	0.0492064	0.00247511	-0.00383221	0.00392259	0.0067517	0.0050501	0.00172002	-0.00351752	-0.00879192	-0.00717939	-0.00330992	0.00673905	0.00951658	0.00873514	0.0068453	0.00640253	0.00647764	0.00104326	0.0115193	0	0	0.0010523	6.18954e-05	-0.00247511
-0.00202503	2010-11-18 00:30:00	0.0502716	0.0522966	0.00202503	-0.00383221	0.00407527	0.00712137	0.00534852	0.00180424	-0.00362964	-0.00895935	-0.00726194	-0.00333821	0.00714892	0.00997144	0.00911568	0.0071633	0.00631979	0.0065302	0.0010535	0.0115347	0	0	0.00177798	0.00035312	-0.00202503
-0.00179672	2010-11-18 01:00:00	0.0531038	0.0549005	0.00179672	-0.00383221	0.00411223	0.00748957	0.00560662	0.00188095	-0.00375132	-0.00912708	-0.00735326	-0.00336903	0.00735383	0.0104167	0.00948281	0.00747569	0.0062904	0.00659333	0.00106399	0.0115535	0	0	0.00244805	0.000565662	-0.00179672
-0.00172495	2010-11-18 01:30:00	0.055936	0.0576609	0.00172495	-0.00383221	0.00429219	0.00783154	0.00584666	0.00195432	-0.00388109	-0.00929451	-0.00744609	-0.00340205	0.0077637	0.0108716	0.00982548	0.00779363	0.00629345	0.00667319	0.00107519	0.011583	0	0	0.00302515	0.000687802	-0.00172495
-0.00192338	2010-11-18 02:00:00	0.0580601	0.0599835	0.00192338	-0.00383221	0.00447699	0.00813319	0.00606599	0.00202908	-0.00401896	-0.00947235	-0.00754317	-0.00343619	0.00804752	0.0112438	0.0101732	0.00810047	0.0063527	0.00676525	0.00108713	0.011619	0	0	0.00347697	0.000715067	-0.00192338
-0.00173539	2010-11-18 02:30:00	0.0601843	0.0619197	0.00173539	-0.00383221	0.00463451	0.00836303	0.00625337	0.00210469	-0.00417281	-0.00965251	-0.00765199	-0.00347108	0.00827601	0.0115958	0.0105413	0.00841851	0.00646541	0.00686553	0.0011016	0.0116517	0	0	0.00377827	0.000650537	-0.00173539
-0.00159704	2010-11-18 03:00:00	0.0623084	0.0639054	0.00159704	-0.00383221	0.00489806	0.00862467	0.00646157	0.00218611	-0.00435386	-0.00982315	-0.0077762	-0.00350588	0.00850451	0.0120656	0.0108819	0.00874749	0.00662466	0.00697579	0.00111637	0.0116928	0	0	0.00391261	0.000504571	-0.00159704
-0.00201695	2010-11-18 03:30:00	0.0637245	0.0657414	0.00201695	-0.00383221	0.00502171	0.00893762	0.00670184	0.00225118	-0.00452817	-0.00998078	-0.00790407	-0.00354048	0.00896969	0.0124879	0.0111517	0.00903192	0.00681547	0.00709575	0.00113167	0.0117634	0	0	0.00387327	0.00029396	-0.00201695
-0.000224689	2010-11-18 04:00:00	0.0665567	0.0667814	0.000224689	-0.00383221	0.00487387	0.009335	0.00700301	0.00230233	-0.00467404	-0.0101447	-0.00803928	-0.00357682	0.00922176	0.012833	0.0112995	0.00927176	0.00703576	0.00720237	0.00114746	0.0118183	0	0	0.00366371	4.06067e-05	-0.000224689
8.10437e-06	2010-11-18 04:30:00	0.0672648	0.0672567	-8.10437e-06	-0.00383221	0.00477267	0.00974189	0.00722905	0.0023418	-0.00479862	-0.0103095	-0.00817931	-0.00361297	0.00942669	0.0129792	0.0113335	0.00947794	0.00726651	0.00731206	0.00116389	0.0118771	0	0	0.00329722	-0.000230188	8.10437e-06
-0.000566715	2010-11-18 05:00:00	0.0665567	0.0671234	0.000566715	-0.00383221	0.00484659	0.00996321	0.00733855	0.00236989	-0.00491332	-0.0104437	-0.00832538	-0.00365184	0.00945026	0.0129899	0.0113448	0.0096174	0.00752969	0.00741514	0.00118107	0.011939	0	0	0.00279603	-0.000491684	-0.000566715
-0.00256158	2010-11-18 05:30:00	0.0637245	0.0662861	0.00256158	-0.00383221	0.00478545	0.00993814	0.00735925	0.00237019	-0.0049964	-0.0105701	-0.00847859	-0.00369375	0.00945026	0.0129493	0.0112669	0.00972315	0.0078129	0.00752615	0.00119934	0.0120041	0	0	0.00218972	-0.000717739	-0.00256158
-0.00112821	2010-11-18 06:00:00	0.0637245	0.0648527	0.00112821	-0.00383221	0.00461032	0.00980945	0.00730361	0.00234021	-0.00505099	-0.010714	-0.00864233	-0.00373848	0.00940312	0.0129222	0.0110526	0.0097229	0.00811317	0.00762556	0.00121838	0.0120807	0	0	0.00151331	-0.00088478	-0.00112821
-0.00105654	2010-11-18 06:30:00	0.0623084	0.0633649	0.00105654	-0.00383221	0.0044528	0.00974159	0.00719533	0.00228964	-0.00507697	-0.0108652	-0.00881217	-0.00378369	0.00952915	0.012742	0.0108198	0.00961688	0.00839047	0.00771924	0.00123853	0.0121683	0	0	0.000804956	-0.000973555	-0.00105654
-0.00187845	2010-11-18 07:00:00	0.0594762	0.0613547	0.00187845	-0.00383221	0.00433399	0.00962388	0.00708704	0.00225543	-0.00510071	-0.0110363	-0.00899321	-0.00382962	0.00937955	0.01239	0.0104916	0.00946612	0.00864194	0.007821	0.00125966	0.0122635	0	0	0.000103524	-0.00097053	-0.00187845
-0.00167762	2010-11-18 07:30:00	0.0573521	0.0590297	0.00167762	-0.00383221	0.00447215	0.00938979	0.00691617	0.00222487	-0.00511284	-0.011223	-0.00918524	-0.00387978	0.00870944	0.011908	0.0103325	0.0092934	0.00886499	0.00792774	0.00128242	0.0123639	0	0	-0.000553856	-0.000868857	-0.00167762
-0.00145469	2010-11-18 08:00:00	0.055936	0.0573907	0.00145469	-0.00383221	0.0042504	0.00906322	0.00674973	0.00217847	-0.00509453	-0.0114412	-0.00937627	-0.00393138	0.00857521	0.0117852	0.0102105	0.00917612	0.00906597	0.00804211	0.00130533	0.012467	0	0	-0.00113404	-0.000668839	-0.00145469
0.00171509	2010-11-18 08:30:00	0.0580601	0.056345	-0.00171509	-0.00383221	0.00421827	0.00894009	0.00664838	0.00214037	-0.0050609	-0.0116943	-0.00957201	-0.00398423	0.00837848	0.0116876	0.0101713	0.00899196	0.00921814	0.00817865	0.00132982	0.0125732	0	0	-0.00160981	-0.000377893	0.00171509
-0.00100295	2010-11-18 09:00:00	0.0552279	0.0562308	0.00100295	-0.00383221	0.00426975	0.00884042	0.00653602	0.0021234	-0.00501431	-0.0119513	-0.00977916	-0.00403842	0.00867768	0.0116524	0.0102031	0.00884713	0.00930197	0.00833017	0.00135519	0.0126804	0	0	-0.00196143	-1.00265e-05	-0.00100295
-0.000629752	2010-11-18 09:30:00	0.0552279	0.0558577	0.000629752	-0.00383221	0.00437095	0.00877256	0.0064945	0.00212948	-0.00496637	-0.0122316	-0.00999052	-0.0040965	0.00832315	0.0115671	0.0102523	0.00880264	0.00934467	0.00850658	0.0013809	0.0127925	0	0	-0.00217764	0.000415118	-0.000629752
-0.000832935	2010-11-18 10:00:00	0.055936	0.0567689	0.000832935	-0.00383221	0.00465386	0.00865354	0.00647643	0.00217253	-0.00496446	-0.0125236	-0.0102079	-0.00415907	0.00837848	0.0116566	0.0106294	0.00882531	0.0093638	0.00868753	0.00140757	0.0129337	0	0	-0.00225616	0.000873553	-0.000832935
-0.00135562	2010-11-18 10:30:00	0.0573521	0.0587077	0.00135562	-0.00383221	0.00508286	0.0086855	0.0065031	0.00223531	-0.00500434	-0.0128185	-0.0104305	-0.00422546	0.00840204	0.0120128	0.0111914	0.00903192	0.00937121	0.00887782	0.00143447	0.0130553	0	0	-0.00220355	0.00133849	-0.00135562
-0.00128214	2010-11-18 11:00:00	0.0608923	0.0621744	0.00128214	-0.00383221	0.00550393	0.00891827	0.00674491	0.0023506	-0.00508309	-0.0131206	-0.0106525	-0.00429088	0.00886724	0.0126979	0.011975	0.00930551	0.00932339	0.00907545	0.00146087	0.0131833	0	0	-0.00203461	0.001782	-0.00128214
-0.00106933	2010-11-18 11:30:00	0.0658487	0.066918	0.00106933	-0.00383221	0.00601653	0.00941811	0.00712685	0.00250093	-0.00520665	-0.0134261	-0.0108732	-0.00435814	0.00956091	0.0136253	0.0128739	0.00974113	0.00926235	0.00927504	0.00148708	0.0133207	0	0	-0.00177118	0.00217674	-0.00106933
6.29484e-05	2010-11-18 12:00:00	0.0722211	0.0721582	-6.29484e-05	-0.00383221	0.00633466	0.0101022	0.00765177	0.00266629	-0.00536966	-0.0137252	-0.0110941	-0.00442963	0.0103571	0.0147073	0.0137423	0.0103431	0.00918898	0.00947593	0.00151428	0.0134681	0	0	-0.00144064	0.00249757	6.29484e-05
0.000359662	2010-11-18 12:30:00	0.0778855	0.0775258	-0.000359662	-0.00383221	0.00667214	0.011002	0.00829864	0.00284943	-0.00557568	-0.0140162	-0.0113221	-0.00450161	0.0110743	0.0157279	0.0145406	0.0109871	0.00914154	0.00967595	0.00154177	0.0136132	0	0	-0.00107399	0.00272301	0.000359662
0.000914605	2010-11-18 13:00:00	0.0835499	0.0826353	-0.000914605	-0.00383221	0.00692119	0.0118658	0.0088968	0.0030226	-0.00580752	-0.0143266	-0.0115565	-0.00457384	0.0119176	0.0167122	0.0152192	0.0116786	0.00916273	0.00987196	0.00156957	0.013761	0	0	-0.000703756	0.00283653	0.000914605
0.000264603	2010-11-18 13:30:00	0.0870902	0.0868256	-0.000264603	-0.00383221	0.00706903	0.0126645	0.0094769	0.00317686	-0.0060426	-0.014637	-0.0117924	-0.00464899	0.0125324	0.0174425	0.0157669	0.0123395	0.00925068	0.0100692	0.0015972	0.0139276	0	0	-0.000361847	0.00282746	0.000264603
-0.000220682	2010-11-18 14:00:00	0.0899224	0.0901431	0.000220682	-0.00383221	0.00723621	0.013315	0.00994166	0.00332112	-0.0063161	-0.0149614	-0.0120258	-0.00472565	0.0129894	0.0180638	0.0162203	0.0129142	0.00940192	0.0102664	0.00162483	0.0140951	0	0	-7.74059e-05	0.00269164	-0.000220682
-0.000820569	2010-11-18 14:30:00	0.0920466	0.0928672	0.000820569	-0.00383221	0.00756712	0.0138203	0.0102955	0.00343649	-0.00660877	-0.0152942	-0.0122624	-0.0048036	0.0133756	0.0185443	0.0166142	0.0134287	0.00964131	0.010471	0.00165333	0.0142637	0	0	0.000125137	0.00243172	-0.000820569
-0.000755605	2010-11-18 15:00:00	0.0941707	0.0949263	0.000755605	-0.00383221	0.00769734	0.0142383	0.0106536	0.00354295	-0.00691245	-0.0156521	-0.01251	-0.00488124	0.0137066	0.0190167	0.0169619	0.0138631	0.0099514	0.0106759	0.00168283	0.0144388	0	0	0.000227733	0.00205709	-0.000755605
0.000573378	2010-11-18 15:30:00	0.0970029	0.0964295	-0.000573378	-0.00383221	0.00780822	0.014666	0.0109422	0.00363468	-0.00721898	-0.0160328	-0.0127574	-0.00496062	0.0139904	0.0194092	0.0172133	0.0142256	0.0103133	0.0108856	0.00171198	0.0146275	0	0	0.000219995	0.00158343	0.000573378
-0.000732498	2010-11-18 16:00:00	0.0970029	0.0977354	0.000732498	-0.00383221	0.00797367	0.0150606	0.0112295	0.00370779	-0.00750531	-0.016434	-0.0130053	-0.00504127	0.014345	0.0197815	0.0174103	0.0144987	0.010732	0.0111099	0.00174168	0.0148309	0	0	0.000100003	0.00103198	-0.000732498
0.000419396	2010-11-18 16:30:00	0.098419	0.0979996	-0.000419396	-0.00383221	0.00785795	0.0154579	0.0115113	0.00376311	-0.00774677	-0.0168294	-0.0132592	-0.00512435	0.0144474	0.0198978	0.017515	0.0147274	0.0111541	0.0113464	0.00177129	0.015039	0	0	-0.000125429	0.000428468	0.000419396
-0.000391157	2010-11-18 17:00:00	0.097711	0.0981022	0.000391157	-0.00383221	0.00789665	0.0157416	0.0116929	0.00381954	-0.00796878	-0.0172412	-0.0135104	-0.00520802	0.0144946	0.0200711	0.0176083	0.0149002	0.0116292	0.0116014	0.00180123	0.0152453	0	0	-0.000441049	-0.000198217	-0.000391157
-0.00179635	2010-11-18 17:30:00	0.0962949	0.0980912	0.00179635	-0.00383221	0.00805727	0.0159103	0.0117844	0.00385901	-0.00814997	-0.0176718	-0.0137619	-0.00528986	0.0147077	0.0201063	0.0176985	0.0150563	0.0121262	0.0118471	0.00183059	0.0154549	0	0	-0.000824016	-0.000817582	-0.00179635
-0.00201603	2010-11-18 18:00:00	0.0955868	0.0976028	0.00201603	-0.00383221	0.00806694	0.0159492	0.011883	0.00389321	-0.00830857	-0.0181126	-0.0140111	-0.00537228	0.0146759	0.0202375	0.0177519	0.0151455	0.0126318	0.0120999	0.00186024	0.0156889	0	0	-0.00124529	-0.00139919	-0.00201603
-0.00113509	2010-11-18 18:30:00	0.0962949	0.09743	0.00113509	-0.00383221	0.00820027	0.0160336	0.0119453	0.00392156	-0.00844472	-0.0185574	-0.0142575	-0.00545755	0.0148337	0.0203201	0.0178227	0.0152179	0.0131077	0.0123617	0.00189034	0.0159103	0	0	-0.00167147	-0.00191441	-0.00113509
-0.0022433	2010-11-18 19:00:00	0.0948788	0.0971221	0.0022433	-0.00383221	0.00823723	0.0161625	0.0120302	0.0039438	-0.00856104	-0.0190027	-0.0144871	-0.0055442	0.0148337	0.0203783	0.0178863	0.0152682	0.0135424	0.0126138	0.00191997	0.016138	0	0	-0.00206697	-0.00233809	-0.0022433
-0.000787946	2010-11-18 19:30:00	0.0962949	0.0970828	0.000787946	-0.00383221	0.00827902	0.0163797	0.0121732	0.00397852	-0.00866852	-0.0194201	-0.014729	-0.00563038	0.0147784	0.0204433	0.0179273	0.0153407	0.013908	0.0128779	0.00195034	0.0163733	0	0	-0.00239644	-0.00265009	-0.000787946
-0.00101061	2010-11-18 20:00:00	0.0962949	0.0973055	0.00101061	-0.00383221	0.00832082	0.0164821	0.0122536	0.00401189	-0.00876613	-0.019828	-0.014984	-0.00571601	0.0149362	0.0205462	0.0179889	0.0153854	0.0142344	0.0131444	0.00198101	0.0166109	0	0	-0.00262723	-0.00283662	-0.00101061
-0.00145337	2010-11-18 20:30:00	0.0962949	0.0977483	0.00145337	-0.00383221	0.00842203	0.0166067	0.012341	0.00404051	-0.00884551	-0.0202245	-0.0152445	-0.00580127	0.0150622	0.0206017	0.0180586	0.0154354	0.0145006	0.0133856	0.00201153	0.0168532	0	0	-0.00273176	-0.00289111	-0.00145337
-0.00108994	2010-11-18 21:00:00	0.0970029	0.0980928	0.00108994	-0.00383221	0.00851046	0.0166967	0.0124271	0.00407664	-0.00892367	-0.0206022	-0.0155025	-0.00588564	0.0149044	0.0205921	0.0181938	0.0154857	0.0147063	0.0136169	0.00204287	0.0170904	0	0	-0.0026896	-0.0028148	-0.00108994
-0.00156178	2010-11-18 21:30:00	0.097711	0.0992728	0.00156178	-0.00383221	0.00860373	0.0168213	0.0125145	0.0041211	-0.00900573	-0.020965	-0.0157589	-0.00597066	0.0150069	0.0207344	0.018391	0.0155915	0.014875	0.0138451	0.0020747	0.0173319	0	0	-0.0024892	-0.00261672	-0.00156178
-0.00204017	2010-11-18 22:00:00	0.0991271	0.101167	0.00204017	-0.00383221	0.00881582	0.0169667	0.0126367	0.00417667	-0.00909282	-0.0213225	-0.0160209	-0.00605739	0.0151964	0.0209704	0.0186858	0.015714	0.0150207	0.0140639	0.00210684	0.0175813	0	0	-0.00212897	-0.00231316	-0.00204017
-0.0023986	2010-11-18 22:30:00	0.101251	0.10365	0.0023986	-0.00383221	0.00902306	0.0171648	0.0128103	0.00423975	-0.0092013	-0.0216681	-0.0162861	-0.00614566	0.0154812	0.0213633	0.0189841	0.015879	0.0151331	0.01427	0.00213961	0.0178393	0	0	-0.00161776	-0.00192673	-0.0023986
-0.00162958	2010-11-18 23:00:00	0.104791	0.106421	0.00162958	-0.00383221	0.00923205	0.0174472	0.0130241	0.00432505	-0.00933432	-0.0220123	-0.0165497	-0.0062361	0.0157088	0.021682	0.0193885	0.016071	0.0152244	0.0144748	0.00217115	0.018096	0	0	-0.000974688	-0.00148482	-0.00162958
-0.000961347	2010-11-18 23:30:00	0.10904	0.110001	0.000961347	-0.00383221	0.00961133	0.017803	0.0132727	0.00443398	-0.00948816	-0.0223392	-0.0168132	-0.00632679	0.0159844	0.0221139	0.01993	0.0163674	0.0152989	0.0146747	0.00220358	0.0183527	0	0	-0.000228116	-0.00101781	-0.000961347
-0.00116767	2010-11-19	0.11258	0.113748	0.00116767	-0.00383221	0.00991494	0.0181879	0.0135977	0.00454432	-0.0096543	-0.0226663	-0.0170884	-0.00641833	0.0161422	0.0226514	0.0204541	0.0167664	0.0153878	0.014879	0.00223654	0.018616	0	0	0.000585876	-0.000556943	-0.00116767
-0.00146669	2010-11-19 00:30:00	0.116828	0.118295	0.00146669	-0.00383221	0.0100307	0.0186836	0.0139989	0.0046591	-0.00982742	-0.0229578	-0.0173678	-0.00651148	0.0167805	0.023438	0.0210561	0.0171433	0.0154786	0.0150751	0.00227201	0.0188823	0	0	0.00142567	-0.00013214	-0.00146669
-0.000524232	2010-11-19 01:00:00	0.122493	0.123017	0.000524232	-0.00383221	0.0103215	0.0192941	0.0143888	0.00476918	-0.0100127	-0.0232662	-0.0176647	-0.00660584	0.0175295	0.0241296	0.0215823	0.0175728	0.0155984	0.0152724	0.00230899	0.0191539	0	0	0.0022467	0.000230122	-0.000524232
-0.00110653	2010-11-19 01:30:00	0.125325	0.126431	0.00110653	-0.00383221	0.0102718	0.019863	0.01479	0.00487895	-0.0102043	-0.0235939	-0.0179714	-0.00669878	0.0177816	0.0246832	0.0219752	0.0180023	0.0157218	0.015481	0.00234482	0.0194255	0	0	0.00300424	0.000508707	-0.00110653
0.00048911	2010-11-19 02:00:00	0.130281	0.129792	-0.00048911	-0.00383221	0.0105336	0.020335	0.0151284	0.00497458	-0.0103995	-0.0239397	-0.018275	-0.00679283	0.0181126	0.0251285	0.0223763	0.0184431	0.0158977	0.0156803	0.00238033	0.0196954	0	0	0.00365631	0.000689347	0.00048911
-0.00218054	2010-11-19 02:30:00	0.130281	0.132462	0.00218054	-0.00383221	0.0105947	0.0206215	0.0153671	0.00505658	-0.0106041	-0.0242554	-0.0185894	-0.00688552	0.0184671	0.025601	0.0227455	0.0188557	0.0161236	0.015885	0.00241739	0.0199612	0	0	0.00416635	0.000765642	-0.00218054
-0.000895688	2010-11-19 03:00:00	0.133822	0.134717	0.000895688	-0.00383221	0.0108244	0.020962	0.0155809	0.00511609	-0.0108017	-0.0245487	-0.0189029	-0.0069773	0.0187038	0.0259759	0.0230281	0.0192014	0.0163736	0.0160902	0.00245316	0.0202254	0	0	0.00450563	0.000739485	-0.000895688
-0.00110837	2010-11-19 03:30:00	0.135238	0.136346	0.00110837	-0.00383221	0.0106075	0.0211835	0.0157988	0.00516194	-0.0109781	-0.0248298	-0.0192072	-0.00706824	0.0191136	0.0264132	0.0233015	0.0194749	0.0166518	0.0162963	0.0024892	0.0204935	0	0	0.00465511	0.000620855	-0.00110837
-0.000445093	2010-11-19 04:00:00	0.137362	0.137807	0.000445093	-0.00383221	0.010794	0.0215019	0.0159555	0.00521447	-0.0111663	-0.0251003	-0.0195168	-0.00715836	0.0193739	0.0266761	0.0235437	0.0197629	0.0169479	0.0164864	0.0025263	0.0207642	0	0	0.00460661	0.000426987	-0.000445093
-0.00313542	2010-11-19 04:30:00	0.135238	0.138373	0.00313542	-0.00383221	0.011051	0.0216097	0.016029	0.00527116	-0.0113487	-0.0253701	-0.0198329	-0.00724776	0.0193104	0.0269061	0.0237114	0.0200084	0.0172748	0.0166823	0.00256332	0.0210428	0	0	0.00436335	0.000181	-0.00313542
-0.00292691	2010-11-19 05:00:00	0.135946	0.138873	0.00292691	-0.00383221	0.0111989	0.0217137	0.0161971	0.00532147	-0.0115212	-0.0256298	-0.0201519	-0.00733833	0.0194046	0.0271926	0.0238437	0.0202199	0.017617	0.0168649	0.0026011	0.0213215	0	0	0.00393968	-8.99183e-05	-0.00292691
-0.000550593	2010-11-19 05:30:00	0.138778	0.139328	0.000550593	-0.00383221	0.0111843	0.0218853	0.0163303	0.00535153	-0.0116484	-0.0258956	-0.0204651	-0.00743064	0.0198862	0.0273283	0.0239992	0.0203671	0.0179813	0.0170436	0.00263646	0.0216034	0	0	0.00336005	-0.000356632	-0.000550593
0.000483888	2010-11-19 06:00:00	0.139486	0.139002	-0.000483888	-0.00383221	0.0109305	0.0221969	0.0165011	0.00536208	-0.0117375	-0.0261716	-0.0207726	-0.00752246	0.0199333	0.0274798	0.0239603	0.0205079	0.0183181	0.0172158	0.00267185	0.0218936	0	0	0.00265746	-0.000590295	0.000483888
-0.000609191	2010-11-19 06:30:00	0.13807	0.138679	0.000609191	-0.00383221	0.0110172	0.022504	0.0166563	0.00537654	-0.0118087	-0.0264956	-0.0210798	-0.00761361	0.0199016	0.0275081	0.0239214	0.0205598	0.0186669	0.0173972	0.00270717	0.0221862	0	0	0.00187118	-0.00076456	-0.000609191
-0.00255353	2010-11-19 07:00:00	0.135238	0.137791	0.00255353	-0.00383221	0.010802	0.0224624	0.0166354	0.00537657	-0.0118577	-0.0268275	-0.0213893	-0.00770353	0.0202879	0.0274025	0.0238485	0.0205897	0.0190015	0.0175886	0.00274375	0.0224759	0	0	0.00104431	-0.000857562	-0.00255353
-0.00110985	2010-11-19 07:30:00	0.13453	0.135639	0.00110985	-0.00383221	0.0108662	0.0223335	0.0165408	0.00536378	-0.0119045	-0.0271828	-0.0216974	-0.00779254	0.0194835	0.0271573	0.0236844	0.0205784	0.0193217	0.0178059	0.00277902	0.0227669	0	0	0.000220963	-0.000853558	-0.00110985
-0.00239009	2010-11-19 08:00:00	0.132405	0.134795	0.00239009	-0.00383221	0.010879	0.0220734	0.0164103	0.00534127	-0.011934	-0.0275907	-0.0219951	-0.00788101	0.0198544	0.0271481	0.0235932	0.0205171	0.0196039	0.0180358	0.00281345	0.0230592	0	0	-0.000556437	-0.000744083	-0.00239009
-0.00226949	2010-11-19 08:30:00	0.131697	0.133967	0.00226949	-0.00383221	0.011059	0.0219904	0.0163397	0.00532681	-0.011965	-0.0279996	-0.0222895	-0.00796752	0.0197837	0.0269882	0.0235582	0.020439	0.0198404	0.0182771	0.00284783	0.0233487	0	0	-0.00124975	-0.000528578	-0.00226949
-0.000276738	2010-11-19 09:00:00	0.133113	0.13339	0.000276738	-0.00383221	0.0110655	0.021935	0.0163134	0.00535372	-0.0120024	-0.028393	-0.0225842	-0.00805394	0.0195706	0.0268975	0.0237344	0.0203555	0.0200125	0.0185299	0.00288225	0.0236475	0	0	-0.00182738	-0.000214435	-0.000276738
-0.000380755	2010-11-19 09:30:00	0.133822	0.134202	0.000380755	-0.00383221	0.0115478	0.0220153	0.0163594	0.00542704	-0.0121069	-0.0288234	-0.0228826	-0.00814009	0.0192315	0.0269668	0.0242459	0.0204563	0.0201537	0.0188134	0.00291744	0.0239356	0	0	-0.00226602	0.00018351	-0.000380755
-0.00236259	2010-11-19 10:00:00	0.13453	0.136892	0.00236259	-0.00383221	0.012012	0.0220999	0.0165053	0.00552431	-0.012219	-0.0292718	-0.0231828	-0.0082255	0.0196495	0.0275777	0.0249628	0.020691	0.0202581	0.0190776	0.00295181	0.0242214	0	0	-0.00255189	0.000643981	-0.00236259
-0.00212137	2010-11-19 10:30:00	0.138778	0.140899	0.00212137	-0.00383221	0.0123046	0.0224658	0.0168721	0.00565517	-0.0123498	-0.0297374	-0.0234713	-0.00831141	0.0202172	0.0285876	0.0258067	0.0210481	0.0203302	0.0193605	0.00298592	0.0245082	0	0	-0.00268127	0.00114069	-0.00212137
-0.000552938	2010-11-19 11:00:00	0.145858	0.146411	0.000552938	-0.00383221	0.0128607	0.0231732	0.0173315	0.00584465	-0.0125333	-0.0301788	-0.0237587	-0.00839714	0.0211865	0.0296136	0.0267618	0.0215168	0.0203645	0.01966	0.00301949	0.0247952	0	0	-0.0026605	0.00164403	-0.000552938
-0.00379757	2010-11-19 11:30:00	0.147982	0.15178	0.00379757	-0.00383221	0.0134904	0.0239873	0.0179287	0.00604031	-0.0127413	-0.0306386	-0.0240427	-0.00848208	0.0217142	0.0304419	0.0276193	0.0221759	0.0204016	0.0199625	0.00305261	0.0250844	0	0	-0.00250519	0.00212302	-0.00379757
-0.00251666	2010-11-19 12:00:00	0.155063	0.15758	0.00251666	-0.00383221	0.01368	0.0248899	0.0186937	0.00624598	-0.0129888	-0.031084	-0.0243246	-0.00856513	0.0224396	0.0315409	0.028452	0.0229173	0.0204884	0.0202589	0.00308604	0.0253735	0	0	-0.00223903	0.00254722	-0.00251666
6.10222e-05	2010-11-19 12:30:00	0.16356	0.163499	-6.10222e-05	-0.00383221	0.0140144	0.025877	0.0193292	0.00645499	-0.0132853	-0.0315659	-0.0246119	-0.0086457	0.0231968	0.0325865	0.0293584	0.0236742	0.0206345	0.0205366	0.00311974	0.0256606	0	0	-0.00189198	0.0028886	6.10222e-05
-0.00288185	2010-11-19 13:00:00	0.166392	0.169274	0.00288185	-0.00383221	0.0146216	0.0268265	0.0199649	0.00665454	-0.0136201	-0.0320508	-0.0249008	-0.0087261	0.0238977	0.0335629	0.0301321	0.0244022	0.020809	0.0208087	0.00315407	0.0259444	0	0	-0.0014982	0.00312327	-0.00288185
-0.00372308	2010-11-19 13:30:00	0.17064	0.174363	0.00372308	-0.00383221	0.0148258	0.0276072	0.0206341	0.00684301	-0.0139693	-0.0324717	-0.0251979	-0.00880434	0.0245206	0.0345399	0.03089	0.0251217	0.0210245	0.0210775	0.00318894	0.0262262	0	0	-0.00109365	0.00323287	-0.00372308
-0.00108716	2010-11-19 14:00:00	0.177721	0.178808	0.00108716	-0.00383221	0.0148434	0.0283229	0.0211445	0.00698092	-0.0143172	-0.0328713	-0.0255087	-0.00888133	0.0253322	0.0353938	0.0314144	0.0258329	0.0213623	0.0213711	0.00322502	0.0265032	0	0	-0.000713746	0.00320571	-0.00108716
-0.00050436	2010-11-19 14:30:00	0.181969	0.182473	0.00050436	-0.00383221	0.0149287	0.0290663	0.0216344	0.00710182	-0.0146785	-0.0332936	-0.0258177	-0.00895715	0.026033	0.0361815	0.0317324	0.0263586	0.0216977	0.0216334	0.00326188	0.0267762	0	0	-0.00039091	0.0030374	-0.00050436
-0.00345559	2010-11-19 15:00:00	0.181261	0.184716	0.00345559	-0.00383221	0.0150572	0.0296987	0.0220215	0.00721799	-0.0150414	-0.0337451	-0.0261302	-0.00903248	0.0266724	0.036276	0.0318473	0.0267824	0.0221093	0.0218887	0.00329831	0.0270494	0	0	-0.000152444	0.00273122	-0.00345559
-0.00338647	2010-11-19 15:30:00	0.181969	0.185355	0.00338647	-0.00383221	0.0153432	0.0299493	0.022296	0.00731753	-0.0153794	-0.0342089	-0.0264436	-0.00910678	0.026325	0.0363678	0.0319459	0.0271227	0.022578	0.0221478	0.00333484	0.0273189	0	0	-1.86728e-05	0.00229797	-0.00338647
-0.000586937	2010-11-19 16:00:00	0.185509	0.186096	0.000586937	-0.00383221	0.0154493	0.0302108	0.0225029	0.00737566	-0.0156758	-0.0346671	-0.0267565	-0.00918046	0.0264675	0.0364141	0.0321387	0.0274071	0.0231232	0.0224078	0.00337083	0.0275866	0	0	-1.55659e-06	0.00175542	-0.000586937
0.000674084	2010-11-19 16:30:00	0.186925	0.186251	-0.000674084	-0.00383221	0.0151536	0.0304975	0.0227056	0.00739626	-0.0159229	-0.0351203	-0.0270627	-0.00925429	0.0264121	0.0368487	0.0321881	0.0275575	0.0237138	0.0226878	0.00340731	0.0278516	0	0	-0.00010382	0.00112742	0.000674084
0.00159724	2010-11-19 17:00:00	0.188341	0.186744	-0.00159724	-0.00383221	0.0149785	0.0308711	0.0229108	0.00741514	-0.0161126	-0.0355686	-0.0273694	-0.00932848	0.0269798	0.0370476	0.032227	0.0275962	0.0242865	0.022964	0.00344257	0.0281122	0	0	-0.000318678	0.000442699	0.00159724
-0.00412336	2010-11-19 17:30:00	0.181969	0.186092	0.00412336	-0.00383221	0.0151602	0.0309859	0.0229217	0.00744101	-0.0162753	-0.0360195	-0.0276655	-0.00940346	0.0270976	0.0368782	0.0321389	0.0276187	0.0248589	0.0232365	0.00347941	0.0283682	0	0	-0.000630174	-0.00026671	-0.00412336
-0.00592958	2010-11-19 18:00:00	0.178429	0.184358	0.00592958	-0.00383221	0.0152614	0.0308362	0.0228702	0.00747045	-0.0164335	-0.0364842	-0.027964	-0.00947757	0.0266324	0.0366345	0.0320987	0.0276799	0.0254006	0.0235049	0.00351578	0.0286259	0	0	-0.00101412	-0.000967135	-0.00592958
-0.00371201	2010-11-19 18:30:00	0.179845	0.183557	0.00371201	-0.00383221	0.0155408	0.030637	0.0228425	0.00747077	-0.0165545	-0.036927	-0.0282569	-0.00954995	0.0266406	0.0366184	0.0321623	0.0277413	0.0258927	0.0237725	0.00355098	0.0288722	0	0	-0.00143963	-0.00162513	-0.00371201
-0.00433985	2010-11-19 19:00:00	0.178429	0.182769	0.00433985	-0.00383221	0.015205	0.030687	0.022879	0.00745715	-0.016618	-0.0373558	-0.0285556	-0.00962273	0.0267749	0.0368242	0.0322157	0.02773	0.0263185	0.0240378	0.00358575	0.0291182	0	0	-0.00187107	-0.00220934	-0.00433985
-0.00118752	2010-11-19 19:30:00	0.181261	0.182448	0.00118752	-0.00383221	0.0152372	0.0310013	0.022983	0.00746436	-0.0166627	-0.0378099	-0.0288573	-0.00969585	0.0268773	0.0368525	0.0322444	0.0276855	0.0266644	0.0242823	0.00361998	0.0293569	0	0	-0.00227045	-0.00269228	-0.00118752
-0.00424605	2010-11-19 20:00:00	0.177721	0.181967	0.00424605	-0.00383221	0.0152548	0.0311118	0.0230606	0.00748019	-0.0166978	-0.0382217	-0.0291459	-0.00976899	0.026948	0.0369107	0.032099	0.0276966	0.026967	0.024508	0.00365485	0.0295938	0	0	-0.00259996	-0.00305201	-0.00424605
-0.00486366	2010-11-19 20:30:00	0.176305	0.181168	0.00486366	-0.00383221	0.0152693	0.0310592	0.0230453	0.00748771	-0.0167321	-0.0386081	-0.0294393	-0.00984025	0.0269798	0.0367753	0.0319809	0.0276631	0.0271927	0.0247503	0.00368927	0.0298253	0	0	-0.00282468	-0.00327339	-0.00486366
-0.00404038	2010-11-19 21:00:00	0.176305	0.180345	0.00404038	-0.00383221	0.0154316	0.0308944	0.022959	0.00750105	-0.0167688	-0.0390171	-0.0297212	-0.00991108	0.0267984	0.0365641	0.0319317	0.0276186	0.0273919	0.0249917	0.00372234	0.0300545	0	0	-0.00291502	-0.00334913	-0.00404038
-0.00368706	2010-11-19 21:30:00	0.176305	0.179992	0.00368706	-0.00383221	0.015557	0.0308613	0.0229413	0.0075263	-0.0168098	-0.0394015	-0.0299984	-0.00998197	0.0262779	0.0364302	0.0321606	0.027613	0.0275185	0.0252177	0.00375463	0.0302863	0	0	-0.00284906	-0.00328026	-0.00368706
-0.00466526	2010-11-19 22:00:00	0.177013	0.181678	0.00466526	-0.00383221	0.0159957	0.0309431	0.0230399	0.00760795	-0.0168824	-0.0397348	-0.0302674	-0.0100537	0.0263804	0.0365644	0.0326033	0.0276694	0.0275822	0.02545	0.00378578	0.0305166	0	0	-0.00261425	-0.00307616	-0.00466526
-0.00458968	2010-11-19 22:30:00	0.180553	0.185143	0.00458968	-0.00383221	0.0166223	0.0311426	0.0232317	0.0077069	-0.017002	-0.0400544	-0.0305301	-0.0101244	0.026822	0.0371969	0.0331942	0.0278987	0.0276038	0.0256648	0.00381604	0.0307485	0	0	-0.0022087	-0.00275398	-0.00458968
-0.00210264	2010-11-19 23:00:00	0.186925	0.189028	0.00210264	-0.00383221	0.0166192	0.031601	0.0236263	0.00782914	-0.017158	-0.040352	-0.0307878	-0.0101945	0.0273661	0.0379387	0.0339134	0.0281636	0.0275945	0.0258562	0.00384585	0.0309778	0	0	-0.00164168	-0.00233763	-0.00210264
-4.70608e-05	2010-11-19 23:30:00	0.194006	0.194053	4.70608e-05	-0.00383221	0.0170676	0.0323195	0.0240981	0.00798254	-0.0173395	-0.040661	-0.0310326	-0.0102643	0.0277677	0.0387746	0.0346443	0.0285784	0.0276049	0.0260502	0.00387514	0.031209	0	0	-0.000933381	-0.00185622	-4.70608e-05
-0.00482513	2010-11-20	0.194714	0.199539	0.00482513	-0.00383221	0.0174741	0.0330172	0.0245869	0.0081468	-0.0175383	-0.0409555	-0.031274	-0.0103328	0.0283825	0.0395889	0.0353926	0.0291588	0.027623	0.02622	0.00390343	0.0314338	0	0	-0.000114009	-0.00134218	-0.00482513
-0.00324322	2010-11-20 00:30:00	0.201794	0.205038	0.00324322	-0.00383221	0.0176572	0.0337205	0.0251449	0.00829385	-0.0177221	-0.0412388	-0.0315111	-0.0104006	0.0290055	0.0405147	0.0360009	0.0297574	0.0276704	0.0264435	0.00392933	0.0316554	0	0	0.000777923	-0.00082901	-0.00324322
-0.00120702	2010-11-20 01:00:00	0.208875	0.210082	0.00120702	-0.00383221	0.0175947	0.0343587	0.0256498	0.00842699	-0.0179417	-0.04151	-0.0317352	-0.0104676	0.0297853	0.0413403	0.03652	0.0303066	0.0277562	0.0266505	0.00395327	0.0318774	0	0	0.00169784	-0.000349061	-0.00120702
-0.0028903	2010-11-20 01:30:00	0.211707	0.214597	0.0028903	-0.00383221	0.0178147	0.0350715	0.0260301	0.00851708	-0.0181617	-0.0418021	-0.0319446	-0.010534	0.0304636	0.0417734	0.0369037	0.030805	0.0279034	0.0268474	0.00397673	0.0320988	0	0	0.00259782	6.87584e-05	-0.0028903
-0.00366473	2010-11-20 02:00:00	0.213831	0.217496	0.00366473	-0.00383221	0.0176814	0.0355033	0.0263909	0.00860324	-0.0183836	-0.0421339	-0.0321562	-0.0106048	0.0304871	0.0421904	0.0371694	0.0312897	0.0281166	0.0270272	0.00400006	0.0323167	0	0	0.0034296	0.00040099	-0.00366473
-0.00613111	2010-11-20 02:30:00	0.214539	0.22067	0.00613111	-0.00383221	0.0178789	0.0357938	0.0265779	0.0086608	-0.0186118	-0.0424373	-0.0323573	-0.0106768	0.0309287	0.0424812	0.0376446	0.031686	0.02839	0.0272118	0.00402206	0.0325311	0	0	0.00414765	0.000631267	-0.00613111
-0.00695099	2010-11-20 03:00:00	0.215955	0.222906	0.00695099	-0.00383221	0.0179304	0.0358464	0.0266404	0.00869862	-0.0188369	-0.0426858	-0.0325354	-0.0107486	0.0311644	0.0429525	0.0378886	0.0320619	0.028691	0.0274192	0.00404188	0.0327464	0	0	0.00471209	0.000751455	-0.00695099
-0.00621735	2010-11-20 03:30:00	0.218788	0.225005	0.00621735	-0.00383221	0.0180862	0.0360042	0.0267404	0.00872613	-0.0190477	-0.042887	-0.0327118	-0.0108202	0.0315599	0.0433705	0.0380333	0.0322842	0.0289905	0.0276189	0.00406271	0.0329736	0	0	0.00509124	0.000762175	-0.00621735
-0.00664307	2010-11-20 04:00:00	0.220204	0.226847	0.00664307	-0.00383221	0.0180686	0.036043	0.0268223	0.00875339	-0.0192282	-0.0430855	-0.0328873	-0.0108902	0.0324688	0.0436429	0.0381353	0.0324956	0.029334	0.0277993	0.00408036	0.0331902	0	0	0.00526372	0.00067268	-0.00664307
-0.00527592	2010-11-20 04:30:00	0.220912	0.226188	0.00527592	-0.00383221	0.018051	0.0362423	0.0269112	0.00878282	-0.0193738	-0.0432772	-0.0330369	-0.0109605	0.0316142	0.0434747	0.0380783	0.0326527	0.0296955	0.0279494	0.00409722	0.0333991	0	0	0.00521981	0.00050008	-0.00527592
-0.00374894	2010-11-20 05:00:00	0.223036	0.226785	0.00374894	-0.00383221	0.0183225	0.03636	0.0270068	0.00881786	-0.0195129	-0.0434379	-0.0331783	-0.0110268	0.031606	0.0435546	0.0381819	0.0327647	0.0301177	0.0280869	0.00411214	0.0336117	0	0	0.00496203	0.000267971	-0.00374894
-0.00600093	2010-11-20 05:30:00	0.220912	0.226913	0.00600093	-0.00383221	0.0180734	0.0364694	0.0271263	0.00882927	-0.0195989	-0.0435962	-0.0333126	-0.0110876	0.0318192	0.0437092	0.0381779	0.0328826	0.0305759	0.028215	0.00412839	0.033824	0	0	0.00450501	4.57843e-06	-0.00600093
-0.00531034	2010-11-20 06:00:00	0.220912	0.226222	0.00531034	-0.00383221	0.0178596	0.0366176	0.0272079	0.00880902	-0.0196191	-0.0437379	-0.0334551	-0.0111458	0.0318192	0.0437482	0.038017	0.0328176	0.0309907	0.028333	0.00414504	0.0340324	0	0	0.00387443	-0.000259447	-0.00531034
-0.00461139	2010-11-20 06:30:00	0.220204	0.224815	0.00461139	-0.00383221	0.0175687	0.0367074	0.027212	0.00875874	-0.0195974	-0.0438656	-0.033588	-0.0112035	0.0316685	0.0436859	0.0377053	0.0327559	0.0313706	0.0284538	0.00416182	0.034241	0	0	0.00310537	-0.000493408	-0.00461139
-0.00572949	2010-11-20 07:00:00	0.216663	0.222393	0.00572949	-0.00383221	0.0172233	0.0366311	0.0270786	0.00869594	-0.0195595	-0.0439862	-0.0337209	-0.0112623	0.0317085	0.0431836	0.0371691	0.0325995	0.0317064	0.0285651	0.00417777	0.0344441	0	0	0.00224001	-0.000668926	-0.00572949
-0.00649649	2010-11-20 07:30:00	0.212415	0.218912	0.00649649	-0.00383221	0.0171767	0.0361921	0.0267811	0.00861704	-0.0194933	-0.0440791	-0.0338561	-0.0113194	0.0310855	0.0425187	0.0367023	0.0323374	0.0320017	0.0286648	0.00419403	0.0346576	0	0	0.00132491	-0.000762117	-0.00649649
-0.00718539	2010-11-20 08:00:00	0.208167	0.215352	0.00718539	-0.00383221	0.0168762	0.0356189	0.0264037	0.0085081	-0.0194148	-0.0441778	-0.0339942	-0.0113752	0.0307628	0.0419016	0.0362305	0.0320805	0.0322551	0.0287643	0.00421138	0.0348808	0	0	0.000408053	-0.000755415	-0.00718539
-0.00604042	2010-11-20 08:30:00	0.206043	0.212083	0.00604042	-0.00383221	0.0168617	0.0351179	0.0260442	0.0084072	-0.0193198	-0.0442582	-0.0341446	-0.0114302	0.030148	0.0414372	0.0358765	0.0317011	0.0324055	0.0288437	0.00422817	0.0351	0	0	-0.000464138	-0.000638914	-0.00604042
-0.00664715	2010-11-20 09:00:00	0.20321	0.209858	0.00664715	-0.00383221	0.0168023	0.0346888	0.0257237	0.00832435	-0.0192163	-0.0443147	-0.0342894	-0.0114821	0.030148	0.0410489	0.0356396	0.0313275	0.032465	0.0289223	0.00424372	0.0353192	0	0	-0.00124962	-0.000411128	-0.00664715
-0.00514528	2010-11-20 09:30:00	0.202502	0.207648	0.00514528	-0.00383221	0.0167252	0.0343704	0.0254865	0.00827595	-0.0191133	-0.0443598	-0.0344227	-0.0115318	0.0296121	0.0407049	0.0354691	0.0310097	0.0324803	0.0289748	0.00425888	0.035532	0	0	-0.00191322	-7.91439e-05	-0.00514528
-0.00574684	2010-11-20 10:00:00	0.201086	0.206833	0.00574684	-0.00383221	0.0169888	0.03407	0.0253047	0.0082698	-0.0190343	-0.04441	-0.0345551	-0.0115801	0.029399	0.040498	0.0355265	0.0308035	0.0324285	0.0290189	0.0042745	0.0357493	0	0	-0.00242861	0.000341846	-0.00574684
-0.00546629	2010-11-20 10:30:00	0.201794	0.207261	0.00546629	-0.00383221	0.0172475	0.0339069	0.0252287	0.00829145	-0.0189764	-0.0444385	-0.0347005	-0.0116237	0.0294072	0.0405699	0.0357663	0.0307146	0.0323259	0.0290772	0.0042896	0.0359569	0	0	-0.00277967	0.000829566	-0.00546629
-0.00490521	2010-11-20 11:00:00	0.203919	0.208824	0.00490521	-0.00383221	0.0175511	0.0339874	0.0253413	0.00834727	-0.0189167	-0.0444824	-0.0348416	-0.0116635	0.0294861	0.0407879	0.0361508	0.0307538	0.0321895	0.0291185	0.00430409	0.0361474	0	0	-0.00296116	0.00135615	-0.00490521
-0.00550998	2010-11-20 11:30:00	0.206043	0.211553	0.00550998	-0.00383221	0.0177359	0.0343031	0.0255886	0.00841952	-0.018884	-0.0445319	-0.0349772	-0.0117013	0.0298723	0.0413755	0.0365837	0.0309047	0.0319863	0.0291505	0.00431965	0.0363281	0	0	-0.00297873	0.00189002	-0.00550998
-0.0045102	2010-11-20 12:00:00	0.210291	0.214801	0.0045102	-0.00383221	0.0178389	0.0348236	0.0259136	0.00851594	-0.0188954	-0.0445798	-0.0351193	-0.0117349	0.0303847	0.0418709	0.0370952	0.0311501	0.0318032	0.0291817	0.00433517	0.0365001	0	0	-0.00284812	0.0023979	-0.0045102
-0.00482754	2010-11-20 12:30:00	0.213123	0.217951	0.00482754	-0.00383221	0.0181377	0.0353012	0.0262466	0.00861268	-0.0189402	-0.0446272	-0.035261	-0.0117648	0.0306603	0.042327	0.0375283	0.0314797	0.0316288	0.0291741	0.00435129	0.0366755	0	0	-0.00259389	0.00284701	-0.00482754
-0.00625639	2010-11-20 13:00:00	0.214539	0.220796	0.00625639	-0.00383221	0.0180188	0.0356902	0.0265742	0.00869469	-0.0190138	-0.0447021	-0.035402	-0.0117934	0.0310466	0.0429391	0.0378718	0.0318698	0.0314699	0.0291979	0.00436512	0.0368415	0	0	-0.00224752	0.00320711	-0.00625639
-0.00397691	2010-11-20 13:30:00	0.219496	0.223473	0.00397691	-0.00383221	0.0181104	0.0360861	0.0268182	0.0087553	-0.0190949	-0.0447703	-0.035529	-0.0118179	0.0314964	0.0433327	0.0381448	0.0321992	0.0313632	0.029227	0.00437777	0.0369986	0	0	-0.00184509	0.00345239	-0.00397691
-0.00673409	2010-11-20 14:00:00	0.218788	0.225522	0.00673409	-0.00383221	0.0180928	0.0363519	0.0270111	0.00880865	-0.0192088	-0.0448215	-0.0356421	-0.0118366	0.0318899	0.0437578	0.0382466	0.0324889	0.0312612	0.0292624	0.00439043	0.0371633	0	0	-0.00142483	0.00356305	-0.00673409
-0.00554793	2010-11-20 14:30:00	0.220912	0.22646	0.00554793	-0.00383221	0.0183	0.036576	0.0271443	0.00885563	-0.019342	-0.0448665	-0.0357479	-0.0118515	0.031772	0.0437306	0.0383223	0.0326842	0.0311946	0.0292934	0.00440151	0.0373232	0	0	-0.00102447	0.00352649	-0.00554793
-0.00566097	2010-11-20 15:00:00	0.22162	0.227281	0.00566097	-0.00383221	0.0183321	0.0365912	0.0272219	0.00889538	-0.0194849	-0.044934	-0.0358505	-0.0118642	0.0318899	0.0438511	0.0384998	0.0328739	0.0312265	0.0293176	0.00441287	0.0374748	0	0	-0.000678715	0.00333807	-0.00566097
-0.00338979	2010-11-20 15:30:00	0.224452	0.227842	0.00338979	-0.00383221	0.0185073	0.0367435	0.0273192	0.00892928	-0.0196413	-0.0450518	-0.0359463	-0.0118732	0.0317085	0.0439609	0.038671	0.0330743	0.0313046	0.0293414	0.00442241	0.0376196	0	0	-0.000416893	0.00300142	-0.00338979
-0.00441475	2010-11-20 16:00:00	0.224452	0.228867	0.00441475	-0.00383221	0.0187114	0.0368833	0.0274247	0.00897876	-0.0197936	-0.0452157	-0.0360281	-0.0118793	0.0320477	0.0442574	0.0388977	0.0331638	0.0314403	0.0293597	0.00443314	0.0377504	0	0	-0.000261039	0.00252825	-0.00441475
-0.00433947	2010-11-20 16:30:00	0.22516	0.229499	0.00433947	-0.00383221	0.0186744	0.0371076	0.0275887	0.00902517	-0.019922	-0.0453676	-0.0361326	-0.011882	0.0323233	0.0445443	0.0390321	0.0333198	0.0315862	0.0294086	0.00444712	0.0378653	0	0	-0.000224398	0.00193775	-0.00433947
-0.00391643	2010-11-20 17:00:00	0.225868	0.229785	0.00391643	-0.00383221	0.0187435	0.0373361	0.0277814	0.00906744	-0.0200276	-0.0455345	-0.0362528	-0.0118822	0.0325364	0.0447054	0.0391163	0.0334036	0.0317665	0.0294723	0.00446362	0.0379761	0	0	-0.000310519	0.00125556	-0.00391643
-0.00420909	2010-11-20 17:30:00	0.22516	0.229369	0.00420909	-0.00383221	0.0185908	0.037595	0.0279314	0.00908801	-0.0201064	-0.0457292	-0.0363773	-0.0118828	0.0326624	0.044731	0.0390589	0.0335485	0.031984	0.0295454	0.00447676	0.0380853	0	0	-0.000512976	0.000512401	-0.00420909
-0.0051867	2010-11-20 18:00:00	0.223036	0.228223	0.0051867	-0.00383221	0.0185636	0.0378012	0.0280533	0.00911301	-0.0201767	-0.0459462	-0.0365125	-0.0118798	0.0323704	0.0447417	0.0388948	0.0335929	0.03223	0.0296139	0.00448719	0.0381813	0	0	-0.000815727	-0.000257559	-0.0051867
-0.00499861	2010-11-20 18:30:00	0.222328	0.227326	0.00499861	-0.00383221	0.0187387	0.037837	0.0280698	0.00913885	-0.0202377	-0.0461782	-0.0366405	-0.0118741	0.032686	0.0445508	0.0387852	0.0335483	0.0324844	0.029698	0.00450005	0.0382647	0	0	-0.00119411	-0.00101856	-0.00499861
-0.0072722	2010-11-20 19:00:00	0.21808	0.225352	0.0072722	-0.00383221	0.0189187	0.0377429	0.0280394	0.00914945	-0.0203085	-0.0463869	-0.0367614	-0.0118655	0.0322208	0.0442895	0.0386426	0.0334925	0.032718	0.0297911	0.00451306	0.0383397	0	0	-0.00161642	-0.00173519	-0.0072722
-0.00475917	2010-11-20 19:30:00	0.218788	0.223547	0.00475917	-0.00383221	0.0187515	0.0377111	0.0280659	0.00914335	-0.0203544	-0.0465855	-0.036873	-0.0118548	0.0319452	0.0441503	0.0385298	0.0334311	0.0329103	0.0299071	0.00452354	0.038398	0	0	-0.00204598	-0.0023743	-0.00475917
-0.00327007	2010-11-20 20:00:00	0.219496	0.222766	0.00327007	-0.00383221	0.0186181	0.0378358	0.0281214	0.00913334	-0.0203972	-0.0467592	-0.0369556	-0.0118443	0.0321737	0.0442031	0.0384272	0.0333361	0.033078	0.0300016	0.00453108	0.0384453	0	0	-0.00244356	-0.0029069	-0.00327007
-0.00384875	2010-11-20 20:30:00	0.21808	0.221928	0.00384875	-0.00383221	0.0187066	0.0379852	0.0281435	0.00914055	-0.0204342	-0.0469428	-0.0370214	-0.0118345	0.0322762	0.0440202	0.0383226	0.0331799	0.0331845	0.030099	0.00453629	0.0384787	0	0	-0.00277007	-0.00330975	-0.00384875
-0.00606826	2010-11-20 21:00:00	0.214539	0.220608	0.00606826	-0.00383221	0.0187083	0.0379242	0.028131	0.00916777	-0.020485	-0.047138	-0.0370762	-0.0118229	0.0319923	0.043744	0.0382947	0.0330796	0.0332491	0.0301898	0.00454134	0.0384958	0	0	-0.00298924	-0.00356676	-0.00606826
-0.00483066	2010-11-20 21:30:00	0.215247	0.220078	0.00483066	-0.00383221	0.0189653	0.0377899	0.0280989	0.00918335	-0.0205283	-0.0473003	-0.0371377	-0.0118112	0.0316296	0.0436277	0.0384157	0.0330965	0.0332711	0.0302856	0.00454796	0.0385161	0	0	-0.00307027	-0.00366991	-0.00483066
-0.0061527	2010-11-20 22:00:00	0.214539	0.220692	0.0061527	-0.00383221	0.0188738	0.0377445	0.0281214	0.00919391	-0.020558	-0.0475338	-0.0372091	-0.0117978	0.0319216	0.0439203	0.0385479	0.0331132	0.0333119	0.0304015	0.00455344	0.0385294	0	0	-0.00299012	-0.00361976	-0.0061527
-0.00330523	2010-11-20 22:30:00	0.218788	0.222093	0.00330523	-0.00383221	0.0190858	0.0379965	0.0282366	0.00922834	-0.0205972	-0.0478058	-0.0372748	-0.0117824	0.032103	0.0441354	0.0387899	0.0331021	0.0333043	0.030473	0.00455968	0.0385315	0	0	-0.00273537	-0.00342545	-0.00330523
-0.00719266	2010-11-20 23:00:00	0.216663	0.223856	0.00719266	-0.00383221	0.0191774	0.0381847	0.0283852	0.00927668	-0.0206381	-0.0480862	-0.03735	-0.0117636	0.0323786	0.0442937	0.0390689	0.0331974	0.0332937	0.0305807	0.00456619	0.0385306	0	0	-0.00230351	-0.00310417	-0.00719266
-0.00350284	2010-11-20 23:30:00	0.222328	0.225831	0.00350284	-0.00383221	0.0193767	0.038413	0.0285546	0.00933837	-0.0207129	-0.0483801	-0.0374124	-0.0117413	0.0321266	0.0445565	0.0394	0.0334205	0.0332756	0.0307348	0.00457197	0.0385244	0	0	-0.00170352	-0.00268009	-0.00350284
-0.00564376	2010-11-21	0.223744	0.229388	0.00564376	-0.00383221	0.0196675	0.0385473	0.028667	0.00940315	-0.0208083	-0.0486538	-0.037471	-0.0117192	0.0328049	0.045029	0.0399365	0.0336888	0.0332633	0.0309167	0.00457704	0.0385094	0	0	-0.00095571	-0.00218283	-0.00564376
-0.00667689	2010-11-21 00:30:00	0.225868	0.232545	0.00667689	-0.00383221	0.0196306	0.0387911	0.0288727	0.00945762	-0.0208934	-0.0489128	-0.0375258	-0.0116956	0.0329381	0.045752	0.0402863	0.0340174	0.033245	0.0310783	0.00458166	0.0384904	0	0	-9.07591e-05	-0.00164556	-0.00667689
-0.00493579	2010-11-21 01:00:00	0.231533	0.236468	0.00493579	-0.00383221	0.0198945	0.0391358	0.029121	0.009584	-0.0210362	-0.049126	-0.0375802	-0.0116674	0.0334668	0.0461729	0.0408512	0.0342463	0.0332098	0.0312315	0.00458551	0.038462	0	0	0.000851897	-0.00110282	-0.00493579
-0.00846458	2010-11-21 01:30:00	0.232949	0.241413	0.00846458	-0.00383221	0.0207394	0.0394597	0.0293195	0.00971296	-0.0212163	-0.0492539	-0.0376197	-0.0116378	0.0339545	0.0465153	0.0417159	0.0347153	0.0332291	0.0313771	0.00458814	0.0384082	0	0	0.00182636	-0.000588206	-0.00846458
-0.00910572	2010-11-21 02:00:00	0.236489	0.245595	0.00910572	-0.00383221	0.0208855	0.0398269	0.0298099	0.00984828	-0.0214191	-0.0493604	-0.0376449	-0.0116055	0.0337895	0.047195	0.0423627	0.0353526	0.0332615	0.0315116	0.00458948	0.0383726	0	0	0.002783	-0.000132083	-0.00910572
-0.00566332	2010-11-21 02:30:00	0.24711	0.252773	0.00566332	-0.00383221	0.0213048	0.0405979	0.030304	0.00997339	-0.0216287	-0.0494478	-0.0376623	-0.0115712	0.035225	0.0487202	0.043105	0.0358688	0.033365	0.0316072	0.00458996	0.0383418	0	0	0.00367155	0.000240483	-0.00566332
-0.00501307	2010-11-21 03:00:00	0.252774	0.257787	0.00501307	-0.00383221	0.0210751	0.0413898	0.0307748	0.0100729	-0.0218224	-0.0495424	-0.0376709	-0.0115372	0.0365797	0.0495223	0.0433818	0.0363598	0.0335154	0.0316712	0.00458914	0.0383045	0	0	0.00444424	0.000511446	-0.00501307
-0.000567716	2010-11-21 03:30:00	0.259146	0.259714	0.000567716	-0.00383221	0.021043	0.0422034	0.0312909	0.0101627	-0.0219894	-0.0496105	-0.0376728	-0.0115016	0.0358696	0.049699	0.0434169	0.0366898	0.0336529	0.0317081	0.00458747	0.0382671	0	0	0.00505882	0.000671019	-0.000567716
-0.00543427	2010-11-21 04:00:00	0.255606	0.26104	0.00543427	-0.00383221	0.0207297	0.0423944	0.0314624	0.010189	-0.0221313	-0.0496175	-0.037663	-0.0114657	0.0362958	0.0496044	0.043297	0.0371161	0.0338953	0.03176	0.00458425	0.0382223	0	0	0.00548131	0.0007183	-0.00543427
-0.00601944	2010-11-21 04:30:00	0.25419	0.26021	0.00601944	-0.00383221	0.0200996	0.04249	0.0314871	0.0101245	-0.0222034	-0.0496402	-0.0376362	-0.0114266	0.0358542	0.0496366	0.042801	0.0372521	0.034282	0.0318093	0.00457951	0.0381827	0	0	0.00568816	0.000661266	-0.00601944
-0.00696805	2010-11-21 05:00:00	0.252066	0.259034	0.00696805	-0.00383221	0.0198924	0.0423195	0.0313421	0.0100367	-0.0222487	-0.0496261	-0.0375949	-0.0113858	0.0363194	0.0492453	0.0421887	0.0370508	0.0346427	0.0318124	0.0045725	0.0381152	0	0	0.00566779	0.000516089	-0.00696805
-0.00901089	2010-11-21 05:30:00	0.245694	0.254704	0.00901089	-0.00383221	0.0194876	0.0418567	0.0309091	0.00991748	-0.0222651	-0.0495851	-0.0375422	-0.0113409	0.0356257	0.048292	0.0413314	0.0366771	0.0350172	0.0318231	0.00456431	0.0380411	0	0	0.00542133	0.000305845	-0.00901089
-0.00787557	2010-11-21 06:00:00	0.242153	0.250029	0.00787557	-0.00383221	0.01951	0.0411008	0.0304188	0.00980353	-0.0222531	-0.0495186	-0.037469	-0.0112917	0.0347589	0.047163	0.0406779	0.0362418	0.0353569	0.0318337	0.00455125	0.0379556	0	0	0.00496251	5.86992e-05	-0.00787557
-0.00780161	2010-11-21 06:30:00	0.237905	0.245707	0.00780161	-0.00383221	0.0194537	0.0402813	0.0299124	0.00967182	-0.0222199	-0.0494198	-0.0373814	-0.0112414	0.0340416	0.0463523	0.0402363	0.0358179	0.0356864	0.0318238	0.00453852	0.0378625	0	0	0.00431678	-0.000194296	-0.00780161
-0.00389589	2010-11-21 07:00:00	0.237905	0.241801	0.00389589	-0.00383221	0.0190278	0.0397445	0.0295172	0.00953645	-0.0221254	-0.0493063	-0.037275	-0.0111913	0.0334268	0.0460141	0.0397836	0.0353239	0.035969	0.0318009	0.00452413	0.0377645	0	0	0.00351965	-0.000421621	-0.00389589
-0.00380474	2010-11-21 07:30:00	0.235781	0.239586	0.00380474	-0.00383221	0.0191259	0.0394773	0.0292742	0.00944499	-0.021966	-0.0491747	-0.0371524	-0.0111418	0.0335611	0.0456502	0.0394871	0.0347528	0.0361325	0.0317539	0.00450796	0.0376641	0	0	0.00261432	-0.000593734	-0.00380474
-0.00589113	2010-11-21 08:00:00	0.230116	0.236008	0.00589113	-0.00383221	0.0185667	0.0391726	0.0289927	0.00933439	-0.021754	-0.0490413	-0.0370186	-0.0110931	0.0333479	0.0451118	0.0389773	0.0343382	0.0362048	0.0316947	0.00449045	0.0375515	0	0	0.001649	-0.000685371	-0.00589113
-0.00189135	2010-11-21 08:30:00	0.230116	0.232008	0.00189135	-0.00383221	0.0182309	0.038799	0.0287592	0.00923323	-0.0215019	-0.0488905	-0.0368616	-0.0110446	0.0323704	0.0445644	0.0384633	0.0339578	0.0362129	0.0316382	0.00447028	0.0374425	0	0	0.00067377	-0.000677509	-0.00189135
-0.00490884	2010-11-21 09:00:00	0.224452	0.229361	0.00490884	-0.00383221	0.0180461	0.0383073	0.0283467	0.00912677	-0.0212461	-0.0487082	-0.0366883	-0.0109968	0.0326071	0.0440566	0.0380448	0.0336029	0.036173	0.0315592	0.00445028	0.037333	0	0	-0.000262484	-0.000558854	-0.00490884
-0.00638271	2010-11-21 09:30:00	0.219496	0.225878	0.00638271	-0.00383221	0.0180637	0.0377552	0.0279485	0.00901727	-0.0209831	-0.0485128	-0.0365106	-0.0109493	0.0319452	0.0434215	0.0375762	0.0332003	0.0360631	0.0314673	0.00442982	0.03722	0	0	-0.00111508	-0.000326751	-0.00638271
-0.00528072	2010-11-21 10:00:00	0.217371	0.222652	0.00528072	-0.00383221	0.0178468	0.0371985	0.027632	0.00892913	-0.0207241	-0.0482594	-0.0363219	-0.0108996	0.0312515	0.0428924	0.0372293	0.0328113	0.0358775	0.0313456	0.00440555	0.0371034	0	0	-0.00184619	1.25484e-05	-0.00528072
-0.00495241	2010-11-21 10:30:00	0.215955	0.220908	0.00495241	-0.00383221	0.0177504	0.0367612	0.027281	0.00883715	-0.0205165	-0.0478816	-0.0361178	-0.0108489	0.0311019	0.0426055	0.037055	0.0324991	0.0355956	0.0312374	0.00438135	0.0369818	0	0	-0.00242694	0.000444261	-0.00495241
-0.00565429	2010-11-21 11:00:00	0.214539	0.220194	0.00565429	-0.00383221	0.0178613	0.036494	0.0270605	0.00878458	-0.020344	-0.0474613	-0.0359104	-0.0107964	0.0311255	0.0423484	0.0370076	0.0322146	0.0352237	0.0310954	0.00435907	0.036856	0	0	-0.00283896	0.00094606	-0.00565429
-0.00683724	2010-11-21 11:30:00	0.212415	0.219252	0.00683724	-0.00383221	0.0177874	0.0362463	0.0269136	0.00875039	-0.0201921	-0.0469831	-0.0357086	-0.0107425	0.0306921	0.0422076	0.0369316	0.0320252	0.0348202	0.0308694	0.00433637	0.0367163	0	0	-0.00307517	0.00148958	-0.00683724
-0.00579087	2010-11-21 12:00:00	0.213831	0.219622	0.00579087	-0.00383221	0.0177826	0.0360886	0.0268316	0.00873035	-0.0200434	-0.0464807	-0.0355009	-0.010689	0.0307628	0.0422903	0.0369726	0.0319247	0.0344016	0.0305963	0.00431261	0.0365717	0	0	-0.00313979	0.00204233	-0.00579087
-0.00726958	2010-11-21 12:30:00	0.213123	0.220393	0.00726958	-0.00383221	0.0178371	0.0360471	0.0267735	0.00869814	-0.0198897	-0.0459449	-0.0352889	-0.0106355	0.0309995	0.0422727	0.0370137	0.0318526	0.0339513	0.0303184	0.00428757	0.0364104	0	0	-0.00304768	0.00256982	-0.00726958
-0.00562728	2010-11-21 13:00:00	0.214539	0.220167	0.00562728	-0.00383221	0.0173936	0.0360692	0.0267805	0.00865506	-0.0197382	-0.0454013	-0.0350645	-0.0105805	0.0306367	0.0422876	0.0368548	0.0318301	0.0335244	0.030009	0.00426089	0.0362664	0	0	-0.002823	0.0030379	-0.00562728
-0.00522834	2010-11-21 13:30:00	0.215247	0.220476	0.00522834	-0.00383221	0.0171846	0.0360553	0.0267246	0.00859338	-0.0195612	-0.0448928	-0.034836	-0.0105236	0.0307945	0.0422956	0.0365474	0.0317797	0.0331893	0.0296897	0.00423387	0.0361157	0	0	-0.00249726	0.00341487	-0.00522834
-0.00786133	2010-11-21 14:00:00	0.211707	0.219568	0.00786133	-0.00383221	0.0168889	0.0358406	0.0265108	0.00850087	-0.0193909	-0.0443692	-0.034601	-0.0104662	0.0308099	0.0419976	0.0360706	0.031601	0.0329253	0.0293481	0.00420525	0.0359623	0	0	-0.00210702	0.00367358	-0.00786133
-0.00589938	2010-11-21 14:30:00	0.210999	0.216898	0.00589938	-0.00383221	0.0165466	0.0354417	0.0261997	0.00838582	-0.0192195	-0.0438405	-0.0343624	-0.0104092	0.0302504	0.0412868	0.0353371	0.0313219	0.0326923	0.0290205	0.00417571	0.0358018	0	0	-0.00169128	0.00379307	-0.00589938
-0.005475	2010-11-21 15:00:00	0.208167	0.213642	0.005475	-0.00383221	0.0162655	0.0348145	0.0257719	0.00824773	-0.0190365	-0.0432895	-0.0341333	-0.0103519	0.0296592	0.0405125	0.034645	0.0309329	0.032476	0.0287022	0.00414458	0.035642	0	0	-0.00128877	0.00375989	-0.005475
-0.00463668	2010-11-21 15:30:00	0.205335	0.209971	0.00463668	-0.00383221	0.0157819	0.0341694	0.0252682	0.00809126	-0.0188331	-0.0427295	-0.0338884	-0.0102936	0.0292258	0.0396138	0.0340221	0.0304999	0.0322607	0.0283864	0.00411242	0.0354825	0	0	-0.000935296	0.00356887	-0.00463668
-0.00433096	2010-11-21 16:00:00	0.201794	0.206125	0.00433096	-0.00383221	0.015605	0.0335105	0.0247863	0.00794699	-0.0186243	-0.0421788	-0.0336314	-0.010235	0.0284139	0.0388779	0.0334126	0.0299679	0.0320739	0.0280698	0.00408065	0.0353195	0	0	-0.000661407	0.00322348	-0.00433096
-0.00587207	2010-11-21 16:30:00	0.196838	0.20271	0.00587207	-0.00383221	0.0155038	0.0328281	0.0243173	0.00780747	-0.0184086	-0.0416468	-0.0333624	-0.0101768	0.0281223	0.0382493	0.03289	0.0294149	0.0318287	0.0277367	0.00404302	0.0351501	0	0	-0.000490323	0.00273558	-0.00587207
-0.00588662	2010-11-21 17:00:00	0.19259	0.198476	0.00588662	-0.00383221	0.0149846	0.0322204	0.0238705	0.00763907	-0.0181266	-0.0411205	-0.0330466	-0.0101176	0.0276099	0.0376211	0.0322276	0.0288782	0.0315915	0.0274076	0.00400274	0.0349783	0	0	-0.000436424	0.00212481	-0.00588662
-0.00439898	2010-11-21 17:30:00	0.189757	0.194156	0.00439898	-0.00383221	0.0144241	0.0316958	0.0234887	0.00748536	-0.0178276	-0.0406311	-0.0327181	-0.0100586	0.0272001	0.0369429	0.0315803	0.0283092	0.0313324	0.0270858	0.003964	0.0348025	0	0	-0.000504313	0.00141744	-0.00439898
-0.00578669	2010-11-21 18:00:00	0.184093	0.18988	0.00578669	-0.00383221	0.0142745	0.0311833	0.0229695	0.00732861	-0.0175056	-0.0401531	-0.0323802	-0.00999899	0.0267667	0.0361009	0.0309834	0.0277905	0.0310694	0.0267722	0.0039248	0.0346298	0	0	-0.000688509	0.000644953	-0.00578669
-0.00569296	2010-11-21 18:30:00	0.179137	0.18483	0.00569296	-0.00383221	0.0140721	0.030393	0.022474	0.00718825	-0.0171691	-0.039675	-0.0320414	-0.00993923	0.0258681	0.0353564	0.0303862	0.0272939	0.030781	0.0264619	0.00388633	0.034457	0	0	-0.000973796	-0.000157657	-0.00569296
-0.00335409	2010-11-21 19:00:00	0.177013	0.180367	0.00335409	-0.00383221	0.0138182	0.0296425	0.0219617	0.00705066	-0.0168448	-0.0392037	-0.0316959	-0.00987984	0.0254346	0.0347649	0.0298804	0.0267919	0.0304848	0.0261658	0.00384577	0.0342718	0	0	-0.00133621	-0.000953814	-0.00335409
-0.00355292	2010-11-21 19:30:00	0.172764	0.176317	0.00355292	-0.00383221	0.0136769	0.0289354	0.0214594	0.00692864	-0.0165518	-0.038742	-0.0313419	-0.00981812	0.0251508	0.0342276	0.0294826	0.0262876	0.0301391	0.0258712	0.00380691	0.0340889	0	0	-0.00174459	-0.00170731	-0.00355292
-0.00432544	2010-11-21 20:00:00	0.168516	0.172841	0.00432544	-0.00383221	0.0137249	0.0285284	0.0211279	0.00682743	-0.016266	-0.0382808	-0.0309907	-0.00975476	0.0247174	0.0336266	0.0291643	0.0258431	0.0297149	0.0255674	0.0037687	0.0339017	0	0	-0.00216265	-0.00238427	-0.00432544
-0.00465327	2010-11-21 20:30:00	0.164976	0.169629	0.00465327	-0.00383221	0.0135049	0.0281092	0.0209032	0.00676072	-0.0160086	-0.0378511	-0.0306381	-0.00969427	0.0242286	0.0333257	0.0288292	0.0255151	0.029274	0.0252605	0.00373064	0.0337179	0	0	-0.00255138	-0.00295499	-0.00465327
-0.0019057	2010-11-21 21:00:00	0.165684	0.167589	0.0019057	-0.00383221	0.0135498	0.0279249	0.0206978	0.00670621	-0.0157717	-0.0374063	-0.0302834	-0.00963788	0.024079	0.0330499	0.0286241	0.0251829	0.0287957	0.0249523	0.00369268	0.0335328	0	0	-0.0028717	-0.00339553	-0.0019057
-0.00389625	2010-11-21 21:30:00	0.162143	0.16604	0.00389625	-0.00383221	0.0135353	0.0276828	0.0205481	0.00665564	-0.015558	-0.0369475	-0.0299188	-0.00958127	0.0242522	0.0327928	0.0283729	0.0249023	0.0282705	0.0246445	0.00365339	0.0333433	0	0	-0.00308713	-0.00368904	-0.00389625
-0.0020758	2010-11-21 22:00:00	0.161436	0.163511	0.0020758	-0.00383221	0.0133698	0.0275733	0.020458	0.00661588	-0.0153569	-0.0364863	-0.029551	-0.00952544	0.0233854	0.0323609	0.0279892	0.0246516	0.0277488	0.0243384	0.00361292	0.0331521	0	0	-0.00316642	-0.00382672	-0.0020758
-0.00198584	2010-11-21 22:30:00	0.160727	0.162713	0.00198584	-0.00383221	0.0132735	0.0273685	0.0202995	0.0065817	-0.0151684	-0.0360391	-0.029181	-0.00946966	0.0236138	0.0321444	0.0277739	0.0244106	0.0272741	0.0240251	0.0035721	0.0329605	0	0	-0.00308583	-0.00380823	-0.00198584
-0.00400274	2010-11-21 23:00:00	0.157895	0.161898	0.00400274	-0.00383221	0.0133425	0.0272508	0.0201983	0.00656303	-0.0150298	-0.035615	-0.0288236	-0.00941591	0.0234089	0.0317125	0.0275635	0.0241985	0.02683	0.02372	0.00352923	0.03277	0	0	-0.00283106	-0.00364177	-0.00400274
-0.0048494	2010-11-21 23:30:00	0.156479	0.161329	0.0048494	-0.00383221	0.0136206	0.0270626	0.0201012	0.00657193	-0.0149587	-0.0352146	-0.0284617	-0.0093625	0.022873	0.0313903	0.0274362	0.0239588	0.0263984	0.0234223	0.00348714	0.0325776	0	0	-0.0023985	-0.00334351	-0.0048494
-0.00455585	2010-11-22	0.157187	0.161743	0.00455585	-0.00383221	0.0135498	0.0269491	0.020068	0.00656416	-0.0148854	-0.0348553	-0.0281178	-0.00930923	0.0227706	0.0313417	0.0273778	0.0238584	0.0260107	0.0231551	0.0034462	0.0323838	0	0	-0.00179594	-0.00293663	-0.00455585
-0.00292525	2010-11-22 00:30:00	0.160019	0.162945	0.00292525	-0.00383221	0.0133522	0.0270573	0.020168	0.00655443	-0.0148229	-0.0345021	-0.0277703	-0.00925562	0.0228495	0.0313918	0.0274238	0.0236912	0.0256374	0.0228971	0.00340484	0.0321924	0	0	-0.00104246	-0.00244988	-0.00292525
-0.00352305	2010-11-22 01:00:00	0.160727	0.16425	0.00352305	-0.00383221	0.013193	0.0272842	0.0202179	0.00652582	-0.0147482	-0.0341386	-0.0274165	-0.00920132	0.0228495	0.0313065	0.0273583	0.0236188	0.0252685	0.0226845	0.00336329	0.0320001	0	0	-0.000167587	-0.00191573	-0.00352305
-0.00316549	2010-11-22 01:30:00	0.162143	0.165309	0.00316549	-0.00383221	0.0129263	0.0273285	0.0202317	0.0064922	-0.0146698	-0.03376	-0.0270665	-0.00914851	0.0226917	0.0313742	0.0272066	0.0235685	0.0249367	0.0224797	0.0033225	0.0318055	0	0	0.000790205	-0.00136831	-0.00316549
-0.00297707	2010-11-22 02:00:00	0.16356	0.166537	0.00297707	-0.00383221	0.0127881	0.027162	0.0200717	0.00644969	-0.0145855	-0.0333535	-0.0267229	-0.00909429	0.0230073	0.0311738	0.0271777	0.0235016	0.0246755	0.0222767	0.00328203	0.0316145	0	0	0.00178569	-0.000841184	-0.00297707
-0.0036873	2010-11-22 02:30:00	0.162852	0.166539	0.0036873	-0.00383221	0.0127367	0.0266928	0.0197677	0.00637801	-0.0145108	-0.0329823	-0.0263872	-0.00903868	0.0225575	0.0309883	0.0270896	0.0234625	0.0244575	0.0220802	0.00324274	0.0314324	0	0	0.00276953	-0.000365112	-0.0036873
-0.00426819	2010-11-22 03:00:00	0.162852	0.16712	0.00426819	-0.00383221	0.0127287	0.0263037	0.0195179	0.00631575	-0.0144395	-0.0325927	-0.026061	-0.00898459	0.022416	0.0308815	0.0271356	0.0234291	0.0242457	0.0218775	0.00320472	0.0312483	0	0	0.00369128	3.39944e-05	-0.00426819
-0.00302164	2010-11-22 03:30:00	0.164976	0.167997	0.00302164	-0.00383221	0.012547	0.025955	0.0192695	0.00623657	-0.0143433	-0.0322193	-0.0257371	-0.0089283	0.0225974	0.0310196	0.0271603	0.0234237	0.0240966	0.0216789	0.0031661	0.0310675	0	0	0.00450249	0.00033682	-0.00302164
-0.00275471	2010-11-22 04:00:00	0.165684	0.168439	0.00275471	-0.00383221	0.0121598	0.0258001	0.0191683	0.006159	-0.0142353	-0.0318336	-0.0254117	-0.00887299	0.022621	0.0311833	0.0270414	0.0233675	0.0239448	0.0214756	0.00312754	0.030884	0	0	0.00515974	0.000531946	-0.00275471
-0.00345141	2010-11-22 04:30:00	0.164976	0.168427	0.00345141	-0.00383221	0.0119684	0.0256878	0.0189863	0.00605705	-0.0140911	-0.0314688	-0.0250902	-0.00881915	0.0228812	0.0310208	0.0267432	0.0232672	0.0238009	0.0212745	0.00309046	0.0307066	0	0	0.00562744	0.000616594	-0.00345141
-0.00407446	2010-11-22 05:00:00	0.162143	0.166218	0.00407446	-0.00383221	0.0112583	0.0253555	0.0187378	0.00593171	-0.0139001	-0.0310732	-0.0247836	-0.00876727	0.0224867	0.0306822	0.0261957	0.0231387	0.0236619	0.0210643	0.00305591	0.0305288	0	0	0.00588005	0.000596752	-0.00407446
-0.00211148	2010-11-22 05:30:00	0.161436	0.163547	0.00211148	-0.00383221	0.0110172	0.0249067	0.018339	0.00578609	-0.0136578	-0.0307026	-0.0244916	-0.00872031	0.0222111	0.0300392	0.0255754	0.0228874	0.0235914	0.0208356	0.00302188	0.0303502	0	0	0.0059038	0.000486652	-0.00211148
-0.00434836	2010-11-22 06:00:00	0.155063	0.159411	0.00434836	-0.00383221	0.0106572	0.024076	0.0177476	0.00562019	-0.0133933	-0.0302962	-0.0242141	-0.00867568	0.0216906	0.0293081	0.0249424	0.0225153	0.023521	0.020577	0.00298994	0.0301723	0	0	0.00569751	0.000307638	-0.00434836
-0.00272668	2010-11-22 06:30:00	0.152231	0.154957	0.00272668	-0.00383221	0.0105464	0.0232703	0.0171619	0.00545454	-0.0131293	-0.029876	-0.0239473	-0.00863416	0.0210287	0.0284737	0.0243033	0.0220713	0.023439	0.0203172	0.00295967	0.0299912	0	0	0.00527269	8.64927e-05	-0.00272668
-0.00209597	2010-11-22 07:00:00	0.147982	0.150078	0.00209597	-0.00383221	0.0101864	0.0223747	0.0165762	0.00530332	-0.012864	-0.0294672	-0.0237004	-0.00859402	0.0204375	0.027825	0.0235676	0.0215661	0.023376	0.020068	0.00293101	0.0298182	0	0	0.00465281	-0.000146654	-0.00209597
-0.000672678	2010-11-22 07:30:00	0.14515	0.145823	0.000672678	-0.00383221	0.0102555	0.0217699	0.0161045	0.00516823	-0.0126198	-0.0290672	-0.0234678	-0.00855628	0.0200276	0.0271096	0.0228389	0.0209603	0.0232709	0.0198058	0.00290409	0.0296397	0	0	0.00387173	-0.000360676	-0.000672678
-0.00357023	2010-11-22 08:00:00	0.137362	0.140932	0.00357023	-0.00383221	0.0100065	0.0212273	0.0157355	0.00506787	-0.0123694	-0.0286904	-0.0232507	-0.00852466	0.0196413	0.0261608	0.0220276	0.0203191	0.0231077	0.0195494	0.00287834	0.0294324	0	0	0.00297155	-0.000525883	-0.00357023
-0.00266102	2010-11-22 08:30:00	0.133113	0.135775	0.00266102	-0.00383221	0.00991494	0.0208786	0.0154774	0.00498698	-0.0121215	-0.0283205	-0.023041	-0.00849292	0.0185142	0.025098	0.0213309	0.0196991	0.0228846	0.0193082	0.00285461	0.0292515	0	0	0.00199991	-0.000616356	-0.00266102
-0.0052422	2010-11-22 09:00:00	0.126741	0.131983	0.0052422	-0.00383221	0.0097284	0.0205615	0.0152484	0.00490499	-0.0118442	-0.0279344	-0.0228529	-0.0084638	0.0181597	0.0242847	0.0208468	0.0191495	0.0226494	0.0190796	0.00283088	0.0290721	0	0	0.00100694	-0.00061199	-0.0052422
-0.00434871	2010-11-22 09:30:00	0.123909	0.128258	0.00434871	-0.00383221	0.00945207	0.0203374	0.0150722	0.00482272	-0.0115655	-0.0275707	-0.022672	-0.00843849	0.01734	0.0237663	0.0204415	0.018614	0.0223745	0.018866	0.00280838	0.0288993	0	0	4.21804e-05	-0.000500104	-0.00434871
-0.00397945	2010-11-22 10:00:00	0.121785	0.125764	0.00397945	-0.00383221	0.00938782	0.0200894	0.014843	0.00476349	-0.0113174	-0.0272052	-0.0224976	-0.00841735	0.0171904	0.0234036	0.0201922	0.018101	0.0220144	0.0186611	0.00278606	0.0287265	0	0	-0.000848517	-0.000276498	-0.00397945
-0.00446803	2010-11-22 10:30:00	0.118953	0.123421	0.00446803	-0.00383221	0.00938782	0.019706	0.0145724	0.00470817	-0.011097	-0.0268829	-0.0223233	-0.00840012	0.0168748	0.0230895	0.020027	0.0177331	0.0216393	0.0184615	0.00276547	0.0285624	0	0	-0.00162566	5.41357e-05	-0.00446803
-0.00444744	2010-11-22 11:00:00	0.117536	0.121984	0.00444744	-0.00383221	0.00959197	0.0193419	0.0143629	0.00468952	-0.0109553	-0.0265734	-0.0221603	-0.00838709	0.0167016	0.0228095	0.0200862	0.0174824	0.0212033	0.0182463	0.00274589	0.0284106	0	0	-0.00225839	0.000478445	-0.00444744
-0.00330987	2010-11-22 11:30:00	0.118244	0.121554	0.00330987	-0.00383221	0.0098507	0.0190513	0.0141924	0.00468924	-0.0108607	-0.026275	-0.0220145	-0.00837771	0.0164967	0.022819	0.0203271	0.0174324	0.0207502	0.0180535	0.00272691	0.0282757	0	0	-0.00272611	0.000975288	-0.00330987
-0.00281371	2010-11-22 12:00:00	0.119661	0.122474	0.00281371	-0.00383221	0.00990043	0.0190751	0.0142552	0.00470283	-0.0107925	-0.025974	-0.0218853	-0.00837124	0.0166227	0.0231752	0.0206461	0.0174771	0.0202511	0.0178667	0.00271	0.0281491	0	0	-0.0030194	0.00151716	-0.00281371
-0.00178282	2010-11-22 12:30:00	0.122493	0.124276	0.00178282	-0.00383221	0.00986831	0.0193563	0.0144524	0.00473284	-0.010735	-0.0256953	-0.0217643	-0.00836922	0.0170643	0.0236625	0.0208944	0.0175554	0.0197549	0.01767	0.00269385	0.0280345	0	0	-0.00314019	0.00207205	-0.00178282
-0.000527171	2010-11-22 13:00:00	0.125325	0.125852	0.000527171	-0.00383221	0.00977987	0.0197217	0.0146356	0.00475813	-0.0106927	-0.0254665	-0.0216519	-0.0083707	0.0174506	0.0239954	0.0209838	0.0176838	0.0192823	0.017471	0.00267923	0.0279202	0	0	-0.00310119	0.00260561	-0.000527171
-0.00157029	2010-11-22 13:30:00	0.125325	0.126895	0.00157029	-0.00383221	0.0097671	0.0199582	0.0147867	0.00479092	-0.0106595	-0.0252735	-0.0215543	-0.00837215	0.0176002	0.0240765	0.0210135	0.0178288	0.0188634	0.0172702	0.0026666	0.0278058	0	0	-0.00292461	0.00308344	-0.00157029
-0.00187728	2010-11-22 14:00:00	0.125325	0.127202	0.00187728	-0.00383221	0.00982651	0.0199622	0.0147879	0.00480596	-0.0106413	-0.0251378	-0.0214713	-0.00837577	0.0174978	0.0239736	0.0209951	0.017985	0.0185443	0.0170927	0.00265497	0.0277016	0	0	-0.00264033	0.00347337	-0.00187728
-0.00199832	2010-11-22 14:30:00	0.125325	0.127323	0.00199832	-0.00383221	0.00984102	0.0198322	0.0147463	0.00480182	-0.0106329	-0.0250206	-0.0213921	-0.00838174	0.01734	0.024021	0.0210146	0.0180796	0.018267	0.0169266	0.00264467	0.0276041	0	0	-0.00228362	0.00374752	-0.00199832
-0.000105768	2010-11-22 15:00:00	0.127449	0.127555	0.000105768	-0.00383221	0.00973014	0.0198045	0.0147227	0.00479568	-0.0106375	-0.024946	-0.0213136	-0.00838983	0.0174189	0.0240509	0.0210556	0.018113	0.0180527	0.0167854	0.00263519	0.0275179	0	0	-0.00189257	0.0038841	-0.000105768
-0.0011596	2010-11-22 15:30:00	0.126741	0.127901	0.0011596	-0.00383221	0.00988766	0.0198143	0.0147185	0.00480678	-0.0106844	-0.0248715	-0.0212313	-0.00840313	0.0174424	0.0241239	0.021069	0.0181019	0.0178689	0.016657	0.0026275	0.0274419	0	0	-0.0015054	0.00386876	-0.0011596
-0.00217639	2010-11-22 16:00:00	0.126033	0.128209	0.00217639	-0.00383221	0.0100483	0.0198571	0.0147464	0.00483205	-0.0107447	-0.0248095	-0.0211665	-0.0084186	0.0175213	0.0241037	0.0211263	0.0181186	0.0177624	0.0165262	0.00262034	0.0273806	0	0	-0.00115786	0.00369545	-0.00217639
-0.0023413	2010-11-22 16:30:00	0.126033	0.128374	0.0023413	-0.00383221	0.0101961	0.0198766	0.0148145	0.00485903	-0.0108116	-0.024769	-0.021118	-0.00843593	0.0175213	0.0241565	0.0211797	0.0181633	0.017716	0.0164237	0.00261593	0.0273325	0	0	-0.000880799	0.00336676	-0.0023413
-0.000107998	2010-11-22 17:00:00	0.128157	0.128265	0.000107998	-0.00383221	0.0100997	0.0200178	0.0149145	0.00487905	-0.0108576	-0.0247986	-0.0210951	-0.008455	0.0175449	0.0242418	0.0212186	0.0182133	0.0177246	0.0163444	0.00261452	0.0272948	0	0	-0.000698148	0.00289374	-0.000107998
-0.000516356	2010-11-22 17:30:00	0.127449	0.127965	0.000516356	-0.00383221	0.00996951	0.0202366	0.0150325	0.00488434	-0.0108651	-0.0248477	-0.0210963	-0.00847486	0.0176474	0.0242999	0.0211531	0.0182246	0.0177551	0.0162972	0.00261329	0.0272982	0	0	-0.000625383	0.00229524	-0.000516356
-0.00129357	2010-11-22 18:00:00	0.126033	0.127327	0.00129357	-0.00383221	0.00995673	0.0204192	0.015142	0.00489823	-0.0108699	-0.024932	-0.0211043	-0.00849804	0.0177498	0.0242877	0.0210004	0.0181965	0.0177992	0.0162888	0.00261231	0.027284	0	0	-0.000668543	0.00159681	-0.00129357
-0.0016691	2010-11-22 18:30:00	0.123909	0.125578	0.0016691	-0.00383221	0.00982651	0.0204246	0.0151168	0.00488575	-0.0108615	-0.0250666	-0.021114	-0.00852396	0.0176238	0.0240344	0.0208568	0.0181352	0.0178765	0.0162966	0.00261227	0.0272815	0	0	-0.000823876	0.000829229	-0.0016691
-0.00161558	2010-11-22 19:00:00	0.121785	0.1234	0.00161558	-0.00383221	0.00967867	0.0203001	0.0150737	0.00485907	-0.0108523	-0.0252364	-0.0211279	-0.00855087	0.0173635	0.0238179	0.0206845	0.0180849	0.0179776	0.0163173	0.00261388	0.0272802	0	0	-0.00107813	2.6818e-05	-0.00161558
-0.000258646	2010-11-22 19:30:00	0.121077	0.121335	0.000258646	-0.00383221	0.00973014	0.020156	0.0149307	0.00484154	-0.0108627	-0.0254336	-0.0211638	-0.00857627	0.0171351	0.0236393	0.0206351	0.0179901	0.018068	0.0163663	0.00261671	0.027279	0	0	-0.00140945	-0.000774457	-0.000258646
-0.000620681	2010-11-22 20:00:00	0.119661	0.120281	0.000620681	-0.00383221	0.0102075	0.0199401	0.0147739	0.00486237	-0.0109118	-0.0256278	-0.0212093	-0.00860091	0.0173164	0.0235811	0.0207468	0.017901	0.018124	0.0164293	0.00262178	0.0272865	0	0	-0.00178884	-0.00153891	-0.000620681
-0.00133688	2010-11-22 20:30:00	0.117536	0.118873	0.00133688	-0.00383221	0.0103585	0.0197781	0.0147589	0.00490041	-0.0109647	-0.0258089	-0.0212816	-0.00862332	0.0171115	0.0236258	0.0208155	0.0178898	0.0181181	0.016508	0.0026297	0.0273049	0	0	-0.00218207	-0.00223305	-0.00133688
0.00174003	2010-11-22 21:00:00	0.120369	0.118629	-0.00174003	-0.00383221	0.0105899	0.0198754	0.0149174	0.0049535	-0.0110429	-0.0259889	-0.0213741	-0.00864361	0.0171904	0.0238194	0.0210472	0.0178845	0.0180858	0.0165874	0.00263665	0.027302	0	0	-0.00255201	-0.0028273	0.00174003
-0.000588755	2010-11-22 21:30:00	0.118953	0.119541	0.000588755	-0.00383221	0.0107056	0.020342	0.0151744	0.00503156	-0.0111264	-0.0261951	-0.0214893	-0.0086641	0.0176238	0.0240903	0.0213149	0.0179961	0.0180638	0.0166717	0.00265086	0.0273421	0	0	-0.00286108	-0.00329759	-0.000588755
9.07125e-05	2010-11-22 22:00:00	0.120369	0.120278	-9.07125e-05	-0.00383221	0.0109595	0.0209013	0.0155506	0.00514075	-0.0112194	-0.0264394	-0.0216224	-0.00868282	0.0174189	0.0242919	0.0215384	0.0181301	0.0180362	0.0167536	0.00266502	0.0273883	0	0	-0.00307384	-0.00362656	9.07125e-05
-0.00102569	2010-11-22 22:30:00	0.121077	0.122102	0.00102569	-0.00383221	0.0112503	0.0213455	0.0159113	0.00526165	-0.0113231	-0.0267227	-0.0217805	-0.00870011	0.0177734	0.0246683	0.0218974	0.0183255	0.01802	0.0168508	0.00268222	0.0274385	0	0	-0.00315947	-0.00380446	-0.00102569
8.971e-05	2010-11-22 23:00:00	0.123909	0.123819	-8.971e-05	-0.00383221	0.0113837	0.0216917	0.0161807	0.00534952	-0.011436	-0.0270397	-0.0219539	-0.00871743	0.0181126	0.0250027	0.0222327	0.0185821	0.0180181	0.0169714	0.00270071	0.0274962	0	0	-0.00309402	-0.00382959	8.971e-05
0.00155693	2010-11-22 23:30:00	0.127449	0.125892	-0.00155693	-0.00383221	0.0115091	0.0221374	0.0165124	0.00543872	-0.0115736	-0.0273633	-0.0221276	-0.00873476	0.0182386	0.0253776	0.022643	0.0188221	0.0180192	0.0171145	0.0027219	0.0275598	0	0	-0.00286223	-0.00370838	0.00155693
0.000668831	2010-11-23	0.129573	0.128904	-0.000668831	-0.00383221	0.0115927	0.0225776	0.01679	0.00552516	-0.0117286	-0.0276847	-0.0223115	-0.00874913	0.0187827	0.0258894	0.0231024	0.0191569	0.0180469	0.0172854	0.0027439	0.0276314	0	0	-0.00245891	-0.0034549	0.000668831
0.00200575	2010-11-23 00:30:00	0.133822	0.131816	-0.00200575	-0.00383221	0.011832	0.0229389	0.0170605	0.00561686	-0.0119097	-0.0280177	-0.0225146	-0.00876022	0.0189087	0.0263902	0.0235516	0.0194972	0.0180936	0.0174664	0.00276938	0.0277043	0	0	-0.0018896	-0.00309001	0.00200575
0.000415665	2010-11-23 01:00:00	0.135946	0.13553	-0.000415665	-0.00383221	0.0121647	0.0232171	0.0172992	0.00571053	-0.0121307	-0.0283446	-0.0227496	-0.00877034	0.0194682	0.0269832	0.0240962	0.0198487	0.0181499	0.0176534	0.00279768	0.0277795	0	0	-0.0011707	-0.00264009	0.000415665
0.00188308	2010-11-23 01:30:00	0.140902	0.139019	-0.00188308	-0.00383221	0.0123415	0.0235093	0.0175284	0.0058164	-0.0123828	-0.028664	-0.0230108	-0.00878041	0.0197755	0.0274908	0.0246735	0.0202727	0.0182301	0.0178566	0.002829	0.0278295	0	0	-0.000328719	-0.00213538	0.00188308
0.00235344	2010-11-23 02:00:00	0.145858	0.143505	-0.00235344	-0.00383221	0.012899	0.0239038	0.017831	0.00593396	-0.0126245	-0.0289934	-0.0232876	-0.00879178	0.0200829	0.0281244	0.0253628	0.0207304	0.0183504	0.0180614	0.00286321	0.0278983	0	0	0.00060094	-0.00160811	0.00235344
0.00172774	2010-11-23 02:30:00	0.150107	0.148379	-0.00172774	-0.00383221	0.0130002	0.0243691	0.0182227	0.00603932	-0.0128472	-0.0293401	-0.0235846	-0.00880473	0.0207766	0.0290004	0.0259711	0.021277	0.0185213	0.0182692	0.00289862	0.0279567	0	0	0.00157598	-0.00109045	0.00172774
0.00498601	2010-11-23 03:00:00	0.157895	0.152909	-0.00498601	-0.00383221	0.0129039	0.0250212	0.018671	0.00613826	-0.013055	-0.029719	-0.0238896	-0.00881834	0.0213207	0.0298084	0.0265044	0.0217343	0.0187473	0.018486	0.0029351	0.0280156	0	0	0.00254961	-0.000612444	0.00498601
0.00405219	2010-11-23 03:30:00	0.161436	0.157383	-0.00405219	-0.00383221	0.0130244	0.0256343	0.0190441	0.00623748	-0.0132641	-0.0301227	-0.0242128	-0.0088313	0.0221322	0.0304025	0.0269344	0.0222085	0.0189973	0.0187158	0.00297327	0.0280689	0	0	0.0034733	-0.000200046	0.00405219
0.00258477	2010-11-23 04:00:00	0.162852	0.160267	-0.00258477	-0.00383221	0.0132268	0.026055	0.0193175	0.00631671	-0.0134604	-0.0305908	-0.0245499	-0.00884269	0.0221558	0.0307625	0.0272103	0.0226602	0.0193101	0.0189713	0.00301129	0.0281191	0	0	0.00429975	0.000126578	0.00258477
0.00154025	2010-11-23 04:30:00	0.164268	0.162727	-0.00154025	-0.00383221	0.0131995	0.0262058	0.0195116	0.00638121	-0.0136367	-0.031077	-0.0248799	-0.00885457	0.0225738	0.0311267	0.0274688	0.0230562	0.0196783	0.0192488	0.00304932	0.0281675	0	0	0.0049858	0.000354391	0.00154025
0.00365929	2010-11-23 05:00:00	0.168516	0.164857	-0.00365929	-0.00383221	0.0133104	0.0263581	0.0196128	0.00641681	-0.0138084	-0.0315188	-0.0252161	-0.00886661	0.0229048	0.0315043	0.0277539	0.0233739	0.0200643	0.0195233	0.00308747	0.0282152	0	0	0.00549514	0.000478334	0.00365929
0.00305962	2010-11-23 05:30:00	0.169224	0.166164	-0.00305962	-0.00383221	0.0133571	0.0265478	0.0197282	0.00645682	-0.013981	-0.0319371	-0.0255511	-0.00887876	0.0230308	0.0316505	0.0279887	0.0236193	0.0204637	0.0198082	0.00312619	0.0282652	0	0	0.00580059	0.00050162	0.00305962
0.0024961	2010-11-23 06:00:00	0.169932	0.167436	-0.0024961	-0.00383221	0.0136013	0.0267416	0.0198725	0.00651378	-0.0141585	-0.0323903	-0.0258932	-0.00889405	0.0229991	0.0319848	0.0282864	0.0238537	0.0208679	0.0200856	0.00316603	0.0283103	0	0	0.00588588	0.000435434	0.0024961
0.0018207	2010-11-23 06:30:00	0.17064	0.168819	-0.0018207	-0.00383221	0.0137957	0.0268565	0.0200016	0.00657992	-0.0143403	-0.0328695	-0.0262451	-0.00890982	0.023496	0.0323207	0.0286252	0.0241047	0.0212683	0.0203632	0.00320618	0.0283537	0	0	0.00574667	0.000298041	0.0018207
0.00368161	2010-11-23 07:00:00	0.173472	0.169791	-0.00368161	-0.00383221	0.014098	0.0270891	0.0201724	0.00666828	-0.0145363	-0.0333768	-0.026596	-0.00892562	0.0235196	0.0327496	0.0289368	0.0243531	0.0216734	0.0206504	0.0032461	0.0283967	0	0	0.00539087	0.00011337	0.00368161
0.00331418	2010-11-23 07:30:00	0.17418	0.170866	-0.00331418	-0.00383221	0.0143871	0.0273868	0.0204182	0.00676	-0.0147178	-0.033897	-0.0269347	-0.00894267	0.0238741	0.0331162	0.0291591	0.024613	0.0220441	0.0209641	0.00328559	0.0284351	0	0	0.00483809	-9.08562e-05	0.00331418
0.00392379	2010-11-23 08:00:00	0.175596	0.171673	-0.00392379	-0.00383221	0.0143902	0.0278342	0.0207987	0.00683699	-0.01485	-0.0344574	-0.027273	-0.00896134	0.0242368	0.0334399	0.029319	0.0248217	0.0224367	0.0212919	0.00332492	0.0284825	0	0	0.00411842	-0.000285275	0.00392379
0.00326834	2010-11-23 08:30:00	0.175596	0.172328	-0.00326834	-0.00383221	0.0144513	0.0284211	0.0211553	0.00692813	-0.0149893	-0.0350606	-0.0276088	-0.00897843	0.0246231	0.0335361	0.0294893	0.0250317	0.0227914	0.0216462	0.00336427	0.0285302	0	0	0.00327047	-0.000441193	0.00326834
0.00312098	2010-11-23 09:00:00	0.175596	0.172476	-0.00312098	-0.00383221	0.0148403	0.0288833	0.0214092	0.00703651	-0.0151707	-0.0357109	-0.0279413	-0.00899611	0.0243393	0.0336972	0.0297426	0.0252235	0.0231464	0.0220233	0.00340417	0.028575	0	0	0.00233894	-0.000532856	0.00312098
0.00230994	2010-11-23 09:30:00	0.175596	0.173287	-0.00230994	-0.00383221	0.0151971	0.029117	0.0216577	0.00716878	-0.0153862	-0.0363603	-0.0282807	-0.00901238	0.0244889	0.0339098	0.0303383	0.025482	0.0234914	0.0224177	0.00344384	0.0286135	0	0	0.00137174	-0.000539509	0.00230994
0.00346521	2010-11-23 10:00:00	0.178429	0.174963	-0.00346521	-0.00383221	0.0157643	0.0293056	0.0219006	0.00730248	-0.015625	-0.0369635	-0.0286108	-0.00903161	0.0245596	0.0345667	0.0310602	0.025812	0.02382	0.0228348	0.00348163	0.0286489	0	0	0.000417037	-0.000447087	0.00346521
0.00438327	2010-11-23 10:30:00	0.182677	0.178294	-0.00438327	-0.00383221	0.0161339	0.0297849	0.0223035	0.00745363	-0.0159009	-0.0375475	-0.0289265	-0.0090538	0.0253404	0.0354588	0.0320134	0.0262417	0.0240901	0.0232594	0.0035179	0.0286861	0	0	-0.000479737	-0.000249402	0.00438327
0.00586754	2010-11-23 11:00:00	0.18905	0.183182	-0.00586754	-0.00383221	0.0167252	0.0306585	0.0229033	0.00764897	-0.0162159	-0.0380884	-0.0292364	-0.00907838	0.0262543	0.0366149	0.0330108	0.0268111	0.0243048	0.023653	0.00355221	0.0287233	0	0	-0.00127859	5.1255e-05	0.00586754
0.00305725	2010-11-23 11:30:00	0.191174	0.188116	-0.00305725	-0.00383221	0.0171512	0.0315693	0.0235808	0.00788295	-0.0165736	-0.0386339	-0.029517	-0.00910347	0.0269326	0.0376747	0.0340638	0.0275225	0.024521	0.0240291	0.00358365	0.028768	0	0	-0.00194729	0.000444156	0.00305725
0.00424524	2010-11-23 12:00:00	0.198254	0.194009	-0.00424524	-0.00383221	0.017834	0.0325342	0.0242971	0.00812198	-0.0169604	-0.0392012	-0.0297697	-0.00912851	0.0276653	0.0389089	0.0351472	0.028356	0.024779	0.0243796	0.00361409	0.0288156	0	0	-0.00246307	0.000910797	0.00424524
0.00398217	2010-11-23 12:30:00	0.203919	0.199936	-0.00398217	-0.00383221	0.0181425	0.0334674	0.0250384	0.00832827	-0.0173358	-0.039756	-0.03001	-0.0091527	0.028651	0.0402169	0.0359969	0.0292563	0.0250789	0.0247239	0.00364181	0.0288685	0	0	-0.00281371	0.00142614	0.00398217
0.00625985	2010-11-23 13:00:00	0.211707	0.205447	-0.00625985	-0.00383221	0.0178613	0.0345652	0.0258115	0.00849032	-0.0176693	-0.0402833	-0.0302315	-0.00917676	0.0298252	0.0414692	0.0365498	0.0300093	0.0254312	0.0250767	0.00366745	0.0289207	0	0	-0.00299789	0.00196031	0.00625985
0.00534852	2010-11-23 13:30:00	0.215247	0.209899	-0.00534852	-0.00383221	0.0179577	0.0355908	0.0264397	0.00862847	-0.0179814	-0.0408152	-0.0304388	-0.00920018	0.0307238	0.0420278	0.0367859	0.0306179	0.0258523	0.0254148	0.00369125	0.0289801	0	0	-0.0030248	0.00248066	0.00534852
0.00237121	2010-11-23 14:00:00	0.214539	0.212168	-0.00237121	-0.00383221	0.0180589	0.0362079	0.0268226	0.00872385	-0.0182993	-0.041336	-0.0306287	-0.00922366	0.0307546	0.0420994	0.0368506	0.0311057	0.0263244	0.0257401	0.00371412	0.0290449	0	0	-0.00291306	0.00295394	0.00237121
0.00259223	2010-11-23 14:30:00	0.215955	0.213363	-0.00259223	-0.00383221	0.0180575	0.0363904	0.0270124	0.00881363	-0.0186449	-0.0418361	-0.0308058	-0.00924701	0.0305107	0.0420183	0.0369868	0.031513	0.0268591	0.0260609	0.00373561	0.0291114	0	0	-0.00268911	0.00334861	0.00259223
0.0028471	2010-11-23 15:00:00	0.21808	0.215232	-0.0028471	-0.00383221	0.0184382	0.0363447	0.0270149	0.00885925	-0.0189654	-0.0423167	-0.030964	-0.00926945	0.0306367	0.0422539	0.0372627	0.0317916	0.0274192	0.0263733	0.00375522	0.0291787	0	0	-0.00238505	0.00363686	0.0028471
0.000421933	2010-11-23 15:30:00	0.217371	0.21695	-0.000421933	-0.00383221	0.0184558	0.0363948	0.0271334	0.0088754	-0.0192409	-0.0427526	-0.0311089	-0.00929064	0.0308417	0.042633	0.0375007	0.0319476	0.0279461	0.026668	0.00377324	0.029245	0	0	-0.00203632	0.00379646	0.000421933
0.00559795	2010-11-23 16:00:00	0.224452	0.218854	-0.00559795	-0.00383221	0.0183225	0.0367284	0.0273262	0.00890789	-0.0194687	-0.0431052	-0.0312369	-0.0093112	0.0312279	0.0429578	0.0376546	0.0320425	0.0284563	0.0269464	0.00378941	0.0293154	0	0	-0.00167906	0.00381214	0.00559795
0.0034325	2010-11-23 16:30:00	0.223744	0.220311	-0.0034325	-0.00383221	0.0184237	0.0370163	0.0274635	0.00893764	-0.0196654	-0.0433903	-0.0313532	-0.00932811	0.0313222	0.0431147	0.0376927	0.0321874	0.028982	0.0272192	0.00380435	0.029388	0	0	-0.00134766	0.00367653	0.0034325
0.00123871	2010-11-23 17:00:00	0.222328	0.221089	-0.00123871	-0.00383221	0.0183643	0.0372016	0.0275885	0.00895739	-0.0198102	-0.0436294	-0.0314579	-0.00934103	0.0314564	0.0430998	0.0376333	0.0323046	0.0295139	0.0274414	0.00381738	0.0294632	0	0	-0.00107241	0.00339057	0.00123871
0.0022674	2010-11-23 17:30:00	0.223036	0.220769	-0.0022674	-0.00383221	0.0181891	0.0371448	0.0275854	0.00896187	-0.0199055	-0.0438567	-0.0315428	-0.00935227	0.0312515	0.0430347	0.0375604	0.032377	0.030064	0.0276342	0.00382897	0.02954	0	0	-0.000877517	0.00296342	0.0022674
0.000109784	2010-11-23 18:00:00	0.220912	0.220802	-0.000109784	-0.00383221	0.0182485	0.0370812	0.0275326	0.00894075	-0.0199412	-0.0440241	-0.0316156	-0.00936122	0.0314646	0.0430091	0.0374426	0.0323936	0.0305763	0.0278032	0.00383939	0.0296122	0	0	-0.00077957	0.00241179	0.000109784
-0.000182196	2010-11-23 18:30:00	0.219496	0.219678	0.000182196	-0.00383221	0.0180541	0.0370383	0.0274883	0.00889077	-0.0199166	-0.0441225	-0.03168	-0.00937034	0.0312279	0.042879	0.0372488	0.0323265	0.0310046	0.0279426	0.00384772	0.0296785	0	0	-0.000786517	0.00175901	-0.000182196
0.00118463	2010-11-23 19:00:00	0.218788	0.217603	-0.00118463	-0.00383221	0.017413	0.0369579	0.027427	0.00882406	-0.0198716	-0.0441517	-0.031736	-0.00937767	0.0310937	0.0427004	0.0367978	0.0321979	0.0313727	0.0280533	0.0038546	0.0297436	0	0	-0.000897242	0.00103355	0.00118463
0.00018158	2010-11-23 19:30:00	0.215247	0.215066	-0.00018158	-0.00383221	0.0173325	0.0367986	0.0272212	0.00872266	-0.0197959	-0.0441249	-0.0317752	-0.00938469	0.0308335	0.042267	0.0362481	0.0319355	0.0316762	0.0281093	0.00385981	0.0298085	0	0	-0.00110172	0.000267465	0.00018158
-0.00368294	2010-11-23 20:00:00	0.207459	0.211142	0.00368294	-0.00383221	0.0168295	0.036372	0.026891	0.00859456	-0.0196794	-0.0440298	-0.0317994	-0.00939099	0.0306285	0.0415252	0.0355549	0.0315951	0.0319123	0.0281202	0.00386476	0.0298726	0	0	-0.00138177	-0.000505413	-0.00368294
-0.000851145	2010-11-23 20:30:00	0.205335	0.206186	0.000851145	-0.00383221	0.0165629	0.0357863	0.0264561	0.00846699	-0.019541	-0.0438494	-0.0318113	-0.00939487	0.0297381	0.0406587	0.0348154	0.031171	0.0320406	0.0280837	0.003864	0.0299344	0	0	-0.00171229	-0.0012513	-0.000851145
-0.00271557	2010-11-23 21:00:00	0.198962	0.201678	0.00271557	-0.00383221	0.016386	0.0349902	0.0258953	0.00831804	-0.0193512	-0.0435844	-0.0318144	-0.00939229	0.0293754	0.0398262	0.0341855	0.0306855	0.0320737	0.028054	0.0038655	0.0299979	0	0	-0.00206295	-0.00193821	-0.00271557
-0.00308145	2010-11-23 21:30:00	0.194006	0.197087	0.00308145	-0.00383221	0.0161867	0.0343107	0.0254196	0.00816378	-0.0191402	-0.0432554	-0.0317951	-0.00938749	0.0286582	0.0391047	0.0335414	0.030122	0.0320515	0.0279498	0.00386864	0.0300584	0	0	-0.00240026	-0.00253762	-0.00308145
-0.00258853	2010-11-23 22:00:00	0.190466	0.193054	0.00258853	-0.00383221	0.0159619	0.0337002	0.0249864	0.00804231	-0.0189284	-0.0429309	-0.0317651	-0.00937987	0.0282801	0.0383752	0.0329639	0.0295307	0.0319828	0.0278005	0.00386773	0.0301146	0	0	-0.00268977	-0.00302589	-0.00258853
-0.00155123	2010-11-23 22:30:00	0.187633	0.189185	0.00155123	-0.00383221	0.0157498	0.0332102	0.0245854	0.00793305	-0.0187034	-0.0426071	-0.0317248	-0.00936951	0.0275546	0.0377118	0.0324571	0.0289898	0.0318691	0.0276155	0.00386483	0.0301642	0	0	-0.00289844	-0.00338538	-0.00155123
-0.00336307	2010-11-23 23:00:00	0.183385	0.186748	0.00336307	-0.00383221	0.0158026	0.0327673	0.0242884	0.00782884	-0.0184533	-0.0422726	-0.031659	-0.00935636	0.0273026	0.0370676	0.0321739	0.0285102	0.0316811	0.0274349	0.0038608	0.0302056	0	0	-0.00299686	-0.00360528	-0.00336307
-0.0028389	2010-11-23 23:30:00	0.181261	0.1841	0.0028389	-0.00383221	0.0152693	0.0323354	0.0240124	0.00772767	-0.0181924	-0.0419296	-0.031586	-0.00934077	0.0267902	0.0366372	0.0319122	0.0281534	0.031433	0.0272603	0.00385494	0.0302382	0	0	-0.0029614	-0.00368208	-0.0028389
-0.00169645	2010-11-24	0.181261	0.182957	0.00169645	-0.00383221	0.0151391	0.0320586	0.0237165	0.0076265	-0.0179125	-0.0415209	-0.0315061	-0.00932231	0.0265382	0.036491	0.0317471	0.0278299	0.0311125	0.0270835	0.00384744	0.0302567	0	0	-0.00277592	-0.00361966	-0.00169645
-0.00336974	2010-11-24 00:30:00	0.179137	0.182506	0.00336974	-0.00383221	0.0149173	0.0316487	0.0234348	0.0075317	-0.0176319	-0.0410963	-0.0314164	-0.00930204	0.0267984	0.0363828	0.0315872	0.0275623	0.0307511	0.0268979	0.00383867	0.0302963	-1.36947e-16	0	-0.00243312	-0.00342892	-0.00336974
-0.00222741	2010-11-24 01:00:00	0.179126	0.181354	0.00222741	-0.00383221	0.0148482	0.0312292	0.0231156	0.00744472	-0.0173922	-0.0406579	-0.0313133	-0.00927996	0.0262543	0.0361119	0.0313502	0.0273337	0.030362	0.0266836	0.00382627	0.0303321	-8.48527e-10	-4.94767e-36	-0.00193535	-0.00312714	-0.00222741
-0.00190836	2010-11-24 01:30:00	0.179076	0.180984	0.00190817	-0.00383221	0.0147888	0.0306769	0.0227615	0.00737023	-0.0171718	-0.0401837	-0.0312037	-0.00925425	0.0261519	0.0358575	0.0312855	0.0271777	0.029957	0.0264566	0.00381257	0.0303655	-1.82344e-07	-3.21256e-25	-0.00129481	-0.00273689	-0.00190836
-0.00241933	2010-11-24 02:00:00	0.178962	0.181379	0.00241645	-0.00383221	0.014747	0.0303364	0.0225078	0.00730182	-0.016989	-0.0396881	-0.0310817	-0.0092261	0.0260494	0.0356911	0.0312813	0.0271163	0.0295737	0.026219	0.00379844	0.0303944	-2.87579e-06	-8.88412e-20	-0.000533153	-0.00228472	-0.00241933
-0.00205047	2010-11-24 02:30:00	0.180199	0.182234	0.00203478	-0.00383221	0.0147919	0.0300597	0.0223357	0.00724875	-0.0168168	-0.0391856	-0.0309477	-0.00919346	0.0258998	0.035706	0.0313008	0.0270327	0.0291666	0.0259706	0.0037816	0.0304115	-1.56911e-05	-1.71618e-16	0.000319475	-0.00179949	-0.00205047
-0.00229092	2010-11-24 03:00:00	0.181376	0.183617	0.00224097	-0.00383221	0.0145156	0.0299338	0.0222374	0.00719427	-0.0166438	-0.0386441	-0.0307986	-0.00915596	0.0261836	0.0358766	0.0312435	0.0269823	0.0287597	0.025718	0.00376104	0.0304199	-4.99558e-05	-2.74734e-14	0.00122605	-0.00131066	-0.00229092
-0.00198904	2010-11-24 03:30:00	0.182508	0.184381	0.00187265	-0.00383221	0.0143083	0.029888	0.0221498	0.00714646	-0.0164805	-0.0381137	-0.0306309	-0.00911778	0.0261836	0.0358101	0.0310241	0.0268875	0.0283574	0.0254635	0.00373786	0.0304169	-0.000116383	-1.05467e-12	0.00214471	-0.000846452	-0.00198904
-0.0046323	2010-11-24 04:00:00	0.180037	0.184446	0.00440984	-0.00383221	0.0141363	0.0297246	0.0220081	0.00707951	-0.0163079	-0.0376296	-0.0304397	-0.00907905	0.0260494	0.0355515	0.0307012	0.0267705	0.0280232	0.0251934	0.00371422	0.0304064	-0.000222456	-1.65364e-11	0.00303112	-0.000432073	-0.0046323
-0.00430135	2010-11-24 04:30:00	0.179667	0.183596	0.00392936	-0.00383221	0.0137812	0.0294477	0.0218151	0.00699421	-0.0161238	-0.0371516	-0.030242	-0.0090366	0.0256949	0.035144	0.0303319	0.026642	0.0277469	0.0249257	0.00369079	0.0303865	-0.000371987	-1.42446e-10	0.00384115	-8.81006e-05	-0.00430135
-0.00447639	2010-11-24 05:00:00	0.178547	0.182458	0.00391063	-0.00383221	0.0135273	0.0290725	0.021515	0.00689971	-0.0159291	-0.0367082	-0.0300486	-0.00899122	0.0254111	0.0347068	0.0300409	0.026441	0.0275289	0.0246685	0.00366676	0.0303505	-0.000565762	-8.05719e-10	0.00453351	0.000170844	-0.00447639
-0.00509438	2010-11-24 05:30:00	0.17671	0.181002	0.00429194	-0.00383221	0.0134389	0.0286156	0.0211653	0.00678883	-0.015752	-0.0362684	-0.0298498	-0.00894464	0.0250719	0.0343169	0.0297331	0.0262085	0.0273382	0.0244281	0.00364253	0.0302946	-0.00080244	-3.35298e-09	0.00507231	0.000337044	-0.00509438
-0.00676506	2010-11-24 06:00:00	0.173416	0.179102	0.00568569	-0.00383221	0.0130596	0.0281089	0.0208211	0.0066696	-0.0155578	-0.035854	-0.029646	-0.00889528	0.0248987	0.0340056	0.0294254	0.0259225	0.0271648	0.0241855	0.00361671	0.0302484	-0.00107936	-1.10762e-08	0.00542929	0.000410173	-0.00676506
-0.00574416	2010-11-24 06:30:00	0.172954	0.177305	0.00435097	-0.00383221	0.0129135	0.0276092	0.020449	0.00656704	-0.0153858	-0.0354772	-0.0294192	-0.00884189	0.0249305	0.0336794	0.0291413	0.0256374	0.027001	0.0239537	0.00358979	0.0301995	-0.00139316	-3.06166e-08	0.00558566	0.000397267	-0.00574416
-0.0075346	2010-11-24 07:00:00	0.168933	0.174728	0.00579438	-0.00383221	0.012936	0.0271342	0.0200605	0.00647502	-0.0152172	-0.0351661	-0.029179	-0.0087831	0.02441	0.0332912	0.0288416	0.0253702	0.0268523	0.0237284	0.00356187	0.0301388	-0.00174015	-7.35399e-08	0.00553327	0.000312162	-0.0075346
-0.00779215	2010-11-24 07:30:00	0.16631	0.171986	0.00567534	-0.00383221	0.0128057	0.026661	0.0197886	0.00639108	-0.0150336	-0.0348751	-0.0289249	-0.00872103	0.0240001	0.0329741	0.0284571	0.0251253	0.0267092	0.0235273	0.003532	0.0300682	-0.00211664	-1.5781e-07	0.00527515	0.000174426	-0.00779215
-0.00684607	2010-11-24 08:00:00	0.165104	0.16943	0.00432669	-0.00383221	0.0126403	0.0263205	0.0195623	0.00631715	-0.014843	-0.0346072	-0.0286588	-0.00865772	0.0238977	0.0326926	0.0280879	0.0248308	0.0265378	0.0233383	0.003502	0.0299882	-0.00251908	-3.08919e-07	0.0048254	7.84847e-06	-0.00684607
-0.00756163	2010-11-24 08:30:00	0.16177	0.166387	0.00461696	-0.00383221	0.0124265	0.0261101	0.0193404	0.00623321	-0.01463	-0.034399	-0.0283836	-0.00859109	0.0237952	0.0321876	0.0276079	0.0245107	0.0263705	0.023176	0.00347146	0.0298912	-0.00294411	-5.60523e-07	0.00420824	-0.00016141	-0.00756163
-0.00929778	2010-11-24 09:00:00	0.157001	0.162909	0.00590815	-0.00383221	0.0123688	0.025937	0.0192085	0.00619259	-0.0144509	-0.0342172	-0.0281017	-0.00852493	0.0231487	0.0315851	0.0272416	0.0241536	0.0261849	0.0230262	0.00344006	0.029789	-0.00338867	-9.54531e-07	0.00345649	-0.000306873	-0.00929778
-0.0113742	2010-11-24 09:30:00	0.152232	0.159754	0.00752267	-0.00383221	0.0124973	0.0256254	0.0189627	0.00617228	-0.0142998	-0.0340482	-0.0278109	-0.00845808	0.0228413	0.0309462	0.0269399	0.0238916	0.0259999	0.0228816	0.00340867	0.0296826	-0.00384997	-1.54068e-06	0.00260953	-0.00040385	-0.0113742
-0.0134056	2010-11-24 10:00:00	0.148171	0.157248	0.0090777	-0.00383221	0.0129039	0.0252685	0.0188047	0.00617365	-0.0141938	-0.0338756	-0.0275181	-0.0083894	0.0223054	0.0307744	0.02679	0.0235848	0.0258172	0.0227428	0.00337718	0.0295637	-0.00432553	-2.37571e-06	0.00171074	-0.000431432	-0.0134056
-0.0132439	2010-11-24 10:30:00	0.14765	0.156077	0.00842728	-0.00383221	0.0130051	0.0251716	0.0187814	0.00619308	-0.0141234	-0.0337127	-0.027231	-0.00831925	0.0228187	0.0305701	0.0268442	0.0233451	0.0255655	0.0226054	0.00334771	0.0294339	-0.00481309	-3.52219e-06	0.000804859	-0.000374212	-0.0132439
-0.0119681	2010-11-24 11:00:00	0.147831	0.154483	0.00665234	-0.00383221	0.0131353	0.025345	0.018919	0.00623864	-0.0140927	-0.0335412	-0.0269475	-0.00824569	0.021998	0.0306038	0.0269284	0.0232061	0.0252815	0.0224757	0.00331785	0.0292972	-0.00531067	-5.04727e-06	-6.48342e-05	-0.000223598	-0.0119681
-0.0127331	2010-11-24 11:30:00	0.148011	0.15492	0.00690954	-0.00383221	0.0133056	0.0257865	0.0191871	0.00631447	-0.0140863	-0.0333566	-0.0266632	-0.00817025	0.02229	0.0307748	0.0271324	0.0231894	0.0249549	0.0223366	0.00328809	0.0291301	-0.00581652	-7.02119e-06	-0.000859105	2.13898e-05	-0.0127331
-0.0128787	2010-11-24 12:00:00	0.148899	0.155439	0.0065401	-0.00383221	0.013508	0.0261673	0.0194689	0.00638871	-0.0141145	-0.0331791	-0.0263816	-0.00809086	0.0223371	0.0310996	0.0272403	0.0232453	0.0246863	0.0221915	0.00325796	0.0289758	-0.00632908	-9.51601e-06	-0.00154506	0.000353894	-0.0128787
-0.0121764	2010-11-24 12:30:00	0.150495	0.155811	0.00531683	-0.00383221	0.0133698	0.026516	0.0197463	0.0064457	-0.0141462	-0.0329864	-0.0260984	-0.00800789	0.0226681	0.0312782	0.0272731	0.0232953	0.0244053	0.0220464	0.0032278	0.0288084	-0.00684697	-1.26042e-05	-0.00209794	0.0007596	-0.0121764
-0.011703	2010-11-24 13:00:00	0.151383	0.1557	0.0043176	-0.00383221	0.013185	0.0268178	0.0199183	0.00646796	-0.0141651	-0.0327613	-0.0258176	-0.00791988	0.0227706	0.0312388	0.0271758	0.0233568	0.0241761	0.0219074	0.00319803	0.0286537	-0.007369	-1.63577e-05	-0.00250237	0.00121767	-0.011703
-0.0124904	2010-11-24 13:30:00	0.150858	0.155433	0.00457548	-0.00383221	0.0132268	0.027017	0.0200167	0.00648159	-0.0141979	-0.0325497	-0.025539	-0.0078276	0.0226681	0.0311007	0.0270506	0.0233957	0.0239858	0.021766	0.00316828	0.0284683	-0.0078941	-2.08464e-05	-0.00275293	0.00170217	-0.0124904
-0.0142798	2010-11-24 14:00:00	0.14892	0.154752	0.0058323	-0.00383221	0.0131208	0.026985	0.019993	0.00647606	-0.0142366	-0.0323354	-0.0252601	-0.00773621	0.0225421	0.0309424	0.0269757	0.02339	0.0238086	0.0216195	0.00313725	0.0282797	-0.00842134	-2.61379e-05	-0.002854	0.00218388	-0.0142798
-0.0139319	2010-11-24 14:30:00	0.149105	0.154055	0.00494974	-0.00383221	0.0130051	0.0268231	0.0199206	0.00644856	-0.0142817	-0.0321182	-0.0249747	-0.00764311	0.0224632	0.0308192	0.0269255	0.0233453	0.0236694	0.0214662	0.00310565	0.0280822	-0.00894991	-3.22963e-05	-0.00281905	0.0026323	-0.0139319
-0.0142671	2010-11-24 15:00:00	0.148583	0.153332	0.00474865	-0.00383221	0.0128572	0.0266736	0.0197999	0.00639661	-0.0143178	-0.0319021	-0.0246983	-0.00754898	0.0223607	0.0307786	0.0268445	0.0232728	0.0235493	0.0213121	0.00307474	0.0278809	-0.00947908	-3.93821e-05	-0.0026693	0.00301777	-0.0142671
-0.0160131	2010-11-24 15:30:00	0.146644	0.152602	0.00595741	-0.00383221	0.0126113	0.0265518	0.0196722	0.00632271	-0.0143096	-0.031701	-0.0244238	-0.00745312	0.022416	0.0307488	0.0266938	0.0231835	0.023435	0.0211444	0.00304419	0.027672	-0.0100082	-4.74512e-05	-0.00243193	0.00331347	-0.0160131
-0.0171335	2010-11-24 16:00:00	0.144706	0.151246	0.00654019	-0.00383221	0.0121902	0.0263606	0.0195249	0.00622712	-0.0142333	-0.0314638	-0.0241459	-0.00735384	0.0223607	0.030631	0.026375	0.0230663	0.0233226	0.0209901	0.00301226	0.0274484	-0.0105368	-5.65553e-05	-0.00213795	0.00349723	-0.0171335
-0.0175739	2010-11-24 16:30:00	0.142768	0.149211	0.00644288	-0.00383221	0.0118272	0.026049	0.0192346	0.00612124	-0.0141301	-0.0312134	-0.0238689	-0.00725462	0.02229	0.0302993	0.025934	0.0228709	0.0232484	0.0208361	0.00298035	0.027217	-0.0110643	-6.67413e-05	-0.00181992	0.00355292	-0.0175739
-0.0178208	2010-11-24 17:00:00	0.140138	0.14629	0.00615239	-0.00383221	0.0117049	0.0255228	0.0188055	0.00599286	-0.0139854	-0.0309387	-0.023586	-0.00715451	0.021872	0.0296723	0.0254677	0.0226366	0.0232142	0.0206788	0.00294676	0.026979	-0.0115904	-7.80511e-05	-0.00150966	0.00347153	-0.0178208
-0.0175239	2010-11-24 17:30:00	0.137508	0.142826	0.00531882	-0.00383221	0.0113837	0.0248182	0.0183767	0.00586418	-0.013813	-0.0306518	-0.0232875	-0.00705157	0.0213514	0.0291459	0.0249814	0.0223425	0.0232133	0.0205169	0.00291216	0.0267458	-0.0121146	-9.05221e-05	-0.00123606	0.00325159	-0.0175239
-0.0158167	2010-11-24 18:00:00	0.136294	0.139369	0.00307582	-0.00383221	0.0111425	0.02418	0.0178811	0.00572771	-0.0136044	-0.0303683	-0.0229855	-0.00694746	0.0209815	0.0285134	0.0246463	0.0219842	0.0231912	0.0203563	0.00287777	0.02649	-0.0126367	-0.000104187	-0.00102319	0.00289924	-0.0158167
-0.0174372	2010-11-24 18:30:00	0.132247	0.136409	0.00416187	-0.00383221	0.0110317	0.0235835	0.0174717	0.00559903	-0.0133884	-0.0300408	-0.0226908	-0.00684183	0.0206895	0.028176	0.0243255	0.0216517	0.0231636	0.0201839	0.00284322	0.0262201	-0.0131563	-0.000119074	-0.000888812	0.00242778	-0.0174372
-0.0173639	2010-11-24 19:00:00	0.129617	0.133172	0.00355539	-0.00383221	0.010736	0.0231626	0.0171374	0.00548422	-0.0131623	-0.0296689	-0.0223922	-0.00673404	0.020209	0.027816	0.0240692	0.0213112	0.0230793	0.020008	0.00280776	0.0259365	-0.0136733	-0.000135205	-0.000843284	0.00185673	-0.0173639
-0.0183619	2010-11-24 19:30:00	0.126279	0.130301	0.00402191	-0.00383221	0.0105142	0.0226768	0.016793	0.00536862	-0.0129125	-0.0292624	-0.0220841	-0.00662727	0.0201772	0.0275865	0.0237381	0.0210058	0.0229554	0.0197992	0.00277172	0.025651	-0.0141874	-0.000152602	-0.000889044	0.0012107	-0.0183619
-0.0185543	2010-11-24 20:00:00	0.122941	0.126625	0.00368459	-0.00383221	0.010098	0.0222808	0.0164766	0.00523744	-0.01263	-0.0288206	-0.0217797	-0.00652309	0.0199016	0.0271925	0.0232397	0.0207052	0.0227608	0.0195932	0.00273432	0.0253632	-0.0146984	-0.000171279	-0.00102058	0.000517859	-0.0185543
-0.0206476	2010-11-24 20:30:00	0.117478	0.122728	0.0052501	-0.00383221	0.00975259	0.0218184	0.0161087	0.00511043	-0.0123393	-0.0283429	-0.0214784	-0.00642064	0.0197755	0.0266875	0.0226766	0.0203548	0.0225455	0.0193614	0.00269814	0.0250662	-0.0152063	-0.000191247	-0.00122493	-0.000191614	-0.0206476
-0.0212779	2010-11-24 21:00:00	0.112743	0.118098	0.00535457	-0.00383221	0.00962719	0.0212673	0.0156769	0.00498813	-0.0120451	-0.0278363	-0.021169	-0.0063201	0.0192632	0.0259645	0.0219537	0.0199863	0.0223395	0.0190966	0.00265993	0.0247703	-0.0157108	-0.000212515	-0.00148262	-0.000887184	-0.0212779
-0.0221708	2010-11-24 21:30:00	0.107305	0.113029	0.00572385	-0.00383221	0.00943272	0.0206029	0.0152328	0.00485723	-0.0117522	-0.0272989	-0.0208428	-0.00622214	0.0186167	0.0251577	0.0213238	0.0194898	0.0221129	0.0188213	0.00262059	0.0244646	-0.0162119	-0.000235088	-0.00176904	-0.00153955	-0.0221708
-0.0218164	2010-11-24 22:00:00	0.103284	0.108132	0.00484793	-0.00383221	0.00918851	0.0200048	0.0148206	0.0047341	-0.0114816	-0.026767	-0.0205137	-0.00612538	0.0180572	0.0243199	0.0207074	0.0190101	0.0218744	0.0185493	0.00258012	0.0241518	-0.0167095	-0.000258966	-0.0020561	-0.0021221	-0.0218164
-0.0210744	2010-11-24 22:30:00	0.0999702	0.103557	0.00358677	-0.00383221	0.00902306	0.0194983	0.0144209	0.00462209	-0.0112328	-0.0262127	-0.02018	-0.00602945	0.0172847	0.0236687	0.0202113	0.0184801	0.0216027	0.0182693	0.00254002	0.0238369	-0.0172034	-0.000284149	-0.00231414	-0.0026122	-0.0210744
-0.0214776	2010-11-24 23:00:00	0.0966566	0.10013	0.00347322	-0.00383221	0.00887832	0.0190899	0.0141157	0.00451896	-0.0109749	-0.0256261	-0.0198546	-0.00593436	0.0171351	0.0230922	0.0197702	0.0179916	0.0212767	0.0179747	0.00250007	0.023519	-0.0176938	-0.000310633	-0.00251386	-0.0029922	-0.0214776
-0.0209584	2010-11-24 23:30:00	0.0940511	0.0964908	0.00243967	-0.00383221	0.00864863	0.0186802	0.013852	0.00443002	-0.0107306	-0.0250438	-0.0195274	-0.00583956	0.0165438	0.0226191	0.0193384	0.0175111	0.0208988	0.0176792	0.00246027	0.0232001	-0.0181804	-0.000338411	-0.00262834	-0.00325022	-0.0209584
-0.0220331	2010-11-25	0.0907375	0.0937399	0.00300238	-0.00383221	0.00847834	0.0183355	0.0135521	0.00434247	-0.0104928	-0.0244724	-0.0192083	-0.00574615	0.0163942	0.0220985	0.0190942	0.0170918	0.0204801	0.0173706	0.00242103	0.0228791	-0.0186632	-0.000367476	-0.00263488	-0.00338056	-0.0220331
-0.0237951	2010-11-25 00:30:00	0.0867159	0.0909709	0.00425498	-0.00383221	0.00822271	0.01797	0.0132968	0.00424603	-0.0102399	-0.0238877	-0.0188998	-0.00565562	0.0159055	0.021713	0.0187205	0.0167975	0.0200679	0.0170522	0.00238064	0.022554	-0.0191423	-0.000397817	-0.00251659	-0.0033839	-0.0237951
-0.0228414	2010-11-25 01:00:00	0.0862345	0.0890288	0.00279432	-0.00383221	0.00806211	0.0176309	0.0130566	0.00416209	-0.0100039	-0.0233113	-0.0185925	-0.00556621	0.0156534	0.021503	0.0184302	0.0164582	0.0196525	0.0167333	0.00234099	0.0222295	-0.0196177	-0.000429422	-0.00226376	-0.00326712	-0.0228414
-0.025255	2010-11-25 01:30:00	0.0829209	0.0876244	0.0047035	-0.00383221	0.00794465	0.0172363	0.0127221	0.00405706	-0.00975783	-0.0227558	-0.0182818	-0.00547941	0.0159137	0.0211538	0.0181359	0.0161685	0.0192534	0.0164029	0.00230175	0.0219105	-0.0200892	-0.000462277	-0.00187465	-0.0030428	-0.025255
-0.0254979	2010-11-25 02:00:00	0.0803302	0.0847748	0.00444463	-0.00383221	0.00749319	0.0168404	0.0124723	0.00394976	-0.00952123	-0.0221878	-0.0179595	-0.00539464	0.0150304	0.0206893	0.0176867	0.015881	0.0188455	0.0160596	0.00226303	0.0215968	-0.0205569	-0.000496368	-0.00135602	-0.00272851	-0.0254979
-0.0258276	2010-11-25 02:30:00	0.0791725	0.0834476	0.00427506	-0.00383221	0.0073647	0.0164664	0.0121335	0.0038572	-0.00931363	-0.021617	-0.0176401	-0.00531216	0.0149597	0.0202861	0.017425	0.0155911	0.0184592	0.01573	0.00222333	0.0212876	-0.0210208	-0.000531677	-0.000722941	-0.0023458	-0.0258276
-0.0276073	2010-11-25 03:00:00	0.0765987	0.0821568	0.00555814	-0.00383221	0.00741444	0.0159349	0.0117463	0.00376383	-0.00911112	-0.0209924	-0.0173084	-0.00523184	0.0146995	0.0199016	0.0171492	0.0153568	0.0180751	0.0153882	0.00218403	0.0209852	-0.021481	-0.000568188	1.71636e-06	-0.0019189	-0.0276073
-0.0290757	2010-11-25 03:30:00	0.0740249	0.0805574	0.00653247	-0.00383221	0.00716848	0.015474	0.0114841	0.00366239	-0.00889353	-0.0203544	-0.01697	-0.00515129	0.0142107	0.0195971	0.016782	0.0150609	0.017661	0.0150518	0.00214422	0.0206902	-0.0219373	-0.000605883	0.000788436	-0.0014734	-0.0290757
-0.0265895	2010-11-25 04:00:00	0.0756994	0.0792543	0.00355486	-0.00383221	0.00672187	0.0150851	0.0112036	0.00355179	-0.00867052	-0.0197417	-0.0166196	-0.00507037	0.0142661	0.0193006	0.0163236	0.0147597	0.017253	0.0146883	0.00210319	0.0203986	-0.0223899	-0.000644741	0.00160258	-0.0010347	-0.0265895
-0.0265205	2010-11-25 04:30:00	0.0745418	0.0775388	0.00299698	-0.00383221	0.00646799	0.0148497	0.0109121	0.00344365	-0.00844281	-0.0191574	-0.0162676	-0.00498921	0.0140058	0.0187765	0.0157846	0.0143915	0.0168604	0.0143055	0.0020621	0.0201119	-0.0228388	-0.000684743	0.00240629	-0.000626522	-0.0265205
-0.0293189	2010-11-25 05:00:00	0.0698438	0.0751529	0.00530915	-0.00383221	0.00636021	0.0144467	0.010615	0.00334138	-0.00820555	-0.0185878	-0.0159147	-0.00490927	0.0134699	0.0180198	0.0151974	0.014012	0.0164863	0.0139187	0.00202104	0.0198326	-0.0232839	-0.000725869	0.00316066	-0.000269412	-0.0293189
-0.0284364	2010-11-25 05:30:00	0.0679781	0.071921	0.00394294	-0.00383221	0.00601789	0.0138653	0.0102513	0.00320775	-0.00794647	-0.0180668	-0.0155528	-0.00483162	0.0126738	0.0173467	0.0145852	0.0136142	0.0161603	0.0135425	0.00197893	0.0195522	-0.0237253	-0.000768097	0.00382804	2.05009e-05	-0.0284364
-0.0275505	2010-11-25 06:00:00	0.0661123	0.0686882	0.00257593	-0.00383221	0.00532049	0.0133102	0.00982229	0.00303101	-0.0076443	-0.0175643	-0.0151963	-0.00475584	0.0124453	0.0167724	0.013955	0.0131578	0.0158645	0.0131582	0.00193626	0.0192754	-0.0241631	-0.000811406	0.0043743	0.000232558	-0.0275505
-0.0268447	2010-11-25 06:30:00	0.0635385	0.0649302	0.00139172	-0.00383221	0.00489632	0.0128103	0.00935995	0.00285562	-0.00733877	-0.0171071	-0.0148334	-0.00468077	0.0120354	0.0160277	0.0132248	0.0125971	0.0155437	0.0127982	0.00189274	0.0190003	-0.0245972	-0.000855775	0.00477092	0.000362253	-0.0268447
-0.0311741	2010-11-25 07:00:00	0.0553004	0.0605455	0.00524513	-0.00383221	0.00475506	0.0120792	0.00877686	0.00272439	-0.00706345	-0.0166821	-0.0144757	-0.00460821	0.0114442	0.0151323	0.0125729	0.0120076	0.0152134	0.0124434	0.00184965	0.0187288	-0.0250278	-0.000901181	0.00499686	0.000411514	-0.0311741
-0.0326441	2010-11-25 07:30:00	0.0498944	0.0561362	0.00624181	-0.00383221	0.00507938	0.0111102	0.00815357	0.00259156	-0.00678787	-0.0162754	-0.014127	-0.00453672	0.0106798	0.0142417	0.0120396	0.0115151	0.0148815	0.0121064	0.00180739	0.0184633	-0.0254547	-0.000947602	0.00503983	0.000388533	-0.0326441
-0.0325063	2010-11-25 08:00:00	0.0459045	0.0515376	0.00563314	-0.00383221	0.00466179	0.0102424	0.00769599	0.00247396	-0.00654172	-0.0158909	-0.0137885	-0.00446773	0.0100415	0.0137424	0.0115625	0.0110219	0.0145373	0.0117834	0.00176572	0.0181988	-0.0258781	-0.000995016	0.00489718	0.000307148	-0.0325063
-0.0296462	2010-11-25 08:30:00	0.0461829	0.0484877	0.0023048	-0.00383221	0.00479512	0.009927	0.00735329	0.00238166	-0.0063081	-0.0155278	-0.0134385	-0.00440127	0.00975765	0.013278	0.0112333	0.0105143	0.0141799	0.0114928	0.00172386	0.0179383	-0.026298	-0.0010434	0.00457612	0.000185779	-0.0296462
-0.0340073	2010-11-25 09:00:00	0.0393951	0.0455952	0.00620009	-0.00383221	0.00468598	0.00973749	0.00721902	0.00234991	-0.00608284	-0.0151728	-0.0130975	-0.00433578	0.00964699	0.0128977	0.0108559	0.0100681	0.0137471	0.0112125	0.00168245	0.017681	-0.0267144	-0.00109273	0.00409328	4.60144e-05	-0.0340073
-0.0333474	2010-11-25 09:30:00	0.0375638	0.0426408	0.005077	-0.00383221	0.00491257	0.00972913	0.00719545	0.00236461	-0.00589858	-0.0148019	-0.0127456	-0.00427174	0.00901682	0.012325	0.0105008	0.00970013	0.0133053	0.0109592	0.00164033	0.0174273	-0.0271274	-0.00114299	0.00347368	-8.90812e-05	-0.0333474
-0.0362622	2010-11-25 10:00:00	0.0329002	0.0404311	0.00753095	-0.00383221	0.00504106	0.00953272	0.00715369	0.00238519	-0.00575165	-0.0144493	-0.0123987	-0.00420863	0.00896151	0.0120327	0.0103714	0.00941581	0.0128791	0.0107057	0.00159904	0.0171724	-0.0275371	-0.00119415	0.00274922	-0.000196801	-0.0362622
-0.0358636	2010-11-25 10:30:00	0.0317769	0.038451	0.00667411	-0.00383221	0.00504106	0.00968927	0.00725957	0.00240377	-0.00563203	-0.0140887	-0.0120512	-0.00414714	0.00860698	0.0116984	0.0104041	0.00922625	0.0124418	0.0104429	0.00155735	0.0169204	-0.0279433	-0.0012462	0.00195666	-0.000256633	-0.0358636
-0.0344203	2010-11-25 11:00:00	0.0327777	0.0375526	0.00477493	-0.00383221	0.00527076	0.00991075	0.0073955	0.00244102	-0.00553119	-0.0137527	-0.0117165	-0.00408488	0.00842561	0.0117676	0.0105476	0.00909272	0.0120028	0.0101864	0.00151685	0.0166743	-0.0283462	-0.0012991	0.00113531	-0.000251955	-0.0344203
-0.0348617	2010-11-25 11:30:00	0.0323624	0.0371254	0.00476301	-0.00383221	0.00513743	0.0101612	0.00755954	0.0024691	-0.00545677	-0.013438	-0.0113885	-0.00402274	0.00855984	0.0120885	0.010763	0.00908718	0.0115491	0.00992944	0.00147751	0.0164272	-0.0287459	-0.00135284	0.000324598	-0.000171441	-0.0348617
-0.0342673	2010-11-25 12:00:00	0.0333633	0.0370809	0.00371763	-0.00383221	0.00513259	0.0103688	0.00769117	0.00248997	-0.00543022	-0.0130882	-0.011076	-0.00395987	0.00896969	0.0123931	0.0109119	0.00910416	0.011092	0.00968417	0.00144053	0.0161875	-0.0291423	-0.0014074	-0.000438286	-1.00771e-05	-0.0342673
-0.0339446	2010-11-25 12:30:00	0.032948	0.0358943	0.00294631	-0.00383221	0.00488181	0.0104159	0.00772301	0.00246861	-0.00541418	-0.012756	-0.0107771	-0.00389774	0.00896151	0.0125568	0.0107983	0.00918769	0.0106674	0.00944014	0.00140455	0.0159545	-0.0295355	-0.00146275	-0.00112064	0.000230317	-0.0339446
-0.0358787	2010-11-25 13:00:00	0.0304086	0.0348428	0.00443423	-0.00383221	0.00468424	0.0104504	0.00771176	0.00243443	-0.00540072	-0.0124465	-0.0104791	-0.003836	0.00927708	0.0124971	0.0105726	0.00920986	0.0103293	0.00918131	0.00136895	0.0157196	-0.0299255	-0.00151888	-0.00169608	0.000541095	-0.0358787
-0.0361221	2010-11-25 13:30:00	0.0285772	0.0328111	0.0042339	-0.00383221	0.0045958	0.0102772	0.00754629	0.00238387	-0.0053552	-0.0121378	-0.0101888	-0.0037767	0.00908753	0.0121341	0.0102451	0.00918176	0.0100349	0.00892169	0.00133539	0.015485	-0.0303125	-0.00157576	-0.00214592	0.000907328	-0.0361221
-0.0357192	2010-11-25 14:00:00	0.0267458	0.0301353	0.00338949	-0.00383221	0.00431947	0.00995324	0.00733952	0.00231688	-0.00532458	-0.0118094	-0.00990158	-0.00371985	0.00865411	0.0116888	0.00989253	0.00903651	0.00976894	0.00867711	0.0013011	0.0152555	-0.0306963	-0.00163337	-0.00245999	0.00130882	-0.0357192
-0.0352684	2010-11-25 14:30:00	0.0256225	0.0281221	0.00249962	-0.00383221	0.00438856	0.00959324	0.007077	0.00224826	-0.00528163	-0.0114949	-0.00961854	-0.00366438	0.00829958	0.0112687	0.00965774	0.00884337	0.0095719	0.00844601	0.00126945	0.015034	-0.0310771	-0.00169169	-0.00263689	0.00172157	-0.0352684
-0.0361814	2010-11-25 15:00:00	0.0230831	0.0260589	0.00297581	-0.00383221	0.00405592	0.00919191	0.00680513	0.00216377	-0.00521795	-0.0112013	-0.00935061	-0.0036106	0.00811823	0.0110294	0.00933868	0.008632	0.0094299	0.00821729	0.00123866	0.0148205	-0.0314549	-0.00175071	-0.00268364	0.00211942	-0.0361814
-0.0362309	2010-11-25 15:30:00	0.0219598	0.0245507	0.00259087	-0.00383221	0.00399651	0.00897322	0.00663295	0.00209982	-0.00513377	-0.0109533	-0.00908641	-0.00355936	0.0079133	0.0107866	0.00904546	0.00832646	0.00929933	0.00800236	0.00120746	0.014611	-0.0318297	-0.0018104	-0.00261474	0.002476	-0.0362309
-0.0369148	2010-11-25 16:00:00	0.0201284	0.0229709	0.00284252	-0.00383221	0.00388873	0.00867551	0.00639698	0.00203118	-0.00501841	-0.0107031	-0.00883181	-0.00351038	0.00796863	0.010369	0.00868964	0.00804454	0.00917154	0.00779972	0.00117889	0.0144092	-0.0322015	-0.00187075	-0.00245086	0.00276651	-0.0369148
-0.03756	2010-11-25 16:30:00	0.0176068	0.0206646	0.00305778	-0.00383221	0.00372637	0.0084278	0.00622778	0.00194477	-0.0048763	-0.0104357	-0.00859899	-0.00346489	0.0072985	0.00990187	0.00830909	0.00777912	0.00902653	0.00761535	0.00115139	0.014214	-0.0325705	-0.00193173	-0.00221711	0.00296945	-0.03756
-0.0377246	2010-11-25 17:00:00	0.0158128	0.0186075	0.00279466	-0.00383221	0.0032428	0.00815076	0.00601528	0.00186165	-0.00470044	-0.0101853	-0.00837902	-0.0034235	0.00707002	0.0094688	0.00807819	0.00752474	0.00892801	0.00744535	0.00112559	0.0140197	-0.0329366	-0.00199332	-0.0019411	0.00306809	-0.0377246
-0.0387876	2010-11-25 17:30:00	0.0133109	0.0167431	0.00343221	-0.00383221	0.00319926	0.00784485	0.0057098	0.00174885	-0.00450503	-0.00992863	-0.0081885	-0.00338488	0.00670729	0.00921707	0.00780547	0.0072848	0.00882794	0.00726485	0.00110211	0.013825	-0.0332999	-0.00205552	-0.00165101	0.00305149	-0.0387876
-0.0393822	2010-11-25 18:00:00	0.0108089	0.0144125	0.00360355	-0.00383221	0.00274297	0.00738649	0.00541281	0.00163573	-0.00428258	-0.00968782	-0.00801074	-0.00334884	0.00663659	0.00896801	0.00750803	0.00699465	0.00871313	0.00710127	0.00107883	0.0136332	-0.0336604	-0.00211829	-0.00137359	0.00291521	-0.0393822
-0.037695	2010-11-25 18:30:00	0.0104311	0.0119263	0.00149518	-0.00383221	0.00252779	0.00687567	0.00500587	0.00152318	-0.00407587	-0.00940926	-0.00782668	-0.00331591	0.00647879	0.00866198	0.00723005	0.00671587	0.00859522	0.00693882	0.00105582	0.0134479	-0.0340182	-0.00218163	-0.00113241	0.00266143	-0.037695
-0.0397071	2010-11-25 19:00:00	0.005805	0.00889341	0.00308841	-0.00383221	0.00235576	0.00624993	0.00456302	0.00141059	-0.00387191	-0.00910644	-0.00763484	-0.00328603	0.00617141	0.00822203	0.00688554	0.00648712	0.00844335	0.00679975	0.00103365	0.013269	-0.0343732	-0.00224551	-0.00094645	0.00229878	-0.0397071
-0.0405671	2010-11-25 19:30:00	0.002595	0.00612662	0.00353162	-0.00383221	0.00240724	0.0057268	0.00421625	0.00131636	-0.0036809	-0.00879191	-0.00745767	-0.00325841	0.00576155	0.00788231	0.00661361	0.00623617	0.0082457	0.00665443	0.00101349	0.0130966	-0.0347255	-0.00230992	-0.000828932	0.00184164	-0.0405671
-0.0408816	2010-11-25 20:00:00	9.3e-05	0.00352452	0.00343152	-0.00383221	0.00228184	0.00524089	0.00388731	0.0012377	-0.00349459	-0.00847066	-0.00728842	-0.00323346	0.00571441	0.00756019	0.00637666	0.00601296	0.00802569	0.00650921	0.000993292	0.0129312	-0.0350753	-0.00237485	-0.000786668	0.00130922	-0.0408816
-0.0397278	2010-11-25 20:30:00	-0.0009929	0.000872313	0.00186521	-0.00383221	0.00216786	0.00496285	0.00369322	0.0011829	-0.00331615	-0.00816082	-0.0071299	-0.00321119	0.00537527	0.00730427	0.00616838	0.00575632	0.00776709	0.00635756	0.000976161	0.0127688	-0.0354224	-0.00244027	-0.000819796	0.000724355	-0.0397278
-0.0407023	2010-11-25 21:00:00	-0.0034948	-0.0010655	0.0024293	-0.00383221	0.00242485	0.00482843	0.0035531	0.00115316	-0.00316006	-0.00784968	-0.00698153	-0.00319288	0.00524923	0.00698214	0.00605555	0.00554462	0.007481	0.00619149	0.000961179	0.012609	-0.0357669	-0.00250617	-0.00092196	0.000112154	-0.0407023
-0.0405661	2010-11-25 21:30:00	-0.0052887	-0.00340403	0.00188467	-0.00383221	0.00221276	0.00465005	0.00347842	0.00112371	-0.00300023	-0.00756744	-0.00685493	-0.00317678	0.00494184	0.00691594	0.00591301	0.00539401	0.00722708	0.00603133	0.000947732	0.0124553	-0.0361088	-0.00257254	-0.00108088	-0.000501364	-0.0405661
-0.0389092	2010-11-25 22:00:00	-0.0049585	-0.00513698	-0.000178482	-0.00383221	0.00214367	0.00466382	0.00346993	0.00110618	-0.00284699	-0.00733739	-0.00675121	-0.00316345	0.0048947	0.00679544	0.00584516	0.0052489	0.00697356	0.00586617	0.000935244	0.0123091	-0.0364483	-0.00263935	-0.00127928	-0.00109064	-0.0389092
-0.0401506	2010-11-25 22:30:00	-0.0074605	-0.00680183	0.000658669	-0.00383221	0.00208736	0.0046071	0.00339084	0.0010759	-0.0027024	-0.00714338	-0.00666687	-0.00315276	0.00498897	0.00671281	0.00578993	0.00512646	0.00672896	0.0057141	0.000922676	0.0121705	-0.0367853	-0.00270661	-0.00149611	-0.00163183	-0.0401506
-0.0405309	2010-11-25 23:00:00	-0.0092544	-0.00861764	0.000636764	-0.00383221	0.00204731	0.0045835	0.00336176	0.00106392	-0.00260027	-0.00700526	-0.00658944	-0.00314698	0.0048158	0.00656399	0.00575285	0.00505387	0.00647632	0.0055906	0.000911472	0.0120411	-0.0371198	-0.00277428	-0.00170794	-0.00210389	-0.0405309
-0.039685	2010-11-25 23:30:00	-0.0096322	-0.0102415	-0.000609306	-0.00383221	0.00211639	0.00439514	0.00324355	0.00105782	-0.00251435	-0.00687119	-0.00652475	-0.00314529	0.00461088	0.00654639	0.00582149	0.0050205	0.00623629	0.00547984	0.000902078	0.0118902	-0.037452	-0.00284236	-0.00189053	-0.00248948	-0.039685
-0.0402201	2010-11-26	-0.010718	-0.0111904	-0.000472419	-0.00383221	0.00210671	0.00423332	0.003166	0.00103919	-0.00246171	-0.00673741	-0.00645757	-0.00314701	0.00476047	0.00664661	0.00585857	0.00504274	0.0060295	0.00538162	0.000893774	0.0117756	-0.0377817	-0.00291084	-0.00202044	-0.00277566	-0.0402201
-0.039817	2010-11-26 00:30:00	-0.0103878	-0.0116596	-0.00127181	-0.00383221	0.00219031	0.00421398	0.00315355	0.001045	-0.00243685	-0.00659001	-0.00639371	-0.00315305	0.0048947	0.0067346	0.00593431	0.00499833	0.00583593	0.00531377	0.000887168	0.0116643	-0.0381091	-0.00297969	-0.00207656	-0.00295439	-0.039817
-0.0406343	2010-11-26 01:00:00	-0.0107656	-0.0116143	-0.000848722	-0.00383221	0.00237995	0.00423479	0.00315223	0.00107222	-0.00244376	-0.00644368	-0.00633359	-0.0031627	0.00505249	0.00677248	0.00605634	0.00504303	0.00566552	0.00525355	0.000882655	0.0115837	-0.0384341	-0.00304891	-0.00204155	-0.00302272	-0.0406343
-0.0416513	2010-11-26 01:30:00	-0.0111434	-0.0113675	-0.000224108	-0.00383221	0.00261622	0.00433168	0.00325094	0.00112971	-0.00247811	-0.00631567	-0.00627875	-0.00317708	0.00483937	0.00687807	0.00620099	0.0051434	0.0055111	0.00520348	0.000878209	0.0114925	-0.0387569	-0.00311849	-0.0019031	-0.00298286	-0.0416513
-0.0414885	2010-11-26 02:00:00	-0.0093971	-0.0101744	-0.000777331	-0.00383221	0.00291674	0.0044702	0.00339262	0.00120614	-0.00254464	-0.00623725	-0.00622995	-0.00319375	0.00502073	0.00705824	0.00651973	0.00524403	0.00537195	0.005149	0.000873465	0.0114031	-0.0390774	-0.0031884	-0.00165487	-0.00284193	-0.0414885
-0.0419246	2010-11-26 02:30:00	-0.0076382	-0.00836794	-0.000729736	-0.00383221	0.00306284	0.00476249	0.00363432	0.0012723	-0.00261632	-0.00616602	-0.00618152	-0.00321427	0.00522566	0.00738992	0.0068511	0.00542822	0.00527107	0.00511154	0.000869668	0.0113263	-0.0393956	-0.00325865	-0.00129713	-0.00261161	-0.0419246
-0.0420123	2010-11-26 03:00:00	-0.0051472	-0.00617585	-0.00102865	-0.00383221	0.00296957	0.00524987	0.00398694	0.0013193	-0.00265186	-0.00613766	-0.00613842	-0.00324041	0.00550949	0.00784211	0.00710146	0.00562894	0.0051902	0.00508863	0.000866557	0.0112571	-0.0397117	-0.00332921	-0.000837063	-0.00230745	-0.0420123
-0.0410215	2010-11-26 03:30:00	-0.0019481	-0.00435229	-0.00240419	-0.00383221	0.00258236	0.00576054	0.00426994	0.00134461	-0.00267957	-0.00613445	-0.0061081	-0.00327006	0.00589577	0.0082197	0.00716931	0.00581302	0.00514069	0.00507481	0.00086495	0.0111988	-0.0400256	-0.00340008	-0.000288577	-0.00194813	-0.0410215
-0.0422939	2010-11-26 04:00:00	-0.0015812	-0.0030958	-0.0015146	-0.00383221	0.00251812	0.00604269	0.0043792	0.00135241	-0.00271108	-0.00616572	-0.00609041	-0.00330275	0.00614784	0.00836165	0.00708226	0.00593554	0.00512757	0.005077	0.000866172	0.0111507	-0.0403373	-0.00347125	0.000328196	-0.00155442	-0.0422939
-0.0443242	2010-11-26 04:30:00	-0.0033385	-0.00320384	0.000134659	-0.00383221	0.0024442	0.00589844	0.00428875	0.00134131	-0.00274827	-0.00624444	-0.00609644	-0.00334068	0.00614784	0.00809349	0.00696628	0.00600802	0.00515242	0.00508259	0.000869087	0.0111156	-0.0406469	-0.00354269	0.000987864	-0.00114812	-0.0443242
-0.0445106	2010-11-26 05:00:00	-0.0036796	-0.00373776	-5.81615e-05	-0.00383221	0.00258236	0.00552057	0.004079	0.00130827	-0.00279225	-0.00632584	-0.0061127	-0.00338238	0.00576155	0.00784444	0.00694366	0.00606387	0.00523366	0.00508244	0.000871222	0.0110751	-0.0409544	-0.00361441	0.00166108	-0.000750784	-0.0445106
-0.0445045	2010-11-26 05:30:00	-0.0033127	-0.00375432	-0.000441623	-0.00383221	0.00250844	0.00518286	0.00388204	0.00126684	-0.00282465	-0.00641818	-0.00614779	-0.00342629	0.00569085	0.00785819	0.00705122	0.00610829	0.00533652	0.00509154	0.000876575	0.011054	-0.0412598	-0.00368639	0.00231611	-0.000382553	-0.0445045
-0.0430188	2010-11-26 06:00:00	-0.0008217	-0.00312461	-0.00230291	-0.00383221	0.00254056	0.0050958	0.0037948	0.00123487	-0.00285795	-0.00649958	-0.00618997	-0.00347127	0.00571441	0.00806936	0.00717641	0.00609717	0.00541856	0.00510929	0.000883324	0.0110538	-0.0415631	-0.00375863	0.00292069	-6.08969e-05	-0.0430188
-0.0452165	2010-11-26 06:30:00	-0.0018709	-0.00234997	-0.000479072	-0.00383221	0.00250844	0.00509023	0.0037796	0.00123178	-0.00288873	-0.006622	-0.00625061	-0.00351922	0.00604538	0.00829545	0.00716221	0.0060804	0.00549282	0.00514584	0.000892405	0.0110895	-0.0418645	-0.0038311	0.00344388	0.000200453	-0.0452165
-0.0446749	2010-11-26 07:00:00	-0.000796	-0.00218873	-0.00139273	-0.00383221	0.00268046	0.00510826	0.00377685	0.00126148	-0.00293224	-0.00678741	-0.00632707	-0.00356972	0.00612427	0.00827634	0.00703097	0.00605815	0.00557378	0.00517918	0.000902517	0.0111049	-0.0421638	-0.00390381	0.00385798	0.000392391	-0.0446749
-0.0467211	2010-11-26 07:30:00	-0.0025532	-0.00226997	0.000283229	-0.00383221	0.00313675	0.00507777	0.00379073	0.00131095	-0.00297605	-0.00697275	-0.00641102	-0.00362103	0.00606894	0.00807321	0.00687607	0.0060525	0.00565503	0.00523846	0.000914281	0.011135	-0.0424612	-0.00397674	0.00414026	0.000511045	-0.0467211
-0.0472485	2010-11-26 08:00:00	-0.0036024	-0.00316043	0.000441971	-0.00383221	0.00314159	0.00513333	0.003916	0.00135348	-0.00299304	-0.00717865	-0.00651118	-0.00367251	0.00568265	0.00779164	0.00677035	0.00603566	0.00575413	0.00532346	0.000926739	0.0111721	-0.0427566	-0.00404989	0.00427447	0.000558047	-0.0472485
-0.0485097	2010-11-26 08:30:00	-0.0046517	-0.00331534	0.00133636	-0.00383221	0.0030998	0.00546709	0.00414777	0.00139738	-0.0029941	-0.00738842	-0.00662899	-0.00372612	0.00563551	0.00765774	0.00681743	0.00598556	0.00584939	0.0054148	0.000940184	0.0112228	-0.0430501	-0.00412323	0.0042519	0.000540409	-0.0485097
-0.0485489	2010-11-26 09:00:00	-0.0042848	-0.00327438	0.00101042	-0.00383221	0.00311915	0.00589348	0.00438373	0.00145157	-0.00301688	-0.00762423	-0.00676406	-0.00378435	0.00553306	0.00773769	0.00696602	0.00595767	0.00594091	0.00551992	0.000955606	0.0112849	-0.0433417	-0.00419678	0.00407206	0.000470006	-0.0485489
-0.0489428	2010-11-26 09:30:00	-0.0039179	-0.00287696	0.00104094	-0.00383221	0.0033233	0.00623661	0.00458907	0.00153325	-0.00309614	-0.00788037	-0.00692041	-0.00384686	0.00569085	0.00794349	0.0072603	0.00595781	0.0059989	0.00563312	0.000973175	0.0113556	-0.0436314	-0.00427051	0.00374278	0.000362681	-0.0489428
-0.0499794	2010-11-26 10:00:00	-0.004259	-0.00254324	0.00171576	-0.00383221	0.0037105	0.00630023	0.00471519	0.00161775	-0.00320753	-0.00814234	-0.0070991	-0.00391086	0.00584044	0.00822238	0.00765925	0.00608089	0.0060274	0.00575308	0.000993587	0.0114749	-0.0439192	-0.00434442	0.0032798	0.000237015	-0.0499794
-0.0489562	2010-11-26 10:30:00	-0.002476	-0.00214361	0.000332391	-0.00383221	0.00388563	0.00640973	0.00487229	0.00168279	-0.00333601	-0.00840051	-0.00728282	-0.00397362	0.00602181	0.00869903	0.00808792	0.00630978	0.00603687	0.00589388	0.00101369	0.0115732	-0.0442053	-0.0044185	0.00270587	0.000112863	-0.0489562
-0.0466312	2010-11-26 11:00:00	0.0014311	-0.000919954	-0.00235105	-0.00383221	0.0040238	0.0067712	0.00512644	0.00174839	-0.00346383	-0.00864958	-0.00748105	-0.00403775	0.00656589	0.00929468	0.00853921	0.00660543	0.00603105	0.00604291	0.00103479	0.0116838	-0.0444895	-0.00449274	0.00204931	9.75389e-06	-0.0466312
-0.0477599	2010-11-26 11:30:00	0.001798	0.000218869	-0.00157913	-0.00383221	0.00405766	0.00727923	0.00544855	0.00183702	-0.0036146	-0.00888836	-0.007684	-0.0041046	0.00704645	0.00981574	0.00895052	0.00692343	0.00600916	0.00619738	0.00105781	0.0117711	-0.0447719	-0.00456713	0.00134232	-5.47113e-05	-0.0477599
-0.0480408	2010-11-26 12:00:00	0.0028729	0.0012195	-0.0016534	-0.00383221	0.00437578	0.00774564	0.00574686	0.00193707	-0.00378504	-0.00917013	-0.00789687	-0.00417406	0.00727494	0.0102056	0.00932896	0.00726382	0.00600836	0.00635713	0.0010806	0.0118947	-0.0450525	-0.00464168	0.000618948	-6.63259e-05	-0.0480408
-0.0488613	2010-11-26 12:30:00	0.0032398	0.00205333	-0.00118647	-0.00383221	0.00453814	0.00800728	0.00600915	0.0020388	-0.0039785	-0.00950286	-0.00810926	-0.00424743	0.00755876	0.0106402	0.00972897	0.00764311	0.00607925	0.00650046	0.00110406	0.0120257	-0.0453314	-0.00471636	-8.69819e-05	-1.54929e-05	-0.0488613
-0.0479374	2010-11-26 13:00:00	0.0057309	0.00326851	-0.00246239	-0.00383221	0.00481931	0.00832712	0.0062548	0.00212858	-0.00417492	-0.00986585	-0.00833173	-0.00432365	0.00786616	0.0111004	0.0101803	0.00801132	0.00620133	0.00665976	0.00112953	0.0121601	-0.0456086	-0.00479118	-0.000743895	0.000101925	-0.0479374
-0.0486441	2010-11-26 13:30:00	0.0068058	0.00469971	-0.00210609	-0.00383221	0.00497682	0.00868991	0.00654222	0.00222334	-0.00435548	-0.0102492	-0.00857287	-0.00440436	0.00819711	0.0116379	0.010651	0.00836279	0.00633761	0.00683198	0.001157	0.0122964	-0.045884	-0.00486612	-0.00132432	0.000284194	-0.0486441
-0.0477697	2010-11-26 14:00:00	0.0100049	0.00667559	-0.00332931	-0.00383221	0.0052307	0.00919516	0.00687821	0.00232201	-0.00454592	-0.0106369	-0.00883635	-0.00448974	0.00863874	0.0121807	0.0110952	0.00873655	0.00647211	0.00702315	0.00118602	0.0124398	-0.0461578	-0.00494118	-0.00180639	0.000523765	-0.0477697
-0.0488793	2010-11-26 14:30:00	0.0110798	0.00851279	-0.00256701	-0.00383221	0.00530946	0.00961877	0.0072099	0.00243149	-0.00475697	-0.0110516	-0.00912203	-0.00457769	0.00909572	0.0127316	0.0114828	0.00911019	0.00663235	0.00722489	0.00121651	0.0126029	-0.0464299	-0.00501635	-0.00217497	0.000807809	-0.0488793
-0.0487766	2010-11-26 15:00:00	0.0135773	0.0105619	-0.00301536	-0.00383221	0.00575608	0.010077	0.00752771	0.00253295	-0.00498596	-0.0114836	-0.00941541	-0.00466911	0.00942669	0.0131471	0.011845	0.0094617	0.00682118	0.00741843	0.00124907	0.0127805	-0.0467004	-0.00509163	-0.00242227	0.00111916	-0.0487766
-0.0504931	2010-11-26 15:30:00	0.0139805	0.0123374	-0.00164313	-0.00383221	0.0058269	0.0104452	0.00783319	0.00263635	-0.00521406	-0.0119428	-0.00972617	-0.00476487	0.00981297	0.0135614	0.012165	0.00980749	0.0070674	0.00762003	0.00128305	0.013005	-0.0469692	-0.00516701	-0.00254796	0.00143762	-0.0504931
-0.0484434	2010-11-26 16:00:00	0.017924	0.0138886	-0.00403542	-0.00383221	0.00600202	0.0109062	0.00814681	0.00273223	-0.00542451	-0.0123985	-0.0100543	-0.00486443	0.00981297	0.0138835	0.0124296	0.0101365	0.00736214	0.00782985	0.00131779	0.0131991	-0.0472364	-0.00524248	-0.00255875	0.00174142	-0.0484434
-0.0505307	2010-11-26 16:30:00	0.0183272	0.0160379	-0.0022893	-0.00383221	0.00618198	0.011298	0.00845768	0.00282257	-0.0056301	-0.0128327	-0.0103869	-0.00496573	0.01027	0.0142883	0.012722	0.0104099	0.00769772	0.00805889	0.00135304	0.0134043	-0.047502	-0.00531804	-0.00246763	0.0020089	-0.0505307
-0.0514448	2010-11-26 17:00:00	0.0194385	0.0177236	-0.00171489	-0.00383221	0.00622862	0.0117465	0.00875479	0.00290706	-0.00583707	-0.0132693	-0.0107198	-0.00506972	0.0105538	0.0145373	0.0129343	0.0106663	0.00804177	0.00831429	0.00138948	0.0136099	-0.047766	-0.00539368	-0.00229264	0.00222001	-0.0514448
-0.050689	2010-11-26 17:30:00	0.0219659	0.019157	-0.00280894	-0.00383221	0.00648734	0.0120898	0.00901685	0.00299989	-0.00605635	-0.01371	-0.011058	-0.00517649	0.0105538	0.0147741	0.0131702	0.0108728	0.00838986	0.00857961	0.00142681	0.0138246	-0.0480285	-0.0054694	-0.0020554	0.00235774	-0.050689
-0.0537827	2010-11-26 18:00:00	0.020953	0.0209011	-5.1929e-05	-0.00383221	0.00663518	0.0123998	0.00925017	0.0030816	-0.00626623	-0.014173	-0.0114019	-0.00528862	0.0109401	0.0150477	0.0134676	0.0111293	0.0087492	0.00885385	0.00146489	0.0140487	-0.0482894	-0.00554519	-0.00177955	0.00240927	-0.0537827
-0.0522727	2010-11-26 18:30:00	0.0241884	0.0222913	-0.00189715	-0.00383221	0.0068939	0.0126975	0.00948889	0.00316527	-0.00647724	-0.0146344	-0.0117653	-0.00540389	0.0109401	0.0153319	0.013814	0.0113526	0.00909316	0.00913052	0.00150595	0.0142829	-0.0485488	-0.00562104	-0.00148906	0.00236676	-0.0522727
-0.0531954	2010-11-26 19:00:00	0.0252997	0.0239914	-0.00130829	-0.00383221	0.00696298	0.0130214	0.00974017	0.00324503	-0.00667416	-0.0150991	-0.0121621	-0.00552278	0.0113264	0.0157787	0.0141904	0.0116155	0.00940487	0.00940089	0.00155043	0.0145278	-0.0488067	-0.00569696	-0.0012067	0.00222775	-0.0531954
-0.0527558	2010-11-26 19:30:00	0.0278271	0.0257468	-0.00208028	-0.00383221	0.0071799	0.0134313	0.010022	0.00332452	-0.00687076	-0.015593	-0.0125791	-0.00564446	0.0116338	0.0162434	0.0145335	0.0118922	0.00971077	0.00967563	0.00159478	0.0148182	-0.0490632	-0.00577292	-0.000952639	0.00199524	-0.0527558
-0.0547981	2010-11-26 20:00:00	0.0275223	0.0271534	-0.000368947	-0.00383221	0.00730046	0.0138008	0.0102884	0.0034104	-0.00706014	-0.0161133	-0.0130025	-0.00576915	0.0119647	0.0166599	0.0149049	0.0121541	0.0100053	0.0099467	0.00164006	0.0150879	-0.0493181	-0.00584894	-0.000743266	0.00167733	-0.0547981
-0.0534985	2010-11-26 20:30:00	0.0300497	0.0280516	-0.00199809	-0.00383221	0.00741927	0.01414	0.0105341	0.0034785	-0.0072407	-0.0166634	-0.0134244	-0.00589441	0.0121696	0.016986	0.0151415	0.0124796	0.0103017	0.0102296	0.00168476	0.0153424	-0.0495716	-0.005925	-0.000590372	0.00128662	-0.0534985
-0.0535899	2010-11-26 21:00:00	0.031161	0.0289262	-0.00223483	-0.00383221	0.00752222	0.0144334	0.0107714	0.00355298	-0.00741243	-0.017228	-0.0138496	-0.00601896	0.012477	0.0174058	0.0153774	0.0127345	0.0105934	0.0105265	0.00172942	0.0156294	-0.0498236	-0.00600111	-0.000500607	0.00083932	-0.0535899
-0.0542797	2010-11-26 21:30:00	0.0315642	0.0296924	-0.00187179	-0.00383221	0.00772946	0.0147241	0.0109379	0.00362136	-0.00758561	-0.0178163	-0.0142702	-0.00614653	0.0129422	0.0176047	0.0156614	0.0129774	0.0108854	0.0108302	0.00177297	0.0159285	-0.0500742	-0.00607725	-0.00047529	0.000354291	-0.0542797
-0.0544068	2010-11-26 22:00:00	0.0319674	0.0298974	-0.00207004	-0.00383221	0.00798993	0.0149442	0.0111531	0.00372165	-0.00778264	-0.0184001	-0.0146772	-0.00627299	0.012808	0.0178063	0.0159875	0.0132213	0.0111604	0.0111476	0.00181612	0.0162417	-0.0503234	-0.00615342	-0.000510537	-0.000148072	-0.0544068
-0.0548828	2010-11-26 22:30:00	0.0330787	0.0311607	-0.00191804	-0.00383221	0.00852981	0.0152252	0.0113669	0.00384308	-0.00800777	-0.0189939	-0.0150712	-0.00639894	0.0129894	0.018172	0.0165432	0.0135283	0.0114236	0.0114683	0.00185997	0.0165603	-0.0505712	-0.00622962	-0.000597692	-0.000646893	-0.0548828
-0.0555283	2010-11-26 23:00:00	0.034898	0.0333028	-0.00159518	-0.00383221	0.00899094	0.0155564	0.0116975	0.0039751	-0.00825419	-0.0196083	-0.0154628	-0.00652596	0.0135099	0.0188599	0.0171997	0.013891	0.0116893	0.0117954	0.00190676	0.0168839	-0.0508177	-0.00630584	-0.000724002	-0.00112184	-0.0555283
-0.0537248	2010-11-26 23:30:00	0.0395496	0.0358296	-0.00372	-0.00383221	0.00920961	0.0162154	0.0122016	0.00413597	-0.00851641	-0.0202503	-0.0158655	-0.00665447	0.0139669	0.0196544	0.0179097	0.0142983	0.0119415	0.0121203	0.00195479	0.0172124	-0.0510627	-0.00638208	-0.000873517	-0.00155401	-0.0537248
-0.0527243	2010-11-27	0.0442011	0.0391606	-0.00504052	-0.00383221	0.00970769	0.017017	0.0127387	0.00431579	-0.0087997	-0.0209034	-0.0162876	-0.00678283	0.0146288	0.0204965	0.0186015	0.0147672	0.0121746	0.0124578	0.00200793	0.0175725	-0.0513064	-0.00645834	-0.00102814	-0.00192674	-0.0527243
-0.0546481	2010-11-27 00:30:00	0.0460204	0.0425851	-0.00343533	-0.00383221	0.0101191	0.0178587	0.0133691	0.00451032	-0.00909707	-0.0215981	-0.0167401	-0.00691026	0.0152989	0.0212618	0.0192692	0.0153328	0.0124263	0.0128132	0.00205963	0.0179223	-0.0515488	-0.0065346	-0.00116879	-0.00222623	-0.0546481
-0.0534557	2010-11-27 01:00:00	0.050672	0.0457269	-0.00494508	-0.00383221	0.0104003	0.018663	0.013977	0.00469379	-0.0094027	-0.0222945	-0.0171794	-0.00703725	0.0157323	0.0220078	0.0199126	0.0159185	0.0127209	0.013178	0.00211074	0.0182775	-0.0517899	-0.00661087	-0.00127663	-0.00244203	-0.0534557
-0.0531183	2010-11-27 01:30:00	0.0546155	0.049017	-0.00559851	-0.00383221	0.0105723	0.0194313	0.0145529	0.00486721	-0.00972252	-0.0229862	-0.0176166	-0.00716424	0.0162211	0.0228292	0.0205437	0.0165079	0.0130457	0.01358	0.00216151	0.0186444	-0.0520296	-0.00668715	-0.00133422	-0.00256742	-0.0531183
-0.054034	2010-11-27 02:00:00	0.0578509	0.0528534	-0.00499748	-0.00383221	0.0110431	0.0202466	0.0150831	0.00504147	-0.0100674	-0.0236648	-0.0180559	-0.00728701	0.016883	0.0234785	0.0212468	0.0170708	0.013412	0.0139776	0.00221414	0.0190217	-0.0522681	-0.00676343	-0.00132676	-0.00259963	-0.054034
-0.0562299	2010-11-27 02:30:00	0.0596702	0.0565551	-0.00311508	-0.00383221	0.0114769	0.0208668	0.0155855	0.00522351	-0.0104395	-0.0243354	-0.0185109	-0.00740514	0.0174189	0.024215	0.0219237	0.0176492	0.0138011	0.0143804	0.00226813	0.019397	-0.0525052	-0.0068397	-0.00124304	-0.00253989	-0.0562299
-0.055267	2010-11-27 03:00:00	0.0650298	0.0606397	-0.00439006	-0.00383221	0.0119108	0.0214994	0.0160963	0.00540443	-0.0108402	-0.0249648	-0.0189844	-0.00751943	0.0179947	0.0250191	0.0226494	0.0182363	0.0142106	0.0147884	0.00232381	0.0197742	-0.0527411	-0.00691597	-0.00107632	-0.00239347	-0.055267
-0.0555326	2010-11-27 03:30:00	0.0696813	0.0652459	-0.00443541	-0.00383221	0.0124379	0.0221861	0.0166128	0.0055901	-0.0112668	-0.0255375	-0.0194648	-0.0076316	0.0185542	0.0259166	0.0234774	0.0188229	0.0146139	0.0151918	0.00238045	0.0201571	-0.0529758	-0.00699222	-0.000825005	-0.00216937	-0.0555326
-0.0551619	2010-11-27 04:00:00	0.0750409	0.0699251	-0.00511579	-0.00383221	0.0127512	0.0230237	0.0172168	0.00576853	-0.0116863	-0.0260726	-0.0199497	-0.00774326	0.0190347	0.0267939	0.0241804	0.0194829	0.0150535	0.0155733	0.00243988	0.0205411	-0.0532092	-0.00706847	-0.00049294	-0.00188008	-0.0551619
-0.0548268	2010-11-27 04:30:00	0.0804005	0.0746413	-0.00575924	-0.00383221	0.0128621	0.0238973	0.0178802	0.00593615	-0.0120685	-0.0266343	-0.020446	-0.00785522	0.0195942	0.0277637	0.0248225	0.0200799	0.0155138	0.015923	0.00249812	0.0209232	-0.0534413	-0.00714469	-8.95102e-05	-0.00154095	-0.0548268
-0.0530742	2010-11-27 05:00:00	0.0871762	0.0793572	-0.00781899	-0.00383221	0.0128797	0.0247679	0.0184532	0.00606819	-0.0124097	-0.0272272	-0.0209495	-0.00796706	0.020627	0.0285245	0.0253097	0.0206772	0.0160068	0.0162557	0.00255748	0.0213076	-0.0536723	-0.0072209	0.000370668	-0.00116959	-0.0530742
-0.0545701	2010-11-27 05:30:00	0.0889955	0.0823665	-0.00662901	-0.00383221	0.0129408	0.0254586	0.0189068	0.00617468	-0.0127333	-0.0278609	-0.0214529	-0.00807736	0.0207449	0.029015	0.0255745	0.0211807	0.0165411	0.0165927	0.00261662	0.0216926	-0.0539021	-0.00729708	0.000868363	-0.000784913	-0.0545701
-0.0568389	2010-11-27 06:00:00	0.0893988	0.0847339	-0.00466494	-0.00383221	0.0128106	0.0258667	0.0191855	0.00622893	-0.0129941	-0.028552	-0.0219697	-0.00818401	0.0212889	0.0293317	0.0256629	0.0215823	0.0171202	0.0169592	0.00267779	0.0220805	-0.0541306	-0.00737324	0.00138068	-0.000406229	-0.0568389
-0.0568111	2010-11-27 06:30:00	0.0905101	0.0855139	-0.00499625	-0.00383221	0.0124458	0.025994	0.0193088	0.00622121	-0.0131919	-0.0292007	-0.0224966	-0.00828889	0.0214385	0.0294764	0.0254948	0.0218273	0.0177431	0.0173484	0.00273938	0.0224635	-0.054358	-0.00744937	0.00188229	-5.21028e-05	-0.0568111
-0.0573974	2010-11-27 07:00:00	0.0902297	0.0855175	-0.00471224	-0.00383221	0.0122144	0.0260285	0.0192613	0.00618812	-0.0133542	-0.0298626	-0.023023	-0.00839282	0.0215963	0.0292786	0.0252444	0.021895	0.0183389	0.0177859	0.00280093	0.022852	-0.0545842	-0.00752547	0.00234687	0.000260737	-0.0573974
-0.0594617	2010-11-27 07:30:00	0.0878348	0.0848858	-0.00294904	-0.00383221	0.0125615	0.0258124	0.0190654	0.00617976	-0.013536	-0.0305025	-0.0235484	-0.00849291	0.0212336	0.0288195	0.0252134	0.0218616	0.0189079	0.0181961	0.00286224	0.0232277	-0.0548092	-0.00760154	0.00274873	0.000518464	-0.0594617
-0.0616091	2010-11-27 08:00:00	0.0854399	0.0843383	-0.00110163	-0.00383221	0.0130372	0.0254121	0.0188491	0.00620279	-0.0137173	-0.0311506	-0.0240789	-0.00858887	0.020666	0.0285314	0.0254759	0.021901	0.0194346	0.0186133	0.00292375	0.0235942	-0.0550331	-0.00767757	0.00306439	0.000711085	-0.0616091
-0.0596804	2010-11-27 08:30:00	0.0887094	0.0853804	-0.00332903	-0.00383221	0.0134134	0.0250788	0.0187634	0.00627278	-0.0139193	-0.0318222	-0.0246155	-0.00867893	0.020335	0.0289962	0.0263994	0.0220016	0.0199242	0.0190218	0.00298764	0.0239565	-0.0552559	-0.00775356	0.00327414	0.000833149	-0.0596804
-0.0586019	2010-11-27 09:00:00	0.094103	0.0893978	-0.00470518	-0.00383221	0.0142472	0.0252744	0.0189332	0.00636673	-0.0141153	-0.0324881	-0.0251609	-0.00876579	0.0211629	0.029917	0.0274077	0.0223539	0.0203486	0.0194481	0.00305071	0.0243094	-0.0554776	-0.00782951	0.00336343	0.000884158	-0.0586019
-0.0589246	2010-11-27 09:30:00	0.0980806	0.0934017	-0.0046789	-0.00383221	0.0139163	0.0259324	0.0194682	0.00649091	-0.0142646	-0.0331454	-0.0257046	-0.00885213	0.0219744	0.0315007	0.0281494	0.0228487	0.0206734	0.0198817	0.00311369	0.0246619	-0.0556981	-0.00790542	0.00332386	0.000868634	-0.0589246
-0.0562698	2010-11-27 10:00:00	0.106306	0.0986774	-0.007629	-0.00383221	0.0142489	0.0270316	0.0201521	0.00665763	-0.0144106	-0.0338243	-0.0262494	-0.00893783	0.023662	0.0324484	0.0288777	0.0233368	0.0209567	0.0203227	0.00317721	0.025009	-0.0559175	-0.00798128	0.00315394	0.000795801	-0.0562698
-0.0612772	2010-11-27 10:30:00	0.103912	0.100996	-0.00291574	-0.00383221	0.0145173	0.0278149	0.0206697	0.00683077	-0.0145775	-0.0345176	-0.0267956	-0.00902177	0.023661	0.0330337	0.0292334	0.0239914	0.0212789	0.0207698	0.00324194	0.0253525	-0.0561359	-0.00805709	0.00285926	0.000678895	-0.0612772
-0.0607347	2010-11-27 11:00:00	0.107181	0.10343	-0.00375128	-0.00383221	0.0150396	0.0284377	0.0211472	0.00700837	-0.0147895	-0.0351924	-0.027352	-0.00910372	0.0239376	0.0332453	0.0299033	0.0246583	0.0215912	0.0212363	0.00330559	0.0256886	-0.0563531	-0.00813285	0.00245229	0.000534139	-0.0607347
-0.060741	2010-11-27 11:30:00	0.11045	0.106414	-0.00403682	-0.00383221	0.0155249	0.0287505	0.0215148	0.00718654	-0.0150395	-0.0358816	-0.0278861	-0.0091859	0.0243229	0.0341795	0.0308006	0.0253159	0.0220088	0.0216965	0.00336731	0.0260175	-0.0565693	-0.00820856	0.0019517	0.000379464	-0.060741
-0.0612275	2010-11-27 12:00:00	0.11372	0.109879	-0.00384121	-0.00383221	0.0159636	0.0293709	0.021965	0.00734163	-0.0153317	-0.0365724	-0.0284285	-0.00926789	0.025033	0.0351313	0.0317615	0.0259118	0.0223591	0.0221611	0.00343087	0.026336	-0.0567844	-0.00828422	0.00138121	0.000233065	-0.0612275
-0.0610562	2010-11-27 12:30:00	0.118406	0.114103	-0.00430216	-0.00383221	0.0163138	0.0302196	0.0226022	0.00753697	-0.0156836	-0.0372319	-0.0289751	-0.00934839	0.0260023	0.0363482	0.0327344	0.0264932	0.0226462	0.0226119	0.00349362	0.0266504	-0.0569985	-0.00835982	0.00076816	0.000111927	-0.0610562
-0.0604167	2010-11-27 13:00:00	0.123799	0.118569	-0.00523024	-0.00383221	0.0168731	0.0311846	0.023274	0.00774791	-0.0161047	-0.0378685	-0.0295054	-0.0094253	0.0268773	0.0373823	0.0336434	0.0272526	0.0229549	0.0230732	0.00355427	0.0269621	-0.0572116	-0.00843536	0.000141845	3.04387e-05	-0.0604167
-0.0624691	2010-11-27 13:30:00	0.126361	0.122895	-0.00346528	-0.00383221	0.017233	0.0320939	0.0239375	0.00795609	-0.016531	-0.0385173	-0.030025	-0.00949966	0.0277759	0.0385071	0.034519	0.0280238	0.0232931	0.0235073	0.00361368	0.0272437	-0.0574236	-0.00851084	-0.000468305	-7.76228e-07	-0.0624691
-0.0602008	2010-11-27 14:00:00	0.132462	0.126442	-0.00602002	-0.00383221	0.0174275	0.0329467	0.0245982	0.00814677	-0.0169398	-0.0391912	-0.0305306	-0.00957069	0.0283436	0.0394029	0.0352149	0.0288362	0.0236814	0.0239308	0.00367128	0.0275376	-0.0576346	-0.00858626	-0.00103448	2.42819e-05	-0.0602008
-0.0597042	2010-11-27 14:30:00	0.137148	0.130346	-0.00680192	-0.00383221	0.0178133	0.0337856	0.0251796	0.00834993	-0.0173643	-0.0399028	-0.0310165	-0.00963827	0.0290444	0.0403421	0.0359504	0.0295191	0.0241407	0.0243545	0.00372813	0.0278241	-0.0578445	-0.00866162	-0.00153212	0.000106525	-0.0597042
-0.0626122	2010-11-27 15:00:00	0.138293	0.134115	-0.0041782	-0.00383221	0.0184254	0.0345359	0.0257098	0.00853949	-0.0177532	-0.0406275	-0.0314939	-0.0097017	0.0295414	0.0410507	0.0366531	0.0302142	0.0246872	0.0247745	0.00378415	0.0280978	-0.0580535	-0.00873691	-0.00194128	0.000241739	-0.0626122
-0.0631889	2010-11-27 15:30:00	0.141563	0.137678	-0.00388479	-0.00383221	0.0185732	0.0352323	0.026347	0.00871987	-0.0181663	-0.0414104	-0.0319434	-0.00976236	0.0299984	0.0419279	0.0372677	0.0308546	0.02534	0.0252269	0.00383815	0.0283669	-0.0582615	-0.00881213	-0.00224764	0.000420967	-0.0631889
-0.0598021	2010-11-27 16:00:00	0.149081	0.141527	-0.00755369	-0.00383221	0.0188174	0.0360643	0.0269048	0.00887747	-0.0185778	-0.0422434	-0.0323806	-0.00981858	0.030771	0.0426521	0.0377569	0.0314464	0.0260612	0.0256786	0.00388847	0.0286284	-0.0584685	-0.00888729	-0.00244314	0.000631276	-0.0598021
-0.0633154	2010-11-27 16:30:00	0.149518	0.145196	-0.00432154	-0.00383221	0.0191356	0.0368658	0.0274267	0.00902201	-0.0189823	-0.0431029	-0.0327973	-0.00987249	0.0314882	0.0433599	0.0381151	0.0319093	0.026784	0.0261631	0.00393595	0.0288841	-0.0586745	-0.00896237	-0.00252616	0.000856826	-0.0633154
-0.0645574	2010-11-27 17:00:00	0.151371	0.148012	-0.00335964	-0.00383221	0.01929	0.0375687	0.0279334	0.00917931	-0.0193756	-0.0438707	-0.033185	-0.00992184	0.0318745	0.0436292	0.0384556	0.0323385	0.0274585	0.0266915	0.00398123	0.0291346	-0.0588796	-0.00903739	-0.00250129	0.00108014	-0.0645574
-0.0627771	2010-11-27 17:30:00	0.155349	0.14993	-0.00541896	-0.00383221	0.0196869	0.038002	0.02828	0.0093222	-0.0197524	-0.0446441	-0.0335441	-0.00996759	0.0315589	0.0438282	0.038835	0.0327237	0.0280811	0.027234	0.00402384	0.0293858	-0.0590837	-0.00911232	-0.00237873	0.00128346	-0.0627771
-0.0649302	2010-11-27 18:00:00	0.156494	0.15295	-0.00354389	-0.00383221	0.0198893	0.0384355	0.0286494	0.00943672	-0.0201019	-0.0453436	-0.0338809	-0.01001	0.0319923	0.0443635	0.0392865	0.0331511	0.0287044	0.0277054	0.00406493	0.0296371	-0.0592869	-0.00918719	-0.00217336	0.00145008	-0.0649302
-0.0640642	2010-11-27 18:30:00	0.16118	0.156493	-0.00468686	-0.00383221	0.0200886	0.0390101	0.0290686	0.00955955	-0.0204446	-0.0460217	-0.0341874	-0.0100474	0.0325128	0.0449978	0.0398789	0.0334671	0.0293764	0.0281744	0.00410504	0.029876	-0.0594891	-0.00926198	-0.00190361	0.0015655	-0.0640642
-0.0644371	2010-11-27 19:00:00	0.164449	0.159859	-0.00458995	-0.00383221	0.0203328	0.0395845	0.0294543	0.00968572	-0.0207649	-0.0466804	-0.0344686	-0.0100829	0.0329934	0.04556	0.0404142	0.0338362	0.029987	0.0285914	0.00413883	0.0301086	-0.0596904	-0.00933669	-0.00159015	0.00161842	-0.0644371
-0.0653859	2010-11-27 19:30:00	0.167011	0.163094	-0.00391617	-0.00383221	0.0207072	0.040134	0.0298597	0.00979971	-0.0210673	-0.047325	-0.0347217	-0.0101151	0.0331194	0.046177	0.0409417	0.0342804	0.0305748	0.0290194	0.00417039	0.0303271	-0.0598908	-0.00941132	-0.00125459	0.00160138	-0.0653859
-0.0658376	2010-11-27 20:00:00	0.169572	0.165834	-0.00373848	-0.00383221	0.0203359	0.0405811	0.0302164	0.00987837	-0.0213234	-0.0479207	-0.0349607	-0.0101454	0.0339473	0.0469177	0.0411347	0.0347282	0.0311292	0.0294123	0.00419998	0.030518	-0.0600902	-0.00948587	-0.000918138	0.00151116	-0.0658376
-0.0639882	2010-11-27 20:30:00	0.174258	0.168397	-0.00586088	-0.00383221	0.0207072	0.0410547	0.0305214	0.00995677	-0.0215779	-0.0484698	-0.0351823	-0.0101724	0.0343254	0.0473734	0.0414106	0.0349884	0.0316603	0.0298046	0.00422721	0.0307022	-0.0602888	-0.00956034	-0.000600435	0.0013488	-0.0639882
-0.0695858	2010-11-27 21:00:00	0.170447	0.169911	-0.000535314	-0.00383221	0.0207763	0.0413713	0.0306701	0.0100218	-0.0217837	-0.0489471	-0.0353872	-0.0101968	0.0349638	0.0472991	0.0415357	0.0353061	0.0321368	0.0301564	0.00425374	0.0308876	-0.0604864	-0.00963473	-0.000318523	0.00111937	-0.0695858
-0.065693	2010-11-27 21:30:00	0.173716	0.169017	-0.00469926	-0.00383221	0.0206734	0.0415072	0.0308712	0.0100521	-0.0219546	-0.0493985	-0.0355852	-0.0102175	0.0337814	0.0472907	0.0414466	0.0355738	0.032623	0.0304905	0.00428047	0.0310613	-0.0606832	-0.00970903	-8.60266e-05	0.000831549	-0.065693
-0.0672099	2010-11-27 22:00:00	0.174153	0.170701	-0.00345239	-0.00383221	0.0204952	0.0416413	0.0309875	0.010073	-0.0221118	-0.0497844	-0.0357744	-0.0102362	0.0349085	0.0476457	0.0416628	0.0357073	0.0330892	0.0307806	0.00430166	0.0312252	-0.0608791	-0.00978325	8.74406e-05	0.000497002	-0.0672099
-0.0683232	2010-11-27 22:30:00	0.173175	0.170566	-0.00260823	-0.00383221	0.0206478	0.0417909	0.0309515	0.0100758	-0.022258	-0.0500708	-0.0359606	-0.0102518	0.0348142	0.0476102	0.0416117	0.0357519	0.0335278	0.0310577	0.00432203	0.0313833	-0.0610741	-0.00985738	0.000196625	0.000129644	-0.0683232
-0.070222	2010-11-27 23:00:00	0.17078	0.169802	-0.000977636	-0.00383221	0.0206654	0.0418018	0.0310416	0.0101063	-0.0223828	-0.0503018	-0.0361271	-0.0102627	0.0344197	0.0475344	0.0416188	0.0357296	0.0338479	0.0312821	0.00434021	0.0315348	-0.0612682	-0.00993142	0.000240749	-0.000255101	-0.070222
-0.0700429	2010-11-27 23:30:00	0.171217	0.169793	-0.00142401	-0.00383221	0.0207715	0.0417132	0.0310305	0.010105	-0.0224713	-0.0504864	-0.0362589	-0.010269	0.0345304	0.0475413	0.0417501	0.0358583	0.0342015	0.0314601	0.00435464	0.0316789	-0.0614615	-0.0100054	0.000223401	-0.000641052	-0.0700429
-0.0711407	2010-11-28	0.170238	0.169646	-0.000592504	-0.00383221	0.0204855	0.0417147	0.0310098	0.0100889	-0.0225298	-0.0505693	-0.0363625	-0.0102715	0.0347353	0.0477823	0.0418321	0.0359192	0.0344877	0.0316032	0.0043678	0.0317775	-0.0616539	-0.0100792	0.000152207	-0.00101199	-0.0711407
-0.0704106	2010-11-28 00:30:00	0.171383	0.169796	-0.00158798	-0.00383221	0.0206285	0.0418739	0.0310639	0.0100905	-0.0225802	-0.0506111	-0.0364334	-0.0102706	0.0347906	0.0478661	0.0418908	0.0359304	0.0347132	0.0317284	0.00437642	0.0318829	-0.0618455	-0.010153	3.83117e-05	-0.0013523	-0.0704106
-0.0720854	2010-11-28 01:00:00	0.169697	0.169519	-0.00017757	-0.00383221	0.0206122	0.0418432	0.03105	0.0100669	-0.0225793	-0.050615	-0.0364964	-0.0102665	0.0349638	0.0479988	0.0416449	0.0359693	0.0349583	0.0318201	0.00438431	0.0320114	-0.0620363	-0.0102267	-0.000104307	-0.00164758	-0.0720854
-0.0700935	2010-11-28 01:30:00	0.170134	0.167701	-0.00243307	-0.00383221	0.0200081	0.0417603	0.0310222	0.0100011	-0.0225105	-0.0505709	-0.0365559	-0.0102578	0.0347353	0.0478118	0.0413033	0.0358855	0.0351832	0.0318707	0.00439027	0.0321279	-0.0622262	-0.0103003	-0.000259683	-0.00188519	-0.0700935
-0.0707151	2010-11-28 02:00:00	0.168447	0.166373	-0.00207405	-0.00383221	0.0197076	0.041677	0.0308621	0.00991773	-0.0224404	-0.05047	-0.0366117	-0.0102447	0.0351451	0.047342	0.0409403	0.0357403	0.0353929	0.0318892	0.00439437	0.0322179	-0.0624153	-0.0103738	-0.000410814	-0.00205468	-0.0707151
-0.0722508	2010-11-28 02:30:00	0.163941	0.163141	-0.000800002	-0.00383221	0.0196015	0.0413488	0.0305498	0.00981188	-0.0223367	-0.0502832	-0.036655	-0.0102283	0.0340098	0.0466244	0.0405677	0.0355616	0.0355582	0.0318856	0.00439787	0.0322987	-0.0626036	-0.0104472	-0.000540697	-0.00214831	-0.0722508
-0.0740014	2010-11-28 03:00:00	0.160162	0.160852	0.00068976	-0.00383221	0.0191822	0.0407797	0.0301874	0.00970792	-0.0221947	-0.0500627	-0.0366782	-0.0102063	0.0337578	0.046293	0.0403544	0.0353441	0.0357013	0.0318589	0.004397	0.0323687	-0.0627911	-0.0105205	-0.000633408	-0.00216139	-0.0740014
-0.0742499	2010-11-28 03:30:00	0.158507	0.159186	0.000678426	-0.00383221	0.0190793	0.0400668	0.0297166	0.00957511	-0.0220399	-0.0497665	-0.0366726	-0.010181	0.0338213	0.0462199	0.0400254	0.0350984	0.0357847	0.0318045	0.00439393	0.0324313	-0.0629777	-0.0105937	-0.000675159	-0.00209261	-0.0742499
-0.0751139	2010-11-28 04:00:00	0.155437	0.15672	0.00128346	-0.00383221	0.0187853	0.0395077	0.0292936	0.00944501	-0.021888	-0.0494089	-0.0366428	-0.0101515	0.0335057	0.0459044	0.0395946	0.0347024	0.035752	0.0317075	0.0043908	0.0324844	-0.0631636	-0.0106669	-0.000655285	-0.00194428	-0.0751139
-0.0749576	2010-11-28 04:30:00	0.153782	0.154651	0.00086903	-0.00383221	0.0186775	0.0390744	0.0289354	0.00933272	-0.0216998	-0.0489688	-0.0365892	-0.0101159	0.0332455	0.0454143	0.0390184	0.0343733	0.0356633	0.031589	0.00438165	0.0325296	-0.0633487	-0.0107399	-0.000567099	-0.0017224	-0.0749576
-0.0742415	2010-11-28 05:00:00	0.152127	0.152023	-0.00010433	-0.00383221	0.0183674	0.0385788	0.0286343	0.00921183	-0.0214729	-0.0484928	-0.036506	-0.0100754	0.032812	0.0445979	0.0384143	0.0340384	0.035633	0.0313791	0.00436448	0.0325616	-0.063533	-0.0108128	-0.000408539	-0.00143663	-0.0742415
-0.0741754	2010-11-28 05:30:00	0.149764	0.149338	-0.000426799	-0.00383221	0.0178693	0.0382119	0.028304	0.00907649	-0.0212107	-0.0479981	-0.0363942	-0.0100303	0.0322208	0.0439238	0.0378316	0.0336311	0.0355478	0.0311395	0.00434864	0.0325831	-0.0637166	-0.0108856	-0.000182559	-0.0011	-0.0741754
-0.0744653	2010-11-28 06:00:00	0.147402	0.147009	-0.000392425	-0.00383221	0.0177183	0.0377426	0.0279067	0.00895643	-0.020956	-0.0474651	-0.0362604	-0.00998282	0.0317403	0.0432578	0.0373003	0.0331901	0.0354161	0.0308795	0.00432909	0.0325518	-0.0638993	-0.0109584	0.000102787	-0.000728413	-0.0744653
-0.0761372	2010-11-28 06:30:00	0.143623	0.144648	0.00102486	-0.00383221	0.0172907	0.0371568	0.0274793	0.00880663	-0.0206455	-0.0469347	-0.0360832	-0.00993304	0.0314564	0.0426893	0.0367651	0.0326773	0.0352521	0.0306176	0.00430582	0.032597	-0.0640813	-0.011031	0.000434612	-0.000339942	-0.0761372
-0.0763662	2010-11-28 07:00:00	0.140552	0.141552	0.00100011	-0.00383221	0.0169629	0.0364773	0.0270502	0.00864241	-0.0203073	-0.0464273	-0.0358924	-0.00988031	0.0307392	0.0421277	0.036006	0.0321805	0.0350488	0.0303081	0.00428051	0.0325924	-0.0642626	-0.0111035	0.000795796	4.61258e-05	-0.0763662
-0.0750072	2010-11-28 07:30:00	0.138898	0.138286	-0.000611791	-0.00383221	0.0164133	0.0358486	0.0265047	0.00845648	-0.0199721	-0.0459298	-0.0356742	-0.00982626	0.0304554	0.0414154	0.0352504	0.0315999	0.034798	0.0299912	0.00425483	0.0325748	-0.0644431	-0.011176	0.00116593	0.000410382	-0.0750072
-0.0759491	2010-11-28 08:00:00	0.134411	0.134489	7.79576e-05	-0.00383221	0.0160389	0.0351814	0.0259731	0.00826499	-0.0196309	-0.0454312	-0.0354298	-0.0097727	0.0299738	0.0403762	0.0344121	0.0310145	0.0344983	0.029694	0.00422693	0.0325452	-0.0646228	-0.0112483	0.00152253	0.000734505	-0.0759491
-0.0778713	2010-11-28 08:30:00	0.1278	0.129549	0.00174892	-0.00383221	0.0156437	0.0343643	0.02539	0.00809877	-0.019289	-0.0449303	-0.0351659	-0.00971464	0.0288948	0.0392267	0.03354	0.0303755	0.0341437	0.0293839	0.0041981	0.0324983	-0.0648018	-0.0113205	0.00184248	0.00100247	-0.0778713
-0.0778668	2010-11-28 09:00:00	0.124021	0.125515	0.00149405	-0.00383221	0.0155698	0.0334232	0.0246946	0.00793674	-0.0189696	-0.0444185	-0.0348608	-0.00965358	0.028193	0.0383587	0.0329321	0.0297477	0.0337787	0.0290804	0.00416084	0.0324413	-0.0649801	-0.0113926	0.00210357	0.0012017	-0.0778668
-0.0806182	2010-11-28 09:30:00	0.118118	0.122114	0.00399589	-0.00383221	0.015565	0.0325678	0.0241617	0.00781105	-0.0186641	-0.0438891	-0.0345354	-0.00958562	0.0277913	0.0375385	0.0324519	0.0291291	0.0333341	0.0287877	0.00412393	0.0323704	-0.0651576	-0.0114647	0.00228607	0.00132395	-0.0806182
-0.0823048	2010-11-28 10:00:00	0.113631	0.119065	0.00543372	-0.00383221	0.0155601	0.0319658	0.0237526	0.00771708	-0.0183827	-0.0433328	-0.0341982	-0.00950841	0.0270505	0.0369402	0.0321513	0.0285656	0.0328672	0.0284721	0.00408414	0.0323233	-0.0653345	-0.0115366	0.00237413	0.00136602	-0.0823048
-0.0816473	2010-11-28 10:30:00	0.113392	0.117921	0.00452834	-0.00383221	0.0157594	0.0316323	0.0235169	0.00767645	-0.0181317	-0.0428036	-0.0338395	-0.00943284	0.0270351	0.0367347	0.0320619	0.0281534	0.0324015	0.0281539	0.00404146	0.0322254	-0.0655106	-0.0116084	0.00235703	0.00132999	-0.0816473
-0.080914	2010-11-28 11:00:00	0.113154	0.116702	0.00354788	-0.00383221	0.0158334	0.0315479	0.0234493	0.00767252	-0.0179174	-0.042266	-0.0334606	-0.00935528	0.0265699	0.036602	0.0321182	0.0278747	0.0318892	0.0278203	0.00399629	0.0320724	-0.065686	-0.0116801	0.00223004	0.00122312	-0.080914
-0.0799111	2010-11-28 11:30:00	0.114331	0.11663	0.00229866	-0.00383221	0.0159201	0.0315882	0.0235146	0.00768198	-0.0177363	-0.0417233	-0.0330697	-0.00927608	0.0266642	0.0366739	0.0323009	0.0277358	0.0313391	0.0275144	0.00395261	0.0319419	-0.0658607	-0.0117517	0.00199492	0.00105735	-0.0799111
-0.080834	2010-11-28 12:00:00	0.113385	0.116361	0.00297606	-0.00383221	0.0156935	0.0317585	0.0236313	0.00767894	-0.0175477	-0.0411689	-0.0326695	-0.00919332	0.026696	0.0369313	0.0323151	0.0277524	0.0307776	0.0271793	0.00390423	0.0318039	-0.0660347	-0.0118232	0.00165993	0.000848342	-0.080834
-0.0790998	2010-11-28 12:30:00	0.11527	0.116267	0.000997112	-0.00383221	0.0154814	0.0319925	0.0237241	0.00766477	-0.0173782	-0.0406252	-0.0322418	-0.00910613	0.027114	0.0371165	0.0322815	0.0277303	0.0302579	0.0268244	0.00385456	0.0316578	-0.066208	-0.0118946	0.00123944	0.000614323	-0.0790998
-0.0821861	2010-11-28 13:00:00	0.111491	0.115331	0.00383959	-0.00383221	0.0152869	0.0320379	0.0237128	0.00763422	-0.017226	-0.0400574	-0.0318077	-0.00901655	0.0274839	0.0371016	0.0319596	0.0277298	0.0297854	0.0264488	0.0038047	0.0315042	-0.0663807	-0.0119659	0.000753106	0.000374633	-0.0821861
-0.0812237	2010-11-28 13:30:00	0.109129	0.111763	0.00263407	-0.00383221	0.0150651	0.0318218	0.0235585	0.00756368	-0.0170908	-0.0394584	-0.0313693	-0.00892409	0.0266406	0.0365029	0.0314322	0.0275905	0.0293598	0.0260653	0.00375444	0.0312995	-0.0665526	-0.0120371	0.000224598	0.000148234	-0.0812237
-0.0806321	2010-11-28 14:00:00	0.106766	0.108566	0.00180007	-0.00383221	0.0145895	0.0314341	0.0232849	0.00745892	-0.0169576	-0.0388611	-0.0309181	-0.00882769	0.0264193	0.0361417	0.0308905	0.027408	0.0290061	0.0256949	0.00370277	0.0311315	-0.0667239	-0.0121081	-0.000319808	-4.77461e-05	-0.0806321
-0.0804479	2010-11-28 14:30:00	0.102987	0.104361	0.00137431	-0.00383221	0.0143629	0.0310008	0.0229294	0.00732915	-0.0168289	-0.0382477	-0.0304521	-0.00872695	0.0257656	0.0353387	0.0301552	0.0270692	0.0286933	0.0253384	0.00365039	0.030942	-0.0668945	-0.0121791	-0.000852895	-0.000199293	-0.0804479
-0.0826974	2010-11-28 15:00:00	0.0970842	0.100467	0.00338302	-0.00383221	0.0139836	0.0304677	0.0225199	0.00719323	-0.0166774	-0.0376447	-0.0299845	-0.00862319	0.0257338	0.0345878	0.0294634	0.026539	0.0283867	0.024974	0.00359592	0.030743	-0.0670644	-0.01225	-0.00134817	-0.000296506	-0.0826974
-0.0836619	2010-11-28 15:30:00	0.0918892	0.0959967	0.00410749	-0.00383221	0.0138921	0.0298448	0.0220687	0.00705819	-0.016516	-0.0370457	-0.0295131	-0.00851451	0.0249858	0.0336706	0.0287424	0.0260479	0.028074	0.0246133	0.00354245	0.0305481	-0.0672337	-0.0123207	-0.00178144	-0.000334233	-0.0836619
-0.0830267	2010-11-28 16:00:00	0.0881104	0.0913434	0.003233	-0.00383221	0.0133971	0.0291553	0.0215816	0.006902	-0.0163119	-0.0364761	-0.0290401	-0.00840068	0.0243157	0.0328357	0.0281618	0.0254695	0.0278139	0.0242153	0.0034878	0.0303071	-0.0674023	-0.0123914	-0.00213224	-0.000312299	-0.0830267
-0.0828169	2010-11-28 16:30:00	0.0850396	0.0878243	0.00278474	-0.00383221	0.0130227	0.0285685	0.0211513	0.0067358	-0.0160611	-0.0359248	-0.0285518	-0.0082849	0.0238977	0.0321888	0.0277268	0.0249526	0.0275737	0.0238213	0.00343437	0.030058	-0.0675703	-0.0124619	-0.00238491	-0.000235331	-0.0828169
-0.0811387	2010-11-28 17:00:00	0.083385	0.0842538	0.000868773	-0.00383221	0.0127318	0.0279952	0.0206765	0.00657184	-0.0157671	-0.0353997	-0.0280666	-0.00816393	0.0231569	0.0316298	0.0272529	0.0244322	0.0273111	0.023453	0.00337956	0.029804	-0.0677376	-0.0125323	-0.00252942	-0.000112203	-0.0811387
-0.0817816	2010-11-28 17:30:00	0.0796061	0.0808808	0.00127473	-0.00383221	0.0120987	0.0273377	0.0201713	0.0063909	-0.0154217	-0.0348664	-0.0275851	-0.00803852	0.0227941	0.0312427	0.0266464	0.023947	0.0270566	0.0230991	0.00332437	0.0295397	-0.0679042	-0.0126026	-0.00256171	4.48261e-05	-0.0817816
-0.0828383	2010-11-28 18:00:00	0.0758273	0.0779225	0.00209517	-0.00383221	0.0118963	0.0266052	0.0196477	0.00623024	-0.0150825	-0.0343163	-0.0271055	-0.00790941	0.0226363	0.0307174	0.0259338	0.023434	0.0267892	0.0227497	0.00326841	0.0292658	-0.0680703	-0.0126729	-0.00248378	0.000221181	-0.0828383
-0.0841857	2010-11-28 18:30:00	0.0706324	0.0738395	0.00320709	-0.00383221	0.0117436	0.02574	0.018983	0.00605906	-0.0147436	-0.0337507	-0.0266292	-0.00777554	0.0220769	0.0297021	0.0251792	0.0228643	0.0265031	0.0224081	0.00321198	0.0289802	-0.0682357	-0.012743	-0.0023033	0.000401158	-0.0841857
-0.0822445	2010-11-28 19:00:00	0.0689777	0.0700088	0.00103107	-0.00383221	0.0114576	0.0249303	0.0184598	0.00590838	-0.0144028	-0.0331493	-0.0261503	-0.0076403	0.0214857	0.0287292	0.0244448	0.022363	0.0261745	0.0220606	0.00315658	0.0286905	-0.0684005	-0.0128129	-0.00203301	0.00056911	-0.0822445
-0.0804975	2010-11-28 19:30:00	0.067323	0.0663731	-0.000949948	-0.00383221	0.0112807	0.0242631	0.0179949	0.00576663	-0.0140577	-0.0325189	-0.025668	-0.00750298	0.0204375	0.02788	0.023893	0.0218221	0.0258345	0.021703	0.00309978	0.0284045	-0.0685646	-0.0128828	-0.00168981	0.000710543	-0.0804975
-0.0814939	2010-11-28 20:00:00	0.0642523	0.0640655	-0.000186838	-0.00383221	0.0110735	0.0237608	0.0175912	0.00562878	-0.0137298	-0.0318472	-0.025168	-0.00736337	0.020209	0.0273536	0.0234212	0.021258	0.0254236	0.0213364	0.00304144	0.02807	-0.0687282	-0.0129526	-0.0012937	0.000813042	-0.0814939
-0.0796757	2010-11-28 20:30:00	0.0633057	0.061068	-0.00223767	-0.00383221	0.0106476	0.0233772	0.0172789	0.00550147	-0.0133852	-0.0311602	-0.0246591	-0.00722015	0.0195389	0.0267633	0.022852	0.0207121	0.0248851	0.0209689	0.00298242	0.0277301	-0.0688911	-0.0130223	-0.000866614	0.000866977	-0.0796757
-0.080408	2010-11-28 21:00:00	0.0602349	0.0584976	-0.00173728	-0.00383221	0.010307	0.0228968	0.0169304	0.00537807	-0.0130563	-0.0304773	-0.0241598	-0.00707853	0.0193104	0.0262774	0.0222787	0.0201705	0.024365	0.0205836	0.00292317	0.0273912	-0.0690534	-0.0130918	-0.000431187	0.00086597	-0.080408
-0.0813702	2010-11-28 21:30:00	0.056456	0.0554498	-0.00100621	-0.00383221	0.0101816	0.0223734	0.0164848	0.00524718	-0.0127201	-0.029801	-0.0236563	-0.00693374	0.0188769	0.0255165	0.0217012	0.0197074	0.0238133	0.0201721	0.00286256	0.0270351	-0.0692151	-0.0131612	-9.595e-06	0.000807116	-0.0813702
-0.0818356	2010-11-28 22:00:00	0.0526772	0.0519059	-0.000771275	-0.00383221	0.00983928	0.0217048	0.0160517	0.00510877	-0.012387	-0.0291107	-0.0231339	-0.00678708	0.018254	0.024795	0.0212068	0.0192333	0.023279	0.019757	0.00279943	0.0266661	-0.0693763	-0.0132306	0.00037757	0.000690982	-0.0818356
-0.0799031	2010-11-28 22:30:00	0.0517306	0.0487971	-0.00293352	-0.00383221	0.00957262	0.0211234	0.0156367	0.00497591	-0.0120763	-0.0284109	-0.0226202	-0.00664162	0.0177734	0.0241332	0.020821	0.0188317	0.0227372	0.0193482	0.00274024	0.0262877	-0.0695368	-0.0132998	0.00071229	0.000521435	-0.0799031
-0.081148	2010-11-28 23:00:00	0.0479518	0.0460342	-0.00191764	-0.00383221	0.00931391	0.0205489	0.0151704	0.00484805	-0.0117782	-0.0277138	-0.022112	-0.00649595	0.0173635	0.0237934	0.0205307	0.018419	0.0222244	0.0189501	0.00267959	0.0259046	-0.0696967	-0.0133689	0.000979968	0.000305317	-0.081148
-0.083803	2010-11-28 23:30:00	0.0434649	0.0439739	0.000509047	-0.00383221	0.0093588	0.0200437	0.0148151	0.00473798	-0.0115156	-0.0270357	-0.0216174	-0.00634897	0.0172928	0.023474	0.0202333	0.0180564	0.0217131	0.0185371	0.00261929	0.0255141	-0.0698561	-0.0134379	0.00117009	5.20397e-05	-0.083803
-0.0829856	2010-11-29	0.0418102	0.0412742	-0.000536029	-0.00383221	0.00907454	0.0195051	0.0144682	0.00464931	-0.0112728	-0.0263735	-0.0211353	-0.0062024	0.017009	0.0231951	0.0199426	0.0177083	0.0212015	0.0181265	0.00256058	0.0251214	-0.0700148	-0.0135068	0.0012767	-0.00022689	-0.0829856
-0.0818828	2010-11-29 00:30:00	0.0408636	0.0389978	-0.00186579	-0.00383221	0.00903583	0.0191135	0.014149	0.0045537	-0.0110231	-0.0257059	-0.0206245	-0.00605638	0.0167805	0.0227623	0.0197059	0.0174503	0.0207141	0.0177385	0.00249759	0.0247071	-0.070173	-0.0135756	0.00129864	-0.000518384	-0.0818828
-0.0828464	2010-11-29 01:00:00	0.0377928	0.0366644	-0.00112843	-0.00383221	0.00876744	0.0187855	0.0139465	0.00445671	-0.010765	-0.0250272	-0.0201025	-0.00591171	0.0164271	0.0225294	0.0193772	0.0172377	0.0202394	0.0173559	0.00243453	0.0242893	-0.0703306	-0.0136442	0.00123961	-0.0008083	-0.0828464
-0.0802671	2010-11-29 01:30:00	0.0382623	0.0343289	-0.00393335	-0.00383221	0.00834811	0.0185709	0.0137244	0.00435749	-0.0105022	-0.0243411	-0.0195901	-0.00576649	0.0163471	0.0222395	0.0190087	0.016976	0.0197534	0.0169792	0.00237153	0.0238591	-0.0704877	-0.0137128	0.00110791	-0.00108201	-0.0802671
-0.0822481	2010-11-29 02:00:00	0.0337754	0.0315981	-0.0021773	-0.00383221	0.00812461	0.0182205	0.0134298	0.00424799	-0.0102272	-0.0236415	-0.0190729	-0.00562225	0.016134	0.0218982	0.0184909	0.016649	0.0193017	0.0166016	0.00230859	0.0234213	-0.0706442	-0.0137812	0.000916067	-0.00132498	-0.0822481
-0.0833859	2010-11-29 02:30:00	0.0292886	0.0280249	-0.00126373	-0.00383221	0.00786763	0.0177622	0.0130926	0.00413654	-0.00997704	-0.0229706	-0.0185515	-0.0054824	0.0157241	0.0211725	0.0179873	0.0162901	0.0188794	0.0161935	0.00224487	0.0229808	-0.0708001	-0.0138495	0.000680065	-0.0015234	-0.0833859
-0.0829085	2010-11-29 03:00:00	0.0262251	0.0242605	-0.00196464	-0.00383221	0.00774223	0.0171502	0.0126358	0.00402177	-0.00974034	-0.0222926	-0.01802	-0.00534575	0.0151565	0.0204782	0.0174642	0.0159535	0.0185228	0.0157626	0.00218098	0.0225422	-0.0709554	-0.0139177	0.000418503	-0.00166484	-0.0829085
-0.0840262	2010-11-29 03:30:00	0.0217682	0.0206983	-0.00106988	-0.00383221	0.00750597	0.0165025	0.0122292	0.00388921	-0.009488	-0.0215673	-0.0174955	-0.00520989	0.0145735	0.0199625	0.0170169	0.0155795	0.0181771	0.0153301	0.00211806	0.0220903	-0.0711102	-0.0139859	0.000151489	-0.00173893	-0.0840262
-0.0830446	2010-11-29 04:00:00	0.0201435	0.0178698	-0.00227371	-0.00383221	0.00710908	0.0160567	0.0118795	0.00374748	-0.00922935	-0.0208356	-0.0169789	-0.00507606	0.0145499	0.0195049	0.0165238	0.01515	0.0178389	0.0149235	0.00205589	0.0216393	-0.0712645	-0.0140538	-0.000100594	-0.00173802	-0.0830446
-0.0825114	2010-11-29 04:30:00	0.0171027	0.0140742	-0.0030285	-0.00383221	0.0065868	0.0156194	0.0115074	0.0035913	-0.00894557	-0.0200926	-0.0164685	-0.00494219	0.0139822	0.019	0.0157579	0.0146756	0.0174712	0.0144944	0.00199424	0.0211911	-0.0714182	-0.0141217	-0.000318388	-0.00165785	-0.0825114
-0.083148	2010-11-29 05:00:00	0.0126458	0.010033	-0.00261284	-0.00383221	0.00604692	0.0151582	0.0111214	0.00343203	-0.00864602	-0.0193724	-0.0159582	-0.00480876	0.0136277	0.018197	0.0149056	0.0141026	0.0171039	0.0140273	0.00193229	0.0207393	-0.0715714	-0.0141895	-0.000484868	-0.00149804	-0.083148
-0.0840971	2010-11-29 05:30:00	0.0074808	0.00559677	-0.00188403	-0.00383221	0.00586212	0.0144479	0.0105645	0.00326919	-0.00833211	-0.0186591	-0.0154549	-0.00467576	0.0131072	0.0171378	0.0139661	0.013523	0.0167697	0.0135743	0.00187188	0.0202874	-0.071724	-0.0142572	-0.000586557	-0.00126249	-0.0840971
[truncated: 4,453 more rows]

## Sheet: DATA
DATE-TIME	WL_UE-20n1-BA-EC-6	DATE-TIME	B_UE-20n1-m	DATE-TIME	WL_ER-20-5-1-m	DATE-TIME	Q_ER-20-7
[truncated: 17,376 more rows]
