# Supplementary material for: Detecting Drawdowns Masked by Environmental Stresses with Water-Level Models
Source: Ground Water. 2013 Mar 7;51(3):322–32. doi: 10.1111/gwat.12042 (PMC3675638; doi:10.1111/gwat.12042)
Supplement: Supplementary file 2 [file gwat0051-0322-SD2.zip › HypotheticalModel/WLM/TimeSeries.xlsx]

## Sheet: Sheet1
DATE-TIME	B_UE-20n1-m	WL_UE-20n1-m	WL_UE-20n1-BA-EC-6	WL_UE-20n1-CFC-20-7	WL_UE-20n1-CHZ-x0	WL_UE-20n1-TSA-20-5-1	DATE-TIME	B_PM-3-1-m	WL_PM-3-1-m	WL_PM-3-1-BA-EC-6	WL_PM-3-1-CFC-20-7	WL_PM-3-1-CHZ-x0	WL_PM-3-1-TSA-20-5-1	DATE-TIME	WL_ER-20-5-1-m	B_ER-20-5-1-mbar	WL_ER-20-5-1-BA-EC-6	WL_ER-20-5-1-CFC-20-7	WL_ER-20-5-1-CHZ-x0	WL_ER-20-5-1-TSA-20-5-1	DATE-TIME	BA-11	BA19-11	BA-20-7	BA-EC-6	CFC-20-7	CHZ9-EC-6	CHZ-x0	TSA-20-5-1	TSA9-20-5	LPCU-EC-6	DATE-TIME	Q_ER-20-7
2010-11-01	0	0	0	0	0	0	2010-11-01	0	0	0	0	0	0	2010-11-01 00:10:06	0	0	0	0	0	0	2010-11-01 00:00:10	0	0	0	0	0	0	0	0	0	0	2010-11-23 23:59:59	0
2010-11-01 00:15:00	0.00163517	-0.00070805	-0.00070805	-0.00070805	-0.00070805	-0.00070805	2010-11-01 00:15:00	0.00286155	-0.000710733	-0.000710733	-0.000710733	-0.000710733	-0.000710733	2010-11-01 00:20:06	0	0.12	0	0	0	0	2010-11-01 00:15:10	0	0	0	0	0	0	0	0	0	0	2010-11-24	1500
2010-11-01 00:30:00	0.000408793	-0.0014161	-0.0014161	-0.0014161	-0.0014161	-0.0014161	2010-11-01 00:30:00	0.00163517	-0.000710733	-0.000710733	-0.000710733	-0.000710733	-0.000710733	2010-11-01 00:30:06	-0.000704088	0.12	-0.000704088	-0.000704088	-0.000704088	-0.000704088	2010-11-01 00:30:10	0	0	0	0	0	0	0	0	0	0	2010-12-03 23:59:59	1500
2010-11-01 00:45:00	0.00163517	-0.0014161	-0.0014161	-0.0014161	-0.0014161	-0.0014161	2010-11-01 00:45:00	0.00204397	-0.000710733	-0.000710733	-0.000710733	-0.000710733	-0.000710733	2010-11-01 00:40:06	-0.000704088	0.12	-0.000704088	-0.000704088	-0.000704088	-0.000704088	2010-11-01 00:45:10	0	0	0	0	0	0	0	0	0	0	2010-12-04	0
2010-11-01 01:00:00	0.000817587	-0.0014161	-0.0014161	-0.0014161	-0.0014161	-0.0014161	2010-11-01 01:00:00	0.00163517	-0.000710733	-0.000710733	-0.000710733	-0.000710733	-0.000710733	2010-11-01 00:50:06	-0.000704088	0.12	-0.000704088	-0.000704088	-0.000704088	-0.000704088	2010-11-01 01:00:10	0	0	0	0	0	0	0	0	0	0	2010-12-13 23:59:59	0
2010-11-01 01:15:00	0.00122638	-0.0014161	-0.0014161	-0.0014161	-0.0014161	-0.0014161	2010-11-01 01:15:00	0.00163517	-0.00142147	-0.00142147	-0.00142147	-0.00142147	-0.00142147	2010-11-01 01:00:06	-0.000704088	0	-0.000704088	-0.000704088	-0.000704088	-0.000704088	2010-11-01 01:15:10	0	0	0	0	0	0	0	0	0	0	2010-12-14	1500
2010-11-01 01:30:00	0.00163517	-0.0028322	-0.0028322	-0.0028322	-0.0028322	-0.0028322	2010-11-01 01:30:00	0.00122638	-0.00142147	-0.00142147	-0.00142147	-0.00142147	-0.00142147	2010-11-01 01:10:06	0	0	0	0	0	0	2010-11-01 01:30:10	0	0	0	0	0	0	0	0	0	0	2010-12-23 23:59:59	1500
2010-11-01 01:45:00	0.00163517	-0.00212415	-0.00212415	-0.00212415	-0.00212415	-0.00212415	2010-11-01 01:45:00	0.00204397	-0.0021322	-0.0021322	-0.0021322	-0.0021322	-0.0021322	2010-11-01 01:20:06	0	0.12	0	0	0	0	2010-11-01 01:45:10	0	0	0	0	0	0	0	0	0	0	2010-12-24	0
2010-11-01 02:00:00	0.000817587	-0.0014161	-0.0014161	-0.0014161	-0.0014161	-0.0014161	2010-11-01 02:00:00	0.00204397	-0.00284293	-0.00284293	-0.00284293	-0.00284293	-0.00284293	2010-11-01 01:30:06	0	0	0	0	0	0	2010-11-01 02:00:10	0	0	0	0	0	0	0	0	0	0	2011-04-01	0
2010-11-01 02:15:00	0	-0.0014161	-0.0014161	-0.0014161	-0.0014161	-0.0014161	2010-11-01 02:15:00	0.00204397	-0.00355366	-0.00355366	-0.00355366	-0.00355366	-0.00355366	2010-11-01 01:40:06	0	0	0	0	0	0	2010-11-01 02:15:10	0	0	0	0	0	0	0	0	0	0
2010-11-01 02:30:00	0.000817587	-0.00212415	-0.00212415	-0.00212415	-0.00212415	-0.00212415	2010-11-01 02:30:00	0.00204397	-0.0042644	-0.0042644	-0.0042644	-0.0042644	-0.0042644	2010-11-01 01:50:06	0	0	0	0	0	0	2010-11-01 02:30:10	0	0	0	0	0	0	0	0	0	0
2010-11-01 02:45:00	0.000817587	-0.0028322	-0.0028322	-0.0028322	-0.0028322	-0.0028322	2010-11-01 02:45:00	0.00327035	-0.00568586	-0.00568586	-0.00568586	-0.00568586	-0.00568586	2010-11-01 02:00:06	0.000704088	0	0.000704088	0.000704088	0.000704088	0.000704088	2010-11-01 02:45:10	0	0	0	0	0	0	0	0	0	0
2010-11-01 03:00:00	0.00245276	-0.0042483	-0.0042483	-0.0042483	-0.0042483	-0.0042483	2010-11-01 03:00:00	0.00327035	-0.00639659	-0.00639659	-0.00639659	-0.00639659	-0.00639659	2010-11-01 02:10:06	0.000704088	0	0.000704088	0.000704088	0.000704088	0.000704088	2010-11-01 03:00:10	0	0	0	0	0	0	0	0	0	0
2010-11-01 03:15:00	0.00204397	-0.0042483	-0.0042483	-0.0042483	-0.0042483	-0.0042483	2010-11-01 03:15:00	0.00408793	-0.00710733	-0.00710733	-0.00710733	-0.00710733	-0.00710733	2010-11-01 02:20:06	0.00140818	-0.06	0.00140818	0.00140818	0.00140818	0.00140818	2010-11-01 03:15:10	0	0	0	0	0	0	0	0	0	0
2010-11-01 03:30:00	0.00204397	-0.00495635	-0.00495635	-0.00495635	-0.00495635	-0.00495635	2010-11-01 03:30:00	0.00245276	-0.00781806	-0.00781806	-0.00781806	-0.00781806	-0.00781806	2010-11-01 02:30:06	0.000704088	0	0.000704088	0.000704088	0.000704088	0.000704088	2010-11-01 03:30:10	0	0	0	0	0	0	0	0	0	0
2010-11-01 03:45:00	0.00204397	-0.0056644	-0.0056644	-0.0056644	-0.0056644	-0.0056644	2010-11-01 03:45:00	0.00408793	-0.00923952	-0.00923952	-0.00923952	-0.00923952	-0.00923952	2010-11-01 02:40:06	0	0	0	0	0	0	2010-11-01 03:45:10	0	0	0	0	0	0	0	0	0	0
2010-11-01 04:00:00	0.00327035	-0.0070805	-0.0070805	-0.0070805	-0.0070805	-0.0070805	2010-11-01 04:00:00	0.00449673	-0.0113717	-0.0113717	-0.0113717	-0.0113717	-0.0113717	2010-11-01 02:50:06	0	0.12	0	0	0	0	2010-11-01 04:00:10	0	0	0	0	0	0	0	0	0	0
2010-11-01 04:15:00	0.00531432	-0.00920466	-0.00920466	-0.00920466	-0.00920466	-0.00920466	2010-11-01 04:15:00	0.00531432	-0.0127932	-0.0127932	-0.0127932	-0.0127932	-0.0127932	2010-11-01 03:00:06	-0.000704088	0.12	-0.000704088	-0.000704088	-0.000704088	-0.000704088	2010-11-01 04:15:10	0	0	0	0	0	0	0	0	0	0
2010-11-01 04:30:00	0.0061319	-0.0106208	-0.0106208	-0.0106208	-0.0106208	-0.0106208	2010-11-01 04:30:00	0.00735828	-0.0149254	-0.0149254	-0.0149254	-0.0149254	-0.0149254	2010-11-01 03:10:06	-0.00140818	0.12	-0.00140818	-0.00140818	-0.00140818	-0.00140818	2010-11-01 04:30:10	0	0	0	0	0	0	0	0	0	0
2010-11-01 04:45:00	0.00776708	-0.0127449	-0.0127449	-0.0127449	-0.0127449	-0.0127449	2010-11-01 04:45:00	0.00899346	-0.0170576	-0.0170576	-0.0170576	-0.0170576	-0.0170576	2010-11-01 03:20:06	-0.00140818	0.12	-0.00140818	-0.00140818	-0.00140818	-0.00140818	2010-11-01 04:45:10	0	0	0	0	0	0	0	0	0	0
2010-11-01 05:00:00	0.0102198	-0.014161	-0.014161	-0.014161	-0.014161	-0.014161	2010-11-01 05:00:00	0.0110374	-0.0199005	-0.0199005	-0.0199005	-0.0199005	-0.0199005	2010-11-01 03:30:06	-0.00140818	0.12	-0.00140818	-0.00140818	-0.00140818	-0.00140818	2010-11-01 05:00:10	0	0	0	0	0	0	0	0	0	0
2010-11-01 05:15:00	0.0110374	-0.0162852	-0.0162852	-0.0162852	-0.0162852	-0.0162852	2010-11-01 05:15:00	0.0122638	-0.021322	-0.021322	-0.021322	-0.021322	-0.021322	2010-11-01 03:40:06	-0.00211226	0.24	-0.00211226	-0.00211226	-0.00211226	-0.00211226	2010-11-01 05:15:10	0	0	0	0	0	0	0	0	0	0
2010-11-01 05:30:00	0.011855	-0.0177013	-0.0177013	-0.0177013	-0.0177013	-0.0177013	2010-11-01 05:30:00	0.0126726	-0.0227434	-0.0227434	-0.0227434	-0.0227434	-0.0227434	2010-11-01 03:50:06	-0.00211226	0.24	-0.00211226	-0.00211226	-0.00211226	-0.00211226	2010-11-01 05:30:10	0	0	0	0	0	0	0	0	0	0
2010-11-01 05:45:00	0.011855	-0.0184093	-0.0184093	-0.0184093	-0.0184093	-0.0184093	2010-11-01 05:45:00	0.0134902	-0.0234542	-0.0234542	-0.0234542	-0.0234542	-0.0234542	2010-11-01 04:00:06	-0.00281635	0.24	-0.00281635	-0.00281635	-0.00281635	-0.00281635	2010-11-01 05:45:10	0	0	0	0	0	0	0	0	0	0
2010-11-01 06:00:00	0.0122638	-0.0184093	-0.0184093	-0.0184093	-0.0184093	-0.0184093	2010-11-01 06:00:00	0.0134902	-0.0248756	-0.0248756	-0.0248756	-0.0248756	-0.0248756	2010-11-01 04:10:06	-0.00352044	0.36	-0.00352044	-0.00352044	-0.00352044	-0.00352044	2010-11-01 06:00:10	0	0	0	0	0	0	0	0	0	0
2010-11-01 06:15:00	0.0134902	-0.0198254	-0.0198254	-0.0198254	-0.0198254	-0.0198254	2010-11-01 06:15:00	0.0155342	-0.0270078	-0.0270078	-0.0270078	-0.0270078	-0.0270078	2010-11-01 04:20:06	-0.00464698	0.42	-0.00464698	-0.00464698	-0.00464698	-0.00464698	2010-11-01 06:15:10	0	0	0	0	0	0	0	0	0	0
2010-11-01 06:30:00	0.0155342	-0.0219496	-0.0219496	-0.0219496	-0.0219496	-0.0219496	2010-11-01 06:30:00	0.0175781	-0.0284293	-0.0284293	-0.0284293	-0.0284293	-0.0284293	2010-11-01 04:30:06	-0.00570311	0.48	-0.00570311	-0.00570311	-0.00570311	-0.00570311	2010-11-01 06:30:10	0	0	0	0	0	0	0	0	0	0
2010-11-01 06:45:00	0.0171693	-0.0226576	-0.0226576	-0.0226576	-0.0226576	-0.0226576	2010-11-01 06:45:00	0.0179869	-0.02914	-0.02914	-0.02914	-0.02914	-0.02914	2010-11-01 04:40:06	-0.00725211	0.61	-0.00725211	-0.00725211	-0.00725211	-0.00725211	2010-11-01 06:45:10	0	0	0	0	0	0	0	0	0	0
2010-11-01 07:00:00	0.0188045	-0.0247818	-0.0247818	-0.0247818	-0.0247818	-0.0247818	2010-11-01 07:00:00	0.0196221	-0.0312722	-0.0312722	-0.0312722	-0.0312722	-0.0312722	2010-11-01 04:42:16	-0.00788579	0.61	-0.00788579	-0.00788579	-0.00788579	-0.00788579	2010-11-01 07:00:10	0	0	0	0	0	0	0	0	0	0
2010-11-01 07:15:00	0.0200309	-0.0254898	-0.0254898	-0.0254898	-0.0254898	-0.0254898	2010-11-01 07:15:00	0.0204397	-0.0312722	-0.0312722	-0.0312722	-0.0312722	-0.0312722	2010-11-01 04:50:06	-0.00823783	0.73	-0.00823783	-0.00823783	-0.00823783	-0.00823783	2010-11-01 07:15:10	0	0	0	0	0	0	0	0	0	0
2010-11-01 07:30:00	0.0220748	-0.0269059	-0.0269059	-0.0269059	-0.0269059	-0.0269059	2010-11-01 07:30:00	0.0220748	-0.0326937	-0.0326937	-0.0326937	-0.0326937	-0.0326937	2010-11-01 05:00:06	-0.00936437	0.85	-0.00936437	-0.00936437	-0.00936437	-0.00936437	2010-11-01 07:30:10	0	0	0	0	0	0	0	0	0	0
2010-11-01 07:45:00	0.0220748	-0.028322	-0.028322	-0.028322	-0.028322	-0.028322	2010-11-01 07:45:00	0.0228924	-0.0334044	-0.0334044	-0.0334044	-0.0334044	-0.0334044	2010-11-01 05:10:06	-0.011195	0.97	-0.011195	-0.011195	-0.011195	-0.011195	2010-11-01 07:45:10	0	0	0	0	0	0	0	0	0	0
2010-11-01 08:00:00	0.0249364	-0.0290301	-0.0290301	-0.0290301	-0.0290301	-0.0290301	2010-11-01 08:00:00	0.0233012	-0.0334044	-0.0334044	-0.0334044	-0.0334044	-0.0334044	2010-11-01 05:20:06	-0.0119695	1.09	-0.0119695	-0.0119695	-0.0119695	-0.0119695	2010-11-01 08:00:10	0	0	0	0	0	0	0	0	0	0
2010-11-01 08:15:00	0.0253452	-0.0297381	-0.0297381	-0.0297381	-0.0297381	-0.0297381	2010-11-01 08:15:00	0.0249364	-0.0334044	-0.0334044	-0.0334044	-0.0334044	-0.0334044	2010-11-01 05:30:06	-0.0125328	1.09	-0.0125328	-0.0125328	-0.0125328	-0.0125328	2010-11-01 08:15:10	0	0	0	0	0	0	0	0	0	0
2010-11-01 08:30:00	0.025754	-0.0297381	-0.0297381	-0.0297381	-0.0297381	-0.0297381	2010-11-01 08:30:00	0.0245276	-0.0334044	-0.0334044	-0.0334044	-0.0334044	-0.0334044	2010-11-01 05:40:06	-0.0128848	1.09	-0.0128848	-0.0128848	-0.0128848	-0.0128848	2010-11-01 08:30:10	0	0	0	0	0	0	0	0	0	0
2010-11-01 08:45:00	0.0269804	-0.0297381	-0.0297381	-0.0297381	-0.0297381	-0.0297381	2010-11-01 08:45:00	0.025754	-0.0334044	-0.0334044	-0.0334044	-0.0334044	-0.0334044	2010-11-01 05:50:06	-0.0133777	1.09	-0.0133777	-0.0133777	-0.0133777	-0.0133777	2010-11-01 08:45:10	0	0	0	0	0	0	0	0	0	0
2010-11-01 09:00:00	0.027798	-0.0304462	-0.0304462	-0.0304462	-0.0304462	-0.0304462	2010-11-01 09:00:00	0.0261628	-0.0341152	-0.0341152	-0.0341152	-0.0341152	-0.0341152	2010-11-01 06:00:06	-0.0129552	1.1	-0.0129552	-0.0129552	-0.0129552	-0.0129552	2010-11-01 09:00:10	0	0	0	0	0	0	0	0	0	0
2010-11-01 09:15:00	0.0265716	-0.0304462	-0.0304462	-0.0304462	-0.0304462	-0.0304462	2010-11-01 09:15:00	0.0269804	-0.0326937	-0.0326937	-0.0326937	-0.0326937	-0.0326937	2010-11-01 06:10:06	-0.014293	1.22	-0.014293	-0.014293	-0.014293	-0.014293	2010-11-01 09:15:10	0	0	0	0	0	0	0	0	0	0
2010-11-01 09:30:00	0.0282068	-0.0304462	-0.0304462	-0.0304462	-0.0304462	-0.0304462	2010-11-01 09:30:00	0.0290243	-0.0334044	-0.0334044	-0.0334044	-0.0334044	-0.0334044	2010-11-01 06:20:06	-0.0149971	1.36	-0.0149971	-0.0149971	-0.0149971	-0.0149971	2010-11-01 09:30:10	0	0	0	0	0	0	0	0	0	0
2010-11-01 09:45:00	0.0290243	-0.0304462	-0.0304462	-0.0304462	-0.0304462	-0.0304462	2010-11-01 09:45:00	0.0282068	-0.0334044	-0.0334044	-0.0334044	-0.0334044	-0.0334044	2010-11-01 06:30:06	-0.0164757	1.37	-0.0164757	-0.0164757	-0.0164757	-0.0164757	2010-11-01 09:45:10	0	0	0	0	0	0	0	0	0	0
2010-11-01 10:00:00	0.0302507	-0.0304462	-0.0304462	-0.0304462	-0.0304462	-0.0304462	2010-11-01 10:00:00	0.0290243	-0.0326937	-0.0326937	-0.0326937	-0.0326937	-0.0326937	2010-11-01 06:40:06	-0.0174614	1.48	-0.0174614	-0.0174614	-0.0174614	-0.0174614	2010-11-01 10:00:10	0	0	0	0	0	0	0	0	0	0
2010-11-01 10:15:00	0.0306595	-0.0311542	-0.0311542	-0.0311542	-0.0311542	-0.0311542	2010-11-01 10:15:00	0.0302507	-0.0312722	-0.0312722	-0.0312722	-0.0312722	-0.0312722	2010-11-01 06:50:06	-0.0171797	1.48	-0.0171797	-0.0171797	-0.0171797	-0.0171797	2010-11-01 10:15:10	0	0	0	0	0	0	0	0	0	0
2010-11-01 10:30:00	0.0322947	-0.0311542	-0.0311542	-0.0311542	-0.0311542	-0.0311542	2010-11-01 10:30:00	0.0294331	-0.0305615	-0.0305615	-0.0305615	-0.0305615	-0.0305615	2010-11-01 07:00:06	-0.0184471	1.61	-0.0184471	-0.0184471	-0.0184471	-0.0184471	2010-11-01 10:30:10	0	0	0	0	0	0	0	0	0	0
2010-11-01 10:45:00	0.0302507	-0.0297381	-0.0297381	-0.0297381	-0.0297381	-0.0297381	2010-11-01 10:45:00	0.0290243	-0.02914	-0.02914	-0.02914	-0.02914	-0.02914	2010-11-01 07:10:06	-0.0198553	1.71	-0.0198553	-0.0198553	-0.0198553	-0.0198553	2010-11-01 10:45:10	0	0	0	0	0	0	0	0	0	0
2010-11-01 11:00:00	0.0294331	-0.028322	-0.028322	-0.028322	-0.028322	-0.028322	2010-11-01 11:00:00	0.027798	-0.0277186	-0.0277186	-0.0277186	-0.0277186	-0.0277186	2010-11-01 07:20:06	-0.0211226	1.83	-0.0211226	-0.0211226	-0.0211226	-0.0211226	2010-11-01 11:00:10	0	0	0	0	0	0	0	0	0	0
2010-11-01 11:15:00	0.0290243	-0.0269059	-0.0269059	-0.0269059	-0.0269059	-0.0269059	2010-11-01 11:15:00	0.0269804	-0.0262971	-0.0262971	-0.0262971	-0.0262971	-0.0262971	2010-11-01 07:30:06	-0.0217563	1.89	-0.0217563	-0.0217563	-0.0217563	-0.0217563	2010-11-01 11:15:10	0	0	0	0	0	0	0	0	0	0
2010-11-01 11:30:00	0.027798	-0.0261979	-0.0261979	-0.0261979	-0.0261979	-0.0261979	2010-11-01 11:30:00	0.0249364	-0.0241649	-0.0241649	-0.0241649	-0.0241649	-0.0241649	2010-11-01 07:40:06	-0.0226012	2.06	-0.0226012	-0.0226012	-0.0226012	-0.0226012	2010-11-01 11:30:10	0	0	0	0	0	0	0	0	0	0
2010-11-01 11:45:00	0.0261628	-0.0240737	-0.0240737	-0.0240737	-0.0240737	-0.0240737	2010-11-01 11:45:00	0.0245276	-0.0234542	-0.0234542	-0.0234542	-0.0234542	-0.0234542	2010-11-01 07:50:06	-0.0234461	2.11	-0.0234461	-0.0234461	-0.0234461	-0.0234461	2010-11-01 11:45:10	0	0	0	0	0	0	0	0	0	0
2010-11-01 12:00:00	0.0261628	-0.0233657	-0.0233657	-0.0233657	-0.0233657	-0.0233657	2010-11-01 12:00:00	0.0233012	-0.0220327	-0.0220327	-0.0220327	-0.0220327	-0.0220327	2010-11-01 08:00:06	-0.0235869	2.16	-0.0235869	-0.0235869	-0.0235869	-0.0235869	2010-11-01 12:00:10	0	0	0	0	0	0	0	0	0	0
2010-11-01 12:15:00	0.0249364	-0.0219496	-0.0219496	-0.0219496	-0.0219496	-0.0219496	2010-11-01 12:15:00	0.0228924	-0.0206112	-0.0206112	-0.0206112	-0.0206112	-0.0206112	2010-11-01 08:10:06	-0.0237278	2.28	-0.0237278	-0.0237278	-0.0237278	-0.0237278	2010-11-01 12:15:10	0	0	0	0	0	0	0	0	0	0
2010-11-01 12:30:00	0.02371	-0.0205335	-0.0205335	-0.0205335	-0.0205335	-0.0205335	2010-11-01 12:30:00	0.0220748	-0.0191898	-0.0191898	-0.0191898	-0.0191898	-0.0191898	2010-11-01 08:20:06	-0.0238686	2.16	-0.0238686	-0.0238686	-0.0238686	-0.0238686	2010-11-01 12:30:10	0	0	0	0	0	0	0	0	0	0
2010-11-01 12:45:00	0.0224836	-0.0191174	-0.0191174	-0.0191174	-0.0191174	-0.0191174	2010-11-01 12:45:00	0.0196221	-0.0177683	-0.0177683	-0.0177683	-0.0177683	-0.0177683	2010-11-01 08:30:06	-0.0245023	2.27	-0.0245023	-0.0245023	-0.0245023	-0.0245023	2010-11-01 12:45:10	0	0	0	0	0	0	0	0	0	0
2010-11-01 13:00:00	0.0220748	-0.0191174	-0.0191174	-0.0191174	-0.0191174	-0.0191174	2010-11-01 13:00:00	0.0192133	-0.0177683	-0.0177683	-0.0177683	-0.0177683	-0.0177683	2010-11-01 08:40:06	-0.0247839	2.25	-0.0247839	-0.0247839	-0.0247839	-0.0247839	2010-11-01 13:00:10	0	0	0	0	0	0	0	0	0	0
2010-11-01 13:15:00	0.0224836	-0.0191174	-0.0191174	-0.0191174	-0.0191174	-0.0191174	2010-11-01 13:15:00	0.0192133	-0.0170576	-0.0170576	-0.0170576	-0.0170576	-0.0170576	2010-11-01 08:50:06	-0.0266145	2.49	-0.0266145	-0.0266145	-0.0266145	-0.0266145	2010-11-01 13:15:10	0	0	0	0	0	0	0	0	0	0
2010-11-01 13:30:00	0.0216661	-0.0191174	-0.0191174	-0.0191174	-0.0191174	-0.0191174	2010-11-01 13:30:00	0.0183957	-0.0163469	-0.0163469	-0.0163469	-0.0163469	-0.0163469	2010-11-01 09:00:06	-0.0275298	2.59	-0.0275298	-0.0275298	-0.0275298	-0.0275298	2010-11-01 13:30:10	0	0	0	0	0	0	0	0	0	0
2010-11-01 13:45:00	0.0220748	-0.0184093	-0.0184093	-0.0184093	-0.0184093	-0.0184093	2010-11-01 13:45:00	0.0192133	-0.0170576	-0.0170576	-0.0170576	-0.0170576	-0.0170576	2010-11-01 09:10:06	-0.0279523	2.58	-0.0279523	-0.0279523	-0.0279523	-0.0279523	2010-11-01 13:45:10	0	0	0	0	0	0	0	0	0	0
2010-11-01 14:00:00	0.0224836	-0.0191174	-0.0191174	-0.0191174	-0.0191174	-0.0191174	2010-11-01 14:00:00	0.0188045	-0.0170576	-0.0170576	-0.0170576	-0.0170576	-0.0170576	2010-11-01 09:20:06	-0.0264033	2.45	-0.0264033	-0.0264033	-0.0264033	-0.0264033	2010-11-01 14:00:10	0	0	0	0	0	0	0	0	0	0
2010-11-01 14:15:00	0.0228924	-0.0198254	-0.0198254	-0.0198254	-0.0198254	-0.0198254	2010-11-01 14:15:00	0.0188045	-0.0177683	-0.0177683	-0.0177683	-0.0177683	-0.0177683	2010-11-01 09:30:06	-0.0275298	2.57	-0.0275298	-0.0275298	-0.0275298	-0.0275298	2010-11-01 14:15:10	0	0	0	0	0	0	0	0	0	0
2010-11-01 14:30:00	0.0228924	-0.0212415	-0.0212415	-0.0212415	-0.0212415	-0.0212415	2010-11-01 14:30:00	0.0188045	-0.0177683	-0.0177683	-0.0177683	-0.0177683	-0.0177683	2010-11-01 09:40:06	-0.0285156	2.69	-0.0285156	-0.0285156	-0.0285156	-0.0285156	2010-11-01 14:30:10	0	0	0	0	0	0	0	0	0	0
2010-11-01 14:45:00	0.0233012	-0.0205335	-0.0205335	-0.0205335	-0.0205335	-0.0205335	2010-11-01 14:45:00	0.0188045	-0.018479	-0.018479	-0.018479	-0.018479	-0.018479	2010-11-01 09:50:06	-0.0285156	2.69	-0.0285156	-0.0285156	-0.0285156	-0.0285156	2010-11-01 14:45:10	0	0	0	0	0	0	0	0	0	0
2010-11-01 15:00:00	0.02371	-0.0219496	-0.0219496	-0.0219496	-0.0219496	-0.0219496	2010-11-01 15:00:00	0.0188045	-0.0191898	-0.0191898	-0.0191898	-0.0191898	-0.0191898	2010-11-01 10:00:06	-0.0288676	2.68	-0.0288676	-0.0288676	-0.0288676	-0.0288676	2010-11-01 15:00:10	0	0	0	0	0	0	0	0	0	0
2010-11-01 15:15:00	0.02371	-0.0219496	-0.0219496	-0.0219496	-0.0219496	-0.0219496	2010-11-01 15:15:00	0.0192133	-0.0199005	-0.0199005	-0.0199005	-0.0199005	-0.0199005	2010-11-01 10:10:06	-0.028586	2.79	-0.028586	-0.028586	-0.028586	-0.028586	2010-11-01 15:15:10	0	0	0	0	0	0	0	0	0	0
2010-11-01 15:30:00	0.02371	-0.0226576	-0.0226576	-0.0226576	-0.0226576	-0.0226576	2010-11-01 15:30:00	0.0192133	-0.021322	-0.021322	-0.021322	-0.021322	-0.021322	2010-11-01 10:20:06	-0.0287268	2.79	-0.0287268	-0.0287268	-0.0287268	-0.0287268	2010-11-01 15:30:10	0	0	0	0	0	0	0	0	0	0
2010-11-01 15:45:00	0.0249364	-0.0247818	-0.0247818	-0.0247818	-0.0247818	-0.0247818	2010-11-01 15:45:00	0.0200309	-0.0220327	-0.0220327	-0.0220327	-0.0220327	-0.0220327	2010-11-01 10:30:06	-0.028586	2.78	-0.028586	-0.028586	-0.028586	-0.028586	2010-11-01 15:45:10	0	0	0	0	0	0	0	0	0	0
2010-11-01 16:00:00	0.025754	-0.0261979	-0.0261979	-0.0261979	-0.0261979	-0.0261979	2010-11-01 16:00:00	0.0208485	-0.0241649	-0.0241649	-0.0241649	-0.0241649	-0.0241649	2010-11-01 10:40:06	-0.0285156	2.78	-0.0285156	-0.0285156	-0.0285156	-0.0285156	2010-11-01 16:00:10	0	0	0	0	0	0	0	0	0	0
2010-11-01 16:15:00	0.0273892	-0.027614	-0.027614	-0.027614	-0.027614	-0.027614	2010-11-01 16:15:00	0.0220748	-0.0262971	-0.0262971	-0.0262971	-0.0262971	-0.0262971	2010-11-01 10:50:06	-0.0282339	2.76	-0.0282339	-0.0282339	-0.0282339	-0.0282339	2010-11-01 16:15:10	0	0	0	0	0	0	0	0	0	0
2010-11-01 16:30:00	0.0294331	-0.0297381	-0.0297381	-0.0297381	-0.0297381	-0.0297381	2010-11-01 16:30:00	0.02371	-0.0284293	-0.0284293	-0.0284293	-0.0284293	-0.0284293	2010-11-01 11:00:06	-0.0269666	2.63	-0.0269666	-0.0269666	-0.0269666	-0.0269666	2010-11-01 16:30:10	0	0	0	0	0	0	0	0	0	0
2010-11-01 16:45:00	0.0306595	-0.0311542	-0.0311542	-0.0311542	-0.0311542	-0.0311542	2010-11-01 16:45:00	0.025754	-0.0305615	-0.0305615	-0.0305615	-0.0305615	-0.0305615	2010-11-01 11:10:06	-0.0264033	2.62	-0.0264033	-0.0264033	-0.0264033	-0.0264033	2010-11-01 16:45:10	0	0	0	0	0	0	0	0	0	0
2010-11-01 17:00:00	0.0322947	-0.0332784	-0.0332784	-0.0332784	-0.0332784	-0.0332784	2010-11-01 17:00:00	0.0273892	-0.0326937	-0.0326937	-0.0326937	-0.0326937	-0.0326937	2010-11-01 11:20:06	-0.0256992	2.5	-0.0256992	-0.0256992	-0.0256992	-0.0256992	2010-11-01 17:00:10	0	0	0	0	0	0	0	0	0	0
2010-11-01 17:15:00	0.0339299	-0.0354025	-0.0354025	-0.0354025	-0.0354025	-0.0354025	2010-11-01 17:15:00	0.0298419	-0.0355366	-0.0355366	-0.0355366	-0.0355366	-0.0355366	2010-11-01 11:30:06	-0.0245727	2.5	-0.0245727	-0.0245727	-0.0245727	-0.0245727	2010-11-01 17:15:10	0	0	0	0	0	0	0	0	0	0
2010-11-01 17:30:00	0.0351562	-0.0375267	-0.0375267	-0.0375267	-0.0375267	-0.0375267	2010-11-01 17:30:00	0.0310683	-0.0376688	-0.0376688	-0.0376688	-0.0376688	-0.0376688	2010-11-01 11:40:06	-0.0240798	2.49	-0.0240798	-0.0240798	-0.0240798	-0.0240798	2010-11-01 17:30:10	0	0	0	0	0	0	0	0	0	0
2010-11-01 17:45:00	0.0359738	-0.0396508	-0.0396508	-0.0396508	-0.0396508	-0.0396508	2010-11-01 17:45:00	0.0322947	-0.0405118	-0.0405118	-0.0405118	-0.0405118	-0.0405118	2010-11-01 11:50:06	-0.0233757	2.36	-0.0233757	-0.0233757	-0.0233757	-0.0233757	2010-11-01 17:45:10	0	0	0	0	0	0	0	0	0	0
2010-11-01 18:00:00	0.0384266	-0.041775	-0.041775	-0.041775	-0.041775	-0.041775	2010-11-01 18:00:00	0.0339299	-0.042644	-0.042644	-0.042644	-0.042644	-0.042644	2010-11-01 12:00:06	-0.0216155	2.22	-0.0216155	-0.0216155	-0.0216155	-0.0216155	2010-11-01 18:00:10	0	0	0	0	0	0	0	0	0	0
2010-11-01 18:15:00	0.0392442	-0.0431911	-0.0431911	-0.0431911	-0.0431911	-0.0431911	2010-11-01 18:15:00	0.035565	-0.0447762	-0.0447762	-0.0447762	-0.0447762	-0.0447762	2010-11-01 12:10:06	-0.022038	2.34	-0.022038	-0.022038	-0.022038	-0.022038	2010-11-01 18:15:10	0	0	0	0	0	0	0	0	0	0
2010-11-01 18:30:00	0.039653	-0.0446072	-0.0446072	-0.0446072	-0.0446072	-0.0446072	2010-11-01 18:30:00	0.035565	-0.0454869	-0.0454869	-0.0454869	-0.0454869	-0.0454869	2010-11-01 12:20:06	-0.021193	2.2	-0.021193	-0.021193	-0.021193	-0.021193	2010-11-01 18:30:10	0	0	0	0	0	0	0	0	0	0
2010-11-01 18:45:00	0.0408793	-0.0453152	-0.0453152	-0.0453152	-0.0453152	-0.0453152	2010-11-01 18:45:00	0.035565	-0.0469084	-0.0469084	-0.0469084	-0.0469084	-0.0469084	2010-11-01 12:30:06	-0.0199257	2.07	-0.0199257	-0.0199257	-0.0199257	-0.0199257	2010-11-01 18:45:10	0	0	0	0	0	0	0	0	0	0
2010-11-01 19:00:00	0.0412881	-0.0467313	-0.0467313	-0.0467313	-0.0467313	-0.0467313	2010-11-01 19:00:00	0.037609	-0.0483298	-0.0483298	-0.0483298	-0.0483298	-0.0483298	2010-11-01 12:40:06	-0.0195736	2.06	-0.0195736	-0.0195736	-0.0195736	-0.0195736	2010-11-01 19:00:10	0	0	0	0	0	0	0	0	0	0
2010-11-01 19:15:00	0.0408793	-0.0474394	-0.0474394	-0.0474394	-0.0474394	-0.0474394	2010-11-01 19:15:00	0.0380178	-0.0497513	-0.0497513	-0.0497513	-0.0497513	-0.0497513	2010-11-01 12:50:06	-0.019292	1.94	-0.019292	-0.019292	-0.019292	-0.019292	2010-11-01 19:15:10	0	0	0	0	0	0	0	0	0	0
2010-11-01 19:30:00	0.0429233	-0.0481474	-0.0481474	-0.0481474	-0.0481474	-0.0481474	2010-11-01 19:30:00	0.0392442	-0.0511728	-0.0511728	-0.0511728	-0.0511728	-0.0511728	2010-11-01 13:00:06	-0.0185879	1.93	-0.0185879	-0.0185879	-0.0185879	-0.0185879	2010-11-01 19:30:10	0	0	0	0	0	0	0	0	0	0
2010-11-01 19:45:00	0.0421057	-0.0488555	-0.0488555	-0.0488555	-0.0488555	-0.0488555	2010-11-01 19:45:00	0.0400618	-0.0518835	-0.0518835	-0.0518835	-0.0518835	-0.0518835	2010-11-01 13:10:06	-0.0176022	1.92	-0.0176022	-0.0176022	-0.0176022	-0.0176022	2010-11-01 19:45:10	0	0	0	0	0	0	0	0	0	0
2010-11-01 20:00:00	0.0429233	-0.0495635	-0.0495635	-0.0495635	-0.0495635	-0.0495635	2010-11-01 20:00:00	0.0408793	-0.0525942	-0.0525942	-0.0525942	-0.0525942	-0.0525942	2010-11-01 13:20:06	-0.0183063	1.91	-0.0183063	-0.0183063	-0.0183063	-0.0183063	2010-11-01 20:00:10	0	0	0	0	0	0	0	0	0	0
2010-11-01 20:15:00	0.0441497	-0.0502716	-0.0502716	-0.0502716	-0.0502716	-0.0502716	2010-11-01 20:15:00	0.0425145	-0.0540157	-0.0540157	-0.0540157	-0.0540157	-0.0540157	2010-11-01 13:30:06	-0.017743	1.91	-0.017743	-0.017743	-0.017743	-0.017743	2010-11-01 20:15:10	0	0	0	0	0	0	0	0	0	0
2010-11-01 20:30:00	0.0445585	-0.0509796	-0.0509796	-0.0509796	-0.0509796	-0.0509796	2010-11-01 20:30:00	0.0429233	-0.0540157	-0.0540157	-0.0540157	-0.0540157	-0.0540157	2010-11-01 13:40:06	-0.0176022	1.9	-0.0176022	-0.0176022	-0.0176022	-0.0176022	2010-11-01 20:30:10	0	0	0	0	0	0	0	0	0	0
2010-11-01 20:45:00	0.0466025	-0.0516877	-0.0516877	-0.0516877	-0.0516877	-0.0516877	2010-11-01 20:45:00	0.0437409	-0.0547264	-0.0547264	-0.0547264	-0.0547264	-0.0547264	2010-11-01 13:50:06	-0.0173206	1.77	-0.0173206	-0.0173206	-0.0173206	-0.0173206	2010-11-01 20:45:10	0	0	0	0	0	0	0	0	0	0
2010-11-01 21:00:00	0.0470113	-0.0523957	-0.0523957	-0.0523957	-0.0523957	-0.0523957	2010-11-01 21:00:00	0.0441497	-0.0540157	-0.0540157	-0.0540157	-0.0540157	-0.0540157	2010-11-01 14:00:06	-0.0170389	1.76	-0.0170389	-0.0170389	-0.0170389	-0.0170389	2010-11-01 21:00:10	0	0	0	0	0	0	0	0	0	0
2010-11-01 21:15:00	0.0466025	-0.0531038	-0.0531038	-0.0531038	-0.0531038	-0.0531038	2010-11-01 21:15:00	0.0441497	-0.0540157	-0.0540157	-0.0540157	-0.0540157	-0.0540157	2010-11-01 14:10:06	-0.017391	1.87	-0.017391	-0.017391	-0.017391	-0.017391	2010-11-01 21:15:10	0	0	0	0	0	0	0	0	0	0
2010-11-01 21:30:00	0.04742	-0.0531038	-0.0531038	-0.0531038	-0.0531038	-0.0531038	2010-11-01 21:30:00	0.0449673	-0.0533049	-0.0533049	-0.0533049	-0.0533049	-0.0533049	2010-11-01 14:20:06	-0.0176022	1.87	-0.0176022	-0.0176022	-0.0176022	-0.0176022	2010-11-01 21:30:10	0	0	0	0	0	0	0	0	0	0
2010-11-01 21:45:00	0.04742	-0.0523957	-0.0523957	-0.0523957	-0.0523957	-0.0523957	2010-11-01 21:45:00	0.0449673	-0.0525942	-0.0525942	-0.0525942	-0.0525942	-0.0525942	2010-11-01 14:30:06	-0.0185879	1.99	-0.0185879	-0.0185879	-0.0185879	-0.0185879	2010-11-01 21:45:10	0	0	0	0	0	0	0	0	0	0
2010-11-01 22:00:00	0.0461937	-0.0516877	-0.0516877	-0.0516877	-0.0516877	-0.0516877	2010-11-01 22:00:00	0.0441497	-0.0511728	-0.0511728	-0.0511728	-0.0511728	-0.0511728	2010-11-01 14:40:06	-0.01894	1.99	-0.01894	-0.01894	-0.01894	-0.01894	2010-11-01 22:00:10	0	0	0	0	0	0	0	0	0	0
2010-11-01 22:15:00	0.0457849	-0.0509796	-0.0509796	-0.0509796	-0.0509796	-0.0509796	2010-11-01 22:15:00	0.0445585	-0.050462	-0.050462	-0.050462	-0.050462	-0.050462	2010-11-01 14:50:06	-0.0185879	1.99	-0.0185879	-0.0185879	-0.0185879	-0.0185879	2010-11-01 22:15:10	0	0	0	0	0	0	0	0	0	0
2010-11-01 22:30:00	0.0466025	-0.0509796	-0.0509796	-0.0509796	-0.0509796	-0.0509796	2010-11-01 22:30:00	0.0445585	-0.0490406	-0.0490406	-0.0490406	-0.0490406	-0.0490406	2010-11-01 15:00:06	-0.0190808	1.99	-0.0190808	-0.0190808	-0.0190808	-0.0190808	2010-11-01 22:30:10	0	0	0	0	0	0	0	0	0	0
2010-11-01 22:45:00	0.0466025	-0.0509796	-0.0509796	-0.0509796	-0.0509796	-0.0509796	2010-11-01 22:45:00	0.0449673	-0.0483298	-0.0483298	-0.0483298	-0.0483298	-0.0483298	2010-11-01 15:10:06	-0.0192216	1.99	-0.0192216	-0.0192216	-0.0192216	-0.0192216	2010-11-01 22:45:10	0	0	0	0	0	0	0	0	0	0
2010-11-01 23:00:00	0.0466025	-0.0502716	-0.0502716	-0.0502716	-0.0502716	-0.0502716	2010-11-01 23:00:00	0.0461937	-0.0483298	-0.0483298	-0.0483298	-0.0483298	-0.0483298	2010-11-01 15:20:06	-0.0200665	1.99	-0.0200665	-0.0200665	-0.0200665	-0.0200665	2010-11-01 23:00:10	0	0	0	0	0	0	0	0	0	0
2010-11-01 23:15:00	0.0470113	-0.0502716	-0.0502716	-0.0502716	-0.0502716	-0.0502716	2010-11-01 23:15:00	0.0449673	-0.0469084	-0.0469084	-0.0469084	-0.0469084	-0.0469084	2010-11-01 15:30:06	-0.0202777	2.05	-0.0202777	-0.0202777	-0.0202777	-0.0202777	2010-11-01 23:15:10	0	0	0	0	0	0	0	0	0	0
2010-11-01 23:30:00	0.0457849	-0.0488555	-0.0488555	-0.0488555	-0.0488555	-0.0488555	2010-11-01 23:30:00	0.0449673	-0.0461976	-0.0461976	-0.0461976	-0.0461976	-0.0461976	2010-11-01 15:40:06	-0.021193	2.11	-0.021193	-0.021193	-0.021193	-0.021193	2010-11-01 23:30:10	0	0	0	0	0	0	0	0	0	0
2010-11-01 23:45:00	0.0461937	-0.0488555	-0.0488555	-0.0488555	-0.0488555	-0.0488555	2010-11-01 23:45:00	0.0441497	-0.0440654	-0.0440654	-0.0440654	-0.0440654	-0.0440654	2010-11-01 15:50:06	-0.0215451	2.13	-0.0215451	-0.0215451	-0.0215451	-0.0215451	2010-11-01 23:45:10	0	0	0	0	0	0	0	0	0	0
2010-11-02	0.0466025	-0.0488555	-0.0488555	-0.0488555	-0.0488555	-0.0488555	2010-11-02	0.0441497	-0.0433547	-0.0433547	-0.0433547	-0.0433547	-0.0433547	2010-11-01 16:00:06	-0.0218971	2.26	-0.0218971	-0.0218971	-0.0218971	-0.0218971	2010-11-02 00:00:10	0	0	0	0	0	0	0	0	0	0
2010-11-02 00:15:00	0.0466025	-0.0481474	-0.0481474	-0.0481474	-0.0481474	-0.0481474	2010-11-02 00:15:00	0.0449673	-0.042644	-0.042644	-0.042644	-0.042644	-0.042644	2010-11-01 16:10:06	-0.0218267	2.14	-0.0218267	-0.0218267	-0.0218267	-0.0218267	2010-11-02 00:15:10	0	0	0	0	0	0	0	0	0	0
2010-11-02 00:30:00	0.0445585	-0.0467313	-0.0467313	-0.0467313	-0.0467313	-0.0467313	2010-11-02 00:30:00	0.0441497	-0.0412225	-0.0412225	-0.0412225	-0.0412225	-0.0412225	2010-11-01 16:20:06	-0.0228829	2.28	-0.0228829	-0.0228829	-0.0228829	-0.0228829	2010-11-02 00:30:10	0	0	0	0	0	0	0	0	0	0
2010-11-02 00:45:00	0.0453761	-0.0460233	-0.0460233	-0.0460233	-0.0460233	-0.0460233	2010-11-02 00:45:00	0.0429233	-0.039801	-0.039801	-0.039801	-0.039801	-0.039801	2010-11-01 16:30:06	-0.023939	2.42	-0.023939	-0.023939	-0.023939	-0.023939	2010-11-02 00:45:10	0	0	0	0	0	0	0	0	0	0
2010-11-02 01:00:00	0.0445585	-0.0453152	-0.0453152	-0.0453152	-0.0453152	-0.0453152	2010-11-02 01:00:00	0.0429233	-0.0390903	-0.0390903	-0.0390903	-0.0390903	-0.0390903	2010-11-01 16:40:06	-0.0252768	2.54	-0.0252768	-0.0252768	-0.0252768	-0.0252768	2010-11-02 01:00:10	0	0	0	0	0	0	0	0	0	0
2010-11-02 01:15:00	0.0449673	-0.0453152	-0.0453152	-0.0453152	-0.0453152	-0.0453152	2010-11-02 01:15:00	0.0421057	-0.0383796	-0.0383796	-0.0383796	-0.0383796	-0.0383796	2010-11-01 16:50:06	-0.027037	2.67	-0.027037	-0.027037	-0.027037	-0.027037	2010-11-02 01:15:10	0	0	0	0	0	0	0	0	0	0
2010-11-02 01:30:00	0.0441497	-0.0438991	-0.0438991	-0.0438991	-0.0438991	-0.0438991	2010-11-02 01:30:00	0.0416969	-0.0376688	-0.0376688	-0.0376688	-0.0376688	-0.0376688	2010-11-01 17:00:06	-0.028586	2.81	-0.028586	-0.028586	-0.028586	-0.028586	2010-11-02 01:30:10	0	0	0	0	0	0	0	0	0	0
2010-11-02 01:45:00	0.0437409	-0.0438991	-0.0438991	-0.0438991	-0.0438991	-0.0438991	2010-11-02 01:45:00	0.0412881	-0.0376688	-0.0376688	-0.0376688	-0.0376688	-0.0376688	2010-11-01 17:10:06	-0.0298533	2.83	-0.0298533	-0.0298533	-0.0298533	-0.0298533	2010-11-02 01:45:10	0	0	0	0	0	0	0	0	0	0
2010-11-02 02:00:00	0.0441497	-0.0438991	-0.0438991	-0.0438991	-0.0438991	-0.0438991	2010-11-02 02:00:00	0.0404706	-0.0369581	-0.0369581	-0.0369581	-0.0369581	-0.0369581	2010-11-01 17:20:06	-0.0310503	2.97	-0.0310503	-0.0310503	-0.0310503	-0.0310503	2010-11-02 02:00:10	0	0	0	0	0	0	0	0	0	0
2010-11-02 02:15:00	0.0437409	-0.0438991	-0.0438991	-0.0438991	-0.0438991	-0.0438991	2010-11-02 02:15:00	0.0408793	-0.0362474	-0.0362474	-0.0362474	-0.0362474	-0.0362474	2010-11-01 17:30:06	-0.0322472	3.1	-0.0322472	-0.0322472	-0.0322472	-0.0322472	2010-11-02 02:15:10	0	0	0	0	0	0	0	0	0	0
2010-11-02 02:30:00	0.0433321	-0.0431911	-0.0431911	-0.0431911	-0.0431911	-0.0431911	2010-11-02 02:30:00	0.0404706	-0.0362474	-0.0362474	-0.0362474	-0.0362474	-0.0362474	2010-11-01 17:40:06	-0.0328809	3.1	-0.0328809	-0.0328809	-0.0328809	-0.0328809	2010-11-02 02:30:10	0	0	0	0	0	0	0	0	0	0
2010-11-02 02:45:00	0.0429233	-0.0431911	-0.0431911	-0.0431911	-0.0431911	-0.0431911	2010-11-02 02:45:00	0.0404706	-0.0369581	-0.0369581	-0.0369581	-0.0369581	-0.0369581	2010-11-01 17:50:06	-0.0346411	3.24	-0.0346411	-0.0346411	-0.0346411	-0.0346411	2010-11-02 02:45:10	0	0	0	0	0	0	0	0	0	0
2010-11-02 03:00:00	0.0437409	-0.0438991	-0.0438991	-0.0438991	-0.0438991	-0.0438991	2010-11-02 03:00:00	0.0400618	-0.0369581	-0.0369581	-0.0369581	-0.0369581	-0.0369581	2010-11-01 18:00:06	-0.0360493	3.38	-0.0360493	-0.0360493	-0.0360493	-0.0360493	2010-11-02 03:00:10	0	0	0	0	0	0	0	0	0	0
2010-11-02 03:15:00	0.0437409	-0.0438991	-0.0438991	-0.0438991	-0.0438991	-0.0438991	2010-11-02 03:15:00	0.0404706	-0.0376688	-0.0376688	-0.0376688	-0.0376688	-0.0376688	2010-11-01 18:00:26	-0.0361197	3.38	-0.0361197	-0.0361197	-0.0361197	-0.0361197	2010-11-02 03:15:10	0	0	0	0	0	0	0	0	0	0
2010-11-02 03:30:00	0.0429233	-0.0438991	-0.0438991	-0.0438991	-0.0438991	-0.0438991	2010-11-02 03:30:00	0.0408793	-0.0383796	-0.0383796	-0.0383796	-0.0383796	-0.0383796	2010-11-01 18:10:06	-0.0368942	3.38	-0.0368942	-0.0368942	-0.0368942	-0.0368942	2010-11-02 03:30:10	0	0	0	0	0	0	0	0	0	0
2010-11-02 03:45:00	0.0429233	-0.0438991	-0.0438991	-0.0438991	-0.0438991	-0.0438991	2010-11-02 03:45:00	0.0412881	-0.039801	-0.039801	-0.039801	-0.039801	-0.039801	2010-11-01 18:20:06	-0.038232	3.51	-0.038232	-0.038232	-0.038232	-0.038232	2010-11-02 03:45:10	0	0	0	0	0	0	0	0	0	0
2010-11-02 04:00:00	0.0441497	-0.0460233	-0.0460233	-0.0460233	-0.0460233	-0.0460233	2010-11-02 04:00:00	0.0412881	-0.0405118	-0.0405118	-0.0405118	-0.0405118	-0.0405118	2010-11-01 18:30:06	-0.038584	3.53	-0.038584	-0.038584	-0.038584	-0.038584	2010-11-02 04:00:10	0	0	0	0	0	0	0	0	0	0
2010-11-02 04:15:00	0.0453761	-0.0474394	-0.0474394	-0.0474394	-0.0474394	-0.0474394	2010-11-02 04:15:00	0.0425145	-0.0419332	-0.0419332	-0.0419332	-0.0419332	-0.0419332	2010-11-01 18:40:06	-0.0387952	3.54	-0.0387952	-0.0387952	-0.0387952	-0.0387952	2010-11-02 04:15:09	0	0	0	0	0	0	0	0	0	0
2010-11-02 04:30:00	0.0441497	-0.0467313	-0.0467313	-0.0467313	-0.0467313	-0.0467313	2010-11-02 04:30:00	0.0429233	-0.0433547	-0.0433547	-0.0433547	-0.0433547	-0.0433547	2010-11-01 18:50:06	-0.0394289	3.67	-0.0394289	-0.0394289	-0.0394289	-0.0394289	2010-11-02 04:30:09	0	0	0	0	0	0	0	0	0	0
2010-11-02 04:45:00	0.0445585	-0.0474394	-0.0474394	-0.0474394	-0.0474394	-0.0474394	2010-11-02 04:45:00	0.0416969	-0.0440654	-0.0440654	-0.0440654	-0.0440654	-0.0440654	2010-11-01 19:00:06	-0.040133	3.67	-0.040133	-0.040133	-0.040133	-0.040133	2010-11-02 04:45:09	0	0	0	0	0	0	0	0	0	0
2010-11-02 05:00:00	0.0445585	-0.0481474	-0.0481474	-0.0481474	-0.0481474	-0.0481474	2010-11-02 05:00:00	0.0421057	-0.0454869	-0.0454869	-0.0454869	-0.0454869	-0.0454869	2010-11-01 19:10:06	-0.0410483	3.79	-0.0410483	-0.0410483	-0.0410483	-0.0410483	2010-11-02 05:00:09	0	0	0	0	0	0	0	0	0	0
2010-11-02 05:15:00	0.0445585	-0.0481474	-0.0481474	-0.0481474	-0.0481474	-0.0481474	2010-11-02 05:15:00	0.0429233	-0.0469084	-0.0469084	-0.0469084	-0.0469084	-0.0469084	2010-11-01 19:20:06	-0.0409779	3.79	-0.0409779	-0.0409779	-0.0409779	-0.0409779	2010-11-02 05:15:09	0	0	0	0	0	0	0	0	0	0
2010-11-02 05:30:00	0.0441497	-0.0488555	-0.0488555	-0.0488555	-0.0488555	-0.0488555	2010-11-02 05:30:00	0.0421057	-0.0476191	-0.0476191	-0.0476191	-0.0476191	-0.0476191	2010-11-01 19:30:06	-0.04133	3.79	-0.04133	-0.04133	-0.04133	-0.04133	2010-11-02 05:30:09	0	0	0	0	0	0	0	0	0	0
2010-11-02 05:45:00	0.0441497	-0.0495635	-0.0495635	-0.0495635	-0.0495635	-0.0495635	2010-11-02 05:45:00	0.0425145	-0.0490406	-0.0490406	-0.0490406	-0.0490406	-0.0490406	2010-11-01 19:40:06	-0.0420341	3.79	-0.0420341	-0.0420341	-0.0420341	-0.0420341	2010-11-02 05:45:09	0	0	0	0	0	0	0	0	0	0
2010-11-02 06:00:00	0.0441497	-0.0495635	-0.0495635	-0.0495635	-0.0495635	-0.0495635	2010-11-02 06:00:00	0.0429233	-0.050462	-0.050462	-0.050462	-0.050462	-0.050462	2010-11-01 19:50:06	-0.0422453	3.91	-0.0422453	-0.0422453	-0.0422453	-0.0422453	2010-11-02 06:00:09	0	0	0	0	0	0	0	0	0	0
2010-11-02 06:15:00	0.0449673	-0.0509796	-0.0509796	-0.0509796	-0.0509796	-0.0509796	2010-11-02 06:15:00	0.0449673	-0.0525942	-0.0525942	-0.0525942	-0.0525942	-0.0525942	2010-11-01 20:00:06	-0.0431606	3.91	-0.0431606	-0.0431606	-0.0431606	-0.0431606	2010-11-02 06:15:09	0	0	0	0	0	0	0	0	0	0
2010-11-02 06:30:00	0.0466025	-0.0523957	-0.0523957	-0.0523957	-0.0523957	-0.0523957	2010-11-02 06:30:00	0.0461937	-0.0540157	-0.0540157	-0.0540157	-0.0540157	-0.0540157	2010-11-01 20:10:06	-0.0438647	3.91	-0.0438647	-0.0438647	-0.0438647	-0.0438647	2010-11-02 06:30:09	0	0	0	0	0	0	0	0	0	0
2010-11-02 06:45:00	0.0478288	-0.0538118	-0.0538118	-0.0538118	-0.0538118	-0.0538118	2010-11-02 06:45:00	0.0478288	-0.0561479	-0.0561479	-0.0561479	-0.0561479	-0.0561479	2010-11-01 20:20:06	-0.0443575	4.04	-0.0443575	-0.0443575	-0.0443575	-0.0443575	2010-11-02 06:45:09	0	0	0	0	0	0	0	0	0	0
2010-11-02 07:00:00	0.0498728	-0.055936	-0.055936	-0.055936	-0.055936	-0.055936	2010-11-02 07:00:00	0.0498728	-0.0582801	-0.0582801	-0.0582801	-0.0582801	-0.0582801	2010-11-01 20:30:06	-0.0457657	4.16	-0.0457657	-0.0457657	-0.0457657	-0.0457657	2010-11-02 07:00:09	0	0	0	0	0	0	0	0	0	0
2010-11-02 07:15:00	0.0510992	-0.0580601	-0.0580601	-0.0580601	-0.0580601	-0.0580601	2010-11-02 07:15:00	0.0510992	-0.0597015	-0.0597015	-0.0597015	-0.0597015	-0.0597015	2010-11-01 20:40:06	-0.0466106	4.28	-0.0466106	-0.0466106	-0.0466106	-0.0466106	2010-11-02 07:15:09	0	0	0	0	0	0	0	0	0	0
2010-11-02 07:30:00	0.0510992	-0.0580601	-0.0580601	-0.0580601	-0.0580601	-0.0580601	2010-11-02 07:30:00	0.051508	-0.061123	-0.061123	-0.061123	-0.061123	-0.061123	2010-11-01 20:50:06	-0.0467514	4.29	-0.0467514	-0.0467514	-0.0467514	-0.0467514	2010-11-02 07:30:09	0	0	0	0	0	0	0	0	0	0
2010-11-02 07:45:00	0.0539607	-0.0608923	-0.0608923	-0.0608923	-0.0608923	-0.0608923	2010-11-02 07:45:00	0.0535519	-0.0618337	-0.0618337	-0.0618337	-0.0618337	-0.0618337	2010-11-01 21:00:06	-0.0473851	4.29	-0.0473851	-0.0473851	-0.0473851	-0.0473851	2010-11-02 07:45:09	0	0	0	0	0	0	0	0	0	0
2010-11-02 08:00:00	0.0535519	-0.0594762	-0.0594762	-0.0594762	-0.0594762	-0.0594762	2010-11-02 08:00:00	0.0523256	-0.061123	-0.061123	-0.061123	-0.061123	-0.061123	2010-11-01 21:10:06	-0.0471739	4.29	-0.0471739	-0.0471739	-0.0471739	-0.0471739	2010-11-02 08:00:09	0	0	0	0	0	0	0	0	0	0
2010-11-02 08:15:00	0.0531432	-0.0601843	-0.0601843	-0.0601843	-0.0601843	-0.0601843	2010-11-02 08:15:00	0.0519168	-0.0618337	-0.0618337	-0.0618337	-0.0618337	-0.0618337	2010-11-01 21:20:06	-0.0471739	4.3	-0.0471739	-0.0471739	-0.0471739	-0.0471739	2010-11-02 08:15:09	0	0	0	0	0	0	0	0	0	0
2010-11-02 08:30:00	0.0527344	-0.0594762	-0.0594762	-0.0594762	-0.0594762	-0.0594762	2010-11-02 08:30:00	0.0527344	-0.0618337	-0.0618337	-0.0618337	-0.0618337	-0.0618337	2010-11-01 21:30:06	-0.0474555	4.43	-0.0474555	-0.0474555	-0.0474555	-0.0474555	2010-11-02 08:30:09	0	0	0	0	0	0	0	0	0	0
2010-11-02 08:45:00	0.0535519	-0.0594762	-0.0594762	-0.0594762	-0.0594762	-0.0594762	2010-11-02 08:45:00	0.0519168	-0.061123	-0.061123	-0.061123	-0.061123	-0.061123	2010-11-01 21:40:06	-0.0473147	4.31	-0.0473147	-0.0473147	-0.0473147	-0.0473147	2010-11-02 08:45:09	0	0	0	0	0	0	0	0	0	0
2010-11-02 09:00:00	0.0543695	-0.0601843	-0.0601843	-0.0601843	-0.0601843	-0.0601843	2010-11-02 09:00:00	0.0523256	-0.061123	-0.061123	-0.061123	-0.061123	-0.061123	2010-11-01 21:50:06	-0.0473851	4.38	-0.0473851	-0.0473851	-0.0473851	-0.0473851	2010-11-02 09:00:09	0	0	0	0	0	0	0	0	0	0
2010-11-02 09:15:00	0.0555959	-0.0601843	-0.0601843	-0.0601843	-0.0601843	-0.0601843	2010-11-02 09:15:00	0.0527344	-0.0604123	-0.0604123	-0.0604123	-0.0604123	-0.0604123	2010-11-01 22:00:06	-0.0468219	4.32	-0.0468219	-0.0468219	-0.0468219	-0.0468219	2010-11-02 09:15:09	0	0	0	0	0	0	0	0	0	0
2010-11-02 09:30:00	0.0539607	-0.0587682	-0.0587682	-0.0587682	-0.0587682	-0.0587682	2010-11-02 09:30:00	0.0510992	-0.0589908	-0.0589908	-0.0589908	-0.0589908	-0.0589908	2010-11-01 22:10:06	-0.0463994	4.32	-0.0463994	-0.0463994	-0.0463994	-0.0463994	2010-11-02 09:30:09	0	0	0	0	0	0	0	0	0	0
2010-11-02 09:45:00	0.0527344	-0.0580601	-0.0580601	-0.0580601	-0.0580601	-0.0580601	2010-11-02 09:45:00	0.0502816	-0.0575693	-0.0575693	-0.0575693	-0.0575693	-0.0575693	2010-11-01 22:20:06	-0.0460474	4.32	-0.0460474	-0.0460474	-0.0460474	-0.0460474	2010-11-02 09:45:09	0	0	0	0	0	0	0	0	0	0
2010-11-02 10:00:00	0.0519168	-0.056644	-0.056644	-0.056644	-0.056644	-0.056644	2010-11-02 10:00:00	0.0486464	-0.0554371	-0.0554371	-0.0554371	-0.0554371	-0.0554371	2010-11-01 22:30:06	-0.0459065	4.32	-0.0459065	-0.0459065	-0.0459065	-0.0459065	2010-11-02 10:00:09	0	0	0	0	0	0	0	0	0	0
2010-11-02 10:15:00	0.0502816	-0.0538118	-0.0538118	-0.0538118	-0.0538118	-0.0538118	2010-11-02 10:15:00	0.0486464	-0.0547264	-0.0547264	-0.0547264	-0.0547264	-0.0547264	2010-11-01 22:40:06	-0.0461178	4.32	-0.0461178	-0.0461178	-0.0461178	-0.0461178	2010-11-02 10:15:09	0	0	0	0	0	0	0	0	0	0
2010-11-02 10:30:00	0.051508	-0.0545199	-0.0545199	-0.0545199	-0.0545199	-0.0545199	2010-11-02 10:30:00	0.0486464	-0.0540157	-0.0540157	-0.0540157	-0.0540157	-0.0540157	2010-11-01 22:50:06	-0.0462586	4.32	-0.0462586	-0.0462586	-0.0462586	-0.0462586	2010-11-02 10:30:09	0	0	0	0	0	0	0	0	0	0
2010-11-02 10:45:00	0.049464	-0.0523957	-0.0523957	-0.0523957	-0.0523957	-0.0523957	2010-11-02 10:45:00	0.0478288	-0.0518835	-0.0518835	-0.0518835	-0.0518835	-0.0518835	2010-11-01 23:00:06	-0.0467514	4.32	-0.0467514	-0.0467514	-0.0467514	-0.0467514	2010-11-02 10:45:09	0	0	0	0	0	0	0	0	0	0
2010-11-02 11:00:00	0.0470113	-0.0495635	-0.0495635	-0.0495635	-0.0495635	-0.0495635	2010-11-02 11:00:00	0.0457849	-0.0490406	-0.0490406	-0.0490406	-0.0490406	-0.0490406	2010-11-01 23:10:06	-0.046329	4.32	-0.046329	-0.046329	-0.046329	-0.046329	2010-11-02 11:00:09	0	0	0	0	0	0	0	0	0	0
2010-11-02 11:15:00	0.0449673	-0.0474394	-0.0474394	-0.0474394	-0.0474394	-0.0474394	2010-11-02 11:15:00	0.0437409	-0.0469084	-0.0469084	-0.0469084	-0.0469084	-0.0469084	2010-11-01 23:20:06	-0.0457657	4.32	-0.0457657	-0.0457657	-0.0457657	-0.0457657	2010-11-02 11:15:09	0	0	0	0	0	0	0	0	0	0
2010-11-02 11:30:00	0.0437409	-0.0453152	-0.0453152	-0.0453152	-0.0453152	-0.0453152	2010-11-02 11:30:00	0.0408793	-0.0433547	-0.0433547	-0.0433547	-0.0433547	-0.0433547	2010-11-01 23:30:06	-0.0456249	4.32	-0.0456249	-0.0456249	-0.0456249	-0.0456249	2010-11-02 11:30:09	0	0	0	0	0	0	0	0	0	0
2010-11-02 11:45:00	0.0404706	-0.042483	-0.042483	-0.042483	-0.042483	-0.042483	2010-11-02 11:45:00	0.037609	-0.039801	-0.039801	-0.039801	-0.039801	-0.039801	2010-11-01 23:40:06	-0.0448504	4.19	-0.0448504	-0.0448504	-0.0448504	-0.0448504	2010-11-02 11:45:09	0	0	0	0	0	0	0	0	0	0
2010-11-02 12:00:00	0.0384266	-0.0403589	-0.0403589	-0.0403589	-0.0403589	-0.0403589	2010-11-02 12:00:00	0.0347474	-0.0369581	-0.0369581	-0.0369581	-0.0369581	-0.0369581	2010-11-01 23:50:06	-0.0452024	4.2	-0.0452024	-0.0452024	-0.0452024	-0.0452024	2010-11-02 12:00:09	0	0	0	0	0	0	0	0	0	0
2010-11-02 12:15:00	0.0372002	-0.0389428	-0.0389428	-0.0389428	-0.0389428	-0.0389428	2010-11-02 12:15:00	0.0335211	-0.0348259	-0.0348259	-0.0348259	-0.0348259	-0.0348259	2010-11-02 00:00:06	-0.0452729	4.33	-0.0452729	-0.0452729	-0.0452729	-0.0452729	2010-11-02 12:15:09	0	0	0	0	0	0	0	0	0	0
2010-11-02 12:30:00	0.035565	-0.0354025	-0.0354025	-0.0354025	-0.0354025	-0.0354025	2010-11-02 12:30:00	0.0306595	-0.031983	-0.031983	-0.031983	-0.031983	-0.031983	2010-11-02 00:10:06	-0.0442167	4.22	-0.0442167	-0.0442167	-0.0442167	-0.0442167	2010-11-02 12:30:09	0	0	0	0	0	0	0	0	0	0
2010-11-02 12:45:00	0.0339299	-0.0339864	-0.0339864	-0.0339864	-0.0339864	-0.0339864	2010-11-02 12:45:00	0.0290243	-0.0298508	-0.0298508	-0.0298508	-0.0298508	-0.0298508	2010-11-02 00:20:06	-0.043583	4.22	-0.043583	-0.043583	-0.043583	-0.043583	2010-11-02 12:45:09	0	0	0	0	0	0	0	0	0	0
2010-11-02 13:00:00	0.0322947	-0.0318623	-0.0318623	-0.0318623	-0.0318623	-0.0318623	2010-11-02 13:00:00	0.0261628	-0.0270078	-0.0270078	-0.0270078	-0.0270078	-0.0270078	2010-11-02 00:30:06	-0.0439351	4.22	-0.0439351	-0.0439351	-0.0439351	-0.0439351	2010-11-02 13:00:09	0	0	0	0	0	0	0	0	0	0
2010-11-02 13:15:00	0.0298419	-0.0304462	-0.0304462	-0.0304462	-0.0304462	-0.0304462	2010-11-02 13:15:00	0.0228924	-0.0241649	-0.0241649	-0.0241649	-0.0241649	-0.0241649	2010-11-02 00:40:06	-0.0434422	4.23	-0.0434422	-0.0434422	-0.0434422	-0.0434422	2010-11-02 13:15:09	0	0	0	0	0	0	0	0	0	0
2010-11-02 13:30:00	0.0282068	-0.0290301	-0.0290301	-0.0290301	-0.0290301	-0.0290301	2010-11-02 13:30:00	0.0208485	-0.0220327	-0.0220327	-0.0220327	-0.0220327	-0.0220327	2010-11-02 00:50:06	-0.0428086	4.11	-0.0428086	-0.0428086	-0.0428086	-0.0428086	2010-11-02 13:30:09	0	0	0	0	0	0	0	0	0	0
2010-11-02 13:45:00	0.0261628	-0.0269059	-0.0269059	-0.0269059	-0.0269059	-0.0269059	2010-11-02 13:45:00	0.0188045	-0.0199005	-0.0199005	-0.0199005	-0.0199005	-0.0199005	2010-11-02 01:00:06	-0.0431606	4.17	-0.0431606	-0.0431606	-0.0431606	-0.0431606	2010-11-02 13:45:09	0	0	0	0	0	0	0	0	0	0
2010-11-02 14:00:00	0.0261628	-0.0261979	-0.0261979	-0.0261979	-0.0261979	-0.0261979	2010-11-02 14:00:00	0.0192133	-0.0199005	-0.0199005	-0.0199005	-0.0199005	-0.0199005	2010-11-02 01:10:06	-0.0418228	3.99	-0.0418228	-0.0418228	-0.0418228	-0.0418228	2010-11-02 14:00:09	0	0	0	0	0	0	0	0	0	0
2010-11-02 14:15:00	0.0261628	-0.0261979	-0.0261979	-0.0261979	-0.0261979	-0.0261979	2010-11-02 14:15:00	0.0196221	-0.0199005	-0.0199005	-0.0199005	-0.0199005	-0.0199005	2010-11-02 01:20:06	-0.040133	3.86	-0.040133	-0.040133	-0.040133	-0.040133	2010-11-02 14:15:09	0	0	0	0	0	0	0	0	0	0
2010-11-02 14:30:00	0.0265716	-0.0261979	-0.0261979	-0.0261979	-0.0261979	-0.0261979	2010-11-02 14:30:00	0.0183957	-0.0191898	-0.0191898	-0.0191898	-0.0191898	-0.0191898	2010-11-02 01:30:06	-0.0394993	3.74	-0.0394993	-0.0394993	-0.0394993	-0.0394993	2010-11-02 14:30:09	0	0	0	0	0	0	0	0	0	0
2010-11-02 14:45:00	0.025754	-0.0254898	-0.0254898	-0.0254898	-0.0254898	-0.0254898	2010-11-02 14:45:00	0.0171693	-0.0191898	-0.0191898	-0.0191898	-0.0191898	-0.0191898	2010-11-02 01:40:06	-0.0397106	3.86	-0.0397106	-0.0397106	-0.0397106	-0.0397106	2010-11-02 14:45:09	0	0	0	0	0	0	0	0	0	0
2010-11-02 15:00:00	0.0261628	-0.0261979	-0.0261979	-0.0261979	-0.0261979	-0.0261979	2010-11-02 15:00:00	0.0183957	-0.0191898	-0.0191898	-0.0191898	-0.0191898	-0.0191898	2010-11-02 01:50:06	-0.0393585	3.74	-0.0393585	-0.0393585	-0.0393585	-0.0393585	2010-11-02 15:00:09	0	0	0	0	0	0	0	0	0	0
2010-11-02 15:15:00	0.0265716	-0.0261979	-0.0261979	-0.0261979	-0.0261979	-0.0261979	2010-11-02 15:15:00	0.0175781	-0.0191898	-0.0191898	-0.0191898	-0.0191898	-0.0191898	2010-11-02 02:00:06	-0.0392177	3.74	-0.0392177	-0.0392177	-0.0392177	-0.0392177	2010-11-02 15:15:09	0	0	0	0	0	0	0	0	0	0
2010-11-02 15:30:00	0.0253452	-0.0254898	-0.0254898	-0.0254898	-0.0254898	-0.0254898	2010-11-02 15:30:00	0.0163517	-0.0191898	-0.0191898	-0.0191898	-0.0191898	-0.0191898	2010-11-02 02:10:06	-0.0397106	3.86	-0.0397106	-0.0397106	-0.0397106	-0.0397106	2010-11-02 15:30:09	0	0	0	0	0	0	0	0	0	0
2010-11-02 15:45:00	0.025754	-0.0261979	-0.0261979	-0.0261979	-0.0261979	-0.0261979	2010-11-02 15:45:00	0.0159429	-0.0199005	-0.0199005	-0.0199005	-0.0199005	-0.0199005	2010-11-02 02:20:06	-0.0394993	3.86	-0.0394993	-0.0394993	-0.0394993	-0.0394993	2010-11-02 15:45:09	0	0	0	0	0	0	0	0	0	0
2010-11-02 16:00:00	0.025754	-0.0269059	-0.0269059	-0.0269059	-0.0269059	-0.0269059	2010-11-02 16:00:00	0.0175781	-0.021322	-0.021322	-0.021322	-0.021322	-0.021322	2010-11-02 02:30:06	-0.0397106	3.86	-0.0397106	-0.0397106	-0.0397106	-0.0397106	2010-11-02 16:00:09	0	0	0	0	0	0	0	0	0	0
2010-11-02 16:15:00	0.0261628	-0.027614	-0.027614	-0.027614	-0.027614	-0.027614	2010-11-02 16:15:00	0.0179869	-0.0220327	-0.0220327	-0.0220327	-0.0220327	-0.0220327	2010-11-02 02:40:06	-0.0395697	3.86	-0.0395697	-0.0395697	-0.0395697	-0.0395697	2010-11-02 16:15:09	0	0	0	0	0	0	0	0	0	0
2010-11-02 16:30:00	0.0269804	-0.0290301	-0.0290301	-0.0290301	-0.0290301	-0.0290301	2010-11-02 16:30:00	0.0200309	-0.0248756	-0.0248756	-0.0248756	-0.0248756	-0.0248756	2010-11-02 02:50:06	-0.0396402	3.86	-0.0396402	-0.0396402	-0.0396402	-0.0396402	2010-11-02 16:30:09	0	0	0	0	0	0	0	0	0	0
2010-11-02 16:45:00	0.027798	-0.0304462	-0.0304462	-0.0304462	-0.0304462	-0.0304462	2010-11-02 16:45:00	0.0204397	-0.0262971	-0.0262971	-0.0262971	-0.0262971	-0.0262971	2010-11-02 03:00:06	-0.0394993	3.86	-0.0394993	-0.0394993	-0.0394993	-0.0394993	2010-11-02 16:45:09	0	0	0	0	0	0	0	0	0	0
2010-11-02 17:00:00	0.0286155	-0.0318623	-0.0318623	-0.0318623	-0.0318623	-0.0318623	2010-11-02 17:00:00	0.0233012	-0.0284293	-0.0284293	-0.0284293	-0.0284293	-0.0284293	2010-11-02 03:10:06	-0.0393585	3.86	-0.0393585	-0.0393585	-0.0393585	-0.0393585	2010-11-02 17:00:09	0	0	0	0	0	0	0	0	0	0
2010-11-02 17:15:00	0.0306595	-0.0332784	-0.0332784	-0.0332784	-0.0332784	-0.0332784	2010-11-02 17:15:00	0.0233012	-0.0305615	-0.0305615	-0.0305615	-0.0305615	-0.0305615	2010-11-02 03:20:06	-0.0395697	3.86	-0.0395697	-0.0395697	-0.0395697	-0.0395697	2010-11-02 17:15:09	0	0	0	0	0	0	0	0	0	0
2010-11-02 17:30:00	0.0314771	-0.0346945	-0.0346945	-0.0346945	-0.0346945	-0.0346945	2010-11-02 17:30:00	0.0241188	-0.031983	-0.031983	-0.031983	-0.031983	-0.031983	2010-11-02 03:30:06	-0.038584	3.85	-0.038584	-0.038584	-0.038584	-0.038584	2010-11-02 17:30:09	0	0	0	0	0	0	0	0	0	0
2010-11-02 17:45:00	0.0322947	-0.0354025	-0.0354025	-0.0354025	-0.0354025	-0.0354025	2010-11-02 17:45:00	0.0245276	-0.0341152	-0.0341152	-0.0341152	-0.0341152	-0.0341152	2010-11-02 03:40:06	-0.0398514	3.86	-0.0398514	-0.0398514	-0.0398514	-0.0398514	2010-11-02 17:45:09	0	0	0	0	0	0	0	0	0	0
2010-11-02 18:00:00	0.0322947	-0.0368186	-0.0368186	-0.0368186	-0.0368186	-0.0368186	2010-11-02 18:00:00	0.0265716	-0.0362474	-0.0362474	-0.0362474	-0.0362474	-0.0362474	2010-11-02 03:50:06	-0.0393585	3.74	-0.0393585	-0.0393585	-0.0393585	-0.0393585	2010-11-02 18:00:09	0	0	0	0	0	0	0	0	0	0
2010-11-02 18:15:00	0.0327035	-0.0375267	-0.0375267	-0.0375267	-0.0375267	-0.0375267	2010-11-02 18:15:00	0.0273892	-0.0376688	-0.0376688	-0.0376688	-0.0376688	-0.0376688	2010-11-02 04:00:06	-0.0402738	3.98	-0.0402738	-0.0402738	-0.0402738	-0.0402738	2010-11-02 18:15:09	0	0	0	0	0	0	0	0	0	0
2010-11-02 18:30:00	0.0314771	-0.0375267	-0.0375267	-0.0375267	-0.0375267	-0.0375267	2010-11-02 18:30:00	0.0245276	-0.0383796	-0.0383796	-0.0383796	-0.0383796	-0.0383796	2010-11-02 04:10:06	-0.0390065	3.86	-0.0390065	-0.0390065	-0.0390065	-0.0390065	2010-11-02 18:30:09	0	0	0	0	0	0	0	0	0	0
2010-11-02 18:45:00	0.0310683	-0.0382347	-0.0382347	-0.0382347	-0.0382347	-0.0382347	2010-11-02 18:45:00	0.025754	-0.039801	-0.039801	-0.039801	-0.039801	-0.039801	2010-11-02 04:20:06	-0.0410483	3.97	-0.0410483	-0.0410483	-0.0410483	-0.0410483	2010-11-02 18:45:09	0	0	0	0	0	0	0	0	0	0
2010-11-02 19:00:00	0.0302507	-0.0382347	-0.0382347	-0.0382347	-0.0382347	-0.0382347	2010-11-02 19:00:00	0.0245276	-0.039801	-0.039801	-0.039801	-0.039801	-0.039801	2010-11-02 04:30:06	-0.0404147	3.86	-0.0404147	-0.0404147	-0.0404147	-0.0404147	2010-11-02 19:00:09	0	0	0	0	0	0	0	0	0	0
2010-11-02 19:15:00	0.0306595	-0.0382347	-0.0382347	-0.0382347	-0.0382347	-0.0382347	2010-11-02 19:15:00	0.0249364	-0.0412225	-0.0412225	-0.0412225	-0.0412225	-0.0412225	2010-11-02 04:40:06	-0.0406259	3.98	-0.0406259	-0.0406259	-0.0406259	-0.0406259	2010-11-02 19:15:09	0	0	0	0	0	0	0	0	0	0
2010-11-02 19:30:00	0.0302507	-0.0382347	-0.0382347	-0.0382347	-0.0382347	-0.0382347	2010-11-02 19:30:00	0.0245276	-0.0412225	-0.0412225	-0.0412225	-0.0412225	-0.0412225	2010-11-02 04:50:06	-0.0410483	3.99	-0.0410483	-0.0410483	-0.0410483	-0.0410483	2010-11-02 19:30:09	0	0	0	0	0	0	0	0	0	0
2010-11-02 19:45:00	0.0298419	-0.0382347	-0.0382347	-0.0382347	-0.0382347	-0.0382347	2010-11-02 19:45:00	0.0245276	-0.0419332	-0.0419332	-0.0419332	-0.0419332	-0.0419332	2010-11-02 05:00:06	-0.0409779	3.99	-0.0409779	-0.0409779	-0.0409779	-0.0409779	2010-11-02 19:45:09	0	0	0	0	0	0	0	0	0	0
2010-11-02 20:00:00	0.0314771	-0.0396508	-0.0396508	-0.0396508	-0.0396508	-0.0396508	2010-11-02 20:00:00	0.0261628	-0.0433547	-0.0433547	-0.0433547	-0.0433547	-0.0433547	2010-11-02 05:10:06	-0.0409075	3.99	-0.0409075	-0.0409075	-0.0409075	-0.0409075	2010-11-02 20:00:09	0	0	0	0	0	0	0	0	0	0
2010-11-02 20:15:00	0.0310683	-0.0389428	-0.0389428	-0.0389428	-0.0389428	-0.0389428	2010-11-02 20:15:00	0.0273892	-0.0440654	-0.0440654	-0.0440654	-0.0440654	-0.0440654	2010-11-02 05:20:06	-0.04133	3.99	-0.04133	-0.04133	-0.04133	-0.04133	2010-11-02 20:15:09	0	0	0	0	0	0	0	0	0	0
2010-11-02 20:30:00	0.0314771	-0.0396508	-0.0396508	-0.0396508	-0.0396508	-0.0396508	2010-11-02 20:30:00	0.027798	-0.0447762	-0.0447762	-0.0447762	-0.0447762	-0.0447762	2010-11-02 05:30:06	-0.0421045	3.98	-0.0421045	-0.0421045	-0.0421045	-0.0421045	2010-11-02 20:30:09	0	0	0	0	0	0	0	0	0	0
2010-11-02 20:45:00	0.0310683	-0.0396508	-0.0396508	-0.0396508	-0.0396508	-0.0396508	2010-11-02 20:45:00	0.027798	-0.0447762	-0.0447762	-0.0447762	-0.0447762	-0.0447762	2010-11-02 05:40:06	-0.0421045	3.98	-0.0421045	-0.0421045	-0.0421045	-0.0421045	2010-11-02 20:45:09	0	0	0	0	0	0	0	0	0	0
2010-11-02 21:00:00	0.0331123	-0.0403589	-0.0403589	-0.0403589	-0.0403589	-0.0403589	2010-11-02 21:00:00	0.0298419	-0.0454869	-0.0454869	-0.0454869	-0.0454869	-0.0454869	2010-11-02 05:50:06	-0.0418932	3.99	-0.0418932	-0.0418932	-0.0418932	-0.0418932	2010-11-02 21:00:09	0	0	0	0	0	0	0	0	0	0
2010-11-02 21:15:00	0.0322947	-0.0403589	-0.0403589	-0.0403589	-0.0403589	-0.0403589	2010-11-02 21:15:00	0.0302507	-0.0454869	-0.0454869	-0.0454869	-0.0454869	-0.0454869	2010-11-02 06:00:06	-0.0426677	4.11	-0.0426677	-0.0426677	-0.0426677	-0.0426677	2010-11-02 21:15:09	0	0	0	0	0	0	0	0	0	0
2010-11-02 21:30:00	0.0347474	-0.0410669	-0.0410669	-0.0410669	-0.0410669	-0.0410669	2010-11-02 21:30:00	0.0310683	-0.0447762	-0.0447762	-0.0447762	-0.0447762	-0.0447762	2010-11-02 06:10:06	-0.0437943	4.11	-0.0437943	-0.0437943	-0.0437943	-0.0437943	2010-11-02 21:30:09	0	0	0	0	0	0	0	0	0	0
2010-11-02 21:45:00	0.0351562	-0.0410669	-0.0410669	-0.0410669	-0.0410669	-0.0410669	2010-11-02 21:45:00	0.0310683	-0.0440654	-0.0440654	-0.0440654	-0.0440654	-0.0440654	2010-11-02 06:20:06	-0.0448504	4.23	-0.0448504	-0.0448504	-0.0448504	-0.0448504	2010-11-02 21:45:09	0	0	0	0	0	0	0	0	0	0
2010-11-02 22:00:00	0.035565	-0.0410669	-0.0410669	-0.0410669	-0.0410669	-0.0410669	2010-11-02 22:00:00	0.0282068	-0.0419332	-0.0419332	-0.0419332	-0.0419332	-0.0419332	2010-11-02 06:30:06	-0.0458361	4.35	-0.0458361	-0.0458361	-0.0458361	-0.0458361	2010-11-02 22:00:09	0	0	0	0	0	0	0	0	0	0
2010-11-02 22:15:00	0.0351562	-0.0403589	-0.0403589	-0.0403589	-0.0403589	-0.0403589	2010-11-02 22:15:00	0.0282068	-0.0405118	-0.0405118	-0.0405118	-0.0405118	-0.0405118	2010-11-02 06:40:06	-0.0466106	4.47	-0.0466106	-0.0466106	-0.0466106	-0.0466106	2010-11-02 22:15:09	0	0	0	0	0	0	0	0	0	0
2010-11-02 22:30:00	0.0351562	-0.0396508	-0.0396508	-0.0396508	-0.0396508	-0.0396508	2010-11-02 22:30:00	0.0269804	-0.0390903	-0.0390903	-0.0390903	-0.0390903	-0.0390903	2010-11-02 06:50:06	-0.0478076	4.47	-0.0478076	-0.0478076	-0.0478076	-0.0478076	2010-11-02 22:30:09	0	0	0	0	0	0	0	0	0	0
2010-11-02 22:45:00	0.0335211	-0.0375267	-0.0375267	-0.0375267	-0.0375267	-0.0375267	2010-11-02 22:45:00	0.0265716	-0.0376688	-0.0376688	-0.0376688	-0.0376688	-0.0376688	2010-11-02 07:00:06	-0.0488637	4.58	-0.0488637	-0.0488637	-0.0488637	-0.0488637	2010-11-02 22:45:09	0	0	0	0	0	0	0	0	0	0
2010-11-02 23:00:00	0.0310683	-0.0346945	-0.0346945	-0.0346945	-0.0346945	-0.0346945	2010-11-02 23:00:00	0.0269804	-0.0362474	-0.0362474	-0.0362474	-0.0362474	-0.0362474	2010-11-02 07:10:06	-0.0503423	4.69	-0.0503423	-0.0503423	-0.0503423	-0.0503423	2010-11-02 23:00:09	0	0	0	0	0	0	0	0	0	0
2010-11-02 23:15:00	0.0310683	-0.0339864	-0.0339864	-0.0339864	-0.0339864	-0.0339864	2010-11-02 23:15:00	0.0265716	-0.0341152	-0.0341152	-0.0341152	-0.0341152	-0.0341152	2010-11-02 07:20:06	-0.050976	4.69	-0.050976	-0.050976	-0.050976	-0.050976	2010-11-02 23:15:09	0	0	0	0	0	0	0	0	0	0
2010-11-02 23:30:00	0.0298419	-0.0325703	-0.0325703	-0.0325703	-0.0325703	-0.0325703	2010-11-02 23:30:00	0.0265716	-0.0326937	-0.0326937	-0.0326937	-0.0326937	-0.0326937	2010-11-02 07:30:06	-0.0519617	4.93	-0.0519617	-0.0519617	-0.0519617	-0.0519617	2010-11-02 23:30:09	0	0	0	0	0	0	0	0	0	0
2010-11-02 23:45:00	0.0302507	-0.0311542	-0.0311542	-0.0311542	-0.0311542	-0.0311542	2010-11-02 23:45:00	0.0261628	-0.0312722	-0.0312722	-0.0312722	-0.0312722	-0.0312722	2010-11-02 07:40:06	-0.0537219	5.05	-0.0537219	-0.0537219	-0.0537219	-0.0537219	2010-11-02 23:45:09	0	0	0	0	0	0	0	0	0	0
2010-11-03	0.0302507	-0.0311542	-0.0311542	-0.0311542	-0.0311542	-0.0311542	2010-11-03	0.0261628	-0.0298508	-0.0298508	-0.0298508	-0.0298508	-0.0298508	2010-11-02 07:50:06	-0.0537923	5.04	-0.0537923	-0.0537923	-0.0537923	-0.0537923	2010-11-03 00:00:09	0	0	0	0	0	0	0	0	0	0
2010-11-03 00:15:00	0.0306595	-0.0311542	-0.0311542	-0.0311542	-0.0311542	-0.0311542	2010-11-03 00:15:00	0.0269804	-0.0284293	-0.0284293	-0.0284293	-0.0284293	-0.0284293	2010-11-02 08:00:06	-0.0545668	5.08	-0.0545668	-0.0545668	-0.0545668	-0.0545668	2010-11-03 00:15:09	0	0	0	0	0	0	0	0	0	0
2010-11-03 00:30:00	0.0306595	-0.0304462	-0.0304462	-0.0304462	-0.0304462	-0.0304462	2010-11-03 00:30:00	0.0265716	-0.0262971	-0.0262971	-0.0262971	-0.0262971	-0.0262971	2010-11-02 08:10:06	-0.0531586	4.89	-0.0531586	-0.0531586	-0.0531586	-0.0531586	2010-11-03 00:30:09	0	0	0	0	0	0	0	0	0	0
2010-11-03 00:45:00	0.0306595	-0.0297381	-0.0297381	-0.0297381	-0.0297381	-0.0297381	2010-11-03 00:45:00	0.0269804	-0.0255864	-0.0255864	-0.0255864	-0.0255864	-0.0255864	2010-11-02 08:20:06	-0.0530178	5.01	-0.0530178	-0.0530178	-0.0530178	-0.0530178	2010-11-03 00:45:09	0	0	0	0	0	0	0	0	0	0
2010-11-03 01:00:00	0.0306595	-0.0290301	-0.0290301	-0.0290301	-0.0290301	-0.0290301	2010-11-03 01:00:00	0.0273892	-0.0248756	-0.0248756	-0.0248756	-0.0248756	-0.0248756	2010-11-02 08:30:06	-0.0535107	5.01	-0.0535107	-0.0535107	-0.0535107	-0.0535107	2010-11-03 01:00:09	0	0	0	0	0	0	0	0	0	0
2010-11-03 01:15:00	0.0302507	-0.027614	-0.027614	-0.027614	-0.027614	-0.027614	2010-11-03 01:15:00	0.0273892	-0.0234542	-0.0234542	-0.0234542	-0.0234542	-0.0234542	2010-11-02 08:40:06	-0.0548485	5.13	-0.0548485	-0.0548485	-0.0548485	-0.0548485	2010-11-03 01:15:09	0	0	0	0	0	0	0	0	0	0
2010-11-03 01:30:00	0.0298419	-0.027614	-0.027614	-0.027614	-0.027614	-0.027614	2010-11-03 01:30:00	0.0269804	-0.0220327	-0.0220327	-0.0220327	-0.0220327	-0.0220327	2010-11-02 08:50:06	-0.054426	5.12	-0.054426	-0.054426	-0.054426	-0.054426	2010-11-03 01:30:09	0	0	0	0	0	0	0	0	0	0
2010-11-03 01:45:00	0.0290243	-0.0269059	-0.0269059	-0.0269059	-0.0269059	-0.0269059	2010-11-03 01:45:00	0.0249364	-0.0199005	-0.0199005	-0.0199005	-0.0199005	-0.0199005	2010-11-02 09:00:06	-0.0545668	5.11	-0.0545668	-0.0545668	-0.0545668	-0.0545668	2010-11-03 01:45:09	0	0	0	0	0	0	0	0	0	0
2010-11-03 02:00:00	0.0273892	-0.0247818	-0.0247818	-0.0247818	-0.0247818	-0.0247818	2010-11-03 02:00:00	0.02371	-0.0191898	-0.0191898	-0.0191898	-0.0191898	-0.0191898	2010-11-02 09:10:06	-0.0536515	4.98	-0.0536515	-0.0536515	-0.0536515	-0.0536515	2010-11-03 02:00:09	0	0	0	0	0	0	0	0	0	0
2010-11-03 02:15:00	0.0265716	-0.0233657	-0.0233657	-0.0233657	-0.0233657	-0.0233657	2010-11-03 02:15:00	0.02371	-0.0177683	-0.0177683	-0.0177683	-0.0177683	-0.0177683	2010-11-02 09:20:06	-0.0529474	4.96	-0.0529474	-0.0529474	-0.0529474	-0.0529474	2010-11-03 02:15:09	0	0	0	0	0	0	0	0	0	0
2010-11-03 02:30:00	0.025754	-0.0226576	-0.0226576	-0.0226576	-0.0226576	-0.0226576	2010-11-03 02:30:00	0.0224836	-0.0170576	-0.0170576	-0.0170576	-0.0170576	-0.0170576	2010-11-02 09:30:06	-0.0517505	4.83	-0.0517505	-0.0517505	-0.0517505	-0.0517505	2010-11-03 02:30:09	0	0	0	0	0	0	0	0	0	0
2010-11-03 02:45:00	0.0249364	-0.0219496	-0.0219496	-0.0219496	-0.0219496	-0.0219496	2010-11-03 02:45:00	0.0241188	-0.0177683	-0.0177683	-0.0177683	-0.0177683	-0.0177683	2010-11-02 09:40:06	-0.0512576	4.82	-0.0512576	-0.0512576	-0.0512576	-0.0512576	2010-11-03 02:45:09	0	0	0	0	0	0	0	0	0	0
2010-11-03 03:00:00	0.0241188	-0.0205335	-0.0205335	-0.0205335	-0.0205335	-0.0205335	2010-11-03 03:00:00	0.0245276	-0.0177683	-0.0177683	-0.0177683	-0.0177683	-0.0177683	2010-11-02 09:50:06	-0.0504127	4.7	-0.0504127	-0.0504127	-0.0504127	-0.0504127	2010-11-03 03:00:09	0	0	0	0	0	0	0	0	0	0
2010-11-03 03:15:00	0.0233012	-0.0198254	-0.0198254	-0.0198254	-0.0198254	-0.0198254	2010-11-03 03:15:00	0.02371	-0.0177683	-0.0177683	-0.0177683	-0.0177683	-0.0177683	2010-11-02 10:00:06	-0.0490749	4.57	-0.0490749	-0.0490749	-0.0490749	-0.0490749	2010-11-03 03:15:09	0	0	0	0	0	0	0	0	0	0
2010-11-03 03:30:00	0.0249364	-0.0212415	-0.0212415	-0.0212415	-0.0212415	-0.0212415	2010-11-03 03:30:00	0.0249364	-0.018479	-0.018479	-0.018479	-0.018479	-0.018479	2010-11-02 10:10:06	-0.0487229	4.57	-0.0487229	-0.0487229	-0.0487229	-0.0487229	2010-11-03 03:30:09	0	0	0	0	0	0	0	0	0	0
2010-11-03 03:45:00	0.027798	-0.0247818	-0.0247818	-0.0247818	-0.0247818	-0.0247818	2010-11-03 03:45:00	0.0249364	-0.0191898	-0.0191898	-0.0191898	-0.0191898	-0.0191898	2010-11-02 10:20:06	-0.0492862	4.69	-0.0492862	-0.0492862	-0.0492862	-0.0492862	2010-11-03 03:45:09	0	0	0	0	0	0	0	0	0	0
2010-11-03 04:00:00	0.0294331	-0.0261979	-0.0261979	-0.0261979	-0.0261979	-0.0261979	2010-11-03 04:00:00	0.0241188	-0.0191898	-0.0191898	-0.0191898	-0.0191898	-0.0191898	2010-11-02 10:30:06	-0.0486525	4.69	-0.0486525	-0.0486525	-0.0486525	-0.0486525	2010-11-03 04:00:09	0	0	0	0	0	0	0	0	0	0
2010-11-03 04:15:00	0.0306595	-0.027614	-0.027614	-0.027614	-0.027614	-0.027614	2010-11-03 04:15:00	0.025754	-0.0206112	-0.0206112	-0.0206112	-0.0206112	-0.0206112	2010-11-02 10:40:06	-0.0480188	4.56	-0.0480188	-0.0480188	-0.0480188	-0.0480188	2010-11-03 04:15:09	0	0	0	0	0	0	0	0	0	0
2010-11-03 04:30:00	0.0302507	-0.028322	-0.028322	-0.028322	-0.028322	-0.028322	2010-11-03 04:30:00	0.0265716	-0.0220327	-0.0220327	-0.0220327	-0.0220327	-0.0220327	2010-11-02 10:50:06	-0.0459769	4.42	-0.0459769	-0.0459769	-0.0459769	-0.0459769	2010-11-03 04:30:09	0	0	0	0	0	0	0	0	0	0
2010-11-03 04:45:00	0.0294331	-0.028322	-0.028322	-0.028322	-0.028322	-0.028322	2010-11-03 04:45:00	0.0261628	-0.0227434	-0.0227434	-0.0227434	-0.0227434	-0.0227434	2010-11-02 11:00:06	-0.0450616	4.3	-0.0450616	-0.0450616	-0.0450616	-0.0450616	2010-11-03 04:45:09	0	0	0	0	0	0	0	0	0	0
2010-11-03 05:00:00	0.0294331	-0.0290301	-0.0290301	-0.0290301	-0.0290301	-0.0290301	2010-11-03 05:00:00	0.0261628	-0.0241649	-0.0241649	-0.0241649	-0.0241649	-0.0241649	2010-11-02 11:10:06	-0.0423157	4.05	-0.0423157	-0.0423157	-0.0423157	-0.0423157	2010-11-03 05:00:09	0	0	0	0	0	0	0	0	0	0
2010-11-03 05:15:00	0.0298419	-0.0297381	-0.0297381	-0.0297381	-0.0297381	-0.0297381	2010-11-03 05:15:00	0.0253452	-0.0248756	-0.0248756	-0.0248756	-0.0248756	-0.0248756	2010-11-02 11:20:06	-0.0414004	4.04	-0.0414004	-0.0414004	-0.0414004	-0.0414004	2010-11-03 05:15:09	0	0	0	0	0	0	0	0	0	0
2010-11-03 05:30:00	0.0294331	-0.0304462	-0.0304462	-0.0304462	-0.0304462	-0.0304462	2010-11-03 05:30:00	0.0245276	-0.0255864	-0.0255864	-0.0255864	-0.0255864	-0.0255864	2010-11-02 11:30:06	-0.040133	3.84	-0.040133	-0.040133	-0.040133	-0.040133	2010-11-03 05:30:09	0	0	0	0	0	0	0	0	0	0
2010-11-03 05:45:00	0.027798	-0.0304462	-0.0304462	-0.0304462	-0.0304462	-0.0304462	2010-11-03 05:45:00	0.0233012	-0.0255864	-0.0255864	-0.0255864	-0.0255864	-0.0255864	2010-11-02 11:40:06	-0.0378799	3.65	-0.0378799	-0.0378799	-0.0378799	-0.0378799	2010-11-03 05:45:09	0	0	0	0	0	0	0	0	0	0
2010-11-03 06:00:00	0.0269804	-0.0297381	-0.0297381	-0.0297381	-0.0297381	-0.0297381	2010-11-03 06:00:00	0.0241188	-0.0277186	-0.0277186	-0.0277186	-0.0277186	-0.0277186	2010-11-02 11:50:06	-0.0362605	3.53	-0.0362605	-0.0362605	-0.0362605	-0.0362605	2010-11-03 06:00:09	0	0	0	0	0	0	0	0	0	0
2010-11-03 06:15:00	0.0273892	-0.0311542	-0.0311542	-0.0311542	-0.0311542	-0.0311542	2010-11-03 06:15:00	0.0265716	-0.0305615	-0.0305615	-0.0305615	-0.0305615	-0.0305615	2010-11-02 12:00:06	-0.0346411	3.4	-0.0346411	-0.0346411	-0.0346411	-0.0346411	2010-11-03 06:15:09	0	0	0	0	0	0	0	0	0	0
2010-11-03 06:30:00	0.027798	-0.0318623	-0.0318623	-0.0318623	-0.0318623	-0.0318623	2010-11-03 06:30:00	0.0269804	-0.031983	-0.031983	-0.031983	-0.031983	-0.031983	2010-11-02 12:10:06	-0.0337258	3.28	-0.0337258	-0.0337258	-0.0337258	-0.0337258	2010-11-03 06:30:09	0	0	0	0	0	0	0	0	0	0
2010-11-03 06:45:00	0.0294331	-0.0332784	-0.0332784	-0.0332784	-0.0332784	-0.0332784	2010-11-03 06:45:00	0.0290243	-0.0348259	-0.0348259	-0.0348259	-0.0348259	-0.0348259	2010-11-02 12:20:06	-0.032388	3.26	-0.032388	-0.032388	-0.032388	-0.032388	2010-11-03 06:45:09	0	0	0	0	0	0	0	0	0	0
2010-11-03 07:00:00	0.0322947	-0.0361106	-0.0361106	-0.0361106	-0.0361106	-0.0361106	2010-11-03 07:00:00	0.0286155	-0.0362474	-0.0362474	-0.0362474	-0.0362474	-0.0362474	2010-11-02 12:30:06	-0.030487	3.01	-0.030487	-0.030487	-0.030487	-0.030487	2010-11-03 07:00:09	0	0	0	0	0	0	0	0	0	0
2010-11-03 07:15:00	0.0339299	-0.0382347	-0.0382347	-0.0382347	-0.0382347	-0.0382347	2010-11-03 07:15:00	0.0322947	-0.0390903	-0.0390903	-0.0390903	-0.0390903	-0.0390903	2010-11-02 12:40:06	-0.0290084	2.88	-0.0290084	-0.0290084	-0.0290084	-0.0290084	2010-11-03 07:15:09	0	0	0	0	0	0	0	0	0	0
2010-11-03 07:30:00	0.0359738	-0.0403589	-0.0403589	-0.0403589	-0.0403589	-0.0403589	2010-11-03 07:30:00	0.0327035	-0.0405118	-0.0405118	-0.0405118	-0.0405118	-0.0405118	2010-11-02 12:50:06	-0.0277411	2.74	-0.0277411	-0.0277411	-0.0277411	-0.0277411	2010-11-03 07:30:09	0	0	0	0	0	0	0	0	0	0
2010-11-03 07:45:00	0.0380178	-0.041775	-0.041775	-0.041775	-0.041775	-0.041775	2010-11-03 07:45:00	0.0335211	-0.0412225	-0.0412225	-0.0412225	-0.0412225	-0.0412225	2010-11-02 13:00:06	-0.0264033	2.73	-0.0264033	-0.0264033	-0.0264033	-0.0264033	2010-11-03 07:45:09	0	0	0	0	0	0	0	0	0	0
2010-11-03 08:00:00	0.037609	-0.041775	-0.041775	-0.041775	-0.041775	-0.041775	2010-11-03 08:00:00	0.0343387	-0.0433547	-0.0433547	-0.0433547	-0.0433547	-0.0433547	2010-11-02 13:10:06	-0.0249247	2.54	-0.0249247	-0.0249247	-0.0249247	-0.0249247	2010-11-03 08:00:09	0	0	0	0	0	0	0	0	0	0
2010-11-03 08:15:00	0.0380178	-0.041775	-0.041775	-0.041775	-0.041775	-0.041775	2010-11-03 08:15:00	0.0343387	-0.0433547	-0.0433547	-0.0433547	-0.0433547	-0.0433547	2010-11-02 13:20:06	-0.0242206	2.48	-0.0242206	-0.0242206	-0.0242206	-0.0242206	2010-11-03 08:15:09	0	0	0	0	0	0	0	0	0	0
2010-11-03 08:30:00	0.0372002	-0.042483	-0.042483	-0.042483	-0.042483	-0.042483	2010-11-03 08:30:00	0.0331123	-0.0440654	-0.0440654	-0.0440654	-0.0440654	-0.0440654	2010-11-02 13:30:06	-0.0231645	2.35	-0.0231645	-0.0231645	-0.0231645	-0.0231645	2010-11-03 08:30:09	0	0	0	0	0	0	0	0	0	0
2010-11-03 08:45:00	0.0367914	-0.041775	-0.041775	-0.041775	-0.041775	-0.041775	2010-11-03 08:45:00	0.0331123	-0.0440654	-0.0440654	-0.0440654	-0.0440654	-0.0440654	2010-11-02 13:40:06	-0.0215451	2.35	-0.0215451	-0.0215451	-0.0215451	-0.0215451	2010-11-03 08:45:09	0	0	0	0	0	0	0	0	0	0
2010-11-03 09:00:00	0.0363826	-0.041775	-0.041775	-0.041775	-0.041775	-0.041775	2010-11-03 09:00:00	0.0331123	-0.0440654	-0.0440654	-0.0440654	-0.0440654	-0.0440654	2010-11-02 13:50:06	-0.0209114	2.23	-0.0209114	-0.0209114	-0.0209114	-0.0209114	2010-11-03 09:00:09	0	0	0	0	0	0	0	0	0	0
2010-11-03 09:15:00	0.0367914	-0.041775	-0.041775	-0.041775	-0.041775	-0.041775	2010-11-03 09:15:00	0.0314771	-0.0433547	-0.0433547	-0.0433547	-0.0433547	-0.0433547	2010-11-02 14:00:06	-0.0216859	2.22	-0.0216859	-0.0216859	-0.0216859	-0.0216859	2010-11-03 09:15:09	0	0	0	0	0	0	0	0	0	0
2010-11-03 09:30:00	0.0363826	-0.0410669	-0.0410669	-0.0410669	-0.0410669	-0.0410669	2010-11-03 09:30:00	0.0314771	-0.042644	-0.042644	-0.042644	-0.042644	-0.042644	2010-11-02 14:10:06	-0.0213339	2.22	-0.0213339	-0.0213339	-0.0213339	-0.0213339	2010-11-03 09:30:09	0	0	0	0	0	0	0	0	0	0
2010-11-03 09:45:00	0.0359738	-0.0403589	-0.0403589	-0.0403589	-0.0403589	-0.0403589	2010-11-03 09:45:00	0.0314771	-0.0419332	-0.0419332	-0.0419332	-0.0419332	-0.0419332	2010-11-02 14:20:06	-0.0214747	2.21	-0.0214747	-0.0214747	-0.0214747	-0.0214747	2010-11-03 09:45:09	0	0	0	0	0	0	0	0	0	0
2010-11-03 10:00:00	0.0359738	-0.0403589	-0.0403589	-0.0403589	-0.0403589	-0.0403589	2010-11-03 10:00:00	0.0314771	-0.0412225	-0.0412225	-0.0412225	-0.0412225	-0.0412225	2010-11-02 14:30:06	-0.0216155	2.2	-0.0216155	-0.0216155	-0.0216155	-0.0216155	2010-11-03 10:00:09	0	0	0	0	0	0	0	0	0	0
2010-11-03 10:15:00	0.035565	-0.0396508	-0.0396508	-0.0396508	-0.0396508	-0.0396508	2010-11-03 10:15:00	0.0294331	-0.039801	-0.039801	-0.039801	-0.039801	-0.039801	2010-11-02 14:40:06	-0.0210522	2.2	-0.0210522	-0.0210522	-0.0210522	-0.0210522	2010-11-03 10:15:09	0	0	0	0	0	0	0	0	0	0
2010-11-03 10:30:00	0.0343387	-0.0382347	-0.0382347	-0.0382347	-0.0382347	-0.0382347	2010-11-03 10:30:00	0.0273892	-0.0376688	-0.0376688	-0.0376688	-0.0376688	-0.0376688	2010-11-02 14:50:06	-0.0214043	2.2	-0.0214043	-0.0214043	-0.0214043	-0.0214043	2010-11-03 10:30:09	0	0	0	0	0	0	0	0	0	0
2010-11-03 10:45:00	0.0318859	-0.0354025	-0.0354025	-0.0354025	-0.0354025	-0.0354025	2010-11-03 10:45:00	0.0261628	-0.0355366	-0.0355366	-0.0355366	-0.0355366	-0.0355366	2010-11-02 15:00:06	-0.0212635	2.2	-0.0212635	-0.0212635	-0.0212635	-0.0212635	2010-11-03 10:45:09	0	0	0	0	0	0	0	0	0	0
2010-11-03 11:00:00	0.0310683	-0.0339864	-0.0339864	-0.0339864	-0.0339864	-0.0339864	2010-11-03 11:00:00	0.0245276	-0.0334044	-0.0334044	-0.0334044	-0.0334044	-0.0334044	2010-11-02 15:10:06	-0.0212635	2.19	-0.0212635	-0.0212635	-0.0212635	-0.0212635	2010-11-03 11:00:09	0	0	0	0	0	0	0	0	0	0
2010-11-03 11:15:00	0.0294331	-0.0325703	-0.0325703	-0.0325703	-0.0325703	-0.0325703	2010-11-03 11:15:00	0.0224836	-0.0312722	-0.0312722	-0.0312722	-0.0312722	-0.0312722	2010-11-02 15:20:06	-0.020841	2.19	-0.020841	-0.020841	-0.020841	-0.020841	2010-11-03 11:15:09	0	0	0	0	0	0	0	0	0	0
2010-11-03 11:30:00	0.0282068	-0.0304462	-0.0304462	-0.0304462	-0.0304462	-0.0304462	2010-11-03 11:30:00	0.0204397	-0.0284293	-0.0284293	-0.0284293	-0.0284293	-0.0284293	2010-11-02 15:30:06	-0.020489	2.07	-0.020489	-0.020489	-0.020489	-0.020489	2010-11-03 11:30:09	0	0	0	0	0	0	0	0	0	0
2010-11-03 11:45:00	0.025754	-0.028322	-0.028322	-0.028322	-0.028322	-0.028322	2010-11-03 11:45:00	0.0175781	-0.0248756	-0.0248756	-0.0248756	-0.0248756	-0.0248756	2010-11-02 15:40:06	-0.0200665	2.08	-0.0200665	-0.0200665	-0.0200665	-0.0200665	2010-11-03 11:45:09	0	0	0	0	0	0	0	0	0	0
2010-11-03 12:00:00	0.0241188	-0.0247818	-0.0247818	-0.0247818	-0.0247818	-0.0247818	2010-11-03 12:00:00	0.0155342	-0.0220327	-0.0220327	-0.0220327	-0.0220327	-0.0220327	2010-11-02 15:50:06	-0.0199961	2.1	-0.0199961	-0.0199961	-0.0199961	-0.0199961	2010-11-03 12:00:09	0	0	0	0	0	0	0	0	0	0
2010-11-03 12:15:00	0.0224836	-0.0233657	-0.0233657	-0.0233657	-0.0233657	-0.0233657	2010-11-03 12:15:00	0.0134902	-0.0199005	-0.0199005	-0.0199005	-0.0199005	-0.0199005	2010-11-02 16:00:06	-0.0201369	2.1	-0.0201369	-0.0201369	-0.0201369	-0.0201369	2010-11-03 12:15:09	0	0	0	0	0	0	0	0	0	0
2010-11-03 12:30:00	0.0204397	-0.0212415	-0.0212415	-0.0212415	-0.0212415	-0.0212415	2010-11-03 12:30:00	0.0130814	-0.0177683	-0.0177683	-0.0177683	-0.0177683	-0.0177683	2010-11-02 16:10:06	-0.0205594	2.11	-0.0205594	-0.0205594	-0.0205594	-0.0205594	2010-11-03 12:30:09	0	0	0	0	0	0	0	0	0	0
2010-11-03 12:45:00	0.0200309	-0.0198254	-0.0198254	-0.0198254	-0.0198254	-0.0198254	2010-11-03 12:45:00	0.00981104	-0.0142147	-0.0142147	-0.0142147	-0.0142147	-0.0142147	2010-11-02 16:20:06	-0.0216155	2.17	-0.0216155	-0.0216155	-0.0216155	-0.0216155	2010-11-03 12:45:09	0	0	0	0	0	0	0	0	0	0
2010-11-03 13:00:00	0.0163517	-0.0162852	-0.0162852	-0.0162852	-0.0162852	-0.0162852	2010-11-03 13:00:00	0.00776708	-0.0113717	-0.0113717	-0.0113717	-0.0113717	-0.0113717	2010-11-02 16:30:06	-0.0218267	2.23	-0.0218267	-0.0218267	-0.0218267	-0.0218267	2010-11-03 13:00:09	0	0	0	0	0	0	0	0	0	0
2010-11-03 13:15:00	0.0151254	-0.0148691	-0.0148691	-0.0148691	-0.0148691	-0.0148691	2010-11-03 13:15:00	0.00572311	-0.00923952	-0.00923952	-0.00923952	-0.00923952	-0.00923952	2010-11-02 16:40:06	-0.0225308	2.25	-0.0225308	-0.0225308	-0.0225308	-0.0225308	2010-11-03 13:15:09	0	0	0	0	0	0	0	0	0	0
2010-11-03 13:30:00	0.013899	-0.013453	-0.013453	-0.013453	-0.013453	-0.013453	2010-11-03 13:30:00	0.00490552	-0.00781806	-0.00781806	-0.00781806	-0.00781806	-0.00781806	2010-11-02 16:50:06	-0.022742	2.26	-0.022742	-0.022742	-0.022742	-0.022742	2010-11-03 13:30:09	0	0	0	0	0	0	0	0	0	0
2010-11-03 13:45:00	0.0134902	-0.0120369	-0.0120369	-0.0120369	-0.0120369	-0.0120369	2010-11-03 13:45:00	0.00449673	-0.00639659	-0.00639659	-0.00639659	-0.00639659	-0.00639659	2010-11-02 17:00:06	-0.0240798	2.41	-0.0240798	-0.0240798	-0.0240798	-0.0240798	2010-11-03 13:45:09	0	0	0	0	0	0	0	0	0	0
2010-11-03 14:00:00	0.0134902	-0.0120369	-0.0120369	-0.0120369	-0.0120369	-0.0120369	2010-11-03 14:00:00	0.00408793	-0.00497513	-0.00497513	-0.00497513	-0.00497513	-0.00497513	2010-11-02 17:10:06	-0.0248543	2.42	-0.0248543	-0.0248543	-0.0248543	-0.0248543	2010-11-03 14:00:09	0	0	0	0	0	0	0	0	0	0
2010-11-03 14:15:00	0.0143078	-0.0120369	-0.0120369	-0.0120369	-0.0120369	-0.0120369	2010-11-03 14:15:00	0.00327035	-0.0042644	-0.0042644	-0.0042644	-0.0042644	-0.0042644	2010-11-02 17:20:06	-0.0251359	2.43	-0.0251359	-0.0251359	-0.0251359	-0.0251359	2010-11-03 14:15:09	0	0	0	0	0	0	0	0	0	0
2010-11-03 14:30:00	0.0134902	-0.0113288	-0.0113288	-0.0113288	-0.0113288	-0.0113288	2010-11-03 14:30:00	0.00245276	-0.00284293	-0.00284293	-0.00284293	-0.00284293	-0.00284293	2010-11-02 17:30:06	-0.0259808	2.45	-0.0259808	-0.0259808	-0.0259808	-0.0259808	2010-11-03 14:30:09	0	0	0	0	0	0	0	0	0	0
2010-11-03 14:45:00	0.0114462	-0.00991271	-0.00991271	-0.00991271	-0.00991271	-0.00991271	2010-11-03 14:45:00	0.00163517	-0.0021322	-0.0021322	-0.0021322	-0.0021322	-0.0021322	2010-11-02 17:40:06	-0.0263329	2.45	-0.0263329	-0.0263329	-0.0263329	-0.0263329	2010-11-03 14:45:09	0	0	0	0	0	0	0	0	0	0
2010-11-03 15:00:00	0.0114462	-0.00991271	-0.00991271	-0.00991271	-0.00991271	-0.00991271	2010-11-03 15:00:00	0	-0.0021322	-0.0021322	-0.0021322	-0.0021322	-0.0021322	2010-11-02 17:50:06	-0.0275298	2.59	-0.0275298	-0.0275298	-0.0275298	-0.0275298	2010-11-03 15:00:09	0	0	0	0	0	0	0	0	0	0
2010-11-03 15:15:00	0.0114462	-0.00920466	-0.00920466	-0.00920466	-0.00920466	-0.00920466	2010-11-03 15:15:00	0.000817587	-0.0021322	-0.0021322	-0.0021322	-0.0021322	-0.0021322	2010-11-02 18:00:06	-0.0287268	2.73	-0.0287268	-0.0287268	-0.0287268	-0.0287268	2010-11-03 15:15:09	0	0	0	0	0	0	0	0	0	0
2010-11-03 15:30:00	0.0114462	-0.00920466	-0.00920466	-0.00920466	-0.00920466	-0.00920466	2010-11-03 15:30:00	0.000817587	-0.0021322	-0.0021322	-0.0021322	-0.0021322	-0.0021322	2010-11-02 18:10:06	-0.0292197	2.74	-0.0292197	-0.0292197	-0.0292197	-0.0292197	2010-11-03 15:30:09	0	0	0	0	0	0	0	0	0	0
2010-11-03 15:45:00	0.0106286	-0.00920466	-0.00920466	-0.00920466	-0.00920466	-0.00920466	2010-11-03 15:45:00	0.000817587	-0.00284293	-0.00284293	-0.00284293	-0.00284293	-0.00284293	2010-11-02 18:20:06	-0.0290084	2.62	-0.0290084	-0.0290084	-0.0290084	-0.0290084	2010-11-03 15:45:09	0	0	0	0	0	0	0	0	0	0
2010-11-03 16:00:00	0.0114462	-0.00991271	-0.00991271	-0.00991271	-0.00991271	-0.00991271	2010-11-03 16:00:00	0.000817587	-0.00355366	-0.00355366	-0.00355366	-0.00355366	-0.00355366	2010-11-02 18:30:06	-0.0283747	2.62	-0.0283747	-0.0283747	-0.0283747	-0.0283747	2010-11-03 16:00:09	0	0	0	0	0	0	0	0	0	0
2010-11-03 16:15:00	0.0110374	-0.0106208	-0.0106208	-0.0106208	-0.0106208	-0.0106208	2010-11-03 16:15:00	0.00163517	-0.0042644	-0.0042644	-0.0042644	-0.0042644	-0.0042644	2010-11-02 18:40:06	-0.0273186	2.5	-0.0273186	-0.0273186	-0.0273186	-0.0273186	2010-11-03 16:15:09	0	0	0	0	0	0	0	0	0	0
2010-11-03 16:30:00	0.0106286	-0.0106208	-0.0106208	-0.0106208	-0.0106208	-0.0106208	2010-11-03 16:30:00	0.00122638	-0.00497513	-0.00497513	-0.00497513	-0.00497513	-0.00497513	2010-11-02 18:50:06	-0.0268258	2.5	-0.0268258	-0.0268258	-0.0268258	-0.0268258	2010-11-03 16:30:09	0	0	0	0	0	0	0	0	0	0
2010-11-03 16:45:00	0.0122638	-0.0127449	-0.0127449	-0.0127449	-0.0127449	-0.0127449	2010-11-03 16:45:00	0.00286155	-0.00710733	-0.00710733	-0.00710733	-0.00710733	-0.00710733	2010-11-02 19:00:06	-0.0276002	2.5	-0.0276002	-0.0276002	-0.0276002	-0.0276002	2010-11-03 16:45:09	0	0	0	0	0	0	0	0	0	0
2010-11-03 17:00:00	0.0134902	-0.014161	-0.014161	-0.014161	-0.014161	-0.014161	2010-11-03 17:00:00	0.00449673	-0.00923952	-0.00923952	-0.00923952	-0.00923952	-0.00923952	2010-11-02 19:10:06	-0.0272482	2.39	-0.0272482	-0.0272482	-0.0272482	-0.0272482	2010-11-03 17:00:09	0	0	0	0	0	0	0	0	0	0
2010-11-03 17:15:00	0.0143078	-0.0148691	-0.0148691	-0.0148691	-0.0148691	-0.0148691	2010-11-03 17:15:00	0.0061319	-0.0113717	-0.0113717	-0.0113717	-0.0113717	-0.0113717	2010-11-02 19:20:06	-0.0271074	2.4	-0.0271074	-0.0271074	-0.0271074	-0.0271074	2010-11-03 17:15:09	0	0	0	0	0	0	0	0	0	0
2010-11-03 17:30:00	0.0143078	-0.0162852	-0.0162852	-0.0162852	-0.0162852	-0.0162852	2010-11-03 17:30:00	0.00572311	-0.0135039	-0.0135039	-0.0135039	-0.0135039	-0.0135039	2010-11-02 19:30:06	-0.0272482	2.41	-0.0272482	-0.0272482	-0.0272482	-0.0272482	2010-11-03 17:30:09	0	0	0	0	0	0	0	0	0	0
2010-11-03 17:45:00	0.0155342	-0.0177013	-0.0177013	-0.0177013	-0.0177013	-0.0177013	2010-11-03 17:45:00	0.0061319	-0.0149254	-0.0149254	-0.0149254	-0.0149254	-0.0149254	2010-11-02 19:40:06	-0.0271074	2.41	-0.0271074	-0.0271074	-0.0271074	-0.0271074	2010-11-03 17:45:09	0	0	0	0	0	0	0	0	0	0
2010-11-03 18:00:00	0.0159429	-0.0184093	-0.0184093	-0.0184093	-0.0184093	-0.0184093	2010-11-03 18:00:00	0.00694949	-0.0163469	-0.0163469	-0.0163469	-0.0163469	-0.0163469	2010-11-02 19:50:06	-0.0286564	2.53	-0.0286564	-0.0286564	-0.0286564	-0.0286564	2010-11-03 18:00:09	0	0	0	0	0	0	0	0	0	0
2010-11-03 18:15:00	0.0155342	-0.0198254	-0.0198254	-0.0198254	-0.0198254	-0.0198254	2010-11-03 18:15:00	0.00735828	-0.018479	-0.018479	-0.018479	-0.018479	-0.018479	2010-11-02 20:00:06	-0.0302758	2.66	-0.0302758	-0.0302758	-0.0302758	-0.0302758	2010-11-03 18:15:09	0	0	0	0	0	0	0	0	0	0
2010-11-03 18:30:00	0.0163517	-0.0205335	-0.0205335	-0.0205335	-0.0205335	-0.0205335	2010-11-03 18:30:00	0.00776708	-0.0199005	-0.0199005	-0.0199005	-0.0199005	-0.0199005	2010-11-02 20:10:06	-0.030487	2.66	-0.030487	-0.030487	-0.030487	-0.030487	2010-11-03 18:30:09	0	0	0	0	0	0	0	0	0	0
2010-11-03 18:45:00	0.0151254	-0.0205335	-0.0205335	-0.0205335	-0.0205335	-0.0205335	2010-11-03 18:45:00	0.00735828	-0.021322	-0.021322	-0.021322	-0.021322	-0.021322	2010-11-02 20:20:06	-0.0310503	2.78	-0.0310503	-0.0310503	-0.0310503	-0.0310503	2010-11-03 18:45:09	0	0	0	0	0	0	0	0	0	0
2010-11-03 19:00:00	0.0155342	-0.0212415	-0.0212415	-0.0212415	-0.0212415	-0.0212415	2010-11-03 19:00:00	0.00776708	-0.0234542	-0.0234542	-0.0234542	-0.0234542	-0.0234542	2010-11-02 20:30:06	-0.0309095	2.66	-0.0309095	-0.0309095	-0.0309095	-0.0309095	2010-11-03 19:00:09	0	0	0	0	0	0	0	0	0	0
2010-11-03 19:15:00	0.0159429	-0.0226576	-0.0226576	-0.0226576	-0.0226576	-0.0226576	2010-11-03 19:15:00	0.00735828	-0.0241649	-0.0241649	-0.0241649	-0.0241649	-0.0241649	2010-11-02 20:40:06	-0.0311207	2.8	-0.0311207	-0.0311207	-0.0311207	-0.0311207	2010-11-03 19:15:09	0	0	0	0	0	0	0	0	0	0
2010-11-03 19:30:00	0.0159429	-0.0226576	-0.0226576	-0.0226576	-0.0226576	-0.0226576	2010-11-03 19:30:00	0.00817587	-0.0255864	-0.0255864	-0.0255864	-0.0255864	-0.0255864	2010-11-02 20:50:06	-0.0338666	3.05	-0.0338666	-0.0338666	-0.0338666	-0.0338666	2010-11-03 19:30:09	0	0	0	0	0	0	0	0	0	0
2010-11-03 19:45:00	0.0163517	-0.0233657	-0.0233657	-0.0233657	-0.0233657	-0.0233657	2010-11-03 19:45:00	0.00776708	-0.0270078	-0.0270078	-0.0270078	-0.0270078	-0.0270078	2010-11-02 21:00:06	-0.0337258	2.93	-0.0337258	-0.0337258	-0.0337258	-0.0337258	2010-11-03 19:45:09	0	0	0	0	0	0	0	0	0	0
2010-11-03 20:00:00	0.0167605	-0.0240737	-0.0240737	-0.0240737	-0.0240737	-0.0240737	2010-11-03 20:00:00	0.00981104	-0.02914	-0.02914	-0.02914	-0.02914	-0.02914	2010-11-02 21:10:06	-0.0340075	2.94	-0.0340075	-0.0340075	-0.0340075	-0.0340075	2010-11-03 20:00:09	0	0	0	0	0	0	0	0	0	0
2010-11-03 20:15:00	0.0179869	-0.0254898	-0.0254898	-0.0254898	-0.0254898	-0.0254898	2010-11-03 20:15:00	0.0114462	-0.0305615	-0.0305615	-0.0305615	-0.0305615	-0.0305615	2010-11-02 21:20:06	-0.0340779	2.94	-0.0340779	-0.0340779	-0.0340779	-0.0340779	2010-11-03 20:15:09	0	0	0	0	0	0	0	0	0	0
2010-11-03 20:30:00	0.0188045	-0.0269059	-0.0269059	-0.0269059	-0.0269059	-0.0269059	2010-11-03 20:30:00	0.011855	-0.0312722	-0.0312722	-0.0312722	-0.0312722	-0.0312722	2010-11-02 21:30:06	-0.033937	2.94	-0.033937	-0.033937	-0.033937	-0.033937	2010-11-03 20:30:09	0	0	0	0	0	0	0	0	0	0
2010-11-03 20:45:00	0.0192133	-0.0269059	-0.0269059	-0.0269059	-0.0269059	-0.0269059	2010-11-03 20:45:00	0.011855	-0.031983	-0.031983	-0.031983	-0.031983	-0.031983	2010-11-02 21:40:06	-0.0345707	3.06	-0.0345707	-0.0345707	-0.0345707	-0.0345707	2010-11-03 20:45:09	0	0	0	0	0	0	0	0	0	0
2010-11-03 21:00:00	0.0188045	-0.027614	-0.027614	-0.027614	-0.027614	-0.027614	2010-11-03 21:00:00	0.0130814	-0.0326937	-0.0326937	-0.0326937	-0.0326937	-0.0326937	2010-11-02 21:50:06	-0.0343595	3	-0.0343595	-0.0343595	-0.0343595	-0.0343595	2010-11-03 21:00:09	0	0	0	0	0	0	0	0	0	0
2010-11-03 21:15:00	0.0188045	-0.027614	-0.027614	-0.027614	-0.027614	-0.027614	2010-11-03 21:15:00	0.0130814	-0.0326937	-0.0326937	-0.0326937	-0.0326937	-0.0326937	2010-11-02 22:00:06	-0.0336554	2.94	-0.0336554	-0.0336554	-0.0336554	-0.0336554	2010-11-03 21:15:09	0	0	0	0	0	0	0	0	0	0
2010-11-03 21:30:00	0.0171693	-0.0254898	-0.0254898	-0.0254898	-0.0254898	-0.0254898	2010-11-03 21:30:00	0.0122638	-0.0312722	-0.0312722	-0.0312722	-0.0312722	-0.0312722	2010-11-02 22:10:06	-0.0325289	2.82	-0.0325289	-0.0325289	-0.0325289	-0.0325289	2010-11-03 21:30:09	0	0	0	0	0	0	0	0	0	0
2010-11-03 21:45:00	0.0159429	-0.0247818	-0.0247818	-0.0247818	-0.0247818	-0.0247818	2010-11-03 21:45:00	0.011855	-0.0312722	-0.0312722	-0.0312722	-0.0312722	-0.0312722	2010-11-02 22:20:06	-0.0322472	2.82	-0.0322472	-0.0322472	-0.0322472	-0.0322472	2010-11-03 21:45:09	0	0	0	0	0	0	0	0	0	0
2010-11-03 22:00:00	0.0163517	-0.0240737	-0.0240737	-0.0240737	-0.0240737	-0.0240737	2010-11-03 22:00:00	0.0110374	-0.0298508	-0.0298508	-0.0298508	-0.0298508	-0.0298508	2010-11-02 22:30:06	-0.0317544	2.82	-0.0317544	-0.0317544	-0.0317544	-0.0317544	2010-11-03 22:00:09	0	0	0	0	0	0	0	0	0	0
2010-11-03 22:15:00	0.0151254	-0.0226576	-0.0226576	-0.0226576	-0.0226576	-0.0226576	2010-11-03 22:15:00	0.0106286	-0.0284293	-0.0284293	-0.0284293	-0.0284293	-0.0284293	2010-11-02 22:40:06	-0.0299237	2.69	-0.0299237	-0.0299237	-0.0299237	-0.0299237	2010-11-03 22:15:09	0	0	0	0	0	0	0	0	0	0
2010-11-03 22:30:00	0.013899	-0.0212415	-0.0212415	-0.0212415	-0.0212415	-0.0212415	2010-11-03 22:30:00	0.00899346	-0.0262971	-0.0262971	-0.0262971	-0.0262971	-0.0262971	2010-11-02 22:50:06	-0.0292197	2.57	-0.0292197	-0.0292197	-0.0292197	-0.0292197	2010-11-03 22:30:09	0	0	0	0	0	0	0	0	0	0
2010-11-03 22:45:00	0.0143078	-0.0205335	-0.0205335	-0.0205335	-0.0205335	-0.0205335	2010-11-03 22:45:00	0.00776708	-0.0241649	-0.0241649	-0.0241649	-0.0241649	-0.0241649	2010-11-02 23:00:06	-0.0296421	2.69	-0.0296421	-0.0296421	-0.0296421	-0.0296421	2010-11-03 22:45:09	0	0	0	0	0	0	0	0	0	0
2010-11-03 23:00:00	0.0130814	-0.0191174	-0.0191174	-0.0191174	-0.0191174	-0.0191174	2010-11-03 23:00:00	0.00776708	-0.0227434	-0.0227434	-0.0227434	-0.0227434	-0.0227434	2010-11-02 23:10:06	-0.0291492	2.57	-0.0291492	-0.0291492	-0.0291492	-0.0291492	2010-11-03 23:00:09	0	0	0	0	0	0	0	0	0	0
2010-11-03 23:15:00	0.0126726	-0.0184093	-0.0184093	-0.0184093	-0.0184093	-0.0184093	2010-11-03 23:15:00	0.00735828	-0.0206112	-0.0206112	-0.0206112	-0.0206112	-0.0206112	2010-11-02 23:20:06	-0.0282339	2.57	-0.0282339	-0.0282339	-0.0282339	-0.0282339	2010-11-03 23:15:09	0	0	0	0	0	0	0	0	0	0
2010-11-03 23:30:00	0.011855	-0.0169932	-0.0169932	-0.0169932	-0.0169932	-0.0169932	2010-11-03 23:30:00	0.00694949	-0.0191898	-0.0191898	-0.0191898	-0.0191898	-0.0191898	2010-11-02 23:30:06	-0.0276707	2.45	-0.0276707	-0.0276707	-0.0276707	-0.0276707	2010-11-03 23:30:09	0	0	0	0	0	0	0	0	0	0
2010-11-03 23:45:00	0.011855	-0.0155771	-0.0155771	-0.0155771	-0.0155771	-0.0155771	2010-11-03 23:45:00	0.00735828	-0.0177683	-0.0177683	-0.0177683	-0.0177683	-0.0177683	2010-11-02 23:40:06	-0.027389	2.57	-0.027389	-0.027389	-0.027389	-0.027389	2010-11-03 23:45:09	0	0	0	0	0	0	0	0	0	0
2010-11-04	0.0114462	-0.014161	-0.014161	-0.014161	-0.014161	-0.014161	2010-11-04	0.00694949	-0.0149254	-0.0149254	-0.0149254	-0.0149254	-0.0149254	2010-11-02 23:50:06	-0.027389	2.57	-0.027389	-0.027389	-0.027389	-0.027389	2010-11-04 00:00:09	0	0	0	0	0	0	0	0	0	0
2010-11-04 00:15:00	0.0106286	-0.0127449	-0.0127449	-0.0127449	-0.0127449	-0.0127449	2010-11-04 00:15:00	0.00572311	-0.0127932	-0.0127932	-0.0127932	-0.0127932	-0.0127932	2010-11-03 00:00:06	-0.0271778	2.57	-0.0271778	-0.0271778	-0.0271778	-0.0271778	2010-11-04 00:15:09	0	0	0	0	0	0	0	0	0	0
2010-11-04 00:30:00	0.00940225	-0.0113288	-0.0113288	-0.0113288	-0.0113288	-0.0113288	2010-11-04 00:30:00	0.00449673	-0.010661	-0.010661	-0.010661	-0.010661	-0.010661	2010-11-03 00:10:06	-0.0271778	2.57	-0.0271778	-0.0271778	-0.0271778	-0.0271778	2010-11-04 00:30:09	0	0	0	0	0	0	0	0	0	0
2010-11-04 00:45:00	0.00858466	-0.00991271	-0.00991271	-0.00991271	-0.00991271	-0.00991271	2010-11-04 00:45:00	0.00367914	-0.00781806	-0.00781806	-0.00781806	-0.00781806	-0.00781806	2010-11-03 00:20:06	-0.027037	2.57	-0.027037	-0.027037	-0.027037	-0.027037	2010-11-04 00:45:09	0	0	0	0	0	0	0	0	0	0
2010-11-04 01:00:00	0.00817587	-0.0084966	-0.0084966	-0.0084966	-0.0084966	-0.0084966	2010-11-04 01:00:00	0.00286155	-0.00568586	-0.00568586	-0.00568586	-0.00568586	-0.00568586	2010-11-03 00:30:06	-0.0277411	2.57	-0.0277411	-0.0277411	-0.0277411	-0.0277411	2010-11-04 01:00:09	0	0	0	0	0	0	0	0	0	0
2010-11-04 01:15:00	0.00572311	-0.0056644	-0.0056644	-0.0056644	-0.0056644	-0.0056644	2010-11-04 01:15:00	0.00286155	-0.00355366	-0.00355366	-0.00355366	-0.00355366	-0.00355366	2010-11-03 00:40:06	-0.0279523	2.69	-0.0279523	-0.0279523	-0.0279523	-0.0279523	2010-11-04 01:15:09	0	0	0	0	0	0	0	0	0	0
2010-11-04 01:30:00	0.0061319	-0.0042483	-0.0042483	-0.0042483	-0.0042483	-0.0042483	2010-11-04 01:30:00	0.00163517	-0.00142147	-0.00142147	-0.00142147	-0.00142147	-0.00142147	2010-11-03 00:50:06	-0.0275298	2.57	-0.0275298	-0.0275298	-0.0275298	-0.0275298	2010-11-04 01:30:09	0	0	0	0	0	0	0	0	0	0
2010-11-04 01:45:00	0.00531432	-0.00354025	-0.00354025	-0.00354025	-0.00354025	-0.00354025	2010-11-04 01:45:00	0.000408793	0.000710733	0.000710733	0.000710733	0.000710733	0.000710733	2010-11-03 01:00:06	-0.0275298	2.69	-0.0275298	-0.0275298	-0.0275298	-0.0275298	2010-11-04 01:45:09	0	0	0	0	0	0	0	0	0	0
2010-11-04 02:00:00	0.00408793	-0.00212415	-0.00212415	-0.00212415	-0.00212415	-0.00212415	2010-11-04 02:00:00	-0.000408793	0.00284293	0.00284293	0.00284293	0.00284293	0.00284293	2010-11-03 01:10:06	-0.0280227	2.69	-0.0280227	-0.0280227	-0.0280227	-0.0280227	2010-11-04 02:00:09	0	0	0	0	0	0	0	0	0	0
2010-11-04 02:15:00	0.00449673	-0.00070805	-0.00070805	-0.00070805	-0.00070805	-0.00070805	2010-11-04 02:15:00	-0.00122638	0.00497513	0.00497513	0.00497513	0.00497513	0.00497513	2010-11-03 01:20:06	-0.0276707	2.69	-0.0276707	-0.0276707	-0.0276707	-0.0276707	2010-11-04 02:15:09	0	0	0	0	0	0	0	0	0	0
2010-11-04 02:30:00	0.00245276	0.00070805	0.00070805	0.00070805	0.00070805	0.00070805	2010-11-04 02:30:00	-0.00163517	0.00639659	0.00639659	0.00639659	0.00639659	0.00639659	2010-11-03 01:30:06	-0.0279523	2.69	-0.0279523	-0.0279523	-0.0279523	-0.0279523	2010-11-04 02:30:09	0	0	0	0	0	0	0	0	0	0
2010-11-04 02:45:00	0.00245276	0.0014161	0.0014161	0.0014161	0.0014161	0.0014161	2010-11-04 02:45:00	-0.00245276	0.00781806	0.00781806	0.00781806	0.00781806	0.00781806	2010-11-03 01:40:06	-0.0268962	2.69	-0.0268962	-0.0268962	-0.0268962	-0.0268962	2010-11-04 02:45:09	0	0	0	0	0	0	0	0	0	0
2010-11-04 03:00:00	0.00204397	0.0028322	0.0028322	0.0028322	0.0028322	0.0028322	2010-11-04 03:00:00	-0.00245276	0.00852879	0.00852879	0.00852879	0.00852879	0.00852879	2010-11-03 01:50:06	-0.0252064	2.45	-0.0252064	-0.0252064	-0.0252064	-0.0252064	2010-11-04 03:00:09	0	0	0	0	0	0	0	0	0	0
2010-11-04 03:15:00	0.00204397	0.0028322	0.0028322	0.0028322	0.0028322	0.0028322	2010-11-04 03:15:00	-0.00245276	0.00923952	0.00923952	0.00923952	0.00923952	0.00923952	2010-11-03 02:00:06	-0.0233757	2.33	-0.0233757	-0.0233757	-0.0233757	-0.0233757	2010-11-04 03:15:09	0	0	0	0	0	0	0	0	0	0
2010-11-04 03:30:00	0.00286155	0.00212415	0.00212415	0.00212415	0.00212415	0.00212415	2010-11-04 03:30:00	-0.00286155	0.00995026	0.00995026	0.00995026	0.00995026	0.00995026	2010-11-03 02:10:06	-0.0235165	2.33	-0.0235165	-0.0235165	-0.0235165	-0.0235165	2010-11-04 03:30:09	0	0	0	0	0	0	0	0	0	0
2010-11-04 03:45:00	0.00122638	0.00354025	0.00354025	0.00354025	0.00354025	0.00354025	2010-11-04 03:45:00	-0.00367914	0.00995026	0.00995026	0.00995026	0.00995026	0.00995026	2010-11-03 02:20:06	-0.0222492	2.21	-0.0222492	-0.0222492	-0.0222492	-0.0222492	2010-11-04 03:45:09	0	0	0	0	0	0	0	0	0	0
2010-11-04 04:00:00	0.00122638	0.00354025	0.00354025	0.00354025	0.00354025	0.00354025	2010-11-04 04:00:00	-0.00367914	0.00995026	0.00995026	0.00995026	0.00995026	0.00995026	2010-11-03 02:30:06	-0.0219675	2.21	-0.0219675	-0.0219675	-0.0219675	-0.0219675	2010-11-04 04:00:09	0	0	0	0	0	0	0	0	0	0
2010-11-04 04:15:00	0.00122638	0.00354025	0.00354025	0.00354025	0.00354025	0.00354025	2010-11-04 04:15:00	-0.00367914	0.00995026	0.00995026	0.00995026	0.00995026	0.00995026	2010-11-03 02:40:06	-0.0216155	2.21	-0.0216155	-0.0216155	-0.0216155	-0.0216155	2010-11-04 04:15:09	0	0	0	0	0	0	0	0	0	0
2010-11-04 04:30:00	0.000817587	0.00354025	0.00354025	0.00354025	0.00354025	0.00354025	2010-11-04 04:30:00	-0.00286155	0.00923952	0.00923952	0.00923952	0.00923952	0.00923952	2010-11-03 02:50:06	-0.0216859	2.21	-0.0216859	-0.0216859	-0.0216859	-0.0216859	2010-11-04 04:30:09	0	0	0	0	0	0	0	0	0	0
2010-11-04 04:45:00	0.00204397	0.0028322	0.0028322	0.0028322	0.0028322	0.0028322	2010-11-04 04:45:00	-0.00245276	0.00852879	0.00852879	0.00852879	0.00852879	0.00852879	2010-11-03 03:00:06	-0.0216155	2.21	-0.0216155	-0.0216155	-0.0216155	-0.0216155	2010-11-04 04:45:09	0	0	0	0	0	0	0	0	0	0
2010-11-04 05:00:00	0.00245276	0.0014161	0.0014161	0.0014161	0.0014161	0.0014161	2010-11-04 05:00:00	-0.00286155	0.00781806	0.00781806	0.00781806	0.00781806	0.00781806	2010-11-03 03:10:06	-0.0217563	2.22	-0.0217563	-0.0217563	-0.0217563	-0.0217563	2010-11-04 05:00:09	0	0	0	0	0	0	0	0	0	0
2010-11-04 05:15:00	0.00163517	0.00212415	0.00212415	0.00212415	0.00212415	0.00212415	2010-11-04 05:15:00	-0.00408793	0.00710733	0.00710733	0.00710733	0.00710733	0.00710733	2010-11-03 03:20:06	-0.0216859	2.23	-0.0216859	-0.0216859	-0.0216859	-0.0216859	2010-11-04 05:15:09	0	0	0	0	0	0	0	0	0	0
2010-11-04 05:30:00	0.000408793	0.00212415	0.00212415	0.00212415	0.00212415	0.00212415	2010-11-04 05:30:00	-0.00408793	0.00639659	0.00639659	0.00639659	0.00639659	0.00639659	2010-11-03 03:30:06	-0.0214747	2.24	-0.0214747	-0.0214747	-0.0214747	-0.0214747	2010-11-04 05:30:09	0	0	0	0	0	0	0	0	0	0
2010-11-04 05:45:00	0.00122638	0.00070805	0.00070805	0.00070805	0.00070805	0.00070805	2010-11-04 05:45:00	-0.00204397	0.0042644	0.0042644	0.0042644	0.0042644	0.0042644	2010-11-03 03:40:06	-0.0218971	2.3	-0.0218971	-0.0218971	-0.0218971	-0.0218971	2010-11-04 05:45:09	0	0	0	0	0	0	0	0	0	0
2010-11-04 06:00:00	0.00286155	-0.00070805	-0.00070805	-0.00070805	-0.00070805	-0.00070805	2010-11-04 06:00:00	-0.00204397	0.00284293	0.00284293	0.00284293	0.00284293	0.00284293	2010-11-03 03:50:06	-0.0226012	2.36	-0.0226012	-0.0226012	-0.0226012	-0.0226012	2010-11-04 06:00:09	0	0	0	0	0	0	0	0	0	0
2010-11-04 06:15:00	0.00286155	-0.00212415	-0.00212415	-0.00212415	-0.00212415	-0.00212415	2010-11-04 06:15:00	-0.000817587	0.000710733	0.000710733	0.000710733	0.000710733	0.000710733	2010-11-03 04:00:06	-0.0226012	2.36	-0.0226012	-0.0226012	-0.0226012	-0.0226012	2010-11-04 06:15:08	0	0	0	0	0	0	0	0	0	0
2010-11-04 06:30:00	0.00367914	-0.0042483	-0.0042483	-0.0042483	-0.0042483	-0.0042483	2010-11-04 06:30:00	-0.000817587	-0.00142147	-0.00142147	-0.00142147	-0.00142147	-0.00142147	2010-11-03 04:10:06	-0.0230941	2.49	-0.0230941	-0.0230941	-0.0230941	-0.0230941	2010-11-04 06:30:08	0	0	0	0	0	0	0	0	0	0
2010-11-04 06:45:00	0.00408793	-0.00495635	-0.00495635	-0.00495635	-0.00495635	-0.00495635	2010-11-04 06:45:00	0.000817587	-0.00355366	-0.00355366	-0.00355366	-0.00355366	-0.00355366	2010-11-03 04:20:06	-0.0222492	2.49	-0.0222492	-0.0222492	-0.0222492	-0.0222492	2010-11-04 06:45:08	0	0	0	0	0	0	0	0	0	0
2010-11-04 07:00:00	0.0061319	-0.0070805	-0.0070805	-0.0070805	-0.0070805	-0.0070805	2010-11-04 07:00:00	0.00286155	-0.00568586	-0.00568586	-0.00568586	-0.00568586	-0.00568586	2010-11-03 04:30:06	-0.0237982	2.49	-0.0237982	-0.0237982	-0.0237982	-0.0237982	2010-11-04 07:00:08	0	0	0	0	0	0	0	0	0	0
2010-11-04 07:15:00	0.00694949	-0.0084966	-0.0084966	-0.0084966	-0.0084966	-0.0084966	2010-11-04 07:15:00	0.00408793	-0.00781806	-0.00781806	-0.00781806	-0.00781806	-0.00781806	2010-11-03 04:40:06	-0.0237982	2.49	-0.0237982	-0.0237982	-0.0237982	-0.0237982	2010-11-04 07:15:08	0	0	0	0	0	0	0	0	0	0
2010-11-04 07:30:00	0.00981104	-0.0106208	-0.0106208	-0.0106208	-0.0106208	-0.0106208	2010-11-04 07:30:00	0.00449673	-0.00995026	-0.00995026	-0.00995026	-0.00995026	-0.00995026	2010-11-03 04:50:06	-0.0236574	2.49	-0.0236574	-0.0236574	-0.0236574	-0.0236574	2010-11-04 07:30:08	0	0	0	0	0	0	0	0	0	0
2010-11-04 07:45:00	0.0102198	-0.0113288	-0.0113288	-0.0113288	-0.0113288	-0.0113288	2010-11-04 07:45:00	0.00449673	-0.010661	-0.010661	-0.010661	-0.010661	-0.010661	2010-11-03 05:00:06	-0.023939	2.49	-0.023939	-0.023939	-0.023939	-0.023939	2010-11-04 07:45:08	0	0	0	0	0	0	0	0	0	0
2010-11-04 08:00:00	0.0106286	-0.0120369	-0.0120369	-0.0120369	-0.0120369	-0.0120369	2010-11-04 08:00:00	0.00531432	-0.0127932	-0.0127932	-0.0127932	-0.0127932	-0.0127932	2010-11-03 05:10:06	-0.0244319	2.49	-0.0244319	-0.0244319	-0.0244319	-0.0244319	2010-11-04 08:00:08	0	0	0	0	0	0	0	0	0	0
2010-11-04 08:15:00	0.011855	-0.0127449	-0.0127449	-0.0127449	-0.0127449	-0.0127449	2010-11-04 08:15:00	0.00531432	-0.0135039	-0.0135039	-0.0135039	-0.0135039	-0.0135039	2010-11-03 05:20:06	-0.0247135	2.49	-0.0247135	-0.0247135	-0.0247135	-0.0247135	2010-11-04 08:15:08	0	0	0	0	0	0	0	0	0	0
2010-11-04 08:30:00	0.0114462	-0.0127449	-0.0127449	-0.0127449	-0.0127449	-0.0127449	2010-11-04 08:30:00	0.00408793	-0.0142147	-0.0142147	-0.0142147	-0.0142147	-0.0142147	2010-11-03 05:30:06	-0.024291	2.49	-0.024291	-0.024291	-0.024291	-0.024291	2010-11-04 08:30:08	0	0	0	0	0	0	0	0	0	0
2010-11-04 08:45:00	0.0102198	-0.0120369	-0.0120369	-0.0120369	-0.0120369	-0.0120369	2010-11-04 08:45:00	0.00245276	-0.0142147	-0.0142147	-0.0142147	-0.0142147	-0.0142147	2010-11-03 05:40:06	-0.0235869	2.37	-0.0235869	-0.0235869	-0.0235869	-0.0235869	2010-11-04 08:45:08	0	0	0	0	0	0	0	0	0	0
2010-11-04 09:00:00	0.0102198	-0.0120369	-0.0120369	-0.0120369	-0.0120369	-0.0120369	2010-11-04 09:00:00	0.00286155	-0.0142147	-0.0142147	-0.0142147	-0.0142147	-0.0142147	2010-11-03 05:50:06	-0.0225308	2.27	-0.0225308	-0.0225308	-0.0225308	-0.0225308	2010-11-04 09:00:08	0	0	0	0	0	0	0	0	0	0
2010-11-04 09:15:00	0.00940225	-0.0120369	-0.0120369	-0.0120369	-0.0120369	-0.0120369	2010-11-04 09:15:00	0.00122638	-0.0149254	-0.0149254	-0.0149254	-0.0149254	-0.0149254	2010-11-03 06:00:06	-0.0225308	2.27	-0.0225308	-0.0225308	-0.0225308	-0.0225308	2010-11-04 09:15:08	0	0	0	0	0	0	0	0	0	0
2010-11-04 09:30:00	0.00899346	-0.0120369	-0.0120369	-0.0120369	-0.0120369	-0.0120369	2010-11-04 09:30:00	0.00204397	-0.0149254	-0.0149254	-0.0149254	-0.0149254	-0.0149254	2010-11-03 06:10:06	-0.0235165	2.33	-0.0235165	-0.0235165	-0.0235165	-0.0235165	2010-11-04 09:30:08	0	0	0	0	0	0	0	0	0	0
2010-11-04 09:45:00	0.00940225	-0.0120369	-0.0120369	-0.0120369	-0.0120369	-0.0120369	2010-11-04 09:45:00	0.00163517	-0.0149254	-0.0149254	-0.0149254	-0.0149254	-0.0149254	2010-11-03 06:20:06	-0.0245023	2.52	-0.0245023	-0.0245023	-0.0245023	-0.0245023	2010-11-04 09:45:08	0	0	0	0	0	0	0	0	0	0
2010-11-04 10:00:00	0.00899346	-0.0120369	-0.0120369	-0.0120369	-0.0120369	-0.0120369	2010-11-04 10:00:00	0.000817587	-0.0142147	-0.0142147	-0.0142147	-0.0142147	-0.0142147	2010-11-03 06:30:06	-0.0249247	2.52	-0.0249247	-0.0249247	-0.0249247	-0.0249247	2010-11-04 10:00:08	0	0	0	0	0	0	0	0	0	0
2010-11-04 10:15:00	0.00817587	-0.0106208	-0.0106208	-0.0106208	-0.0106208	-0.0106208	2010-11-04 10:15:00	0	-0.0135039	-0.0135039	-0.0135039	-0.0135039	-0.0135039	2010-11-03 06:40:06	-0.0266849	2.64	-0.0266849	-0.0266849	-0.0266849	-0.0266849	2010-11-04 10:15:08	0	0	0	0	0	0	0	0	0	0
2010-11-04 10:30:00	0.0065407	-0.00920466	-0.00920466	-0.00920466	-0.00920466	-0.00920466	2010-11-04 10:30:00	-0.00122638	-0.0113717	-0.0113717	-0.0113717	-0.0113717	-0.0113717	2010-11-03 06:50:06	-0.0284452	2.76	-0.0284452	-0.0284452	-0.0284452	-0.0284452	2010-11-04 10:30:08	0	0	0	0	0	0	0	0	0	0
2010-11-04 10:45:00	0.00367914	-0.0070805	-0.0070805	-0.0070805	-0.0070805	-0.0070805	2010-11-04 10:45:00	-0.00367914	-0.00995026	-0.00995026	-0.00995026	-0.00995026	-0.00995026	2010-11-03 07:00:06	-0.028586	2.81	-0.028586	-0.028586	-0.028586	-0.028586	2010-11-04 10:45:08	0	0	0	0	0	0	0	0	0	0
2010-11-04 11:00:00	0.00204397	-0.00495635	-0.00495635	-0.00495635	-0.00495635	-0.00495635	2010-11-04 11:00:00	-0.00490552	-0.00781806	-0.00781806	-0.00781806	-0.00781806	-0.00781806	2010-11-03 07:10:06	-0.0299237	2.86	-0.0299237	-0.0299237	-0.0299237	-0.0299237	2010-11-04 11:00:08	0	0	0	0	0	0	0	0	0	0
2010-11-04 11:15:00	0	-0.00212415	-0.00212415	-0.00212415	-0.00212415	-0.00212415	2010-11-04 11:15:00	-0.00735828	-0.00497513	-0.00497513	-0.00497513	-0.00497513	-0.00497513	2010-11-03 07:20:06	-0.0314727	2.98	-0.0314727	-0.0314727	-0.0314727	-0.0314727	2010-11-04 11:15:08	0	0	0	0	0	0	0	0	0	0
2010-11-04 11:30:00	-0.00245276	0	0	0	0	0	2010-11-04 11:30:00	-0.00981104	-0.0021322	-0.0021322	-0.0021322	-0.0021322	-0.0021322	2010-11-03 07:30:06	-0.0333738	3.22	-0.0333738	-0.0333738	-0.0333738	-0.0333738	2010-11-04 11:30:08	0	0	0	0	0	0	0	0	0	0
2010-11-04 11:45:00	-0.00408793	0.0028322	0.0028322	0.0028322	0.0028322	0.0028322	2010-11-04 11:45:00	-0.0114462	0	0	0	0	0	2010-11-03 07:40:06	-0.0340075	3.22	-0.0340075	-0.0340075	-0.0340075	-0.0340075	2010-11-04 11:45:08	0	0	0	0	0	0	0	0	0	0
2010-11-04 12:00:00	-0.0061319	0.0056644	0.0056644	0.0056644	0.0056644	0.0056644	2010-11-04 12:00:00	-0.013899	0.00284293	0.00284293	0.00284293	0.00284293	0.00284293	2010-11-03 07:50:06	-0.0342891	3.27	-0.0342891	-0.0342891	-0.0342891	-0.0342891	2010-11-04 12:00:08	0	0	0	0	0	0	0	0	0	0
2010-11-04 12:15:00	-0.00858466	0.0084966	0.0084966	0.0084966	0.0084966	0.0084966	2010-11-04 12:15:00	-0.0163517	0.00639659	0.00639659	0.00639659	0.00639659	0.00639659	2010-11-03 08:00:06	-0.0346411	3.32	-0.0346411	-0.0346411	-0.0346411	-0.0346411	2010-11-04 12:15:08	0	0	0	0	0	0	0	0	0	0
2010-11-04 12:30:00	-0.0110374	0.0106208	0.0106208	0.0106208	0.0106208	0.0106208	2010-11-04 12:30:00	-0.0179869	0.00923952	0.00923952	0.00923952	0.00923952	0.00923952	2010-11-03 08:10:06	-0.0344299	3.31	-0.0344299	-0.0344299	-0.0344299	-0.0344299	2010-11-04 12:30:08	0	0	0	0	0	0	0	0	0	0
2010-11-04 12:45:00	-0.0130814	0.013453	0.013453	0.013453	0.013453	0.013453	2010-11-04 12:45:00	-0.0208485	0.0127932	0.0127932	0.0127932	0.0127932	0.0127932	2010-11-03 08:20:06	-0.0345707	3.31	-0.0345707	-0.0345707	-0.0345707	-0.0345707	2010-11-04 12:45:08	0	0	0	0	0	0	0	0	0	0
2010-11-04 13:00:00	-0.0143078	0.0162852	0.0162852	0.0162852	0.0162852	0.0162852	2010-11-04 13:00:00	-0.0228924	0.0156361	0.0156361	0.0156361	0.0156361	0.0156361	2010-11-03 08:30:06	-0.0347115	3.29	-0.0347115	-0.0347115	-0.0347115	-0.0347115	2010-11-04 13:00:08	0	0	0	0	0	0	0	0	0	0
2010-11-04 13:15:00	-0.0167605	0.0184093	0.0184093	0.0184093	0.0184093	0.0184093	2010-11-04 13:15:00	-0.0245276	0.0177683	0.0177683	0.0177683	0.0177683	0.0177683	2010-11-03 08:40:06	-0.0345003	3.28	-0.0345003	-0.0345003	-0.0345003	-0.0345003	2010-11-04 13:15:08	0	0	0	0	0	0	0	0	0	0
2010-11-04 13:30:00	-0.0171693	0.0205335	0.0205335	0.0205335	0.0205335	0.0205335	2010-11-04 13:30:00	-0.0261628	0.0206112	0.0206112	0.0206112	0.0206112	0.0206112	2010-11-03 08:50:06	-0.0345707	3.27	-0.0345707	-0.0345707	-0.0345707	-0.0345707	2010-11-04 13:30:08	0	0	0	0	0	0	0	0	0	0
2010-11-04 13:45:00	-0.0188045	0.0219496	0.0219496	0.0219496	0.0219496	0.0219496	2010-11-04 13:45:00	-0.0269804	0.0227434	0.0227434	0.0227434	0.0227434	0.0227434	2010-11-03 09:00:06	-0.0346411	3.26	-0.0346411	-0.0346411	-0.0346411	-0.0346411	2010-11-04 13:45:08	0	0	0	0	0	0	0	0	0	0
2010-11-04 14:00:00	-0.0200309	0.0233657	0.0233657	0.0233657	0.0233657	0.0233657	2010-11-04 14:00:00	-0.0269804	0.0234542	0.0234542	0.0234542	0.0234542	0.0234542	2010-11-03 09:10:06	-0.0347819	3.24	-0.0347819	-0.0347819	-0.0347819	-0.0347819	2010-11-04 14:00:08	0	0	0	0	0	0	0	0	0	0
2010-11-04 14:15:00	-0.0200309	0.0233657	0.0233657	0.0233657	0.0233657	0.0233657	2010-11-04 14:15:00	-0.0282068	0.0248756	0.0248756	0.0248756	0.0248756	0.0248756	2010-11-03 09:20:06	-0.0342891	3.24	-0.0342891	-0.0342891	-0.0342891	-0.0342891	2010-11-04 14:15:08	0	0	0	0	0	0	0	0	0	0
2010-11-04 14:30:00	-0.0204397	0.0240737	0.0240737	0.0240737	0.0240737	0.0240737	2010-11-04 14:30:00	-0.0286155	0.0262971	0.0262971	0.0262971	0.0262971	0.0262971	2010-11-03 09:30:06	-0.0341483	3.23	-0.0341483	-0.0341483	-0.0341483	-0.0341483	2010-11-04 14:30:08	0	0	0	0	0	0	0	0	0	0
2010-11-04 14:45:00	-0.0208485	0.0247818	0.0247818	0.0247818	0.0247818	0.0247818	2010-11-04 14:45:00	-0.0298419	0.0270078	0.0270078	0.0270078	0.0270078	0.0270078	2010-11-03 09:40:06	-0.033937	3.23	-0.033937	-0.033937	-0.033937	-0.033937	2010-11-04 14:45:08	0	0	0	0	0	0	0	0	0	0
2010-11-04 15:00:00	-0.0216661	0.0254898	0.0254898	0.0254898	0.0254898	0.0254898	2010-11-04 15:00:00	-0.0310683	0.02914	0.02914	0.02914	0.02914	0.02914	2010-11-03 09:50:06	-0.033585	3.22	-0.033585	-0.033585	-0.033585	-0.033585	2010-11-04 15:00:08	0	0	0	0	0	0	0	0	0	0
2010-11-04 15:15:00	-0.0220748	0.0261979	0.0261979	0.0261979	0.0261979	0.0261979	2010-11-04 15:15:00	-0.0314771	0.02914	0.02914	0.02914	0.02914	0.02914	2010-11-03 10:00:06	-0.0337962	3.27	-0.0337962	-0.0337962	-0.0337962	-0.0337962	2010-11-04 15:15:08	0	0	0	0	0	0	0	0	0	0
2010-11-04 15:30:00	-0.0228924	0.0269059	0.0269059	0.0269059	0.0269059	0.0269059	2010-11-04 15:30:00	-0.0318859	0.0298508	0.0298508	0.0298508	0.0298508	0.0298508	2010-11-03 10:10:06	-0.0331625	3.2	-0.0331625	-0.0331625	-0.0331625	-0.0331625	2010-11-04 15:30:08	0	0	0	0	0	0	0	0	0	0
2010-11-04 15:45:00	-0.0224836	0.0269059	0.0269059	0.0269059	0.0269059	0.0269059	2010-11-04 15:45:00	-0.0310683	0.0298508	0.0298508	0.0298508	0.0298508	0.0298508	2010-11-03 10:20:06	-0.0329513	3.2	-0.0329513	-0.0329513	-0.0329513	-0.0329513	2010-11-04 15:45:08	0	0	0	0	0	0	0	0	0	0
2010-11-04 16:00:00	-0.0224836	0.0261979	0.0261979	0.0261979	0.0261979	0.0261979	2010-11-04 16:00:00	-0.0310683	0.02914	0.02914	0.02914	0.02914	0.02914	2010-11-03 10:30:06	-0.0309799	2.95	-0.0309799	-0.0309799	-0.0309799	-0.0309799	2010-11-04 16:00:08	0	0	0	0	0	0	0	0	0	0
2010-11-04 16:15:00	-0.0224836	0.0254898	0.0254898	0.0254898	0.0254898	0.0254898	2010-11-04 16:15:00	-0.0306595	0.0284293	0.0284293	0.0284293	0.0284293	0.0284293	2010-11-03 10:40:06	-0.028938	2.81	-0.028938	-0.028938	-0.028938	-0.028938	2010-11-04 16:15:08	0	0	0	0	0	0	0	0	0	0
2010-11-04 16:30:00	-0.0224836	0.0254898	0.0254898	0.0254898	0.0254898	0.0254898	2010-11-04 16:30:00	-0.0310683	0.0277186	0.0277186	0.0277186	0.0277186	0.0277186	2010-11-03 10:50:06	-0.028938	2.8	-0.028938	-0.028938	-0.028938	-0.028938	2010-11-04 16:30:08	0	0	0	0	0	0	0	0	0	0
2010-11-04 16:45:00	-0.0224836	0.0254898	0.0254898	0.0254898	0.0254898	0.0254898	2010-11-04 16:45:00	-0.0294331	0.0262971	0.0262971	0.0262971	0.0262971	0.0262971	2010-11-03 11:00:06	-0.0285156	2.79	-0.0285156	-0.0285156	-0.0285156	-0.0285156	2010-11-04 16:45:08	0	0	0	0	0	0	0	0	0	0
2010-11-04 17:00:00	-0.0208485	0.0247818	0.0247818	0.0247818	0.0247818	0.0247818	2010-11-04 17:00:00	-0.0294331	0.0255864	0.0255864	0.0255864	0.0255864	0.0255864	2010-11-03 11:10:06	-0.0269666	2.67	-0.0269666	-0.0269666	-0.0269666	-0.0269666	2010-11-04 17:00:08	0	0	0	0	0	0	0	0	0	0
2010-11-04 17:15:00	-0.0220748	0.0240737	0.0240737	0.0240737	0.0240737	0.0240737	2010-11-04 17:15:00	-0.0294331	0.0241649	0.0241649	0.0241649	0.0241649	0.0241649	2010-11-03 11:20:06	-0.0263329	2.55	-0.0263329	-0.0263329	-0.0263329	-0.0263329	2010-11-04 17:15:08	0	0	0	0	0	0	0	0	0	0
2010-11-04 17:30:00	-0.0208485	0.0233657	0.0233657	0.0233657	0.0233657	0.0233657	2010-11-04 17:30:00	-0.0273892	0.0220327	0.0220327	0.0220327	0.0220327	0.0220327	2010-11-03 11:30:06	-0.024291	2.43	-0.024291	-0.024291	-0.024291	-0.024291	2010-11-04 17:30:08	0	0	0	0	0	0	0	0	0	0
2010-11-04 17:45:00	-0.0220748	0.0226576	0.0226576	0.0226576	0.0226576	0.0226576	2010-11-04 17:45:00	-0.0282068	0.0206112	0.0206112	0.0206112	0.0206112	0.0206112	2010-11-03 11:40:06	-0.0228829	2.29	-0.0228829	-0.0228829	-0.0228829	-0.0228829	2010-11-04 17:45:08	0	0	0	0	0	0	0	0	0	0
2010-11-04 18:00:00	-0.0208485	0.0212415	0.0212415	0.0212415	0.0212415	0.0212415	2010-11-04 18:00:00	-0.0261628	0.0177683	0.0177683	0.0177683	0.0177683	0.0177683	2010-11-03 11:50:06	-0.0212635	2.15	-0.0212635	-0.0212635	-0.0212635	-0.0212635	2010-11-04 18:00:08	0	0	0	0	0	0	0	0	0	0
2010-11-04 18:15:00	-0.0200309	0.0198254	0.0198254	0.0198254	0.0198254	0.0198254	2010-11-04 18:15:00	-0.0261628	0.0163469	0.0163469	0.0163469	0.0163469	0.0163469	2010-11-03 12:00:06	-0.0202777	2.01	-0.0202777	-0.0202777	-0.0202777	-0.0202777	2010-11-04 18:15:08	0	0	0	0	0	0	0	0	0	0
2010-11-04 18:30:00	-0.0196221	0.0184093	0.0184093	0.0184093	0.0184093	0.0184093	2010-11-04 18:30:00	-0.0261628	0.0149254	0.0149254	0.0149254	0.0149254	0.0149254	2010-11-03 12:10:06	-0.0180951	1.88	-0.0180951	-0.0180951	-0.0180951	-0.0180951	2010-11-04 18:30:08	0	0	0	0	0	0	0	0	0	0
2010-11-04 18:45:00	-0.0196221	0.0177013	0.0177013	0.0177013	0.0177013	0.0177013	2010-11-04 18:45:00	-0.0261628	0.0127932	0.0127932	0.0127932	0.0127932	0.0127932	2010-11-03 12:20:06	-0.0166165	1.75	-0.0166165	-0.0166165	-0.0166165	-0.0166165	2010-11-04 18:45:08	0	0	0	0	0	0	0	0	0	0
2010-11-04 19:00:00	-0.0196221	0.0169932	0.0169932	0.0169932	0.0169932	0.0169932	2010-11-04 19:00:00	-0.0261628	0.0113717	0.0113717	0.0113717	0.0113717	0.0113717	2010-11-03 12:30:06	-0.0171093	1.75	-0.0171093	-0.0171093	-0.0171093	-0.0171093	2010-11-04 19:00:08	0	0	0	0	0	0	0	0	0	0
2010-11-04 19:15:00	-0.0196221	0.0162852	0.0162852	0.0162852	0.0162852	0.0162852	2010-11-04 19:15:00	-0.0253452	0.00923952	0.00923952	0.00923952	0.00923952	0.00923952	2010-11-03 12:40:06	-0.0151379	1.62	-0.0151379	-0.0151379	-0.0151379	-0.0151379	2010-11-04 19:15:08	0	0	0	0	0	0	0	0	0	0
2010-11-04 19:30:00	-0.0196221	0.0148691	0.0148691	0.0148691	0.0148691	0.0148691	2010-11-04 19:30:00	-0.0249364	0.00781806	0.00781806	0.00781806	0.00781806	0.00781806	2010-11-03 12:50:06	-0.013096	1.38	-0.013096	-0.013096	-0.013096	-0.013096	2010-11-04 19:30:08	0	0	0	0	0	0	0	0	0	0
2010-11-04 19:45:00	-0.0179869	0.0127449	0.0127449	0.0127449	0.0127449	0.0127449	2010-11-04 19:45:00	-0.0245276	0.00568586	0.00568586	0.00568586	0.00568586	0.00568586	2010-11-03 13:00:06	-0.0118991	1.26	-0.0118991	-0.0118991	-0.0118991	-0.0118991	2010-11-04 19:45:08	0	0	0	0	0	0	0	0	0	0
2010-11-04 20:00:00	-0.0167605	0.0113288	0.0113288	0.0113288	0.0113288	0.0113288	2010-11-04 20:00:00	-0.0241188	0.0042644	0.0042644	0.0042644	0.0042644	0.0042644	2010-11-03 13:10:06	-0.0104205	1.24	-0.0104205	-0.0104205	-0.0104205	-0.0104205	2010-11-04 20:00:08	0	0	0	0	0	0	0	0	0	0
2010-11-04 20:15:00	-0.0175781	0.0106208	0.0106208	0.0106208	0.0106208	0.0106208	2010-11-04 20:15:00	-0.02371	0.0021322	0.0021322	0.0021322	0.0021322	0.0021322	2010-11-03 13:20:06	-0.00971641	1.11	-0.00971641	-0.00971641	-0.00971641	-0.00971641	2010-11-04 20:15:08	0	0	0	0	0	0	0	0	0	0
2010-11-04 20:30:00	-0.0163517	0.00920466	0.00920466	0.00920466	0.00920466	0.00920466	2010-11-04 20:30:00	-0.0224836	0.000710733	0.000710733	0.000710733	0.000710733	0.000710733	2010-11-03 13:30:06	-0.00901233	0.98	-0.00901233	-0.00901233	-0.00901233	-0.00901233	2010-11-04 20:30:08	0	0	0	0	0	0	0	0	0	0
2010-11-04 20:45:00	-0.0147166	0.0084966	0.0084966	0.0084966	0.0084966	0.0084966	2010-11-04 20:45:00	-0.0216661	-0.000710733	-0.000710733	-0.000710733	-0.000710733	-0.000710733	2010-11-03 13:32:46	-0.00739292	0.98	-0.00739292	-0.00739292	-0.00739292	-0.00739292	2010-11-04 20:45:08	0	0	0	0	0	0	0	0	0	0
2010-11-04 21:00:00	-0.0143078	0.00778855	0.00778855	0.00778855	0.00778855	0.00778855	2010-11-04 21:00:00	-0.0216661	-0.00142147	-0.00142147	-0.00142147	-0.00142147	-0.00142147	2010-11-03 13:40:06	-0.00795619	0.98	-0.00795619	-0.00795619	-0.00795619	-0.00795619	2010-11-04 21:00:08	0	0	0	0	0	0	0	0	0	0
2010-11-04 21:15:00	-0.0151254	0.0084966	0.0084966	0.0084966	0.0084966	0.0084966	2010-11-04 21:15:00	-0.0212573	-0.00142147	-0.00142147	-0.00142147	-0.00142147	-0.00142147	2010-11-03 13:50:06	-0.00788579	0.97	-0.00788579	-0.00788579	-0.00788579	-0.00788579	2010-11-04 21:15:08	0	0	0	0	0	0	0	0	0	0
2010-11-04 21:30:00	-0.0159429	0.00920466	0.00920466	0.00920466	0.00920466	0.00920466	2010-11-04 21:30:00	-0.0220748	-0.00142147	-0.00142147	-0.00142147	-0.00142147	-0.00142147	2010-11-03 14:00:06	-0.00788579	1.02	-0.00788579	-0.00788579	-0.00788579	-0.00788579	2010-11-04 21:30:08	0	0	0	0	0	0	0	0	0	0
2010-11-04 21:45:00	-0.0167605	0.00991271	0.00991271	0.00991271	0.00991271	0.00991271	2010-11-04 21:45:00	-0.0220748	-0.000710733	-0.000710733	-0.000710733	-0.000710733	-0.000710733	2010-11-03 14:10:06	-0.00661843	0.95	-0.00661843	-0.00661843	-0.00661843	-0.00661843	2010-11-04 21:45:08	0	0	0	0	0	0	0	0	0	0
2010-11-04 22:00:00	-0.0163517	0.00991271	0.00991271	0.00991271	0.00991271	0.00991271	2010-11-04 22:00:00	-0.0220748	-0.000710733	-0.000710733	-0.000710733	-0.000710733	-0.000710733	2010-11-03 14:20:06	-0.00682965	0.82	-0.00682965	-0.00682965	-0.00682965	-0.00682965	2010-11-04 22:00:08	0	0	0	0	0	0	0	0	0	0
2010-11-04 22:15:00	-0.0167605	0.00991271	0.00991271	0.00991271	0.00991271	0.00991271	2010-11-04 22:15:00	-0.0241188	0	0	0	0	0	2010-11-03 14:30:06	-0.00633679	0.82	-0.00633679	-0.00633679	-0.00633679	-0.00633679	2010-11-04 22:15:08	0	0	0	0	0	0	0	0	0	0
2010-11-04 22:30:00	-0.0179869	0.0113288	0.0113288	0.0113288	0.0113288	0.0113288	2010-11-04 22:30:00	-0.0245276	0.00142147	0.00142147	0.00142147	0.00142147	0.00142147	2010-11-03 14:40:06	-0.00521025	0.82	-0.00521025	-0.00521025	-0.00521025	-0.00521025	2010-11-04 22:30:08	0	0	0	0	0	0	0	0	0	0
2010-11-04 22:45:00	-0.0196221	0.0127449	0.0127449	0.0127449	0.0127449	0.0127449	2010-11-04 22:45:00	-0.0249364	0.00284293	0.00284293	0.00284293	0.00284293	0.00284293	2010-11-03 14:50:06	-0.0047878	0.7	-0.0047878	-0.0047878	-0.0047878	-0.0047878	2010-11-04 22:45:08	0	0	0	0	0	0	0	0	0	0
2010-11-04 23:00:00	-0.0196221	0.013453	0.013453	0.013453	0.013453	0.013453	2010-11-04 23:00:00	-0.0249364	0.0042644	0.0042644	0.0042644	0.0042644	0.0042644	2010-11-03 15:00:06	-0.00471739	0.7	-0.00471739	-0.00471739	-0.00471739	-0.00471739	2010-11-04 23:00:08	0	0	0	0	0	0	0	0	0	0
2010-11-04 23:15:00	-0.0200309	0.0148691	0.0148691	0.0148691	0.0148691	0.0148691	2010-11-04 23:15:00	-0.0253452	0.00568586	0.00568586	0.00568586	0.00568586	0.00568586	2010-11-03 15:10:06	-0.00450616	0.7	-0.00450616	-0.00450616	-0.00450616	-0.00450616	2010-11-04 23:15:08	0	0	0	0	0	0	0	0	0	0
2010-11-04 23:30:00	-0.0196221	0.0155771	0.0155771	0.0155771	0.0155771	0.0155771	2010-11-04 23:30:00	-0.0253452	0.00710733	0.00710733	0.00710733	0.00710733	0.00710733	2010-11-03 15:20:06	-0.00436535	0.7	-0.00436535	-0.00436535	-0.00436535	-0.00436535	2010-11-04 23:30:08	0	0	0	0	0	0	0	0	0	0
2010-11-04 23:45:00	-0.0200309	0.0169932	0.0169932	0.0169932	0.0169932	0.0169932	2010-11-04 23:45:00	-0.0269804	0.00995026	0.00995026	0.00995026	0.00995026	0.00995026	2010-11-03 15:30:06	-0.0040133	0.72	-0.0040133	-0.0040133	-0.0040133	-0.0040133	2010-11-04 23:45:08	0	0	0	0	0	0	0	0	0	0
2010-11-05	-0.0228924	0.0205335	0.0205335	0.0205335	0.0205335	0.0205335	2010-11-05	-0.0286155	0.0127932	0.0127932	0.0127932	0.0127932	0.0127932	2010-11-03 15:40:06	-0.00352044	0.6	-0.00352044	-0.00352044	-0.00352044	-0.00352044	2010-11-05 00:00:08	0	0	0	0	0	0	0	0	0	0
2010-11-05 00:15:00	-0.0224836	0.0212415	0.0212415	0.0212415	0.0212415	0.0212415	2010-11-05 00:15:00	-0.0282068	0.0149254	0.0149254	0.0149254	0.0149254	0.0149254	2010-11-03 15:50:06	-0.00408371	0.61	-0.00408371	-0.00408371	-0.00408371	-0.00408371	2010-11-05 00:15:08	0	0	0	0	0	0	0	0	0	0
2010-11-05 00:30:00	-0.0233012	0.0233657	0.0233657	0.0233657	0.0233657	0.0233657	2010-11-05 00:30:00	-0.0306595	0.0177683	0.0177683	0.0177683	0.0177683	0.0177683	2010-11-03 16:00:06	-0.00373167	0.63	-0.00373167	-0.00373167	-0.00373167	-0.00373167	2010-11-05 00:30:08	0	0	0	0	0	0	0	0	0	0
2010-11-05 00:45:00	-0.0245276	0.0254898	0.0254898	0.0254898	0.0254898	0.0254898	2010-11-05 00:45:00	-0.0306595	0.0199005	0.0199005	0.0199005	0.0199005	0.0199005	2010-11-03 16:10:06	-0.00443575	0.64	-0.00443575	-0.00443575	-0.00443575	-0.00443575	2010-11-05 00:45:08	0	0	0	0	0	0	0	0	0	0
2010-11-05 01:00:00	-0.0253452	0.0269059	0.0269059	0.0269059	0.0269059	0.0269059	2010-11-05 01:00:00	-0.0327035	0.0227434	0.0227434	0.0227434	0.0227434	0.0227434	2010-11-03 16:20:06	-0.00408371	0.64	-0.00408371	-0.00408371	-0.00408371	-0.00408371	2010-11-05 01:00:08	0	0	0	0	0	0	0	0	0	0
2010-11-05 01:15:00	-0.025754	0.028322	0.028322	0.028322	0.028322	0.028322	2010-11-05 01:15:00	-0.0322947	0.0248756	0.0248756	0.0248756	0.0248756	0.0248756	2010-11-03 16:30:06	-0.00359085	0.52	-0.00359085	-0.00359085	-0.00359085	-0.00359085	2010-11-05 01:15:08	0	0	0	0	0	0	0	0	0	0
2010-11-05 01:30:00	-0.0265716	0.0297381	0.0297381	0.0297381	0.0297381	0.0297381	2010-11-05 01:30:00	-0.0327035	0.0277186	0.0277186	0.0277186	0.0277186	0.0277186	2010-11-03 16:40:06	-0.00492862	0.65	-0.00492862	-0.00492862	-0.00492862	-0.00492862	2010-11-05 01:30:08	0	0	0	0	0	0	0	0	0	0
2010-11-05 01:45:00	-0.0273892	0.0318623	0.0318623	0.0318623	0.0318623	0.0318623	2010-11-05 01:45:00	-0.035565	0.0305615	0.0305615	0.0305615	0.0305615	0.0305615	2010-11-03 16:50:06	-0.00584393	0.79	-0.00584393	-0.00584393	-0.00584393	-0.00584393	2010-11-05 01:45:08	0	0	0	0	0	0	0	0	0	0
2010-11-05 02:00:00	-0.0282068	0.0332784	0.0332784	0.0332784	0.0332784	0.0332784	2010-11-05 02:00:00	-0.035565	0.0326937	0.0326937	0.0326937	0.0326937	0.0326937	2010-11-03 17:00:06	-0.00591434	0.81	-0.00591434	-0.00591434	-0.00591434	-0.00591434	2010-11-05 02:00:08	0	0	0	0	0	0	0	0	0	0
2010-11-05 02:15:00	-0.0298419	0.0354025	0.0354025	0.0354025	0.0354025	0.0354025	2010-11-05 02:15:00	-0.0372002	0.0348259	0.0348259	0.0348259	0.0348259	0.0348259	2010-11-03 17:10:06	-0.00675924	0.82	-0.00675924	-0.00675924	-0.00675924	-0.00675924	2010-11-05 02:15:08	0	0	0	0	0	0	0	0	0	0
2010-11-05 02:30:00	-0.0310683	0.0375267	0.0375267	0.0375267	0.0375267	0.0375267	2010-11-05 02:30:00	-0.037609	0.0376688	0.0376688	0.0376688	0.0376688	0.0376688	2010-11-03 17:20:06	-0.00753374	0.83	-0.00753374	-0.00753374	-0.00753374	-0.00753374	2010-11-05 02:30:08	0	0	0	0	0	0	0	0	0	0
2010-11-05 02:45:00	-0.0322947	0.0396508	0.0396508	0.0396508	0.0396508	0.0396508	2010-11-05 02:45:00	-0.0388354	0.039801	0.039801	0.039801	0.039801	0.039801	2010-11-03 17:30:06	-0.00788579	0.84	-0.00788579	-0.00788579	-0.00788579	-0.00788579	2010-11-05 02:45:08	0	0	0	0	0	0	0	0	0	0
2010-11-05 03:00:00	-0.0314771	0.0403589	0.0403589	0.0403589	0.0403589	0.0403589	2010-11-05 03:00:00	-0.039653	0.0419332	0.0419332	0.0419332	0.0419332	0.0419332	2010-11-03 17:40:06	-0.00844906	0.96	-0.00844906	-0.00844906	-0.00844906	-0.00844906	2010-11-05 03:00:08	0	0	0	0	0	0	0	0	0	0
2010-11-05 03:15:00	-0.0322947	0.041775	0.041775	0.041775	0.041775	0.041775	2010-11-05 03:15:00	-0.039653	0.0433547	0.0433547	0.0433547	0.0433547	0.0433547	2010-11-03 17:50:06	-0.00866028	0.98	-0.00866028	-0.00866028	-0.00866028	-0.00866028	2010-11-05 03:15:08	0	0	0	0	0	0	0	0	0	0
2010-11-05 03:30:00	-0.0331123	0.042483	0.042483	0.042483	0.042483	0.042483	2010-11-05 03:30:00	-0.0400618	0.0447762	0.0447762	0.0447762	0.0447762	0.0447762	2010-11-03 18:00:06	-0.00943478	0.99	-0.00943478	-0.00943478	-0.00943478	-0.00943478	2010-11-05 03:30:08	0	0	0	0	0	0	0	0	0	0
2010-11-05 03:45:00	-0.0347474	0.042483	0.042483	0.042483	0.042483	0.042483	2010-11-05 03:45:00	-0.0412881	0.0454869	0.0454869	0.0454869	0.0454869	0.0454869	2010-11-03 18:10:06	-0.00922355	0.88	-0.00922355	-0.00922355	-0.00922355	-0.00922355	2010-11-05 03:45:08	0	0	0	0	0	0	0	0	0	0
2010-11-05 04:00:00	-0.0347474	0.0438991	0.0438991	0.0438991	0.0438991	0.0438991	2010-11-05 04:00:00	-0.0408793	0.0461976	0.0461976	0.0461976	0.0461976	0.0461976	2010-11-03 18:20:06	-0.0095756	0.9	-0.0095756	-0.0095756	-0.0095756	-0.0095756	2010-11-05 04:00:08	0	0	0	0	0	0	0	0	0	0
2010-11-05 04:15:00	-0.0359738	0.0446072	0.0446072	0.0446072	0.0446072	0.0446072	2010-11-05 04:15:00	-0.0412881	0.0469084	0.0469084	0.0469084	0.0469084	0.0469084	2010-11-03 18:30:06	-0.00999805	0.91	-0.00999805	-0.00999805	-0.00999805	-0.00999805	2010-11-05 04:15:08	0	0	0	0	0	0	0	0	0	0
2010-11-05 04:30:00	-0.0351562	0.0446072	0.0446072	0.0446072	0.0446072	0.0446072	2010-11-05 04:30:00	-0.0425145	0.0476191	0.0476191	0.0476191	0.0476191	0.0476191	2010-11-03 18:40:06	-0.00943478	0.91	-0.00943478	-0.00943478	-0.00943478	-0.00943478	2010-11-05 04:30:08	0	0	0	0	0	0	0	0	0	0
2010-11-05 04:45:00	-0.035565	0.0453152	0.0453152	0.0453152	0.0453152	0.0453152	2010-11-05 04:45:00	-0.0421057	0.0476191	0.0476191	0.0476191	0.0476191	0.0476191	2010-11-03 18:50:06	-0.00950519	0.91	-0.00950519	-0.00950519	-0.00950519	-0.00950519	2010-11-05 04:45:08	0	0	0	0	0	0	0	0	0	0
2010-11-05 05:00:00	-0.0367914	0.0453152	0.0453152	0.0453152	0.0453152	0.0453152	2010-11-05 05:00:00	-0.0433321	0.0483298	0.0483298	0.0483298	0.0483298	0.0483298	2010-11-03 19:00:06	-0.00985723	0.91	-0.00985723	-0.00985723	-0.00985723	-0.00985723	2010-11-05 05:00:08	0	0	0	0	0	0	0	0	0	0
2010-11-05 05:15:00	-0.0380178	0.0460233	0.0460233	0.0460233	0.0460233	0.0460233	2010-11-05 05:15:00	-0.0433321	0.0476191	0.0476191	0.0476191	0.0476191	0.0476191	2010-11-03 19:10:06	-0.0104909	0.91	-0.0104909	-0.0104909	-0.0104909	-0.0104909	2010-11-05 05:15:08	0	0	0	0	0	0	0	0	0	0
2010-11-05 05:30:00	-0.0372002	0.0460233	0.0460233	0.0460233	0.0460233	0.0460233	2010-11-05 05:30:00	-0.0445585	0.0476191	0.0476191	0.0476191	0.0476191	0.0476191	2010-11-03 19:20:06	-0.0109838	0.91	-0.0109838	-0.0109838	-0.0109838	-0.0109838	2010-11-05 05:30:08	0	0	0	0	0	0	0	0	0	0
2010-11-05 05:45:00	-0.037609	0.0460233	0.0460233	0.0460233	0.0460233	0.0460233	2010-11-05 05:45:00	-0.0441497	0.0469084	0.0469084	0.0469084	0.0469084	0.0469084	2010-11-03 19:30:06	-0.0112654	1.04	-0.0112654	-0.0112654	-0.0112654	-0.0112654	2010-11-05 05:45:08	0	0	0	0	0	0	0	0	0	0
2010-11-05 06:00:00	-0.037609	0.0453152	0.0453152	0.0453152	0.0453152	0.0453152	2010-11-05 06:00:00	-0.0433321	0.0461976	0.0461976	0.0461976	0.0461976	0.0461976	2010-11-03 19:40:06	-0.0113358	0.92	-0.0113358	-0.0113358	-0.0113358	-0.0113358	2010-11-05 06:00:08	0	0	0	0	0	0	0	0	0	0
2010-11-05 06:15:00	-0.0367914	0.0446072	0.0446072	0.0446072	0.0446072	0.0446072	2010-11-05 06:15:00	-0.0425145	0.0447762	0.0447762	0.0447762	0.0447762	0.0447762	2010-11-03 19:50:06	-0.0121807	1.05	-0.0121807	-0.0121807	-0.0121807	-0.0121807	2010-11-05 06:15:08	0	0	0	0	0	0	0	0	0	0
2010-11-05 06:30:00	-0.0359738	0.0431911	0.0431911	0.0431911	0.0431911	0.0431911	2010-11-05 06:30:00	-0.0408793	0.042644	0.042644	0.042644	0.042644	0.042644	2010-11-03 20:00:06	-0.012744	1.06	-0.012744	-0.012744	-0.012744	-0.012744	2010-11-05 06:30:08	0	0	0	0	0	0	0	0	0	0
2010-11-05 06:45:00	-0.0351562	0.041775	0.041775	0.041775	0.041775	0.041775	2010-11-05 06:45:00	-0.039653	0.0405118	0.0405118	0.0405118	0.0405118	0.0405118	2010-11-03 20:10:06	-0.0138705	1.19	-0.0138705	-0.0138705	-0.0138705	-0.0138705	2010-11-05 06:45:08	0	0	0	0	0	0	0	0	0	0
2010-11-05 07:00:00	-0.0335211	0.0396508	0.0396508	0.0396508	0.0396508	0.0396508	2010-11-05 07:00:00	-0.0384266	0.0376688	0.0376688	0.0376688	0.0376688	0.0376688	2010-11-03 20:20:06	-0.0150675	1.31	-0.0150675	-0.0150675	-0.0150675	-0.0150675	2010-11-05 07:00:08	0	0	0	0	0	0	0	0	0	0
2010-11-05 07:15:00	-0.0335211	0.0382347	0.0382347	0.0382347	0.0382347	0.0382347	2010-11-05 07:15:00	-0.0367914	0.0355366	0.0355366	0.0355366	0.0355366	0.0355366	2010-11-03 20:30:06	-0.0153491	1.19	-0.0153491	-0.0153491	-0.0153491	-0.0153491	2010-11-05 07:15:08	0	0	0	0	0	0	0	0	0	0
2010-11-05 07:30:00	-0.0314771	0.0368186	0.0368186	0.0368186	0.0368186	0.0368186	2010-11-05 07:30:00	-0.035565	0.0334044	0.0334044	0.0334044	0.0334044	0.0334044	2010-11-03 20:40:06	-0.0155603	1.33	-0.0155603	-0.0155603	-0.0155603	-0.0155603	2010-11-05 07:30:08	0	0	0	0	0	0	0	0	0	0
2010-11-05 07:45:00	-0.0298419	0.0346945	0.0346945	0.0346945	0.0346945	0.0346945	2010-11-05 07:45:00	-0.035565	0.031983	0.031983	0.031983	0.031983	0.031983	2010-11-03 20:50:06	-0.0154899	1.2	-0.0154899	-0.0154899	-0.0154899	-0.0154899	2010-11-05 07:45:08	0	0	0	0	0	0	0	0	0	0
2010-11-05 08:00:00	-0.0290243	0.0332784	0.0332784	0.0332784	0.0332784	0.0332784	2010-11-05 08:00:00	-0.0351562	0.0298508	0.0298508	0.0298508	0.0298508	0.0298508	2010-11-03 21:00:06	-0.0157716	1.34	-0.0157716	-0.0157716	-0.0157716	-0.0157716	2010-11-05 08:00:08	0	0	0	0	0	0	0	0	0	0
2010-11-05 08:15:00	-0.0294331	0.0325703	0.0325703	0.0325703	0.0325703	0.0325703	2010-11-05 08:15:00	-0.0359738	0.02914	0.02914	0.02914	0.02914	0.02914	2010-11-03 21:10:06	-0.016194	1.35	-0.016194	-0.016194	-0.016194	-0.016194	2010-11-05 08:15:08	0	0	0	0	0	0	0	0	0	0
2010-11-05 08:30:00	-0.0298419	0.0325703	0.0325703	0.0325703	0.0325703	0.0325703	2010-11-05 08:30:00	-0.035565	0.0277186	0.0277186	0.0277186	0.0277186	0.0277186	2010-11-03 21:20:06	-0.0159828	1.35	-0.0159828	-0.0159828	-0.0159828	-0.0159828	2010-11-05 08:30:08	0	0	0	0	0	0	0	0	0	0
2010-11-05 08:45:00	-0.0294331	0.0325703	0.0325703	0.0325703	0.0325703	0.0325703	2010-11-05 08:45:00	-0.0351562	0.0262971	0.0262971	0.0262971	0.0262971	0.0262971	2010-11-03 21:30:06	-0.0151379	1.23	-0.0151379	-0.0151379	-0.0151379	-0.0151379	2010-11-05 08:45:08	0	0	0	0	0	0	0	0	0	0
2010-11-05 09:00:00	-0.0294331	0.0311542	0.0311542	0.0311542	0.0311542	0.0311542	2010-11-05 09:00:00	-0.0347474	0.0255864	0.0255864	0.0255864	0.0255864	0.0255864	2010-11-03 21:40:06	-0.0150675	1.23	-0.0150675	-0.0150675	-0.0150675	-0.0150675	2010-11-05 09:00:08	0	0	0	0	0	0	0	0	0	0
2010-11-05 09:15:00	-0.0286155	0.0304462	0.0304462	0.0304462	0.0304462	0.0304462	2010-11-05 09:15:00	-0.0351562	0.0241649	0.0241649	0.0241649	0.0241649	0.0241649	2010-11-03 21:50:06	-0.0149267	1.23	-0.0149267	-0.0149267	-0.0149267	-0.0149267	2010-11-05 09:15:08	0	0	0	0	0	0	0	0	0	0
2010-11-05 09:30:00	-0.0290243	0.0311542	0.0311542	0.0311542	0.0311542	0.0311542	2010-11-05 09:30:00	-0.0367914	0.0241649	0.0241649	0.0241649	0.0241649	0.0241649	2010-11-03 22:00:06	-0.0140818	1.11	-0.0140818	-0.0140818	-0.0140818	-0.0140818	2010-11-05 09:30:08	0	0	0	0	0	0	0	0	0	0
2010-11-05 09:45:00	-0.0298419	0.0304462	0.0304462	0.0304462	0.0304462	0.0304462	2010-11-05 09:45:00	-0.0367914	0.0241649	0.0241649	0.0241649	0.0241649	0.0241649	2010-11-03 22:10:06	-0.0137297	1.11	-0.0137297	-0.0137297	-0.0137297	-0.0137297	2010-11-05 09:45:08	0	0	0	0	0	0	0	0	0	0
2010-11-05 10:00:00	-0.0298419	0.0304462	0.0304462	0.0304462	0.0304462	0.0304462	2010-11-05 10:00:00	-0.0372002	0.0241649	0.0241649	0.0241649	0.0241649	0.0241649	2010-11-03 22:20:06	-0.0132369	1.11	-0.0132369	-0.0132369	-0.0132369	-0.0132369	2010-11-05 10:00:08	0	0	0	0	0	0	0	0	0	0
2010-11-05 10:15:00	-0.0286155	0.0297381	0.0297381	0.0297381	0.0297381	0.0297381	2010-11-05 10:15:00	-0.0363826	0.0227434	0.0227434	0.0227434	0.0227434	0.0227434	2010-11-03 22:30:06	-0.0122511	0.99	-0.0122511	-0.0122511	-0.0122511	-0.0122511	2010-11-05 10:15:08	0	0	0	0	0	0	0	0	0	0
2010-11-05 10:30:00	-0.0294331	0.0304462	0.0304462	0.0304462	0.0304462	0.0304462	2010-11-05 10:30:00	-0.0359738	0.0234542	0.0234542	0.0234542	0.0234542	0.0234542	2010-11-03 22:40:06	-0.0121103	0.99	-0.0121103	-0.0121103	-0.0121103	-0.0121103	2010-11-05 10:30:08	0	0	0	0	0	0	0	0	0	0
2010-11-05 10:45:00	-0.0310683	0.0311542	0.0311542	0.0311542	0.0311542	0.0311542	2010-11-05 10:45:00	-0.0384266	0.0248756	0.0248756	0.0248756	0.0248756	0.0248756	2010-11-03 22:50:06	-0.0112654	0.86	-0.0112654	-0.0112654	-0.0112654	-0.0112654	2010-11-05 10:45:08	0	0	0	0	0	0	0	0	0	0
2010-11-05 11:00:00	-0.0335211	0.0339864	0.0339864	0.0339864	0.0339864	0.0339864	2010-11-05 11:00:00	-0.0416969	0.0270078	0.0270078	0.0270078	0.0270078	0.0270078	2010-11-03 23:00:06	-0.0107725	0.86	-0.0107725	-0.0107725	-0.0107725	-0.0107725	2010-11-05 11:00:08	0	0	0	0	0	0	0	0	0	0
2010-11-05 11:15:00	-0.0363826	0.0368186	0.0368186	0.0368186	0.0368186	0.0368186	2010-11-05 11:15:00	-0.0445585	0.0298508	0.0298508	0.0298508	0.0298508	0.0298508	2010-11-03 23:10:06	-0.0102797	0.86	-0.0102797	-0.0102797	-0.0102797	-0.0102797	2010-11-05 11:15:08	0	0	0	0	0	0	0	0	0	0
2010-11-05 11:30:00	-0.0392442	0.0389428	0.0389428	0.0389428	0.0389428	0.0389428	2010-11-05 11:30:00	-0.04742	0.0326937	0.0326937	0.0326937	0.0326937	0.0326937	2010-11-03 23:20:06	-0.0100685	0.74	-0.0100685	-0.0100685	-0.0100685	-0.0100685	2010-11-05 11:30:08	0	0	0	0	0	0	0	0	0	0
2010-11-05 11:45:00	-0.0408793	0.041775	0.041775	0.041775	0.041775	0.041775	2010-11-05 11:45:00	-0.0490552	0.0348259	0.0348259	0.0348259	0.0348259	0.0348259	2010-11-03 23:30:06	-0.00943478	0.74	-0.00943478	-0.00943478	-0.00943478	-0.00943478	2010-11-05 11:45:08	0	0	0	0	0	0	0	0	0	0
2010-11-05 12:00:00	-0.0412881	0.042483	0.042483	0.042483	0.042483	0.042483	2010-11-05 12:00:00	-0.0498728	0.0362474	0.0362474	0.0362474	0.0362474	0.0362474	2010-11-03 23:40:06	-0.00908274	0.74	-0.00908274	-0.00908274	-0.00908274	-0.00908274	2010-11-05 12:00:08	0	0	0	0	0	0	0	0	0	0
2010-11-05 12:15:00	-0.0421057	0.0446072	0.0446072	0.0446072	0.0446072	0.0446072	2010-11-05 12:15:00	-0.0506904	0.0383796	0.0383796	0.0383796	0.0383796	0.0383796	2010-11-03 23:50:06	-0.00908274	0.74	-0.00908274	-0.00908274	-0.00908274	-0.00908274	2010-11-05 12:15:08	0	0	0	0	0	0	0	0	0	0
2010-11-05 12:30:00	-0.0445585	0.0467313	0.0467313	0.0467313	0.0467313	0.0467313	2010-11-05 12:30:00	-0.0519168	0.0405118	0.0405118	0.0405118	0.0405118	0.0405118	2010-11-04 00:00:06	-0.00816742	0.74	-0.00816742	-0.00816742	-0.00816742	-0.00816742	2010-11-05 12:30:08	0	0	0	0	0	0	0	0	0	0
2010-11-05 12:45:00	-0.0461937	0.0495635	0.0495635	0.0495635	0.0495635	0.0495635	2010-11-05 12:45:00	-0.0543695	0.0433547	0.0433547	0.0433547	0.0433547	0.0433547	2010-11-04 00:10:06	-0.00767456	0.62	-0.00767456	-0.00767456	-0.00767456	-0.00767456	2010-11-05 12:45:08	0	0	0	0	0	0	0	0	0	0
2010-11-05 13:00:00	-0.0482376	0.0509796	0.0509796	0.0509796	0.0509796	0.0509796	2010-11-05 13:00:00	-0.0560047	0.0461976	0.0461976	0.0461976	0.0461976	0.0461976	2010-11-04 00:20:06	-0.00661843	0.62	-0.00661843	-0.00661843	-0.00661843	-0.00661843	2010-11-05 13:00:08	0	0	0	0	0	0	0	0	0	0
2010-11-05 13:15:00	-0.0498728	0.0545199	0.0545199	0.0545199	0.0545199	0.0545199	2010-11-05 13:15:00	-0.0572311	0.0497513	0.0497513	0.0497513	0.0497513	0.0497513	2010-11-04 00:30:06	-0.00612557	0.62	-0.00612557	-0.00612557	-0.00612557	-0.00612557	2010-11-05 13:15:08	0	0	0	0	0	0	0	0	0	0
2010-11-05 13:30:00	-0.0502816	0.0552279	0.0552279	0.0552279	0.0552279	0.0552279	2010-11-05 13:30:00	-0.0588663	0.050462	0.050462	0.050462	0.050462	0.050462	2010-11-04 00:40:06	-0.0056327	0.5	-0.0056327	-0.0056327	-0.0056327	-0.0056327	2010-11-05 13:30:08	0	0	0	0	0	0	0	0	0	0
2010-11-05 13:45:00	-0.0502816	0.055936	0.055936	0.055936	0.055936	0.055936	2010-11-05 13:45:00	-0.0600926	0.0525942	0.0525942	0.0525942	0.0525942	0.0525942	2010-11-04 00:50:06	-0.00492862	0.5	-0.00492862	-0.00492862	-0.00492862	-0.00492862	2010-11-05 13:45:08	0	0	0	0	0	0	0	0	0	0
2010-11-05 14:00:00	-0.0531432	0.0580601	0.0580601	0.0580601	0.0580601	0.0580601	2010-11-05 14:00:00	-0.0600926	0.0547264	0.0547264	0.0547264	0.0547264	0.0547264	2010-11-04 01:00:06	-0.00457657	0.5	-0.00457657	-0.00457657	-0.00457657	-0.00457657	2010-11-05 14:00:08	0	0	0	0	0	0	0	0	0	0
2010-11-05 14:15:00	-0.0531432	0.0594762	0.0594762	0.0594762	0.0594762	0.0594762	2010-11-05 14:15:00	-0.0600926	0.0554371	0.0554371	0.0554371	0.0554371	0.0554371	2010-11-04 01:10:06	-0.00281635	0.25	-0.00281635	-0.00281635	-0.00281635	-0.00281635	2010-11-05 14:15:08	0	0	0	0	0	0	0	0	0	0
2010-11-05 14:30:00	-0.0543695	0.0601843	0.0601843	0.0601843	0.0601843	0.0601843	2010-11-05 14:30:00	-0.0609102	0.0575693	0.0575693	0.0575693	0.0575693	0.0575693	2010-11-04 01:20:06	-0.00211226	0.27	-0.00211226	-0.00211226	-0.00211226	-0.00211226	2010-11-05 14:30:08	0	0	0	0	0	0	0	0	0	0
2010-11-05 14:45:00	-0.0539607	0.0608923	0.0608923	0.0608923	0.0608923	0.0608923	2010-11-05 14:45:00	-0.0609102	0.0582801	0.0582801	0.0582801	0.0582801	0.0582801	2010-11-04 01:30:06	-0.00211226	0.28	-0.00211226	-0.00211226	-0.00211226	-0.00211226	2010-11-05 14:45:08	0	0	0	0	0	0	0	0	0	0
2010-11-05 15:00:00	-0.0543695	0.0616004	0.0616004	0.0616004	0.0616004	0.0616004	2010-11-05 15:00:00	-0.0625454	0.0597015	0.0597015	0.0597015	0.0597015	0.0597015	2010-11-04 01:40:06	-0.00211226	0.29	-0.00211226	-0.00211226	-0.00211226	-0.00211226	2010-11-05 15:00:08	0	0	0	0	0	0	0	0	0	0
2010-11-05 15:15:00	-0.0547783	0.0630165	0.0630165	0.0630165	0.0630165	0.0630165	2010-11-05 15:15:00	-0.0637718	0.061123	0.061123	0.061123	0.061123	0.061123	2010-11-04 01:50:06	-0.00140818	0.29	-0.00140818	-0.00140818	-0.00140818	-0.00140818	2010-11-05 15:15:08	0	0	0	0	0	0	0	0	0	0
2010-11-05 15:30:00	-0.0568223	0.0637245	0.0637245	0.0637245	0.0637245	0.0637245	2010-11-05 15:30:00	-0.0649982	0.0625445	0.0625445	0.0625445	0.0625445	0.0625445	2010-11-04 02:00:06	0	0.17	0	0	0	0	2010-11-05 15:30:08	0	0	0	0	0	0	0	0	0	0
2010-11-05 15:45:00	-0.0576399	0.0658487	0.0658487	0.0658487	0.0658487	0.0658487	2010-11-05 15:45:00	-0.0666333	0.0632552	0.0632552	0.0632552	0.0632552	0.0632552	2010-11-04 02:10:06	0.000704088	0.05	0.000704088	0.000704088	0.000704088	0.000704088	2010-11-05 15:45:08	0	0	0	0	0	0	0	0	0	0
2010-11-05 16:00:00	-0.0580487	0.0658487	0.0658487	0.0658487	0.0658487	0.0658487	2010-11-05 16:00:00	-0.0670421	0.0646767	0.0646767	0.0646767	0.0646767	0.0646767	2010-11-04 02:20:06	0.00140818	-0.08	0.00140818	0.00140818	0.00140818	0.00140818	2010-11-05 16:00:08	0	0	0	0	0	0	0	0	0	0
2010-11-05 16:15:00	-0.0580487	0.0658487	0.0658487	0.0658487	0.0658487	0.0658487	2010-11-05 16:15:00	-0.0662245	0.0639659	0.0639659	0.0639659	0.0639659	0.0639659	2010-11-04 02:30:06	0.00281635	-0.08	0.00281635	0.00281635	0.00281635	0.00281635	2010-11-05 16:15:08	0	0	0	0	0	0	0	0	0	0
2010-11-05 16:30:00	-0.0596838	0.0658487	0.0658487	0.0658487	0.0658487	0.0658487	2010-11-05 16:30:00	-0.0666333	0.0639659	0.0639659	0.0639659	0.0639659	0.0639659	2010-11-04 02:40:06	0.00281635	-0.08	0.00281635	0.00281635	0.00281635	0.00281635	2010-11-05 16:30:08	0	0	0	0	0	0	0	0	0	0
2010-11-05 16:45:00	-0.0596838	0.0665567	0.0665567	0.0665567	0.0665567	0.0665567	2010-11-05 16:45:00	-0.065407	0.0625445	0.0625445	0.0625445	0.0625445	0.0625445	2010-11-04 02:50:06	0.00422453	-0.2	0.00422453	0.00422453	0.00422453	0.00422453	2010-11-05 16:45:08	0	0	0	0	0	0	0	0	0	0
2010-11-05 17:00:00	-0.0576399	0.0644326	0.0644326	0.0644326	0.0644326	0.0644326	2010-11-05 17:00:00	-0.0637718	0.0604123	0.0604123	0.0604123	0.0604123	0.0604123	2010-11-04 03:00:06	0.00352044	-0.08	0.00352044	0.00352044	0.00352044	0.00352044	2010-11-05 17:00:08	0	0	0	0	0	0	0	0	0	0
2010-11-05 17:15:00	-0.0568223	0.0630165	0.0630165	0.0630165	0.0630165	0.0630165	2010-11-05 17:15:00	-0.063363	0.0589908	0.0589908	0.0589908	0.0589908	0.0589908	2010-11-04 03:10:06	0.00422453	-0.2	0.00422453	0.00422453	0.00422453	0.00422453	2010-11-05 17:15:08	0	0	0	0	0	0	0	0	0	0
2010-11-05 17:30:00	-0.0555959	0.0616004	0.0616004	0.0616004	0.0616004	0.0616004	2010-11-05 17:30:00	-0.0625454	0.0575693	0.0575693	0.0575693	0.0575693	0.0575693	2010-11-04 03:20:06	0.00352044	-0.2	0.00352044	0.00352044	0.00352044	0.00352044	2010-11-05 17:30:08	0	0	0	0	0	0	0	0	0	0
2010-11-05 17:45:00	-0.0551871	0.0608923	0.0608923	0.0608923	0.0608923	0.0608923	2010-11-05 17:45:00	-0.0621366	0.0554371	0.0554371	0.0554371	0.0554371	0.0554371	2010-11-04 03:30:06	0.00422453	-0.2	0.00422453	0.00422453	0.00422453	0.00422453	2010-11-05 17:45:08	0	0	0	0	0	0	0	0	0	0
2010-11-05 18:00:00	-0.0560047	0.0601843	0.0601843	0.0601843	0.0601843	0.0601843	2010-11-05 18:00:00	-0.0625454	0.0547264	0.0547264	0.0547264	0.0547264	0.0547264	2010-11-04 03:40:06	0.00492862	-0.2	0.00492862	0.00492862	0.00492862	0.00492862	2010-11-05 18:00:08	0	0	0	0	0	0	0	0	0	0
2010-11-05 18:15:00	-0.0555959	0.0601843	0.0601843	0.0601843	0.0601843	0.0601843	2010-11-05 18:15:00	-0.0625454	0.0533049	0.0533049	0.0533049	0.0533049	0.0533049	2010-11-04 03:50:06	0.00492862	-0.2	0.00492862	0.00492862	0.00492862	0.00492862	2010-11-05 18:15:08	0	0	0	0	0	0	0	0	0	0
2010-11-05 18:30:00	-0.0560047	0.0594762	0.0594762	0.0594762	0.0594762	0.0594762	2010-11-05 18:30:00	-0.0629542	0.0525942	0.0525942	0.0525942	0.0525942	0.0525942	2010-11-04 04:00:06	0.0056327	-0.2	0.0056327	0.0056327	0.0056327	0.0056327	2010-11-05 18:30:08	0	0	0	0	0	0	0	0	0	0
2010-11-05 18:45:00	-0.0560047	0.0580601	0.0580601	0.0580601	0.0580601	0.0580601	2010-11-05 18:45:00	-0.0629542	0.0511728	0.0511728	0.0511728	0.0511728	0.0511728	2010-11-04 04:10:06	0.0056327	-0.26	0.0056327	0.0056327	0.0056327	0.0056327	2010-11-05 18:45:08	0	0	0	0	0	0	0	0	0	0
2010-11-05 19:00:00	-0.0568223	0.0580601	0.0580601	0.0580601	0.0580601	0.0580601	2010-11-05 19:00:00	-0.0629542	0.0490406	0.0490406	0.0490406	0.0490406	0.0490406	2010-11-04 04:20:06	0.0056327	-0.2	0.0056327	0.0056327	0.0056327	0.0056327	2010-11-05 19:00:08	0	0	0	0	0	0	0	0	0	0
2010-11-05 19:15:00	-0.0560047	0.056644	0.056644	0.056644	0.056644	0.056644	2010-11-05 19:15:00	-0.0629542	0.0476191	0.0476191	0.0476191	0.0476191	0.0476191	2010-11-04 04:30:06	0.0056327	-0.2	0.0056327	0.0056327	0.0056327	0.0056327	2010-11-05 19:15:08	0	0	0	0	0	0	0	0	0	0
2010-11-05 19:30:00	-0.0555959	0.0552279	0.0552279	0.0552279	0.0552279	0.0552279	2010-11-05 19:30:00	-0.063363	0.0461976	0.0461976	0.0461976	0.0461976	0.0461976	2010-11-04 04:40:06	0.00492862	-0.2	0.00492862	0.00492862	0.00492862	0.00492862	2010-11-05 19:30:08	0	0	0	0	0	0	0	0	0	0
2010-11-05 19:45:00	-0.0555959	0.0545199	0.0545199	0.0545199	0.0545199	0.0545199	2010-11-05 19:45:00	-0.0621366	0.0440654	0.0440654	0.0440654	0.0440654	0.0440654	2010-11-04 04:50:06	0.00492862	-0.2	0.00492862	0.00492862	0.00492862	0.00492862	2010-11-05 19:45:08	0	0	0	0	0	0	0	0	0	0
2010-11-05 20:00:00	-0.0555959	0.0531038	0.0531038	0.0531038	0.0531038	0.0531038	2010-11-05 20:00:00	-0.061319	0.0419332	0.0419332	0.0419332	0.0419332	0.0419332	2010-11-04 05:00:06	0.00422453	-0.2	0.00422453	0.00422453	0.00422453	0.00422453	2010-11-05 20:00:08	0	0	0	0	0	0	0	0	0	0
2010-11-05 20:15:00	-0.0535519	0.0509796	0.0509796	0.0509796	0.0509796	0.0509796	2010-11-05 20:15:00	-0.0600926	0.039801	0.039801	0.039801	0.039801	0.039801	2010-11-04 05:10:06	0.0056327	-0.2	0.0056327	0.0056327	0.0056327	0.0056327	2010-11-05 20:15:08	0	0	0	0	0	0	0	0	0	0
2010-11-05 20:30:00	-0.0531432	0.0502716	0.0502716	0.0502716	0.0502716	0.0502716	2010-11-05 20:30:00	-0.0584575	0.0369581	0.0369581	0.0369581	0.0369581	0.0369581	2010-11-04 05:20:06	0.0056327	-0.32	0.0056327	0.0056327	0.0056327	0.0056327	2010-11-05 20:30:08	0	0	0	0	0	0	0	0	0	0
2010-11-05 20:45:00	-0.0531432	0.0495635	0.0495635	0.0495635	0.0495635	0.0495635	2010-11-05 20:45:00	-0.0584575	0.0355366	0.0355366	0.0355366	0.0355366	0.0355366	2010-11-04 05:30:06	0.0056327	-0.26	0.0056327	0.0056327	0.0056327	0.0056327	2010-11-05 20:45:08	0	0	0	0	0	0	0	0	0	0
2010-11-05 21:00:00	-0.0527344	0.0481474	0.0481474	0.0481474	0.0481474	0.0481474	2010-11-05 21:00:00	-0.0576399	0.0334044	0.0334044	0.0334044	0.0334044	0.0334044	2010-11-04 05:40:06	0.0056327	-0.26	0.0056327	0.0056327	0.0056327	0.0056327	2010-11-05 21:00:08	0	0	0	0	0	0	0	0	0	0
2010-11-05 21:15:00	-0.051508	0.0474394	0.0474394	0.0474394	0.0474394	0.0474394	2010-11-05 21:15:00	-0.0576399	0.0334044	0.0334044	0.0334044	0.0334044	0.0334044	2010-11-04 05:50:06	0.00422453	-0.08	0.00422453	0.00422453	0.00422453	0.00422453	2010-11-05 21:15:08	0	0	0	0	0	0	0	0	0	0
2010-11-05 21:30:00	-0.0519168	0.0467313	0.0467313	0.0467313	0.0467313	0.0467313	2010-11-05 21:30:00	-0.0576399	0.0326937	0.0326937	0.0326937	0.0326937	0.0326937	2010-11-04 06:00:06	0.00422453	-0.08	0.00422453	0.00422453	0.00422453	0.00422453	2010-11-05 21:30:08	0	0	0	0	0	0	0	0	0	0
2010-11-05 21:45:00	-0.0523256	0.0467313	0.0467313	0.0467313	0.0467313	0.0467313	2010-11-05 21:45:00	-0.0580487	0.031983	0.031983	0.031983	0.031983	0.031983	2010-11-04 06:10:06	0.00352044	-0.08	0.00352044	0.00352044	0.00352044	0.00352044	2010-11-05 21:45:08	0	0	0	0	0	0	0	0	0	0
2010-11-05 22:00:00	-0.0527344	0.0474394	0.0474394	0.0474394	0.0474394	0.0474394	2010-11-05 22:00:00	-0.0592751	0.0326937	0.0326937	0.0326937	0.0326937	0.0326937	2010-11-04 06:20:06	0.00211226	-0.08	0.00211226	0.00211226	0.00211226	0.00211226	2010-11-05 22:00:08	0	0	0	0	0	0	0	0	0	0
2010-11-05 22:15:00	-0.0543695	0.0488555	0.0488555	0.0488555	0.0488555	0.0488555	2010-11-05 22:15:00	-0.0600926	0.0334044	0.0334044	0.0334044	0.0334044	0.0334044	2010-11-04 06:30:06	0.00140818	0.17	0.00140818	0.00140818	0.00140818	0.00140818	2010-11-05 22:15:08	0	0	0	0	0	0	0	0	0	0
2010-11-05 22:30:00	-0.0555959	0.0502716	0.0502716	0.0502716	0.0502716	0.0502716	2010-11-05 22:30:00	-0.061319	0.0341152	0.0341152	0.0341152	0.0341152	0.0341152	2010-11-04 06:40:06	0.00140818	0.05	0.00140818	0.00140818	0.00140818	0.00140818	2010-11-05 22:30:08	0	0	0	0	0	0	0	0	0	0
2010-11-05 22:45:00	-0.0560047	0.0509796	0.0509796	0.0509796	0.0509796	0.0509796	2010-11-05 22:45:00	-0.061319	0.0348259	0.0348259	0.0348259	0.0348259	0.0348259	2010-11-04 06:50:06	0	0.17	0	0	0	0	2010-11-05 22:45:08	0	0	0	0	0	0	0	0	0	0
2010-11-05 23:00:00	-0.0560047	0.0509796	0.0509796	0.0509796	0.0509796	0.0509796	2010-11-05 23:00:00	-0.0621366	0.0355366	0.0355366	0.0355366	0.0355366	0.0355366	2010-11-04 07:00:06	-0.000704088	0.29	-0.000704088	-0.000704088	-0.000704088	-0.000704088	2010-11-05 23:00:08	0	0	0	0	0	0	0	0	0	0
2010-11-05 23:15:00	-0.0572311	0.0523957	0.0523957	0.0523957	0.0523957	0.0523957	2010-11-05 23:15:00	-0.0625454	0.0369581	0.0369581	0.0369581	0.0369581	0.0369581	2010-11-04 07:10:06	-0.00211226	0.41	-0.00211226	-0.00211226	-0.00211226	-0.00211226	2010-11-05 23:15:08	0	0	0	0	0	0	0	0	0	0
2010-11-05 23:30:00	-0.0588663	0.0545199	0.0545199	0.0545199	0.0545199	0.0545199	2010-11-05 23:30:00	-0.0625454	0.0383796	0.0383796	0.0383796	0.0383796	0.0383796	2010-11-04 07:20:06	-0.00211226	0.52	-0.00211226	-0.00211226	-0.00211226	-0.00211226	2010-11-05 23:30:08	0	0	0	0	0	0	0	0	0	0
2010-11-05 23:45:00	-0.0592751	0.0552279	0.0552279	0.0552279	0.0552279	0.0552279	2010-11-05 23:45:00	-0.0629542	0.039801	0.039801	0.039801	0.039801	0.039801	2010-11-04 07:30:06	-0.00352044	0.51	-0.00352044	-0.00352044	-0.00352044	-0.00352044	2010-11-05 23:45:08	0	0	0	0	0	0	0	0	0	0
2010-11-06	-0.0592751	0.056644	0.056644	0.056644	0.056644	0.056644	2010-11-06	-0.063363	0.0419332	0.0419332	0.0419332	0.0419332	0.0419332	2010-11-04 07:40:06	-0.00352044	0.56	-0.00352044	-0.00352044	-0.00352044	-0.00352044	2010-11-06 00:00:08	0	0	0	0	0	0	0	0	0	0
2010-11-06 00:15:00	-0.0600926	0.0580601	0.0580601	0.0580601	0.0580601	0.0580601	2010-11-06 00:15:00	-0.063363	0.0440654	0.0440654	0.0440654	0.0440654	0.0440654	2010-11-04 07:50:06	-0.00359085	0.5	-0.00359085	-0.00359085	-0.00359085	-0.00359085	2010-11-06 00:15:08	0	0	0	0	0	0	0	0	0	0
2010-11-06 00:30:00	-0.0600926	0.0594762	0.0594762	0.0594762	0.0594762	0.0594762	2010-11-06 00:30:00	-0.0645894	0.0461976	0.0461976	0.0461976	0.0461976	0.0461976	2010-11-04 08:00:06	-0.00436535	0.62	-0.00436535	-0.00436535	-0.00436535	-0.00436535	2010-11-06 00:30:08	0	0	0	0	0	0	0	0	0	0
2010-11-06 00:45:00	-0.061319	0.0608923	0.0608923	0.0608923	0.0608923	0.0608923	2010-11-06 00:45:00	-0.065407	0.0476191	0.0476191	0.0476191	0.0476191	0.0476191	2010-11-04 08:10:06	-0.00506943	0.72	-0.00506943	-0.00506943	-0.00506943	-0.00506943	2010-11-06 00:45:08	0	0	0	0	0	0	0	0	0	0
2010-11-06 01:00:00	-0.0617278	0.0616004	0.0616004	0.0616004	0.0616004	0.0616004	2010-11-06 01:00:00	-0.0658158	0.0497513	0.0497513	0.0497513	0.0497513	0.0497513	2010-11-04 08:20:06	-0.0047878	0.72	-0.0047878	-0.0047878	-0.0047878	-0.0047878	2010-11-06 01:00:08	0	0	0	0	0	0	0	0	0	0
2010-11-06 01:15:00	-0.0605014	0.0623084	0.0623084	0.0623084	0.0623084	0.0623084	2010-11-06 01:15:00	-0.0637718	0.0511728	0.0511728	0.0511728	0.0511728	0.0511728	2010-11-04 08:30:06	-0.00471739	0.7	-0.00471739	-0.00471739	-0.00471739	-0.00471739	2010-11-06 01:15:08	0	0	0	0	0	0	0	0	0	0
2010-11-06 01:30:00	-0.0609102	0.0637245	0.0637245	0.0637245	0.0637245	0.0637245	2010-11-06 01:30:00	-0.0641806	0.0525942	0.0525942	0.0525942	0.0525942	0.0525942	2010-11-04 08:40:06	-0.00429494	0.56	-0.00429494	-0.00429494	-0.00429494	-0.00429494	2010-11-06 01:30:08	0	0	0	0	0	0	0	0	0	0
2010-11-06 01:45:00	-0.0617278	0.0658487	0.0658487	0.0658487	0.0658487	0.0658487	2010-11-06 01:45:00	-0.0645894	0.0554371	0.0554371	0.0554371	0.0554371	0.0554371	2010-11-04 08:50:06	-0.00281635	0.56	-0.00281635	-0.00281635	-0.00281635	-0.00281635	2010-11-06 01:45:08	0	0	0	0	0	0	0	0	0	0
2010-11-06 02:00:00	-0.0617278	0.0665567	0.0665567	0.0665567	0.0665567	0.0665567	2010-11-06 02:00:00	-0.065407	0.0575693	0.0575693	0.0575693	0.0575693	0.0575693	2010-11-04 09:00:06	-0.00352044	0.55	-0.00352044	-0.00352044	-0.00352044	-0.00352044	2010-11-06 02:00:08	0	0	0	0	0	0	0	0	0	0
2010-11-06 02:15:00	-0.0621366	0.0679728	0.0679728	0.0679728	0.0679728	0.0679728	2010-11-06 02:15:00	-0.065407	0.0597015	0.0597015	0.0597015	0.0597015	0.0597015	2010-11-04 09:10:06	-0.00281635	0.55	-0.00281635	-0.00281635	-0.00281635	-0.00281635	2010-11-06 02:15:08	0	0	0	0	0	0	0	0	0	0
2010-11-06 02:30:00	-0.0629542	0.0693889	0.0693889	0.0693889	0.0693889	0.0693889	2010-11-06 02:30:00	-0.0666333	0.0618337	0.0618337	0.0618337	0.0618337	0.0618337	2010-11-04 09:20:06	-0.00352044	0.43	-0.00352044	-0.00352044	-0.00352044	-0.00352044	2010-11-06 02:30:08	0	0	0	0	0	0	0	0	0	0
2010-11-06 02:45:00	-0.0625454	0.070097	0.070097	0.070097	0.070097	0.070097	2010-11-06 02:45:00	-0.0670421	0.0639659	0.0639659	0.0639659	0.0639659	0.0639659	2010-11-04 09:30:06	-0.00281635	0.54	-0.00281635	-0.00281635	-0.00281635	-0.00281635	2010-11-06 02:45:08	0	0	0	0	0	0	0	0	0	0
2010-11-06 03:00:00	-0.0629542	0.070805	0.070805	0.070805	0.070805	0.070805	2010-11-06 03:00:00	-0.0682685	0.0668089	0.0668089	0.0668089	0.0668089	0.0668089	2010-11-04 09:40:06	-0.00352044	0.53	-0.00352044	-0.00352044	-0.00352044	-0.00352044	2010-11-06 03:00:08	0	0	0	0	0	0	0	0	0	0
2010-11-06 03:15:00	-0.0641806	0.0722211	0.0722211	0.0722211	0.0722211	0.0722211	2010-11-06 03:15:00	-0.0686773	0.0682303	0.0682303	0.0682303	0.0682303	0.0682303	2010-11-04 09:50:06	-0.00352044	0.52	-0.00352044	-0.00352044	-0.00352044	-0.00352044	2010-11-06 03:15:08	0	0	0	0	0	0	0	0	0	0
2010-11-06 03:30:00	-0.0641806	0.0729292	0.0729292	0.0729292	0.0729292	0.0729292	2010-11-06 03:30:00	-0.0674509	0.0689411	0.0689411	0.0689411	0.0689411	0.0689411	2010-11-04 10:00:06	-0.00352044	0.51	-0.00352044	-0.00352044	-0.00352044	-0.00352044	2010-11-06 03:30:08	0	0	0	0	0	0	0	0	0	0
2010-11-06 03:45:00	-0.0641806	0.0729292	0.0729292	0.0729292	0.0729292	0.0729292	2010-11-06 03:45:00	-0.0682685	0.0703625	0.0703625	0.0703625	0.0703625	0.0703625	2010-11-04 10:10:06	-0.00281635	0.38	-0.00281635	-0.00281635	-0.00281635	-0.00281635	2010-11-06 03:45:08	0	0	0	0	0	0	0	0	0	0
2010-11-06 04:00:00	-0.0649982	0.0750533	0.0750533	0.0750533	0.0750533	0.0750533	2010-11-06 04:00:00	-0.0682685	0.071784	0.071784	0.071784	0.071784	0.071784	2010-11-04 10:20:06	-0.00211226	0.36	-0.00211226	-0.00211226	-0.00211226	-0.00211226	2010-11-06 04:00:08	0	0	0	0	0	0	0	0	0	0
2010-11-06 04:15:00	-0.0649982	0.0750533	0.0750533	0.0750533	0.0750533	0.0750533	2010-11-06 04:15:00	-0.0690861	0.0732055	0.0732055	0.0732055	0.0732055	0.0732055	2010-11-04 10:30:06	-0.000704088	0.24	-0.000704088	-0.000704088	-0.000704088	-0.000704088	2010-11-06 04:15:08	0	0	0	0	0	0	0	0	0	0
2010-11-06 04:30:00	-0.0649982	0.0757614	0.0757614	0.0757614	0.0757614	0.0757614	2010-11-06 04:30:00	-0.0694949	0.0739162	0.0739162	0.0739162	0.0739162	0.0739162	2010-11-04 10:40:06	0.000704088	0.11	0.000704088	0.000704088	0.000704088	0.000704088	2010-11-06 04:30:08	0	0	0	0	0	0	0	0	0	0
2010-11-06 04:45:00	-0.0674509	0.0778855	0.0778855	0.0778855	0.0778855	0.0778855	2010-11-06 04:45:00	-0.0690861	0.0739162	0.0739162	0.0739162	0.0739162	0.0739162	2010-11-04 10:50:06	0.00140818	-0.01	0.00140818	0.00140818	0.00140818	0.00140818	2010-11-06 04:45:08	0	0	0	0	0	0	0	0	0	0
2010-11-06 05:00:00	-0.0670421	0.0778855	0.0778855	0.0778855	0.0778855	0.0778855	2010-11-06 05:00:00	-0.0694949	0.0739162	0.0739162	0.0739162	0.0739162	0.0739162	2010-11-04 11:00:06	0.00281635	-0.26	0.00281635	0.00281635	0.00281635	0.00281635	2010-11-06 05:00:08	0	0	0	0	0	0	0	0	0	0
2010-11-06 05:15:00	-0.0662245	0.0771775	0.0771775	0.0771775	0.0771775	0.0771775	2010-11-06 05:15:00	-0.0678597	0.0732055	0.0732055	0.0732055	0.0732055	0.0732055	2010-11-04 11:10:06	0.00492862	-0.26	0.00492862	0.00492862	0.00492862	0.00492862	2010-11-06 05:15:08	0	0	0	0	0	0	0	0	0	0
2010-11-06 05:30:00	-0.0645894	0.0764694	0.0764694	0.0764694	0.0764694	0.0764694	2010-11-06 05:30:00	-0.0690861	0.0732055	0.0732055	0.0732055	0.0732055	0.0732055	2010-11-04 11:20:06	0.00633679	-0.38	0.00633679	0.00633679	0.00633679	0.00633679	2010-11-06 05:30:08	0	0	0	0	0	0	0	0	0	0
2010-11-06 05:45:00	-0.0641806	0.0757614	0.0757614	0.0757614	0.0757614	0.0757614	2010-11-06 05:45:00	-0.0674509	0.0724947	0.0724947	0.0724947	0.0724947	0.0724947	2010-11-04 11:30:06	0.00774497	-0.52	0.00774497	0.00774497	0.00774497	0.00774497	2010-11-06 05:45:08	0	0	0	0	0	0	0	0	0	0
2010-11-06 06:00:00	-0.0621366	0.0736372	0.0736372	0.0736372	0.0736372	0.0736372	2010-11-06 06:00:00	-0.0666333	0.071784	0.071784	0.071784	0.071784	0.071784	2010-11-04 11:40:06	0.00985723	-0.65	0.00985723	0.00985723	0.00985723	0.00985723	2010-11-06 06:00:08	0	0	0	0	0	0	0	0	0	0
2010-11-06 06:15:00	-0.0609102	0.0722211	0.0722211	0.0722211	0.0722211	0.0722211	2010-11-06 06:15:00	-0.0658158	0.0703625	0.0703625	0.0703625	0.0703625	0.0703625	2010-11-04 11:50:06	0.0105613	-0.78	0.0105613	0.0105613	0.0105613	0.0105613	2010-11-06 06:15:08	0	0	0	0	0	0	0	0	0	0
2010-11-06 06:30:00	-0.0605014	0.0715131	0.0715131	0.0715131	0.0715131	0.0715131	2010-11-06 06:30:00	-0.0666333	0.0689411	0.0689411	0.0689411	0.0689411	0.0689411	2010-11-04 12:00:06	0.0119695	-0.92	0.0119695	0.0119695	0.0119695	0.0119695	2010-11-06 06:30:08	0	0	0	0	0	0	0	0	0	0
2010-11-06 06:45:00	-0.0609102	0.070097	0.070097	0.070097	0.070097	0.070097	2010-11-06 06:45:00	-0.0645894	0.0675196	0.0675196	0.0675196	0.0675196	0.0675196	2010-11-04 12:10:06	0.0133777	-1.05	0.0133777	0.0133777	0.0133777	0.0133777	2010-11-06 06:45:08	0	0	0	0	0	0	0	0	0	0
2010-11-06 07:00:00	-0.0596838	0.0693889	0.0693889	0.0693889	0.0693889	0.0693889	2010-11-06 07:00:00	-0.0629542	0.0660981	0.0660981	0.0660981	0.0660981	0.0660981	2010-11-04 12:20:06	0.016194	-1.3	0.016194	0.016194	0.016194	0.016194	2010-11-06 07:00:08	0	0	0	0	0	0	0	0	0	0
2010-11-06 07:15:00	-0.0592751	0.0686809	0.0686809	0.0686809	0.0686809	0.0686809	2010-11-06 07:15:00	-0.0637718	0.0646767	0.0646767	0.0646767	0.0646767	0.0646767	2010-11-04 12:30:06	0.0168981	-1.42	0.0168981	0.0168981	0.0168981	0.0168981	2010-11-06 07:15:08	0	0	0	0	0	0	0	0	0	0
2010-11-06 07:30:00	-0.0576399	0.0665567	0.0665567	0.0665567	0.0665567	0.0665567	2010-11-06 07:30:00	-0.063363	0.0632552	0.0632552	0.0632552	0.0632552	0.0632552	2010-11-04 12:40:06	0.0183063	-1.55	0.0183063	0.0183063	0.0183063	0.0183063	2010-11-06 07:30:08	0	0	0	0	0	0	0	0	0	0
2010-11-06 07:45:00	-0.0584575	0.0665567	0.0665567	0.0665567	0.0665567	0.0665567	2010-11-06 07:45:00	-0.0617278	0.061123	0.061123	0.061123	0.061123	0.061123	2010-11-04 12:50:06	0.0197145	-1.67	0.0197145	0.0197145	0.0197145	0.0197145	2010-11-06 07:45:08	0	0	0	0	0	0	0	0	0	0
2010-11-06 08:00:00	-0.0580487	0.0658487	0.0658487	0.0658487	0.0658487	0.0658487	2010-11-06 08:00:00	-0.0625454	0.0597015	0.0597015	0.0597015	0.0597015	0.0597015	2010-11-04 12:51:26	0.0211226	-1.67	0.0211226	0.0211226	0.0211226	0.0211226	2010-11-06 08:00:08	0	0	0	0	0	0	0	0	0	0
2010-11-06 08:15:00	-0.0572311	0.0644326	0.0644326	0.0644326	0.0644326	0.0644326	2010-11-06 08:15:00	-0.0596838	0.0568586	0.0568586	0.0568586	0.0568586	0.0568586	2010-11-04 13:00:06	0.0211226	-1.79	0.0211226	0.0211226	0.0211226	0.0211226	2010-11-06 08:15:07	0	0	0	0	0	0	0	0	0	0
2010-11-06 08:30:00	-0.0555959	0.0623084	0.0623084	0.0623084	0.0623084	0.0623084	2010-11-06 08:30:00	-0.0580487	0.0540157	0.0540157	0.0540157	0.0540157	0.0540157	2010-11-04 13:10:06	0.0225308	-1.79	0.0225308	0.0225308	0.0225308	0.0225308	2010-11-06 08:30:07	0	0	0	0	0	0	0	0	0	0
2010-11-06 08:45:00	-0.0555959	0.0616004	0.0616004	0.0616004	0.0616004	0.0616004	2010-11-06 08:45:00	-0.0592751	0.0540157	0.0540157	0.0540157	0.0540157	0.0540157	2010-11-04 13:20:06	0.0232349	-1.91	0.0232349	0.0232349	0.0232349	0.0232349	2010-11-06 08:45:07	0	0	0	0	0	0	0	0	0	0
2010-11-06 09:00:00	-0.0555959	0.0623084	0.0623084	0.0623084	0.0623084	0.0623084	2010-11-06 09:00:00	-0.0592751	0.0525942	0.0525942	0.0525942	0.0525942	0.0525942	2010-11-04 13:30:06	0.0253472	-2.17	0.0253472	0.0253472	0.0253472	0.0253472	2010-11-06 09:00:07	0	0	0	0	0	0	0	0	0	0
2010-11-06 09:15:00	-0.0564135	0.0616004	0.0616004	0.0616004	0.0616004	0.0616004	2010-11-06 09:15:00	-0.0580487	0.0511728	0.0511728	0.0511728	0.0511728	0.0511728	2010-11-04 13:40:06	0.0260513	-2.18	0.0260513	0.0260513	0.0260513	0.0260513	2010-11-06 09:15:07	0	0	0	0	0	0	0	0	0	0
2010-11-06 09:30:00	-0.0539607	0.0601843	0.0601843	0.0601843	0.0601843	0.0601843	2010-11-06 09:30:00	-0.0568223	0.0490406	0.0490406	0.0490406	0.0490406	0.0490406	2010-11-04 13:50:06	0.0267553	-2.19	0.0267553	0.0267553	0.0267553	0.0267553	2010-11-06 09:30:07	0	0	0	0	0	0	0	0	0	0
2010-11-06 09:45:00	-0.0519168	0.0580601	0.0580601	0.0580601	0.0580601	0.0580601	2010-11-06 09:45:00	-0.0547783	0.0469084	0.0469084	0.0469084	0.0469084	0.0469084	2010-11-04 14:00:06	0.0274594	-2.31	0.0274594	0.0274594	0.0274594	0.0274594	2010-11-06 09:45:07	0	0	0	0	0	0	0	0	0	0
2010-11-06 10:00:00	-0.051508	0.056644	0.056644	0.056644	0.056644	0.056644	2010-11-06 10:00:00	-0.0555959	0.0469084	0.0469084	0.0469084	0.0469084	0.0469084	2010-11-04 14:10:06	0.0281635	-2.31	0.0281635	0.0281635	0.0281635	0.0281635	2010-11-06 10:00:07	0	0	0	0	0	0	0	0	0	0
2010-11-06 10:15:00	-0.051508	0.0573521	0.0573521	0.0573521	0.0573521	0.0573521	2010-11-06 10:15:00	-0.0564135	0.0461976	0.0461976	0.0461976	0.0461976	0.0461976	2010-11-04 14:20:06	0.0281635	-2.31	0.0281635	0.0281635	0.0281635	0.0281635	2010-11-06 10:15:07	0	0	0	0	0	0	0	0	0	0
2010-11-06 10:30:00	-0.0527344	0.0573521	0.0573521	0.0573521	0.0573521	0.0573521	2010-11-06 10:30:00	-0.0576399	0.0469084	0.0469084	0.0469084	0.0469084	0.0469084	2010-11-04 14:30:06	0.0288676	-2.37	0.0288676	0.0288676	0.0288676	0.0288676	2010-11-06 10:30:07	0	0	0	0	0	0	0	0	0	0
2010-11-06 10:45:00	-0.0547783	0.0594762	0.0594762	0.0594762	0.0594762	0.0594762	2010-11-06 10:45:00	-0.0576399	0.0476191	0.0476191	0.0476191	0.0476191	0.0476191	2010-11-04 14:40:06	0.0295717	-2.44	0.0295717	0.0295717	0.0295717	0.0295717	2010-11-06 10:45:07	0	0	0	0	0	0	0	0	0	0
2010-11-06 11:00:00	-0.0551871	0.0601843	0.0601843	0.0601843	0.0601843	0.0601843	2010-11-06 11:00:00	-0.0588663	0.0476191	0.0476191	0.0476191	0.0476191	0.0476191	2010-11-04 14:50:06	0.0302758	-2.56	0.0302758	0.0302758	0.0302758	0.0302758	2010-11-06 11:00:07	0	0	0	0	0	0	0	0	0	0
2010-11-06 11:15:00	-0.0560047	0.0594762	0.0594762	0.0594762	0.0594762	0.0594762	2010-11-06 11:15:00	-0.0605014	0.0490406	0.0490406	0.0490406	0.0490406	0.0490406	2010-11-04 15:00:06	0.0309799	-2.56	0.0309799	0.0309799	0.0309799	0.0309799	2010-11-06 11:15:07	0	0	0	0	0	0	0	0	0	0
2010-11-06 11:30:00	-0.0560047	0.0601843	0.0601843	0.0601843	0.0601843	0.0601843	2010-11-06 11:30:00	-0.061319	0.0497513	0.0497513	0.0497513	0.0497513	0.0497513	2010-11-04 15:10:06	0.031684	-2.56	0.031684	0.031684	0.031684	0.031684	2010-11-06 11:30:07	0	0	0	0	0	0	0	0	0	0
2010-11-06 11:45:00	-0.0572311	0.0623084	0.0623084	0.0623084	0.0623084	0.0623084	2010-11-06 11:45:00	-0.0629542	0.0511728	0.0511728	0.0511728	0.0511728	0.0511728	2010-11-04 15:20:06	0.031684	-2.68	0.031684	0.031684	0.031684	0.031684	2010-11-06 11:45:07	0	0	0	0	0	0	0	0	0	0
2010-11-06 12:00:00	-0.0588663	0.0630165	0.0630165	0.0630165	0.0630165	0.0630165	2010-11-06 12:00:00	-0.0637718	0.0518835	0.0518835	0.0518835	0.0518835	0.0518835	2010-11-04 15:30:06	0.0330921	-2.68	0.0330921	0.0330921	0.0330921	0.0330921	2010-11-06 12:00:07	0	0	0	0	0	0	0	0	0	0
2010-11-06 12:15:00	-0.061319	0.0651406	0.0651406	0.0651406	0.0651406	0.0651406	2010-11-06 12:15:00	-0.0670421	0.0554371	0.0554371	0.0554371	0.0554371	0.0554371	2010-11-04 15:40:06	0.032388	-2.78	0.032388	0.032388	0.032388	0.032388	2010-11-06 12:15:07	0	0	0	0	0	0	0	0	0	0
2010-11-06 12:30:00	-0.063363	0.0686809	0.0686809	0.0686809	0.0686809	0.0686809	2010-11-06 12:30:00	-0.0703125	0.0582801	0.0582801	0.0582801	0.0582801	0.0582801	2010-11-04 15:50:06	0.0330921	-2.71	0.0330921	0.0330921	0.0330921	0.0330921	2010-11-06 12:30:07	0	0	0	0	0	0	0	0	0	0
2010-11-06 12:45:00	-0.0658158	0.070097	0.070097	0.070097	0.070097	0.070097	2010-11-06 12:45:00	-0.0715389	0.0604123	0.0604123	0.0604123	0.0604123	0.0604123	2010-11-04 16:00:06	0.031684	-2.65	0.031684	0.031684	0.031684	0.031684	2010-11-06 12:45:07	0	0	0	0	0	0	0	0	0	0
2010-11-06 13:00:00	-0.0678597	0.0736372	0.0736372	0.0736372	0.0736372	0.0736372	2010-11-06 13:00:00	-0.0723564	0.061123	0.061123	0.061123	0.061123	0.061123	2010-11-04 16:10:06	0.031684	-2.65	0.031684	0.031684	0.031684	0.031684	2010-11-06 13:00:07	0	0	0	0	0	0	0	0	0	0
2010-11-06 13:15:00	-0.0682685	0.0736372	0.0736372	0.0736372	0.0736372	0.0736372	2010-11-06 13:15:00	-0.0723564	0.0639659	0.0639659	0.0639659	0.0639659	0.0639659	2010-11-04 16:20:06	0.0309799	-2.64	0.0309799	0.0309799	0.0309799	0.0309799	2010-11-06 13:15:07	0	0	0	0	0	0	0	0	0	0
2010-11-06 13:30:00	-0.0686773	0.0750533	0.0750533	0.0750533	0.0750533	0.0750533	2010-11-06 13:30:00	-0.0756268	0.0653874	0.0653874	0.0653874	0.0653874	0.0653874	2010-11-04 16:30:06	0.0309799	-2.63	0.0309799	0.0309799	0.0309799	0.0309799	2010-11-06 13:30:07	0	0	0	0	0	0	0	0	0	0
2010-11-06 13:45:00	-0.0690861	0.0757614	0.0757614	0.0757614	0.0757614	0.0757614	2010-11-06 13:45:00	-0.077262	0.0682303	0.0682303	0.0682303	0.0682303	0.0682303	2010-11-04 16:40:06	0.031684	-2.62	0.031684	0.031684	0.031684	0.031684	2010-11-06 13:45:07	0	0	0	0	0	0	0	0	0	0
2010-11-06 14:00:00	-0.0690861	0.0771775	0.0771775	0.0771775	0.0771775	0.0771775	2010-11-06 14:00:00	-0.077262	0.0696518	0.0696518	0.0696518	0.0696518	0.0696518	2010-11-04 16:50:06	0.031684	-2.72	0.031684	0.031684	0.031684	0.031684	2010-11-06 14:00:07	0	0	0	0	0	0	0	0	0	0
2010-11-06 14:15:00	-0.0694949	0.0785936	0.0785936	0.0785936	0.0785936	0.0785936	2010-11-06 14:15:00	-0.0768532	0.0703625	0.0703625	0.0703625	0.0703625	0.0703625	2010-11-04 17:00:06	0.0309799	-2.71	0.0309799	0.0309799	0.0309799	0.0309799	2010-11-06 14:15:07	0	0	0	0	0	0	0	0	0	0
2010-11-06 14:30:00	-0.0715389	0.0800097	0.0800097	0.0800097	0.0800097	0.0800097	2010-11-06 14:30:00	-0.077262	0.0724947	0.0724947	0.0724947	0.0724947	0.0724947	2010-11-04 17:10:06	0.0309799	-2.69	0.0309799	0.0309799	0.0309799	0.0309799	2010-11-06 14:30:07	0	0	0	0	0	0	0	0	0	0
2010-11-06 14:45:00	-0.0699037	0.0785936	0.0785936	0.0785936	0.0785936	0.0785936	2010-11-06 14:45:00	-0.0784884	0.0739162	0.0739162	0.0739162	0.0739162	0.0739162	2010-11-04 17:20:06	0.0309799	-2.68	0.0309799	0.0309799	0.0309799	0.0309799	2010-11-06 14:45:07	0	0	0	0	0	0	0	0	0	0
2010-11-06 15:00:00	-0.0723564	0.0807177	0.0807177	0.0807177	0.0807177	0.0807177	2010-11-06 15:00:00	-0.0793059	0.0753377	0.0753377	0.0753377	0.0753377	0.0753377	2010-11-04 17:30:06	0.0302758	-2.66	0.0302758	0.0302758	0.0302758	0.0302758	2010-11-06 15:00:07	0	0	0	0	0	0	0	0	0	0
2010-11-06 15:15:00	-0.0735828	0.0828419	0.0828419	0.0828419	0.0828419	0.0828419	2010-11-06 15:15:00	-0.0809411	0.0767591	0.0767591	0.0767591	0.0767591	0.0767591	2010-11-04 17:40:06	0.0302758	-2.64	0.0302758	0.0302758	0.0302758	0.0302758	2010-11-06 15:15:07	0	0	0	0	0	0	0	0	0	0
2010-11-06 15:30:00	-0.0744004	0.084258	0.084258	0.084258	0.084258	0.084258	2010-11-06 15:30:00	-0.0797147	0.0767591	0.0767591	0.0767591	0.0767591	0.0767591	2010-11-04 17:50:06	0.0302758	-2.63	0.0302758	0.0302758	0.0302758	0.0302758	2010-11-06 15:30:07	0	0	0	0	0	0	0	0	0	0
2010-11-06 15:45:00	-0.0748092	0.084966	0.084966	0.084966	0.084966	0.084966	2010-11-06 15:45:00	-0.0809411	0.0781806	0.0781806	0.0781806	0.0781806	0.0781806	2010-11-04 18:00:06	0.0288676	-2.5	0.0288676	0.0288676	0.0288676	0.0288676	2010-11-06 15:45:07	0	0	0	0	0	0	0	0	0	0
2010-11-06 16:00:00	-0.0748092	0.084966	0.084966	0.084966	0.084966	0.084966	2010-11-06 16:00:00	-0.0809411	0.0781806	0.0781806	0.0781806	0.0781806	0.0781806	2010-11-04 18:10:06	0.0281635	-2.5	0.0281635	0.0281635	0.0281635	0.0281635	2010-11-06 16:00:07	0	0	0	0	0	0	0	0	0	0
2010-11-06 16:15:00	-0.0744004	0.084258	0.084258	0.084258	0.084258	0.084258	2010-11-06 16:15:00	-0.0797147	0.0781806	0.0781806	0.0781806	0.0781806	0.0781806	2010-11-04 18:20:06	0.0274594	-2.5	0.0274594	0.0274594	0.0274594	0.0274594	2010-11-06 16:15:07	0	0	0	0	0	0	0	0	0	0
2010-11-06 16:30:00	-0.075218	0.0856741	0.0856741	0.0856741	0.0856741	0.0856741	2010-11-06 16:30:00	-0.0805323	0.0781806	0.0781806	0.0781806	0.0781806	0.0781806	2010-11-04 18:30:06	0.0274594	-2.37	0.0274594	0.0274594	0.0274594	0.0274594	2010-11-06 16:30:07	0	0	0	0	0	0	0	0	0	0
2010-11-06 16:45:00	-0.0748092	0.084966	0.084966	0.084966	0.084966	0.084966	2010-11-06 16:45:00	-0.0813499	0.0788913	0.0788913	0.0788913	0.0788913	0.0788913	2010-11-04 18:40:06	0.0274594	-2.48	0.0274594	0.0274594	0.0274594	0.0274594	2010-11-06 16:45:07	0	0	0	0	0	0	0	0	0	0
2010-11-06 17:00:00	-0.0760356	0.084966	0.084966	0.084966	0.084966	0.084966	2010-11-06 17:00:00	-0.0797147	0.0774699	0.0774699	0.0774699	0.0774699	0.0774699	2010-11-04 18:50:06	0.0274594	-2.47	0.0274594	0.0274594	0.0274594	0.0274594	2010-11-06 17:00:07	0	0	0	0	0	0	0	0	0	0
2010-11-06 17:15:00	-0.075218	0.084258	0.084258	0.084258	0.084258	0.084258	2010-11-06 17:15:00	-0.0784884	0.0760484	0.0760484	0.0760484	0.0760484	0.0760484	2010-11-04 19:00:06	0.0267553	-2.35	0.0267553	0.0267553	0.0267553	0.0267553	2010-11-06 17:15:07	0	0	0	0	0	0	0	0	0	0
2010-11-06 17:30:00	-0.0744004	0.0835499	0.0835499	0.0835499	0.0835499	0.0835499	2010-11-06 17:30:00	-0.0780796	0.0746269	0.0746269	0.0746269	0.0746269	0.0746269	2010-11-04 19:10:06	0.0274594	-2.47	0.0274594	0.0274594	0.0274594	0.0274594	2010-11-06 17:30:07	0	0	0	0	0	0	0	0	0	0
2010-11-06 17:45:00	-0.0748092	0.0835499	0.0835499	0.0835499	0.0835499	0.0835499	2010-11-06 17:45:00	-0.0756268	0.071784	0.071784	0.071784	0.071784	0.071784	2010-11-04 19:20:06	0.0267553	-2.47	0.0267553	0.0267553	0.0267553	0.0267553	2010-11-06 17:45:07	0	0	0	0	0	0	0	0	0	0
2010-11-06 18:00:00	-0.0735828	0.0814258	0.0814258	0.0814258	0.0814258	0.0814258	2010-11-06 18:00:00	-0.0760356	0.071784	0.071784	0.071784	0.071784	0.071784	2010-11-04 19:30:06	0.0260513	-2.34	0.0260513	0.0260513	0.0260513	0.0260513	2010-11-06 18:00:07	0	0	0	0	0	0	0	0	0	0
2010-11-06 18:15:00	-0.0719477	0.0793016	0.0793016	0.0793016	0.0793016	0.0793016	2010-11-06 18:15:00	-0.0760356	0.0696518	0.0696518	0.0696518	0.0696518	0.0696518	2010-11-04 19:40:06	0.0246431	-2.34	0.0246431	0.0246431	0.0246431	0.0246431	2010-11-06 18:15:07	0	0	0	0	0	0	0	0	0	0
2010-11-06 18:30:00	-0.0719477	0.0785936	0.0785936	0.0785936	0.0785936	0.0785936	2010-11-06 18:30:00	-0.0744004	0.0675196	0.0675196	0.0675196	0.0675196	0.0675196	2010-11-04 19:50:06	0.023939	-2.22	0.023939	0.023939	0.023939	0.023939	2010-11-06 18:30:07	0	0	0	0	0	0	0	0	0	0
2010-11-06 18:45:00	-0.0694949	0.0750533	0.0750533	0.0750533	0.0750533	0.0750533	2010-11-06 18:45:00	-0.0739916	0.0660981	0.0660981	0.0660981	0.0660981	0.0660981	2010-11-04 20:00:06	0.0232349	-2.22	0.0232349	0.0232349	0.0232349	0.0232349	2010-11-06 18:45:07	0	0	0	0	0	0	0	0	0	0
2010-11-06 19:00:00	-0.0686773	0.0743453	0.0743453	0.0743453	0.0743453	0.0743453	2010-11-06 19:00:00	-0.0699037	0.061123	0.061123	0.061123	0.061123	0.061123	2010-11-04 20:10:06	0.0225308	-2.22	0.0225308	0.0225308	0.0225308	0.0225308	2010-11-06 19:00:07	0	0	0	0	0	0	0	0	0	0
2010-11-06 19:15:00	-0.0641806	0.0693889	0.0693889	0.0693889	0.0693889	0.0693889	2010-11-06 19:15:00	-0.0645894	0.0568586	0.0568586	0.0568586	0.0568586	0.0568586	2010-11-04 20:20:06	0.0218267	-2.1	0.0218267	0.0218267	0.0218267	0.0218267	2010-11-06 19:15:07	0	0	0	0	0	0	0	0	0	0
2010-11-06 19:30:00	-0.0637718	0.0665567	0.0665567	0.0665567	0.0665567	0.0665567	2010-11-06 19:30:00	-0.0658158	0.0547264	0.0547264	0.0547264	0.0547264	0.0547264	2010-11-04 20:30:06	0.0211226	-2.09	0.0211226	0.0211226	0.0211226	0.0211226	2010-11-06 19:30:07	0	0	0	0	0	0	0	0	0	0
2010-11-06 19:45:00	-0.0625454	0.0658487	0.0658487	0.0658487	0.0658487	0.0658487	2010-11-06 19:45:00	-0.0670421	0.0533049	0.0533049	0.0533049	0.0533049	0.0533049	2010-11-04 20:40:06	0.0204186	-2.09	0.0204186	0.0204186	0.0204186	0.0204186	2010-11-06 19:45:07	0	0	0	0	0	0	0	0	0	0
2010-11-06 20:00:00	-0.0641806	0.0658487	0.0658487	0.0658487	0.0658487	0.0658487	2010-11-06 20:00:00	-0.0674509	0.0518835	0.0518835	0.0518835	0.0518835	0.0518835	2010-11-04 20:50:06	0.0204186	-2.01	0.0204186	0.0204186	0.0204186	0.0204186	2010-11-06 20:00:07	0	0	0	0	0	0	0	0	0	0
2010-11-06 20:15:00	-0.0645894	0.0644326	0.0644326	0.0644326	0.0644326	0.0644326	2010-11-06 20:15:00	-0.0666333	0.0497513	0.0497513	0.0497513	0.0497513	0.0497513	2010-11-04 21:00:06	0.0197145	-1.95	0.0197145	0.0197145	0.0197145	0.0197145	2010-11-06 20:15:07	0	0	0	0	0	0	0	0	0	0
2010-11-06 20:30:00	-0.0658158	0.0644326	0.0644326	0.0644326	0.0644326	0.0644326	2010-11-06 20:30:00	-0.0690861	0.050462	0.050462	0.050462	0.050462	0.050462	2010-11-04 21:10:06	0.0204186	-1.94	0.0204186	0.0204186	0.0204186	0.0204186	2010-11-06 20:30:07	0	0	0	0	0	0	0	0	0	0
2010-11-06 20:45:00	-0.0666333	0.0644326	0.0644326	0.0644326	0.0644326	0.0644326	2010-11-06 20:45:00	-0.0637718	0.0447762	0.0447762	0.0447762	0.0447762	0.0447762	2010-11-04 21:20:06	0.0204186	-2.06	0.0204186	0.0204186	0.0204186	0.0204186	2010-11-06 20:45:07	0	0	0	0	0	0	0	0	0	0
2010-11-06 21:00:00	-0.0625454	0.0601843	0.0601843	0.0601843	0.0601843	0.0601843	2010-11-06 21:00:00	-0.0605014	0.0412225	0.0412225	0.0412225	0.0412225	0.0412225	2010-11-04 21:30:06	0.0204186	-2.06	0.0204186	0.0204186	0.0204186	0.0204186	2010-11-06 21:00:07	0	0	0	0	0	0	0	0	0	0
2010-11-06 21:15:00	-0.0596838	0.0573521	0.0573521	0.0573521	0.0573521	0.0573521	2010-11-06 21:15:00	-0.0600926	0.0390903	0.0390903	0.0390903	0.0390903	0.0390903	2010-11-04 21:40:06	0.0218267	-2.19	0.0218267	0.0218267	0.0218267	0.0218267	2010-11-06 21:15:07	0	0	0	0	0	0	0	0	0	0
2010-11-06 21:30:00	-0.0592751	0.056644	0.056644	0.056644	0.056644	0.056644	2010-11-06 21:30:00	-0.0588663	0.0369581	0.0369581	0.0369581	0.0369581	0.0369581	2010-11-04 21:50:06	0.0211226	-2.19	0.0211226	0.0211226	0.0211226	0.0211226	2010-11-06 21:30:07	0	0	0	0	0	0	0	0	0	0
2010-11-06 21:45:00	-0.0592751	0.055936	0.055936	0.055936	0.055936	0.055936	2010-11-06 21:45:00	-0.0600926	0.0362474	0.0362474	0.0362474	0.0362474	0.0362474	2010-11-04 22:00:06	0.0211226	-2.19	0.0211226	0.0211226	0.0211226	0.0211226	2010-11-06 21:45:07	0	0	0	0	0	0	0	0	0	0
2010-11-06 22:00:00	-0.0605014	0.055936	0.055936	0.055936	0.055936	0.055936	2010-11-06 22:00:00	-0.0600926	0.0355366	0.0355366	0.0355366	0.0355366	0.0355366	2010-11-04 22:10:06	0.0211226	-2.06	0.0211226	0.0211226	0.0211226	0.0211226	2010-11-06 22:00:07	0	0	0	0	0	0	0	0	0	0
2010-11-06 22:15:00	-0.0609102	0.055936	0.055936	0.055936	0.055936	0.055936	2010-11-06 22:15:00	-0.061319	0.0355366	0.0355366	0.0355366	0.0355366	0.0355366	2010-11-04 22:20:06	0.0218267	-2.19	0.0218267	0.0218267	0.0218267	0.0218267	2010-11-06 22:15:07	0	0	0	0	0	0	0	0	0	0
2010-11-06 22:30:00	-0.0629542	0.0580601	0.0580601	0.0580601	0.0580601	0.0580601	2010-11-06 22:30:00	-0.0625454	0.0362474	0.0362474	0.0362474	0.0362474	0.0362474	2010-11-04 22:30:06	0.0225308	-2.31	0.0225308	0.0225308	0.0225308	0.0225308	2010-11-06 22:30:07	0	0	0	0	0	0	0	0	0	0
2010-11-06 22:45:00	-0.0637718	0.0580601	0.0580601	0.0580601	0.0580601	0.0580601	2010-11-06 22:45:00	-0.0637718	0.0369581	0.0369581	0.0369581	0.0369581	0.0369581	2010-11-04 22:40:06	0.0232349	-2.44	0.0232349	0.0232349	0.0232349	0.0232349	2010-11-06 22:45:07	0	0	0	0	0	0	0	0	0	0
2010-11-06 23:00:00	-0.065407	0.0601843	0.0601843	0.0601843	0.0601843	0.0601843	2010-11-06 23:00:00	-0.0645894	0.0376688	0.0376688	0.0376688	0.0376688	0.0376688	2010-11-04 22:50:06	0.0232349	-2.19	0.0232349	0.0232349	0.0232349	0.0232349	2010-11-06 23:00:07	0	0	0	0	0	0	0	0	0	0
2010-11-06 23:15:00	-0.0662245	0.0608923	0.0608923	0.0608923	0.0608923	0.0608923	2010-11-06 23:15:00	-0.0662245	0.0383796	0.0383796	0.0383796	0.0383796	0.0383796	2010-11-04 23:00:06	0.023939	-2.32	0.023939	0.023939	0.023939	0.023939	2010-11-06 23:15:07	0	0	0	0	0	0	0	0	0	0
2010-11-06 23:30:00	-0.0678597	0.0623084	0.0623084	0.0623084	0.0623084	0.0623084	2010-11-06 23:30:00	-0.0662245	0.0390903	0.0390903	0.0390903	0.0390903	0.0390903	2010-11-04 23:10:06	0.023939	-2.44	0.023939	0.023939	0.023939	0.023939	2010-11-06 23:30:07	0	0	0	0	0	0	0	0	0	0
2010-11-06 23:45:00	-0.0658158	0.0616004	0.0616004	0.0616004	0.0616004	0.0616004	2010-11-06 23:45:00	-0.0674509	0.0405118	0.0405118	0.0405118	0.0405118	0.0405118	2010-11-04 23:20:06	0.0246431	-2.43	0.0246431	0.0246431	0.0246431	0.0246431	2010-11-06 23:45:07	0	0	0	0	0	0	0	0	0	0
2010-11-07	-0.0674509	0.0630165	0.0630165	0.0630165	0.0630165	0.0630165	2010-11-07	-0.0690861	0.0433547	0.0433547	0.0433547	0.0433547	0.0433547	2010-11-04 23:30:06	0.023939	-2.31	0.023939	0.023939	0.023939	0.023939	2010-11-07 00:00:07	0	0	0	0	0	0	0	0	0	0
2010-11-07 00:15:00	-0.0678597	0.0644326	0.0644326	0.0644326	0.0644326	0.0644326	2010-11-07 00:15:00	-0.0694949	0.0440654	0.0440654	0.0440654	0.0440654	0.0440654	2010-11-04 23:40:06	0.0253472	-2.43	0.0253472	0.0253472	0.0253472	0.0253472	2010-11-07 00:15:07	0	0	0	0	0	0	0	0	0	0
2010-11-07 00:30:00	-0.0682685	0.0644326	0.0644326	0.0644326	0.0644326	0.0644326	2010-11-07 00:30:00	-0.0703125	0.0454869	0.0454869	0.0454869	0.0454869	0.0454869	2010-11-04 23:50:06	0.0274594	-2.55	0.0274594	0.0274594	0.0274594	0.0274594	2010-11-07 00:30:07	0	0	0	0	0	0	0	0	0	0
2010-11-07 00:45:00	-0.0707213	0.0679728	0.0679728	0.0679728	0.0679728	0.0679728	2010-11-07 00:45:00	-0.0707213	0.0476191	0.0476191	0.0476191	0.0476191	0.0476191	2010-11-05 00:00:06	0.0274594	-2.67	0.0274594	0.0274594	0.0274594	0.0274594	2010-11-07 00:45:07	0	0	0	0	0	0	0	0	0	0
2010-11-07 01:00:00	-0.0699037	0.0686809	0.0686809	0.0686809	0.0686809	0.0686809	2010-11-07 01:00:00	-0.0694949	0.0490406	0.0490406	0.0490406	0.0490406	0.0490406	2010-11-05 00:10:06	0.0281635	-2.67	0.0281635	0.0281635	0.0281635	0.0281635	2010-11-07 01:00:07	0	0	0	0	0	0	0	0	0	0
2010-11-07 01:15:00	-0.0694949	0.0686809	0.0686809	0.0686809	0.0686809	0.0686809	2010-11-07 01:15:00	-0.0694949	0.0497513	0.0497513	0.0497513	0.0497513	0.0497513	2010-11-05 00:20:06	0.0288676	-2.67	0.0288676	0.0288676	0.0288676	0.0288676	2010-11-07 01:15:07	0	0	0	0	0	0	0	0	0	0
2010-11-07 01:30:00	-0.0694949	0.0693889	0.0693889	0.0693889	0.0693889	0.0693889	2010-11-07 01:30:00	-0.0678597	0.0511728	0.0511728	0.0511728	0.0511728	0.0511728	2010-11-05 00:30:06	0.0302758	-2.92	0.0302758	0.0302758	0.0302758	0.0302758	2010-11-07 01:30:07	0	0	0	0	0	0	0	0	0	0
2010-11-07 01:45:00	-0.0686773	0.070097	0.070097	0.070097	0.070097	0.070097	2010-11-07 01:45:00	-0.0682685	0.0525942	0.0525942	0.0525942	0.0525942	0.0525942	2010-11-05 00:40:06	0.0309799	-2.86	0.0309799	0.0309799	0.0309799	0.0309799	2010-11-07 01:45:07	0	0	0	0	0	0	0	0	0	0
2010-11-07 02:00:00	-0.0694949	0.0715131	0.0715131	0.0715131	0.0715131	0.0715131	2010-11-07 02:00:00	-0.0699037	0.0554371	0.0554371	0.0554371	0.0554371	0.0554371	2010-11-05 00:50:06	0.031684	-2.92	0.031684	0.031684	0.031684	0.031684	2010-11-07 02:00:07	0	0	0	0	0	0	0	0	0	0
2010-11-07 02:15:00	-0.0703125	0.0736372	0.0736372	0.0736372	0.0736372	0.0736372	2010-11-07 02:15:00	-0.0707213	0.0582801	0.0582801	0.0582801	0.0582801	0.0582801	2010-11-05 01:00:06	0.032388	-3.04	0.032388	0.032388	0.032388	0.032388	2010-11-07 02:15:07	0	0	0	0	0	0	0	0	0	0
2010-11-07 02:30:00	-0.0723564	0.0757614	0.0757614	0.0757614	0.0757614	0.0757614	2010-11-07 02:30:00	-0.0723564	0.061123	0.061123	0.061123	0.061123	0.061123	2010-11-05 01:10:06	0.0330921	-3.04	0.0330921	0.0330921	0.0330921	0.0330921	2010-11-07 02:30:07	0	0	0	0	0	0	0	0	0	0
2010-11-07 02:45:00	-0.0727652	0.0778855	0.0778855	0.0778855	0.0778855	0.0778855	2010-11-07 02:45:00	-0.0727652	0.0632552	0.0632552	0.0632552	0.0632552	0.0632552	2010-11-05 01:20:06	0.0337962	-3.04	0.0337962	0.0337962	0.0337962	0.0337962	2010-11-07 02:45:07	0	0	0	0	0	0	0	0	0	0
2010-11-07 03:00:00	-0.073174	0.0785936	0.0785936	0.0785936	0.0785936	0.0785936	2010-11-07 03:00:00	-0.073174	0.0653874	0.0653874	0.0653874	0.0653874	0.0653874	2010-11-05 01:30:06	0.0345003	-3.16	0.0345003	0.0345003	0.0345003	0.0345003	2010-11-07 03:00:07	0	0	0	0	0	0	0	0	0	0
2010-11-07 03:15:00	-0.075218	0.0807177	0.0807177	0.0807177	0.0807177	0.0807177	2010-11-07 03:15:00	-0.075218	0.0682303	0.0682303	0.0682303	0.0682303	0.0682303	2010-11-05 01:40:06	0.0359085	-3.16	0.0359085	0.0359085	0.0359085	0.0359085	2010-11-07 03:15:07	0	0	0	0	0	0	0	0	0	0
2010-11-07 03:30:00	-0.0768532	0.0828419	0.0828419	0.0828419	0.0828419	0.0828419	2010-11-07 03:30:00	-0.0776708	0.071784	0.071784	0.071784	0.071784	0.071784	2010-11-05 01:50:06	0.0366126	-3.28	0.0366126	0.0366126	0.0366126	0.0366126	2010-11-07 03:30:07	0	0	0	0	0	0	0	0	0	0
2010-11-07 03:45:00	-0.0788971	0.0863821	0.0863821	0.0863821	0.0863821	0.0863821	2010-11-07 03:45:00	-0.0784884	0.0739162	0.0739162	0.0739162	0.0739162	0.0739162	2010-11-05 02:00:06	0.0373167	-3.28	0.0373167	0.0373167	0.0373167	0.0373167	2010-11-07 03:45:07	0	0	0	0	0	0	0	0	0	0
2010-11-07 04:00:00	-0.0784884	0.0870902	0.0870902	0.0870902	0.0870902	0.0870902	2010-11-07 04:00:00	-0.0797147	0.0767591	0.0767591	0.0767591	0.0767591	0.0767591	2010-11-05 02:10:06	0.0380208	-3.41	0.0380208	0.0380208	0.0380208	0.0380208	2010-11-07 04:00:07	0	0	0	0	0	0	0	0	0	0
2010-11-07 04:15:00	-0.0813499	0.0906305	0.0906305	0.0906305	0.0906305	0.0906305	2010-11-07 04:15:00	-0.0805323	0.0781806	0.0781806	0.0781806	0.0781806	0.0781806	2010-11-05 02:20:06	0.0387248	-3.53	0.0387248	0.0387248	0.0387248	0.0387248	2010-11-07 04:15:07	0	0	0	0	0	0	0	0	0	0
2010-11-07 04:30:00	-0.0793059	0.0899224	0.0899224	0.0899224	0.0899224	0.0899224	2010-11-07 04:30:00	-0.0784884	0.0781806	0.0781806	0.0781806	0.0781806	0.0781806	2010-11-05 02:30:06	0.040133	-3.53	0.040133	0.040133	0.040133	0.040133	2010-11-07 04:30:07	0	0	0	0	0	0	0	0	0	0
2010-11-07 04:45:00	-0.077262	0.0892144	0.0892144	0.0892144	0.0892144	0.0892144	2010-11-07 04:45:00	-0.0764444	0.0774699	0.0774699	0.0774699	0.0774699	0.0774699	2010-11-05 02:40:06	0.0408371	-3.65	0.0408371	0.0408371	0.0408371	0.0408371	2010-11-07 04:45:07	0	0	0	0	0	0	0	0	0	0
2010-11-07 05:00:00	-0.0760356	0.0870902	0.0870902	0.0870902	0.0870902	0.0870902	2010-11-07 05:00:00	-0.0756268	0.0774699	0.0774699	0.0774699	0.0774699	0.0774699	2010-11-05 02:50:06	0.0415412	-3.65	0.0415412	0.0415412	0.0415412	0.0415412	2010-11-07 05:00:07	0	0	0	0	0	0	0	0	0	0
2010-11-07 05:15:00	-0.0764444	0.0877982	0.0877982	0.0877982	0.0877982	0.0877982	2010-11-07 05:15:00	-0.0744004	0.0774699	0.0774699	0.0774699	0.0774699	0.0774699	2010-11-05 03:00:06	0.0422453	-3.77	0.0422453	0.0422453	0.0422453	0.0422453	2010-11-07 05:15:07	0	0	0	0	0	0	0	0	0	0
2010-11-07 05:30:00	-0.0735828	0.0856741	0.0856741	0.0856741	0.0856741	0.0856741	2010-11-07 05:30:00	-0.0727652	0.0767591	0.0767591	0.0767591	0.0767591	0.0767591	2010-11-05 03:10:06	0.0429494	-3.77	0.0429494	0.0429494	0.0429494	0.0429494	2010-11-07 05:30:07	0	0	0	0	0	0	0	0	0	0
2010-11-07 05:45:00	-0.0776708	0.0885063	0.0885063	0.0885063	0.0885063	0.0885063	2010-11-07 05:45:00	-0.0768532	0.0803128	0.0803128	0.0803128	0.0803128	0.0803128	2010-11-05 03:20:06	0.0429494	-3.77	0.0429494	0.0429494	0.0429494	0.0429494	2010-11-07 05:45:07	0	0	0	0	0	0	0	0	0	0
2010-11-07 06:00:00	-0.0784884	0.0899224	0.0899224	0.0899224	0.0899224	0.0899224	2010-11-07 06:00:00	-0.0756268	0.0788913	0.0788913	0.0788913	0.0788913	0.0788913	2010-11-05 03:30:06	0.0436535	-3.77	0.0436535	0.0436535	0.0436535	0.0436535	2010-11-07 06:00:07	0	0	0	0	0	0	0	0	0	0
2010-11-07 06:15:00	-0.0764444	0.0877982	0.0877982	0.0877982	0.0877982	0.0877982	2010-11-07 06:15:00	-0.0768532	0.0796021	0.0796021	0.0796021	0.0796021	0.0796021	2010-11-05 03:40:06	0.0443575	-3.77	0.0443575	0.0443575	0.0443575	0.0443575	2010-11-07 06:15:07	0	0	0	0	0	0	0	0	0	0
2010-11-07 06:30:00	-0.0739916	0.0856741	0.0856741	0.0856741	0.0856741	0.0856741	2010-11-07 06:30:00	-0.0719477	0.0760484	0.0760484	0.0760484	0.0760484	0.0760484	2010-11-05 03:50:06	0.0443575	-3.77	0.0443575	0.0443575	0.0443575	0.0443575	2010-11-07 06:30:07	0	0	0	0	0	0	0	0	0	0
2010-11-07 06:45:00	-0.0744004	0.0856741	0.0856741	0.0856741	0.0856741	0.0856741	2010-11-07 06:45:00	-0.0739916	0.0774699	0.0774699	0.0774699	0.0774699	0.0774699	2010-11-05 04:00:06	0.0450616	-3.89	0.0450616	0.0450616	0.0450616	0.0450616	2010-11-07 06:45:07	0	0	0	0	0	0	0	0	0	0
2010-11-07 07:00:00	-0.0756268	0.0863821	0.0863821	0.0863821	0.0863821	0.0863821	2010-11-07 07:00:00	-0.0739916	0.0760484	0.0760484	0.0760484	0.0760484	0.0760484	2010-11-05 04:10:06	0.0457657	-4.02	0.0457657	0.0457657	0.0457657	0.0457657	2010-11-07 07:00:07	0	0	0	0	0	0	0	0	0	0
2010-11-07 07:15:00	-0.0739916	0.0835499	0.0835499	0.0835499	0.0835499	0.0835499	2010-11-07 07:15:00	-0.0723564	0.0746269	0.0746269	0.0746269	0.0746269	0.0746269	2010-11-05 04:20:06	0.0464698	-4.02	0.0464698	0.0464698	0.0464698	0.0464698	2010-11-07 07:15:07	0	0	0	0	0	0	0	0	0	0
2010-11-07 07:30:00	-0.0727652	0.0835499	0.0835499	0.0835499	0.0835499	0.0835499	2010-11-07 07:30:00	-0.0711301	0.0724947	0.0724947	0.0724947	0.0724947	0.0724947	2010-11-05 04:30:06	0.0471739	-4.02	0.0471739	0.0471739	0.0471739	0.0471739	2010-11-07 07:30:07	0	0	0	0	0	0	0	0	0	0
2010-11-07 07:45:00	-0.0723564	0.0821338	0.0821338	0.0821338	0.0821338	0.0821338	2010-11-07 07:45:00	-0.0727652	0.0724947	0.0724947	0.0724947	0.0724947	0.0724947	2010-11-05 04:40:06	0.047878	-4.02	0.047878	0.047878	0.047878	0.047878	2010-11-07 07:45:07	0	0	0	0	0	0	0	0	0	0
2010-11-07 08:00:00	-0.0711301	0.0807177	0.0807177	0.0807177	0.0807177	0.0807177	2010-11-07 08:00:00	-0.0678597	0.0689411	0.0689411	0.0689411	0.0689411	0.0689411	2010-11-05 04:50:06	0.0471739	-4.02	0.0471739	0.0471739	0.0471739	0.0471739	2010-11-07 08:00:07	0	0	0	0	0	0	0	0	0	0
2010-11-07 08:15:00	-0.0715389	0.0800097	0.0800097	0.0800097	0.0800097	0.0800097	2010-11-07 08:15:00	-0.0711301	0.0696518	0.0696518	0.0696518	0.0696518	0.0696518	2010-11-05 05:00:06	0.047878	-4.14	0.047878	0.047878	0.047878	0.047878	2010-11-07 08:15:07	0	0	0	0	0	0	0	0	0	0
2010-11-07 08:30:00	-0.0727652	0.0807177	0.0807177	0.0807177	0.0807177	0.0807177	2010-11-07 08:30:00	-0.0711301	0.0689411	0.0689411	0.0689411	0.0689411	0.0689411	2010-11-05 05:10:06	0.0485821	-4.14	0.0485821	0.0485821	0.0485821	0.0485821	2010-11-07 08:30:07	0	0	0	0	0	0	0	0	0	0
2010-11-07 08:45:00	-0.0735828	0.0814258	0.0814258	0.0814258	0.0814258	0.0814258	2010-11-07 08:45:00	-0.0711301	0.0675196	0.0675196	0.0675196	0.0675196	0.0675196	2010-11-05 05:20:06	0.0485821	-4.14	0.0485821	0.0485821	0.0485821	0.0485821	2010-11-07 08:45:07	0	0	0	0	0	0	0	0	0	0
2010-11-07 09:00:00	-0.0719477	0.0800097	0.0800097	0.0800097	0.0800097	0.0800097	2010-11-07 09:00:00	-0.0723564	0.0675196	0.0675196	0.0675196	0.0675196	0.0675196	2010-11-05 05:30:06	0.0485821	-4.14	0.0485821	0.0485821	0.0485821	0.0485821	2010-11-07 09:00:07	0	0	0	0	0	0	0	0	0	0
2010-11-07 09:15:00	-0.0707213	0.0793016	0.0793016	0.0793016	0.0793016	0.0793016	2010-11-07 09:15:00	-0.0715389	0.0653874	0.0653874	0.0653874	0.0653874	0.0653874	2010-11-05 05:30:46	0.0492862	-4.14	0.0492862	0.0492862	0.0492862	0.0492862	2010-11-07 09:15:07	0	0	0	0	0	0	0	0	0	0
2010-11-07 09:30:00	-0.0711301	0.0778855	0.0778855	0.0778855	0.0778855	0.0778855	2010-11-07 09:30:00	-0.0719477	0.0646767	0.0646767	0.0646767	0.0646767	0.0646767	2010-11-05 05:40:06	0.0485821	-4.14	0.0485821	0.0485821	0.0485821	0.0485821	2010-11-07 09:30:07	0	0	0	0	0	0	0	0	0	0
2010-11-07 09:45:00	-0.0723564	0.0793016	0.0793016	0.0793016	0.0793016	0.0793016	2010-11-07 09:45:00	-0.0727652	0.0653874	0.0653874	0.0653874	0.0653874	0.0653874	2010-11-05 05:50:06	0.0492862	-4.14	0.0492862	0.0492862	0.0492862	0.0492862	2010-11-07 09:45:07	0	0	0	0	0	0	0	0	0	0
2010-11-07 10:00:00	-0.073174	0.0793016	0.0793016	0.0793016	0.0793016	0.0793016	2010-11-07 10:00:00	-0.0744004	0.0653874	0.0653874	0.0653874	0.0653874	0.0653874	2010-11-05 06:00:06	0.0485821	-4.14	0.0485821	0.0485821	0.0485821	0.0485821	2010-11-07 10:00:07	0	0	0	0	0	0	0	0	0	0
2010-11-07 10:15:00	-0.075218	0.0807177	0.0807177	0.0807177	0.0807177	0.0807177	2010-11-07 10:15:00	-0.073174	0.0646767	0.0646767	0.0646767	0.0646767	0.0646767	2010-11-05 06:10:06	0.047878	-4.14	0.047878	0.047878	0.047878	0.047878	2010-11-07 10:15:07	0	0	0	0	0	0	0	0	0	0
2010-11-07 10:30:00	-0.0760356	0.0814258	0.0814258	0.0814258	0.0814258	0.0814258	2010-11-07 10:30:00	-0.0764444	0.0653874	0.0653874	0.0653874	0.0653874	0.0653874	2010-11-05 06:20:06	0.047878	-4.02	0.047878	0.047878	0.047878	0.047878	2010-11-07 10:30:07	0	0	0	0	0	0	0	0	0	0
2010-11-07 10:45:00	-0.0748092	0.0814258	0.0814258	0.0814258	0.0814258	0.0814258	2010-11-07 10:45:00	-0.0748092	0.0646767	0.0646767	0.0646767	0.0646767	0.0646767	2010-11-05 06:30:06	0.0471739	-4.02	0.0471739	0.0471739	0.0471739	0.0471739	2010-11-07 10:45:07	0	0	0	0	0	0	0	0	0	0
2010-11-07 11:00:00	-0.0776708	0.0835499	0.0835499	0.0835499	0.0835499	0.0835499	2010-11-07 11:00:00	-0.0817587	0.0682303	0.0682303	0.0682303	0.0682303	0.0682303	2010-11-05 06:40:06	0.0457657	-3.89	0.0457657	0.0457657	0.0457657	0.0457657	2010-11-07 11:00:07	0	0	0	0	0	0	0	0	0	0
2010-11-07 11:15:00	-0.0821675	0.0870902	0.0870902	0.0870902	0.0870902	0.0870902	2010-11-07 11:15:00	-0.0842115	0.0703625	0.0703625	0.0703625	0.0703625	0.0703625	2010-11-05 06:50:06	0.0450616	-3.83	0.0450616	0.0450616	0.0450616	0.0450616	2010-11-07 11:15:07	0	0	0	0	0	0	0	0	0	0
2010-11-07 11:30:00	-0.0838027	0.0899224	0.0899224	0.0899224	0.0899224	0.0899224	2010-11-07 11:30:00	-0.0858466	0.0710733	0.0710733	0.0710733	0.0710733	0.0710733	2010-11-05 07:00:06	0.0436535	-3.65	0.0436535	0.0436535	0.0436535	0.0436535	2010-11-07 11:30:07	0	0	0	0	0	0	0	0	0	0
2010-11-07 11:45:00	-0.0866642	0.0913385	0.0913385	0.0913385	0.0913385	0.0913385	2010-11-07 11:45:00	-0.0895258	0.0739162	0.0739162	0.0739162	0.0739162	0.0739162	2010-11-05 07:10:06	0.0422453	-3.65	0.0422453	0.0422453	0.0422453	0.0422453	2010-11-07 11:45:07	0	0	0	0	0	0	0	0	0	0
2010-11-07 12:00:00	-0.0915697	0.0962949	0.0962949	0.0962949	0.0962949	0.0962949	2010-11-07 12:00:00	-0.0907522	0.0753377	0.0753377	0.0753377	0.0753377	0.0753377	2010-11-05 07:20:06	0.0415412	-3.53	0.0415412	0.0415412	0.0415412	0.0415412	2010-11-07 12:00:07	0	0	0	0	0	0	0	0	0	0
2010-11-07 12:15:00	-0.0899346	0.0962949	0.0962949	0.0962949	0.0962949	0.0962949	2010-11-07 12:15:00	-0.0940225	0.0788913	0.0788913	0.0788913	0.0788913	0.0788913	2010-11-05 07:30:06	0.0408371	-3.47	0.0408371	0.0408371	0.0408371	0.0408371	2010-11-07 12:15:07	0	0	0	0	0	0	0	0	0	0
2010-11-07 12:30:00	-0.0915697	0.098419	0.098419	0.098419	0.098419	0.098419	2010-11-07 12:30:00	-0.0948401	0.0796021	0.0796021	0.0796021	0.0796021	0.0796021	2010-11-05 07:40:06	0.040133	-3.28	0.040133	0.040133	0.040133	0.040133	2010-11-07 12:30:07	0	0	0	0	0	0	0	0	0	0
2010-11-07 12:45:00	-0.0940225	0.0998351	0.0998351	0.0998351	0.0998351	0.0998351	2010-11-07 12:45:00	-0.0960665	0.0817343	0.0817343	0.0817343	0.0817343	0.0817343	2010-11-05 07:50:06	0.0394289	-3.28	0.0394289	0.0394289	0.0394289	0.0394289	2010-11-07 12:45:07	0	0	0	0	0	0	0	0	0	0
2010-11-07 13:00:00	-0.0940225	0.101959	0.101959	0.101959	0.101959	0.101959	2010-11-07 13:00:00	-0.0964753	0.0831557	0.0831557	0.0831557	0.0831557	0.0831557	2010-11-05 08:00:06	0.0387248	-3.41	0.0387248	0.0387248	0.0387248	0.0387248	2010-11-07 13:00:07	0	0	0	0	0	0	0	0	0	0
2010-11-07 13:15:00	-0.0940225	0.101251	0.101251	0.101251	0.101251	0.101251	2010-11-07 13:15:00	-0.0977016	0.0845772	0.0845772	0.0845772	0.0845772	0.0845772	2010-11-05 08:10:06	0.0387248	-3.3	0.0387248	0.0387248	0.0387248	0.0387248	2010-11-07 13:15:07	0	0	0	0	0	0	0	0	0	0
2010-11-07 13:30:00	-0.0964753	0.104791	0.104791	0.104791	0.104791	0.104791	2010-11-07 13:30:00	-0.0993368	0.0867094	0.0867094	0.0867094	0.0867094	0.0867094	2010-11-05 08:20:06	0.040133	-3.31	0.040133	0.040133	0.040133	0.040133	2010-11-07 13:30:07	0	0	0	0	0	0	0	0	0	0
2010-11-07 13:45:00	-0.0981104	0.1055	0.1055	0.1055	0.1055	0.1055	2010-11-07 13:45:00	-0.100563	0.0888416	0.0888416	0.0888416	0.0888416	0.0888416	2010-11-05 08:30:06	0.0394289	-3.33	0.0394289	0.0394289	0.0394289	0.0394289	2010-11-07 13:45:07	0	0	0	0	0	0	0	0	0	0
2010-11-07 14:00:00	-0.10179	0.10904	0.10904	0.10904	0.10904	0.10904	2010-11-07 14:00:00	-0.104242	0.0923952	0.0923952	0.0923952	0.0923952	0.0923952	2010-11-05 08:40:06	0.0394289	-3.34	0.0394289	0.0394289	0.0394289	0.0394289	2010-11-07 14:00:07	0	0	0	0	0	0	0	0	0	0
2010-11-07 14:15:00	-0.103834	0.111872	0.111872	0.111872	0.111872	0.111872	2010-11-07 14:15:00	-0.10506	0.0945274	0.0945274	0.0945274	0.0945274	0.0945274	2010-11-05 08:50:06	0.0387248	-3.35	0.0387248	0.0387248	0.0387248	0.0387248	2010-11-07 14:15:07	0	0	0	0	0	0	0	0	0	0
2010-11-07 14:30:00	-0.105469	0.114704	0.114704	0.114704	0.114704	0.114704	2010-11-07 14:30:00	-0.106286	0.0952382	0.0952382	0.0952382	0.0952382	0.0952382	2010-11-05 09:00:06	0.0394289	-3.35	0.0394289	0.0394289	0.0394289	0.0394289	2010-11-07 14:30:07	0	0	0	0	0	0	0	0	0	0
2010-11-07 14:45:00	-0.109148	0.117536	0.117536	0.117536	0.117536	0.117536	2010-11-07 14:45:00	-0.107104	0.0973704	0.0973704	0.0973704	0.0973704	0.0973704	2010-11-05 09:10:06	0.0394289	-3.35	0.0394289	0.0394289	0.0394289	0.0394289	2010-11-07 14:45:07	0	0	0	0	0	0	0	0	0	0
2010-11-07 15:00:00	-0.105878	0.11612	0.11612	0.11612	0.11612	0.11612	2010-11-07 15:00:00	-0.103834	0.0966596	0.0966596	0.0966596	0.0966596	0.0966596	2010-11-05 09:20:06	0.0380208	-3.35	0.0380208	0.0380208	0.0380208	0.0380208	2010-11-07 15:00:07	0	0	0	0	0	0	0	0	0	0
2010-11-07 15:15:00	-0.104242	0.114704	0.114704	0.114704	0.114704	0.114704	2010-11-07 15:15:00	-0.105469	0.0987918	0.0987918	0.0987918	0.0987918	0.0987918	2010-11-05 09:30:06	0.0387248	-3.23	0.0387248	0.0387248	0.0387248	0.0387248	2010-11-07 15:15:07	0	0	0	0	0	0	0	0	0	0
2010-11-07 15:30:00	-0.103834	0.115412	0.115412	0.115412	0.115412	0.115412	2010-11-07 15:30:00	-0.104242	0.0980811	0.0980811	0.0980811	0.0980811	0.0980811	2010-11-05 09:40:06	0.0380208	-3.23	0.0380208	0.0380208	0.0380208	0.0380208	2010-11-07 15:30:07	0	0	0	0	0	0	0	0	0	0
2010-11-07 15:45:00	-0.104242	0.114704	0.114704	0.114704	0.114704	0.114704	2010-11-07 15:45:00	-0.107921	0.102346	0.102346	0.102346	0.102346	0.102346	2010-11-05 09:50:06	0.0380208	-3.3	0.0380208	0.0380208	0.0380208	0.0380208	2010-11-07 15:45:07	0	0	0	0	0	0	0	0	0	0
2010-11-07 16:00:00	-0.107104	0.118952	0.118952	0.118952	0.118952	0.118952	2010-11-07 16:00:00	-0.108739	0.103056	0.103056	0.103056	0.103056	0.103056	2010-11-05 10:00:06	0.0380208	-3.25	0.0380208	0.0380208	0.0380208	0.0380208	2010-11-07 16:00:07	0	0	0	0	0	0	0	0	0	0
2010-11-07 16:15:00	-0.110374	0.120369	0.120369	0.120369	0.120369	0.120369	2010-11-07 16:15:00	-0.110783	0.104478	0.104478	0.104478	0.104478	0.104478	2010-11-05 10:10:06	0.0380208	-3.38	0.0380208	0.0380208	0.0380208	0.0380208	2010-11-07 16:15:07	0	0	0	0	0	0	0	0	0	0
2010-11-07 16:30:00	-0.114462	0.124617	0.124617	0.124617	0.124617	0.124617	2010-11-07 16:30:00	-0.112009	0.105899	0.105899	0.105899	0.105899	0.105899	2010-11-05 10:20:06	0.0387248	-3.26	0.0387248	0.0387248	0.0387248	0.0387248	2010-11-07 16:30:07	0	0	0	0	0	0	0	0	0	0
2010-11-07 16:45:00	-0.115689	0.125325	0.125325	0.125325	0.125325	0.125325	2010-11-07 16:45:00	-0.111601	0.105188	0.105188	0.105188	0.105188	0.105188	2010-11-05 10:30:06	0.0380208	-3.27	0.0380208	0.0380208	0.0380208	0.0380208	2010-11-07 16:45:07	0	0	0	0	0	0	0	0	0	0
2010-11-07 17:00:00	-0.11528	0.127449	0.127449	0.127449	0.127449	0.127449	2010-11-07 17:00:00	-0.110783	0.105188	0.105188	0.105188	0.105188	0.105188	2010-11-05 10:40:06	0.0380208	-3.41	0.0380208	0.0380208	0.0380208	0.0380208	2010-11-07 17:00:07	0	0	0	0	0	0	0	0	0	0
2010-11-07 17:15:00	-0.114462	0.125325	0.125325	0.125325	0.125325	0.125325	2010-11-07 17:15:00	-0.113236	0.107321	0.107321	0.107321	0.107321	0.107321	2010-11-05 10:50:06	0.0408371	-3.54	0.0408371	0.0408371	0.0408371	0.0408371	2010-11-07 17:15:07	0	0	0	0	0	0	0	0	0	0
2010-11-07 17:30:00	-0.115689	0.126033	0.126033	0.126033	0.126033	0.126033	2010-11-07 17:30:00	-0.114462	0.108031	0.108031	0.108031	0.108031	0.108031	2010-11-05 11:00:06	0.0415412	-3.67	0.0415412	0.0415412	0.0415412	0.0415412	2010-11-07 17:30:07	0	0	0	0	0	0	0	0	0	0
2010-11-07 17:45:00	-0.117733	0.126741	0.126741	0.126741	0.126741	0.126741	2010-11-07 17:45:00	-0.115689	0.108031	0.108031	0.108031	0.108031	0.108031	2010-11-05 11:10:06	0.0436535	-3.79	0.0436535	0.0436535	0.0436535	0.0436535	2010-11-07 17:45:07	0	0	0	0	0	0	0	0	0	0
2010-11-07 18:00:00	-0.116097	0.126033	0.126033	0.126033	0.126033	0.126033	2010-11-07 18:00:00	-0.115689	0.108031	0.108031	0.108031	0.108031	0.108031	2010-11-05 11:20:06	0.0457657	-4.03	0.0457657	0.0457657	0.0457657	0.0457657	2010-11-07 18:00:07	0	0	0	0	0	0	0	0	0	0
2010-11-07 18:15:00	-0.116915	0.126033	0.126033	0.126033	0.126033	0.126033	2010-11-07 18:15:00	-0.11855	0.109453	0.109453	0.109453	0.109453	0.109453	2010-11-05 11:30:06	0.0492862	-4.28	0.0492862	0.0492862	0.0492862	0.0492862	2010-11-07 18:15:07	0	0	0	0	0	0	0	0	0	0
2010-11-07 18:30:00	-0.117733	0.126741	0.126741	0.126741	0.126741	0.126741	2010-11-07 18:30:00	-0.117733	0.108031	0.108031	0.108031	0.108031	0.108031	2010-11-05 11:40:06	0.0499902	-4.41	0.0499902	0.0499902	0.0499902	0.0499902	2010-11-07 18:30:07	0	0	0	0	0	0	0	0	0	0
2010-11-07 18:45:00	-0.120594	0.130281	0.130281	0.130281	0.130281	0.130281	2010-11-07 18:45:00	-0.118959	0.108031	0.108031	0.108031	0.108031	0.108031	2010-11-05 11:50:06	0.0506943	-4.49	0.0506943	0.0506943	0.0506943	0.0506943	2010-11-07 18:45:07	0	0	0	0	0	0	0	0	0	0
2010-11-07 19:00:00	-0.124682	0.132405	0.132405	0.132405	0.132405	0.132405	2010-11-07 19:00:00	-0.121412	0.108742	0.108742	0.108742	0.108742	0.108742	2010-11-05 12:00:06	0.0513984	-4.55	0.0513984	0.0513984	0.0513984	0.0513984	2010-11-07 19:00:07	0	0	0	0	0	0	0	0	0	0
2010-11-07 19:15:00	-0.127135	0.13453	0.13453	0.13453	0.13453	0.13453	2010-11-07 19:15:00	-0.1255	0.110164	0.110164	0.110164	0.110164	0.110164	2010-11-05 12:10:06	0.0528066	-4.55	0.0528066	0.0528066	0.0528066	0.0528066	2010-11-07 19:15:07	0	0	0	0	0	0	0	0	0	0
2010-11-07 19:30:00	-0.129996	0.135238	0.135238	0.135238	0.135238	0.135238	2010-11-07 19:30:00	-0.124682	0.108742	0.108742	0.108742	0.108742	0.108742	2010-11-05 12:20:06	0.0549189	-4.68	0.0549189	0.0549189	0.0549189	0.0549189	2010-11-07 19:30:07	0	0	0	0	0	0	0	0	0	0
2010-11-07 19:45:00	-0.126317	0.132405	0.132405	0.132405	0.132405	0.132405	2010-11-07 19:45:00	-0.122229	0.10661	0.10661	0.10661	0.10661	0.10661	2010-11-05 12:30:06	0.0535107	-4.82	0.0535107	0.0535107	0.0535107	0.0535107	2010-11-07 19:45:07	0	0	0	0	0	0	0	0	0	0
2010-11-07 20:00:00	-0.122638	0.128865	0.128865	0.128865	0.128865	0.128865	2010-11-07 20:00:00	-0.127544	0.108742	0.108742	0.108742	0.108742	0.108742	2010-11-05 12:40:06	0.056327	-5.01	0.056327	0.056327	0.056327	0.056327	2010-11-07 20:00:07	0	0	0	0	0	0	0	0	0	0
2010-11-07 20:15:00	-0.127135	0.132405	0.132405	0.132405	0.132405	0.132405	2010-11-07 20:15:00	-0.130405	0.109453	0.109453	0.109453	0.109453	0.109453	2010-11-05 12:50:06	0.0584393	-5.08	0.0584393	0.0584393	0.0584393	0.0584393	2010-11-07 20:15:07	0	0	0	0	0	0	0	0	0	0
2010-11-07 20:30:00	-0.131223	0.133822	0.133822	0.133822	0.133822	0.133822	2010-11-07 20:30:00	-0.129179	0.107321	0.107321	0.107321	0.107321	0.107321	2010-11-05 13:00:06	0.0570311	-5.08	0.0570311	0.0570311	0.0570311	0.0570311	2010-11-07 20:30:07	0	0	0	0	0	0	0	0	0	0
2010-11-07 20:45:00	-0.131223	0.135946	0.135946	0.135946	0.135946	0.135946	2010-11-07 20:45:00	-0.131632	0.108031	0.108031	0.108031	0.108031	0.108031	2010-11-05 13:10:06	0.0584393	-5.2	0.0584393	0.0584393	0.0584393	0.0584393	2010-11-07 20:45:07	0	0	0	0	0	0	0	0	0	0
2010-11-07 21:00:00	-0.133267	0.135946	0.135946	0.135946	0.135946	0.135946	2010-11-07 21:00:00	-0.134902	0.110164	0.110164	0.110164	0.110164	0.110164	2010-11-05 13:20:06	0.0591434	-5.32	0.0591434	0.0591434	0.0591434	0.0591434	2010-11-07 21:00:07	0	0	0	0	0	0	0	0	0	0
2010-11-07 21:15:00	-0.134493	0.138778	0.138778	0.138778	0.138778	0.138778	2010-11-07 21:15:00	-0.134902	0.108031	0.108031	0.108031	0.108031	0.108031	2010-11-05 13:30:06	0.0619597	-5.45	0.0619597	0.0619597	0.0619597	0.0619597	2010-11-07 21:15:07	0	0	0	0	0	0	0	0	0	0
2010-11-07 21:30:00	-0.136946	0.138778	0.138778	0.138778	0.138778	0.138778	2010-11-07 21:30:00	-0.135719	0.108742	0.108742	0.108742	0.108742	0.108742	2010-11-05 13:40:06	0.0619597	-5.45	0.0619597	0.0619597	0.0619597	0.0619597	2010-11-07 21:30:07	0	0	0	0	0	0	0	0	0	0
2010-11-07 21:45:00	-0.139399	0.14161	0.14161	0.14161	0.14161	0.14161	2010-11-07 21:45:00	-0.134493	0.107321	0.107321	0.107321	0.107321	0.107321	2010-11-05 13:50:06	0.0626638	-5.45	0.0626638	0.0626638	0.0626638	0.0626638	2010-11-07 21:45:07	0	0	0	0	0	0	0	0	0	0
2010-11-07 22:00:00	-0.139399	0.14161	0.14161	0.14161	0.14161	0.14161	2010-11-07 22:00:00	-0.134493	0.105188	0.105188	0.105188	0.105188	0.105188	2010-11-05 14:00:06	0.0626638	-5.57	0.0626638	0.0626638	0.0626638	0.0626638	2010-11-07 22:00:07	0	0	0	0	0	0	0	0	0	0
2010-11-07 22:15:00	-0.141034	0.14161	0.14161	0.14161	0.14161	0.14161	2010-11-07 22:15:00	-0.136128	0.10661	0.10661	0.10661	0.10661	0.10661	2010-11-05 14:10:06	0.0633679	-5.57	0.0633679	0.0633679	0.0633679	0.0633679	2010-11-07 22:15:07	0	0	0	0	0	0	0	0	0	0
2010-11-07 22:30:00	-0.142669	0.142318	0.142318	0.142318	0.142318	0.142318	2010-11-07 22:30:00	-0.139399	0.108031	0.108031	0.108031	0.108031	0.108031	2010-11-05 14:20:06	0.064072	-5.57	0.064072	0.064072	0.064072	0.064072	2010-11-07 22:30:07	0	0	0	0	0	0	0	0	0	0
2010-11-07 22:45:00	-0.143078	0.143734	0.143734	0.143734	0.143734	0.143734	2010-11-07 22:45:00	-0.141443	0.110164	0.110164	0.110164	0.110164	0.110164	2010-11-05 14:30:06	0.0633679	-5.57	0.0633679	0.0633679	0.0633679	0.0633679	2010-11-07 22:45:07	0	0	0	0	0	0	0	0	0	0
2010-11-07 23:00:00	-0.141034	0.142318	0.142318	0.142318	0.142318	0.142318	2010-11-07 23:00:00	-0.142669	0.110164	0.110164	0.110164	0.110164	0.110164	2010-11-05 14:40:06	0.064072	-5.57	0.064072	0.064072	0.064072	0.064072	2010-11-07 23:00:07	0	0	0	0	0	0	0	0	0	0
2010-11-07 23:15:00	-0.141443	0.143026	0.143026	0.143026	0.143026	0.143026	2010-11-07 23:15:00	-0.143895	0.111585	0.111585	0.111585	0.111585	0.111585	2010-11-05 14:50:06	0.064072	-5.69	0.064072	0.064072	0.064072	0.064072	2010-11-07 23:15:07	0	0	0	0	0	0	0	0	0	0
2010-11-07 23:30:00	-0.140216	0.140902	0.140902	0.140902	0.140902	0.140902	2010-11-07 23:30:00	-0.142669	0.111585	0.111585	0.111585	0.111585	0.111585	2010-11-05 15:00:06	0.0647761	-5.75	0.0647761	0.0647761	0.0647761	0.0647761	2010-11-07 23:30:07	0	0	0	0	0	0	0	0	0	0
2010-11-07 23:45:00	-0.140625	0.142318	0.142318	0.142318	0.142318	0.142318	2010-11-07 23:45:00	-0.145939	0.113717	0.113717	0.113717	0.113717	0.113717	2010-11-05 15:10:06	0.0675924	-5.81	0.0675924	0.0675924	0.0675924	0.0675924	2010-11-07 23:45:07	0	0	0	0	0	0	0	0	0	0
2010-11-08	-0.144304	0.144442	0.144442	0.144442	0.144442	0.144442	2010-11-08	-0.146348	0.115139	0.115139	0.115139	0.115139	0.115139	2010-11-05 15:20:06	0.0668884	-5.87	0.0668884	0.0668884	0.0668884	0.0668884	2010-11-08 00:00:07	0	0	0	0	0	0	0	0	0	0
2010-11-08 00:15:00	-0.145122	0.146566	0.146566	0.146566	0.146566	0.146566	2010-11-08 00:15:00	-0.146757	0.11656	0.11656	0.11656	0.11656	0.11656	2010-11-05 15:30:06	0.0690006	-6.06	0.0690006	0.0690006	0.0690006	0.0690006	2010-11-08 00:15:07	0	0	0	0	0	0	0	0	0	0
2010-11-08 00:30:00	-0.146348	0.146566	0.146566	0.146566	0.146566	0.146566	2010-11-08 00:30:00	-0.145939	0.117271	0.117271	0.117271	0.117271	0.117271	2010-11-05 15:40:06	0.0682965	-6.06	0.0682965	0.0682965	0.0682965	0.0682965	2010-11-08 00:30:07	0	0	0	0	0	0	0	0	0	0
2010-11-08 00:45:00	-0.146348	0.147983	0.147983	0.147983	0.147983	0.147983	2010-11-08 00:45:00	-0.145939	0.117982	0.117982	0.117982	0.117982	0.117982	2010-11-05 15:50:06	0.0704088	-6.17	0.0704088	0.0704088	0.0704088	0.0704088	2010-11-08 00:45:07	0	0	0	0	0	0	0	0	0	0
2010-11-08 01:00:00	-0.147166	0.150107	0.150107	0.150107	0.150107	0.150107	2010-11-08 01:00:00	-0.146757	0.120114	0.120114	0.120114	0.120114	0.120114	2010-11-05 16:00:06	0.0711129	-6.28	0.0711129	0.0711129	0.0711129	0.0711129	2010-11-08 01:00:07	0	0	0	0	0	0	0	0	0	0
2010-11-08 01:15:00	-0.147574	0.150815	0.150815	0.150815	0.150815	0.150815	2010-11-08 01:15:00	-0.147983	0.121535	0.121535	0.121535	0.121535	0.121535	2010-11-05 16:10:06	0.0704088	-6.27	0.0704088	0.0704088	0.0704088	0.0704088	2010-11-08 01:15:07	0	0	0	0	0	0	0	0	0	0
2010-11-08 01:30:00	-0.14921	0.152939	0.152939	0.152939	0.152939	0.152939	2010-11-08 01:30:00	-0.145122	0.120825	0.120825	0.120825	0.120825	0.120825	2010-11-05 16:20:06	0.0704088	-6.25	0.0704088	0.0704088	0.0704088	0.0704088	2010-11-08 01:30:07	0	0	0	0	0	0	0	0	0	0
2010-11-08 01:45:00	-0.147166	0.152231	0.152231	0.152231	0.152231	0.152231	2010-11-08 01:45:00	-0.145122	0.122246	0.122246	0.122246	0.122246	0.122246	2010-11-05 16:30:06	0.0711129	-6.24	0.0711129	0.0711129	0.0711129	0.0711129	2010-11-08 01:45:07	0	0	0	0	0	0	0	0	0	0
2010-11-08 02:00:00	-0.148801	0.154355	0.154355	0.154355	0.154355	0.154355	2010-11-08 02:00:00	-0.144713	0.123667	0.123667	0.123667	0.123667	0.123667	2010-11-05 16:40:06	0.0711129	-6.24	0.0711129	0.0711129	0.0711129	0.0711129	2010-11-08 02:00:07	0	0	0	0	0	0	0	0	0	0
2010-11-08 02:15:00	-0.150436	0.156479	0.156479	0.156479	0.156479	0.156479	2010-11-08 02:15:00	-0.156568	0.133618	0.133618	0.133618	0.133618	0.133618	2010-11-05 16:50:06	0.0704088	-6.23	0.0704088	0.0704088	0.0704088	0.0704088	2010-11-08 02:15:07	0	0	0	0	0	0	0	0	0	0
2010-11-08 02:30:00	-0.155342	0.162144	0.162144	0.162144	0.162144	0.162144	2010-11-08 02:30:00	-0.151662	0.131486	0.131486	0.131486	0.131486	0.131486	2010-11-05 17:00:06	0.0690006	-6.1	0.0690006	0.0690006	0.0690006	0.0690006	2010-11-08 02:30:07	0	0	0	0	0	0	0	0	0	0
2010-11-08 02:45:00	-0.152071	0.160019	0.160019	0.160019	0.160019	0.160019	2010-11-08 02:45:00	-0.154115	0.135039	0.135039	0.135039	0.135039	0.135039	2010-11-05 17:10:06	0.0682965	-6.08	0.0682965	0.0682965	0.0682965	0.0682965	2010-11-08 02:45:07	0	0	0	0	0	0	0	0	0	0
2010-11-08 03:00:00	-0.154115	0.162852	0.162852	0.162852	0.162852	0.162852	2010-11-08 03:00:00	-0.155342	0.137171	0.137171	0.137171	0.137171	0.137171	2010-11-05 17:20:06	0.0675924	-6.08	0.0675924	0.0675924	0.0675924	0.0675924	2010-11-08 03:00:07	0	0	0	0	0	0	0	0	0	0
2010-11-08 03:15:00	-0.154524	0.16356	0.16356	0.16356	0.16356	0.16356	2010-11-08 03:15:00	-0.152889	0.137882	0.137882	0.137882	0.137882	0.137882	2010-11-05 17:30:06	0.0682965	-6.05	0.0682965	0.0682965	0.0682965	0.0682965	2010-11-08 03:15:07	0	0	0	0	0	0	0	0	0	0
2010-11-08 03:30:00	-0.154933	0.164976	0.164976	0.164976	0.164976	0.164976	2010-11-08 03:30:00	-0.153298	0.140014	0.140014	0.140014	0.140014	0.140014	2010-11-05 17:40:06	0.0675924	-6.05	0.0675924	0.0675924	0.0675924	0.0675924	2010-11-08 03:30:07	0	0	0	0	0	0	0	0	0	0
2010-11-08 03:45:00	-0.154524	0.164976	0.164976	0.164976	0.164976	0.164976	2010-11-08 03:45:00	-0.15248	0.140725	0.140725	0.140725	0.140725	0.140725	2010-11-05 17:50:06	0.0675924	-5.92	0.0675924	0.0675924	0.0675924	0.0675924	2010-11-08 03:45:07	0	0	0	0	0	0	0	0	0	0
2010-11-08 04:00:00	-0.155342	0.165684	0.165684	0.165684	0.165684	0.165684	2010-11-08 04:00:00	-0.150027	0.140725	0.140725	0.140725	0.140725	0.140725	2010-11-05 18:00:06	0.0661843	-5.92	0.0661843	0.0661843	0.0661843	0.0661843	2010-11-08 04:00:07	0	0	0	0	0	0	0	0	0	0
2010-11-08 04:15:00	-0.154115	0.165684	0.165684	0.165684	0.165684	0.165684	2010-11-08 04:15:00	-0.149618	0.141436	0.141436	0.141436	0.141436	0.141436	2010-11-05 18:10:06	0.0668884	-5.92	0.0668884	0.0668884	0.0668884	0.0668884	2010-11-08 04:15:07	0	0	0	0	0	0	0	0	0	0
2010-11-08 04:30:00	-0.151662	0.164976	0.164976	0.164976	0.164976	0.164976	2010-11-08 04:30:00	-0.148801	0.142147	0.142147	0.142147	0.142147	0.142147	2010-11-05 18:20:06	0.0661843	-5.92	0.0661843	0.0661843	0.0661843	0.0661843	2010-11-08 04:30:07	0	0	0	0	0	0	0	0	0	0
2010-11-08 04:45:00	-0.152071	0.165684	0.165684	0.165684	0.165684	0.165684	2010-11-08 04:45:00	-0.150436	0.144279	0.144279	0.144279	0.144279	0.144279	2010-11-05 18:30:06	0.0661843	-6.04	0.0661843	0.0661843	0.0661843	0.0661843	2010-11-08 04:45:07	0	0	0	0	0	0	0	0	0	0
2010-11-08 05:00:00	-0.150845	0.164976	0.164976	0.164976	0.164976	0.164976	2010-11-08 05:00:00	-0.151662	0.147122	0.147122	0.147122	0.147122	0.147122	2010-11-05 18:40:06	0.0668884	-6.03	0.0668884	0.0668884	0.0668884	0.0668884	2010-11-08 05:00:07	0	0	0	0	0	0	0	0	0	0
2010-11-08 05:15:00	-0.150027	0.164976	0.164976	0.164976	0.164976	0.164976	2010-11-08 05:15:00	-0.151662	0.147832	0.147832	0.147832	0.147832	0.147832	2010-11-05 18:50:06	0.0661843	-6.02	0.0661843	0.0661843	0.0661843	0.0661843	2010-11-08 05:15:07	0	0	0	0	0	0	0	0	0	0
2010-11-08 05:30:00	-0.150027	0.164976	0.164976	0.164976	0.164976	0.164976	2010-11-08 05:30:00	-0.148392	0.146411	0.146411	0.146411	0.146411	0.146411	2010-11-05 19:00:06	0.0668884	-6.01	0.0668884	0.0668884	0.0668884	0.0668884	2010-11-08 05:30:07	0	0	0	0	0	0	0	0	0	0
2010-11-08 05:45:00	-0.147983	0.162852	0.162852	0.162852	0.162852	0.162852	2010-11-08 05:45:00	-0.145122	0.144989	0.144989	0.144989	0.144989	0.144989	2010-11-05 19:10:06	0.0654802	-6.01	0.0654802	0.0654802	0.0654802	0.0654802	2010-11-08 05:45:07	0	0	0	0	0	0	0	0	0	0
2010-11-08 06:00:00	-0.147166	0.162852	0.162852	0.162852	0.162852	0.162852	2010-11-08 06:00:00	-0.143078	0.143568	0.143568	0.143568	0.143568	0.143568	2010-11-05 19:20:06	0.0647761	-5.88	0.0647761	0.0647761	0.0647761	0.0647761	2010-11-08 06:00:07	0	0	0	0	0	0	0	0	0	0
2010-11-08 06:15:00	-0.143078	0.159311	0.159311	0.159311	0.159311	0.159311	2010-11-08 06:15:00	-0.140216	0.142147	0.142147	0.142147	0.142147	0.142147	2010-11-05 19:30:06	0.0647761	-5.88	0.0647761	0.0647761	0.0647761	0.0647761	2010-11-08 06:15:07	0	0	0	0	0	0	0	0	0	0
2010-11-08 06:30:00	-0.14226	0.158603	0.158603	0.158603	0.158603	0.158603	2010-11-08 06:30:00	-0.141851	0.143568	0.143568	0.143568	0.143568	0.143568	2010-11-05 19:40:06	0.064072	-5.94	0.064072	0.064072	0.064072	0.064072	2010-11-08 06:30:07	0	0	0	0	0	0	0	0	0	0
2010-11-08 06:45:00	-0.143487	0.159311	0.159311	0.159311	0.159311	0.159311	2010-11-08 06:45:00	-0.139807	0.142147	0.142147	0.142147	0.142147	0.142147	2010-11-05 19:50:06	0.064072	-5.88	0.064072	0.064072	0.064072	0.064072	2010-11-08 06:45:07	0	0	0	0	0	0	0	0	0	0
2010-11-08 07:00:00	-0.14226	0.157895	0.157895	0.157895	0.157895	0.157895	2010-11-08 07:00:00	-0.140216	0.142147	0.142147	0.142147	0.142147	0.142147	2010-11-05 20:00:06	0.0626638	-5.88	0.0626638	0.0626638	0.0626638	0.0626638	2010-11-08 07:00:07	0	0	0	0	0	0	0	0	0	0
2010-11-08 07:15:00	-0.139399	0.155063	0.155063	0.155063	0.155063	0.155063	2010-11-08 07:15:00	-0.13899	0.140014	0.140014	0.140014	0.140014	0.140014	2010-11-05 20:10:06	0.0619597	-5.75	0.0619597	0.0619597	0.0619597	0.0619597	2010-11-08 07:15:07	0	0	0	0	0	0	0	0	0	0
2010-11-08 07:30:00	-0.137355	0.152939	0.152939	0.152939	0.152939	0.152939	2010-11-08 07:30:00	-0.133267	0.136461	0.136461	0.136461	0.136461	0.136461	2010-11-05 20:20:06	0.0612557	-5.75	0.0612557	0.0612557	0.0612557	0.0612557	2010-11-08 07:30:07	0	0	0	0	0	0	0	0	0	0
2010-11-08 07:45:00	-0.135719	0.150815	0.150815	0.150815	0.150815	0.150815	2010-11-08 07:45:00	-0.129996	0.133618	0.133618	0.133618	0.133618	0.133618	2010-11-05 20:30:06	0.0598475	-5.62	0.0598475	0.0598475	0.0598475	0.0598475	2010-11-08 07:45:07	0	0	0	0	0	0	0	0	0	0
2010-11-08 08:00:00	-0.134084	0.148691	0.148691	0.148691	0.148691	0.148691	2010-11-08 08:00:00	-0.130405	0.132196	0.132196	0.132196	0.132196	0.132196	2010-11-05 20:40:06	0.0598475	-5.61	0.0598475	0.0598475	0.0598475	0.0598475	2010-11-08 08:00:07	0	0	0	0	0	0	0	0	0	0
2010-11-08 08:15:00	-0.132858	0.147274	0.147274	0.147274	0.147274	0.147274	2010-11-08 08:15:00	-0.132449	0.132907	0.132907	0.132907	0.132907	0.132907	2010-11-05 20:50:06	0.0591434	-5.48	0.0591434	0.0591434	0.0591434	0.0591434	2010-11-08 08:15:07	0	0	0	0	0	0	0	0	0	0
2010-11-08 08:30:00	-0.134084	0.147274	0.147274	0.147274	0.147274	0.147274	2010-11-08 08:30:00	-0.133675	0.132196	0.132196	0.132196	0.132196	0.132196	2010-11-05 21:00:06	0.0584393	-5.48	0.0584393	0.0584393	0.0584393	0.0584393	2010-11-08 08:30:07	0	0	0	0	0	0	0	0	0	0
2010-11-08 08:45:00	-0.134084	0.147274	0.147274	0.147274	0.147274	0.147274	2010-11-08 08:45:00	-0.130814	0.129353	0.129353	0.129353	0.129353	0.129353	2010-11-05 21:10:06	0.0577352	-5.48	0.0577352	0.0577352	0.0577352	0.0577352	2010-11-08 08:45:07	0	0	0	0	0	0	0	0	0	0
2010-11-08 09:00:00	-0.133267	0.145858	0.145858	0.145858	0.145858	0.145858	2010-11-08 09:00:00	-0.129179	0.12651	0.12651	0.12651	0.12651	0.12651	2010-11-05 21:20:06	0.0577352	-5.48	0.0577352	0.0577352	0.0577352	0.0577352	2010-11-08 09:00:07	0	0	0	0	0	0	0	0	0	0
2010-11-08 09:15:00	-0.132449	0.144442	0.144442	0.144442	0.144442	0.144442	2010-11-08 09:15:00	-0.129179	0.1258	0.1258	0.1258	0.1258	0.1258	2010-11-05 21:30:06	0.0577352	-5.48	0.0577352	0.0577352	0.0577352	0.0577352	2010-11-08 09:15:07	0	0	0	0	0	0	0	0	0	0
2010-11-08 09:30:00	-0.132449	0.143734	0.143734	0.143734	0.143734	0.143734	2010-11-08 09:30:00	-0.12877	0.124378	0.124378	0.124378	0.124378	0.124378	2010-11-05 21:40:06	0.0577352	-5.48	0.0577352	0.0577352	0.0577352	0.0577352	2010-11-08 09:30:07	0	0	0	0	0	0	0	0	0	0
2010-11-08 09:45:00	-0.131632	0.143026	0.143026	0.143026	0.143026	0.143026	2010-11-08 09:45:00	-0.1255	0.120825	0.120825	0.120825	0.120825	0.120825	2010-11-05 21:50:06	0.0577352	-5.6	0.0577352	0.0577352	0.0577352	0.0577352	2010-11-08 09:45:07	0	0	0	0	0	0	0	0	0	0
2010-11-08 10:00:00	-0.130814	0.14161	0.14161	0.14161	0.14161	0.14161	2010-11-08 10:00:00	-0.126317	0.120825	0.120825	0.120825	0.120825	0.120825	2010-11-05 22:00:06	0.0591434	-5.66	0.0591434	0.0591434	0.0591434	0.0591434	2010-11-08 10:00:07	0	0	0	0	0	0	0	0	0	0
2010-11-08 10:15:00	-0.130814	0.140902	0.140902	0.140902	0.140902	0.140902	2010-11-08 10:15:00	-0.1255	0.117982	0.117982	0.117982	0.117982	0.117982	2010-11-05 22:10:06	0.0598475	-5.72	0.0598475	0.0598475	0.0598475	0.0598475	2010-11-08 10:15:06	0	0	0	0	0	0	0	0	0	0
2010-11-08 10:30:00	-0.130814	0.14161	0.14161	0.14161	0.14161	0.14161	2010-11-08 10:30:00	-0.125091	0.117271	0.117271	0.117271	0.117271	0.117271	2010-11-05 22:20:06	0.0598475	-5.72	0.0598475	0.0598475	0.0598475	0.0598475	2010-11-08 10:30:06	0	0	0	0	0	0	0	0	0	0
2010-11-08 10:45:00	-0.130814	0.140194	0.140194	0.140194	0.140194	0.140194	2010-11-08 10:45:00	-0.1255	0.117271	0.117271	0.117271	0.117271	0.117271	2010-11-05 22:30:06	0.0612557	-5.97	0.0612557	0.0612557	0.0612557	0.0612557	2010-11-08 10:45:06	0	0	0	0	0	0	0	0	0	0
2010-11-08 11:00:00	-0.131632	0.140902	0.140902	0.140902	0.140902	0.140902	2010-11-08 11:00:00	-0.126726	0.117271	0.117271	0.117271	0.117271	0.117271	2010-11-05 22:40:06	0.0612557	-5.84	0.0612557	0.0612557	0.0612557	0.0612557	2010-11-08 11:00:06	0	0	0	0	0	0	0	0	0	0
2010-11-08 11:15:00	-0.133267	0.142318	0.142318	0.142318	0.142318	0.142318	2010-11-08 11:15:00	-0.12877	0.118692	0.118692	0.118692	0.118692	0.118692	2010-11-05 22:50:06	0.0605516	-5.84	0.0605516	0.0605516	0.0605516	0.0605516	2010-11-08 11:15:06	0	0	0	0	0	0	0	0	0	0
2010-11-08 11:30:00	-0.134902	0.144442	0.144442	0.144442	0.144442	0.144442	2010-11-08 11:30:00	-0.131632	0.120114	0.120114	0.120114	0.120114	0.120114	2010-11-05 23:00:06	0.0619597	-5.97	0.0619597	0.0619597	0.0619597	0.0619597	2010-11-08 11:30:06	0	0	0	0	0	0	0	0	0	0
2010-11-08 11:45:00	-0.135719	0.144442	0.144442	0.144442	0.144442	0.144442	2010-11-08 11:45:00	-0.130405	0.118692	0.118692	0.118692	0.118692	0.118692	2010-11-05 23:10:06	0.0626638	-6.03	0.0626638	0.0626638	0.0626638	0.0626638	2010-11-08 11:45:06	0	0	0	0	0	0	0	0	0	0
2010-11-08 12:00:00	-0.135311	0.144442	0.144442	0.144442	0.144442	0.144442	2010-11-08 12:00:00	-0.129588	0.117982	0.117982	0.117982	0.117982	0.117982	2010-11-05 23:20:06	0.064072	-6.09	0.064072	0.064072	0.064072	0.064072	2010-11-08 12:00:06	0	0	0	0	0	0	0	0	0	0
2010-11-08 12:15:00	-0.134902	0.144442	0.144442	0.144442	0.144442	0.144442	2010-11-08 12:15:00	-0.129996	0.117982	0.117982	0.117982	0.117982	0.117982	2010-11-05 23:30:06	0.0633679	-6.09	0.0633679	0.0633679	0.0633679	0.0633679	2010-11-08 12:15:06	0	0	0	0	0	0	0	0	0	0
2010-11-08 12:30:00	-0.135311	0.14515	0.14515	0.14515	0.14515	0.14515	2010-11-08 12:30:00	-0.131632	0.118692	0.118692	0.118692	0.118692	0.118692	2010-11-05 23:40:06	0.0633679	-6.09	0.0633679	0.0633679	0.0633679	0.0633679	2010-11-08 12:30:06	0	0	0	0	0	0	0	0	0	0
2010-11-08 12:45:00	-0.136128	0.145858	0.145858	0.145858	0.145858	0.145858	2010-11-08 12:45:00	-0.130405	0.118692	0.118692	0.118692	0.118692	0.118692	2010-11-05 23:50:06	0.064072	-6.09	0.064072	0.064072	0.064072	0.064072	2010-11-08 12:45:06	0	0	0	0	0	0	0	0	0	0
2010-11-08 13:00:00	-0.136537	0.145858	0.145858	0.145858	0.145858	0.145858	2010-11-08 13:00:00	-0.130405	0.118692	0.118692	0.118692	0.118692	0.118692	2010-11-06 00:00:06	0.0647761	-6.21	0.0647761	0.0647761	0.0647761	0.0647761	2010-11-08 13:00:06	0	0	0	0	0	0	0	0	0	0
2010-11-08 13:15:00	-0.136946	0.145858	0.145858	0.145858	0.145858	0.145858	2010-11-08 13:15:00	-0.129588	0.118692	0.118692	0.118692	0.118692	0.118692	2010-11-06 00:10:06	0.0661843	-6.33	0.0661843	0.0661843	0.0661843	0.0661843	2010-11-08 13:15:06	0	0	0	0	0	0	0	0	0	0
2010-11-08 13:30:00	-0.134084	0.144442	0.144442	0.144442	0.144442	0.144442	2010-11-08 13:30:00	-0.129179	0.118692	0.118692	0.118692	0.118692	0.118692	2010-11-06 00:20:06	0.0668884	-6.33	0.0668884	0.0668884	0.0668884	0.0668884	2010-11-08 13:30:06	0	0	0	0	0	0	0	0	0	0
2010-11-08 13:45:00	-0.135311	0.14515	0.14515	0.14515	0.14515	0.14515	2010-11-08 13:45:00	-0.129179	0.119403	0.119403	0.119403	0.119403	0.119403	2010-11-06 00:30:06	0.0668884	-6.45	0.0668884	0.0668884	0.0668884	0.0668884	2010-11-08 13:45:06	0	0	0	0	0	0	0	0	0	0
2010-11-08 14:00:00	-0.134902	0.14515	0.14515	0.14515	0.14515	0.14515	2010-11-08 14:00:00	-0.129179	0.120114	0.120114	0.120114	0.120114	0.120114	2010-11-06 00:40:06	0.0682965	-6.45	0.0682965	0.0682965	0.0682965	0.0682965	2010-11-08 14:00:06	0	0	0	0	0	0	0	0	0	0
2010-11-08 14:15:00	-0.134902	0.14515	0.14515	0.14515	0.14515	0.14515	2010-11-08 14:15:00	-0.129179	0.120114	0.120114	0.120114	0.120114	0.120114	2010-11-06 00:50:06	0.0675924	-6.44	0.0675924	0.0675924	0.0675924	0.0675924	2010-11-08 14:15:06	0	0	0	0	0	0	0	0	0	0
2010-11-08 14:30:00	-0.134493	0.145858	0.145858	0.145858	0.145858	0.145858	2010-11-08 14:30:00	-0.129179	0.122246	0.122246	0.122246	0.122246	0.122246	2010-11-06 01:00:06	0.0682965	-6.44	0.0682965	0.0682965	0.0682965	0.0682965	2010-11-08 14:30:06	0	0	0	0	0	0	0	0	0	0
2010-11-08 14:45:00	-0.134084	0.145858	0.145858	0.145858	0.145858	0.145858	2010-11-08 14:45:00	-0.127135	0.120825	0.120825	0.120825	0.120825	0.120825	2010-11-06 01:10:06	0.0675924	-6.32	0.0675924	0.0675924	0.0675924	0.0675924	2010-11-08 14:45:06	0	0	0	0	0	0	0	0	0	0
2010-11-08 15:00:00	-0.134493	0.146566	0.146566	0.146566	0.146566	0.146566	2010-11-08 15:00:00	-0.127952	0.121535	0.121535	0.121535	0.121535	0.121535	2010-11-06 01:20:06	0.0675924	-6.31	0.0675924	0.0675924	0.0675924	0.0675924	2010-11-08 15:00:06	0	0	0	0	0	0	0	0	0	0
2010-11-08 15:15:00	-0.132858	0.145858	0.145858	0.145858	0.145858	0.145858	2010-11-08 15:15:00	-0.127135	0.121535	0.121535	0.121535	0.121535	0.121535	2010-11-06 01:30:06	0.0675924	-6.31	0.0675924	0.0675924	0.0675924	0.0675924	2010-11-08 15:15:06	0	0	0	0	0	0	0	0	0	0
2010-11-08 15:30:00	-0.133267	0.145858	0.145858	0.145858	0.145858	0.145858	2010-11-08 15:30:00	-0.127135	0.121535	0.121535	0.121535	0.121535	0.121535	2010-11-06 01:40:06	0.0682965	-6.42	0.0682965	0.0682965	0.0682965	0.0682965	2010-11-08 15:30:06	0	0	0	0	0	0	0	0	0	0
2010-11-08 15:45:00	-0.132858	0.145858	0.145858	0.145858	0.145858	0.145858	2010-11-08 15:45:00	-0.127135	0.122246	0.122246	0.122246	0.122246	0.122246	2010-11-06 01:50:06	0.0690006	-6.42	0.0690006	0.0690006	0.0690006	0.0690006	2010-11-08 15:45:06	0	0	0	0	0	0	0	0	0	0
2010-11-08 16:00:00	-0.133267	0.145858	0.145858	0.145858	0.145858	0.145858	2010-11-08 16:00:00	-0.127952	0.122957	0.122957	0.122957	0.122957	0.122957	2010-11-06 02:00:06	0.0682965	-6.42	0.0682965	0.0682965	0.0682965	0.0682965	2010-11-08 16:00:06	0	0	0	0	0	0	0	0	0	0
2010-11-08 16:15:00	-0.132858	0.146566	0.146566	0.146566	0.146566	0.146566	2010-11-08 16:15:00	-0.129996	0.125089	0.125089	0.125089	0.125089	0.125089	2010-11-06 02:10:06	0.0690006	-6.3	0.0690006	0.0690006	0.0690006	0.0690006	2010-11-08 16:15:06	0	0	0	0	0	0	0	0	0	0
2010-11-08 16:30:00	-0.133267	0.145858	0.145858	0.145858	0.145858	0.145858	2010-11-08 16:30:00	-0.127135	0.122957	0.122957	0.122957	0.122957	0.122957	2010-11-06 02:20:06	0.0697047	-6.42	0.0697047	0.0697047	0.0697047	0.0697047	2010-11-08 16:30:06	0	0	0	0	0	0	0	0	0	0
2010-11-08 16:45:00	-0.132858	0.14515	0.14515	0.14515	0.14515	0.14515	2010-11-08 16:45:00	-0.127135	0.122957	0.122957	0.122957	0.122957	0.122957	2010-11-06 02:30:06	0.0704088	-6.54	0.0704088	0.0704088	0.0704088	0.0704088	2010-11-08 16:45:06	0	0	0	0	0	0	0	0	0	0
2010-11-08 17:00:00	-0.130814	0.143026	0.143026	0.143026	0.143026	0.143026	2010-11-08 17:00:00	-0.125091	0.121535	0.121535	0.121535	0.121535	0.121535	2010-11-06 02:40:06	0.0711129	-6.53	0.0711129	0.0711129	0.0711129	0.0711129	2010-11-08 17:00:06	0	0	0	0	0	0	0	0	0	0
2010-11-08 17:15:00	-0.128361	0.140902	0.140902	0.140902	0.140902	0.140902	2010-11-08 17:15:00	-0.1255	0.121535	0.121535	0.121535	0.121535	0.121535	2010-11-06 02:50:06	0.071817	-6.53	0.071817	0.071817	0.071817	0.071817	2010-11-08 17:15:06	0	0	0	0	0	0	0	0	0	0
2010-11-08 17:30:00	-0.127544	0.140194	0.140194	0.140194	0.140194	0.140194	2010-11-08 17:30:00	-0.124273	0.120114	0.120114	0.120114	0.120114	0.120114	2010-11-06 03:00:06	0.0725211	-6.53	0.0725211	0.0725211	0.0725211	0.0725211	2010-11-08 17:30:06	0	0	0	0	0	0	0	0	0	0
2010-11-08 17:45:00	-0.127135	0.138778	0.138778	0.138778	0.138778	0.138778	2010-11-08 17:45:00	-0.123864	0.119403	0.119403	0.119403	0.119403	0.119403	2010-11-06 03:10:06	0.0739292	-6.65	0.0739292	0.0739292	0.0739292	0.0739292	2010-11-08 17:45:06	0	0	0	0	0	0	0	0	0	0
2010-11-08 18:00:00	-0.124682	0.136654	0.136654	0.136654	0.136654	0.136654	2010-11-08 18:00:00	-0.122229	0.117982	0.117982	0.117982	0.117982	0.117982	2010-11-06 03:20:06	0.0753374	-6.78	0.0753374	0.0753374	0.0753374	0.0753374	2010-11-08 18:00:06	0	0	0	0	0	0	0	0	0	0
2010-11-08 18:15:00	-0.124273	0.135238	0.135238	0.135238	0.135238	0.135238	2010-11-08 18:15:00	-0.120185	0.115849	0.115849	0.115849	0.115849	0.115849	2010-11-06 03:30:06	0.0746333	-6.66	0.0746333	0.0746333	0.0746333	0.0746333	2010-11-08 18:15:06	0	0	0	0	0	0	0	0	0	0
2010-11-08 18:30:00	-0.123456	0.13453	0.13453	0.13453	0.13453	0.13453	2010-11-08 18:30:00	-0.117324	0.113006	0.113006	0.113006	0.113006	0.113006	2010-11-06 03:40:06	0.0739292	-6.54	0.0739292	0.0739292	0.0739292	0.0739292	2010-11-08 18:30:06	0	0	0	0	0	0	0	0	0	0
2010-11-08 18:45:00	-0.122638	0.133113	0.133113	0.133113	0.133113	0.133113	2010-11-08 18:45:00	-0.11855	0.113006	0.113006	0.113006	0.113006	0.113006	2010-11-06 03:50:06	0.0746333	-6.66	0.0746333	0.0746333	0.0746333	0.0746333	2010-11-08 18:45:06	0	0	0	0	0	0	0	0	0	0
2010-11-08 19:00:00	-0.121412	0.131697	0.131697	0.131697	0.131697	0.131697	2010-11-08 19:00:00	-0.117733	0.111585	0.111585	0.111585	0.111585	0.111585	2010-11-06 04:00:06	0.0753374	-6.79	0.0753374	0.0753374	0.0753374	0.0753374	2010-11-08 19:00:06	0	0	0	0	0	0	0	0	0	0
2010-11-08 19:15:00	-0.12182	0.130281	0.130281	0.130281	0.130281	0.130281	2010-11-08 19:15:00	-0.117324	0.110874	0.110874	0.110874	0.110874	0.110874	2010-11-06 04:10:06	0.0753374	-6.79	0.0753374	0.0753374	0.0753374	0.0753374	2010-11-08 19:15:06	0	0	0	0	0	0	0	0	0	0
2010-11-08 19:30:00	-0.120185	0.128865	0.128865	0.128865	0.128865	0.128865	2010-11-08 19:30:00	-0.116915	0.109453	0.109453	0.109453	0.109453	0.109453	2010-11-06 04:20:06	0.0760415	-6.79	0.0760415	0.0760415	0.0760415	0.0760415	2010-11-08 19:30:06	0	0	0	0	0	0	0	0	0	0
2010-11-08 19:45:00	-0.118141	0.126741	0.126741	0.126741	0.126741	0.126741	2010-11-08 19:45:00	-0.11528	0.10661	0.10661	0.10661	0.10661	0.10661	2010-11-06 04:30:06	0.0774497	-6.91	0.0774497	0.0774497	0.0774497	0.0774497	2010-11-08 19:45:06	0	0	0	0	0	0	0	0	0	0
2010-11-08 20:00:00	-0.119368	0.126741	0.126741	0.126741	0.126741	0.126741	2010-11-08 20:00:00	-0.11528	0.105188	0.105188	0.105188	0.105188	0.105188	2010-11-06 04:30:06	0.0774497	-6.91	0.0774497	0.0774497	0.0774497	0.0774497	2010-11-08 20:00:06	0	0	0	0	0	0	0	0	0	0
2010-11-08 20:15:00	-0.119368	0.126033	0.126033	0.126033	0.126033	0.126033	2010-11-08 20:15:00	-0.113645	0.103056	0.103056	0.103056	0.103056	0.103056	2010-11-06 04:40:06	0.0788579	-6.91	0.0788579	0.0788579	0.0788579	0.0788579	2010-11-08 20:15:06	0	0	0	0	0	0	0	0	0	0
2010-11-08 20:30:00	-0.119368	0.125325	0.125325	0.125325	0.125325	0.125325	2010-11-08 20:30:00	-0.113236	0.100924	0.100924	0.100924	0.100924	0.100924	2010-11-06 04:50:06	0.0788579	-6.91	0.0788579	0.0788579	0.0788579	0.0788579	2010-11-08 20:30:06	0	0	0	0	0	0	0	0	0	0
2010-11-08 20:45:00	-0.11855	0.123909	0.123909	0.123909	0.123909	0.123909	2010-11-08 20:45:00	-0.112009	0.0987918	0.0987918	0.0987918	0.0987918	0.0987918	2010-11-06 05:00:06	0.0781538	-6.91	0.0781538	0.0781538	0.0781538	0.0781538	2010-11-08 20:45:06	0	0	0	0	0	0	0	0	0	0
2010-11-08 21:00:00	-0.119368	0.123201	0.123201	0.123201	0.123201	0.123201	2010-11-08 21:00:00	-0.111192	0.0973704	0.0973704	0.0973704	0.0973704	0.0973704	2010-11-06 05:10:06	0.0788579	-6.91	0.0788579	0.0788579	0.0788579	0.0788579	2010-11-08 21:00:06	0	0	0	0	0	0	0	0	0	0
2010-11-08 21:15:00	-0.116506	0.120369	0.120369	0.120369	0.120369	0.120369	2010-11-08 21:15:00	-0.110783	0.0945274	0.0945274	0.0945274	0.0945274	0.0945274	2010-11-06 05:20:06	0.0760415	-6.66	0.0760415	0.0760415	0.0760415	0.0760415	2010-11-08 21:15:06	0	0	0	0	0	0	0	0	0	0
2010-11-08 21:30:00	-0.114462	0.117536	0.117536	0.117536	0.117536	0.117536	2010-11-08 21:30:00	-0.108739	0.0916845	0.0916845	0.0916845	0.0916845	0.0916845	2010-11-06 05:30:06	0.0767456	-6.66	0.0767456	0.0767456	0.0767456	0.0767456	2010-11-08 21:30:06	0	0	0	0	0	0	0	0	0	0
2010-11-08 21:45:00	-0.112009	0.115412	0.115412	0.115412	0.115412	0.115412	2010-11-08 21:45:00	-0.107921	0.090263	0.090263	0.090263	0.090263	0.090263	2010-11-06 05:40:06	0.0739292	-6.42	0.0739292	0.0739292	0.0739292	0.0739292	2010-11-08 21:45:06	0	0	0	0	0	0	0	0	0	0
2010-11-08 22:00:00	-0.112827	0.115412	0.115412	0.115412	0.115412	0.115412	2010-11-08 22:00:00	-0.107513	0.0888416	0.0888416	0.0888416	0.0888416	0.0888416	2010-11-06 05:50:06	0.0732252	-6.42	0.0732252	0.0732252	0.0732252	0.0732252	2010-11-08 22:00:06	0	0	0	0	0	0	0	0	0	0
2010-11-08 22:15:00	-0.113645	0.115412	0.115412	0.115412	0.115412	0.115412	2010-11-08 22:15:00	-0.106695	0.0867094	0.0867094	0.0867094	0.0867094	0.0867094	2010-11-06 06:00:06	0.0725211	-6.42	0.0725211	0.0725211	0.0725211	0.0725211	2010-11-08 22:15:06	0	0	0	0	0	0	0	0	0	0
2010-11-08 22:30:00	-0.112009	0.113996	0.113996	0.113996	0.113996	0.113996	2010-11-08 22:30:00	-0.106286	0.0852879	0.0852879	0.0852879	0.0852879	0.0852879	2010-11-06 06:10:06	0.0732252	-6.42	0.0732252	0.0732252	0.0732252	0.0732252	2010-11-08 22:30:06	0	0	0	0	0	0	0	0	0	0
2010-11-08 22:45:00	-0.109557	0.113996	0.113996	0.113996	0.113996	0.113996	2010-11-08 22:45:00	-0.10506	0.0831557	0.0831557	0.0831557	0.0831557	0.0831557	2010-11-06 06:20:06	0.0732252	-6.42	0.0732252	0.0732252	0.0732252	0.0732252	2010-11-08 22:45:06	0	0	0	0	0	0	0	0	0	0
2010-11-08 23:00:00	-0.108739	0.113288	0.113288	0.113288	0.113288	0.113288	2010-11-08 23:00:00	-0.103016	0.0810235	0.0810235	0.0810235	0.0810235	0.0810235	2010-11-06 06:30:06	0.0739292	-6.42	0.0739292	0.0739292	0.0739292	0.0739292	2010-11-08 23:00:06	0	0	0	0	0	0	0	0	0	0
2010-11-08 23:15:00	-0.107921	0.11258	0.11258	0.11258	0.11258	0.11258	2010-11-08 23:15:00	-0.103016	0.0803128	0.0803128	0.0803128	0.0803128	0.0803128	2010-11-06 06:40:06	0.0711129	-6.18	0.0711129	0.0711129	0.0711129	0.0711129	2010-11-08 23:15:06	0	0	0	0	0	0	0	0	0	0
2010-11-08 23:30:00	-0.107921	0.11258	0.11258	0.11258	0.11258	0.11258	2010-11-08 23:30:00	-0.103425	0.0796021	0.0796021	0.0796021	0.0796021	0.0796021	2010-11-06 06:50:06	0.071817	-6.18	0.071817	0.071817	0.071817	0.071817	2010-11-08 23:30:06	0	0	0	0	0	0	0	0	0	0
2010-11-08 23:45:00	-0.107513	0.111872	0.111872	0.111872	0.111872	0.111872	2010-11-08 23:45:00	-0.103834	0.0796021	0.0796021	0.0796021	0.0796021	0.0796021	2010-11-06 07:00:06	0.0711129	-6.18	0.0711129	0.0711129	0.0711129	0.0711129	2010-11-08 23:45:06	0	0	0	0	0	0	0	0	0	0
2010-11-09	-0.107104	0.111872	0.111872	0.111872	0.111872	0.111872	2010-11-09	-0.103016	0.0788913	0.0788913	0.0788913	0.0788913	0.0788913	2010-11-06 07:10:06	0.071817	-6.18	0.071817	0.071817	0.071817	0.071817	2010-11-09 00:00:06	0	0	0	0	0	0	0	0	0	0
2010-11-09 00:15:00	-0.106286	0.110456	0.110456	0.110456	0.110456	0.110456	2010-11-09 00:15:00	-0.102198	0.0781806	0.0781806	0.0781806	0.0781806	0.0781806	2010-11-06 07:20:06	0.0704088	-6.05	0.0704088	0.0704088	0.0704088	0.0704088	2010-11-09 00:15:06	0	0	0	0	0	0	0	0	0	0
2010-11-09 00:30:00	-0.103834	0.109748	0.109748	0.109748	0.109748	0.109748	2010-11-09 00:30:00	-0.0997456	0.0753377	0.0753377	0.0753377	0.0753377	0.0753377	2010-11-06 07:30:06	0.0711129	-6.05	0.0711129	0.0711129	0.0711129	0.0711129	2010-11-09 00:30:06	0	0	0	0	0	0	0	0	0	0
2010-11-09 00:45:00	-0.102198	0.108332	0.108332	0.108332	0.108332	0.108332	2010-11-09 00:45:00	-0.0997456	0.0767591	0.0767591	0.0767591	0.0767591	0.0767591	2010-11-06 07:40:06	0.0697047	-6.07	0.0697047	0.0697047	0.0697047	0.0697047	2010-11-09 00:45:06	0	0	0	0	0	0	0	0	0	0
2010-11-09 01:00:00	-0.10506	0.111164	0.111164	0.111164	0.111164	0.111164	2010-11-09 01:00:00	-0.103425	0.0796021	0.0796021	0.0796021	0.0796021	0.0796021	2010-11-06 07:50:06	0.0697047	-6.08	0.0697047	0.0697047	0.0697047	0.0697047	2010-11-09 01:00:06	0	0	0	0	0	0	0	0	0	0
2010-11-09 01:15:00	-0.107921	0.113996	0.113996	0.113996	0.113996	0.113996	2010-11-09 01:15:00	-0.104242	0.0810235	0.0810235	0.0810235	0.0810235	0.0810235	2010-11-06 08:00:06	0.0711129	-6.21	0.0711129	0.0711129	0.0711129	0.0711129	2010-11-09 01:15:06	0	0	0	0	0	0	0	0	0	0
2010-11-09 01:30:00	-0.106286	0.11258	0.11258	0.11258	0.11258	0.11258	2010-11-09 01:30:00	-0.105469	0.082445	0.082445	0.082445	0.082445	0.082445	2010-11-06 08:10:06	0.0690006	-5.96	0.0690006	0.0690006	0.0690006	0.0690006	2010-11-09 01:30:06	0	0	0	0	0	0	0	0	0	0
2010-11-09 01:45:00	-0.107921	0.114704	0.114704	0.114704	0.114704	0.114704	2010-11-09 01:45:00	-0.102607	0.082445	0.082445	0.082445	0.082445	0.082445	2010-11-06 08:20:06	0.0697047	-6.09	0.0697047	0.0697047	0.0697047	0.0697047	2010-11-09 01:45:06	0	0	0	0	0	0	0	0	0	0
2010-11-09 02:00:00	-0.10833	0.115412	0.115412	0.115412	0.115412	0.115412	2010-11-09 02:00:00	-0.103425	0.0838665	0.0838665	0.0838665	0.0838665	0.0838665	2010-11-06 08:30:06	0.0675924	-5.84	0.0675924	0.0675924	0.0675924	0.0675924	2010-11-09 02:00:06	0	0	0	0	0	0	0	0	0	0
2010-11-09 02:15:00	-0.108739	0.11612	0.11612	0.11612	0.11612	0.11612	2010-11-09 02:15:00	-0.103425	0.0852879	0.0852879	0.0852879	0.0852879	0.0852879	2010-11-06 08:40:06	0.0654802	-5.84	0.0654802	0.0654802	0.0654802	0.0654802	2010-11-09 02:15:06	0	0	0	0	0	0	0	0	0	0
2010-11-09 02:30:00	-0.109148	0.116828	0.116828	0.116828	0.116828	0.116828	2010-11-09 02:30:00	-0.104242	0.0867094	0.0867094	0.0867094	0.0867094	0.0867094	2010-11-06 08:50:06	0.0668884	-5.97	0.0668884	0.0668884	0.0668884	0.0668884	2010-11-09 02:30:06	0	0	0	0	0	0	0	0	0	0
2010-11-09 02:45:00	-0.106695	0.11612	0.11612	0.11612	0.11612	0.11612	2010-11-09 02:45:00	-0.100972	0.0867094	0.0867094	0.0867094	0.0867094	0.0867094	2010-11-06 09:00:06	0.0668884	-5.84	0.0668884	0.0668884	0.0668884	0.0668884	2010-11-09 02:45:06	0	0	0	0	0	0	0	0	0	0
2010-11-09 03:00:00	-0.107513	0.118244	0.118244	0.118244	0.118244	0.118244	2010-11-09 03:00:00	-0.104651	0.0895523	0.0895523	0.0895523	0.0895523	0.0895523	2010-11-06 09:10:06	0.0668884	-5.97	0.0668884	0.0668884	0.0668884	0.0668884	2010-11-09 03:00:06	0	0	0	0	0	0	0	0	0	0
2010-11-09 03:15:00	-0.109148	0.118952	0.118952	0.118952	0.118952	0.118952	2010-11-09 03:15:00	-0.103425	0.0909738	0.0909738	0.0909738	0.0909738	0.0909738	2010-11-06 09:20:06	0.0690006	-5.99	0.0690006	0.0690006	0.0690006	0.0690006	2010-11-09 03:15:06	0	0	0	0	0	0	0	0	0	0
2010-11-09 03:30:00	-0.107921	0.119661	0.119661	0.119661	0.119661	0.119661	2010-11-09 03:30:00	-0.103016	0.0909738	0.0909738	0.0909738	0.0909738	0.0909738	2010-11-06 09:30:06	0.0647761	-5.63	0.0647761	0.0647761	0.0647761	0.0647761	2010-11-09 03:30:06	0	0	0	0	0	0	0	0	0	0
2010-11-09 03:45:00	-0.10506	0.118244	0.118244	0.118244	0.118244	0.118244	2010-11-09 03:45:00	-0.100154	0.0909738	0.0909738	0.0909738	0.0909738	0.0909738	2010-11-06 09:40:06	0.064072	-5.57	0.064072	0.064072	0.064072	0.064072	2010-11-09 03:45:06	0	0	0	0	0	0	0	0	0	0
2010-11-09 04:00:00	-0.103425	0.117536	0.117536	0.117536	0.117536	0.117536	2010-11-09 04:00:00	-0.098928	0.0916845	0.0916845	0.0916845	0.0916845	0.0916845	2010-11-06 09:50:06	0.0619597	-5.51	0.0619597	0.0619597	0.0619597	0.0619597	2010-11-09 04:00:06	0	0	0	0	0	0	0	0	0	0
2010-11-09 04:15:00	-0.102198	0.11612	0.11612	0.11612	0.11612	0.11612	2010-11-09 04:15:00	-0.0960665	0.0916845	0.0916845	0.0916845	0.0916845	0.0916845	2010-11-06 10:00:06	0.0619597	-5.52	0.0619597	0.0619597	0.0619597	0.0619597	2010-11-09 04:15:06	0	0	0	0	0	0	0	0	0	0
2010-11-09 04:30:00	-0.102198	0.116828	0.116828	0.116828	0.116828	0.116828	2010-11-09 04:30:00	-0.0960665	0.093106	0.093106	0.093106	0.093106	0.093106	2010-11-06 10:10:06	0.0619597	-5.53	0.0619597	0.0619597	0.0619597	0.0619597	2010-11-09 04:30:06	0	0	0	0	0	0	0	0	0	0
2010-11-09 04:45:00	-0.10506	0.119661	0.119661	0.119661	0.119661	0.119661	2010-11-09 04:45:00	-0.0985192	0.0952382	0.0952382	0.0952382	0.0952382	0.0952382	2010-11-06 10:20:06	0.0633679	-5.54	0.0633679	0.0633679	0.0633679	0.0633679	2010-11-09 04:45:06	0	0	0	0	0	0	0	0	0	0
2010-11-09 05:00:00	-0.106695	0.121785	0.121785	0.121785	0.121785	0.121785	2010-11-09 05:00:00	-0.0997456	0.0973704	0.0973704	0.0973704	0.0973704	0.0973704	2010-11-06 10:30:06	0.0647761	-5.67	0.0647761	0.0647761	0.0647761	0.0647761	2010-11-09 05:00:06	0	0	0	0	0	0	0	0	0	0
2010-11-09 05:15:00	-0.105878	0.121785	0.121785	0.121785	0.121785	0.121785	2010-11-09 05:15:00	-0.100154	0.0987918	0.0987918	0.0987918	0.0987918	0.0987918	2010-11-06 10:40:06	0.0654802	-5.67	0.0654802	0.0654802	0.0654802	0.0654802	2010-11-09 05:15:06	0	0	0	0	0	0	0	0	0	0
2010-11-09 05:30:00	-0.107921	0.123201	0.123201	0.123201	0.123201	0.123201	2010-11-09 05:30:00	-0.100563	0.100213	0.100213	0.100213	0.100213	0.100213	2010-11-06 10:50:06	0.064072	-5.67	0.064072	0.064072	0.064072	0.064072	2010-11-09 05:30:06	0	0	0	0	0	0	0	0	0	0
2010-11-09 05:45:00	-0.108739	0.124617	0.124617	0.124617	0.124617	0.124617	2010-11-09 05:45:00	-0.100563	0.100213	0.100213	0.100213	0.100213	0.100213	2010-11-06 11:00:06	0.064072	-5.67	0.064072	0.064072	0.064072	0.064072	2010-11-09 05:45:06	0	0	0	0	0	0	0	0	0	0
2010-11-09 06:00:00	-0.108739	0.124617	0.124617	0.124617	0.124617	0.124617	2010-11-09 06:00:00	-0.0993368	0.100213	0.100213	0.100213	0.100213	0.100213	2010-11-06 11:10:06	0.0647761	-5.79	0.0647761	0.0647761	0.0647761	0.0647761	2010-11-09 06:00:06	0	0	0	0	0	0	0	0	0	0
2010-11-09 06:15:00	-0.104651	0.121785	0.121785	0.121785	0.121785	0.121785	2010-11-09 06:15:00	-0.0977016	0.100213	0.100213	0.100213	0.100213	0.100213	2010-11-06 11:20:06	0.0647761	-5.91	0.0647761	0.0647761	0.0647761	0.0647761	2010-11-09 06:15:06	0	0	0	0	0	0	0	0	0	0
2010-11-09 06:30:00	-0.103016	0.120369	0.120369	0.120369	0.120369	0.120369	2010-11-09 06:30:00	-0.0977016	0.100213	0.100213	0.100213	0.100213	0.100213	2010-11-06 11:30:06	0.0690006	-5.92	0.0690006	0.0690006	0.0690006	0.0690006	2010-11-09 06:30:06	0	0	0	0	0	0	0	0	0	0
2010-11-09 06:45:00	-0.101381	0.118952	0.118952	0.118952	0.118952	0.118952	2010-11-09 06:45:00	-0.0952489	0.0980811	0.0980811	0.0980811	0.0980811	0.0980811	2010-11-06 11:40:06	0.0654802	-5.93	0.0654802	0.0654802	0.0654802	0.0654802	2010-11-09 06:45:06	0	0	0	0	0	0	0	0	0	0
2010-11-09 07:00:00	-0.0968841	0.115412	0.115412	0.115412	0.115412	0.115412	2010-11-09 07:00:00	-0.0948401	0.0952382	0.0952382	0.0952382	0.0952382	0.0952382	2010-11-06 11:50:06	0.0690006	-6.06	0.0690006	0.0690006	0.0690006	0.0690006	2010-11-09 07:00:06	0	0	0	0	0	0	0	0	0	0
2010-11-09 07:15:00	-0.0940225	0.111872	0.111872	0.111872	0.111872	0.111872	2010-11-09 07:15:00	-0.0907522	0.0923952	0.0923952	0.0923952	0.0923952	0.0923952	2010-11-06 12:00:06	0.0697047	-6.07	0.0697047	0.0697047	0.0697047	0.0697047	2010-11-09 07:15:06	0	0	0	0	0	0	0	0	0	0
2010-11-09 07:30:00	-0.0932049	0.109748	0.109748	0.109748	0.109748	0.109748	2010-11-09 07:30:00	-0.0887082	0.090263	0.090263	0.090263	0.090263	0.090263	2010-11-06 12:10:06	0.0690006	-6.32	0.0690006	0.0690006	0.0690006	0.0690006	2010-11-09 07:30:06	0	0	0	0	0	0	0	0	0	0
2010-11-09 07:45:00	-0.0923873	0.108332	0.108332	0.108332	0.108332	0.108332	2010-11-09 07:45:00	-0.0882994	0.090263	0.090263	0.090263	0.090263	0.090263	2010-11-06 12:20:06	0.0725211	-6.46	0.0725211	0.0725211	0.0725211	0.0725211	2010-11-09 07:45:06	0	0	0	0	0	0	0	0	0	0
2010-11-09 08:00:00	-0.0927961	0.107624	0.107624	0.107624	0.107624	0.107624	2010-11-09 08:00:00	-0.087073	0.0881308	0.0881308	0.0881308	0.0881308	0.0881308	2010-11-06 12:30:06	0.0753374	-6.71	0.0753374	0.0753374	0.0753374	0.0753374	2010-11-09 08:00:06	0	0	0	0	0	0	0	0	0	0
2010-11-09 08:15:00	-0.0919785	0.104791	0.104791	0.104791	0.104791	0.104791	2010-11-09 08:15:00	-0.0838027	0.0867094	0.0867094	0.0867094	0.0867094	0.0867094	2010-11-06 12:40:06	0.0767456	-6.84	0.0767456	0.0767456	0.0767456	0.0767456	2010-11-09 08:15:06	0	0	0	0	0	0	0	0	0	0
2010-11-09 08:30:00	-0.0948401	0.1055	0.1055	0.1055	0.1055	0.1055	2010-11-09 08:30:00	-0.0862554	0.0867094	0.0867094	0.0867094	0.0867094	0.0867094	2010-11-06 12:50:06	0.0774497	-6.96	0.0774497	0.0774497	0.0774497	0.0774497	2010-11-09 08:30:06	0	0	0	0	0	0	0	0	0	0
2010-11-09 08:45:00	-0.0952489	0.106916	0.106916	0.106916	0.106916	0.106916	2010-11-09 08:45:00	-0.0858466	0.0859986	0.0859986	0.0859986	0.0859986	0.0859986	2010-11-06 13:00:06	0.0788579	-6.96	0.0788579	0.0788579	0.0788579	0.0788579	2010-11-09 08:45:06	0	0	0	0	0	0	0	0	0	0
2010-11-09 09:00:00	-0.0956577	0.106916	0.106916	0.106916	0.106916	0.106916	2010-11-09 09:00:00	-0.0874818	0.0859986	0.0859986	0.0859986	0.0859986	0.0859986	2010-11-06 13:10:06	0.0767456	-6.96	0.0767456	0.0767456	0.0767456	0.0767456	2010-11-09 09:00:06	0	0	0	0	0	0	0	0	0	0
2010-11-09 09:15:00	-0.0952489	0.1055	0.1055	0.1055	0.1055	0.1055	2010-11-09 09:15:00	-0.087073	0.0852879	0.0852879	0.0852879	0.0852879	0.0852879	2010-11-06 13:20:06	0.0788579	-7.08	0.0788579	0.0788579	0.0788579	0.0788579	2010-11-09 09:15:06	0	0	0	0	0	0	0	0	0	0
2010-11-09 09:30:00	-0.0952489	0.106208	0.106208	0.106208	0.106208	0.106208	2010-11-09 09:30:00	-0.0874818	0.0845772	0.0845772	0.0845772	0.0845772	0.0845772	2010-11-06 13:30:06	0.0809701	-7.08	0.0809701	0.0809701	0.0809701	0.0809701	2010-11-09 09:30:06	0	0	0	0	0	0	0	0	0	0
2010-11-09 09:45:00	-0.0960665	0.106208	0.106208	0.106208	0.106208	0.106208	2010-11-09 09:45:00	-0.0874818	0.0838665	0.0838665	0.0838665	0.0838665	0.0838665	2010-11-06 13:40:06	0.0830824	-7.09	0.0830824	0.0830824	0.0830824	0.0830824	2010-11-09 09:45:06	0	0	0	0	0	0	0	0	0	0
2010-11-09 10:00:00	-0.0940225	0.104083	0.104083	0.104083	0.104083	0.104083	2010-11-09 10:00:00	-0.085029	0.0810235	0.0810235	0.0810235	0.0810235	0.0810235	2010-11-06 13:50:06	0.0809701	-7.27	0.0809701	0.0809701	0.0809701	0.0809701	2010-11-09 10:00:06	0	0	0	0	0	0	0	0	0	0
2010-11-09 10:15:00	-0.0923873	0.102667	0.102667	0.102667	0.102667	0.102667	2010-11-09 10:15:00	-0.0854378	0.0810235	0.0810235	0.0810235	0.0810235	0.0810235	2010-11-06 14:00:06	0.0816742	-7.23	0.0816742	0.0816742	0.0816742	0.0816742	2010-11-09 10:15:06	0	0	0	0	0	0	0	0	0	0
2010-11-09 10:30:00	-0.0919785	0.101959	0.101959	0.101959	0.101959	0.101959	2010-11-09 10:30:00	-0.0842115	0.0788913	0.0788913	0.0788913	0.0788913	0.0788913	2010-11-06 14:10:06	0.0830824	-7.36	0.0830824	0.0830824	0.0830824	0.0830824	2010-11-09 10:30:06	0	0	0	0	0	0	0	0	0	0
2010-11-09 10:45:00	-0.0903434	0.100543	0.100543	0.100543	0.100543	0.100543	2010-11-09 10:45:00	-0.0825763	0.0774699	0.0774699	0.0774699	0.0774699	0.0774699	2010-11-06 14:20:06	0.0837865	-7.36	0.0837865	0.0837865	0.0837865	0.0837865	2010-11-09 10:45:06	0	0	0	0	0	0	0	0	0	0
2010-11-09 11:00:00	-0.0911609	0.101251	0.101251	0.101251	0.101251	0.101251	2010-11-09 11:00:00	-0.0846203	0.0781806	0.0781806	0.0781806	0.0781806	0.0781806	2010-11-06 14:30:06	0.0858987	-7.54	0.0858987	0.0858987	0.0858987	0.0858987	2010-11-09 11:00:06	0	0	0	0	0	0	0	0	0	0
2010-11-09 11:15:00	-0.0940225	0.103375	0.103375	0.103375	0.103375	0.103375	2010-11-09 11:15:00	-0.0878906	0.0796021	0.0796021	0.0796021	0.0796021	0.0796021	2010-11-06 14:40:06	0.0837865	-7.36	0.0837865	0.0837865	0.0837865	0.0837865	2010-11-09 11:15:06	0	0	0	0	0	0	0	0	0	0
2010-11-09 11:30:00	-0.0932049	0.103375	0.103375	0.103375	0.103375	0.103375	2010-11-09 11:30:00	-0.0878906	0.0796021	0.0796021	0.0796021	0.0796021	0.0796021	2010-11-06 14:50:06	0.0866028	-7.6	0.0866028	0.0866028	0.0866028	0.0866028	2010-11-09 11:30:06	0	0	0	0	0	0	0	0	0	0
2010-11-09 11:45:00	-0.0940225	0.103375	0.103375	0.103375	0.103375	0.103375	2010-11-09 11:45:00	-0.0887082	0.0796021	0.0796021	0.0796021	0.0796021	0.0796021	2010-11-06 15:00:06	0.0851946	-7.6	0.0851946	0.0851946	0.0851946	0.0851946	2010-11-09 11:45:06	0	0	0	0	0	0	0	0	0	0
2010-11-09 12:00:00	-0.0944313	0.104083	0.104083	0.104083	0.104083	0.104083	2010-11-09 12:00:00	-0.0899346	0.0803128	0.0803128	0.0803128	0.0803128	0.0803128	2010-11-06 15:10:06	0.0866028	-7.73	0.0866028	0.0866028	0.0866028	0.0866028	2010-11-09 12:00:06	0	0	0	0	0	0	0	0	0	0
2010-11-09 12:15:00	-0.0972929	0.106208	0.106208	0.106208	0.106208	0.106208	2010-11-09 12:15:00	-0.0911609	0.0810235	0.0810235	0.0810235	0.0810235	0.0810235	2010-11-06 15:20:06	0.0866028	-7.6	0.0866028	0.0866028	0.0866028	0.0866028	2010-11-09 12:15:06	0	0	0	0	0	0	0	0	0	0
2010-11-09 12:30:00	-0.0993368	0.108332	0.108332	0.108332	0.108332	0.108332	2010-11-09 12:30:00	-0.0936137	0.082445	0.082445	0.082445	0.082445	0.082445	2010-11-06 15:30:06	0.0873069	-7.71	0.0873069	0.0873069	0.0873069	0.0873069	2010-11-09 12:30:06	0	0	0	0	0	0	0	0	0	0
2010-11-09 12:45:00	-0.0993368	0.108332	0.108332	0.108332	0.108332	0.108332	2010-11-09 12:45:00	-0.0940225	0.0831557	0.0831557	0.0831557	0.0831557	0.0831557	2010-11-06 15:40:06	0.0873069	-7.7	0.0873069	0.0873069	0.0873069	0.0873069	2010-11-09 12:45:06	0	0	0	0	0	0	0	0	0	0
2010-11-09 13:00:00	-0.0997456	0.10904	0.10904	0.10904	0.10904	0.10904	2010-11-09 13:00:00	-0.0952489	0.0838665	0.0838665	0.0838665	0.0838665	0.0838665	2010-11-06 15:50:06	0.0887151	-7.82	0.0887151	0.0887151	0.0887151	0.0887151	2010-11-09 13:00:06	0	0	0	0	0	0	0	0	0	0
2010-11-09 13:15:00	-0.100154	0.109748	0.109748	0.109748	0.109748	0.109748	2010-11-09 13:15:00	-0.0952489	0.0845772	0.0845772	0.0845772	0.0845772	0.0845772	2010-11-06 16:00:06	0.088011	-7.82	0.088011	0.088011	0.088011	0.088011	2010-11-09 13:15:06	0	0	0	0	0	0	0	0	0	0
2010-11-09 13:30:00	-0.10179	0.111872	0.111872	0.111872	0.111872	0.111872	2010-11-09 13:30:00	-0.0968841	0.0859986	0.0859986	0.0859986	0.0859986	0.0859986	2010-11-06 16:10:06	0.088011	-7.69	0.088011	0.088011	0.088011	0.088011	2010-11-09 13:30:06	0	0	0	0	0	0	0	0	0	0
2010-11-09 13:45:00	-0.102607	0.11258	0.11258	0.11258	0.11258	0.11258	2010-11-09 13:45:00	-0.0993368	0.0874201	0.0874201	0.0874201	0.0874201	0.0874201	2010-11-06 16:20:06	0.0873069	-7.8	0.0873069	0.0873069	0.0873069	0.0873069	2010-11-09 13:45:06	0	0	0	0	0	0	0	0	0	0
2010-11-09 14:00:00	-0.103016	0.113288	0.113288	0.113288	0.113288	0.113288	2010-11-09 14:00:00	-0.0997456	0.0881308	0.0881308	0.0881308	0.0881308	0.0881308	2010-11-06 16:30:06	0.088011	-7.79	0.088011	0.088011	0.088011	0.088011	2010-11-09 14:00:06	0	0	0	0	0	0	0	0	0	0
2010-11-09 14:15:00	-0.102607	0.113288	0.113288	0.113288	0.113288	0.113288	2010-11-09 14:15:00	-0.100154	0.0888416	0.0888416	0.0888416	0.0888416	0.0888416	2010-11-06 16:40:06	0.088011	-7.78	0.088011	0.088011	0.088011	0.088011	2010-11-09 14:15:06	0	0	0	0	0	0	0	0	0	0
2010-11-09 14:30:00	-0.103834	0.113996	0.113996	0.113996	0.113996	0.113996	2010-11-09 14:30:00	-0.10179	0.090263	0.090263	0.090263	0.090263	0.090263	2010-11-06 16:50:06	0.088011	-7.82	0.088011	0.088011	0.088011	0.088011	2010-11-09 14:30:06	0	0	0	0	0	0	0	0	0	0
2010-11-09 14:45:00	-0.104242	0.114704	0.114704	0.114704	0.114704	0.114704	2010-11-09 14:45:00	-0.102198	0.0916845	0.0916845	0.0916845	0.0916845	0.0916845	2010-11-06 17:00:06	0.0873069	-7.75	0.0873069	0.0873069	0.0873069	0.0873069	2010-11-09 14:45:06	0	0	0	0	0	0	0	0	0	0
2010-11-09 15:00:00	-0.103834	0.114704	0.114704	0.114704	0.114704	0.114704	2010-11-09 15:00:00	-0.10179	0.0923952	0.0923952	0.0923952	0.0923952	0.0923952	2010-11-06 17:10:06	0.0866028	-7.63	0.0866028	0.0866028	0.0866028	0.0866028	2010-11-09 15:00:06	0	0	0	0	0	0	0	0	0	0
2010-11-09 15:15:00	-0.107513	0.117536	0.117536	0.117536	0.117536	0.117536	2010-11-09 15:15:00	-0.10506	0.0952382	0.0952382	0.0952382	0.0952382	0.0952382	2010-11-06 17:20:06	0.0866028	-7.62	0.0866028	0.0866028	0.0866028	0.0866028	2010-11-09 15:15:06	0	0	0	0	0	0	0	0	0	0
2010-11-09 15:30:00	-0.106286	0.117536	0.117536	0.117536	0.117536	0.117536	2010-11-09 15:30:00	-0.103834	0.0945274	0.0945274	0.0945274	0.0945274	0.0945274	2010-11-06 17:30:06	0.0851946	-7.62	0.0851946	0.0851946	0.0851946	0.0851946	2010-11-09 15:30:06	0	0	0	0	0	0	0	0	0	0
2010-11-09 15:45:00	-0.107104	0.118244	0.118244	0.118244	0.118244	0.118244	2010-11-09 15:45:00	-0.103834	0.0959489	0.0959489	0.0959489	0.0959489	0.0959489	2010-11-06 17:40:06	0.0851946	-7.5	0.0851946	0.0851946	0.0851946	0.0851946	2010-11-09 15:45:06	0	0	0	0	0	0	0	0	0	0
2010-11-09 16:00:00	-0.107513	0.118952	0.118952	0.118952	0.118952	0.118952	2010-11-09 16:00:00	-0.104242	0.0966596	0.0966596	0.0966596	0.0966596	0.0966596	2010-11-06 17:50:06	0.0844906	-7.49	0.0844906	0.0844906	0.0844906	0.0844906	2010-11-09 16:00:06	0	0	0	0	0	0	0	0	0	0
2010-11-09 16:15:00	-0.107104	0.119661	0.119661	0.119661	0.119661	0.119661	2010-11-09 16:15:00	-0.106695	0.0987918	0.0987918	0.0987918	0.0987918	0.0987918	2010-11-06 18:00:06	0.0844906	-7.6	0.0844906	0.0844906	0.0844906	0.0844906	2010-11-09 16:15:06	0	0	0	0	0	0	0	0	0	0
2010-11-09 16:30:00	-0.109557	0.121077	0.121077	0.121077	0.121077	0.121077	2010-11-09 16:30:00	-0.107104	0.0995026	0.0995026	0.0995026	0.0995026	0.0995026	2010-11-06 18:10:06	0.0844906	-7.47	0.0844906	0.0844906	0.0844906	0.0844906	2010-11-09 16:30:06	0	0	0	0	0	0	0	0	0	0
2010-11-09 16:45:00	-0.109148	0.120369	0.120369	0.120369	0.120369	0.120369	2010-11-09 16:45:00	-0.107104	0.100213	0.100213	0.100213	0.100213	0.100213	2010-11-06 18:20:06	0.0830824	-7.41	0.0830824	0.0830824	0.0830824	0.0830824	2010-11-09 16:45:06	0	0	0	0	0	0	0	0	0	0
2010-11-09 17:00:00	-0.109148	0.121077	0.121077	0.121077	0.121077	0.121077	2010-11-09 17:00:00	-0.108739	0.100924	0.100924	0.100924	0.100924	0.100924	2010-11-06 18:30:06	0.0816742	-7.22	0.0816742	0.0816742	0.0816742	0.0816742	2010-11-09 17:00:06	0	0	0	0	0	0	0	0	0	0
2010-11-09 17:15:00	-0.109965	0.121077	0.121077	0.121077	0.121077	0.121077	2010-11-09 17:15:00	-0.107513	0.100924	0.100924	0.100924	0.100924	0.100924	2010-11-06 18:40:06	0.0837865	-7.47	0.0837865	0.0837865	0.0837865	0.0837865	2010-11-09 17:15:06	0	0	0	0	0	0	0	0	0	0
2010-11-09 17:30:00	-0.109557	0.121077	0.121077	0.121077	0.121077	0.121077	2010-11-09 17:30:00	-0.106695	0.100924	0.100924	0.100924	0.100924	0.100924	2010-11-06 18:50:06	0.080266	-7.22	0.080266	0.080266	0.080266	0.080266	2010-11-09 17:30:06	0	0	0	0	0	0	0	0	0	0
2010-11-09 17:45:00	-0.110374	0.121077	0.121077	0.121077	0.121077	0.121077	2010-11-09 17:45:00	-0.107104	0.100924	0.100924	0.100924	0.100924	0.100924	2010-11-06 19:00:06	0.0753374	-6.73	0.0753374	0.0753374	0.0753374	0.0753374	2010-11-09 17:45:06	0	0	0	0	0	0	0	0	0	0
2010-11-09 18:00:00	-0.112009	0.121077	0.121077	0.121077	0.121077	0.121077	2010-11-09 18:00:00	-0.107921	0.101635	0.101635	0.101635	0.101635	0.101635	2010-11-06 19:10:06	0.0753374	-6.73	0.0753374	0.0753374	0.0753374	0.0753374	2010-11-09 18:00:06	0	0	0	0	0	0	0	0	0	0
2010-11-09 18:15:00	-0.111601	0.121785	0.121785	0.121785	0.121785	0.121785	2010-11-09 18:15:00	-0.109148	0.101635	0.101635	0.101635	0.101635	0.101635	2010-11-06 19:20:06	0.0739292	-6.71	0.0739292	0.0739292	0.0739292	0.0739292	2010-11-09 18:15:06	0	0	0	0	0	0	0	0	0	0
2010-11-09 18:30:00	-0.110374	0.120369	0.120369	0.120369	0.120369	0.120369	2010-11-09 18:30:00	-0.107921	0.100924	0.100924	0.100924	0.100924	0.100924	2010-11-06 19:30:06	0.0739292	-6.58	0.0739292	0.0739292	0.0739292	0.0739292	2010-11-09 18:30:06	0	0	0	0	0	0	0	0	0	0
2010-11-09 18:45:00	-0.113236	0.121785	0.121785	0.121785	0.121785	0.121785	2010-11-09 18:45:00	-0.109557	0.101635	0.101635	0.101635	0.101635	0.101635	2010-11-06 19:40:06	0.0711129	-6.46	0.0711129	0.0711129	0.0711129	0.0711129	2010-11-09 18:45:06	0	0	0	0	0	0	0	0	0	0
2010-11-09 19:00:00	-0.114871	0.123201	0.123201	0.123201	0.123201	0.123201	2010-11-09 19:00:00	-0.110783	0.102346	0.102346	0.102346	0.102346	0.102346	2010-11-06 19:50:06	0.0725211	-6.58	0.0725211	0.0725211	0.0725211	0.0725211	2010-11-09 19:00:06	0	0	0	0	0	0	0	0	0	0
2010-11-09 19:15:00	-0.112418	0.123201	0.123201	0.123201	0.123201	0.123201	2010-11-09 19:15:00	-0.112009	0.102346	0.102346	0.102346	0.102346	0.102346	2010-11-06 20:00:06	0.0732252	-6.63	0.0732252	0.0732252	0.0732252	0.0732252	2010-11-09 19:15:06	0	0	0	0	0	0	0	0	0	0
2010-11-09 19:30:00	-0.112827	0.123909	0.123909	0.123909	0.123909	0.123909	2010-11-09 19:30:00	-0.112418	0.102346	0.102346	0.102346	0.102346	0.102346	2010-11-06 20:10:06	0.0725211	-6.57	0.0725211	0.0725211	0.0725211	0.0725211	2010-11-09 19:30:06	0	0	0	0	0	0	0	0	0	0
2010-11-09 19:45:00	-0.112418	0.123201	0.123201	0.123201	0.123201	0.123201	2010-11-09 19:45:00	-0.112827	0.102346	0.102346	0.102346	0.102346	0.102346	2010-11-06 20:20:06	0.071817	-6.55	0.071817	0.071817	0.071817	0.071817	2010-11-09 19:45:06	0	0	0	0	0	0	0	0	0	0
2010-11-09 20:00:00	-0.113645	0.123909	0.123909	0.123909	0.123909	0.123909	2010-11-09 20:00:00	-0.112418	0.100924	0.100924	0.100924	0.100924	0.100924	2010-11-06 20:30:06	0.0739292	-6.79	0.0739292	0.0739292	0.0739292	0.0739292	2010-11-09 20:00:06	0	0	0	0	0	0	0	0	0	0
2010-11-09 20:15:00	-0.111601	0.123201	0.123201	0.123201	0.123201	0.123201	2010-11-09 20:15:00	-0.112418	0.100213	0.100213	0.100213	0.100213	0.100213	2010-11-06 20:40:06	0.0732252	-6.79	0.0732252	0.0732252	0.0732252	0.0732252	2010-11-09 20:15:06	0	0	0	0	0	0	0	0	0	0
2010-11-09 20:30:00	-0.111601	0.121785	0.121785	0.121785	0.121785	0.121785	2010-11-09 20:30:00	-0.113236	0.0995026	0.0995026	0.0995026	0.0995026	0.0995026	2010-11-06 20:50:06	0.0711129	-6.54	0.0711129	0.0711129	0.0711129	0.0711129	2010-11-09 20:30:06	0	0	0	0	0	0	0	0	0	0
2010-11-09 20:45:00	-0.112009	0.121785	0.121785	0.121785	0.121785	0.121785	2010-11-09 20:45:00	-0.114053	0.0987918	0.0987918	0.0987918	0.0987918	0.0987918	2010-11-06 21:00:06	0.0675924	-6.16	0.0675924	0.0675924	0.0675924	0.0675924	2010-11-09 20:45:06	0	0	0	0	0	0	0	0	0	0
2010-11-09 21:00:00	-0.112418	0.121785	0.121785	0.121785	0.121785	0.121785	2010-11-09 21:00:00	-0.114462	0.0987918	0.0987918	0.0987918	0.0987918	0.0987918	2010-11-06 21:10:06	0.0654802	-6.15	0.0654802	0.0654802	0.0654802	0.0654802	2010-11-09 21:00:06	0	0	0	0	0	0	0	0	0	0
2010-11-09 21:15:00	-0.114871	0.123909	0.123909	0.123909	0.123909	0.123909	2010-11-09 21:15:00	-0.115689	0.0987918	0.0987918	0.0987918	0.0987918	0.0987918	2010-11-06 21:20:06	0.0647761	-6.02	0.0647761	0.0647761	0.0647761	0.0647761	2010-11-09 21:15:06	0	0	0	0	0	0	0	0	0	0
2010-11-09 21:30:00	-0.115689	0.123909	0.123909	0.123909	0.123909	0.123909	2010-11-09 21:30:00	-0.115689	0.0987918	0.0987918	0.0987918	0.0987918	0.0987918	2010-11-06 21:30:06	0.0633679	-5.9	0.0633679	0.0633679	0.0633679	0.0633679	2010-11-09 21:30:06	0	0	0	0	0	0	0	0	0	0
2010-11-09 21:45:00	-0.115689	0.123909	0.123909	0.123909	0.123909	0.123909	2010-11-09 21:45:00	-0.116506	0.0973704	0.0973704	0.0973704	0.0973704	0.0973704	2010-11-06 21:40:06	0.0626638	-5.84	0.0626638	0.0626638	0.0626638	0.0626638	2010-11-09 21:45:06	0	0	0	0	0	0	0	0	0	0
2010-11-09 22:00:00	-0.116097	0.123201	0.123201	0.123201	0.123201	0.123201	2010-11-09 22:00:00	-0.116506	0.0966596	0.0966596	0.0966596	0.0966596	0.0966596	2010-11-06 21:50:06	0.0633679	-6.02	0.0633679	0.0633679	0.0633679	0.0633679	2010-11-09 22:00:06	0	0	0	0	0	0	0	0	0	0
2010-11-09 22:15:00	-0.118141	0.126033	0.126033	0.126033	0.126033	0.126033	2010-11-09 22:15:00	-0.117733	0.0966596	0.0966596	0.0966596	0.0966596	0.0966596	2010-11-06 22:00:06	0.064072	-6.02	0.064072	0.064072	0.064072	0.064072	2010-11-09 22:15:06	0	0	0	0	0	0	0	0	0	0
2010-11-09 22:30:00	-0.117733	0.125325	0.125325	0.125325	0.125325	0.125325	2010-11-09 22:30:00	-0.119776	0.0966596	0.0966596	0.0966596	0.0966596	0.0966596	2010-11-06 22:10:06	0.0647761	-6.14	0.0647761	0.0647761	0.0647761	0.0647761	2010-11-09 22:30:06	0	0	0	0	0	0	0	0	0	0
2010-11-09 22:45:00	-0.118141	0.125325	0.125325	0.125325	0.125325	0.125325	2010-11-09 22:45:00	-0.119368	0.0966596	0.0966596	0.0966596	0.0966596	0.0966596	2010-11-06 22:20:06	0.0661843	-6.26	0.0661843	0.0661843	0.0661843	0.0661843	2010-11-09 22:45:06	0	0	0	0	0	0	0	0	0	0
2010-11-09 23:00:00	-0.120185	0.126741	0.126741	0.126741	0.126741	0.126741	2010-11-09 23:00:00	-0.118959	0.0959489	0.0959489	0.0959489	0.0959489	0.0959489	2010-11-06 22:30:06	0.0675924	-6.38	0.0675924	0.0675924	0.0675924	0.0675924	2010-11-09 23:00:06	0	0	0	0	0	0	0	0	0	0
2010-11-09 23:15:00	-0.12182	0.126741	0.126741	0.126741	0.126741	0.126741	2010-11-09 23:15:00	-0.121412	0.0966596	0.0966596	0.0966596	0.0966596	0.0966596	2010-11-06 22:40:06	0.0675924	-6.38	0.0675924	0.0675924	0.0675924	0.0675924	2010-11-09 23:15:06	0	0	0	0	0	0	0	0	0	0
2010-11-09 23:30:00	-0.123047	0.127449	0.127449	0.127449	0.127449	0.127449	2010-11-09 23:30:00	-0.123456	0.0973704	0.0973704	0.0973704	0.0973704	0.0973704	2010-11-06 22:50:06	0.0675924	-6.51	0.0675924	0.0675924	0.0675924	0.0675924	2010-11-09 23:30:06	0	0	0	0	0	0	0	0	0	0
2010-11-09 23:45:00	-0.125908	0.128865	0.128865	0.128865	0.128865	0.128865	2010-11-09 23:45:00	-0.123047	0.0980811	0.0980811	0.0980811	0.0980811	0.0980811	2010-11-06 23:00:06	0.0690006	-6.63	0.0690006	0.0690006	0.0690006	0.0690006	2010-11-09 23:45:06	0	0	0	0	0	0	0	0	0	0
2010-11-10	-0.130405	0.130989	0.130989	0.130989	0.130989	0.130989	2010-11-10	-0.127135	0.100213	0.100213	0.100213	0.100213	0.100213	2010-11-06 23:10:06	0.0697047	-6.62	0.0697047	0.0697047	0.0697047	0.0697047	2010-11-10 00:00:06	0	0	0	0	0	0	0	0	0	0
2010-11-10 00:15:00	-0.132858	0.133822	0.133822	0.133822	0.133822	0.133822	2010-11-10 00:15:00	-0.12877	0.100924	0.100924	0.100924	0.100924	0.100924	2010-11-06 23:20:06	0.0704088	-6.68	0.0704088	0.0704088	0.0704088	0.0704088	2010-11-10 00:15:06	0	0	0	0	0	0	0	0	0	0
2010-11-10 00:30:00	-0.133675	0.13453	0.13453	0.13453	0.13453	0.13453	2010-11-10 00:30:00	-0.129996	0.102346	0.102346	0.102346	0.102346	0.102346	2010-11-06 23:30:06	0.0704088	-6.73	0.0704088	0.0704088	0.0704088	0.0704088	2010-11-10 00:30:06	0	0	0	0	0	0	0	0	0	0
2010-11-10 00:45:00	-0.136128	0.136654	0.136654	0.136654	0.136654	0.136654	2010-11-10 00:45:00	-0.131632	0.103767	0.103767	0.103767	0.103767	0.103767	2010-11-06 23:40:06	0.0690006	-6.48	0.0690006	0.0690006	0.0690006	0.0690006	2010-11-10 00:45:06	0	0	0	0	0	0	0	0	0	0
2010-11-10 01:00:00	-0.137355	0.13807	0.13807	0.13807	0.13807	0.13807	2010-11-10 01:00:00	-0.13204	0.104478	0.104478	0.104478	0.104478	0.104478	2010-11-06 23:50:06	0.0704088	-6.66	0.0704088	0.0704088	0.0704088	0.0704088	2010-11-10 01:00:06	0	0	0	0	0	0	0	0	0	0
2010-11-10 01:15:00	-0.137763	0.138778	0.138778	0.138778	0.138778	0.138778	2010-11-10 01:15:00	-0.132449	0.105188	0.105188	0.105188	0.105188	0.105188	2010-11-07 00:00:06	0.071817	-6.84	0.071817	0.071817	0.071817	0.071817	2010-11-10 01:15:06	0	0	0	0	0	0	0	0	0	0
2010-11-10 01:30:00	-0.139399	0.140194	0.140194	0.140194	0.140194	0.140194	2010-11-10 01:30:00	-0.134493	0.10661	0.10661	0.10661	0.10661	0.10661	2010-11-07 00:10:06	0.071817	-6.78	0.071817	0.071817	0.071817	0.071817	2010-11-10 01:30:06	0	0	0	0	0	0	0	0	0	0
2010-11-10 01:45:00	-0.140216	0.142318	0.142318	0.142318	0.142318	0.142318	2010-11-10 01:45:00	-0.134084	0.10661	0.10661	0.10661	0.10661	0.10661	2010-11-07 00:20:06	0.0725211	-6.84	0.0725211	0.0725211	0.0725211	0.0725211	2010-11-10 01:45:06	0	0	0	0	0	0	0	0	0	0
2010-11-10 02:00:00	-0.140216	0.143026	0.143026	0.143026	0.143026	0.143026	2010-11-10 02:00:00	-0.133675	0.108742	0.108742	0.108742	0.108742	0.108742	2010-11-07 00:30:06	0.0732252	-6.96	0.0732252	0.0732252	0.0732252	0.0732252	2010-11-10 02:00:06	0	0	0	0	0	0	0	0	0	0
2010-11-10 02:15:00	-0.140625	0.144442	0.144442	0.144442	0.144442	0.144442	2010-11-10 02:15:00	-0.136537	0.110874	0.110874	0.110874	0.110874	0.110874	2010-11-07 00:40:06	0.0739292	-6.96	0.0739292	0.0739292	0.0739292	0.0739292	2010-11-10 02:15:06	0	0	0	0	0	0	0	0	0	0
2010-11-10 02:30:00	-0.145122	0.148691	0.148691	0.148691	0.148691	0.148691	2010-11-10 02:30:00	-0.140625	0.114428	0.114428	0.114428	0.114428	0.114428	2010-11-07 00:50:06	0.0746333	-7.08	0.0746333	0.0746333	0.0746333	0.0746333	2010-11-10 02:30:06	0	0	0	0	0	0	0	0	0	0
2010-11-10 02:45:00	-0.149618	0.152939	0.152939	0.152939	0.152939	0.152939	2010-11-10 02:45:00	-0.143078	0.117271	0.117271	0.117271	0.117271	0.117271	2010-11-07 01:00:06	0.0739292	-6.96	0.0739292	0.0739292	0.0739292	0.0739292	2010-11-10 02:45:06	0	0	0	0	0	0	0	0	0	0
2010-11-10 03:00:00	-0.151662	0.154355	0.154355	0.154355	0.154355	0.154355	2010-11-10 03:00:00	-0.144713	0.119403	0.119403	0.119403	0.119403	0.119403	2010-11-07 01:10:06	0.0732252	-6.84	0.0732252	0.0732252	0.0732252	0.0732252	2010-11-10 03:00:06	0	0	0	0	0	0	0	0	0	0
2010-11-10 03:15:00	-0.15248	0.156479	0.156479	0.156479	0.156479	0.156479	2010-11-10 03:15:00	-0.147983	0.123667	0.123667	0.123667	0.123667	0.123667	2010-11-07 01:20:06	0.0739292	-6.96	0.0739292	0.0739292	0.0739292	0.0739292	2010-11-10 03:15:06	0	0	0	0	0	0	0	0	0	0
2010-11-10 03:30:00	-0.153706	0.158603	0.158603	0.158603	0.158603	0.158603	2010-11-10 03:30:00	-0.147574	0.124378	0.124378	0.124378	0.124378	0.124378	2010-11-07 01:30:06	0.0739292	-6.96	0.0739292	0.0739292	0.0739292	0.0739292	2010-11-10 03:30:06	0	0	0	0	0	0	0	0	0	0
2010-11-10 03:45:00	-0.154933	0.160019	0.160019	0.160019	0.160019	0.160019	2010-11-10 03:45:00	-0.14921	0.127221	0.127221	0.127221	0.127221	0.127221	2010-11-07 01:40:06	0.0732252	-6.84	0.0732252	0.0732252	0.0732252	0.0732252	2010-11-10 03:45:06	0	0	0	0	0	0	0	0	0	0
2010-11-10 04:00:00	-0.15575	0.162144	0.162144	0.162144	0.162144	0.162144	2010-11-10 04:00:00	-0.150027	0.129353	0.129353	0.129353	0.129353	0.129353	2010-11-07 01:50:06	0.0732252	-6.84	0.0732252	0.0732252	0.0732252	0.0732252	2010-11-10 04:00:06	0	0	0	0	0	0	0	0	0	0
2010-11-10 04:15:00	-0.156568	0.162852	0.162852	0.162852	0.162852	0.162852	2010-11-10 04:15:00	-0.147983	0.130775	0.130775	0.130775	0.130775	0.130775	2010-11-07 02:00:06	0.0753374	-6.96	0.0753374	0.0753374	0.0753374	0.0753374	2010-11-10 04:15:06	0	0	0	0	0	0	0	0	0	0
2010-11-10 04:30:00	-0.153706	0.162852	0.162852	0.162852	0.162852	0.162852	2010-11-10 04:30:00	-0.147166	0.131486	0.131486	0.131486	0.131486	0.131486	2010-11-07 02:10:06	0.0753374	-6.96	0.0753374	0.0753374	0.0753374	0.0753374	2010-11-10 04:30:06	0	0	0	0	0	0	0	0	0	0
2010-11-10 04:45:00	-0.15248	0.161435	0.161435	0.161435	0.161435	0.161435	2010-11-10 04:45:00	-0.143487	0.130775	0.130775	0.130775	0.130775	0.130775	2010-11-07 02:20:06	0.0767456	-7.08	0.0767456	0.0767456	0.0767456	0.0767456	2010-11-10 04:45:06	0	0	0	0	0	0	0	0	0	0
2010-11-10 05:00:00	-0.153298	0.162852	0.162852	0.162852	0.162852	0.162852	2010-11-10 05:00:00	-0.146348	0.132907	0.132907	0.132907	0.132907	0.132907	2010-11-07 02:30:06	0.0788579	-7.2	0.0788579	0.0788579	0.0788579	0.0788579	2010-11-10 05:00:06	0	0	0	0	0	0	0	0	0	0
2010-11-10 05:15:00	-0.151662	0.162144	0.162144	0.162144	0.162144	0.162144	2010-11-10 05:15:00	-0.147574	0.13575	0.13575	0.13575	0.13575	0.13575	2010-11-07 02:40:06	0.0788579	-7.2	0.0788579	0.0788579	0.0788579	0.0788579	2010-11-10 05:15:06	0	0	0	0	0	0	0	0	0	0
2010-11-10 05:30:00	-0.151254	0.164976	0.164976	0.164976	0.164976	0.164976	2010-11-10 05:30:00	-0.147574	0.137171	0.137171	0.137171	0.137171	0.137171	2010-11-07 02:50:06	0.0788579	-7.2	0.0788579	0.0788579	0.0788579	0.0788579	2010-11-10 05:30:06	0	0	0	0	0	0	0	0	0	0
2010-11-10 05:45:00	-0.151662	0.1671	0.1671	0.1671	0.1671	0.1671	2010-11-10 05:45:00	-0.148392	0.138593	0.138593	0.138593	0.138593	0.138593	2010-11-07 03:00:06	0.0795619	-7.33	0.0795619	0.0795619	0.0795619	0.0795619	2010-11-10 05:45:06	0	0	0	0	0	0	0	0	0	0
2010-11-10 06:00:00	-0.148801	0.164976	0.164976	0.164976	0.164976	0.164976	2010-11-10 06:00:00	-0.147574	0.140014	0.140014	0.140014	0.140014	0.140014	2010-11-07 03:10:06	0.0809701	-7.33	0.0809701	0.0809701	0.0809701	0.0809701	2010-11-10 06:00:06	0	0	0	0	0	0	0	0	0	0
2010-11-10 06:15:00	-0.147574	0.164976	0.164976	0.164976	0.164976	0.164976	2010-11-10 06:15:00	-0.141851	0.136461	0.136461	0.136461	0.136461	0.136461	2010-11-07 03:20:06	0.0816742	-7.45	0.0816742	0.0816742	0.0816742	0.0816742	2010-11-10 06:15:06	0	0	0	0	0	0	0	0	0	0
2010-11-10 06:30:00	-0.145122	0.16356	0.16356	0.16356	0.16356	0.16356	2010-11-10 06:30:00	-0.141443	0.136461	0.136461	0.136461	0.136461	0.136461	2010-11-07 03:30:06	0.0830824	-7.57	0.0830824	0.0830824	0.0830824	0.0830824	2010-11-10 06:30:06	0	0	0	0	0	0	0	0	0	0
2010-11-10 06:45:00	-0.140216	0.160019	0.160019	0.160019	0.160019	0.160019	2010-11-10 06:45:00	-0.137763	0.134328	0.134328	0.134328	0.134328	0.134328	2010-11-07 03:40:06	0.0858987	-7.81	0.0858987	0.0858987	0.0858987	0.0858987	2010-11-10 06:45:06	0	0	0	0	0	0	0	0	0	0
2010-11-10 07:00:00	-0.139399	0.159311	0.159311	0.159311	0.159311	0.159311	2010-11-10 07:00:00	-0.14226	0.13575	0.13575	0.13575	0.13575	0.13575	2010-11-07 03:50:06	0.0866028	-7.81	0.0866028	0.0866028	0.0866028	0.0866028	2010-11-10 07:00:06	0	0	0	0	0	0	0	0	0	0
2010-11-10 07:15:00	-0.141034	0.159311	0.159311	0.159311	0.159311	0.159311	2010-11-10 07:15:00	-0.142669	0.136461	0.136461	0.136461	0.136461	0.136461	2010-11-07 04:00:06	0.0866028	-7.81	0.0866028	0.0866028	0.0866028	0.0866028	2010-11-10 07:15:06	0	0	0	0	0	0	0	0	0	0
2010-11-10 07:30:00	-0.141034	0.158603	0.158603	0.158603	0.158603	0.158603	2010-11-10 07:30:00	-0.140625	0.135039	0.135039	0.135039	0.135039	0.135039	2010-11-07 04:10:06	0.0894192	-8.06	0.0894192	0.0894192	0.0894192	0.0894192	2010-11-10 07:30:06	0	0	0	0	0	0	0	0	0	0
2010-11-10 07:45:00	-0.141443	0.157187	0.157187	0.157187	0.157187	0.157187	2010-11-10 07:45:00	-0.139399	0.135039	0.135039	0.135039	0.135039	0.135039	2010-11-07 04:20:06	0.0887151	-7.94	0.0887151	0.0887151	0.0887151	0.0887151	2010-11-10 07:45:06	0	0	0	0	0	0	0	0	0	0
2010-11-10 08:00:00	-0.141443	0.155771	0.155771	0.155771	0.155771	0.155771	2010-11-10 08:00:00	-0.133675	0.130775	0.130775	0.130775	0.130775	0.130775	2010-11-07 04:30:06	0.0873069	-7.81	0.0873069	0.0873069	0.0873069	0.0873069	2010-11-10 08:00:06	0	0	0	0	0	0	0	0	0	0
2010-11-10 08:15:00	-0.140625	0.154355	0.154355	0.154355	0.154355	0.154355	2010-11-10 08:15:00	-0.133267	0.130775	0.130775	0.130775	0.130775	0.130775	2010-11-07 04:40:06	0.0858987	-7.69	0.0858987	0.0858987	0.0858987	0.0858987	2010-11-10 08:15:06	0	0	0	0	0	0	0	0	0	0
2010-11-10 08:30:00	-0.141034	0.154355	0.154355	0.154355	0.154355	0.154355	2010-11-10 08:30:00	-0.133267	0.130064	0.130064	0.130064	0.130064	0.130064	2010-11-07 04:50:06	0.0851946	-7.57	0.0851946	0.0851946	0.0851946	0.0851946	2010-11-10 08:30:06	0	0	0	0	0	0	0	0	0	0
2010-11-10 08:45:00	-0.139807	0.153647	0.153647	0.153647	0.153647	0.153647	2010-11-10 08:45:00	-0.135719	0.131486	0.131486	0.131486	0.131486	0.131486	2010-11-07 05:00:06	0.0830824	-7.45	0.0830824	0.0830824	0.0830824	0.0830824	2010-11-10 08:45:06	0	0	0	0	0	0	0	0	0	0
2010-11-10 09:00:00	-0.141851	0.155063	0.155063	0.155063	0.155063	0.155063	2010-11-10 09:00:00	-0.136946	0.132196	0.132196	0.132196	0.132196	0.132196	2010-11-07 05:10:06	0.0844906	-7.45	0.0844906	0.0844906	0.0844906	0.0844906	2010-11-10 09:00:06	0	0	0	0	0	0	0	0	0	0
2010-11-10 09:15:00	-0.14226	0.155063	0.155063	0.155063	0.155063	0.155063	2010-11-10 09:15:00	-0.136128	0.131486	0.131486	0.131486	0.131486	0.131486	2010-11-07 05:20:06	0.0823783	-7.33	0.0823783	0.0823783	0.0823783	0.0823783	2010-11-10 09:15:06	0	0	0	0	0	0	0	0	0	0
2010-11-10 09:30:00	-0.140625	0.153647	0.153647	0.153647	0.153647	0.153647	2010-11-10 09:30:00	-0.135719	0.130775	0.130775	0.130775	0.130775	0.130775	2010-11-07 05:30:06	0.0809701	-7.2	0.0809701	0.0809701	0.0809701	0.0809701	2010-11-10 09:30:06	0	0	0	0	0	0	0	0	0	0
2010-11-10 09:45:00	-0.140625	0.153647	0.153647	0.153647	0.153647	0.153647	2010-11-10 09:45:00	-0.134902	0.130064	0.130064	0.130064	0.130064	0.130064	2010-11-07 05:40:06	0.0851946	-7.63	0.0851946	0.0851946	0.0851946	0.0851946	2010-11-10 09:45:06	0	0	0	0	0	0	0	0	0	0
2010-11-10 10:00:00	-0.139807	0.154355	0.154355	0.154355	0.154355	0.154355	2010-11-10 10:00:00	-0.135311	0.129353	0.129353	0.129353	0.129353	0.129353	2010-11-07 05:50:06	0.0873069	-7.81	0.0873069	0.0873069	0.0873069	0.0873069	2010-11-10 10:00:06	0	0	0	0	0	0	0	0	0	0
2010-11-10 10:15:00	-0.140216	0.153647	0.153647	0.153647	0.153647	0.153647	2010-11-10 10:15:00	-0.134084	0.127932	0.127932	0.127932	0.127932	0.127932	2010-11-07 06:00:06	0.0858987	-7.57	0.0858987	0.0858987	0.0858987	0.0858987	2010-11-10 10:15:06	0	0	0	0	0	0	0	0	0	0
2010-11-10 10:30:00	-0.139807	0.153647	0.153647	0.153647	0.153647	0.153647	2010-11-10 10:30:00	-0.133675	0.127932	0.127932	0.127932	0.127932	0.127932	2010-11-07 06:10:06	0.0858987	-7.57	0.0858987	0.0858987	0.0858987	0.0858987	2010-11-10 10:30:06	0	0	0	0	0	0	0	0	0	0
2010-11-10 10:45:00	-0.140216	0.153647	0.153647	0.153647	0.153647	0.153647	2010-11-10 10:45:00	-0.134902	0.127932	0.127932	0.127932	0.127932	0.127932	2010-11-07 06:20:06	0.0851946	-7.57	0.0851946	0.0851946	0.0851946	0.0851946	2010-11-10 10:45:06	0	0	0	0	0	0	0	0	0	0
2010-11-10 11:00:00	-0.140216	0.153647	0.153647	0.153647	0.153647	0.153647	2010-11-10 11:00:00	-0.136946	0.128643	0.128643	0.128643	0.128643	0.128643	2010-11-07 06:30:06	0.0816742	-7.2	0.0816742	0.0816742	0.0816742	0.0816742	2010-11-10 11:00:06	0	0	0	0	0	0	0	0	0	0
2010-11-10 11:15:00	-0.139807	0.152939	0.152939	0.152939	0.152939	0.152939	2010-11-10 11:15:00	-0.138172	0.129353	0.129353	0.129353	0.129353	0.129353	2010-11-07 06:40:06	0.0823783	-7.2	0.0823783	0.0823783	0.0823783	0.0823783	2010-11-10 11:15:06	0	0	0	0	0	0	0	0	0	0
2010-11-10 11:30:00	-0.141443	0.153647	0.153647	0.153647	0.153647	0.153647	2010-11-10 11:30:00	-0.140216	0.130064	0.130064	0.130064	0.130064	0.130064	2010-11-07 06:50:06	0.0844906	-7.45	0.0844906	0.0844906	0.0844906	0.0844906	2010-11-10 11:30:06	0	0	0	0	0	0	0	0	0	0
2010-11-10 11:45:00	-0.142669	0.155063	0.155063	0.155063	0.155063	0.155063	2010-11-10 11:45:00	-0.140216	0.130064	0.130064	0.130064	0.130064	0.130064	2010-11-07 07:00:06	0.0851946	-7.45	0.0851946	0.0851946	0.0851946	0.0851946	2010-11-10 11:45:06	0	0	0	0	0	0	0	0	0	0
2010-11-10 12:00:00	-0.141851	0.155063	0.155063	0.155063	0.155063	0.155063	2010-11-10 12:00:00	-0.13899	0.131486	0.131486	0.131486	0.131486	0.131486	2010-11-07 07:10:06	0.0837865	-7.33	0.0837865	0.0837865	0.0837865	0.0837865	2010-11-10 12:00:06	0	0	0	0	0	0	0	0	0	0
2010-11-10 12:15:00	-0.143078	0.155771	0.155771	0.155771	0.155771	0.155771	2010-11-10 12:15:00	-0.140216	0.129353	0.129353	0.129353	0.129353	0.129353	2010-11-07 07:20:06	0.0823783	-7.2	0.0823783	0.0823783	0.0823783	0.0823783	2010-11-10 12:15:05	0	0	0	0	0	0	0	0	0	0
2010-11-10 12:30:00	-0.143895	0.155771	0.155771	0.155771	0.155771	0.155771	2010-11-10 12:30:00	-0.142669	0.131486	0.131486	0.131486	0.131486	0.131486	2010-11-07 07:30:06	0.0823783	-7.2	0.0823783	0.0823783	0.0823783	0.0823783	2010-11-10 12:30:05	0	0	0	0	0	0	0	0	0	0
2010-11-10 12:45:00	-0.143895	0.156479	0.156479	0.156479	0.156479	0.156479	2010-11-10 12:45:00	-0.141851	0.130775	0.130775	0.130775	0.130775	0.130775	2010-11-07 07:40:06	0.0816742	-7.22	0.0816742	0.0816742	0.0816742	0.0816742	2010-11-10 12:45:05	0	0	0	0	0	0	0	0	0	0
2010-11-10 13:00:00	-0.143895	0.156479	0.156479	0.156479	0.156479	0.156479	2010-11-10 13:00:00	-0.141443	0.129353	0.129353	0.129353	0.129353	0.129353	2010-11-07 07:50:06	0.0830824	-7.22	0.0830824	0.0830824	0.0830824	0.0830824	2010-11-10 13:00:05	0	0	0	0	0	0	0	0	0	0
2010-11-10 13:15:00	-0.143895	0.157187	0.157187	0.157187	0.157187	0.157187	2010-11-10 13:15:00	-0.140625	0.128643	0.128643	0.128643	0.128643	0.128643	2010-11-07 08:00:06	0.0781538	-6.74	0.0781538	0.0781538	0.0781538	0.0781538	2010-11-10 13:15:05	0	0	0	0	0	0	0	0	0	0
2010-11-10 13:30:00	-0.143078	0.155771	0.155771	0.155771	0.155771	0.155771	2010-11-10 13:30:00	-0.139807	0.127932	0.127932	0.127932	0.127932	0.127932	2010-11-07 08:10:06	0.080266	-6.99	0.080266	0.080266	0.080266	0.080266	2010-11-10 13:30:05	0	0	0	0	0	0	0	0	0	0
2010-11-10 13:45:00	-0.141443	0.154355	0.154355	0.154355	0.154355	0.154355	2010-11-10 13:45:00	-0.137355	0.1258	0.1258	0.1258	0.1258	0.1258	2010-11-07 08:20:06	0.0816742	-7.24	0.0816742	0.0816742	0.0816742	0.0816742	2010-11-10 13:45:05	0	0	0	0	0	0	0	0	0	0
2010-11-10 14:00:00	-0.13899	0.152231	0.152231	0.152231	0.152231	0.152231	2010-11-10 14:00:00	-0.135719	0.125089	0.125089	0.125089	0.125089	0.125089	2010-11-07 08:30:06	0.0823783	-7.24	0.0823783	0.0823783	0.0823783	0.0823783	2010-11-10 14:00:05	0	0	0	0	0	0	0	0	0	0
2010-11-10 14:15:00	-0.13899	0.152231	0.152231	0.152231	0.152231	0.152231	2010-11-10 14:15:00	-0.136537	0.125089	0.125089	0.125089	0.125089	0.125089	2010-11-07 08:40:06	0.0830824	-7.24	0.0830824	0.0830824	0.0830824	0.0830824	2010-11-10 14:15:05	0	0	0	0	0	0	0	0	0	0
2010-11-10 14:30:00	-0.138581	0.152231	0.152231	0.152231	0.152231	0.152231	2010-11-10 14:30:00	-0.136537	0.125089	0.125089	0.125089	0.125089	0.125089	2010-11-07 08:50:06	0.0809701	-7.12	0.0809701	0.0809701	0.0809701	0.0809701	2010-11-10 14:30:05	0	0	0	0	0	0	0	0	0	0
2010-11-10 14:45:00	-0.138172	0.151523	0.151523	0.151523	0.151523	0.151523	2010-11-10 14:45:00	-0.136128	0.125089	0.125089	0.125089	0.125089	0.125089	2010-11-07 09:00:06	0.0823783	-7.25	0.0823783	0.0823783	0.0823783	0.0823783	2010-11-10 14:45:05	0	0	0	0	0	0	0	0	0	0
2010-11-10 15:00:00	-0.136946	0.150107	0.150107	0.150107	0.150107	0.150107	2010-11-10 15:00:00	-0.134493	0.125089	0.125089	0.125089	0.125089	0.125089	2010-11-07 09:10:06	0.0809701	-7.02	0.0809701	0.0809701	0.0809701	0.0809701	2010-11-10 15:00:05	0	0	0	0	0	0	0	0	0	0
2010-11-10 15:15:00	-0.136946	0.150107	0.150107	0.150107	0.150107	0.150107	2010-11-10 15:15:00	-0.134084	0.123667	0.123667	0.123667	0.123667	0.123667	2010-11-07 09:20:06	0.0809701	-7.08	0.0809701	0.0809701	0.0809701	0.0809701	2010-11-10 15:15:05	0	0	0	0	0	0	0	0	0	0
2010-11-10 15:30:00	-0.134084	0.148691	0.148691	0.148691	0.148691	0.148691	2010-11-10 15:30:00	-0.131223	0.122246	0.122246	0.122246	0.122246	0.122246	2010-11-07 09:30:06	0.080266	-7.03	0.080266	0.080266	0.080266	0.080266	2010-11-10 15:30:05	0	0	0	0	0	0	0	0	0	0
2010-11-10 15:45:00	-0.133675	0.147274	0.147274	0.147274	0.147274	0.147274	2010-11-10 15:45:00	-0.130405	0.122246	0.122246	0.122246	0.122246	0.122246	2010-11-07 09:40:06	0.0830824	-7.28	0.0830824	0.0830824	0.0830824	0.0830824	2010-11-10 15:45:05	0	0	0	0	0	0	0	0	0	0
2010-11-10 16:00:00	-0.132449	0.146566	0.146566	0.146566	0.146566	0.146566	2010-11-10 16:00:00	-0.129588	0.120825	0.120825	0.120825	0.120825	0.120825	2010-11-07 09:50:06	0.0837865	-7.29	0.0837865	0.0837865	0.0837865	0.0837865	2010-11-10 16:00:05	0	0	0	0	0	0	0	0	0	0
2010-11-10 16:15:00	-0.132449	0.145858	0.145858	0.145858	0.145858	0.145858	2010-11-10 16:15:00	-0.12877	0.120825	0.120825	0.120825	0.120825	0.120825	2010-11-07 10:00:06	0.0837865	-7.3	0.0837865	0.0837865	0.0837865	0.0837865	2010-11-10 16:15:05	0	0	0	0	0	0	0	0	0	0
2010-11-10 16:30:00	-0.131223	0.14515	0.14515	0.14515	0.14515	0.14515	2010-11-10 16:30:00	-0.127952	0.120825	0.120825	0.120825	0.120825	0.120825	2010-11-07 10:10:06	0.0844906	-7.43	0.0844906	0.0844906	0.0844906	0.0844906	2010-11-10 16:30:05	0	0	0	0	0	0	0	0	0	0
2010-11-10 16:45:00	-0.130405	0.143026	0.143026	0.143026	0.143026	0.143026	2010-11-10 16:45:00	-0.127544	0.120114	0.120114	0.120114	0.120114	0.120114	2010-11-07 10:20:06	0.0858987	-7.43	0.0858987	0.0858987	0.0858987	0.0858987	2010-11-10 16:45:05	0	0	0	0	0	0	0	0	0	0
2010-11-10 17:00:00	-0.127544	0.140194	0.140194	0.140194	0.140194	0.140194	2010-11-10 17:00:00	-0.124682	0.117982	0.117982	0.117982	0.117982	0.117982	2010-11-07 10:30:06	0.0858987	-7.55	0.0858987	0.0858987	0.0858987	0.0858987	2010-11-10 17:00:05	0	0	0	0	0	0	0	0	0	0
2010-11-10 17:15:00	-0.126726	0.139486	0.139486	0.139486	0.139486	0.139486	2010-11-10 17:15:00	-0.123047	0.11656	0.11656	0.11656	0.11656	0.11656	2010-11-07 10:40:06	0.0844906	-7.55	0.0844906	0.0844906	0.0844906	0.0844906	2010-11-10 17:15:05	0	0	0	0	0	0	0	0	0	0
2010-11-10 17:30:00	-0.123864	0.136654	0.136654	0.136654	0.136654	0.136654	2010-11-10 17:30:00	-0.120594	0.114428	0.114428	0.114428	0.114428	0.114428	2010-11-07 10:50:06	0.0866028	-7.55	0.0866028	0.0866028	0.0866028	0.0866028	2010-11-10 17:30:05	0	0	0	0	0	0	0	0	0	0
2010-11-10 17:45:00	-0.122638	0.135238	0.135238	0.135238	0.135238	0.135238	2010-11-10 17:45:00	-0.118141	0.113006	0.113006	0.113006	0.113006	0.113006	2010-11-07 11:00:06	0.0894192	-7.8	0.0894192	0.0894192	0.0894192	0.0894192	2010-11-10 17:45:05	0	0	0	0	0	0	0	0	0	0
2010-11-10 18:00:00	-0.120594	0.133822	0.133822	0.133822	0.133822	0.133822	2010-11-10 18:00:00	-0.118141	0.112296	0.112296	0.112296	0.112296	0.112296	2010-11-07 11:10:06	0.0929396	-8.28	0.0929396	0.0929396	0.0929396	0.0929396	2010-11-10 18:00:05	0	0	0	0	0	0	0	0	0	0
2010-11-10 18:15:00	-0.120185	0.132405	0.132405	0.132405	0.132405	0.132405	2010-11-10 18:15:00	-0.115689	0.111585	0.111585	0.111585	0.111585	0.111585	2010-11-07 11:20:06	0.0950519	-8.41	0.0950519	0.0950519	0.0950519	0.0950519	2010-11-10 18:15:05	0	0	0	0	0	0	0	0	0	0
2010-11-10 18:30:00	-0.118959	0.130989	0.130989	0.130989	0.130989	0.130989	2010-11-10 18:30:00	-0.114053	0.109453	0.109453	0.109453	0.109453	0.109453	2010-11-07 11:30:06	0.0943478	-8.42	0.0943478	0.0943478	0.0943478	0.0943478	2010-11-10 18:30:05	0	0	0	0	0	0	0	0	0	0
2010-11-10 18:45:00	-0.117324	0.128865	0.128865	0.128865	0.128865	0.128865	2010-11-10 18:45:00	-0.113645	0.108742	0.108742	0.108742	0.108742	0.108742	2010-11-07 11:40:06	0.0978682	-8.68	0.0978682	0.0978682	0.0978682	0.0978682	2010-11-10 18:45:05	0	0	0	0	0	0	0	0	0	0
2010-11-10 19:00:00	-0.116097	0.127449	0.127449	0.127449	0.127449	0.127449	2010-11-10 19:00:00	-0.112009	0.10661	0.10661	0.10661	0.10661	0.10661	2010-11-07 11:50:06	0.102093	-8.92	0.102093	0.102093	0.102093	0.102093	2010-11-10 19:00:05	0	0	0	0	0	0	0	0	0	0
2010-11-10 19:15:00	-0.11528	0.126033	0.126033	0.126033	0.126033	0.126033	2010-11-10 19:15:00	-0.110783	0.105188	0.105188	0.105188	0.105188	0.105188	2010-11-07 11:59:26	0.105613	-9.17	0.105613	0.105613	0.105613	0.105613	2010-11-10 19:15:05	0	0	0	0	0	0	0	0	0	0
2010-11-10 19:30:00	-0.114053	0.125325	0.125325	0.125325	0.125325	0.125325	2010-11-10 19:30:00	-0.110783	0.105188	0.105188	0.105188	0.105188	0.105188	2010-11-07 12:00:06	0.102797	-9.17	0.102797	0.102797	0.102797	0.102797	2010-11-10 19:30:05	0	0	0	0	0	0	0	0	0	0
2010-11-10 19:45:00	-0.113645	0.124617	0.124617	0.124617	0.124617	0.124617	2010-11-10 19:45:00	-0.109965	0.103767	0.103767	0.103767	0.103767	0.103767	2010-11-07 12:10:06	0.101389	-9.05	0.101389	0.101389	0.101389	0.101389	2010-11-10 19:45:05	0	0	0	0	0	0	0	0	0	0
2010-11-10 20:00:00	-0.110783	0.121785	0.121785	0.121785	0.121785	0.121785	2010-11-10 20:00:00	-0.106695	0.100924	0.100924	0.100924	0.100924	0.100924	2010-11-07 12:20:06	0.0999805	-9.29	0.0999805	0.0999805	0.0999805	0.0999805	2010-11-10 20:00:05	0	0	0	0	0	0	0	0	0	0
2010-11-10 20:15:00	-0.109965	0.119661	0.119661	0.119661	0.119661	0.119661	2010-11-10 20:15:00	-0.10506	0.0987918	0.0987918	0.0987918	0.0987918	0.0987918	2010-11-07 12:30:06	0.104909	-9.29	0.104909	0.104909	0.104909	0.104909	2010-11-10 20:15:05	0	0	0	0	0	0	0	0	0	0
2010-11-10 20:30:00	-0.107513	0.117536	0.117536	0.117536	0.117536	0.117536	2010-11-10 20:30:00	-0.102607	0.0959489	0.0959489	0.0959489	0.0959489	0.0959489	2010-11-07 12:40:06	0.106317	-9.54	0.106317	0.106317	0.106317	0.106317	2010-11-10 20:30:05	0	0	0	0	0	0	0	0	0	0
2010-11-10 20:45:00	-0.105878	0.115412	0.115412	0.115412	0.115412	0.115412	2010-11-10 20:45:00	-0.100972	0.0938167	0.0938167	0.0938167	0.0938167	0.0938167	2010-11-07 12:50:06	0.105613	-9.54	0.105613	0.105613	0.105613	0.105613	2010-11-10 20:45:05	0	0	0	0	0	0	0	0	0	0
2010-11-10 21:00:00	-0.10506	0.114704	0.114704	0.114704	0.114704	0.114704	2010-11-10 21:00:00	-0.0997456	0.0916845	0.0916845	0.0916845	0.0916845	0.0916845	2010-11-07 13:00:06	0.107021	-9.42	0.107021	0.107021	0.107021	0.107021	2010-11-10 21:00:05	0	0	0	0	0	0	0	0	0	0
2010-11-10 21:15:00	-0.104651	0.113288	0.113288	0.113288	0.113288	0.113288	2010-11-10 21:15:00	-0.0997456	0.0909738	0.0909738	0.0909738	0.0909738	0.0909738	2010-11-07 13:10:06	0.104909	-9.54	0.104909	0.104909	0.104909	0.104909	2010-11-10 21:15:05	0	0	0	0	0	0	0	0	0	0
2010-11-10 21:30:00	-0.10506	0.11258	0.11258	0.11258	0.11258	0.11258	2010-11-10 21:30:00	-0.098928	0.0895523	0.0895523	0.0895523	0.0895523	0.0895523	2010-11-07 13:20:06	0.109134	-9.67	0.109134	0.109134	0.109134	0.109134	2010-11-10 21:30:05	0	0	0	0	0	0	0	0	0	0
2010-11-10 21:45:00	-0.102607	0.110456	0.110456	0.110456	0.110456	0.110456	2010-11-10 21:45:00	-0.0972929	0.0867094	0.0867094	0.0867094	0.0867094	0.0867094	2010-11-07 13:30:06	0.109134	-9.79	0.109134	0.109134	0.109134	0.109134	2010-11-10 21:45:05	0	0	0	0	0	0	0	0	0	0
2010-11-10 22:00:00	-0.100563	0.108332	0.108332	0.108332	0.108332	0.108332	2010-11-10 22:00:00	-0.0944313	0.0838665	0.0838665	0.0838665	0.0838665	0.0838665	2010-11-07 13:40:06	0.110542	-9.78	0.110542	0.110542	0.110542	0.110542	2010-11-10 22:00:05	0	0	0	0	0	0	0	0	0	0
2010-11-10 22:15:00	-0.0977016	0.1055	0.1055	0.1055	0.1055	0.1055	2010-11-10 22:15:00	-0.0940225	0.0817343	0.0817343	0.0817343	0.0817343	0.0817343	2010-11-07 13:50:06	0.10843	-10.03	0.10843	0.10843	0.10843	0.10843	2010-11-10 22:15:05	0	0	0	0	0	0	0	0	0	0
2010-11-10 22:30:00	-0.0972929	0.103375	0.103375	0.103375	0.103375	0.103375	2010-11-10 22:30:00	-0.0948401	0.0810235	0.0810235	0.0810235	0.0810235	0.0810235	2010-11-07 14:00:06	0.110542	-10.15	0.110542	0.110542	0.110542	0.110542	2010-11-10 22:30:05	0	0	0	0	0	0	0	0	0	0
2010-11-10 22:45:00	-0.0944313	0.101251	0.101251	0.101251	0.101251	0.101251	2010-11-10 22:45:00	-0.0915697	0.0788913	0.0788913	0.0788913	0.0788913	0.0788913	2010-11-07 14:10:06	0.11195	-10.15	0.11195	0.11195	0.11195	0.11195	2010-11-10 22:45:05	0	0	0	0	0	0	0	0	0	0
2010-11-10 23:00:00	-0.0927961	0.098419	0.098419	0.098419	0.098419	0.098419	2010-11-10 23:00:00	-0.089117	0.0760484	0.0760484	0.0760484	0.0760484	0.0760484	2010-11-07 14:20:06	0.117583	-10.39	0.117583	0.117583	0.117583	0.117583	2010-11-10 23:00:05	0	0	0	0	0	0	0	0	0	0
2010-11-10 23:15:00	-0.0899346	0.0962949	0.0962949	0.0962949	0.0962949	0.0962949	2010-11-10 23:15:00	-0.085029	0.071784	0.071784	0.071784	0.071784	0.071784	2010-11-07 14:30:06	0.114062	-10.38	0.114062	0.114062	0.114062	0.114062	2010-11-10 23:15:05	0	0	0	0	0	0	0	0	0	0
2010-11-10 23:30:00	-0.0887082	0.0941707	0.0941707	0.0941707	0.0941707	0.0941707	2010-11-10 23:30:00	-0.0825763	0.0689411	0.0689411	0.0689411	0.0689411	0.0689411	2010-11-07 14:40:06	0.119695	-10.67	0.119695	0.119695	0.119695	0.119695	2010-11-10 23:30:05	0	0	0	0	0	0	0	0	0	0
2010-11-10 23:45:00	-0.0882994	0.0934627	0.0934627	0.0934627	0.0934627	0.0934627	2010-11-10 23:45:00	-0.0813499	0.0675196	0.0675196	0.0675196	0.0675196	0.0675196	2010-11-07 14:50:06	0.118991	-10.61	0.118991	0.118991	0.118991	0.118991	2010-11-10 23:45:05	0	0	0	0	0	0	0	0	0	0
2010-11-11	-0.0874818	0.0920466	0.0920466	0.0920466	0.0920466	0.0920466	2010-11-11	-0.0825763	0.0675196	0.0675196	0.0675196	0.0675196	0.0675196	2010-11-07 15:00:06	0.114766	-10.36	0.114766	0.114766	0.114766	0.114766	2010-11-11 00:00:05	0	0	0	0	0	0	0	0	0	0
2010-11-11 00:15:00	-0.0874818	0.0913385	0.0913385	0.0913385	0.0913385	0.0913385	2010-11-11 00:15:00	-0.0813499	0.0660981	0.0660981	0.0660981	0.0660981	0.0660981	2010-11-07 15:10:06	0.11547	-10.11	0.11547	0.11547	0.11547	0.11547	2010-11-11 00:15:05	0	0	0	0	0	0	0	0	0	0
2010-11-11 00:30:00	-0.085029	0.0885063	0.0885063	0.0885063	0.0885063	0.0885063	2010-11-11 00:30:00	-0.0817587	0.0653874	0.0653874	0.0653874	0.0653874	0.0653874	2010-11-07 15:20:06	0.114766	-10.24	0.114766	0.114766	0.114766	0.114766	2010-11-11 00:30:05	0	0	0	0	0	0	0	0	0	0
2010-11-11 00:45:00	-0.0825763	0.0856741	0.0856741	0.0856741	0.0856741	0.0856741	2010-11-11 00:45:00	-0.0813499	0.0646767	0.0646767	0.0646767	0.0646767	0.0646767	2010-11-07 15:30:06	0.113358	-10.24	0.113358	0.113358	0.113358	0.113358	2010-11-11 00:45:05	0	0	0	0	0	0	0	0	0	0
2010-11-11 01:00:00	-0.0817587	0.084966	0.084966	0.084966	0.084966	0.084966	2010-11-11 01:00:00	-0.0797147	0.0625445	0.0625445	0.0625445	0.0625445	0.0625445	2010-11-07 15:40:06	0.113358	-10.13	0.113358	0.113358	0.113358	0.113358	2010-11-11 01:00:05	0	0	0	0	0	0	0	0	0	0
2010-11-11 01:15:00	-0.0797147	0.0828419	0.0828419	0.0828419	0.0828419	0.0828419	2010-11-11 01:15:00	-0.0756268	0.0597015	0.0597015	0.0597015	0.0597015	0.0597015	2010-11-07 15:50:06	0.118287	-10.51	0.118287	0.118287	0.118287	0.118287	2010-11-11 01:15:05	0	0	0	0	0	0	0	0	0	0
2010-11-11 01:30:00	-0.0788971	0.0821338	0.0821338	0.0821338	0.0821338	0.0821338	2010-11-11 01:30:00	-0.0735828	0.0575693	0.0575693	0.0575693	0.0575693	0.0575693	2010-11-07 16:00:06	0.116879	-10.5	0.116879	0.116879	0.116879	0.116879	2010-11-11 01:30:05	0	0	0	0	0	0	0	0	0	0
2010-11-11 01:45:00	-0.0780796	0.0814258	0.0814258	0.0814258	0.0814258	0.0814258	2010-11-11 01:45:00	-0.0727652	0.0568586	0.0568586	0.0568586	0.0568586	0.0568586	2010-11-07 16:10:06	0.119695	-10.61	0.119695	0.119695	0.119695	0.119695	2010-11-11 01:45:05	0	0	0	0	0	0	0	0	0	0
2010-11-11 02:00:00	-0.0788971	0.0807177	0.0807177	0.0807177	0.0807177	0.0807177	2010-11-11 02:00:00	-0.073174	0.0568586	0.0568586	0.0568586	0.0568586	0.0568586	2010-11-07 16:20:06	0.122511	-10.97	0.122511	0.122511	0.122511	0.122511	2010-11-11 02:00:05	0	0	0	0	0	0	0	0	0	0
2010-11-11 02:15:00	-0.0760356	0.0793016	0.0793016	0.0793016	0.0793016	0.0793016	2010-11-11 02:15:00	-0.0715389	0.0554371	0.0554371	0.0554371	0.0554371	0.0554371	2010-11-07 16:30:06	0.121807	-11.09	0.121807	0.121807	0.121807	0.121807	2010-11-11 02:15:05	0	0	0	0	0	0	0	0	0	0
2010-11-11 02:30:00	-0.0756268	0.0785936	0.0785936	0.0785936	0.0785936	0.0785936	2010-11-11 02:30:00	-0.0690861	0.0540157	0.0540157	0.0540157	0.0540157	0.0540157	2010-11-07 16:40:06	0.123215	-11.09	0.123215	0.123215	0.123215	0.123215	2010-11-11 02:30:05	0	0	0	0	0	0	0	0	0	0
2010-11-11 02:45:00	-0.0735828	0.0771775	0.0771775	0.0771775	0.0771775	0.0771775	2010-11-11 02:45:00	-0.0658158	0.0518835	0.0518835	0.0518835	0.0518835	0.0518835	2010-11-07 16:50:06	0.121103	-10.85	0.121103	0.121103	0.121103	0.121103	2010-11-11 02:45:05	0	0	0	0	0	0	0	0	0	0
2010-11-11 03:00:00	-0.0703125	0.0750533	0.0750533	0.0750533	0.0750533	0.0750533	2010-11-11 03:00:00	-0.063363	0.0497513	0.0497513	0.0497513	0.0497513	0.0497513	2010-11-07 17:00:06	0.124624	-11.21	0.124624	0.124624	0.124624	0.124624	2010-11-11 03:00:05	0	0	0	0	0	0	0	0	0	0
2010-11-11 03:15:00	-0.0670421	0.0736372	0.0736372	0.0736372	0.0736372	0.0736372	2010-11-11 03:15:00	-0.0609102	0.0483298	0.0483298	0.0483298	0.0483298	0.0483298	2010-11-07 17:10:06	0.121807	-10.96	0.121807	0.121807	0.121807	0.121807	2010-11-11 03:15:05	0	0	0	0	0	0	0	0	0	0
2010-11-11 03:30:00	-0.0649982	0.0722211	0.0722211	0.0722211	0.0722211	0.0722211	2010-11-11 03:30:00	-0.0592751	0.0476191	0.0476191	0.0476191	0.0476191	0.0476191	2010-11-07 17:20:06	0.122511	-11.07	0.122511	0.122511	0.122511	0.122511	2010-11-11 03:30:05	0	0	0	0	0	0	0	0	0	0
2010-11-11 03:45:00	-0.0625454	0.070097	0.070097	0.070097	0.070097	0.070097	2010-11-11 03:45:00	-0.0568223	0.0469084	0.0469084	0.0469084	0.0469084	0.0469084	2010-11-07 17:30:06	0.126032	-11.18	0.126032	0.126032	0.126032	0.126032	2010-11-11 03:45:05	0	0	0	0	0	0	0	0	0	0
2010-11-11 04:00:00	-0.0596838	0.0679728	0.0679728	0.0679728	0.0679728	0.0679728	2010-11-11 04:00:00	-0.0555959	0.0454869	0.0454869	0.0454869	0.0454869	0.0454869	2010-11-07 17:40:06	0.126032	-11.3	0.126032	0.126032	0.126032	0.126032	2010-11-11 04:00:05	0	0	0	0	0	0	0	0	0	0
2010-11-11 04:15:00	-0.0580487	0.0658487	0.0658487	0.0658487	0.0658487	0.0658487	2010-11-11 04:15:00	-0.0527344	0.0433547	0.0433547	0.0433547	0.0433547	0.0433547	2010-11-07 17:50:06	0.125328	-11.3	0.125328	0.125328	0.125328	0.125328	2010-11-11 04:15:05	0	0	0	0	0	0	0	0	0	0
2010-11-11 04:30:00	-0.0547783	0.0630165	0.0630165	0.0630165	0.0630165	0.0630165	2010-11-11 04:30:00	-0.0486464	0.042644	0.042644	0.042644	0.042644	0.042644	2010-11-07 18:00:06	0.125328	-11.3	0.125328	0.125328	0.125328	0.125328	2010-11-11 04:30:05	0	0	0	0	0	0	0	0	0	0
2010-11-11 04:45:00	-0.0535519	0.0623084	0.0623084	0.0623084	0.0623084	0.0623084	2010-11-11 04:45:00	-0.0470113	0.0419332	0.0419332	0.0419332	0.0419332	0.0419332	2010-11-07 18:10:06	0.128848	-11.54	0.128848	0.128848	0.128848	0.128848	2010-11-11 04:45:05	0	0	0	0	0	0	0	0	0	0
2010-11-11 05:00:00	-0.0539607	0.0623084	0.0623084	0.0623084	0.0623084	0.0623084	2010-11-11 05:00:00	-0.0470113	0.0419332	0.0419332	0.0419332	0.0419332	0.0419332	2010-11-07 18:20:06	0.130256	-11.79	0.130256	0.130256	0.130256	0.130256	2010-11-11 05:00:05	0	0	0	0	0	0	0	0	0	0
2010-11-11 05:15:00	-0.0523256	0.0616004	0.0616004	0.0616004	0.0616004	0.0616004	2010-11-11 05:15:00	-0.0486464	0.0412225	0.0412225	0.0412225	0.0412225	0.0412225	2010-11-07 18:30:06	0.129552	-11.67	0.129552	0.129552	0.129552	0.129552	2010-11-11 05:15:05	0	0	0	0	0	0	0	0	0	0
2010-11-11 05:30:00	-0.0502816	0.0601843	0.0601843	0.0601843	0.0601843	0.0601843	2010-11-11 05:30:00	-0.0461937	0.0405118	0.0405118	0.0405118	0.0405118	0.0405118	2010-11-07 18:40:06	0.129552	-11.79	0.129552	0.129552	0.129552	0.129552	2010-11-11 05:30:05	0	0	0	0	0	0	0	0	0	0
2010-11-11 05:45:00	-0.049464	0.0594762	0.0594762	0.0594762	0.0594762	0.0594762	2010-11-11 05:45:00	-0.0421057	0.0405118	0.0405118	0.0405118	0.0405118	0.0405118	2010-11-07 18:50:06	0.129552	-11.78	0.129552	0.129552	0.129552	0.129552	2010-11-11 05:45:05	0	0	0	0	0	0	0	0	0	0
2010-11-11 06:00:00	-0.0482376	0.0587682	0.0587682	0.0587682	0.0587682	0.0587682	2010-11-11 06:00:00	-0.0408793	0.039801	0.039801	0.039801	0.039801	0.039801	2010-11-07 19:00:06	0.134481	-12.02	0.134481	0.134481	0.134481	0.134481	2010-11-11 06:00:05	0	0	0	0	0	0	0	0	0	0
2010-11-11 06:15:00	-0.0466025	0.0573521	0.0573521	0.0573521	0.0573521	0.0573521	2010-11-11 06:15:00	-0.0372002	0.0376688	0.0376688	0.0376688	0.0376688	0.0376688	2010-11-07 19:00:06	0.134481	-12.02	0.134481	0.134481	0.134481	0.134481	2010-11-11 06:15:05	0	0	0	0	0	0	0	0	0	0
2010-11-11 06:30:00	-0.0429233	0.0538118	0.0538118	0.0538118	0.0538118	0.0538118	2010-11-11 06:30:00	-0.0343387	0.0355366	0.0355366	0.0355366	0.0355366	0.0355366	2010-11-07 19:10:06	0.132369	-12.26	0.132369	0.132369	0.132369	0.132369	2010-11-11 06:30:05	0	0	0	0	0	0	0	0	0	0
2010-11-11 06:45:00	-0.0421057	0.0531038	0.0531038	0.0531038	0.0531038	0.0531038	2010-11-11 06:45:00	-0.0294331	0.0326937	0.0326937	0.0326937	0.0326937	0.0326937	2010-11-07 19:20:06	0.138001	-12.5	0.138001	0.138001	0.138001	0.138001	2010-11-11 06:45:05	0	0	0	0	0	0	0	0	0	0
2010-11-11 07:00:00	-0.039653	0.0502716	0.0502716	0.0502716	0.0502716	0.0502716	2010-11-11 07:00:00	-0.027798	0.0298508	0.0298508	0.0298508	0.0298508	0.0298508	2010-11-07 19:30:06	0.135185	-12.38	0.135185	0.135185	0.135185	0.135185	2010-11-11 07:00:05	0	0	0	0	0	0	0	0	0	0
2010-11-11 07:15:00	-0.035565	0.0467313	0.0467313	0.0467313	0.0467313	0.0467313	2010-11-11 07:15:00	-0.0216661	0.0255864	0.0255864	0.0255864	0.0255864	0.0255864	2010-11-07 19:40:06	0.133073	-12.15	0.133073	0.133073	0.133073	0.133073	2010-11-11 07:15:05	0	0	0	0	0	0	0	0	0	0
2010-11-11 07:30:00	-0.0310683	0.0403589	0.0403589	0.0403589	0.0403589	0.0403589	2010-11-11 07:30:00	-0.0192133	0.0234542	0.0234542	0.0234542	0.0234542	0.0234542	2010-11-07 19:50:06	0.131664	-12.02	0.131664	0.131664	0.131664	0.131664	2010-11-11 07:30:05	0	0	0	0	0	0	0	0	0	0
2010-11-11 07:45:00	-0.0269804	0.0368186	0.0368186	0.0368186	0.0368186	0.0368186	2010-11-11 07:45:00	-0.0171693	0.0220327	0.0220327	0.0220327	0.0220327	0.0220327	2010-11-07 20:00:06	0.135889	-12.39	0.135889	0.135889	0.135889	0.135889	2010-11-11 07:45:05	0	0	0	0	0	0	0	0	0	0
2010-11-11 08:00:00	-0.0249364	0.0346945	0.0346945	0.0346945	0.0346945	0.0346945	2010-11-11 08:00:00	-0.0175781	0.0220327	0.0220327	0.0220327	0.0220327	0.0220327	2010-11-07 20:10:06	0.139409	-12.75	0.139409	0.139409	0.139409	0.139409	2010-11-11 08:00:05	0	0	0	0	0	0	0	0	0	0
2010-11-11 08:15:00	-0.0253452	0.0339864	0.0339864	0.0339864	0.0339864	0.0339864	2010-11-11 08:15:00	-0.0163517	0.0206112	0.0206112	0.0206112	0.0206112	0.0206112	2010-11-07 20:20:06	0.140818	-13	0.140818	0.140818	0.140818	0.140818	2010-11-11 08:15:05	0	0	0	0	0	0	0	0	0	0
2010-11-11 08:30:00	-0.0273892	0.0346945	0.0346945	0.0346945	0.0346945	0.0346945	2010-11-11 08:30:00	-0.0159429	0.0206112	0.0206112	0.0206112	0.0206112	0.0206112	2010-11-07 20:30:06	0.142226	-13	0.142226	0.142226	0.142226	0.142226	2010-11-11 08:30:05	0	0	0	0	0	0	0	0	0	0
2010-11-11 08:45:00	-0.0228924	0.0325703	0.0325703	0.0325703	0.0325703	0.0325703	2010-11-11 08:45:00	-0.0151254	0.0199005	0.0199005	0.0199005	0.0199005	0.0199005	2010-11-07 20:40:06	0.140114	-12.76	0.140114	0.140114	0.140114	0.140114	2010-11-11 08:45:05	0	0	0	0	0	0	0	0	0	0
2010-11-11 09:00:00	-0.02371	0.0325703	0.0325703	0.0325703	0.0325703	0.0325703	2010-11-11 09:00:00	-0.0163517	0.0191898	0.0191898	0.0191898	0.0191898	0.0191898	2010-11-07 20:50:06	0.142226	-13.13	0.142226	0.142226	0.142226	0.142226	2010-11-11 09:00:05	0	0	0	0	0	0	0	0	0	0
2010-11-11 09:15:00	-0.0269804	0.0346945	0.0346945	0.0346945	0.0346945	0.0346945	2010-11-11 09:15:00	-0.0159429	0.018479	0.018479	0.018479	0.018479	0.018479	2010-11-07 21:00:06	0.14293	-13.25	0.14293	0.14293	0.14293	0.14293	2010-11-11 09:15:05	0	0	0	0	0	0	0	0	0	0
2010-11-11 09:30:00	-0.0245276	0.0318623	0.0318623	0.0318623	0.0318623	0.0318623	2010-11-11 09:30:00	-0.0134902	0.0163469	0.0163469	0.0163469	0.0163469	0.0163469	2010-11-07 21:10:06	0.14645	-13.37	0.14645	0.14645	0.14645	0.14645	2010-11-11 09:30:05	0	0	0	0	0	0	0	0	0	0
2010-11-11 09:45:00	-0.0212573	0.0304462	0.0304462	0.0304462	0.0304462	0.0304462	2010-11-11 09:45:00	-0.0126726	0.0156361	0.0156361	0.0156361	0.0156361	0.0156361	2010-11-07 21:20:06	0.144338	-13.31	0.144338	0.144338	0.144338	0.144338	2010-11-11 09:45:05	0	0	0	0	0	0	0	0	0	0
2010-11-11 10:00:00	-0.0204397	0.028322	0.028322	0.028322	0.028322	0.028322	2010-11-11 10:00:00	-0.00981104	0.0135039	0.0135039	0.0135039	0.0135039	0.0135039	2010-11-07 21:30:06	0.14645	-13.5	0.14645	0.14645	0.14645	0.14645	2010-11-11 10:00:05	0	0	0	0	0	0	0	0	0	0
2010-11-11 10:15:00	-0.0171693	0.0261979	0.0261979	0.0261979	0.0261979	0.0261979	2010-11-11 10:15:00	-0.00940225	0.0127932	0.0127932	0.0127932	0.0127932	0.0127932	2010-11-07 21:40:06	0.14645	-13.62	0.14645	0.14645	0.14645	0.14645	2010-11-11 10:15:05	0	0	0	0	0	0	0	0	0	0
2010-11-11 10:30:00	-0.0159429	0.0240737	0.0240737	0.0240737	0.0240737	0.0240737	2010-11-11 10:30:00	-0.00858466	0.0113717	0.0113717	0.0113717	0.0113717	0.0113717	2010-11-07 21:50:06	0.145042	-13.43	0.145042	0.145042	0.145042	0.145042	2010-11-11 10:30:05	0	0	0	0	0	0	0	0	0	0
2010-11-11 10:45:00	-0.0134902	0.0233657	0.0233657	0.0233657	0.0233657	0.0233657	2010-11-11 10:45:00	-0.00858466	0.0113717	0.0113717	0.0113717	0.0113717	0.0113717	2010-11-07 22:00:06	0.145042	-13.5	0.145042	0.145042	0.145042	0.145042	2010-11-11 10:45:05	0	0	0	0	0	0	0	0	0	0
2010-11-11 11:00:00	-0.0147166	0.0233657	0.0233657	0.0233657	0.0233657	0.0233657	2010-11-11 11:00:00	-0.00940225	0.010661	0.010661	0.010661	0.010661	0.010661	2010-11-07 22:10:06	0.142226	-13.5	0.142226	0.142226	0.142226	0.142226	2010-11-11 11:00:05	0	0	0	0	0	0	0	0	0	0
2010-11-11 11:15:00	-0.013899	0.0219496	0.0219496	0.0219496	0.0219496	0.0219496	2010-11-11 11:15:00	-0.0102198	0.010661	0.010661	0.010661	0.010661	0.010661	2010-11-07 22:20:06	0.145746	-13.62	0.145746	0.145746	0.145746	0.145746	2010-11-11 11:15:05	0	0	0	0	0	0	0	0	0	0
2010-11-11 11:30:00	-0.013899	0.0219496	0.0219496	0.0219496	0.0219496	0.0219496	2010-11-11 11:30:00	-0.00940225	0.010661	0.010661	0.010661	0.010661	0.010661	2010-11-07 22:30:06	0.149267	-13.74	0.149267	0.149267	0.149267	0.149267	2010-11-11 11:30:05	0	0	0	0	0	0	0	0	0	0
2010-11-11 11:45:00	-0.013899	0.0219496	0.0219496	0.0219496	0.0219496	0.0219496	2010-11-11 11:45:00	-0.00940225	0.00923952	0.00923952	0.00923952	0.00923952	0.00923952	2010-11-07 22:40:06	0.148563	-13.86	0.148563	0.148563	0.148563	0.148563	2010-11-11 11:45:05	0	0	0	0	0	0	0	0	0	0
2010-11-11 12:00:00	-0.0134902	0.0212415	0.0212415	0.0212415	0.0212415	0.0212415	2010-11-11 12:00:00	-0.0102198	0.00995026	0.00995026	0.00995026	0.00995026	0.00995026	2010-11-07 22:50:06	0.14645	-13.68	0.14645	0.14645	0.14645	0.14645	2010-11-11 12:00:05	0	0	0	0	0	0	0	0	0	0
2010-11-11 12:15:00	-0.013899	0.0212415	0.0212415	0.0212415	0.0212415	0.0212415	2010-11-11 12:15:00	-0.0102198	0.00923952	0.00923952	0.00923952	0.00923952	0.00923952	2010-11-07 23:00:06	0.148563	-13.74	0.148563	0.148563	0.148563	0.148563	2010-11-11 12:15:05	0	0	0	0	0	0	0	0	0	0
2010-11-11 12:30:00	-0.0151254	0.0219496	0.0219496	0.0219496	0.0219496	0.0219496	2010-11-11 12:30:00	-0.0106286	0.00852879	0.00852879	0.00852879	0.00852879	0.00852879	2010-11-07 23:10:06	0.148563	-13.86	0.148563	0.148563	0.148563	0.148563	2010-11-11 12:30:05	0	0	0	0	0	0	0	0	0	0
2010-11-11 12:45:00	-0.0151254	0.0212415	0.0212415	0.0212415	0.0212415	0.0212415	2010-11-11 12:45:00	-0.011855	0.00995026	0.00995026	0.00995026	0.00995026	0.00995026	2010-11-07 23:20:06	0.147858	-13.74	0.147858	0.147858	0.147858	0.147858	2010-11-11 12:45:05	0	0	0	0	0	0	0	0	0	0
2010-11-11 13:00:00	-0.0175781	0.0233657	0.0233657	0.0233657	0.0233657	0.0233657	2010-11-11 13:00:00	-0.011855	0.00923952	0.00923952	0.00923952	0.00923952	0.00923952	2010-11-07 23:30:06	0.148563	-13.86	0.148563	0.148563	0.148563	0.148563	2010-11-11 13:00:05	0	0	0	0	0	0	0	0	0	0
2010-11-11 13:15:00	-0.0163517	0.0219496	0.0219496	0.0219496	0.0219496	0.0219496	2010-11-11 13:15:00	-0.0134902	0.00923952	0.00923952	0.00923952	0.00923952	0.00923952	2010-11-07 23:40:06	0.150675	-13.98	0.150675	0.150675	0.150675	0.150675	2010-11-11 13:15:05	0	0	0	0	0	0	0	0	0	0
2010-11-11 13:30:00	-0.0155342	0.0219496	0.0219496	0.0219496	0.0219496	0.0219496	2010-11-11 13:30:00	-0.0102198	0.00710733	0.00710733	0.00710733	0.00710733	0.00710733	2010-11-07 23:50:06	0.153491	-14.35	0.153491	0.153491	0.153491	0.153491	2010-11-11 13:30:05	0	0	0	0	0	0	0	0	0	0
2010-11-11 13:45:00	-0.0151254	0.0226576	0.0226576	0.0226576	0.0226576	0.0226576	2010-11-11 13:45:00	-0.00899346	0.00568586	0.00568586	0.00568586	0.00568586	0.00568586	2010-11-08 00:00:06	0.153491	-14.35	0.153491	0.153491	0.153491	0.153491	2010-11-11 13:45:05	0	0	0	0	0	0	0	0	0	0
2010-11-11 14:00:00	-0.0143078	0.0212415	0.0212415	0.0212415	0.0212415	0.0212415	2010-11-11 14:00:00	-0.00735828	0.00497513	0.00497513	0.00497513	0.00497513	0.00497513	2010-11-08 00:10:06	0.153491	-14.23	0.153491	0.153491	0.153491	0.153491	2010-11-11 14:00:05	0	0	0	0	0	0	0	0	0	0
2010-11-11 14:15:00	-0.0126726	0.0191174	0.0191174	0.0191174	0.0191174	0.0191174	2010-11-11 14:15:00	-0.00572311	0.00284293	0.00284293	0.00284293	0.00284293	0.00284293	2010-11-08 00:20:06	0.157012	-14.47	0.157012	0.157012	0.157012	0.157012	2010-11-11 14:15:05	0	0	0	0	0	0	0	0	0	0
2010-11-11 14:30:00	-0.0102198	0.0169932	0.0169932	0.0169932	0.0169932	0.0169932	2010-11-11 14:30:00	-0.00694949	0.00284293	0.00284293	0.00284293	0.00284293	0.00284293	2010-11-08 00:30:06	0.153491	-14.41	0.153491	0.153491	0.153491	0.153491	2010-11-11 14:30:05	0	0	0	0	0	0	0	0	0	0
2010-11-11 14:45:00	-0.0110374	0.0177013	0.0177013	0.0177013	0.0177013	0.0177013	2010-11-11 14:45:00	-0.00572311	0.0021322	0.0021322	0.0021322	0.0021322	0.0021322	2010-11-08 00:40:06	0.154195	-14.47	0.154195	0.154195	0.154195	0.154195	2010-11-11 14:45:05	0	0	0	0	0	0	0	0	0	0
2010-11-11 15:00:00	-0.00858466	0.0155771	0.0155771	0.0155771	0.0155771	0.0155771	2010-11-11 15:00:00	-0.00408793	0.000710733	0.000710733	0.000710733	0.000710733	0.000710733	2010-11-08 00:50:06	0.154899	-14.47	0.154899	0.154899	0.154899	0.154899	2010-11-11 15:00:05	0	0	0	0	0	0	0	0	0	0
2010-11-11 15:15:00	-0.00694949	0.0148691	0.0148691	0.0148691	0.0148691	0.0148691	2010-11-11 15:15:00	-0.00286155	0	0	0	0	0	2010-11-08 01:00:06	0.156308	-14.47	0.156308	0.156308	0.156308	0.156308	2010-11-11 15:15:05	0	0	0	0	0	0	0	0	0	0
2010-11-11 15:30:00	-0.00735828	0.013453	0.013453	0.013453	0.013453	0.013453	2010-11-11 15:30:00	-0.00449673	0.000710733	0.000710733	0.000710733	0.000710733	0.000710733	2010-11-08 01:10:06	0.154195	-14.53	0.154195	0.154195	0.154195	0.154195	2010-11-11 15:30:05	0	0	0	0	0	0	0	0	0	0
2010-11-11 15:45:00	-0.0065407	0.013453	0.013453	0.013453	0.013453	0.013453	2010-11-11 15:45:00	-0.00490552	0.000710733	0.000710733	0.000710733	0.000710733	0.000710733	2010-11-08 01:20:06	0.154899	-14.59	0.154899	0.154899	0.154899	0.154899	2010-11-11 15:45:05	0	0	0	0	0	0	0	0	0	0
2010-11-11 16:00:00	-0.00572311	0.0127449	0.0127449	0.0127449	0.0127449	0.0127449	2010-11-11 16:00:00	-0.00163517	-0.000710733	-0.000710733	-0.000710733	-0.000710733	-0.000710733	2010-11-08 01:30:06	0.155603	-14.33	0.155603	0.155603	0.155603	0.155603	2010-11-11 16:00:05	0	0	0	0	0	0	0	0	0	0
2010-11-11 16:15:00	-0.0061319	0.0120369	0.0120369	0.0120369	0.0120369	0.0120369	2010-11-11 16:15:00	-0.000408793	-0.0021322	-0.0021322	-0.0021322	-0.0021322	-0.0021322	2010-11-08 01:40:06	0.154195	-14.14	0.154195	0.154195	0.154195	0.154195	2010-11-11 16:15:05	0	0	0	0	0	0	0	0	0	0
2010-11-11 16:30:00	-0.00245276	0.00920466	0.00920466	0.00920466	0.00920466	0.00920466	2010-11-11 16:30:00	0.000817587	-0.00284293	-0.00284293	-0.00284293	-0.00284293	-0.00284293	2010-11-08 01:50:06	0.153491	-14.2	0.153491	0.153491	0.153491	0.153491	2010-11-11 16:30:05	0	0	0	0	0	0	0	0	0	0
2010-11-11 16:45:00	-0.00204397	0.00778855	0.00778855	0.00778855	0.00778855	0.00778855	2010-11-11 16:45:00	0.00327035	-0.0042644	-0.0042644	-0.0042644	-0.0042644	-0.0042644	2010-11-08 02:00:06	0.155603	-14.32	0.155603	0.155603	0.155603	0.155603	2010-11-11 16:45:05	0	0	0	0	0	0	0	0	0	0
2010-11-11 17:00:00	0	0.0056644	0.0056644	0.0056644	0.0056644	0.0056644	2010-11-11 17:00:00	0.00572311	-0.00639659	-0.00639659	-0.00639659	-0.00639659	-0.00639659	2010-11-08 02:10:06	0.156308	-14.44	0.156308	0.156308	0.156308	0.156308	2010-11-11 17:00:05	0	0	0	0	0	0	0	0	0	0
2010-11-11 17:15:00	0.00122638	0.00495635	0.00495635	0.00495635	0.00495635	0.00495635	2010-11-11 17:15:00	0.0065407	-0.00710733	-0.00710733	-0.00710733	-0.00710733	-0.00710733	2010-11-08 02:16:36	0.163348	-15.17	0.163348	0.163348	0.163348	0.163348	2010-11-11 17:15:05	0	0	0	0	0	0	0	0	0	0
2010-11-11 17:30:00	0.00327035	0.0028322	0.0028322	0.0028322	0.0028322	0.0028322	2010-11-11 17:30:00	0.00817587	-0.00923952	-0.00923952	-0.00923952	-0.00923952	-0.00923952	2010-11-08 02:20:06	0.164053	-15.41	0.164053	0.164053	0.164053	0.164053	2010-11-11 17:30:05	0	0	0	0	0	0	0	0	0	0
2010-11-11 17:45:00	0.00449673	0.00070805	0.00070805	0.00070805	0.00070805	0.00070805	2010-11-11 17:45:00	0.00981104	-0.010661	-0.010661	-0.010661	-0.010661	-0.010661	2010-11-08 02:30:06	0.162644	-15.29	0.162644	0.162644	0.162644	0.162644	2010-11-11 17:45:05	0	0	0	0	0	0	0	0	0	0
2010-11-11 18:00:00	0.0061319	-0.0014161	-0.0014161	-0.0014161	-0.0014161	-0.0014161	2010-11-11 18:00:00	0.0122638	-0.0120825	-0.0120825	-0.0120825	-0.0120825	-0.0120825	2010-11-08 02:40:06	0.161236	-15.17	0.161236	0.161236	0.161236	0.161236	2010-11-11 18:00:05	0	0	0	0	0	0	0	0	0	0
2010-11-11 18:15:00	0.0065407	-0.00212415	-0.00212415	-0.00212415	-0.00212415	-0.00212415	2010-11-11 18:15:00	0.0122638	-0.0120825	-0.0120825	-0.0120825	-0.0120825	-0.0120825	2010-11-08 02:50:06	0.16194	-15.05	0.16194	0.16194	0.16194	0.16194	2010-11-11 18:15:05	0	0	0	0	0	0	0	0	0	0
2010-11-11 18:30:00	0.0065407	-0.00212415	-0.00212415	-0.00212415	-0.00212415	-0.00212415	2010-11-11 18:30:00	0.0114462	-0.0120825	-0.0120825	-0.0120825	-0.0120825	-0.0120825	2010-11-08 03:00:06	0.162644	-15.05	0.162644	0.162644	0.162644	0.162644	2010-11-11 18:30:05	0	0	0	0	0	0	0	0	0	0
2010-11-11 18:45:00	0.00694949	-0.00212415	-0.00212415	-0.00212415	-0.00212415	-0.00212415	2010-11-11 18:45:00	0.0130814	-0.0135039	-0.0135039	-0.0135039	-0.0135039	-0.0135039	2010-11-08 03:10:06	0.164053	-15.05	0.164053	0.164053	0.164053	0.164053	2010-11-11 18:45:05	0	0	0	0	0	0	0	0	0	0
2010-11-11 19:00:00	0.00735828	-0.00354025	-0.00354025	-0.00354025	-0.00354025	-0.00354025	2010-11-11 19:00:00	0.0130814	-0.0142147	-0.0142147	-0.0142147	-0.0142147	-0.0142147	2010-11-08 03:20:06	0.164053	-14.93	0.164053	0.164053	0.164053	0.164053	2010-11-11 19:00:05	0	0	0	0	0	0	0	0	0	0
2010-11-11 19:15:00	0.00776708	-0.0042483	-0.0042483	-0.0042483	-0.0042483	-0.0042483	2010-11-11 19:15:00	0.013899	-0.0149254	-0.0149254	-0.0149254	-0.0149254	-0.0149254	2010-11-08 03:30:06	0.164053	-14.93	0.164053	0.164053	0.164053	0.164053	2010-11-11 19:15:05	0	0	0	0	0	0	0	0	0	0
2010-11-11 19:30:00	0.0065407	-0.0028322	-0.0028322	-0.0028322	-0.0028322	-0.0028322	2010-11-11 19:30:00	0.0126726	-0.0142147	-0.0142147	-0.0142147	-0.0142147	-0.0142147	2010-11-08 03:40:06	0.164053	-14.8	0.164053	0.164053	0.164053	0.164053	2010-11-11 19:30:05	0	0	0	0	0	0	0	0	0	0
2010-11-11 19:45:00	0.0061319	-0.0028322	-0.0028322	-0.0028322	-0.0028322	-0.0028322	2010-11-11 19:45:00	0.0126726	-0.0149254	-0.0149254	-0.0149254	-0.0149254	-0.0149254	2010-11-08 03:50:06	0.163348	-15.17	0.163348	0.163348	0.163348	0.163348	2010-11-11 19:45:05	0	0	0	0	0	0	0	0	0	0
2010-11-11 20:00:00	0.00531432	-0.0028322	-0.0028322	-0.0028322	-0.0028322	-0.0028322	2010-11-11 20:00:00	0.0122638	-0.0156361	-0.0156361	-0.0156361	-0.0156361	-0.0156361	2010-11-08 04:00:06	0.163348	-15.41	0.163348	0.163348	0.163348	0.163348	2010-11-11 20:00:05	0	0	0	0	0	0	0	0	0	0
2010-11-11 20:15:00	0.0065407	-0.00354025	-0.00354025	-0.00354025	-0.00354025	-0.00354025	2010-11-11 20:15:00	0.0122638	-0.0156361	-0.0156361	-0.0156361	-0.0156361	-0.0156361	2010-11-08 04:10:06	0.164757	-15.66	0.164757	0.164757	0.164757	0.164757	2010-11-11 20:15:05	0	0	0	0	0	0	0	0	0	0
2010-11-11 20:30:00	0.00735828	-0.0042483	-0.0042483	-0.0042483	-0.0042483	-0.0042483	2010-11-11 20:30:00	0.0147166	-0.0177683	-0.0177683	-0.0177683	-0.0177683	-0.0177683	2010-11-08 04:20:06	0.163348	-15.66	0.163348	0.163348	0.163348	0.163348	2010-11-11 20:30:05	0	0	0	0	0	0	0	0	0	0
2010-11-11 20:45:00	0.00940225	-0.00637245	-0.00637245	-0.00637245	-0.00637245	-0.00637245	2010-11-11 20:45:00	0.0163517	-0.0191898	-0.0191898	-0.0191898	-0.0191898	-0.0191898	2010-11-08 04:30:06	0.162644	-15.65	0.162644	0.162644	0.162644	0.162644	2010-11-11 20:45:05	0	0	0	0	0	0	0	0	0	0
2010-11-11 21:00:00	0.0106286	-0.00778855	-0.00778855	-0.00778855	-0.00778855	-0.00778855	2010-11-11 21:00:00	0.0175781	-0.0199005	-0.0199005	-0.0199005	-0.0199005	-0.0199005	2010-11-08 04:40:06	0.161236	-15.63	0.161236	0.161236	0.161236	0.161236	2010-11-11 21:00:05	0	0	0	0	0	0	0	0	0	0
2010-11-11 21:15:00	0.011855	-0.00920466	-0.00920466	-0.00920466	-0.00920466	-0.00920466	2010-11-11 21:15:00	0.0171693	-0.0206112	-0.0206112	-0.0206112	-0.0206112	-0.0206112	2010-11-08 04:50:06	0.161236	-15.51	0.161236	0.161236	0.161236	0.161236	2010-11-11 21:15:05	0	0	0	0	0	0	0	0	0	0
2010-11-11 21:30:00	0.0110374	-0.00991271	-0.00991271	-0.00991271	-0.00991271	-0.00991271	2010-11-11 21:30:00	0.0175781	-0.021322	-0.021322	-0.021322	-0.021322	-0.021322	2010-11-08 05:00:06	0.162644	-15.5	0.162644	0.162644	0.162644	0.162644	2010-11-11 21:30:05	0	0	0	0	0	0	0	0	0	0
2010-11-11 21:45:00	0.011855	-0.0113288	-0.0113288	-0.0113288	-0.0113288	-0.0113288	2010-11-11 21:45:00	0.0196221	-0.0234542	-0.0234542	-0.0234542	-0.0234542	-0.0234542	2010-11-08 05:10:06	0.16194	-15.56	0.16194	0.16194	0.16194	0.16194	2010-11-11 21:45:05	0	0	0	0	0	0	0	0	0	0
2010-11-11 22:00:00	0.0134902	-0.0120369	-0.0120369	-0.0120369	-0.0120369	-0.0120369	2010-11-11 22:00:00	0.0212573	-0.0248756	-0.0248756	-0.0248756	-0.0248756	-0.0248756	2010-11-08 05:20:06	0.163348	-15.5	0.163348	0.163348	0.163348	0.163348	2010-11-11 22:00:05	0	0	0	0	0	0	0	0	0	0
2010-11-11 22:15:00	0.0134902	-0.0127449	-0.0127449	-0.0127449	-0.0127449	-0.0127449	2010-11-11 22:15:00	0.0208485	-0.0248756	-0.0248756	-0.0248756	-0.0248756	-0.0248756	2010-11-08 05:30:06	0.16194	-15.37	0.16194	0.16194	0.16194	0.16194	2010-11-11 22:15:05	0	0	0	0	0	0	0	0	0	0
2010-11-11 22:30:00	0.0143078	-0.013453	-0.013453	-0.013453	-0.013453	-0.013453	2010-11-11 22:30:00	0.0208485	-0.0255864	-0.0255864	-0.0255864	-0.0255864	-0.0255864	2010-11-08 05:40:06	0.16194	-15.36	0.16194	0.16194	0.16194	0.16194	2010-11-11 22:30:05	0	0	0	0	0	0	0	0	0	0
2010-11-11 22:45:00	0.0134902	-0.013453	-0.013453	-0.013453	-0.013453	-0.013453	2010-11-11 22:45:00	0.0220748	-0.0277186	-0.0277186	-0.0277186	-0.0277186	-0.0277186	2010-11-08 05:50:06	0.159124	-15.11	0.159124	0.159124	0.159124	0.159124	2010-11-11 22:45:05	0	0	0	0	0	0	0	0	0	0
2010-11-11 23:00:00	0.0151254	-0.0148691	-0.0148691	-0.0148691	-0.0148691	-0.0148691	2010-11-11 23:00:00	0.0220748	-0.0277186	-0.0277186	-0.0277186	-0.0277186	-0.0277186	2010-11-08 06:00:06	0.157012	-15.1	0.157012	0.157012	0.157012	0.157012	2010-11-11 23:00:05	0	0	0	0	0	0	0	0	0	0
2010-11-11 23:15:00	0.0151254	-0.0155771	-0.0155771	-0.0155771	-0.0155771	-0.0155771	2010-11-11 23:15:00	0.0200309	-0.0270078	-0.0270078	-0.0270078	-0.0270078	-0.0270078	2010-11-08 06:10:06	0.156308	-14.86	0.156308	0.156308	0.156308	0.156308	2010-11-11 23:15:05	0	0	0	0	0	0	0	0	0	0
2010-11-11 23:30:00	0.0134902	-0.0148691	-0.0148691	-0.0148691	-0.0148691	-0.0148691	2010-11-11 23:30:00	0.0171693	-0.0262971	-0.0262971	-0.0262971	-0.0262971	-0.0262971	2010-11-08 06:20:06	0.155603	-14.86	0.155603	0.155603	0.155603	0.155603	2010-11-11 23:30:05	0	0	0	0	0	0	0	0	0	0
2010-11-11 23:45:00	0.011855	-0.013453	-0.013453	-0.013453	-0.013453	-0.013453	2010-11-11 23:45:00	0.0175781	-0.0270078	-0.0270078	-0.0270078	-0.0270078	-0.0270078	2010-11-08 06:30:06	0.154195	-14.74	0.154195	0.154195	0.154195	0.154195	2010-11-11 23:45:05	0	0	0	0	0	0	0	0	0	0
2010-11-12	0.0130814	-0.0148691	-0.0148691	-0.0148691	-0.0148691	-0.0148691	2010-11-12	0.0163517	-0.0262971	-0.0262971	-0.0262971	-0.0262971	-0.0262971	2010-11-08 06:40:06	0.157012	-14.61	0.157012	0.157012	0.157012	0.157012	2010-11-12 00:00:05	0	0	0	0	0	0	0	0	0	0
2010-11-12 00:15:00	0.0114462	-0.013453	-0.013453	-0.013453	-0.013453	-0.013453	2010-11-12 00:15:00	0.0167605	-0.0270078	-0.0270078	-0.0270078	-0.0270078	-0.0270078	2010-11-08 06:50:06	0.156308	-14.49	0.156308	0.156308	0.156308	0.156308	2010-11-12 00:15:05	0	0	0	0	0	0	0	0	0	0
2010-11-12 00:30:00	0.0114462	-0.013453	-0.013453	-0.013453	-0.013453	-0.013453	2010-11-12 00:30:00	0.0167605	-0.0277186	-0.0277186	-0.0277186	-0.0277186	-0.0277186	2010-11-08 07:00:06	0.155603	-13.88	0.155603	0.155603	0.155603	0.155603	2010-11-12 00:30:05	0	0	0	0	0	0	0	0	0	0
2010-11-12 00:45:00	0.011855	-0.013453	-0.013453	-0.013453	-0.013453	-0.013453	2010-11-12 00:45:00	0.0200309	-0.0305615	-0.0305615	-0.0305615	-0.0305615	-0.0305615	2010-11-08 07:10:06	0.157012	-13.94	0.157012	0.157012	0.157012	0.157012	2010-11-12 00:45:05	0	0	0	0	0	0	0	0	0	0
2010-11-12 01:00:00	0.0126726	-0.0148691	-0.0148691	-0.0148691	-0.0148691	-0.0148691	2010-11-12 01:00:00	0.0208485	-0.0312722	-0.0312722	-0.0312722	-0.0312722	-0.0312722	2010-11-08 07:20:06	0.154195	-13.64	0.154195	0.154195	0.154195	0.154195	2010-11-12 01:00:05	0	0	0	0	0	0	0	0	0	0
2010-11-12 01:15:00	0.013899	-0.0162852	-0.0162852	-0.0162852	-0.0162852	-0.0162852	2010-11-12 01:15:00	0.0212573	-0.031983	-0.031983	-0.031983	-0.031983	-0.031983	2010-11-08 07:30:06	0.149971	-13.39	0.149971	0.149971	0.149971	0.149971	2010-11-12 01:15:05	0	0	0	0	0	0	0	0	0	0
2010-11-12 01:30:00	0.0134902	-0.0155771	-0.0155771	-0.0155771	-0.0155771	-0.0155771	2010-11-12 01:30:00	0.0200309	-0.0312722	-0.0312722	-0.0312722	-0.0312722	-0.0312722	2010-11-08 07:40:06	0.148563	-13.27	0.148563	0.148563	0.148563	0.148563	2010-11-12 01:30:05	0	0	0	0	0	0	0	0	0	0
2010-11-12 01:45:00	0.0134902	-0.0162852	-0.0162852	-0.0162852	-0.0162852	-0.0162852	2010-11-12 01:45:00	0.0192133	-0.0312722	-0.0312722	-0.0312722	-0.0312722	-0.0312722	2010-11-08 07:50:06	0.14645	-13.03	0.14645	0.14645	0.14645	0.14645	2010-11-12 01:45:05	0	0	0	0	0	0	0	0	0	0
2010-11-12 02:00:00	0.0122638	-0.0155771	-0.0155771	-0.0155771	-0.0155771	-0.0155771	2010-11-12 02:00:00	0.0188045	-0.0305615	-0.0305615	-0.0305615	-0.0305615	-0.0305615	2010-11-08 08:00:06	0.14645	-13.03	0.14645	0.14645	0.14645	0.14645	2010-11-12 02:00:05	0	0	0	0	0	0	0	0	0	0
2010-11-12 02:15:00	0.011855	-0.014161	-0.014161	-0.014161	-0.014161	-0.014161	2010-11-12 02:15:00	0.0163517	-0.02914	-0.02914	-0.02914	-0.02914	-0.02914	2010-11-08 08:10:06	0.145042	-13.03	0.145042	0.145042	0.145042	0.145042	2010-11-12 02:15:05	0	0	0	0	0	0	0	0	0	0
2010-11-12 02:30:00	0.0114462	-0.014161	-0.014161	-0.014161	-0.014161	-0.014161	2010-11-12 02:30:00	0.0171693	-0.02914	-0.02914	-0.02914	-0.02914	-0.02914	2010-11-08 08:20:06	0.145042	-13.03	0.145042	0.145042	0.145042	0.145042	2010-11-12 02:30:05	0	0	0	0	0	0	0	0	0	0
2010-11-12 02:45:00	0.0110374	-0.014161	-0.014161	-0.014161	-0.014161	-0.014161	2010-11-12 02:45:00	0.0183957	-0.0305615	-0.0305615	-0.0305615	-0.0305615	-0.0305615	2010-11-08 08:30:06	0.147858	-13.27	0.147858	0.147858	0.147858	0.147858	2010-11-12 02:45:05	0	0	0	0	0	0	0	0	0	0
2010-11-12 03:00:00	0.011855	-0.0148691	-0.0148691	-0.0148691	-0.0148691	-0.0148691	2010-11-12 03:00:00	0.0183957	-0.0305615	-0.0305615	-0.0305615	-0.0305615	-0.0305615	2010-11-08 08:40:06	0.147858	-13.27	0.147858	0.147858	0.147858	0.147858	2010-11-12 03:00:05	0	0	0	0	0	0	0	0	0	0
2010-11-12 03:15:00	0.0114462	-0.014161	-0.014161	-0.014161	-0.014161	-0.014161	2010-11-12 03:15:00	0.0188045	-0.0305615	-0.0305615	-0.0305615	-0.0305615	-0.0305615	2010-11-08 08:50:06	0.14645	-13.15	0.14645	0.14645	0.14645	0.14645	2010-11-12 03:15:05	0	0	0	0	0	0	0	0	0	0
2010-11-12 03:30:00	0.011855	-0.014161	-0.014161	-0.014161	-0.014161	-0.014161	2010-11-12 03:30:00	0.0179869	-0.0298508	-0.0298508	-0.0298508	-0.0298508	-0.0298508	2010-11-08 09:00:06	0.145042	-13.15	0.145042	0.145042	0.145042	0.145042	2010-11-12 03:30:05	0	0	0	0	0	0	0	0	0	0
2010-11-12 03:45:00	0.0130814	-0.0148691	-0.0148691	-0.0148691	-0.0148691	-0.0148691	2010-11-12 03:45:00	0.0175781	-0.0298508	-0.0298508	-0.0298508	-0.0298508	-0.0298508	2010-11-08 09:10:06	0.144338	-13.03	0.144338	0.144338	0.144338	0.144338	2010-11-12 03:45:05	0	0	0	0	0	0	0	0	0	0
2010-11-12 04:00:00	0.0143078	-0.0155771	-0.0155771	-0.0155771	-0.0155771	-0.0155771	2010-11-12 04:00:00	0.0179869	-0.02914	-0.02914	-0.02914	-0.02914	-0.02914	2010-11-08 09:20:06	0.145042	-13.03	0.145042	0.145042	0.145042	0.145042	2010-11-12 04:00:05	0	0	0	0	0	0	0	0	0	0
2010-11-12 04:15:00	0.0147166	-0.0162852	-0.0162852	-0.0162852	-0.0162852	-0.0162852	2010-11-12 04:15:00	0.0200309	-0.0298508	-0.0298508	-0.0298508	-0.0298508	-0.0298508	2010-11-08 09:30:06	0.144338	-13.03	0.144338	0.144338	0.144338	0.144338	2010-11-12 04:15:05	0	0	0	0	0	0	0	0	0	0
2010-11-12 04:30:00	0.0143078	-0.0162852	-0.0162852	-0.0162852	-0.0162852	-0.0162852	2010-11-12 04:30:00	0.0200309	-0.0298508	-0.0298508	-0.0298508	-0.0298508	-0.0298508	2010-11-08 09:40:06	0.143634	-12.91	0.143634	0.143634	0.143634	0.143634	2010-11-12 04:30:05	0	0	0	0	0	0	0	0	0	0
2010-11-12 04:45:00	0.0143078	-0.0162852	-0.0162852	-0.0162852	-0.0162852	-0.0162852	2010-11-12 04:45:00	0.0208485	-0.02914	-0.02914	-0.02914	-0.02914	-0.02914	2010-11-08 09:50:06	0.143634	-12.91	0.143634	0.143634	0.143634	0.143634	2010-11-12 04:45:05	0	0	0	0	0	0	0	0	0	0
2010-11-12 05:00:00	0.0134902	-0.0155771	-0.0155771	-0.0155771	-0.0155771	-0.0155771	2010-11-12 05:00:00	0.0200309	-0.0284293	-0.0284293	-0.0284293	-0.0284293	-0.0284293	2010-11-08 10:00:06	0.142226	-12.78	0.142226	0.142226	0.142226	0.142226	2010-11-12 05:00:05	0	0	0	0	0	0	0	0	0	0
2010-11-12 05:15:00	0.0134902	-0.0148691	-0.0148691	-0.0148691	-0.0148691	-0.0148691	2010-11-12 05:15:00	0.0196221	-0.0277186	-0.0277186	-0.0277186	-0.0277186	-0.0277186	2010-11-08 10:10:06	0.142226	-12.78	0.142226	0.142226	0.142226	0.142226	2010-11-12 05:15:05	0	0	0	0	0	0	0	0	0	0
2010-11-12 05:30:00	0.0134902	-0.0148691	-0.0148691	-0.0148691	-0.0148691	-0.0148691	2010-11-12 05:30:00	0.0212573	-0.0284293	-0.0284293	-0.0284293	-0.0284293	-0.0284293	2010-11-08 10:20:06	0.142226	-12.78	0.142226	0.142226	0.142226	0.142226	2010-11-12 05:30:05	0	0	0	0	0	0	0	0	0	0
2010-11-12 05:45:00	0.0151254	-0.0155771	-0.0155771	-0.0155771	-0.0155771	-0.0155771	2010-11-12 05:45:00	0.0220748	-0.0284293	-0.0284293	-0.0284293	-0.0284293	-0.0284293	2010-11-08 10:30:06	0.14293	-12.78	0.14293	0.14293	0.14293	0.14293	2010-11-12 05:45:05	0	0	0	0	0	0	0	0	0	0
2010-11-12 06:00:00	0.0147166	-0.0155771	-0.0155771	-0.0155771	-0.0155771	-0.0155771	2010-11-12 06:00:00	0.0200309	-0.0270078	-0.0270078	-0.0270078	-0.0270078	-0.0270078	2010-11-08 10:40:06	0.141522	-12.78	0.141522	0.141522	0.141522	0.141522	2010-11-12 06:00:05	0	0	0	0	0	0	0	0	0	0
2010-11-12 06:15:00	0.0126726	-0.0127449	-0.0127449	-0.0127449	-0.0127449	-0.0127449	2010-11-12 06:15:00	0.0200309	-0.0262971	-0.0262971	-0.0262971	-0.0262971	-0.0262971	2010-11-08 10:50:06	0.142226	-12.78	0.142226	0.142226	0.142226	0.142226	2010-11-12 06:15:05	0	0	0	0	0	0	0	0	0	0
2010-11-12 06:30:00	0.0126726	-0.013453	-0.013453	-0.013453	-0.013453	-0.013453	2010-11-12 06:30:00	0.0216661	-0.0270078	-0.0270078	-0.0270078	-0.0270078	-0.0270078	2010-11-08 11:00:06	0.14293	-12.78	0.14293	0.14293	0.14293	0.14293	2010-11-12 06:30:05	0	0	0	0	0	0	0	0	0	0
2010-11-12 06:45:00	0.013899	-0.013453	-0.013453	-0.013453	-0.013453	-0.013453	2010-11-12 06:45:00	0.0233012	-0.0277186	-0.0277186	-0.0277186	-0.0277186	-0.0277186	2010-11-08 11:10:06	0.14293	-13.03	0.14293	0.14293	0.14293	0.14293	2010-11-12 06:45:05	0	0	0	0	0	0	0	0	0	0
2010-11-12 07:00:00	0.0167605	-0.0155771	-0.0155771	-0.0155771	-0.0155771	-0.0155771	2010-11-12 07:00:00	0.0249364	-0.0284293	-0.0284293	-0.0284293	-0.0284293	-0.0284293	2010-11-08 11:20:06	0.145042	-13.15	0.145042	0.145042	0.145042	0.145042	2010-11-12 07:00:05	0	0	0	0	0	0	0	0	0	0
2010-11-12 07:15:00	0.0183957	-0.0162852	-0.0162852	-0.0162852	-0.0162852	-0.0162852	2010-11-12 07:15:00	0.025754	-0.0284293	-0.0284293	-0.0284293	-0.0284293	-0.0284293	2010-11-08 11:30:06	0.145746	-13.15	0.145746	0.145746	0.145746	0.145746	2010-11-12 07:15:05	0	0	0	0	0	0	0	0	0	0
2010-11-12 07:30:00	0.0183957	-0.0169932	-0.0169932	-0.0169932	-0.0169932	-0.0169932	2010-11-12 07:30:00	0.027798	-0.0284293	-0.0284293	-0.0284293	-0.0284293	-0.0284293	2010-11-08 11:40:06	0.147154	-13.27	0.147154	0.147154	0.147154	0.147154	2010-11-12 07:30:05	0	0	0	0	0	0	0	0	0	0
2010-11-12 07:45:00	0.0200309	-0.0169932	-0.0169932	-0.0169932	-0.0169932	-0.0169932	2010-11-12 07:45:00	0.027798	-0.0284293	-0.0284293	-0.0284293	-0.0284293	-0.0284293	2010-11-08 11:50:06	0.147858	-13.4	0.147858	0.147858	0.147858	0.147858	2010-11-12 07:45:05	0	0	0	0	0	0	0	0	0	0
2010-11-12 08:00:00	0.0192133	-0.0169932	-0.0169932	-0.0169932	-0.0169932	-0.0169932	2010-11-12 08:00:00	0.027798	-0.0277186	-0.0277186	-0.0277186	-0.0277186	-0.0277186	2010-11-08 12:00:06	0.14645	-13.29	0.14645	0.14645	0.14645	0.14645	2010-11-12 08:00:05	0	0	0	0	0	0	0	0	0	0
2010-11-12 08:15:00	0.0204397	-0.0169932	-0.0169932	-0.0169932	-0.0169932	-0.0169932	2010-11-12 08:15:00	0.0282068	-0.0277186	-0.0277186	-0.0277186	-0.0277186	-0.0277186	2010-11-08 12:10:06	0.149971	-13.3	0.149971	0.149971	0.149971	0.149971	2010-11-12 08:15:05	0	0	0	0	0	0	0	0	0	0
2010-11-12 08:30:00	0.0196221	-0.0162852	-0.0162852	-0.0162852	-0.0162852	-0.0162852	2010-11-12 08:30:00	0.0290243	-0.0277186	-0.0277186	-0.0277186	-0.0277186	-0.0277186	2010-11-08 12:20:06	0.147858	-13.42	0.147858	0.147858	0.147858	0.147858	2010-11-12 08:30:05	0	0	0	0	0	0	0	0	0	0
2010-11-12 08:45:00	0.0220748	-0.0169932	-0.0169932	-0.0169932	-0.0169932	-0.0169932	2010-11-12 08:45:00	0.0290243	-0.0277186	-0.0277186	-0.0277186	-0.0277186	-0.0277186	2010-11-08 12:30:06	0.147154	-13.3	0.147154	0.147154	0.147154	0.147154	2010-11-12 08:45:05	0	0	0	0	0	0	0	0	0	0
2010-11-12 09:00:00	0.0220748	-0.0169932	-0.0169932	-0.0169932	-0.0169932	-0.0169932	2010-11-12 09:00:00	0.0290243	-0.0270078	-0.0270078	-0.0270078	-0.0270078	-0.0270078	2010-11-08 12:40:06	0.149971	-13.3	0.149971	0.149971	0.149971	0.149971	2010-11-12 09:00:05	0	0	0	0	0	0	0	0	0	0
2010-11-12 09:15:00	0.0233012	-0.0177013	-0.0177013	-0.0177013	-0.0177013	-0.0177013	2010-11-12 09:15:00	0.0290243	-0.0270078	-0.0270078	-0.0270078	-0.0270078	-0.0270078	2010-11-08 12:50:06	0.147858	-13.31	0.147858	0.147858	0.147858	0.147858	2010-11-12 09:15:05	0	0	0	0	0	0	0	0	0	0
2010-11-12 09:30:00	0.0220748	-0.0169932	-0.0169932	-0.0169932	-0.0169932	-0.0169932	2010-11-12 09:30:00	0.0282068	-0.0262971	-0.0262971	-0.0262971	-0.0262971	-0.0262971	2010-11-08 13:00:06	0.147154	-13.31	0.147154	0.147154	0.147154	0.147154	2010-11-12 09:30:05	0	0	0	0	0	0	0	0	0	0
2010-11-12 09:45:00	0.02371	-0.0177013	-0.0177013	-0.0177013	-0.0177013	-0.0177013	2010-11-12 09:45:00	0.0290243	-0.0262971	-0.0262971	-0.0262971	-0.0262971	-0.0262971	2010-11-08 13:10:06	0.148563	-13.2	0.148563	0.148563	0.148563	0.148563	2010-11-12 09:45:05	0	0	0	0	0	0	0	0	0	0
2010-11-12 10:00:00	0.0228924	-0.0169932	-0.0169932	-0.0169932	-0.0169932	-0.0169932	2010-11-12 10:00:00	0.0273892	-0.0255864	-0.0255864	-0.0255864	-0.0255864	-0.0255864	2010-11-08 13:20:06	0.147154	-13.33	0.147154	0.147154	0.147154	0.147154	2010-11-12 10:00:05	0	0	0	0	0	0	0	0	0	0
2010-11-12 10:15:00	0.0228924	-0.0169932	-0.0169932	-0.0169932	-0.0169932	-0.0169932	2010-11-12 10:15:00	0.0269804	-0.0248756	-0.0248756	-0.0248756	-0.0248756	-0.0248756	2010-11-08 13:30:06	0.145746	-13.21	0.145746	0.145746	0.145746	0.145746	2010-11-12 10:15:05	0	0	0	0	0	0	0	0	0	0
2010-11-12 10:30:00	0.0224836	-0.0155771	-0.0155771	-0.0155771	-0.0155771	-0.0155771	2010-11-12 10:30:00	0.0269804	-0.0248756	-0.0248756	-0.0248756	-0.0248756	-0.0248756	2010-11-08 13:40:06	0.147858	-13.22	0.147858	0.147858	0.147858	0.147858	2010-11-12 10:30:05	0	0	0	0	0	0	0	0	0	0
2010-11-12 10:45:00	0.0200309	-0.013453	-0.013453	-0.013453	-0.013453	-0.013453	2010-11-12 10:45:00	0.0249364	-0.0241649	-0.0241649	-0.0241649	-0.0241649	-0.0241649	2010-11-08 13:50:06	0.147154	-13.22	0.147154	0.147154	0.147154	0.147154	2010-11-12 10:45:05	0	0	0	0	0	0	0	0	0	0
2010-11-12 11:00:00	0.0171693	-0.0120369	-0.0120369	-0.0120369	-0.0120369	-0.0120369	2010-11-12 11:00:00	0.0224836	-0.0220327	-0.0220327	-0.0220327	-0.0220327	-0.0220327	2010-11-08 14:00:06	0.148563	-13.34	0.148563	0.148563	0.148563	0.148563	2010-11-12 11:00:05	0	0	0	0	0	0	0	0	0	0
2010-11-12 11:15:00	0.0163517	-0.0106208	-0.0106208	-0.0106208	-0.0106208	-0.0106208	2010-11-12 11:15:00	0.0208485	-0.0199005	-0.0199005	-0.0199005	-0.0199005	-0.0199005	2010-11-08 14:10:06	0.151379	-13.46	0.151379	0.151379	0.151379	0.151379	2010-11-12 11:15:05	0	0	0	0	0	0	0	0	0	0
2010-11-12 11:30:00	0.0143078	-0.0084966	-0.0084966	-0.0084966	-0.0084966	-0.0084966	2010-11-12 11:30:00	0.0167605	-0.018479	-0.018479	-0.018479	-0.018479	-0.018479	2010-11-08 14:20:06	0.148563	-13.1	0.148563	0.148563	0.148563	0.148563	2010-11-12 11:30:05	0	0	0	0	0	0	0	0	0	0
2010-11-12 11:45:00	0.0130814	-0.0070805	-0.0070805	-0.0070805	-0.0070805	-0.0070805	2010-11-12 11:45:00	0.0155342	-0.0177683	-0.0177683	-0.0177683	-0.0177683	-0.0177683	2010-11-08 14:30:06	0.147154	-13.22	0.147154	0.147154	0.147154	0.147154	2010-11-12 11:45:05	0	0	0	0	0	0	0	0	0	0
2010-11-12 12:00:00	0.0130814	-0.00637245	-0.00637245	-0.00637245	-0.00637245	-0.00637245	2010-11-12 12:00:00	0.0151254	-0.0170576	-0.0170576	-0.0170576	-0.0170576	-0.0170576	2010-11-08 14:40:06	0.147154	-13.22	0.147154	0.147154	0.147154	0.147154	2010-11-12 12:00:05	0	0	0	0	0	0	0	0	0	0
2010-11-12 12:15:00	0.011855	-0.0056644	-0.0056644	-0.0056644	-0.0056644	-0.0056644	2010-11-12 12:15:00	0.0130814	-0.0156361	-0.0156361	-0.0156361	-0.0156361	-0.0156361	2010-11-08 14:50:06	0.149267	-13.34	0.149267	0.149267	0.149267	0.149267	2010-11-12 12:15:05	0	0	0	0	0	0	0	0	0	0
2010-11-12 12:30:00	0.0102198	-0.0042483	-0.0042483	-0.0042483	-0.0042483	-0.0042483	2010-11-12 12:30:00	0.0122638	-0.0149254	-0.0149254	-0.0149254	-0.0149254	-0.0149254	2010-11-08 15:00:06	0.148563	-13.46	0.148563	0.148563	0.148563	0.148563	2010-11-12 12:30:05	0	0	0	0	0	0	0	0	0	0
2010-11-12 12:45:00	0.00899346	-0.00354025	-0.00354025	-0.00354025	-0.00354025	-0.00354025	2010-11-12 12:45:00	0.0102198	-0.0135039	-0.0135039	-0.0135039	-0.0135039	-0.0135039	2010-11-08 15:10:06	0.14645	-13.34	0.14645	0.14645	0.14645	0.14645	2010-11-12 12:45:05	0	0	0	0	0	0	0	0	0	0
2010-11-12 13:00:00	0.00735828	-0.0014161	-0.0014161	-0.0014161	-0.0014161	-0.0014161	2010-11-12 13:00:00	0.00899346	-0.0127932	-0.0127932	-0.0127932	-0.0127932	-0.0127932	2010-11-08 15:20:06	0.147154	-13.22	0.147154	0.147154	0.147154	0.147154	2010-11-12 13:00:05	0	0	0	0	0	0	0	0	0	0
2010-11-12 13:15:00	0.0065407	-0.00070805	-0.00070805	-0.00070805	-0.00070805	-0.00070805	2010-11-12 13:15:00	0.00817587	-0.0127932	-0.0127932	-0.0127932	-0.0127932	-0.0127932	2010-11-08 15:30:06	0.145746	-13.22	0.145746	0.145746	0.145746	0.145746	2010-11-12 13:15:05	0	0	0	0	0	0	0	0	0	0
2010-11-12 13:30:00	0.00572311	0	0	0	0	0	2010-11-12 13:30:00	0.00735828	-0.0113717	-0.0113717	-0.0113717	-0.0113717	-0.0113717	2010-11-08 15:40:06	0.149267	-13.22	0.149267	0.149267	0.149267	0.149267	2010-11-12 13:30:05	0	0	0	0	0	0	0	0	0	0
2010-11-12 13:45:00	0.00449673	0.00070805	0.00070805	0.00070805	0.00070805	0.00070805	2010-11-12 13:45:00	0.00449673	-0.010661	-0.010661	-0.010661	-0.010661	-0.010661	2010-11-08 15:50:06	0.14645	-13.22	0.14645	0.14645	0.14645	0.14645	2010-11-12 13:45:05	0	0	0	0	0	0	0	0	0	0
2010-11-12 14:00:00	0.00286155	0.00212415	0.00212415	0.00212415	0.00212415	0.00212415	2010-11-12 14:00:00	0.00327035	-0.00923952	-0.00923952	-0.00923952	-0.00923952	-0.00923952	2010-11-08 16:00:06	0.145746	-13.16	0.145746	0.145746	0.145746	0.145746	2010-11-12 14:00:05	0	0	0	0	0	0	0	0	0	0
2010-11-12 14:15:00	0.00245276	0.0028322	0.0028322	0.0028322	0.0028322	0.0028322	2010-11-12 14:15:00	0.00245276	-0.00852879	-0.00852879	-0.00852879	-0.00852879	-0.00852879	2010-11-08 16:10:06	0.148563	-13.22	0.148563	0.148563	0.148563	0.148563	2010-11-12 14:15:04	0	0	0	0	0	0	0	0	0	0
2010-11-12 14:30:00	0.00245276	0.0028322	0.0028322	0.0028322	0.0028322	0.0028322	2010-11-12 14:30:00	0.00204397	-0.00852879	-0.00852879	-0.00852879	-0.00852879	-0.00852879	2010-11-08 16:20:06	0.145042	-13.2	0.145042	0.145042	0.145042	0.145042	2010-11-12 14:30:04	0	0	0	0	0	0	0	0	0	0
2010-11-12 14:45:00	0.00245276	0.0028322	0.0028322	0.0028322	0.0028322	0.0028322	2010-11-12 14:45:00	0.00204397	-0.00852879	-0.00852879	-0.00852879	-0.00852879	-0.00852879	2010-11-08 16:30:06	0.14645	-13.19	0.14645	0.14645	0.14645	0.14645	2010-11-12 14:45:04	0	0	0	0	0	0	0	0	0	0
2010-11-12 15:00:00	0.00327035	0.0028322	0.0028322	0.0028322	0.0028322	0.0028322	2010-11-12 15:00:00	0.00204397	-0.00852879	-0.00852879	-0.00852879	-0.00852879	-0.00852879	2010-11-08 16:40:06	0.147154	-13.19	0.147154	0.147154	0.147154	0.147154	2010-11-12 15:00:04	0	0	0	0	0	0	0	0	0	0
2010-11-12 15:15:00	0.00286155	0.0028322	0.0028322	0.0028322	0.0028322	0.0028322	2010-11-12 15:15:00	0.00204397	-0.00852879	-0.00852879	-0.00852879	-0.00852879	-0.00852879	2010-11-08 16:50:06	0.145042	-13.05	0.145042	0.145042	0.145042	0.145042	2010-11-12 15:15:04	0	0	0	0	0	0	0	0	0	0
2010-11-12 15:30:00	0.00163517	0.00354025	0.00354025	0.00354025	0.00354025	0.00354025	2010-11-12 15:30:00	0.00204397	-0.00852879	-0.00852879	-0.00852879	-0.00852879	-0.00852879	2010-11-08 17:00:06	0.143634	-12.79	0.143634	0.143634	0.143634	0.143634	2010-11-12 15:30:04	0	0	0	0	0	0	0	0	0	0
2010-11-12 15:45:00	0.00245276	0.00212415	0.00212415	0.00212415	0.00212415	0.00212415	2010-11-12 15:45:00	0.00245276	-0.00852879	-0.00852879	-0.00852879	-0.00852879	-0.00852879	2010-11-08 17:10:06	0.140818	-12.67	0.140818	0.140818	0.140818	0.140818	2010-11-12 15:45:04	0	0	0	0	0	0	0	0	0	0
2010-11-12 16:00:00	0.00163517	0.0028322	0.0028322	0.0028322	0.0028322	0.0028322	2010-11-12 16:00:00	0.000817587	-0.00781806	-0.00781806	-0.00781806	-0.00781806	-0.00781806	2010-11-08 17:20:06	0.140818	-12.54	0.140818	0.140818	0.140818	0.140818	2010-11-12 16:00:04	0	0	0	0	0	0	0	0	0	0
2010-11-12 16:15:00	0.000408793	0.00354025	0.00354025	0.00354025	0.00354025	0.00354025	2010-11-12 16:15:00	0.00163517	-0.00781806	-0.00781806	-0.00781806	-0.00781806	-0.00781806	2010-11-08 17:30:06	0.140114	-12.66	0.140114	0.140114	0.140114	0.140114	2010-11-12 16:15:04	0	0	0	0	0	0	0	0	0	0
2010-11-12 16:30:00	0.00163517	0.0028322	0.0028322	0.0028322	0.0028322	0.0028322	2010-11-12 16:30:00	0.00204397	-0.00852879	-0.00852879	-0.00852879	-0.00852879	-0.00852879	2010-11-08 17:40:06	0.140818	-12.6	0.140818	0.140818	0.140818	0.140818	2010-11-12 16:30:04	0	0	0	0	0	0	0	0	0	0
2010-11-12 16:45:00	0.00163517	0.0028322	0.0028322	0.0028322	0.0028322	0.0028322	2010-11-12 16:45:00	0.00163517	-0.00852879	-0.00852879	-0.00852879	-0.00852879	-0.00852879	2010-11-08 17:50:06	0.137297	-12.29	0.137297	0.137297	0.137297	0.137297	2010-11-12 16:45:04	0	0	0	0	0	0	0	0	0	0
2010-11-12 17:00:00	0.00245276	0.0014161	0.0014161	0.0014161	0.0014161	0.0014161	2010-11-12 17:00:00	0.00367914	-0.00923952	-0.00923952	-0.00923952	-0.00923952	-0.00923952	2010-11-08 18:00:06	0.136593	-12.15	0.136593	0.136593	0.136593	0.136593	2010-11-12 17:00:04	0	0	0	0	0	0	0	0	0	0
2010-11-12 17:15:00	0.00490552	-0.0014161	-0.0014161	-0.0014161	-0.0014161	-0.0014161	2010-11-12 17:15:00	0.00449673	-0.010661	-0.010661	-0.010661	-0.010661	-0.010661	2010-11-08 18:05:56	0.134481	-12.15	0.134481	0.134481	0.134481	0.134481	2010-11-12 17:15:04	0	0	0	0	0	0	0	0	0	0
2010-11-12 17:30:00	0.00408793	-0.0014161	-0.0014161	-0.0014161	-0.0014161	-0.0014161	2010-11-12 17:30:00	0.00490552	-0.010661	-0.010661	-0.010661	-0.010661	-0.010661	2010-11-08 18:10:06	0.134481	-12.08	0.134481	0.134481	0.134481	0.134481	2010-11-12 17:30:04	0	0	0	0	0	0	0	0	0	0
2010-11-12 17:45:00	0.00572311	-0.00212415	-0.00212415	-0.00212415	-0.00212415	-0.00212415	2010-11-12 17:45:00	0.00694949	-0.0113717	-0.0113717	-0.0113717	-0.0113717	-0.0113717	2010-11-08 18:20:06	0.134481	-12.02	0.134481	0.134481	0.134481	0.134481	2010-11-12 17:45:04	0	0	0	0	0	0	0	0	0	0
2010-11-12 18:00:00	0.00490552	-0.0028322	-0.0028322	-0.0028322	-0.0028322	-0.0028322	2010-11-12 18:00:00	0.00817587	-0.0127932	-0.0127932	-0.0127932	-0.0127932	-0.0127932	2010-11-08 18:30:06	0.133777	-12.02	0.133777	0.133777	0.133777	0.133777	2010-11-12 18:00:04	0	0	0	0	0	0	0	0	0	0
2010-11-12 18:15:00	0.00531432	-0.0028322	-0.0028322	-0.0028322	-0.0028322	-0.0028322	2010-11-12 18:15:00	0.00735828	-0.0127932	-0.0127932	-0.0127932	-0.0127932	-0.0127932	2010-11-08 18:40:06	0.133073	-12.02	0.133073	0.133073	0.133073	0.133073	2010-11-12 18:15:04	0	0	0	0	0	0	0	0	0	0
2010-11-12 18:30:00	0.0065407	-0.0042483	-0.0042483	-0.0042483	-0.0042483	-0.0042483	2010-11-12 18:30:00	0.00735828	-0.0127932	-0.0127932	-0.0127932	-0.0127932	-0.0127932	2010-11-08 18:50:06	0.132369	-11.9	0.132369	0.132369	0.132369	0.132369	2010-11-12 18:30:04	0	0	0	0	0	0	0	0	0	0
2010-11-12 18:45:00	0.00572311	-0.00354025	-0.00354025	-0.00354025	-0.00354025	-0.00354025	2010-11-12 18:45:00	0.00735828	-0.0127932	-0.0127932	-0.0127932	-0.0127932	-0.0127932	2010-11-08 19:00:06	0.130256	-11.77	0.130256	0.130256	0.130256	0.130256	2010-11-12 18:45:04	0	0	0	0	0	0	0	0	0	0
2010-11-12 19:00:00	0.00490552	-0.00354025	-0.00354025	-0.00354025	-0.00354025	-0.00354025	2010-11-12 19:00:00	0.0065407	-0.0113717	-0.0113717	-0.0113717	-0.0113717	-0.0113717	2010-11-08 19:10:06	0.13096	-11.89	0.13096	0.13096	0.13096	0.13096	2010-11-12 19:00:04	0	0	0	0	0	0	0	0	0	0
2010-11-12 19:15:00	0.00408793	-0.0028322	-0.0028322	-0.0028322	-0.0028322	-0.0028322	2010-11-12 19:15:00	0.0061319	-0.0113717	-0.0113717	-0.0113717	-0.0113717	-0.0113717	2010-11-08 19:20:06	0.13096	-11.89	0.13096	0.13096	0.13096	0.13096	2010-11-12 19:15:04	0	0	0	0	0	0	0	0	0	0
2010-11-12 19:30:00	0.00449673	-0.00354025	-0.00354025	-0.00354025	-0.00354025	-0.00354025	2010-11-12 19:30:00	0.0065407	-0.0113717	-0.0113717	-0.0113717	-0.0113717	-0.0113717	2010-11-08 19:30:06	0.13096	-11.76	0.13096	0.13096	0.13096	0.13096	2010-11-12 19:30:04	0	0	0	0	0	0	0	0	0	0
2010-11-12 19:45:00	0.00449673	-0.00354025	-0.00354025	-0.00354025	-0.00354025	-0.00354025	2010-11-12 19:45:00	0.00572311	-0.010661	-0.010661	-0.010661	-0.010661	-0.010661	2010-11-08 19:40:06	0.129552	-11.63	0.129552	0.129552	0.129552	0.129552	2010-11-12 19:45:04	0	0	0	0	0	0	0	0	0	0
2010-11-12 20:00:00	0.00531432	-0.00354025	-0.00354025	-0.00354025	-0.00354025	-0.00354025	2010-11-12 20:00:00	0.0065407	-0.0113717	-0.0113717	-0.0113717	-0.0113717	-0.0113717	2010-11-08 19:50:06	0.12744	-11.5	0.12744	0.12744	0.12744	0.12744	2010-11-12 20:00:04	0	0	0	0	0	0	0	0	0	0
2010-11-12 20:15:00	0.00449673	-0.00354025	-0.00354025	-0.00354025	-0.00354025	-0.00354025	2010-11-12 20:15:00	0.00735828	-0.0120825	-0.0120825	-0.0120825	-0.0120825	-0.0120825	2010-11-08 20:00:06	0.129552	-11.62	0.129552	0.129552	0.129552	0.129552	2010-11-12 20:15:04	0	0	0	0	0	0	0	0	0	0
2010-11-12 20:30:00	0.00572311	-0.0042483	-0.0042483	-0.0042483	-0.0042483	-0.0042483	2010-11-12 20:30:00	0.00858466	-0.0120825	-0.0120825	-0.0120825	-0.0120825	-0.0120825	2010-11-08 20:10:06	0.12744	-11.5	0.12744	0.12744	0.12744	0.12744	2010-11-12 20:30:04	0	0	0	0	0	0	0	0	0	0
2010-11-12 20:45:00	0.0065407	-0.0042483	-0.0042483	-0.0042483	-0.0042483	-0.0042483	2010-11-12 20:45:00	0.00858466	-0.0127932	-0.0127932	-0.0127932	-0.0127932	-0.0127932	2010-11-08 20:20:06	0.126736	-11.49	0.126736	0.126736	0.126736	0.126736	2010-11-12 20:45:04	0	0	0	0	0	0	0	0	0	0
2010-11-12 21:00:00	0.00694949	-0.0056644	-0.0056644	-0.0056644	-0.0056644	-0.0056644	2010-11-12 21:00:00	0.0102198	-0.0135039	-0.0135039	-0.0135039	-0.0135039	-0.0135039	2010-11-08 20:30:06	0.12744	-11.62	0.12744	0.12744	0.12744	0.12744	2010-11-12 21:00:04	0	0	0	0	0	0	0	0	0	0
2010-11-12 21:15:00	0.00858466	-0.00637245	-0.00637245	-0.00637245	-0.00637245	-0.00637245	2010-11-12 21:15:00	0.0110374	-0.0149254	-0.0149254	-0.0149254	-0.0149254	-0.0149254	2010-11-08 20:40:06	0.128144	-11.62	0.128144	0.128144	0.128144	0.128144	2010-11-12 21:15:04	0	0	0	0	0	0	0	0	0	0
2010-11-12 21:30:00	0.00858466	-0.0070805	-0.0070805	-0.0070805	-0.0070805	-0.0070805	2010-11-12 21:30:00	0.0106286	-0.0149254	-0.0149254	-0.0149254	-0.0149254	-0.0149254	2010-11-08 20:50:06	0.126032	-11.37	0.126032	0.126032	0.126032	0.126032	2010-11-12 21:30:04	0	0	0	0	0	0	0	0	0	0
2010-11-12 21:45:00	0.00940225	-0.0070805	-0.0070805	-0.0070805	-0.0070805	-0.0070805	2010-11-12 21:45:00	0.011855	-0.0156361	-0.0156361	-0.0156361	-0.0156361	-0.0156361	2010-11-08 21:00:06	0.124624	-11.37	0.124624	0.124624	0.124624	0.124624	2010-11-12 21:45:04	0	0	0	0	0	0	0	0	0	0
2010-11-12 22:00:00	0.0102198	-0.00778855	-0.00778855	-0.00778855	-0.00778855	-0.00778855	2010-11-12 22:00:00	0.0130814	-0.0163469	-0.0163469	-0.0163469	-0.0163469	-0.0163469	2010-11-08 21:10:06	0.123215	-11.25	0.123215	0.123215	0.123215	0.123215	2010-11-12 22:00:04	0	0	0	0	0	0	0	0	0	0
2010-11-12 22:15:00	0.00981104	-0.0084966	-0.0084966	-0.0084966	-0.0084966	-0.0084966	2010-11-12 22:15:00	0.0110374	-0.0156361	-0.0156361	-0.0156361	-0.0156361	-0.0156361	2010-11-08 21:20:06	0.121103	-11.13	0.121103	0.121103	0.121103	0.121103	2010-11-12 22:15:04	0	0	0	0	0	0	0	0	0	0
2010-11-12 22:30:00	0.00940225	-0.00778855	-0.00778855	-0.00778855	-0.00778855	-0.00778855	2010-11-12 22:30:00	0.0122638	-0.0163469	-0.0163469	-0.0163469	-0.0163469	-0.0163469	2010-11-08 21:30:06	0.119695	-11.01	0.119695	0.119695	0.119695	0.119695	2010-11-12 22:30:04	0	0	0	0	0	0	0	0	0	0
2010-11-12 22:45:00	0.00899346	-0.0070805	-0.0070805	-0.0070805	-0.0070805	-0.0070805	2010-11-12 22:45:00	0.0126726	-0.0163469	-0.0163469	-0.0163469	-0.0163469	-0.0163469	2010-11-08 21:40:06	0.117583	-10.7	0.117583	0.117583	0.117583	0.117583	2010-11-12 22:45:04	0	0	0	0	0	0	0	0	0	0
2010-11-12 23:00:00	0.00858466	-0.0070805	-0.0070805	-0.0070805	-0.0070805	-0.0070805	2010-11-12 23:00:00	0.0106286	-0.0156361	-0.0156361	-0.0156361	-0.0156361	-0.0156361	2010-11-08 21:50:06	0.117583	-10.88	0.117583	0.117583	0.117583	0.117583	2010-11-12 23:00:04	0	0	0	0	0	0	0	0	0	0
2010-11-12 23:15:00	0.00899346	-0.0070805	-0.0070805	-0.0070805	-0.0070805	-0.0070805	2010-11-12 23:15:00	0.0102198	-0.0156361	-0.0156361	-0.0156361	-0.0156361	-0.0156361	2010-11-08 22:00:06	0.117583	-10.88	0.117583	0.117583	0.117583	0.117583	2010-11-12 23:15:04	0	0	0	0	0	0	0	0	0	0
2010-11-12 23:30:00	0.00858466	-0.00778855	-0.00778855	-0.00778855	-0.00778855	-0.00778855	2010-11-12 23:30:00	0.00981104	-0.0163469	-0.0163469	-0.0163469	-0.0163469	-0.0163469	2010-11-08 22:10:06	0.119695	-11.01	0.119695	0.119695	0.119695	0.119695	2010-11-12 23:30:04	0	0	0	0	0	0	0	0	0	0
2010-11-12 23:45:00	0.00981104	-0.00920466	-0.00920466	-0.00920466	-0.00920466	-0.00920466	2010-11-12 23:45:00	0.011855	-0.0170576	-0.0170576	-0.0170576	-0.0170576	-0.0170576	2010-11-08 22:20:06	0.118991	-10.94	0.118991	0.118991	0.118991	0.118991	2010-11-12 23:45:04	0	0	0	0	0	0	0	0	0	0
2010-11-13	0.00940225	-0.0106208	-0.0106208	-0.0106208	-0.0106208	-0.0106208	2010-11-13	0.0122638	-0.0177683	-0.0177683	-0.0177683	-0.0177683	-0.0177683	2010-11-08 22:30:06	0.117583	-10.88	0.117583	0.117583	0.117583	0.117583	2010-11-13 00:00:04	0	0	0	0	0	0	0	0	0	0
2010-11-13 00:15:00	0.0110374	-0.0106208	-0.0106208	-0.0106208	-0.0106208	-0.0106208	2010-11-13 00:15:00	0.0143078	-0.0199005	-0.0199005	-0.0199005	-0.0199005	-0.0199005	2010-11-08 22:40:06	0.117583	-10.88	0.117583	0.117583	0.117583	0.117583	2010-11-13 00:15:04	0	0	0	0	0	0	0	0	0	0
2010-11-13 00:30:00	0.0110374	-0.0113288	-0.0113288	-0.0113288	-0.0113288	-0.0113288	2010-11-13 00:30:00	0.0130814	-0.0199005	-0.0199005	-0.0199005	-0.0199005	-0.0199005	2010-11-08 22:50:06	0.116879	-10.75	0.116879	0.116879	0.116879	0.116879	2010-11-13 00:30:04	0	0	0	0	0	0	0	0	0	0
2010-11-13 00:45:00	0.0110374	-0.0120369	-0.0120369	-0.0120369	-0.0120369	-0.0120369	2010-11-13 00:45:00	0.0155342	-0.0220327	-0.0220327	-0.0220327	-0.0220327	-0.0220327	2010-11-08 23:00:06	0.11547	-10.7	0.11547	0.11547	0.11547	0.11547	2010-11-13 00:45:04	0	0	0	0	0	0	0	0	0	0
2010-11-13 01:00:00	0.0122638	-0.0127449	-0.0127449	-0.0127449	-0.0127449	-0.0127449	2010-11-13 01:00:00	0.0159429	-0.0227434	-0.0227434	-0.0227434	-0.0227434	-0.0227434	2010-11-08 23:10:06	0.116879	-10.87	0.116879	0.116879	0.116879	0.116879	2010-11-13 01:00:04	0	0	0	0	0	0	0	0	0	0
2010-11-13 01:15:00	0.00899346	-0.0106208	-0.0106208	-0.0106208	-0.0106208	-0.0106208	2010-11-13 01:15:00	0.0143078	-0.0220327	-0.0220327	-0.0220327	-0.0220327	-0.0220327	2010-11-08 23:20:06	0.116879	-10.74	0.116879	0.116879	0.116879	0.116879	2010-11-13 01:15:04	0	0	0	0	0	0	0	0	0	0
2010-11-13 01:30:00	0.00858466	-0.00920466	-0.00920466	-0.00920466	-0.00920466	-0.00920466	2010-11-13 01:30:00	0.0134902	-0.021322	-0.021322	-0.021322	-0.021322	-0.021322	2010-11-08 23:30:06	0.116175	-10.74	0.116175	0.116175	0.116175	0.116175	2010-11-13 01:30:04	0	0	0	0	0	0	0	0	0	0
2010-11-13 01:45:00	0.00858466	-0.00991271	-0.00991271	-0.00991271	-0.00991271	-0.00991271	2010-11-13 01:45:00	0.0130814	-0.0220327	-0.0220327	-0.0220327	-0.0220327	-0.0220327	2010-11-08 23:40:06	0.11547	-10.73	0.11547	0.11547	0.11547	0.11547	2010-11-13 01:45:04	0	0	0	0	0	0	0	0	0	0
2010-11-13 02:00:00	0.00572311	-0.00778855	-0.00778855	-0.00778855	-0.00778855	-0.00778855	2010-11-13 02:00:00	0.0114462	-0.0206112	-0.0206112	-0.0206112	-0.0206112	-0.0206112	2010-11-08 23:50:06	0.116175	-10.73	0.116175	0.116175	0.116175	0.116175	2010-11-13 02:00:04	0	0	0	0	0	0	0	0	0	0
2010-11-13 02:15:00	0.0065407	-0.0084966	-0.0084966	-0.0084966	-0.0084966	-0.0084966	2010-11-13 02:15:00	0.0102198	-0.0199005	-0.0199005	-0.0199005	-0.0199005	-0.0199005	2010-11-09 00:00:06	0.114766	-10.61	0.114766	0.114766	0.114766	0.114766	2010-11-13 02:15:04	0	0	0	0	0	0	0	0	0	0
2010-11-13 02:30:00	0.00572311	-0.0070805	-0.0070805	-0.0070805	-0.0070805	-0.0070805	2010-11-13 02:30:00	0.0102198	-0.0206112	-0.0206112	-0.0206112	-0.0206112	-0.0206112	2010-11-09 00:10:06	0.114062	-10.48	0.114062	0.114062	0.114062	0.114062	2010-11-13 02:30:04	0	0	0	0	0	0	0	0	0	0
2010-11-13 02:45:00	0.0065407	-0.0084966	-0.0084966	-0.0084966	-0.0084966	-0.0084966	2010-11-13 02:45:00	0.011855	-0.0220327	-0.0220327	-0.0220327	-0.0220327	-0.0220327	2010-11-09 00:20:06	0.113358	-10.48	0.113358	0.113358	0.113358	0.113358	2010-11-13 02:45:04	0	0	0	0	0	0	0	0	0	0
2010-11-13 03:00:00	0.00531432	-0.0070805	-0.0070805	-0.0070805	-0.0070805	-0.0070805	2010-11-13 03:00:00	0.0106286	-0.021322	-0.021322	-0.021322	-0.021322	-0.021322	2010-11-09 00:30:06	0.11195	-10.36	0.11195	0.11195	0.11195	0.11195	2010-11-13 03:00:04	0	0	0	0	0	0	0	0	0	0
2010-11-13 03:15:00	0.00327035	-0.00637245	-0.00637245	-0.00637245	-0.00637245	-0.00637245	2010-11-13 03:15:00	0.011855	-0.021322	-0.021322	-0.021322	-0.021322	-0.021322	2010-11-09 00:40:06	0.109838	-10.18	0.109838	0.109838	0.109838	0.109838	2010-11-13 03:15:04	0	0	0	0	0	0	0	0	0	0
2010-11-13 03:30:00	0.00408793	-0.0056644	-0.0056644	-0.0056644	-0.0056644	-0.0056644	2010-11-13 03:30:00	0.0102198	-0.0206112	-0.0206112	-0.0206112	-0.0206112	-0.0206112	2010-11-09 00:50:06	0.11195	-10.48	0.11195	0.11195	0.11195	0.11195	2010-11-13 03:30:04	0	0	0	0	0	0	0	0	0	0
2010-11-13 03:45:00	0.00408793	-0.0056644	-0.0056644	-0.0056644	-0.0056644	-0.0056644	2010-11-13 03:45:00	0.00858466	-0.0199005	-0.0199005	-0.0199005	-0.0199005	-0.0199005	2010-11-09 01:00:06	0.114062	-10.73	0.114062	0.114062	0.114062	0.114062	2010-11-13 03:45:04	0	0	0	0	0	0	0	0	0	0
2010-11-13 04:00:00	0.00204397	-0.00495635	-0.00495635	-0.00495635	-0.00495635	-0.00495635	2010-11-13 04:00:00	0.0065407	-0.018479	-0.018479	-0.018479	-0.018479	-0.018479	2010-11-09 01:10:06	0.11547	-10.85	0.11547	0.11547	0.11547	0.11547	2010-11-13 04:00:04	0	0	0	0	0	0	0	0	0	0
2010-11-13 04:15:00	0.000408793	-0.0028322	-0.0028322	-0.0028322	-0.0028322	-0.0028322	2010-11-13 04:15:00	0.00531432	-0.0177683	-0.0177683	-0.0177683	-0.0177683	-0.0177683	2010-11-09 01:20:06	0.116175	-10.85	0.116175	0.116175	0.116175	0.116175	2010-11-13 04:15:04	0	0	0	0	0	0	0	0	0	0
2010-11-13 04:30:00	-0.00204397	-0.00070805	-0.00070805	-0.00070805	-0.00070805	-0.00070805	2010-11-13 04:30:00	0.00204397	-0.0149254	-0.0149254	-0.0149254	-0.0149254	-0.0149254	2010-11-09 01:30:06	0.116175	-10.85	0.116175	0.116175	0.116175	0.116175	2010-11-13 04:30:04	0	0	0	0	0	0	0	0	0	0
2010-11-13 04:45:00	-0.00204397	-0.00070805	-0.00070805	-0.00070805	-0.00070805	-0.00070805	2010-11-13 04:45:00	-0.000408793	-0.0120825	-0.0120825	-0.0120825	-0.0120825	-0.0120825	2010-11-09 01:40:06	0.116879	-10.85	0.116879	0.116879	0.116879	0.116879	2010-11-13 04:45:04	0	0	0	0	0	0	0	0	0	0
2010-11-13 05:00:00	-0.00490552	0.00212415	0.00212415	0.00212415	0.00212415	0.00212415	2010-11-13 05:00:00	-0.00286155	-0.010661	-0.010661	-0.010661	-0.010661	-0.010661	2010-11-09 01:50:06	0.117583	-10.97	0.117583	0.117583	0.117583	0.117583	2010-11-13 05:00:04	0	0	0	0	0	0	0	0	0	0
2010-11-13 05:15:00	-0.00490552	0.00212415	0.00212415	0.00212415	0.00212415	0.00212415	2010-11-13 05:15:00	-0.00367914	-0.00923952	-0.00923952	-0.00923952	-0.00923952	-0.00923952	2010-11-09 02:00:06	0.118287	-10.97	0.118287	0.118287	0.118287	0.118287	2010-11-13 05:15:04	0	0	0	0	0	0	0	0	0	0
2010-11-13 05:30:00	-0.00408793	0.00212415	0.00212415	0.00212415	0.00212415	0.00212415	2010-11-13 05:30:00	-0.00286155	-0.00852879	-0.00852879	-0.00852879	-0.00852879	-0.00852879	2010-11-09 02:10:06	0.118287	-10.97	0.118287	0.118287	0.118287	0.118287	2010-11-13 05:30:04	0	0	0	0	0	0	0	0	0	0
2010-11-13 05:45:00	-0.00367914	0.0028322	0.0028322	0.0028322	0.0028322	0.0028322	2010-11-13 05:45:00	-0.00204397	-0.00852879	-0.00852879	-0.00852879	-0.00852879	-0.00852879	2010-11-09 02:20:06	0.118287	-11.09	0.118287	0.118287	0.118287	0.118287	2010-11-13 05:45:04	0	0	0	0	0	0	0	0	0	0
2010-11-13 06:00:00	-0.00245276	0.0014161	0.0014161	0.0014161	0.0014161	0.0014161	2010-11-13 06:00:00	-0.000817587	-0.00995026	-0.00995026	-0.00995026	-0.00995026	-0.00995026	2010-11-09 02:30:06	0.118991	-11.09	0.118991	0.118991	0.118991	0.118991	2010-11-13 06:00:04	0	0	0	0	0	0	0	0	0	0
2010-11-13 06:15:00	-0.00286155	0.00212415	0.00212415	0.00212415	0.00212415	0.00212415	2010-11-13 06:15:00	0	-0.010661	-0.010661	-0.010661	-0.010661	-0.010661	2010-11-09 02:40:06	0.117583	-10.85	0.117583	0.117583	0.117583	0.117583	2010-11-13 06:15:04	0	0	0	0	0	0	0	0	0	0
2010-11-13 06:30:00	-0.00490552	0.0042483	0.0042483	0.0042483	0.0042483	0.0042483	2010-11-13 06:30:00	0.00163517	-0.010661	-0.010661	-0.010661	-0.010661	-0.010661	2010-11-09 02:50:06	0.116879	-10.85	0.116879	0.116879	0.116879	0.116879	2010-11-13 06:30:04	0	0	0	0	0	0	0	0	0	0
2010-11-13 06:45:00	-0.00163517	0.0014161	0.0014161	0.0014161	0.0014161	0.0014161	2010-11-13 06:45:00	0.00408793	-0.0120825	-0.0120825	-0.0120825	-0.0120825	-0.0120825	2010-11-09 03:00:06	0.118991	-11.09	0.118991	0.118991	0.118991	0.118991	2010-11-13 06:45:04	0	0	0	0	0	0	0	0	0	0
2010-11-13 07:00:00	-0.000817587	0.00070805	0.00070805	0.00070805	0.00070805	0.00070805	2010-11-13 07:00:00	0.00449673	-0.0120825	-0.0120825	-0.0120825	-0.0120825	-0.0120825	2010-11-09 03:10:06	0.119695	-10.97	0.119695	0.119695	0.119695	0.119695	2010-11-13 07:00:04	0	0	0	0	0	0	0	0	0	0
2010-11-13 07:15:00	-0.00122638	0.00070805	0.00070805	0.00070805	0.00070805	0.00070805	2010-11-13 07:15:00	0.0061319	-0.0127932	-0.0127932	-0.0127932	-0.0127932	-0.0127932	2010-11-09 03:20:06	0.118287	-10.97	0.118287	0.118287	0.118287	0.118287	2010-11-13 07:15:04	0	0	0	0	0	0	0	0	0	0
2010-11-13 07:30:00	-0.000408793	0.00070805	0.00070805	0.00070805	0.00070805	0.00070805	2010-11-13 07:30:00	0.0061319	-0.0113717	-0.0113717	-0.0113717	-0.0113717	-0.0113717	2010-11-09 03:30:06	0.118991	-10.97	0.118991	0.118991	0.118991	0.118991	2010-11-13 07:30:04	0	0	0	0	0	0	0	0	0	0
2010-11-13 07:45:00	-0.00204397	0.00212415	0.00212415	0.00212415	0.00212415	0.00212415	2010-11-13 07:45:00	0.00408793	-0.00923952	-0.00923952	-0.00923952	-0.00923952	-0.00923952	2010-11-09 03:40:06	0.116879	-10.73	0.116879	0.116879	0.116879	0.116879	2010-11-13 07:45:04	0	0	0	0	0	0	0	0	0	0
2010-11-13 08:00:00	-0.00122638	0.00212415	0.00212415	0.00212415	0.00212415	0.00212415	2010-11-13 08:00:00	0.00449673	-0.00995026	-0.00995026	-0.00995026	-0.00995026	-0.00995026	2010-11-09 03:50:06	0.116879	-10.72	0.116879	0.116879	0.116879	0.116879	2010-11-13 08:00:04	0	0	0	0	0	0	0	0	0	0
2010-11-13 08:15:00	-0.00245276	0.00354025	0.00354025	0.00354025	0.00354025	0.00354025	2010-11-13 08:15:00	0.00449673	-0.00852879	-0.00852879	-0.00852879	-0.00852879	-0.00852879	2010-11-09 04:00:06	0.116175	-10.71	0.116175	0.116175	0.116175	0.116175	2010-11-13 08:15:04	0	0	0	0	0	0	0	0	0	0
2010-11-13 08:30:00	-0.00204397	0.00354025	0.00354025	0.00354025	0.00354025	0.00354025	2010-11-13 08:30:00	0.00245276	-0.00639659	-0.00639659	-0.00639659	-0.00639659	-0.00639659	2010-11-09 04:10:06	0.11547	-10.58	0.11547	0.11547	0.11547	0.11547	2010-11-13 08:30:04	0	0	0	0	0	0	0	0	0	0
2010-11-13 08:45:00	-0.00245276	0.0042483	0.0042483	0.0042483	0.0042483	0.0042483	2010-11-13 08:45:00	0.000817587	-0.00568586	-0.00568586	-0.00568586	-0.00568586	-0.00568586	2010-11-09 04:20:06	0.113358	-10.33	0.113358	0.113358	0.113358	0.113358	2010-11-13 08:45:04	0	0	0	0	0	0	0	0	0	0
2010-11-13 09:00:00	-0.00490552	0.00637245	0.00637245	0.00637245	0.00637245	0.00637245	2010-11-13 09:00:00	-0.00122638	-0.00284293	-0.00284293	-0.00284293	-0.00284293	-0.00284293	2010-11-09 04:30:06	0.113358	-10.45	0.113358	0.113358	0.113358	0.113358	2010-11-13 09:00:04	0	0	0	0	0	0	0	0	0	0
2010-11-13 09:15:00	-0.0061319	0.0084966	0.0084966	0.0084966	0.0084966	0.0084966	2010-11-13 09:15:00	-0.00204397	-0.0021322	-0.0021322	-0.0021322	-0.0021322	-0.0021322	2010-11-09 04:40:06	0.11547	-10.57	0.11547	0.11547	0.11547	0.11547	2010-11-13 09:15:04	0	0	0	0	0	0	0	0	0	0
2010-11-13 09:30:00	-0.00367914	0.0070805	0.0070805	0.0070805	0.0070805	0.0070805	2010-11-13 09:30:00	-0.000408793	-0.0021322	-0.0021322	-0.0021322	-0.0021322	-0.0021322	2010-11-09 04:50:06	0.117583	-10.82	0.117583	0.117583	0.117583	0.117583	2010-11-13 09:30:04	0	0	0	0	0	0	0	0	0	0
2010-11-13 09:45:00	0.00122638	0.00212415	0.00212415	0.00212415	0.00212415	0.00212415	2010-11-13 09:45:00	0.000817587	-0.0021322	-0.0021322	-0.0021322	-0.0021322	-0.0021322	2010-11-09 05:00:06	0.118991	-10.82	0.118991	0.118991	0.118991	0.118991	2010-11-13 09:45:04	0	0	0	0	0	0	0	0	0	0
2010-11-13 10:00:00	0.00327035	0.00212415	0.00212415	0.00212415	0.00212415	0.00212415	2010-11-13 10:00:00	0.00204397	-0.00284293	-0.00284293	-0.00284293	-0.00284293	-0.00284293	2010-11-09 05:10:06	0.118991	-10.82	0.118991	0.118991	0.118991	0.118991	2010-11-13 10:00:04	0	0	0	0	0	0	0	0	0	0
2010-11-13 10:15:00	0.00327035	0.00070805	0.00070805	0.00070805	0.00070805	0.00070805	2010-11-13 10:15:00	0.00286155	-0.00355366	-0.00355366	-0.00355366	-0.00355366	-0.00355366	2010-11-09 05:20:06	0.119695	-10.82	0.119695	0.119695	0.119695	0.119695	2010-11-13 10:15:04	0	0	0	0	0	0	0	0	0	0
2010-11-13 10:30:00	0.00122638	0.00212415	0.00212415	0.00212415	0.00212415	0.00212415	2010-11-13 10:30:00	0.00449673	-0.00497513	-0.00497513	-0.00497513	-0.00497513	-0.00497513	2010-11-09 05:30:06	0.120399	-10.94	0.120399	0.120399	0.120399	0.120399	2010-11-13 10:30:04	0	0	0	0	0	0	0	0	0	0
2010-11-13 10:45:00	0.00163517	0.00354025	0.00354025	0.00354025	0.00354025	0.00354025	2010-11-13 10:45:00	0.00572311	-0.00497513	-0.00497513	-0.00497513	-0.00497513	-0.00497513	2010-11-09 05:40:06	0.120399	-10.94	0.120399	0.120399	0.120399	0.120399	2010-11-13 10:45:04	0	0	0	0	0	0	0	0	0	0
2010-11-13 11:00:00	0.000408793	0.00495635	0.00495635	0.00495635	0.00495635	0.00495635	2010-11-13 11:00:00	0.00490552	-0.0042644	-0.0042644	-0.0042644	-0.0042644	-0.0042644	2010-11-09 05:50:06	0.118991	-10.75	0.118991	0.118991	0.118991	0.118991	2010-11-13 11:00:04	0	0	0	0	0	0	0	0	0	0
2010-11-13 11:15:00	-0.00286155	0.0070805	0.0070805	0.0070805	0.0070805	0.0070805	2010-11-13 11:15:00	0.00286155	-0.0021322	-0.0021322	-0.0021322	-0.0021322	-0.0021322	2010-11-09 06:00:06	0.118287	-10.69	0.118287	0.118287	0.118287	0.118287	2010-11-13 11:15:04	0	0	0	0	0	0	0	0	0	0
2010-11-13 11:30:00	-0.00531432	0.00991271	0.00991271	0.00991271	0.00991271	0.00991271	2010-11-13 11:30:00	-0.000408793	0	0	0	0	0	2010-11-09 06:10:06	0.117583	-10.57	0.117583	0.117583	0.117583	0.117583	2010-11-13 11:30:04	0	0	0	0	0	0	0	0	0	0
2010-11-13 11:45:00	-0.00981104	0.013453	0.013453	0.013453	0.013453	0.013453	2010-11-13 11:45:00	-0.00694949	0.0042644	0.0042644	0.0042644	0.0042644	0.0042644	2010-11-09 06:20:06	0.114766	-10.33	0.114766	0.114766	0.114766	0.114766	2010-11-13 11:45:04	0	0	0	0	0	0	0	0	0	0
2010-11-13 12:00:00	-0.0106286	0.0148691	0.0148691	0.0148691	0.0148691	0.0148691	2010-11-13 12:00:00	-0.00694949	0.0042644	0.0042644	0.0042644	0.0042644	0.0042644	2010-11-09 06:30:06	0.114062	-10.33	0.114062	0.114062	0.114062	0.114062	2010-11-13 12:00:04	0	0	0	0	0	0	0	0	0	0
2010-11-13 12:15:00	-0.0130814	0.0169932	0.0169932	0.0169932	0.0169932	0.0169932	2010-11-13 12:15:00	-0.0114462	0.00710733	0.00710733	0.00710733	0.00710733	0.00710733	2010-11-09 06:40:06	0.114766	-10.33	0.114766	0.114766	0.114766	0.114766	2010-11-13 12:15:04	0	0	0	0	0	0	0	0	0	0
2010-11-13 12:30:00	-0.0143078	0.0191174	0.0191174	0.0191174	0.0191174	0.0191174	2010-11-13 12:30:00	-0.0134902	0.00852879	0.00852879	0.00852879	0.00852879	0.00852879	2010-11-09 06:50:06	0.11195	-10.08	0.11195	0.11195	0.11195	0.11195	2010-11-13 12:30:04	0	0	0	0	0	0	0	0	0	0
2010-11-13 12:45:00	-0.0159429	0.0205335	0.0205335	0.0205335	0.0205335	0.0205335	2010-11-13 12:45:00	-0.0126726	0.00852879	0.00852879	0.00852879	0.00852879	0.00852879	2010-11-09 07:00:06	0.10843	-9.72	0.10843	0.10843	0.10843	0.10843	2010-11-13 12:45:04	0	0	0	0	0	0	0	0	0	0
2010-11-13 13:00:00	-0.013899	0.0191174	0.0191174	0.0191174	0.0191174	0.0191174	2010-11-13 13:00:00	-0.0126726	0.00852879	0.00852879	0.00852879	0.00852879	0.00852879	2010-11-09 07:10:06	0.106317	-9.59	0.106317	0.106317	0.106317	0.106317	2010-11-13 13:00:04	0	0	0	0	0	0	0	0	0	0
2010-11-13 13:15:00	-0.0167605	0.0226576	0.0226576	0.0226576	0.0226576	0.0226576	2010-11-13 13:15:00	-0.0155342	0.0113717	0.0113717	0.0113717	0.0113717	0.0113717	2010-11-09 07:10:16	0.106317	-9.59	0.106317	0.106317	0.106317	0.106317	2010-11-13 13:15:04	0	0	0	0	0	0	0	0	0	0
2010-11-13 13:30:00	-0.0224836	0.0269059	0.0269059	0.0269059	0.0269059	0.0269059	2010-11-13 13:30:00	-0.0192133	0.0135039	0.0135039	0.0135039	0.0135039	0.0135039	2010-11-09 07:20:06	0.104205	-9.35	0.104205	0.104205	0.104205	0.104205	2010-11-13 13:30:04	0	0	0	0	0	0	0	0	0	0
2010-11-13 13:45:00	-0.0212573	0.0269059	0.0269059	0.0269059	0.0269059	0.0269059	2010-11-13 13:45:00	-0.0196221	0.0135039	0.0135039	0.0135039	0.0135039	0.0135039	2010-11-09 07:30:06	0.102797	-9.23	0.102797	0.102797	0.102797	0.102797	2010-11-13 13:45:04	0	0	0	0	0	0	0	0	0	0
2010-11-13 14:00:00	-0.0233012	0.027614	0.027614	0.027614	0.027614	0.027614	2010-11-13 14:00:00	-0.0216661	0.0156361	0.0156361	0.0156361	0.0156361	0.0156361	2010-11-09 07:40:06	0.103501	-9.23	0.103501	0.103501	0.103501	0.103501	2010-11-13 14:00:04	0	0	0	0	0	0	0	0	0	0
2010-11-13 14:15:00	-0.0241188	0.0290301	0.0290301	0.0290301	0.0290301	0.0290301	2010-11-13 14:15:00	-0.0216661	0.0156361	0.0156361	0.0156361	0.0156361	0.0156361	2010-11-09 07:50:06	0.102797	-9.12	0.102797	0.102797	0.102797	0.102797	2010-11-13 14:15:04	0	0	0	0	0	0	0	0	0	0
2010-11-13 14:30:00	-0.0241188	0.0290301	0.0290301	0.0290301	0.0290301	0.0290301	2010-11-13 14:30:00	-0.0245276	0.0170576	0.0170576	0.0170576	0.0170576	0.0170576	2010-11-09 08:00:06	0.100685	-9.01	0.100685	0.100685	0.100685	0.100685	2010-11-13 14:30:04	0	0	0	0	0	0	0	0	0	0
2010-11-13 14:45:00	-0.02371	0.0290301	0.0290301	0.0290301	0.0290301	0.0290301	2010-11-13 14:45:00	-0.0241188	0.0163469	0.0163469	0.0163469	0.0163469	0.0163469	2010-11-09 08:10:06	0.0992764	-8.83	0.0992764	0.0992764	0.0992764	0.0992764	2010-11-13 14:45:04	0	0	0	0	0	0	0	0	0	0
2010-11-13 15:00:00	-0.02371	0.0290301	0.0290301	0.0290301	0.0290301	0.0290301	2010-11-13 15:00:00	-0.0228924	0.0149254	0.0149254	0.0149254	0.0149254	0.0149254	2010-11-09 08:20:06	0.0992764	-8.77	0.0992764	0.0992764	0.0992764	0.0992764	2010-11-13 15:00:04	0	0	0	0	0	0	0	0	0	0
2010-11-13 15:15:00	-0.0241188	0.0297381	0.0297381	0.0297381	0.0297381	0.0297381	2010-11-13 15:15:00	-0.02371	0.0156361	0.0156361	0.0156361	0.0156361	0.0156361	2010-11-09 08:30:06	0.0999805	-8.83	0.0999805	0.0999805	0.0999805	0.0999805	2010-11-13 15:15:04	0	0	0	0	0	0	0	0	0	0
2010-11-13 15:30:00	-0.0265716	0.0311542	0.0311542	0.0311542	0.0311542	0.0311542	2010-11-13 15:30:00	-0.0241188	0.0163469	0.0163469	0.0163469	0.0163469	0.0163469	2010-11-09 08:40:06	0.0999805	-8.91	0.0999805	0.0999805	0.0999805	0.0999805	2010-11-13 15:30:04	0	0	0	0	0	0	0	0	0	0
2010-11-13 15:45:00	-0.0298419	0.0325703	0.0325703	0.0325703	0.0325703	0.0325703	2010-11-13 15:45:00	-0.0253452	0.0170576	0.0170576	0.0170576	0.0170576	0.0170576	2010-11-09 08:50:06	0.100685	-8.92	0.100685	0.100685	0.100685	0.100685	2010-11-13 15:45:04	0	0	0	0	0	0	0	0	0	0
2010-11-13 16:00:00	-0.0273892	0.0318623	0.0318623	0.0318623	0.0318623	0.0318623	2010-11-13 16:00:00	-0.0253452	0.0163469	0.0163469	0.0163469	0.0163469	0.0163469	2010-11-09 09:00:06	0.101389	-8.93	0.101389	0.101389	0.101389	0.101389	2010-11-13 16:00:04	0	0	0	0	0	0	0	0	0	0
2010-11-13 16:15:00	-0.027798	0.0325703	0.0325703	0.0325703	0.0325703	0.0325703	2010-11-13 16:15:00	-0.0249364	0.0163469	0.0163469	0.0163469	0.0163469	0.0163469	2010-11-09 09:10:06	0.101389	-9.05	0.101389	0.101389	0.101389	0.101389	2010-11-13 16:15:04	0	0	0	0	0	0	0	0	0	0
2010-11-13 16:30:00	-0.0269804	0.0311542	0.0311542	0.0311542	0.0311542	0.0311542	2010-11-13 16:30:00	-0.0265716	0.0163469	0.0163469	0.0163469	0.0163469	0.0163469	2010-11-09 09:20:06	0.102093	-9.05	0.102093	0.102093	0.102093	0.102093	2010-11-13 16:30:04	0	0	0	0	0	0	0	0	0	0
2010-11-13 16:45:00	-0.0273892	0.0318623	0.0318623	0.0318623	0.0318623	0.0318623	2010-11-13 16:45:00	-0.0282068	0.0177683	0.0177683	0.0177683	0.0177683	0.0177683	2010-11-09 09:30:06	0.100685	-8.93	0.100685	0.100685	0.100685	0.100685	2010-11-13 16:45:04	0	0	0	0	0	0	0	0	0	0
2010-11-13 17:00:00	-0.0335211	0.0361106	0.0361106	0.0361106	0.0361106	0.0361106	2010-11-13 17:00:00	-0.0310683	0.0199005	0.0199005	0.0199005	0.0199005	0.0199005	2010-11-09 09:40:06	0.102797	-9.05	0.102797	0.102797	0.102797	0.102797	2010-11-13 17:00:04	0	0	0	0	0	0	0	0	0	0
2010-11-13 17:15:00	-0.0310683	0.0346945	0.0346945	0.0346945	0.0346945	0.0346945	2010-11-13 17:15:00	-0.0294331	0.018479	0.018479	0.018479	0.018479	0.018479	2010-11-09 09:50:06	0.101389	-8.93	0.101389	0.101389	0.101389	0.101389	2010-11-13 17:15:04	0	0	0	0	0	0	0	0	0	0
2010-11-13 17:30:00	-0.0318859	0.0339864	0.0339864	0.0339864	0.0339864	0.0339864	2010-11-13 17:30:00	-0.0298419	0.018479	0.018479	0.018479	0.018479	0.018479	2010-11-09 10:00:06	0.0999805	-8.82	0.0999805	0.0999805	0.0999805	0.0999805	2010-11-13 17:30:04	0	0	0	0	0	0	0	0	0	0
2010-11-13 17:45:00	-0.0290243	0.0318623	0.0318623	0.0318623	0.0318623	0.0318623	2010-11-13 17:45:00	-0.0286155	0.0177683	0.0177683	0.0177683	0.0177683	0.0177683	2010-11-09 10:10:06	0.0992764	-8.82	0.0992764	0.0992764	0.0992764	0.0992764	2010-11-13 17:45:04	0	0	0	0	0	0	0	0	0	0
2010-11-13 18:00:00	-0.0290243	0.0311542	0.0311542	0.0311542	0.0311542	0.0311542	2010-11-13 18:00:00	-0.0286155	0.0177683	0.0177683	0.0177683	0.0177683	0.0177683	2010-11-09 10:20:06	0.0999805	-8.96	0.0999805	0.0999805	0.0999805	0.0999805	2010-11-13 18:00:04	0	0	0	0	0	0	0	0	0	0
2010-11-13 18:15:00	-0.0302507	0.0325703	0.0325703	0.0325703	0.0325703	0.0325703	2010-11-13 18:15:00	-0.0294331	0.0177683	0.0177683	0.0177683	0.0177683	0.0177683	2010-11-09 10:30:06	0.0985723	-8.84	0.0985723	0.0985723	0.0985723	0.0985723	2010-11-13 18:15:04	0	0	0	0	0	0	0	0	0	0
2010-11-13 18:30:00	-0.0290243	0.0311542	0.0311542	0.0311542	0.0311542	0.0311542	2010-11-13 18:30:00	-0.0265716	0.0163469	0.0163469	0.0163469	0.0163469	0.0163469	2010-11-09 10:40:06	0.0971641	-8.6	0.0971641	0.0971641	0.0971641	0.0971641	2010-11-13 18:30:04	0	0	0	0	0	0	0	0	0	0
2010-11-13 18:45:00	-0.0306595	0.0318623	0.0318623	0.0318623	0.0318623	0.0318623	2010-11-13 18:45:00	-0.0261628	0.0163469	0.0163469	0.0163469	0.0163469	0.0163469	2010-11-09 10:50:06	0.0978682	-8.72	0.0978682	0.0978682	0.0978682	0.0978682	2010-11-13 18:45:04	0	0	0	0	0	0	0	0	0	0
2010-11-13 19:00:00	-0.0290243	0.0311542	0.0311542	0.0311542	0.0311542	0.0311542	2010-11-13 19:00:00	-0.0265716	0.0163469	0.0163469	0.0163469	0.0163469	0.0163469	2010-11-09 11:00:06	0.0985723	-8.72	0.0985723	0.0985723	0.0985723	0.0985723	2010-11-13 19:00:04	0	0	0	0	0	0	0	0	0	0
2010-11-13 19:15:00	-0.0302507	0.0325703	0.0325703	0.0325703	0.0325703	0.0325703	2010-11-13 19:15:00	-0.0253452	0.0163469	0.0163469	0.0163469	0.0163469	0.0163469	2010-11-09 11:10:06	0.101389	-8.96	0.101389	0.101389	0.101389	0.101389	2010-11-13 19:15:04	0	0	0	0	0	0	0	0	0	0
2010-11-13 19:30:00	-0.0314771	0.0332784	0.0332784	0.0332784	0.0332784	0.0332784	2010-11-13 19:30:00	-0.0273892	0.0177683	0.0177683	0.0177683	0.0177683	0.0177683	2010-11-09 11:20:06	0.102797	-9.23	0.102797	0.102797	0.102797	0.102797	2010-11-13 19:30:04	0	0	0	0	0	0	0	0	0	0
2010-11-13 19:45:00	-0.0318859	0.0339864	0.0339864	0.0339864	0.0339864	0.0339864	2010-11-13 19:45:00	-0.0273892	0.0170576	0.0170576	0.0170576	0.0170576	0.0170576	2010-11-09 11:30:06	0.101389	-8.99	0.101389	0.101389	0.101389	0.101389	2010-11-13 19:45:04	0	0	0	0	0	0	0	0	0	0
2010-11-13 20:00:00	-0.0322947	0.0346945	0.0346945	0.0346945	0.0346945	0.0346945	2010-11-13 20:00:00	-0.0261628	0.0170576	0.0170576	0.0170576	0.0170576	0.0170576	2010-11-09 11:40:06	0.101389	-9	0.101389	0.101389	0.101389	0.101389	2010-11-13 20:00:04	0	0	0	0	0	0	0	0	0	0
2010-11-13 20:15:00	-0.0331123	0.0346945	0.0346945	0.0346945	0.0346945	0.0346945	2010-11-13 20:15:00	-0.0265716	0.0170576	0.0170576	0.0170576	0.0170576	0.0170576	2010-11-09 11:50:06	0.103501	-9.24	0.103501	0.103501	0.103501	0.103501	2010-11-13 20:15:04	0	0	0	0	0	0	0	0	0	0
2010-11-13 20:30:00	-0.0314771	0.0346945	0.0346945	0.0346945	0.0346945	0.0346945	2010-11-13 20:30:00	-0.0273892	0.018479	0.018479	0.018479	0.018479	0.018479	2010-11-09 12:00:06	0.102797	-9.12	0.102797	0.102797	0.102797	0.102797	2010-11-13 20:30:04	0	0	0	0	0	0	0	0	0	0
2010-11-13 20:45:00	-0.0310683	0.0339864	0.0339864	0.0339864	0.0339864	0.0339864	2010-11-13 20:45:00	-0.0306595	0.0206112	0.0206112	0.0206112	0.0206112	0.0206112	2010-11-09 12:10:06	0.105613	-9.39	0.105613	0.105613	0.105613	0.105613	2010-11-13 20:45:04	0	0	0	0	0	0	0	0	0	0
2010-11-13 21:00:00	-0.0298419	0.0325703	0.0325703	0.0325703	0.0325703	0.0325703	2010-11-13 21:00:00	-0.0294331	0.0206112	0.0206112	0.0206112	0.0206112	0.0206112	2010-11-09 12:20:06	0.106317	-9.51	0.106317	0.106317	0.106317	0.106317	2010-11-13 21:00:04	0	0	0	0	0	0	0	0	0	0
2010-11-13 21:15:00	-0.0290243	0.0325703	0.0325703	0.0325703	0.0325703	0.0325703	2010-11-13 21:15:00	-0.0265716	0.0191898	0.0191898	0.0191898	0.0191898	0.0191898	2010-11-09 12:30:06	0.107725	-9.65	0.107725	0.107725	0.107725	0.107725	2010-11-13 21:15:04	0	0	0	0	0	0	0	0	0	0
2010-11-13 21:30:00	-0.0290243	0.0318623	0.0318623	0.0318623	0.0318623	0.0318623	2010-11-13 21:30:00	-0.0216661	0.0156361	0.0156361	0.0156361	0.0156361	0.0156361	2010-11-09 12:40:06	0.107725	-9.54	0.107725	0.107725	0.107725	0.107725	2010-11-13 21:30:04	0	0	0	0	0	0	0	0	0	0
2010-11-13 21:45:00	-0.0306595	0.0325703	0.0325703	0.0325703	0.0325703	0.0325703	2010-11-13 21:45:00	-0.0228924	0.0163469	0.0163469	0.0163469	0.0163469	0.0163469	2010-11-09 12:50:06	0.10843	-9.67	0.10843	0.10843	0.10843	0.10843	2010-11-13 21:45:04	0	0	0	0	0	0	0	0	0	0
2010-11-13 22:00:00	-0.0294331	0.0318623	0.0318623	0.0318623	0.0318623	0.0318623	2010-11-13 22:00:00	-0.0224836	0.0163469	0.0163469	0.0163469	0.0163469	0.0163469	2010-11-09 13:00:06	0.109134	-9.68	0.109134	0.109134	0.109134	0.109134	2010-11-13 22:00:04	0	0	0	0	0	0	0	0	0	0
2010-11-13 22:15:00	-0.0286155	0.0318623	0.0318623	0.0318623	0.0318623	0.0318623	2010-11-13 22:15:00	-0.0220748	0.0163469	0.0163469	0.0163469	0.0163469	0.0163469	2010-11-09 13:10:06	0.109134	-9.74	0.109134	0.109134	0.109134	0.109134	2010-11-13 22:15:04	0	0	0	0	0	0	0	0	0	0
2010-11-13 22:30:00	-0.0294331	0.0325703	0.0325703	0.0325703	0.0325703	0.0325703	2010-11-13 22:30:00	-0.0233012	0.0170576	0.0170576	0.0170576	0.0170576	0.0170576	2010-11-09 13:20:06	0.109838	-9.8	0.109838	0.109838	0.109838	0.109838	2010-11-13 22:30:04	0	0	0	0	0	0	0	0	0	0
2010-11-13 22:45:00	-0.0286155	0.0318623	0.0318623	0.0318623	0.0318623	0.0318623	2010-11-13 22:45:00	-0.0216661	0.0156361	0.0156361	0.0156361	0.0156361	0.0156361	2010-11-09 13:30:06	0.11195	-9.92	0.11195	0.11195	0.11195	0.11195	2010-11-13 22:45:04	0	0	0	0	0	0	0	0	0	0
2010-11-13 23:00:00	-0.0273892	0.0311542	0.0311542	0.0311542	0.0311542	0.0311542	2010-11-13 23:00:00	-0.0233012	0.0170576	0.0170576	0.0170576	0.0170576	0.0170576	2010-11-09 13:40:06	0.112654	-10.06	0.112654	0.112654	0.112654	0.112654	2010-11-13 23:00:04	0	0	0	0	0	0	0	0	0	0
2010-11-13 23:15:00	-0.0298419	0.0325703	0.0325703	0.0325703	0.0325703	0.0325703	2010-11-13 23:15:00	-0.02371	0.0170576	0.0170576	0.0170576	0.0170576	0.0170576	2010-11-09 13:50:06	0.112654	-10.06	0.112654	0.112654	0.112654	0.112654	2010-11-13 23:15:04	0	0	0	0	0	0	0	0	0	0
2010-11-13 23:30:00	-0.0306595	0.0339864	0.0339864	0.0339864	0.0339864	0.0339864	2010-11-13 23:30:00	-0.0241188	0.0177683	0.0177683	0.0177683	0.0177683	0.0177683	2010-11-09 14:00:06	0.112654	-10.07	0.112654	0.112654	0.112654	0.112654	2010-11-13 23:30:04	0	0	0	0	0	0	0	0	0	0
2010-11-13 23:45:00	-0.0318859	0.0346945	0.0346945	0.0346945	0.0346945	0.0346945	2010-11-13 23:45:00	-0.0241188	0.0177683	0.0177683	0.0177683	0.0177683	0.0177683	2010-11-09 14:10:06	0.113358	-10.08	0.113358	0.113358	0.113358	0.113358	2010-11-13 23:45:04	0	0	0	0	0	0	0	0	0	0
2010-11-14	-0.0331123	0.0361106	0.0361106	0.0361106	0.0361106	0.0361106	2010-11-14	-0.0265716	0.0191898	0.0191898	0.0191898	0.0191898	0.0191898	2010-11-09 14:20:06	0.113358	-10.2	0.113358	0.113358	0.113358	0.113358	2010-11-14 00:00:04	0	0	0	0	0	0	0	0	0	0
2010-11-14 00:15:00	-0.0343387	0.0375267	0.0375267	0.0375267	0.0375267	0.0375267	2010-11-14 00:15:00	-0.0261628	0.018479	0.018479	0.018479	0.018479	0.018479	2010-11-09 14:30:06	0.113358	-10.08	0.113358	0.113358	0.113358	0.113358	2010-11-14 00:15:04	0	0	0	0	0	0	0	0	0	0
2010-11-14 00:30:00	-0.0331123	0.0368186	0.0368186	0.0368186	0.0368186	0.0368186	2010-11-14 00:30:00	-0.025754	0.0177683	0.0177683	0.0177683	0.0177683	0.0177683	2010-11-09 14:40:06	0.113358	-10.2	0.113358	0.113358	0.113358	0.113358	2010-11-14 00:30:04	0	0	0	0	0	0	0	0	0	0
2010-11-14 00:45:00	-0.0339299	0.0375267	0.0375267	0.0375267	0.0375267	0.0375267	2010-11-14 00:45:00	-0.0265716	0.018479	0.018479	0.018479	0.018479	0.018479	2010-11-09 14:50:06	0.114766	-10.32	0.114766	0.114766	0.114766	0.114766	2010-11-14 00:45:04	0	0	0	0	0	0	0	0	0	0
2010-11-14 01:00:00	-0.0351562	0.0382347	0.0382347	0.0382347	0.0382347	0.0382347	2010-11-14 01:00:00	-0.0282068	0.0191898	0.0191898	0.0191898	0.0191898	0.0191898	2010-11-09 15:00:06	0.114062	-10.21	0.114062	0.114062	0.114062	0.114062	2010-11-14 01:00:04	0	0	0	0	0	0	0	0	0	0
2010-11-14 01:15:00	-0.0339299	0.0368186	0.0368186	0.0368186	0.0368186	0.0368186	2010-11-14 01:15:00	-0.0269804	0.018479	0.018479	0.018479	0.018479	0.018479	2010-11-09 15:10:06	0.116175	-10.45	0.116175	0.116175	0.116175	0.116175	2010-11-14 01:15:04	0	0	0	0	0	0	0	0	0	0
2010-11-14 01:30:00	-0.0327035	0.0361106	0.0361106	0.0361106	0.0361106	0.0361106	2010-11-14 01:30:00	-0.0261628	0.0177683	0.0177683	0.0177683	0.0177683	0.0177683	2010-11-09 15:20:06	0.116879	-10.45	0.116879	0.116879	0.116879	0.116879	2010-11-14 01:30:04	0	0	0	0	0	0	0	0	0	0
2010-11-14 01:45:00	-0.0327035	0.0346945	0.0346945	0.0346945	0.0346945	0.0346945	2010-11-14 01:45:00	-0.02371	0.0163469	0.0163469	0.0163469	0.0163469	0.0163469	2010-11-09 15:30:06	0.116175	-10.45	0.116175	0.116175	0.116175	0.116175	2010-11-14 01:45:04	0	0	0	0	0	0	0	0	0	0
2010-11-14 02:00:00	-0.0343387	0.0368186	0.0368186	0.0368186	0.0368186	0.0368186	2010-11-14 02:00:00	-0.0265716	0.0177683	0.0177683	0.0177683	0.0177683	0.0177683	2010-11-09 15:40:06	0.117583	-10.57	0.117583	0.117583	0.117583	0.117583	2010-11-14 02:00:04	0	0	0	0	0	0	0	0	0	0
2010-11-14 02:15:00	-0.0363826	0.0382347	0.0382347	0.0382347	0.0382347	0.0382347	2010-11-14 02:15:00	-0.0294331	0.0191898	0.0191898	0.0191898	0.0191898	0.0191898	2010-11-09 15:50:06	0.117583	-10.57	0.117583	0.117583	0.117583	0.117583	2010-11-14 02:15:04	0	0	0	0	0	0	0	0	0	0
2010-11-14 02:30:00	-0.0388354	0.0410669	0.0410669	0.0410669	0.0410669	0.0410669	2010-11-14 02:30:00	-0.0322947	0.0206112	0.0206112	0.0206112	0.0206112	0.0206112	2010-11-09 16:00:06	0.117583	-10.57	0.117583	0.117583	0.117583	0.117583	2010-11-14 02:30:04	0	0	0	0	0	0	0	0	0	0
2010-11-14 02:45:00	-0.0437409	0.0446072	0.0446072	0.0446072	0.0446072	0.0446072	2010-11-14 02:45:00	-0.0359738	0.0234542	0.0234542	0.0234542	0.0234542	0.0234542	2010-11-09 16:10:06	0.117583	-10.55	0.117583	0.117583	0.117583	0.117583	2010-11-14 02:45:04	0	0	0	0	0	0	0	0	0	0
2010-11-14 03:00:00	-0.0433321	0.0438991	0.0438991	0.0438991	0.0438991	0.0438991	2010-11-14 03:00:00	-0.0367914	0.0234542	0.0234542	0.0234542	0.0234542	0.0234542	2010-11-09 16:20:06	0.118287	-10.66	0.118287	0.118287	0.118287	0.118287	2010-11-14 03:00:04	0	0	0	0	0	0	0	0	0	0
2010-11-14 03:15:00	-0.0404706	0.042483	0.042483	0.042483	0.042483	0.042483	2010-11-14 03:15:00	-0.0343387	0.021322	0.021322	0.021322	0.021322	0.021322	2010-11-09 16:30:06	0.118991	-10.78	0.118991	0.118991	0.118991	0.118991	2010-11-14 03:15:04	0	0	0	0	0	0	0	0	0	0
2010-11-14 03:30:00	-0.0425145	0.0431911	0.0431911	0.0431911	0.0431911	0.0431911	2010-11-14 03:30:00	-0.035565	0.0227434	0.0227434	0.0227434	0.0227434	0.0227434	2010-11-09 16:40:06	0.119695	-10.65	0.119695	0.119695	0.119695	0.119695	2010-11-14 03:30:04	0	0	0	0	0	0	0	0	0	0
2010-11-14 03:45:00	-0.0425145	0.0431911	0.0431911	0.0431911	0.0431911	0.0431911	2010-11-14 03:45:00	-0.0367914	0.0227434	0.0227434	0.0227434	0.0227434	0.0227434	2010-11-09 16:50:06	0.118991	-10.76	0.118991	0.118991	0.118991	0.118991	2010-11-14 03:45:04	0	0	0	0	0	0	0	0	0	0
2010-11-14 04:00:00	-0.0433321	0.0438991	0.0438991	0.0438991	0.0438991	0.0438991	2010-11-14 04:00:00	-0.0372002	0.0234542	0.0234542	0.0234542	0.0234542	0.0234542	2010-11-09 17:00:06	0.118991	-10.74	0.118991	0.118991	0.118991	0.118991	2010-11-14 04:00:04	0	0	0	0	0	0	0	0	0	0
2010-11-14 04:15:00	-0.0425145	0.0431911	0.0431911	0.0431911	0.0431911	0.0431911	2010-11-14 04:15:00	-0.0359738	0.0227434	0.0227434	0.0227434	0.0227434	0.0227434	2010-11-09 17:10:06	0.118991	-10.73	0.118991	0.118991	0.118991	0.118991	2010-11-14 04:15:04	0	0	0	0	0	0	0	0	0	0
2010-11-14 04:30:00	-0.0408793	0.0446072	0.0446072	0.0446072	0.0446072	0.0446072	2010-11-14 04:30:00	-0.0380178	0.0241649	0.0241649	0.0241649	0.0241649	0.0241649	2010-11-09 17:20:06	0.118287	-10.65	0.118287	0.118287	0.118287	0.118287	2010-11-14 04:30:04	0	0	0	0	0	0	0	0	0	0
2010-11-14 04:45:00	-0.0416969	0.0453152	0.0453152	0.0453152	0.0453152	0.0453152	2010-11-14 04:45:00	-0.0384266	0.0241649	0.0241649	0.0241649	0.0241649	0.0241649	2010-11-09 17:30:06	0.118287	-10.71	0.118287	0.118287	0.118287	0.118287	2010-11-14 04:45:04	0	0	0	0	0	0	0	0	0	0
2010-11-14 05:00:00	-0.0478288	0.0481474	0.0481474	0.0481474	0.0481474	0.0481474	2010-11-14 05:00:00	-0.0433321	0.0277186	0.0277186	0.0277186	0.0277186	0.0277186	2010-11-09 17:40:06	0.118991	-10.69	0.118991	0.118991	0.118991	0.118991	2010-11-14 05:00:04	0	0	0	0	0	0	0	0	0	0
2010-11-14 05:15:00	-0.049464	0.0495635	0.0495635	0.0495635	0.0495635	0.0495635	2010-11-14 05:15:00	-0.0445585	0.0284293	0.0284293	0.0284293	0.0284293	0.0284293	2010-11-09 17:50:06	0.119695	-10.8	0.119695	0.119695	0.119695	0.119695	2010-11-14 05:15:04	0	0	0	0	0	0	0	0	0	0
2010-11-14 05:30:00	-0.0482376	0.0481474	0.0481474	0.0481474	0.0481474	0.0481474	2010-11-14 05:30:00	-0.0433321	0.0277186	0.0277186	0.0277186	0.0277186	0.0277186	2010-11-09 18:00:06	0.118991	-10.8	0.118991	0.118991	0.118991	0.118991	2010-11-14 05:30:04	0	0	0	0	0	0	0	0	0	0
2010-11-14 05:45:00	-0.0478288	0.0481474	0.0481474	0.0481474	0.0481474	0.0481474	2010-11-14 05:45:00	-0.0429233	0.0284293	0.0284293	0.0284293	0.0284293	0.0284293	2010-11-09 18:10:06	0.119695	-10.79	0.119695	0.119695	0.119695	0.119695	2010-11-14 05:45:04	0	0	0	0	0	0	0	0	0	0
2010-11-14 06:00:00	-0.0466025	0.0474394	0.0474394	0.0474394	0.0474394	0.0474394	2010-11-14 06:00:00	-0.0421057	0.0284293	0.0284293	0.0284293	0.0284293	0.0284293	2010-11-09 18:20:06	0.119695	-10.78	0.119695	0.119695	0.119695	0.119695	2010-11-14 06:00:04	0	0	0	0	0	0	0	0	0	0
2010-11-14 06:15:00	-0.0461937	0.0474394	0.0474394	0.0474394	0.0474394	0.0474394	2010-11-14 06:15:00	-0.039653	0.0262971	0.0262971	0.0262971	0.0262971	0.0262971	2010-11-09 18:30:06	0.118991	-10.77	0.118991	0.118991	0.118991	0.118991	2010-11-14 06:15:04	0	0	0	0	0	0	0	0	0	0
2010-11-14 06:30:00	-0.0457849	0.0467313	0.0467313	0.0467313	0.0467313	0.0467313	2010-11-14 06:30:00	-0.0404706	0.0270078	0.0270078	0.0270078	0.0270078	0.0270078	2010-11-09 18:40:06	0.119695	-10.89	0.119695	0.119695	0.119695	0.119695	2010-11-14 06:30:04	0	0	0	0	0	0	0	0	0	0
2010-11-14 06:45:00	-0.0461937	0.0481474	0.0481474	0.0481474	0.0481474	0.0481474	2010-11-14 06:45:00	-0.0425145	0.02914	0.02914	0.02914	0.02914	0.02914	2010-11-09 18:50:06	0.121103	-10.95	0.121103	0.121103	0.121103	0.121103	2010-11-14 06:45:04	0	0	0	0	0	0	0	0	0	0
2010-11-14 07:00:00	-0.0478288	0.0488555	0.0488555	0.0488555	0.0488555	0.0488555	2010-11-14 07:00:00	-0.0400618	0.0284293	0.0284293	0.0284293	0.0284293	0.0284293	2010-11-09 19:00:06	0.122511	-11.13	0.122511	0.122511	0.122511	0.122511	2010-11-14 07:00:04	0	0	0	0	0	0	0	0	0	0
2010-11-14 07:15:00	-0.0441497	0.0453152	0.0453152	0.0453152	0.0453152	0.0453152	2010-11-14 07:15:00	-0.035565	0.0248756	0.0248756	0.0248756	0.0248756	0.0248756	2010-11-09 19:10:06	0.123215	-11.25	0.123215	0.123215	0.123215	0.123215	2010-11-14 07:15:04	0	0	0	0	0	0	0	0	0	0
2010-11-14 07:30:00	-0.0445585	0.0460233	0.0460233	0.0460233	0.0460233	0.0460233	2010-11-14 07:30:00	-0.039653	0.0284293	0.0284293	0.0284293	0.0284293	0.0284293	2010-11-09 19:20:06	0.123215	-11.25	0.123215	0.123215	0.123215	0.123215	2010-11-14 07:30:04	0	0	0	0	0	0	0	0	0	0
2010-11-14 07:45:00	-0.0441497	0.0460233	0.0460233	0.0460233	0.0460233	0.0460233	2010-11-14 07:45:00	-0.0388354	0.0284293	0.0284293	0.0284293	0.0284293	0.0284293	2010-11-09 19:30:06	0.123919	-11.19	0.123919	0.123919	0.123919	0.123919	2010-11-14 07:45:04	0	0	0	0	0	0	0	0	0	0
2010-11-14 08:00:00	-0.0453761	0.0474394	0.0474394	0.0474394	0.0474394	0.0474394	2010-11-14 08:00:00	-0.0367914	0.0277186	0.0277186	0.0277186	0.0277186	0.0277186	2010-11-09 19:40:06	0.123215	-11.13	0.123215	0.123215	0.123215	0.123215	2010-11-14 08:00:04	0	0	0	0	0	0	0	0	0	0
2010-11-14 08:15:00	-0.0470113	0.0488555	0.0488555	0.0488555	0.0488555	0.0488555	2010-11-14 08:15:00	-0.0388354	0.0298508	0.0298508	0.0298508	0.0298508	0.0298508	2010-11-09 19:50:06	0.123215	-11.24	0.123215	0.123215	0.123215	0.123215	2010-11-14 08:15:04	0	0	0	0	0	0	0	0	0	0
2010-11-14 08:30:00	-0.0433321	0.0467313	0.0467313	0.0467313	0.0467313	0.0467313	2010-11-14 08:30:00	-0.0343387	0.0270078	0.0270078	0.0270078	0.0270078	0.0270078	2010-11-09 20:00:06	0.123215	-11.24	0.123215	0.123215	0.123215	0.123215	2010-11-14 08:30:04	0	0	0	0	0	0	0	0	0	0
2010-11-14 08:45:00	-0.0408793	0.0460233	0.0460233	0.0460233	0.0460233	0.0460233	2010-11-14 08:45:00	-0.0367914	0.02914	0.02914	0.02914	0.02914	0.02914	2010-11-09 20:10:06	0.122511	-11.11	0.122511	0.122511	0.122511	0.122511	2010-11-14 08:45:04	0	0	0	0	0	0	0	0	0	0
2010-11-14 09:00:00	-0.039653	0.0446072	0.0446072	0.0446072	0.0446072	0.0446072	2010-11-14 09:00:00	-0.0347474	0.0284293	0.0284293	0.0284293	0.0284293	0.0284293	2010-11-09 20:20:06	0.122511	-11.16	0.122511	0.122511	0.122511	0.122511	2010-11-14 09:00:04	0	0	0	0	0	0	0	0	0	0
2010-11-14 09:15:00	-0.0400618	0.0446072	0.0446072	0.0446072	0.0446072	0.0446072	2010-11-14 09:15:00	-0.035565	0.02914	0.02914	0.02914	0.02914	0.02914	2010-11-09 20:30:06	0.121807	-11.1	0.121807	0.121807	0.121807	0.121807	2010-11-14 09:15:04	0	0	0	0	0	0	0	0	0	0
2010-11-14 09:30:00	-0.0425145	0.0474394	0.0474394	0.0474394	0.0474394	0.0474394	2010-11-14 09:30:00	-0.0388354	0.031983	0.031983	0.031983	0.031983	0.031983	2010-11-09 20:40:06	0.121807	-11.1	0.121807	0.121807	0.121807	0.121807	2010-11-14 09:30:04	0	0	0	0	0	0	0	0	0	0
2010-11-14 09:45:00	-0.0416969	0.0467313	0.0467313	0.0467313	0.0467313	0.0467313	2010-11-14 09:45:00	-0.0388354	0.0326937	0.0326937	0.0326937	0.0326937	0.0326937	2010-11-09 20:50:06	0.122511	-11.22	0.122511	0.122511	0.122511	0.122511	2010-11-14 09:45:04	0	0	0	0	0	0	0	0	0	0
2010-11-14 10:00:00	-0.0433321	0.0481474	0.0481474	0.0481474	0.0481474	0.0481474	2010-11-14 10:00:00	-0.0412881	0.0355366	0.0355366	0.0355366	0.0355366	0.0355366	2010-11-09 21:00:06	0.123919	-11.34	0.123919	0.123919	0.123919	0.123919	2010-11-14 10:00:04	0	0	0	0	0	0	0	0	0	0
2010-11-14 10:15:00	-0.0412881	0.0481474	0.0481474	0.0481474	0.0481474	0.0481474	2010-11-14 10:15:00	-0.0412881	0.0362474	0.0362474	0.0362474	0.0362474	0.0362474	2010-11-09 21:10:06	0.124624	-11.34	0.124624	0.124624	0.124624	0.124624	2010-11-14 10:15:04	0	0	0	0	0	0	0	0	0	0
2010-11-14 10:30:00	-0.0449673	0.0509796	0.0509796	0.0509796	0.0509796	0.0509796	2010-11-14 10:30:00	-0.0449673	0.0383796	0.0383796	0.0383796	0.0383796	0.0383796	2010-11-09 21:20:06	0.126032	-11.46	0.126032	0.126032	0.126032	0.126032	2010-11-14 10:30:04	0	0	0	0	0	0	0	0	0	0
2010-11-14 10:45:00	-0.0425145	0.0509796	0.0509796	0.0509796	0.0509796	0.0509796	2010-11-14 10:45:00	-0.0421057	0.0383796	0.0383796	0.0383796	0.0383796	0.0383796	2010-11-09 21:30:06	0.126032	-11.58	0.126032	0.126032	0.126032	0.126032	2010-11-14 10:45:04	0	0	0	0	0	0	0	0	0	0
2010-11-14 11:00:00	-0.0457849	0.0531038	0.0531038	0.0531038	0.0531038	0.0531038	2010-11-14 11:00:00	-0.0466025	0.0419332	0.0419332	0.0419332	0.0419332	0.0419332	2010-11-09 21:40:06	0.126032	-11.58	0.126032	0.126032	0.126032	0.126032	2010-11-14 11:00:04	0	0	0	0	0	0	0	0	0	0
2010-11-14 11:15:00	-0.0457849	0.0538118	0.0538118	0.0538118	0.0538118	0.0538118	2010-11-14 11:15:00	-0.0457849	0.0412225	0.0412225	0.0412225	0.0412225	0.0412225	2010-11-09 21:50:06	0.126032	-11.58	0.126032	0.126032	0.126032	0.126032	2010-11-14 11:15:04	0	0	0	0	0	0	0	0	0	0
2010-11-14 11:30:00	-0.0490552	0.056644	0.056644	0.056644	0.056644	0.056644	2010-11-14 11:30:00	-0.04742	0.0433547	0.0433547	0.0433547	0.0433547	0.0433547	2010-11-09 22:00:06	0.126032	-11.7	0.126032	0.126032	0.126032	0.126032	2010-11-14 11:30:04	0	0	0	0	0	0	0	0	0	0
2010-11-14 11:45:00	-0.0502816	0.0587682	0.0587682	0.0587682	0.0587682	0.0587682	2010-11-14 11:45:00	-0.0478288	0.0440654	0.0440654	0.0440654	0.0440654	0.0440654	2010-11-09 22:10:06	0.12744	-11.7	0.12744	0.12744	0.12744	0.12744	2010-11-14 11:45:04	0	0	0	0	0	0	0	0	0	0
2010-11-14 12:00:00	-0.0535519	0.0623084	0.0623084	0.0623084	0.0623084	0.0623084	2010-11-14 12:00:00	-0.0510992	0.0476191	0.0476191	0.0476191	0.0476191	0.0476191	2010-11-09 22:20:06	0.126736	-11.7	0.126736	0.126736	0.126736	0.126736	2010-11-14 12:00:04	0	0	0	0	0	0	0	0	0	0
2010-11-14 12:15:00	-0.0539607	0.0630165	0.0630165	0.0630165	0.0630165	0.0630165	2010-11-14 12:15:00	-0.0535519	0.0483298	0.0483298	0.0483298	0.0483298	0.0483298	2010-11-09 22:30:06	0.128144	-11.83	0.128144	0.128144	0.128144	0.128144	2010-11-14 12:15:04	0	0	0	0	0	0	0	0	0	0
2010-11-14 12:30:00	-0.0568223	0.0665567	0.0665567	0.0665567	0.0665567	0.0665567	2010-11-14 12:30:00	-0.0560047	0.050462	0.050462	0.050462	0.050462	0.050462	2010-11-09 22:40:06	0.12744	-11.83	0.12744	0.12744	0.12744	0.12744	2010-11-14 12:30:04	0	0	0	0	0	0	0	0	0	0
2010-11-14 12:45:00	-0.0580487	0.0679728	0.0679728	0.0679728	0.0679728	0.0679728	2010-11-14 12:45:00	-0.0551871	0.050462	0.050462	0.050462	0.050462	0.050462	2010-11-09 22:50:06	0.128144	-11.83	0.128144	0.128144	0.128144	0.128144	2010-11-14 12:45:04	0	0	0	0	0	0	0	0	0	0
2010-11-14 13:00:00	-0.0580487	0.0672648	0.0672648	0.0672648	0.0672648	0.0672648	2010-11-14 13:00:00	-0.0560047	0.0511728	0.0511728	0.0511728	0.0511728	0.0511728	2010-11-09 23:00:06	0.128848	-11.95	0.128848	0.128848	0.128848	0.128848	2010-11-14 13:00:04	0	0	0	0	0	0	0	0	0	0
2010-11-14 13:15:00	-0.0588663	0.0686809	0.0686809	0.0686809	0.0686809	0.0686809	2010-11-14 13:15:00	-0.0568223	0.0518835	0.0518835	0.0518835	0.0518835	0.0518835	2010-11-09 23:10:06	0.130256	-12.07	0.130256	0.130256	0.130256	0.130256	2010-11-14 13:15:04	0	0	0	0	0	0	0	0	0	0
2010-11-14 13:30:00	-0.0580487	0.0679728	0.0679728	0.0679728	0.0679728	0.0679728	2010-11-14 13:30:00	-0.0588663	0.0533049	0.0533049	0.0533049	0.0533049	0.0533049	2010-11-09 23:20:06	0.130256	-12.07	0.130256	0.130256	0.130256	0.130256	2010-11-14 13:30:04	0	0	0	0	0	0	0	0	0	0
2010-11-14 13:45:00	-0.061319	0.070097	0.070097	0.070097	0.070097	0.070097	2010-11-14 13:45:00	-0.061319	0.0547264	0.0547264	0.0547264	0.0547264	0.0547264	2010-11-09 23:30:06	0.130256	-12.07	0.130256	0.130256	0.130256	0.130256	2010-11-14 13:45:04	0	0	0	0	0	0	0	0	0	0
2010-11-14 14:00:00	-0.0617278	0.070805	0.070805	0.070805	0.070805	0.070805	2010-11-14 14:00:00	-0.0625454	0.0547264	0.0547264	0.0547264	0.0547264	0.0547264	2010-11-09 23:40:06	0.131664	-12.19	0.131664	0.131664	0.131664	0.131664	2010-11-14 14:00:04	0	0	0	0	0	0	0	0	0	0
2010-11-14 14:15:00	-0.0617278	0.070805	0.070805	0.070805	0.070805	0.070805	2010-11-14 14:15:00	-0.061319	0.0540157	0.0540157	0.0540157	0.0540157	0.0540157	2010-11-09 23:50:06	0.133073	-12.31	0.133073	0.133073	0.133073	0.133073	2010-11-14 14:15:04	0	0	0	0	0	0	0	0	0	0
2010-11-14 14:30:00	-0.0670421	0.0743453	0.0743453	0.0743453	0.0743453	0.0743453	2010-11-14 14:30:00	-0.0641806	0.0561479	0.0561479	0.0561479	0.0561479	0.0561479	2010-11-09 23:58:56	0.135185	-12.56	0.135185	0.135185	0.135185	0.135185	2010-11-14 14:30:04	0	0	0	0	0	0	0	0	0	0
2010-11-14 14:45:00	-0.0625454	0.0715131	0.0715131	0.0715131	0.0715131	0.0715131	2010-11-14 14:45:00	-0.0621366	0.0547264	0.0547264	0.0547264	0.0547264	0.0547264	2010-11-10 00:00:06	0.134481	-12.56	0.134481	0.134481	0.134481	0.134481	2010-11-14 14:45:04	0	0	0	0	0	0	0	0	0	0
2010-11-14 15:00:00	-0.0596838	0.0686809	0.0686809	0.0686809	0.0686809	0.0686809	2010-11-14 15:00:00	-0.0592751	0.0511728	0.0511728	0.0511728	0.0511728	0.0511728	2010-11-10 00:10:06	0.135889	-12.68	0.135889	0.135889	0.135889	0.135889	2010-11-14 15:00:04	0	0	0	0	0	0	0	0	0	0
2010-11-14 15:15:00	-0.061319	0.0693889	0.0693889	0.0693889	0.0693889	0.0693889	2010-11-14 15:15:00	-0.061319	0.0525942	0.0525942	0.0525942	0.0525942	0.0525942	2010-11-10 00:20:06	0.137297	-12.8	0.137297	0.137297	0.137297	0.137297	2010-11-14 15:15:04	0	0	0	0	0	0	0	0	0	0
2010-11-14 15:30:00	-0.0617278	0.070097	0.070097	0.070097	0.070097	0.070097	2010-11-14 15:30:00	-0.0617278	0.0533049	0.0533049	0.0533049	0.0533049	0.0533049	2010-11-10 00:30:06	0.138705	-12.93	0.138705	0.138705	0.138705	0.138705	2010-11-14 15:30:04	0	0	0	0	0	0	0	0	0	0
2010-11-14 15:45:00	-0.0605014	0.0693889	0.0693889	0.0693889	0.0693889	0.0693889	2010-11-14 15:45:00	-0.063363	0.0533049	0.0533049	0.0533049	0.0533049	0.0533049	2010-11-10 00:40:06	0.139409	-13.05	0.139409	0.139409	0.139409	0.139409	2010-11-14 15:45:04	0	0	0	0	0	0	0	0	0	0
2010-11-14 16:00:00	-0.0617278	0.0693889	0.0693889	0.0693889	0.0693889	0.0693889	2010-11-14 16:00:00	-0.0637718	0.0518835	0.0518835	0.0518835	0.0518835	0.0518835	2010-11-10 00:50:06	0.140818	-13.17	0.140818	0.140818	0.140818	0.140818	2010-11-14 16:00:04	0	0	0	0	0	0	0	0	0	0
2010-11-14 16:15:00	-0.0625454	0.0693889	0.0693889	0.0693889	0.0693889	0.0693889	2010-11-14 16:15:00	-0.0605014	0.0511728	0.0511728	0.0511728	0.0511728	0.0511728	2010-11-10 01:00:06	0.141522	-13.17	0.141522	0.141522	0.141522	0.141522	2010-11-14 16:15:03	0	0	0	0	0	0	0	0	0	0
2010-11-14 16:30:00	-0.0605014	0.0679728	0.0679728	0.0679728	0.0679728	0.0679728	2010-11-14 16:30:00	-0.0625454	0.0518835	0.0518835	0.0518835	0.0518835	0.0518835	2010-11-10 01:10:06	0.141522	-13.29	0.141522	0.141522	0.141522	0.141522	2010-11-14 16:30:03	0	0	0	0	0	0	0	0	0	0
2010-11-14 16:45:00	-0.061319	0.0686809	0.0686809	0.0686809	0.0686809	0.0686809	2010-11-14 16:45:00	-0.063363	0.0511728	0.0511728	0.0511728	0.0511728	0.0511728	2010-11-10 01:20:06	0.14293	-13.29	0.14293	0.14293	0.14293	0.14293	2010-11-14 16:45:03	0	0	0	0	0	0	0	0	0	0
2010-11-14 17:00:00	-0.063363	0.070097	0.070097	0.070097	0.070097	0.070097	2010-11-14 17:00:00	-0.0649982	0.0518835	0.0518835	0.0518835	0.0518835	0.0518835	2010-11-10 01:30:06	0.142226	-13.29	0.142226	0.142226	0.142226	0.142226	2010-11-14 17:00:03	0	0	0	0	0	0	0	0	0	0
2010-11-14 17:15:00	-0.0621366	0.0679728	0.0679728	0.0679728	0.0679728	0.0679728	2010-11-14 17:15:00	-0.0621366	0.0490406	0.0490406	0.0490406	0.0490406	0.0490406	2010-11-10 01:40:06	0.14293	-13.41	0.14293	0.14293	0.14293	0.14293	2010-11-14 17:15:03	0	0	0	0	0	0	0	0	0	0
2010-11-14 17:30:00	-0.0637718	0.0686809	0.0686809	0.0686809	0.0686809	0.0686809	2010-11-14 17:30:00	-0.0617278	0.0497513	0.0497513	0.0497513	0.0497513	0.0497513	2010-11-10 01:50:06	0.144338	-13.47	0.144338	0.144338	0.144338	0.144338	2010-11-14 17:30:03	0	0	0	0	0	0	0	0	0	0
2010-11-14 17:45:00	-0.061319	0.0672648	0.0672648	0.0672648	0.0672648	0.0672648	2010-11-14 17:45:00	-0.061319	0.0483298	0.0483298	0.0483298	0.0483298	0.0483298	2010-11-10 02:00:06	0.14293	-13.41	0.14293	0.14293	0.14293	0.14293	2010-11-14 17:45:03	0	0	0	0	0	0	0	0	0	0
2010-11-14 18:00:00	-0.0600926	0.0658487	0.0658487	0.0658487	0.0658487	0.0658487	2010-11-14 18:00:00	-0.0621366	0.0483298	0.0483298	0.0483298	0.0483298	0.0483298	2010-11-10 02:10:06	0.145042	-13.55	0.145042	0.145042	0.145042	0.145042	2010-11-14 18:00:03	0	0	0	0	0	0	0	0	0	0
2010-11-14 18:15:00	-0.0629542	0.0679728	0.0679728	0.0679728	0.0679728	0.0679728	2010-11-14 18:15:00	-0.0641806	0.050462	0.050462	0.050462	0.050462	0.050462	2010-11-10 02:20:06	0.145746	-13.66	0.145746	0.145746	0.145746	0.145746	2010-11-14 18:15:03	0	0	0	0	0	0	0	0	0	0
2010-11-14 18:30:00	-0.0649982	0.0693889	0.0693889	0.0693889	0.0693889	0.0693889	2010-11-14 18:30:00	-0.0649982	0.0511728	0.0511728	0.0511728	0.0511728	0.0511728	2010-11-10 02:30:06	0.149971	-14.03	0.149971	0.149971	0.149971	0.149971	2010-11-14 18:30:03	0	0	0	0	0	0	0	0	0	0
2010-11-14 18:45:00	-0.0649982	0.070097	0.070097	0.070097	0.070097	0.070097	2010-11-14 18:45:00	-0.0641806	0.0497513	0.0497513	0.0497513	0.0497513	0.0497513	2010-11-10 02:40:06	0.152083	-14.15	0.152083	0.152083	0.152083	0.152083	2010-11-14 18:45:03	0	0	0	0	0	0	0	0	0	0
2010-11-14 19:00:00	-0.0649982	0.0693889	0.0693889	0.0693889	0.0693889	0.0693889	2010-11-14 19:00:00	-0.0637718	0.0490406	0.0490406	0.0490406	0.0490406	0.0490406	2010-11-10 02:50:06	0.154195	-14.39	0.154195	0.154195	0.154195	0.154195	2010-11-14 19:00:03	0	0	0	0	0	0	0	0	0	0
2010-11-14 19:15:00	-0.0658158	0.070805	0.070805	0.070805	0.070805	0.070805	2010-11-14 19:15:00	-0.0625454	0.0490406	0.0490406	0.0490406	0.0490406	0.0490406	2010-11-10 03:00:06	0.154899	-14.39	0.154899	0.154899	0.154899	0.154899	2010-11-14 19:15:03	0	0	0	0	0	0	0	0	0	0
2010-11-14 19:30:00	-0.0658158	0.070805	0.070805	0.070805	0.070805	0.070805	2010-11-14 19:30:00	-0.0617278	0.0476191	0.0476191	0.0476191	0.0476191	0.0476191	2010-11-10 03:10:06	0.157012	-14.64	0.157012	0.157012	0.157012	0.157012	2010-11-14 19:30:03	0	0	0	0	0	0	0	0	0	0
2010-11-14 19:45:00	-0.0662245	0.070805	0.070805	0.070805	0.070805	0.070805	2010-11-14 19:45:00	-0.0621366	0.0490406	0.0490406	0.0490406	0.0490406	0.0490406	2010-11-10 03:20:06	0.157012	-14.58	0.157012	0.157012	0.157012	0.157012	2010-11-14 19:45:03	0	0	0	0	0	0	0	0	0	0
2010-11-14 20:00:00	-0.0637718	0.0693889	0.0693889	0.0693889	0.0693889	0.0693889	2010-11-14 20:00:00	-0.063363	0.0497513	0.0497513	0.0497513	0.0497513	0.0497513	2010-11-10 03:30:06	0.15842	-14.7	0.15842	0.15842	0.15842	0.15842	2010-11-14 20:00:03	0	0	0	0	0	0	0	0	0	0
2010-11-14 20:15:00	-0.0641806	0.0693889	0.0693889	0.0693889	0.0693889	0.0693889	2010-11-14 20:15:00	-0.0605014	0.0483298	0.0483298	0.0483298	0.0483298	0.0483298	2010-11-10 03:40:06	0.157716	-14.66	0.157716	0.157716	0.157716	0.157716	2010-11-14 20:15:03	0	0	0	0	0	0	0	0	0	0
2010-11-14 20:30:00	-0.0629542	0.0686809	0.0686809	0.0686809	0.0686809	0.0686809	2010-11-14 20:30:00	-0.0605014	0.0497513	0.0497513	0.0497513	0.0497513	0.0497513	2010-11-10 03:50:06	0.15842	-14.77	0.15842	0.15842	0.15842	0.15842	2010-11-14 20:30:03	0	0	0	0	0	0	0	0	0	0
2010-11-14 20:45:00	-0.0641806	0.0693889	0.0693889	0.0693889	0.0693889	0.0693889	2010-11-14 20:45:00	-0.0621366	0.050462	0.050462	0.050462	0.050462	0.050462	2010-11-10 04:00:06	0.160532	-14.9	0.160532	0.160532	0.160532	0.160532	2010-11-14 20:45:03	0	0	0	0	0	0	0	0	0	0
2010-11-14 21:00:00	-0.0625454	0.0679728	0.0679728	0.0679728	0.0679728	0.0679728	2010-11-14 21:00:00	-0.063363	0.0511728	0.0511728	0.0511728	0.0511728	0.0511728	2010-11-10 04:10:06	0.16194	-15.15	0.16194	0.16194	0.16194	0.16194	2010-11-14 21:00:03	0	0	0	0	0	0	0	0	0	0
2010-11-14 21:15:00	-0.0596838	0.0658487	0.0658487	0.0658487	0.0658487	0.0658487	2010-11-14 21:15:00	-0.061319	0.0511728	0.0511728	0.0511728	0.0511728	0.0511728	2010-11-10 04:20:06	0.160532	-14.9	0.160532	0.160532	0.160532	0.160532	2010-11-14 21:15:03	0	0	0	0	0	0	0	0	0	0
2010-11-14 21:30:00	-0.0596838	0.0651406	0.0651406	0.0651406	0.0651406	0.0651406	2010-11-14 21:30:00	-0.0588663	0.0497513	0.0497513	0.0497513	0.0497513	0.0497513	2010-11-10 04:30:06	0.16194	-15.01	0.16194	0.16194	0.16194	0.16194	2010-11-14 21:30:03	0	0	0	0	0	0	0	0	0	0
2010-11-14 21:45:00	-0.0617278	0.0665567	0.0665567	0.0665567	0.0665567	0.0665567	2010-11-14 21:45:00	-0.0592751	0.050462	0.050462	0.050462	0.050462	0.050462	2010-11-10 04:40:06	0.161236	-14.88	0.161236	0.161236	0.161236	0.161236	2010-11-14 21:45:03	0	0	0	0	0	0	0	0	0	0
2010-11-14 22:00:00	-0.063363	0.0686809	0.0686809	0.0686809	0.0686809	0.0686809	2010-11-14 22:00:00	-0.0621366	0.0518835	0.0518835	0.0518835	0.0518835	0.0518835	2010-11-10 04:50:06	0.157716	-14.64	0.157716	0.157716	0.157716	0.157716	2010-11-14 22:00:03	0	0	0	0	0	0	0	0	0	0
2010-11-14 22:15:00	-0.063363	0.0693889	0.0693889	0.0693889	0.0693889	0.0693889	2010-11-14 22:15:00	-0.0600926	0.0511728	0.0511728	0.0511728	0.0511728	0.0511728	2010-11-10 05:00:06	0.159124	-14.76	0.159124	0.159124	0.159124	0.159124	2010-11-14 22:15:03	0	0	0	0	0	0	0	0	0	0
2010-11-14 22:30:00	-0.0637718	0.070805	0.070805	0.070805	0.070805	0.070805	2010-11-14 22:30:00	-0.0600926	0.0525942	0.0525942	0.0525942	0.0525942	0.0525942	2010-11-10 05:10:06	0.159124	-14.76	0.159124	0.159124	0.159124	0.159124	2010-11-14 22:30:03	0	0	0	0	0	0	0	0	0	0
2010-11-14 22:45:00	-0.0617278	0.0686809	0.0686809	0.0686809	0.0686809	0.0686809	2010-11-14 22:45:00	-0.0605014	0.0533049	0.0533049	0.0533049	0.0533049	0.0533049	2010-11-10 05:20:06	0.15842	-14.7	0.15842	0.15842	0.15842	0.15842	2010-11-14 22:45:03	0	0	0	0	0	0	0	0	0	0
2010-11-14 23:00:00	-0.061319	0.0679728	0.0679728	0.0679728	0.0679728	0.0679728	2010-11-14 23:00:00	-0.0609102	0.0533049	0.0533049	0.0533049	0.0533049	0.0533049	2010-11-10 05:30:06	0.159828	-14.76	0.159828	0.159828	0.159828	0.159828	2010-11-14 23:00:03	0	0	0	0	0	0	0	0	0	0
2010-11-14 23:15:00	-0.0625454	0.0693889	0.0693889	0.0693889	0.0693889	0.0693889	2010-11-14 23:15:00	-0.0600926	0.0525942	0.0525942	0.0525942	0.0525942	0.0525942	2010-11-10 05:40:06	0.162644	-14.98	0.162644	0.162644	0.162644	0.162644	2010-11-14 23:15:03	0	0	0	0	0	0	0	0	0	0
2010-11-14 23:30:00	-0.0625454	0.0686809	0.0686809	0.0686809	0.0686809	0.0686809	2010-11-14 23:30:00	-0.0596838	0.0533049	0.0533049	0.0533049	0.0533049	0.0533049	2010-11-10 05:46:26	0.163348	-15.1	0.163348	0.163348	0.163348	0.163348	2010-11-14 23:30:03	0	0	0	0	0	0	0	0	0	0
2010-11-14 23:45:00	-0.061319	0.0693889	0.0693889	0.0693889	0.0693889	0.0693889	2010-11-14 23:45:00	-0.0588663	0.0518835	0.0518835	0.0518835	0.0518835	0.0518835	2010-11-10 05:50:06	0.16194	-14.97	0.16194	0.16194	0.16194	0.16194	2010-11-14 23:45:03	0	0	0	0	0	0	0	0	0	0
2010-11-15	-0.0617278	0.0693889	0.0693889	0.0693889	0.0693889	0.0693889	2010-11-15	-0.0592751	0.0533049	0.0533049	0.0533049	0.0533049	0.0533049	2010-11-10 06:00:06	0.16194	-14.97	0.16194	0.16194	0.16194	0.16194	2010-11-15 00:00:03	0	0	0	0	0	0	0	0	0	0
2010-11-15 00:15:00	-0.0625454	0.070805	0.070805	0.070805	0.070805	0.070805	2010-11-15 00:15:00	-0.0609102	0.0540157	0.0540157	0.0540157	0.0540157	0.0540157	2010-11-10 06:10:06	0.160532	-14.72	0.160532	0.160532	0.160532	0.160532	2010-11-15 00:15:03	0	0	0	0	0	0	0	0	0	0
2010-11-15 00:30:00	-0.0649982	0.0722211	0.0722211	0.0722211	0.0722211	0.0722211	2010-11-15 00:30:00	-0.061319	0.0547264	0.0547264	0.0547264	0.0547264	0.0547264	2010-11-10 06:20:06	0.159124	-14.6	0.159124	0.159124	0.159124	0.159124	2010-11-15 00:30:03	0	0	0	0	0	0	0	0	0	0
2010-11-15 00:45:00	-0.065407	0.0736372	0.0736372	0.0736372	0.0736372	0.0736372	2010-11-15 00:45:00	-0.061319	0.0547264	0.0547264	0.0547264	0.0547264	0.0547264	2010-11-10 06:30:06	0.159124	-14.72	0.159124	0.159124	0.159124	0.159124	2010-11-15 00:45:03	0	0	0	0	0	0	0	0	0	0
2010-11-15 01:00:00	-0.0670421	0.0750533	0.0750533	0.0750533	0.0750533	0.0750533	2010-11-15 01:00:00	-0.0621366	0.0561479	0.0561479	0.0561479	0.0561479	0.0561479	2010-11-10 06:40:06	0.154195	-14.24	0.154195	0.154195	0.154195	0.154195	2010-11-15 01:00:03	0	0	0	0	0	0	0	0	0	0
2010-11-15 01:15:00	-0.0674509	0.0757614	0.0757614	0.0757614	0.0757614	0.0757614	2010-11-15 01:15:00	-0.0645894	0.0575693	0.0575693	0.0575693	0.0575693	0.0575693	2010-11-10 06:50:06	0.154195	-14.23	0.154195	0.154195	0.154195	0.154195	2010-11-15 01:15:03	0	0	0	0	0	0	0	0	0	0
2010-11-15 01:30:00	-0.065407	0.0736372	0.0736372	0.0736372	0.0736372	0.0736372	2010-11-15 01:30:00	-0.0637718	0.0575693	0.0575693	0.0575693	0.0575693	0.0575693	2010-11-10 07:00:06	0.153491	-14.11	0.153491	0.153491	0.153491	0.153491	2010-11-15 01:30:03	0	0	0	0	0	0	0	0	0	0
2010-11-15 01:45:00	-0.0658158	0.0743453	0.0743453	0.0743453	0.0743453	0.0743453	2010-11-15 01:45:00	-0.063363	0.0561479	0.0561479	0.0561479	0.0561479	0.0561479	2010-11-10 07:10:06	0.154195	-14.11	0.154195	0.154195	0.154195	0.154195	2010-11-15 01:45:03	0	0	0	0	0	0	0	0	0	0
2010-11-15 02:00:00	-0.0649982	0.0736372	0.0736372	0.0736372	0.0736372	0.0736372	2010-11-15 02:00:00	-0.0637718	0.0568586	0.0568586	0.0568586	0.0568586	0.0568586	2010-11-10 07:20:06	0.154195	-14.11	0.154195	0.154195	0.154195	0.154195	2010-11-15 02:00:03	0	0	0	0	0	0	0	0	0	0
2010-11-15 02:15:00	-0.0645894	0.0729292	0.0729292	0.0729292	0.0729292	0.0729292	2010-11-15 02:15:00	-0.0617278	0.0554371	0.0554371	0.0554371	0.0554371	0.0554371	2010-11-10 07:30:06	0.152083	-13.87	0.152083	0.152083	0.152083	0.152083	2010-11-15 02:15:03	0	0	0	0	0	0	0	0	0	0
2010-11-15 02:30:00	-0.0649982	0.0736372	0.0736372	0.0736372	0.0736372	0.0736372	2010-11-15 02:30:00	-0.0621366	0.0547264	0.0547264	0.0547264	0.0547264	0.0547264	2010-11-10 07:40:06	0.152787	-14.01	0.152787	0.152787	0.152787	0.152787	2010-11-15 02:30:03	0	0	0	0	0	0	0	0	0	0
2010-11-15 02:45:00	-0.0666333	0.0736372	0.0736372	0.0736372	0.0736372	0.0736372	2010-11-15 02:45:00	-0.0637718	0.0561479	0.0561479	0.0561479	0.0561479	0.0561479	2010-11-10 07:50:06	0.152083	-13.89	0.152083	0.152083	0.152083	0.152083	2010-11-15 02:45:03	0	0	0	0	0	0	0	0	0	0
2010-11-15 03:00:00	-0.0666333	0.0736372	0.0736372	0.0736372	0.0736372	0.0736372	2010-11-15 03:00:00	-0.0645894	0.0561479	0.0561479	0.0561479	0.0561479	0.0561479	2010-11-10 08:00:06	0.149971	-13.65	0.149971	0.149971	0.149971	0.149971	2010-11-15 03:00:03	0	0	0	0	0	0	0	0	0	0
2010-11-15 03:15:00	-0.0666333	0.0736372	0.0736372	0.0736372	0.0736372	0.0736372	2010-11-15 03:15:00	-0.0637718	0.0554371	0.0554371	0.0554371	0.0554371	0.0554371	2010-11-10 08:10:06	0.149267	-13.53	0.149267	0.149267	0.149267	0.149267	2010-11-15 03:15:03	0	0	0	0	0	0	0	0	0	0
2010-11-15 03:30:00	-0.0674509	0.0743453	0.0743453	0.0743453	0.0743453	0.0743453	2010-11-15 03:30:00	-0.0645894	0.0561479	0.0561479	0.0561479	0.0561479	0.0561479	2010-11-10 08:20:06	0.148563	-13.55	0.148563	0.148563	0.148563	0.148563	2010-11-15 03:30:03	0	0	0	0	0	0	0	0	0	0
2010-11-15 03:45:00	-0.0666333	0.0736372	0.0736372	0.0736372	0.0736372	0.0736372	2010-11-15 03:45:00	-0.0649982	0.0554371	0.0554371	0.0554371	0.0554371	0.0554371	2010-11-10 08:30:06	0.149971	-13.56	0.149971	0.149971	0.149971	0.149971	2010-11-15 03:45:03	0	0	0	0	0	0	0	0	0	0
2010-11-15 04:00:00	-0.0670421	0.0736372	0.0736372	0.0736372	0.0736372	0.0736372	2010-11-15 04:00:00	-0.0637718	0.0540157	0.0540157	0.0540157	0.0540157	0.0540157	2010-11-10 08:40:06	0.149971	-13.69	0.149971	0.149971	0.149971	0.149971	2010-11-15 04:00:03	0	0	0	0	0	0	0	0	0	0
2010-11-15 04:15:00	-0.0641806	0.0715131	0.0715131	0.0715131	0.0715131	0.0715131	2010-11-15 04:15:00	-0.0621366	0.0525942	0.0525942	0.0525942	0.0525942	0.0525942	2010-11-10 08:50:06	0.150675	-13.69	0.150675	0.150675	0.150675	0.150675	2010-11-15 04:15:03	0	0	0	0	0	0	0	0	0	0
2010-11-15 04:30:00	-0.0645894	0.0715131	0.0715131	0.0715131	0.0715131	0.0715131	2010-11-15 04:30:00	-0.0625454	0.0525942	0.0525942	0.0525942	0.0525942	0.0525942	2010-11-10 09:00:06	0.151379	-13.69	0.151379	0.151379	0.151379	0.151379	2010-11-15 04:30:03	0	0	0	0	0	0	0	0	0	0
2010-11-15 04:45:00	-0.0649982	0.070805	0.070805	0.070805	0.070805	0.070805	2010-11-15 04:45:00	-0.065407	0.0540157	0.0540157	0.0540157	0.0540157	0.0540157	2010-11-10 09:10:06	0.152083	-13.7	0.152083	0.152083	0.152083	0.152083	2010-11-15 04:45:03	0	0	0	0	0	0	0	0	0	0
2010-11-15 05:00:00	-0.0645894	0.070805	0.070805	0.070805	0.070805	0.070805	2010-11-15 05:00:00	-0.0625454	0.0518835	0.0518835	0.0518835	0.0518835	0.0518835	2010-11-10 09:20:06	0.151379	-13.72	0.151379	0.151379	0.151379	0.151379	2010-11-15 05:00:03	0	0	0	0	0	0	0	0	0	0
2010-11-15 05:15:00	-0.065407	0.0715131	0.0715131	0.0715131	0.0715131	0.0715131	2010-11-15 05:15:00	-0.0637718	0.0518835	0.0518835	0.0518835	0.0518835	0.0518835	2010-11-10 09:30:06	0.151379	-13.6	0.151379	0.151379	0.151379	0.151379	2010-11-15 05:15:03	0	0	0	0	0	0	0	0	0	0
2010-11-15 05:30:00	-0.0670421	0.0722211	0.0722211	0.0722211	0.0722211	0.0722211	2010-11-15 05:30:00	-0.0645894	0.0525942	0.0525942	0.0525942	0.0525942	0.0525942	2010-11-10 09:40:06	0.152083	-13.73	0.152083	0.152083	0.152083	0.152083	2010-11-15 05:30:03	0	0	0	0	0	0	0	0	0	0
2010-11-15 05:45:00	-0.0649982	0.070805	0.070805	0.070805	0.070805	0.070805	2010-11-15 05:45:00	-0.0625454	0.050462	0.050462	0.050462	0.050462	0.050462	2010-11-10 09:50:06	0.152083	-13.74	0.152083	0.152083	0.152083	0.152083	2010-11-15 05:45:03	0	0	0	0	0	0	0	0	0	0
2010-11-15 06:00:00	-0.0649982	0.070097	0.070097	0.070097	0.070097	0.070097	2010-11-15 06:00:00	-0.0600926	0.0490406	0.0490406	0.0490406	0.0490406	0.0490406	2010-11-10 10:00:06	0.151379	-13.62	0.151379	0.151379	0.151379	0.151379	2010-11-15 06:00:03	0	0	0	0	0	0	0	0	0	0
2010-11-15 06:15:00	-0.0637718	0.0686809	0.0686809	0.0686809	0.0686809	0.0686809	2010-11-15 06:15:00	-0.0592751	0.0483298	0.0483298	0.0483298	0.0483298	0.0483298	2010-11-10 10:10:06	0.152083	-13.75	0.152083	0.152083	0.152083	0.152083	2010-11-15 06:15:03	0	0	0	0	0	0	0	0	0	0
2010-11-15 06:30:00	-0.0637718	0.0693889	0.0693889	0.0693889	0.0693889	0.0693889	2010-11-15 06:30:00	-0.0600926	0.0490406	0.0490406	0.0490406	0.0490406	0.0490406	2010-11-10 10:20:06	0.151379	-13.63	0.151379	0.151379	0.151379	0.151379	2010-11-15 06:30:03	0	0	0	0	0	0	0	0	0	0
2010-11-15 06:45:00	-0.063363	0.0686809	0.0686809	0.0686809	0.0686809	0.0686809	2010-11-15 06:45:00	-0.0588663	0.0476191	0.0476191	0.0476191	0.0476191	0.0476191	2010-11-10 10:30:06	0.151379	-13.64	0.151379	0.151379	0.151379	0.151379	2010-11-15 06:45:03	0	0	0	0	0	0	0	0	0	0
2010-11-15 07:00:00	-0.0617278	0.0672648	0.0672648	0.0672648	0.0672648	0.0672648	2010-11-15 07:00:00	-0.0568223	0.0454869	0.0454869	0.0454869	0.0454869	0.0454869	2010-11-10 10:40:06	0.151379	-13.64	0.151379	0.151379	0.151379	0.151379	2010-11-15 07:00:03	0	0	0	0	0	0	0	0	0	0
2010-11-15 07:15:00	-0.0605014	0.0651406	0.0651406	0.0651406	0.0651406	0.0651406	2010-11-15 07:15:00	-0.0555959	0.0447762	0.0447762	0.0447762	0.0447762	0.0447762	2010-11-10 10:50:06	0.151379	-13.64	0.151379	0.151379	0.151379	0.151379	2010-11-15 07:15:03	0	0	0	0	0	0	0	0	0	0
2010-11-15 07:30:00	-0.0580487	0.0637245	0.0637245	0.0637245	0.0637245	0.0637245	2010-11-15 07:30:00	-0.0539607	0.0440654	0.0440654	0.0440654	0.0440654	0.0440654	2010-11-10 11:00:06	0.152083	-13.82	0.152083	0.152083	0.152083	0.152083	2010-11-15 07:30:03	0	0	0	0	0	0	0	0	0	0
2010-11-15 07:45:00	-0.0564135	0.0630165	0.0630165	0.0630165	0.0630165	0.0630165	2010-11-15 07:45:00	-0.0531432	0.042644	0.042644	0.042644	0.042644	0.042644	2010-11-10 11:10:06	0.152083	-13.76	0.152083	0.152083	0.152083	0.152083	2010-11-15 07:45:03	0	0	0	0	0	0	0	0	0	0
2010-11-15 08:00:00	-0.0551871	0.0608923	0.0608923	0.0608923	0.0608923	0.0608923	2010-11-15 08:00:00	-0.0510992	0.0419332	0.0419332	0.0419332	0.0419332	0.0419332	2010-11-10 11:20:06	0.152787	-13.78	0.152787	0.152787	0.152787	0.152787	2010-11-15 08:00:03	0	0	0	0	0	0	0	0	0	0
2010-11-15 08:15:00	-0.0531432	0.0601843	0.0601843	0.0601843	0.0601843	0.0601843	2010-11-15 08:15:00	-0.0506904	0.0412225	0.0412225	0.0412225	0.0412225	0.0412225	2010-11-10 11:30:06	0.157012	-14.09	0.157012	0.157012	0.157012	0.157012	2010-11-15 08:15:03	0	0	0	0	0	0	0	0	0	0
2010-11-15 08:30:00	-0.0506904	0.0587682	0.0587682	0.0587682	0.0587682	0.0587682	2010-11-15 08:30:00	-0.0490552	0.0405118	0.0405118	0.0405118	0.0405118	0.0405118	2010-11-10 11:40:06	0.157012	-14.16	0.157012	0.157012	0.157012	0.157012	2010-11-15 08:30:03	0	0	0	0	0	0	0	0	0	0
2010-11-15 08:45:00	-0.0510992	0.0587682	0.0587682	0.0587682	0.0587682	0.0587682	2010-11-15 08:45:00	-0.0486464	0.0412225	0.0412225	0.0412225	0.0412225	0.0412225	2010-11-10 11:50:06	0.157012	-14.16	0.157012	0.157012	0.157012	0.157012	2010-11-15 08:45:03	0	0	0	0	0	0	0	0	0	0
2010-11-15 09:00:00	-0.0535519	0.0594762	0.0594762	0.0594762	0.0594762	0.0594762	2010-11-15 09:00:00	-0.0478288	0.0412225	0.0412225	0.0412225	0.0412225	0.0412225	2010-11-10 12:00:06	0.157716	-14.24	0.157716	0.157716	0.157716	0.157716	2010-11-15 09:00:03	0	0	0	0	0	0	0	0	0	0
2010-11-15 09:15:00	-0.051508	0.0594762	0.0594762	0.0594762	0.0594762	0.0594762	2010-11-15 09:15:00	-0.0478288	0.0419332	0.0419332	0.0419332	0.0419332	0.0419332	2010-11-10 12:10:06	0.157012	-14.19	0.157012	0.157012	0.157012	0.157012	2010-11-15 09:15:03	0	0	0	0	0	0	0	0	0	0
2010-11-15 09:30:00	-0.0510992	0.0594762	0.0594762	0.0594762	0.0594762	0.0594762	2010-11-15 09:30:00	-0.0478288	0.0412225	0.0412225	0.0412225	0.0412225	0.0412225	2010-11-10 12:20:06	0.15842	-14.31	0.15842	0.15842	0.15842	0.15842	2010-11-15 09:30:03	0	0	0	0	0	0	0	0	0	0
2010-11-15 09:45:00	-0.0478288	0.0573521	0.0573521	0.0573521	0.0573521	0.0573521	2010-11-15 09:45:00	-0.04742	0.0419332	0.0419332	0.0419332	0.0419332	0.0419332	2010-11-10 12:30:06	0.157716	-14.25	0.157716	0.157716	0.157716	0.157716	2010-11-15 09:45:03	0	0	0	0	0	0	0	0	0	0
2010-11-15 10:00:00	-0.0470113	0.056644	0.056644	0.056644	0.056644	0.056644	2010-11-15 10:00:00	-0.0445585	0.0412225	0.0412225	0.0412225	0.0412225	0.0412225	2010-11-10 12:40:06	0.156308	-14.19	0.156308	0.156308	0.156308	0.156308	2010-11-15 10:00:03	0	0	0	0	0	0	0	0	0	0
2010-11-15 10:15:00	-0.0457849	0.055936	0.055936	0.055936	0.055936	0.055936	2010-11-15 10:15:00	-0.0449673	0.0419332	0.0419332	0.0419332	0.0419332	0.0419332	2010-11-10 12:50:06	0.159124	-14.32	0.159124	0.159124	0.159124	0.159124	2010-11-15 10:15:03	0	0	0	0	0	0	0	0	0	0
2010-11-15 10:30:00	-0.0478288	0.0573521	0.0573521	0.0573521	0.0573521	0.0573521	2010-11-15 10:30:00	-0.0461937	0.0419332	0.0419332	0.0419332	0.0419332	0.0419332	2010-11-10 13:00:06	0.15842	-14.44	0.15842	0.15842	0.15842	0.15842	2010-11-15 10:30:03	0	0	0	0	0	0	0	0	0	0
2010-11-15 10:45:00	-0.0466025	0.0573521	0.0573521	0.0573521	0.0573521	0.0573521	2010-11-15 10:45:00	-0.049464	0.0461976	0.0461976	0.0461976	0.0461976	0.0461976	2010-11-10 13:10:06	0.157716	-14.21	0.157716	0.157716	0.157716	0.157716	2010-11-15 10:45:03	0	0	0	0	0	0	0	0	0	0
2010-11-15 11:00:00	-0.0466025	0.0580601	0.0580601	0.0580601	0.0580601	0.0580601	2010-11-15 11:00:00	-0.0510992	0.0476191	0.0476191	0.0476191	0.0476191	0.0476191	2010-11-10 13:20:06	0.157012	-14.15	0.157012	0.157012	0.157012	0.157012	2010-11-15 11:00:03	0	0	0	0	0	0	0	0	0	0
2010-11-15 11:15:00	-0.0470113	0.0580601	0.0580601	0.0580601	0.0580601	0.0580601	2010-11-15 11:15:00	-0.0510992	0.0483298	0.0483298	0.0483298	0.0483298	0.0483298	2010-11-10 13:30:06	0.156308	-14.22	0.156308	0.156308	0.156308	0.156308	2010-11-15 11:15:03	0	0	0	0	0	0	0	0	0	0
2010-11-15 11:30:00	-0.0498728	0.0601843	0.0601843	0.0601843	0.0601843	0.0601843	2010-11-15 11:30:00	-0.0523256	0.0490406	0.0490406	0.0490406	0.0490406	0.0490406	2010-11-10 13:40:06	0.156308	-14.1	0.156308	0.156308	0.156308	0.156308	2010-11-15 11:30:03	0	0	0	0	0	0	0	0	0	0
2010-11-15 11:45:00	-0.049464	0.0608923	0.0608923	0.0608923	0.0608923	0.0608923	2010-11-15 11:45:00	-0.0523256	0.0497513	0.0497513	0.0497513	0.0497513	0.0497513	2010-11-10 13:50:06	0.153491	-13.96	0.153491	0.153491	0.153491	0.153491	2010-11-15 11:45:03	0	0	0	0	0	0	0	0	0	0
2010-11-15 12:00:00	-0.049464	0.0616004	0.0616004	0.0616004	0.0616004	0.0616004	2010-11-15 12:00:00	-0.0527344	0.0497513	0.0497513	0.0497513	0.0497513	0.0497513	2010-11-10 14:00:06	0.153491	-13.71	0.153491	0.153491	0.153491	0.153491	2010-11-15 12:00:03	0	0	0	0	0	0	0	0	0	0
2010-11-15 12:15:00	-0.051508	0.0623084	0.0623084	0.0623084	0.0623084	0.0623084	2010-11-15 12:15:00	-0.0523256	0.0511728	0.0511728	0.0511728	0.0511728	0.0511728	2010-11-10 14:10:06	0.152083	-13.59	0.152083	0.152083	0.152083	0.152083	2010-11-15 12:15:03	0	0	0	0	0	0	0	0	0	0
2010-11-15 12:30:00	-0.051508	0.0637245	0.0637245	0.0637245	0.0637245	0.0637245	2010-11-15 12:30:00	-0.0539607	0.0511728	0.0511728	0.0511728	0.0511728	0.0511728	2010-11-10 14:20:06	0.150675	-13.71	0.150675	0.150675	0.150675	0.150675	2010-11-15 12:30:03	0	0	0	0	0	0	0	0	0	0
2010-11-15 12:45:00	-0.049464	0.0630165	0.0630165	0.0630165	0.0630165	0.0630165	2010-11-15 12:45:00	-0.0543695	0.0518835	0.0518835	0.0518835	0.0518835	0.0518835	2010-11-10 14:30:06	0.151379	-13.72	0.151379	0.151379	0.151379	0.151379	2010-11-15 12:45:03	0	0	0	0	0	0	0	0	0	0
2010-11-15 13:00:00	-0.0523256	0.0644326	0.0644326	0.0644326	0.0644326	0.0644326	2010-11-15 13:00:00	-0.0547783	0.0518835	0.0518835	0.0518835	0.0518835	0.0518835	2010-11-10 14:40:06	0.152083	-13.54	0.152083	0.152083	0.152083	0.152083	2010-11-15 13:00:03	0	0	0	0	0	0	0	0	0	0
2010-11-15 13:15:00	-0.0535519	0.0658487	0.0658487	0.0658487	0.0658487	0.0658487	2010-11-15 13:15:00	-0.0576399	0.0547264	0.0547264	0.0547264	0.0547264	0.0547264	2010-11-10 14:50:06	0.151379	-13.61	0.151379	0.151379	0.151379	0.151379	2010-11-15 13:15:03	0	0	0	0	0	0	0	0	0	0
2010-11-15 13:30:00	-0.0555959	0.0665567	0.0665567	0.0665567	0.0665567	0.0665567	2010-11-15 13:30:00	-0.0564135	0.0533049	0.0533049	0.0533049	0.0533049	0.0533049	2010-11-10 15:00:06	0.147858	-13.49	0.147858	0.147858	0.147858	0.147858	2010-11-15 13:30:03	0	0	0	0	0	0	0	0	0	0
2010-11-15 13:45:00	-0.0551871	0.0672648	0.0672648	0.0672648	0.0672648	0.0672648	2010-11-15 13:45:00	-0.0580487	0.0540157	0.0540157	0.0540157	0.0540157	0.0540157	2010-11-10 15:10:06	0.149267	-13.37	0.149267	0.149267	0.149267	0.149267	2010-11-15 13:45:03	0	0	0	0	0	0	0	0	0	0
2010-11-15 14:00:00	-0.0551871	0.0672648	0.0672648	0.0672648	0.0672648	0.0672648	2010-11-15 14:00:00	-0.0592751	0.0547264	0.0547264	0.0547264	0.0547264	0.0547264	2010-11-10 15:20:06	0.149267	-13.37	0.149267	0.149267	0.149267	0.149267	2010-11-15 14:00:03	0	0	0	0	0	0	0	0	0	0
2010-11-15 14:15:00	-0.0560047	0.0679728	0.0679728	0.0679728	0.0679728	0.0679728	2010-11-15 14:15:00	-0.0568223	0.0533049	0.0533049	0.0533049	0.0533049	0.0533049	2010-11-10 15:30:06	0.149267	-13.37	0.149267	0.149267	0.149267	0.149267	2010-11-15 14:15:03	0	0	0	0	0	0	0	0	0	0
2010-11-15 14:30:00	-0.0543695	0.0658487	0.0658487	0.0658487	0.0658487	0.0658487	2010-11-15 14:30:00	-0.0564135	0.0518835	0.0518835	0.0518835	0.0518835	0.0518835	2010-11-10 15:40:06	0.149971	-13.37	0.149971	0.149971	0.149971	0.149971	2010-11-15 14:30:03	0	0	0	0	0	0	0	0	0	0
2010-11-15 14:45:00	-0.0531432	0.0651406	0.0651406	0.0651406	0.0651406	0.0651406	2010-11-15 14:45:00	-0.0560047	0.0511728	0.0511728	0.0511728	0.0511728	0.0511728	2010-11-10 15:50:06	0.14645	-13.23	0.14645	0.14645	0.14645	0.14645	2010-11-15 14:45:03	0	0	0	0	0	0	0	0	0	0
2010-11-15 15:00:00	-0.0543695	0.0658487	0.0658487	0.0658487	0.0658487	0.0658487	2010-11-15 15:00:00	-0.0560047	0.0511728	0.0511728	0.0511728	0.0511728	0.0511728	2010-11-10 16:00:06	0.145042	-12.98	0.145042	0.145042	0.145042	0.145042	2010-11-15 15:00:03	0	0	0	0	0	0	0	0	0	0
2010-11-15 15:15:00	-0.0560047	0.0665567	0.0665567	0.0665567	0.0665567	0.0665567	2010-11-15 15:15:00	-0.0564135	0.0511728	0.0511728	0.0511728	0.0511728	0.0511728	2010-11-10 16:10:06	0.142226	-12.98	0.142226	0.142226	0.142226	0.142226	2010-11-15 15:15:03	0	0	0	0	0	0	0	0	0	0
2010-11-15 15:30:00	-0.0547783	0.0651406	0.0651406	0.0651406	0.0651406	0.0651406	2010-11-15 15:30:00	-0.0547783	0.0490406	0.0490406	0.0490406	0.0490406	0.0490406	2010-11-10 16:20:06	0.142226	-12.98	0.142226	0.142226	0.142226	0.142226	2010-11-15 15:30:03	0	0	0	0	0	0	0	0	0	0
2010-11-15 15:45:00	-0.0531432	0.0644326	0.0644326	0.0644326	0.0644326	0.0644326	2010-11-15 15:45:00	-0.0555959	0.0490406	0.0490406	0.0490406	0.0490406	0.0490406	2010-11-10 16:30:06	0.141522	-12.85	0.141522	0.141522	0.141522	0.141522	2010-11-15 15:45:03	0	0	0	0	0	0	0	0	0	0
2010-11-15 16:00:00	-0.0527344	0.0630165	0.0630165	0.0630165	0.0630165	0.0630165	2010-11-15 16:00:00	-0.0551871	0.0483298	0.0483298	0.0483298	0.0483298	0.0483298	2010-11-10 16:40:06	0.141522	-12.83	0.141522	0.141522	0.141522	0.141522	2010-11-15 16:00:03	0	0	0	0	0	0	0	0	0	0
2010-11-15 16:15:00	-0.0519168	0.0616004	0.0616004	0.0616004	0.0616004	0.0616004	2010-11-15 16:15:00	-0.0560047	0.0476191	0.0476191	0.0476191	0.0476191	0.0476191	2010-11-10 16:50:06	0.139409	-12.58	0.139409	0.139409	0.139409	0.139409	2010-11-15 16:15:03	0	0	0	0	0	0	0	0	0	0
2010-11-15 16:30:00	-0.051508	0.0608923	0.0608923	0.0608923	0.0608923	0.0608923	2010-11-15 16:30:00	-0.0564135	0.0476191	0.0476191	0.0476191	0.0476191	0.0476191	2010-11-10 17:00:06	0.138001	-12.56	0.138001	0.138001	0.138001	0.138001	2010-11-15 16:30:03	0	0	0	0	0	0	0	0	0	0
2010-11-15 16:45:00	-0.0523256	0.0616004	0.0616004	0.0616004	0.0616004	0.0616004	2010-11-15 16:45:00	-0.0564135	0.0454869	0.0454869	0.0454869	0.0454869	0.0454869	2010-11-10 17:10:06	0.136593	-12.31	0.136593	0.136593	0.136593	0.136593	2010-11-15 16:45:03	0	0	0	0	0	0	0	0	0	0
2010-11-15 17:00:00	-0.0527344	0.0616004	0.0616004	0.0616004	0.0616004	0.0616004	2010-11-15 17:00:00	-0.0535519	0.0433547	0.0433547	0.0433547	0.0433547	0.0433547	2010-11-10 17:16:06	0.134481	-12.18	0.134481	0.134481	0.134481	0.134481	2010-11-15 17:00:03	0	0	0	0	0	0	0	0	0	0
2010-11-15 17:15:00	-0.051508	0.0594762	0.0594762	0.0594762	0.0594762	0.0594762	2010-11-15 17:15:00	-0.0531432	0.042644	0.042644	0.042644	0.042644	0.042644	2010-11-10 17:20:06	0.134481	-12.18	0.134481	0.134481	0.134481	0.134481	2010-11-15 17:15:03	0	0	0	0	0	0	0	0	0	0
2010-11-15 17:30:00	-0.0523256	0.0594762	0.0594762	0.0594762	0.0594762	0.0594762	2010-11-15 17:30:00	-0.0539607	0.0419332	0.0419332	0.0419332	0.0419332	0.0419332	2010-11-10 17:30:06	0.133073	-11.93	0.133073	0.133073	0.133073	0.133073	2010-11-15 17:30:03	0	0	0	0	0	0	0	0	0	0
2010-11-15 17:45:00	-0.0531432	0.0594762	0.0594762	0.0594762	0.0594762	0.0594762	2010-11-15 17:45:00	-0.0543695	0.0412225	0.0412225	0.0412225	0.0412225	0.0412225	2010-11-10 17:40:06	0.13096	-11.81	0.13096	0.13096	0.13096	0.13096	2010-11-15 17:45:03	0	0	0	0	0	0	0	0	0	0
2010-11-15 18:00:00	-0.0519168	0.0580601	0.0580601	0.0580601	0.0580601	0.0580601	2010-11-15 18:00:00	-0.0564135	0.042644	0.042644	0.042644	0.042644	0.042644	2010-11-10 17:50:06	0.129552	-11.69	0.129552	0.129552	0.129552	0.129552	2010-11-15 18:00:03	0	0	0	0	0	0	0	0	0	0
2010-11-15 18:15:00	-0.0486464	0.0552279	0.0552279	0.0552279	0.0552279	0.0552279	2010-11-15 18:15:00	-0.0564135	0.042644	0.042644	0.042644	0.042644	0.042644	2010-11-10 18:00:06	0.129552	-11.69	0.129552	0.129552	0.129552	0.129552	2010-11-15 18:15:03	0	0	0	0	0	0	0	0	0	0
2010-11-15 18:30:00	-0.0523256	0.056644	0.056644	0.056644	0.056644	0.056644	2010-11-15 18:30:00	-0.0535519	0.0390903	0.0390903	0.0390903	0.0390903	0.0390903	2010-11-10 18:10:06	0.130256	-11.68	0.130256	0.130256	0.130256	0.130256	2010-11-15 18:30:03	0	0	0	0	0	0	0	0	0	0
2010-11-15 18:45:00	-0.0560047	0.0601843	0.0601843	0.0601843	0.0601843	0.0601843	2010-11-15 18:45:00	-0.0523256	0.0383796	0.0383796	0.0383796	0.0383796	0.0383796	2010-11-10 18:20:06	0.130256	-11.8	0.130256	0.130256	0.130256	0.130256	2010-11-15 18:45:03	0	0	0	0	0	0	0	0	0	0
2010-11-15 19:00:00	-0.0547783	0.0594762	0.0594762	0.0594762	0.0594762	0.0594762	2010-11-15 19:00:00	-0.051508	0.0376688	0.0376688	0.0376688	0.0376688	0.0376688	2010-11-10 18:30:06	0.128144	-11.54	0.128144	0.128144	0.128144	0.128144	2010-11-15 19:00:03	0	0	0	0	0	0	0	0	0	0
2010-11-15 19:15:00	-0.0531432	0.0580601	0.0580601	0.0580601	0.0580601	0.0580601	2010-11-15 19:15:00	-0.0510992	0.0362474	0.0362474	0.0362474	0.0362474	0.0362474	2010-11-10 18:40:06	0.126032	-11.29	0.126032	0.126032	0.126032	0.126032	2010-11-15 19:15:03	0	0	0	0	0	0	0	0	0	0
2010-11-15 19:30:00	-0.0498728	0.0552279	0.0552279	0.0552279	0.0552279	0.0552279	2010-11-15 19:30:00	-0.0498728	0.0355366	0.0355366	0.0355366	0.0355366	0.0355366	2010-11-10 18:50:06	0.125328	-11.29	0.125328	0.125328	0.125328	0.125328	2010-11-15 19:30:03	0	0	0	0	0	0	0	0	0	0
2010-11-15 19:45:00	-0.0506904	0.055936	0.055936	0.055936	0.055936	0.055936	2010-11-15 19:45:00	-0.0498728	0.0355366	0.0355366	0.0355366	0.0355366	0.0355366	2010-11-10 19:00:06	0.123919	-11.16	0.123919	0.123919	0.123919	0.123919	2010-11-15 19:45:03	0	0	0	0	0	0	0	0	0	0
2010-11-15 20:00:00	-0.0510992	0.055936	0.055936	0.055936	0.055936	0.055936	2010-11-15 20:00:00	-0.0506904	0.0362474	0.0362474	0.0362474	0.0362474	0.0362474	2010-11-10 19:10:06	0.122511	-11.04	0.122511	0.122511	0.122511	0.122511	2010-11-15 20:00:03	0	0	0	0	0	0	0	0	0	0
2010-11-15 20:15:00	-0.051508	0.055936	0.055936	0.055936	0.055936	0.055936	2010-11-15 20:15:00	-0.0506904	0.0362474	0.0362474	0.0362474	0.0362474	0.0362474	2010-11-10 19:20:06	0.121807	-11.04	0.121807	0.121807	0.121807	0.121807	2010-11-15 20:15:03	0	0	0	0	0	0	0	0	0	0
[truncated: 15,950 more rows]
