# Supplementary material for: Detecting Drawdowns Masked by Environmental Stresses with Water-Level Models
Source: Ground Water. 2013 Mar 7;51(3):322–32. doi: 10.1111/gwat.12042 (PMC3675638; doi:10.1111/gwat.12042)
Supplement: Supplementary file 2 [file gwat0051-0322-SD2.zip › HypotheticalModel/WLM/WL_UE-20n1-BA-EC-6_WLM.xlsx]

## Sheet: CONTROL
	Transform	TIDEcomponent	Unique Selected Series	Altitudes			RETURNdataFROMactivePAGE
	SLOPE+OFFSET	GRAVITY	Q_ER-20-7	0
	SERIES	DRY	WL_PM-3-1-m	1000		ThisIsAnArchiveWLMbook
	THEIS	TILT	B_PM-3-1-m	2000
	TIDE			3000
	STEP			4000
	AIR-LAG			6000
	GAMMA			8000
				10000
				12000

## Sheet: WLmodel
	RMS =	0.00347047						VIEW:	DD-WL_UE-20n1-BA-EC-6
RMS Expected:	0.003		Maximum:	0.00836615					SeriesSEEfileNAME:	SeriesSee.V1.00.xlam
Max Iter:	30		Minimum:	-0.171621					SourceBOOK:	rerun_test.xlsm
Time Begin:	2010-11-01		Average:	-0.0544954					PESTmodule:	SSmodule_WLmodel.SerSee
Time End:	2011-03-02		Std. Dev.:	0.0416046
Interval:	0:30:00		Count:	5808
Measured:	WL_UE-20n1-BA-EC-6
Transform	Time Series	Coeff.1	Est	Coeff.2	Est	Coeff.3	Coeff.4	Coeff.5
Slope+Offset		0	fixed	0.0077024	none
SERIES	WL_PM-3-1-m	0.590908	none	-0.00312878	none	0
SERIES	WL_PM-3-1-m	0.223631	none	0.00414469	none	0.04167
SERIES	WL_PM-3-1-m	0.134611	none	0.0328442	none	0.08333
SERIES	WL_PM-3-1-m	0.265128	none	0.00860465	none	0.125
SERIES	WL_PM-3-1-m	-0.145187	none	-0.375937	none	0.25
SERIES	WL_PM-3-1-m	0.251437	none	-0.395368	none	0.5
SERIES	WL_PM-3-1-m	-0.554138	none	0.00891828	none	1
SERIES	WL_PM-3-1-m	0.0519817	none	-2.16263	none	2
SERIES	B_PM-3-1-m	-0.182576	none	-0.00997344	none	0
SERIES	B_PM-3-1-m	0.0593309	none	-0.0629153	none	0.04167
SERIES	B_PM-3-1-m	0.181664	none	0.0302576	none	0.08333
SERIES	B_PM-3-1-m	-0.0738329	none	-0.280964	none	0.125
SERIES	B_PM-3-1-m	0.178462	none	-0.177477	none	0.25
SERIES	B_PM-3-1-m	-0.0110105	none	-0.167036	none	0.5
SERIES	B_PM-3-1-m	-0.517277	none	0.0348049	none	1
SERIES	B_PM-3-1-m	0.0299028	none	0.619703	none	2
THEIS	Q_ER-20-7	1993.66	log	0.00682399	log	1000	-1
THEIS	Q_ER-20-7	1762.91	log	0.101875	log	1000	-1
TIDE	GRAVITY	5.07456e-05	none	0.0831432	none	36	-114	5000
TIDE	DRY	-3.18335e-05	none	0.00632646	none	36	-114	5000

## Sheet: Series
22
DD-WL_UE-20n1-BA-EC-6	DATE-TIME	MEASURED	SYNTHETIC	DIFFERENCES	Slope+Offset	WL_PM-3-1-M-Avg0.000	WL_PM-3-1-M-Avg0.042	WL_PM-3-1-M-Avg0.083	WL_PM-3-1-M-Avg0.125	WL_PM-3-1-M-Avg0.250	WL_PM-3-1-M-Avg0.500	WL_PM-3-1-M-Avg1.000	WL_PM-3-1-M-Avg2.000	B_PM-3-1-M-Avg0.000	B_PM-3-1-M-Avg0.042	B_PM-3-1-M-Avg0.083	B_PM-3-1-M-Avg0.125	B_PM-3-1-M-Avg0.250	B_PM-3-1-M-Avg0.500	B_PM-3-1-M-Avg1.000	B_PM-3-1-M-Avg2.000	THEIS:Q_ER-20-7_022	THEIS:Q_ER-20-7_023	GRAVITYTIDE024	DRYTIDE025	DD-WL_UE-20n1-BA-EC-6
-9.97602e-05	2010-11-01 00:15:00	-0.0007081	-0.00060834	9.97602e-05	0.0077024	-0.000419958	-0.000100546	-0.000162787	-1.82621e-05	-0.00628838	0.000889303	0.00489583	0.000309547	-0.000736842	0.000178189	0.000354524	-0.000246041	-0.00204375	6.85771e-06	-0.00250366	0.00073829	0	0	-0.000780437	-0.00238261	-9.97602e-05
-0.000795412	2010-11-01 00:45:00	-0.0014161	-0.000620688	0.000795412	0.0077024	-0.000419958	-0.00020651	-0.000266271	-0.000308165	-0.00596643	0.000699656	0.0053587	0.000295764	-0.000301724	0.000162019	0.000328664	-0.000241398	-0.00183364	-1.77687e-06	-0.00294402	0.000745638	0	0	-0.00123719	-0.00218643	-0.000795412
-0.00155786	2010-11-01 01:30:00	-0.0028322	-0.00127434	0.00155786	0.0077024	-0.000839975	-0.000439516	-0.000528882	-0.00074302	-0.00548351	0.000415187	0.00605301	0.00027509	-0.000295372	0.000137764	0.000421708	-0.000234432	-0.00151848	-1.47288e-05	-0.00360456	0.000756658	0	0	-0.00170154	-0.00163213	-0.00155786
0.000666042	2010-11-01 02:00:00	-0.0014161	-0.00208214	-0.000666042	0.0077024	-0.00155375	-0.000725501	-0.000747805	-0.00105687	-0.00516156	0.00022554	0.00651587	0.000261307	-0.000373185	0.000121595	0.000501496	-0.000229789	-0.00130838	-2.33633e-05	-0.00404492	0.000764005	0	0	-0.0018407	-0.00110854	0.000666042
0.000825854	2010-11-01 02:30:00	-0.0021242	-0.00295005	-0.000825854	0.0077024	-0.00239373	-0.00109366	-0.00103433	-0.0015081	-0.00483961	3.58938e-05	0.00697874	0.000247525	-0.000373185	0.000105425	0.000614876	-0.000225145	-0.00109827	-3.19979e-05	-0.00448528	0.000771352	0	0	-0.00183605	-0.000486914	0.000825854
0.000113153	2010-11-01 03:00:00	-0.0042483	-0.00436145	-0.000113153	0.0077024	-0.00365366	-0.00148831	-0.00139262	-0.00208979	-0.00451766	-0.000153753	0.00744161	0.000233742	-0.000597078	0.000105103	0.000832359	-0.000220502	-0.000888163	-4.06325e-05	-0.00492563	0.0007787	0	0	-0.00169129	0.000203715	0.000113153
0.000392612	2010-11-01 03:30:00	-0.0049564	-0.00534901	-0.000392612	0.0077024	-0.00449362	-0.0020127	-0.00184242	-0.00281895	-0.00419571	-0.000343399	0.00790448	0.000219959	-0.000733649	0.000116585	0.00116124	-0.000215858	-0.000678057	-4.92671e-05	-0.00536599	0.000786047	0	0	-0.00141911	0.000929013	0.000392612
0.000158329	2010-11-01 04:00:00	-0.0070805	-0.00723883	-0.000158329	0.0077024	-0.00634119	-0.00269063	-0.00233274	-0.00359916	-0.00387376	-0.000533045	0.00836735	0.000206177	-0.000749527	0.000154825	0.00159024	-0.000211215	-0.00046795	-5.79017e-05	-0.00580635	0.000793394	0	0	-0.00104059	0.00165085	0.000158329
-0.00081867	2010-11-01 04:30:00	-0.0106208	-0.00980213	0.00081867	0.0077024	-0.0084411	-0.00358318	-0.00279914	-0.00440583	-0.0035518	-0.000722692	0.00883022	0.000192394	-0.000986141	0.000179078	0.00201549	-0.000206571	-0.000257844	-6.65363e-05	-0.00624671	0.000800741	0	0	-0.000584014	0.00232913	-0.00081867
-0.00068414	2010-11-01 05:00:00	-0.014161	-0.0134769	0.00068414	0.0077024	-0.0112548	-0.00440979	-0.00324212	-0.00527301	-0.00322985	-0.000912338	0.00929308	0.000178612	-0.00165787	0.000223543	0.00246836	-0.000201928	-4.77377e-05	-7.51709e-05	-0.00668707	0.000808088	0	0	-8.32088e-05	0.00292393	-0.00068414
-0.00153341	2010-11-01 05:30:00	-0.0177013	-0.0161679	0.00153341	0.0077024	-0.013187	-0.00515422	-0.00361333	-0.00613326	-0.0029079	-0.00110198	0.00975595	0.000164829	-0.00224225	0.0002972	0.00286001	-0.000197284	0.000162369	-8.38054e-05	-0.00712742	0.000815435	0	0	0.000424534	0.00339782	-0.00153341
-0.000730679	2010-11-01 06:00:00	-0.0184093	-0.0176786	0.000730679	0.0077024	-0.0144469	-0.00577161	-0.00394819	-0.00692103	-0.00258595	-0.00129163	0.0102188	0.000151046	-0.00246298	0.000445477	0.00327044	-0.000192641	0.000372475	-9.244e-05	-0.00756778	0.000822782	0	0	0.000900878	0.00371822	-0.000730679
-0.00177661	2010-11-01 06:30:00	-0.0219496	-0.020173	0.00177661	0.0077024	-0.0165468	-0.00638088	-0.00422007	-0.00754747	-0.002264	-0.00148128	0.0106817	0.000137264	-0.00285205	0.000607172	0.00370674	-0.000187997	0.000582581	-0.000101075	-0.00800814	0.000830129	0	0	0.00130902	0.00385978	-0.00177661
-0.00253213	2010-11-01 07:00:00	-0.0247818	-0.0222497	0.00253213	0.0077024	-0.0181005	-0.0069161	-0.00438799	-0.0080214	-0.00194205	-0.00167092	0.0111446	0.000123481	-0.00329668	0.000741214	0.00406303	-0.000183354	0.000792688	-0.000109709	-0.0084485	0.000837476	0	0	0.00161628	0.00380646	-0.00253213
-0.00313516	2010-11-01 07:30:00	-0.0269059	-0.0237707	0.00313516	0.0077024	-0.0190667	-0.00726859	-0.00447634	-0.00840836	-0.0016201	-0.00186057	0.0116074	0.000109698	-0.0037445	0.00086685	0.00437666	-0.00017871	0.00100279	-0.000118344	-0.00888886	0.000844824	0	0	0.00179648	0.00355316	-0.00313516
-0.00410037	2010-11-01 08:00:00	-0.0290301	-0.0249297	0.00410037	0.0077024	-0.0197389	-0.00743564	-0.0044966	-0.00865036	-0.00129815	-0.00205022	0.0120703	9.59158e-05	-0.00418277	0.000997743	0.00467172	-0.000174067	0.00122413	-0.000126978	-0.00932921	0.000852171	0	0	0.001832	0.00310681	-0.00410037
-0.00442215	2010-11-01 08:30:00	-0.0297381	-0.025316	0.00442215	0.0077024	-0.0197389	-0.00747295	-0.00446121	-0.00874049	-0.0009762	-0.00223986	0.0125332	8.21331e-05	-0.00454961	0.00115321	0.00492236	-0.000169423	0.00148319	-0.000135613	-0.00976957	0.000859518	0	0	0.00171527	0.00248665	-0.00442215
-0.00460455	2010-11-01 09:00:00	-0.0304462	-0.0258417	0.00460455	0.0077024	-0.0200328	-0.00747025	-0.00435407	-0.00866612	-0.00065425	-0.00242951	0.012996	6.83505e-05	-0.00470523	0.00128071	0.00513565	-0.000181477	0.00178298	-0.000144248	-0.0102099	0.000866865	0	0	0.00144959	0.00172365	-0.00460455
-0.00468225	2010-11-01 09:30:00	-0.0304462	-0.025764	0.00468225	0.0077024	-0.0196128	-0.0073724	-0.00415125	-0.00841782	-0.000332299	-0.00261916	0.0134589	5.45679e-05	-0.00494185	0.00139049	0.00521699	-0.000216812	0.00209781	-0.000152882	-0.0106503	0.000874212	0	0	0.00104919	0.000859027	-0.00468225
-0.00450403	2010-11-01 10:00:00	-0.0304462	-0.0259422	0.00450403	0.0077024	-0.0194451	-0.00711291	-0.00384911	-0.00803654	-1.03488e-05	-0.0028088	0.0139218	4.07852e-05	-0.00515623	0.00147789	0.00509034	-0.000293938	0.00242734	-0.000161517	-0.0110906	0.000881937	0	0	0.000538543	-5.80326e-05	-0.00450403
-0.00613058	2010-11-01 10:30:00	-0.0311542	-0.0250236	0.00613058	0.0077024	-0.0181852	-0.00664961	-0.00349448	-0.00754183	0.000311602	-0.00299845	0.0143846	2.70026e-05	-0.00551669	0.00157119	0.00484302	-0.000403314	0.00276001	-0.000170151	-0.011531	0.000889854	0	0	-4.91747e-05	-0.000973461	-0.00613058
-0.00527345	2010-11-01 11:00:00	-0.028322	-0.0230486	0.00527345	0.0077024	-0.0166314	-0.00604304	-0.00311595	-0.0069551	0.000633552	-0.0031881	0.0148475	1.322e-05	-0.00528961	0.00165357	0.00449005	-0.000528623	0.00312131	-0.000178067	-0.0119714	0.000897174	0	0	-0.000674214	-0.00183187	-0.00527345
-0.00578731	2010-11-01 11:30:00	-0.0261979	-0.0204106	0.00578731	0.0077024	-0.0146577	-0.00540998	-0.0027806	-0.00631732	0.000955503	-0.00337774	0.0153104	-5.62682e-07	-0.00491009	0.00171921	0.00409663	-0.000656828	0.00348316	-0.000185787	-0.0124117	0.000903795	0	0	-0.00129297	-0.0025804	-0.00578731
-0.00509564	2010-11-01 12:00:00	-0.0233657	-0.0182701	0.00509564	0.0077024	-0.0132716	-0.00477421	-0.00252483	-0.00572995	0.00127745	-0.00356739	0.0157732	-1.43453e-05	-0.00446862	0.00171242	0.00379427	-0.000821989	0.0038111	-0.000193595	-0.0128513	0.000910444	0	0	-0.00186102	-0.00317252	-0.00509564
-0.00439086	2010-11-01 12:30:00	-0.0205335	-0.0161426	0.00439086	0.0077024	-0.0115917	-0.00428927	-0.00237253	-0.005268	0.0015994	-0.00375703	0.0162292	-2.8128e-05	-0.00417325	0.00163941	0.00358276	-0.00100095	0.00406069	-0.000201127	-0.0132837	0.000916873	0	0	-0.00233625	-0.00357144	-0.00439086
-0.00471206	2010-11-01 13:00:00	-0.0191174	-0.0144053	0.00471206	0.0077024	-0.0104994	-0.00393409	-0.00233982	-0.00496297	0.00194051	-0.00394668	0.0166648	-4.19106e-05	-0.00357934	0.00152032	0.00344572	-0.00118399	0.00423688	-0.000208393	-0.013708	0.000923525	0	0	-0.00268191	-0.00375296	-0.00471206
-0.00553157	2010-11-01 13:30:00	-0.0191174	-0.0135858	0.00553157	0.0077024	-0.00978565	-0.00384109	-0.00239913	-0.00481991	0.00229923	-0.00413633	0.0170801	-5.56932e-05	-0.00350153	0.00139751	0.00342539	-0.00134387	0.0043747	-0.000215378	-0.01412	0.000930015	0	0	-0.0028693	-0.0037073	-0.00553157
-0.00520667	2010-11-01 14:00:00	-0.0191174	-0.0139107	0.00520667	0.0077024	-0.0100795	-0.00388866	-0.00255411	-0.00487473	0.00266659	-0.00432597	0.0174722	-6.94759e-05	-0.00350471	0.00127746	0.00345147	-0.00148788	0.00443796	-0.000223081	-0.0145268	0.000935911	0	0	-0.00287984	-0.00343994	-0.00520667
-0.00686695	2010-11-01 14:30:00	-0.0212415	-0.0143746	0.00686695	0.0077024	-0.0104994	-0.00409517	-0.00279646	-0.00515896	0.00301817	-0.00451562	0.0178463	-8.32585e-05	-0.00343325	0.00118384	0.00353899	-0.00163659	0.00444446	-0.000231151	-0.0149214	0.000940414	0	0	-0.00270656	-0.00297129	-0.00686695
-0.00674726	2010-11-01 15:00:00	-0.0219496	-0.0152023	0.00674726	0.0077024	-0.0112132	-0.00440764	-0.0031584	-0.00566061	0.00335325	-0.00470527	0.0182048	-9.70411e-05	-0.00343325	0.00112814	0.00375846	-0.00177319	0.0044101	-0.000239419	-0.0153255	0.000943837	0	0	-0.00235463	-0.00233517	-0.00674726
-0.00610266	2010-11-01 15:30:00	-0.0226576	-0.0165549	0.00610266	0.0077024	-0.012347	-0.00492392	-0.00362798	-0.00634124	0.0036598	-0.00489491	0.0185656	-0.000110824	-0.00350788	0.00111787	0.00414503	-0.00189593	0.00434927	-0.000247866	-0.0157273	0.000947573	0	0	-0.00184117	-0.00157636	-0.00610266
-0.00766468	2010-11-01 16:00:00	-0.0261979	-0.0185332	0.00766468	0.0077024	-0.0139008	-0.00565483	-0.00419737	-0.00719581	0.00394609	-0.00508423	0.01892	-0.000124606	-0.00366351	0.00111973	0.00467061	-0.00198584	0.00426497	-0.000256855	-0.0161028	0.000951057	0	0	-0.00119414	-0.000747258	-0.00766468
-0.00782794	2010-11-01 16:30:00	-0.0297381	-0.0219102	0.00782794	0.0077024	-0.0164207	-0.00657117	-0.00481925	-0.00820038	0.00416782	-0.00525913	0.0192622	-0.000138389	-0.00404303	0.00112935	0.00525742	-0.00203383	0.00416608	-0.00026632	-0.0164435	0.000954792	0	0	-0.000450532	9.59279e-05	-0.00782794
-0.00756074	2010-11-01 17:00:00	-0.0332784	-0.0257177	0.00756074	0.0077024	-0.0189405	-0.00760159	-0.00539377	-0.00924402	0.00431599	-0.00541944	0.0195807	-0.000152172	-0.00471476	0.00117099	0.00579915	-0.00203345	0.00404699	-0.000274774	-0.016761	0.000958403	0	0	0.000346011	0.000897245	-0.00756074
-0.00732519	2010-11-01 17:30:00	-0.0375267	-0.0302015	0.00732519	0.0077024	-0.0218803	-0.0086612	-0.0059085	-0.0103022	0.00437373	-0.00557609	0.0198817	-0.000165954	-0.00545794	0.00126672	0.00623898	-0.00200056	0.0039443	-0.00028314	-0.0170881	0.000961638	0	0	0.00114806	0.00160492	-0.00732519
-0.00752188	2010-11-01 18:00:00	-0.041775	-0.0342531	0.00752188	0.0077024	-0.0248202	-0.00957269	-0.00634366	-0.0112954	0.00437183	-0.00572546	0.0201932	-0.000179737	-0.00590893	0.00142712	0.00660654	-0.00191866	0.00387047	-0.00029123	-0.0174151	0.000964172	0	0	0.0019074	0.00217487	-0.00752188
-0.00731217	2010-11-01 18:30:00	-0.0446072	-0.037295	0.00731217	0.0077024	-0.0267524	-0.0103225	-0.006679	-0.0121871	0.004305	-0.00586753	0.0205058	-0.00019352	-0.00649331	0.00162706	0.00693321	-0.00181142	0.00387184	-0.000299589	-0.0177515	0.000965918	0	0	0.00257814	0.00257358	-0.00731217
-0.00745012	2010-11-01 19:00:00	-0.0467313	-0.0392812	0.00745012	0.0077024	-0.0283062	-0.0109134	-0.00696236	-0.012927	0.00417891	-0.00600993	0.0208341	-0.000207302	-0.00650919	0.00182732	0.00726938	-0.0016863	0.00395212	-0.000308036	-0.0180821	0.000966901	0	0	0.00311949	0.00278003	-0.00745012
-0.0063127	2010-11-01 19:30:00	-0.0481474	-0.0418347	0.0063127	0.0077024	-0.0299861	-0.0114432	-0.00715053	-0.0134545	0.00401153	-0.00615962	0.0211705	-0.000221085	-0.00695066	0.00198658	0.00758478	-0.0015775	0.00410545	-0.000316123	-0.0183887	0.000967005	0	0	0.00349833	0.00278675	-0.0063127
-0.00590227	2010-11-01 20:00:00	-0.0495635	-0.0436612	0.00590227	0.0077024	-0.0309522	-0.0118487	-0.00721911	-0.0137885	0.00382653	-0.00631661	0.0214919	-0.000234867	-0.00732066	0.00210785	0.00784271	-0.00149662	0.00429188	-0.000323304	-0.0186808	0.00096593	0	0	0.00369111	0.00259982	-0.00590227
-0.00551171	2010-11-01 20:30:00	-0.0509796	-0.0454679	0.00551171	0.0077024	-0.0319183	-0.012045	-0.0071603	-0.0139366	0.00364455	-0.00647707	0.0218132	-0.00024865	-0.00776529	0.00221141	0.00800207	-0.00144122	0.00455308	-0.000330023	-0.0189597	0.000964254	0	0	0.00368526	0.00223799	-0.00551171
-0.00633713	2010-11-01 21:00:00	-0.0523957	-0.0460586	0.00633713	0.0077024	-0.0320444	-0.012032	-0.00698555	-0.0138818	0.00347458	-0.00664168	0.022123	-0.000262433	-0.0079892	0.00231959	0.00807811	-0.00140948	0.00484996	-0.000337349	-0.019195	0.000961914	0	0	0.00347986	0.00173096	-0.00633713
-0.00722387	2010-11-01 21:30:00	-0.0531038	-0.0458799	0.00722387	0.0077024	-0.0316244	-0.0117779	-0.00677444	-0.0137035	0.0033245	-0.00683182	0.022413	-0.000276215	-0.00806702	0.00243528	0.00814862	-0.0014332	0.00517333	-0.000345242	-0.0194049	0.000958938	0	0	0.00308559	0.00111704	-0.00722387
-0.0066608	2010-11-01 22:00:00	-0.0516877	-0.0450269	0.0066608	0.0077024	-0.0304907	-0.011386	-0.00651964	-0.0133562	0.00320369	-0.00702843	0.0226665	-0.000289998	-0.00820359	0.00253294	0.00815215	-0.00150111	0.00552318	-0.000353955	-0.0195981	0.000955362	0	0	0.00252412	0.000440463	-0.0066608
-0.0071382	2010-11-01 22:30:00	-0.0509796	-0.0438414	0.0071382	0.0077024	-0.0292307	-0.0109886	-0.00625239	-0.0128974	0.00314669	-0.00722172	0.0229188	-0.000303781	-0.0081353	0.00260635	0.00814486	-0.00161086	0.00588492	-0.000363587	-0.0197673	0.000951249	0	0	0.00182673	-0.000251656	-0.0071382
-0.00689374	2010-11-01 23:00:00	-0.0502716	-0.0433779	0.00689374	0.0077024	-0.0285584	-0.0105675	-0.00598148	-0.0123687	0.00316399	-0.00741883	0.0231439	-0.000317563	-0.00821947	0.00263529	0.00812232	-0.00175758	0.00625249	-0.000373492	-0.0199023	0.000946816	0	0	0.00103251	-0.000912235	-0.00689374
-0.00646518	2010-11-01 23:30:00	-0.0488555	-0.0423903	0.00646518	0.0077024	-0.0274247	-0.0101409	-0.0056825	-0.0118298	0.00327135	-0.00761609	0.0233336	-0.000331346	-0.00820994	0.00264742	0.00799412	-0.00193886	0.00659447	-0.000383695	-0.0200069	0.000941972	0	0	0.000186165	-0.00149706	-0.00646518
-0.00830126	2010-11-02	-0.0488555	-0.0405542	0.00830126	0.0077024	-0.0257448	-0.00961652	-0.00541891	-0.011332	0.00347365	-0.00782779	0.0234861	-0.000345129	-0.00806067	0.00266391	0.00785488	-0.00212479	0.00690738	-0.000393625	-0.0200831	0.000936592	0	0	-0.000664622	-0.00196728	-0.00830126
-0.00724274	2010-11-02 00:30:00	-0.0467313	-0.0394886	0.00724274	0.0077024	-0.024611	-0.00913429	-0.00520365	-0.0108561	0.00374722	-0.00804264	0.0236137	-0.000358911	-0.00820359	0.00267013	0.00769508	-0.00232208	0.00717976	-0.00040345	-0.0201287	0.000930923	0	0	-0.00147184	-0.00229158	-0.00724274
-0.00770205	2010-11-02 01:00:00	-0.0453152	-0.0376131	0.00770205	0.0077024	-0.0232249	-0.00873423	-0.00505136	-0.0104402	0.00408272	-0.00825035	0.0237066	-0.000372694	-0.00783675	0.00266391	0.00753373	-0.00251214	0.00738232	-0.000413099	-0.0201366	0.00092516	0	0	-0.00218989	-0.00244776	-0.00770205
-0.00740478	2010-11-02 01:30:00	-0.0438991	-0.0364943	0.00740478	0.0077024	-0.0223849	-0.00843743	-0.00499107	-0.0101667	0.00446472	-0.00843967	0.0237576	-0.000386476	-0.0076843	0.0026344	0.00742057	-0.00268363	0.00754629	-0.000422832	-0.0201402	0.000919082	0	0	-0.00277824	-0.00242393	-0.00740478
-0.0081546	2010-11-02 02:00:00	-0.0438991	-0.0357445	0.0081546	0.0077024	-0.021965	-0.00827037	-0.00502231	-0.0100356	0.00487674	-0.00862203	0.0237907	-0.000400259	-0.00753186	0.00259397	0.0073799	-0.0028297	0.00766109	-0.000432573	-0.0201293	0.000912591	0	0	-0.00320377	-0.00221915	-0.0081546
-0.00821798	2010-11-02 02:30:00	-0.0431911	-0.0349731	0.00821798	0.0077024	-0.0214189	-0.00823847	-0.00515703	-0.0100929	0.00530151	-0.008812	0.0238081	-0.000414042	-0.00746039	0.00254207	0.00741349	-0.0029547	0.00774649	-0.000442129	-0.0201161	0.000905786	0	0	-0.00344276	-0.00184352	-0.00821798
-0.00863189	2010-11-02 03:00:00	-0.0438991	-0.0352672	0.00863189	0.0077024	-0.0218388	-0.00841038	-0.00538791	-0.0103123	0.00572289	-0.00901275	0.0238133	-0.000427824	-0.00738577	0.00247674	0.00750257	-0.00306137	0.00778801	-0.000449881	-0.0200842	0.000898092	0	0	-0.00348238	-0.00131772	-0.00863189
-0.00788254	2010-11-02 03:30:00	-0.0438991	-0.0360166	0.00788254	0.0077024	-0.0225526	-0.00874934	-0.00567444	-0.010662	0.00612025	-0.00921715	0.0238023	-0.000441607	-0.00739213	0.00243414	0.0075881	-0.00314928	0.00779148	-0.00045616	-0.0200566	0.000889861	0	0	-0.00332161	-0.000672158	-0.00788254
-0.0084827	2010-11-02 04:00:00	-0.0460233	-0.0375406	0.0084827	0.0077024	-0.0238126	-0.00922076	-0.00598538	-0.0111448	0.00647332	-0.00942867	0.0237867	-0.00045539	-0.00753821	0.00240552	0.00766037	-0.00321886	0.00776004	-0.000461133	-0.0200275	0.000881184	0	0	-0.00297142	5.45607e-05	-0.0084827
-0.00727389	2010-11-02 04:30:00	-0.0467313	-0.0394574	0.00727389	0.0077024	-0.0253663	-0.00974786	-0.00632389	-0.011729	0.00676146	-0.00964385	0.0237664	-0.000469172	-0.00776529	0.00240706	0.00773662	-0.00327633	0.00770784	-0.000466002	-0.0199867	0.000872034	0	0	-0.00245433	0.000817493	-0.00727389
-0.00752293	2010-11-02 05:00:00	-0.0481474	-0.0406245	0.00752293	0.0077024	-0.0266263	-0.0102777	-0.00669828	-0.0124172	0.00698282	-0.00985554	0.023742	-0.000482955	-0.00761602	0.00242663	0.0079004	-0.00329691	0.00765824	-0.000471943	-0.0199213	0.000862503	0	0	-0.00180318	0.00156773	-0.00752293
-0.00657237	2010-11-02 05:30:00	-0.0488555	-0.0422831	0.00657237	0.0077024	-0.0280123	-0.010855	-0.00712466	-0.0131804	0.007131	-0.0100666	0.0237026	-0.000496738	-0.0078304	0.00247141	0.0082348	-0.00330381	0.00761975	-0.000478012	-0.0198462	0.000853224	0	0	-0.00105924	0.0022551	-0.00657237
-0.00561085	2010-11-02 06:00:00	-0.0495635	-0.0439527	0.00561085	0.0077024	-0.0295661	-0.0115146	-0.00756714	-0.0139511	0.00718874	-0.0102599	0.023651	-0.00051052	-0.00776529	0.00249753	0.00866027	-0.00329189	0.00758798	-0.000483993	-0.019735	0.00084366	0	0	-0.000269797	0.00283115	-0.00561085
-0.00550778	2010-11-02 06:30:00	-0.0523957	-0.0468879	0.00550778	0.0077024	-0.031666	-0.0123039	-0.00792274	-0.0146399	0.00717144	-0.010453	0.0235825	-0.000524303	-0.00821947	0.00251434	0.00908684	-0.00326854	0.00754431	-0.000488786	-0.0196041	0.000834003	0	0	0.000514819	0.00325217	-0.00550778
-0.00557726	2010-11-02 07:00:00	-0.055936	-0.0503587	0.00557726	0.0077024	-0.0340597	-0.013051	-0.0081629	-0.0152298	0.00709524	-0.0106426	0.0235025	-0.000538086	-0.00874826	0.00252922	0.00936688	-0.00323346	0.00750616	-0.000492748	-0.0194529	0.000823777	0	0	0.00124443	0.00348229	-0.00557726
-0.00487849	2010-11-02 07:30:00	-0.0580601	-0.0531816	0.00487849	0.0077024	-0.0358657	-0.0135414	-0.00824759	-0.0156918	0.00696952	-0.0108321	0.0234027	-0.000551868	-0.00933265	0.00260942	0.00949287	-0.00317774	0.00750236	-0.000496252	-0.0193054	0.000813202	0	0	0.00187232	0.00349611	-0.00487849
-0.00530406	2010-11-02 08:00:00	-0.0594762	-0.0541721	0.00530406	0.0077024	-0.0362442	-0.013743	-0.008169	-0.0159174	0.0068059	-0.0110103	0.0233047	-0.000565651	-0.00976775	0.00275148	0.00947563	-0.00312672	0.0075366	-0.000498299	-0.0191477	0.000801867	0	0	0.00235838	0.00328106	-0.00530406
-0.0052908	2010-11-02 08:30:00	-0.0594762	-0.0541854	0.0052908	0.0077024	-0.036538	-0.0137009	-0.00797034	-0.0158557	0.00660926	-0.0111668	0.0231997	-0.000579433	-0.0094851	0.00292126	0.00931782	-0.00308261	0.00764336	-0.000500225	-0.019001	0.000790024	0	0	0.00267194	0.0028389	-0.0052908
-0.00650382	2010-11-02 09:00:00	-0.0601843	-0.0536805	0.00650382	0.0077024	-0.036118	-0.0134733	-0.00769577	-0.0155714	0.00640701	-0.0113011	0.0230976	-0.000593216	-0.00948192	0.00304632	0.00914321	-0.00304352	0.00779411	-0.000501169	-0.0188504	0.000778368	0	0	0.00279397	0.00218641	-0.00650382
-0.00615266	2010-11-02 09:30:00	-0.0587682	-0.0526155	0.00615266	0.0077024	-0.0351104	-0.0130046	-0.00729014	-0.0150383	0.00622015	-0.0114102	0.0229926	-0.000606999	-0.00961532	0.00310016	0.00885677	-0.0030323	0.00795472	-0.000499739	-0.0186745	0.000766402	0	0	0.0027186	0.0013551	-0.00615266
-0.00662851	2010-11-02 10:00:00	-0.056644	-0.0500155	0.00662851	0.0077024	-0.0331366	-0.0124299	-0.00675296	-0.0142398	0.00606971	-0.0115088	0.022872	-0.000620781	-0.0091675	0.00310889	0.00838666	-0.00303694	0.00812106	-0.000496015	-0.0184841	0.000753892	0	0	0.00245362	0.000389787	-0.00662851
-0.00615968	2010-11-02 10:30:00	-0.0545199	-0.0483602	0.00615968	0.0077024	-0.0320444	-0.0116698	-0.00611962	-0.0132258	0.00597217	-0.0116221	0.0227427	-0.000634564	-0.00888165	0.00308496	0.00776073	-0.00305558	0.00829582	-0.000490451	-0.0182828	0.000741447	0	0	0.00202021	-0.000653842	-0.00615968
-0.00432735	2010-11-02 11:00:00	-0.0495635	-0.0452362	0.00432735	0.0077024	-0.029483	-0.0106794	-0.00539061	-0.0120618	0.00592454	-0.0117386	0.0225948	-0.000648347	-0.0087165	0.00302093	0.006975	-0.00307434	0.00843969	-0.000483305	-0.0180852	0.000728686	0	0	0.00145153	-0.00171258	-0.00432735
-0.00465622	2010-11-02 11:30:00	-0.0453152	-0.040659	0.00465622	0.0077024	-0.0262494	-0.00941598	-0.00464134	-0.0108083	0.00591856	-0.0118404	0.0224289	-0.000662129	-0.0079638	0.00294476	0.00608363	-0.00311664	0.00854529	-0.000474063	-0.017897	0.000715703	0	0	0.000790537	-0.0027198	-0.00465622
-0.00541962	2010-11-02 12:00:00	-0.0403589	-0.0349393	0.00541962	0.0077024	-0.0223434	-0.00814445	-0.00393112	-0.00945582	0.00596925	-0.0119274	0.0222624	-0.000675912	-0.00684426	0.00283627	0.00517412	-0.00318906	0.00862475	-0.000463965	-0.0177125	0.000702435	0	0	8.70258e-05	-0.00361	-0.00541962
-0.00482602	2010-11-02 12:30:00	-0.0354025	-0.0305765	0.00482602	0.0077024	-0.0194036	-0.00694698	-0.00336391	-0.0081916	0.00608635	-0.0119966	0.0220803	-0.000689694	-0.00609791	0.00267432	0.00443945	-0.0032936	0.00866648	-0.000454232	-0.0175476	0.000689166	0	0	-0.000605864	-0.00432341	-0.00482602
-0.00566225	2010-11-02 13:00:00	-0.0318623	-0.0262001	0.00566225	0.0077024	-0.0164637	-0.00583168	-0.00294437	-0.00711581	0.00627664	-0.0120544	0.0219057	-0.000703477	-0.0052769	0.00241286	0.00386412	-0.0034053	0.00862145	-0.000444032	-0.0173731	0.000675424	0	0	-0.00123541	-0.00481042	-0.00566225
-0.00743256	2010-11-02 13:30:00	-0.0290301	-0.0215975	0.00743256	0.0077024	-0.0133977	-0.00499154	-0.00269591	-0.00631039	0.00652619	-0.0120907	0.0217126	-0.00071726	-0.00416372	0.00211995	0.00347866	-0.00352126	0.00850021	-0.000433577	-0.0171885	0.000661459	0	0	-0.00175311	-0.00503525	-0.00743256
-0.00718005	2010-11-02 14:00:00	-0.0261979	-0.0190179	0.00718005	0.0077024	-0.0117594	-0.00449579	-0.00261903	-0.00572491	0.00680237	-0.012127	0.0214985	-0.000731042	-0.00343642	0.0018289	0.00327841	-0.0036327	0.00827761	-0.000422642	-0.0170076	0.00064746	0	0	-0.00211812	-0.00497882	-0.00718005
-0.00727895	2010-11-02 14:30:00	-0.0261979	-0.018919	0.00727895	0.0077024	-0.0114655	-0.00434711	-0.00266638	-0.00542429	0.00709431	-0.0121443	0.0212828	-0.000744825	-0.00357299	0.00154594	0.00318757	-0.00374357	0.00793299	-0.000412345	-0.0168362	0.000633213	0	0	-0.00230029	-0.00464032	-0.00727895
-0.00778032	2010-11-02 15:00:00	-0.0261979	-0.0184176	0.00778032	0.0077024	-0.0113394	-0.00431792	-0.0028526	-0.00549298	0.00737985	-0.0121176	0.0210641	-0.000758608	-0.00314423	0.00131141	0.00323265	-0.00380079	0.00748514	-0.000403126	-0.0166653	0.000619275	0	0	-0.00228231	-0.00403748	-0.00778032
-0.00704921	2010-11-02 15:30:00	-0.0254898	-0.0184406	0.00704921	0.0077024	-0.0113394	-0.00449253	-0.00317451	-0.00586165	0.00764138	-0.0120479	0.0208448	-0.00077239	-0.00319981	0.00115837	0.00344085	-0.00379796	0.00700657	-0.000394679	-0.0164932	0.000605501	0	0	-0.00206105	-0.0032055	-0.00704921
-0.00776639	2010-11-02 16:00:00	-0.0269059	-0.0191395	0.00776639	0.0077024	-0.012347	-0.00495312	-0.00361236	-0.00639733	0.00784659	-0.0119487	0.020614	-0.000786173	-0.00292349	0.00109798	0.00377349	-0.0037623	0.00651417	-0.000387124	-0.0163195	0.000591439	0	0	-0.00164779	-0.0021946	-0.00776639
-0.00759568	2010-11-02 16:30:00	-0.0290301	-0.0214344	0.00759568	0.0077024	-0.0141946	-0.00568132	-0.0041183	-0.00710947	0.00800117	-0.0118239	0.0203831	-0.000799956	-0.00329985	0.0010464	0.00418017	-0.00366892	0.00602661	-0.000379076	-0.0161421	0.000577254	0	0	-0.00106756	-0.00106648	-0.00759568
-0.00760556	2010-11-02 17:00:00	-0.0318623	-0.0242567	0.00760556	0.0077024	-0.0164207	-0.0065236	-0.00458519	-0.00791363	0.00808331	-0.0116628	0.0201517	-0.000813738	-0.00375402	0.00102239	0.00445822	-0.00351938	0.00551605	-0.00036927	-0.0159437	0.000562625	0	0	-0.000357377	0.000109937	-0.00760556
-0.00759542	2010-11-02 17:30:00	-0.0346945	-0.0270991	0.00759542	0.0077024	-0.0186467	-0.007374	-0.00497252	-0.00872787	0.00807538	-0.0114806	0.0199052	-0.000827521	-0.00426059	0.00105595	0.00457293	-0.0033143	0.00506252	-0.000357722	-0.0157591	0.000547898	0	0	0.000436208	0.00126343	-0.00759542
-0.00719518	2010-11-02 18:00:00	-0.0368186	-0.0296234	0.00719518	0.0077024	-0.0210404	-0.00809735	-0.00527613	-0.0094772	0.00796426	-0.0113055	0.0196679	-0.000841303	-0.00449402	0.00117342	0.00460432	-0.00306324	0.00465623	-0.000345511	-0.0155694	0.000532604	0	0	0.00126027	0.00232531	-0.00719518
-0.00613484	2010-11-02 18:30:00	-0.0375267	-0.0313919	0.00613484	0.0077024	-0.0225526	-0.00866176	-0.00551165	-0.010149	0.00775821	-0.0111267	0.01944	-0.000855086	-0.00497837	0.00130714	0.00459503	-0.00277941	0.0043191	-0.000334462	-0.0153747	0.000516962	0	0	0.00205904	0.00323408	-0.00613484
-0.00659871	2010-11-02 19:00:00	-0.0382347	-0.031636	0.00659871	0.0077024	-0.0235187	-0.00901695	-0.0057113	-0.0107099	0.00745309	-0.0109405	0.0192167	-0.000868869	-0.00469253	0.00143836	0.00468808	-0.00245192	0.00406065	-0.000323882	-0.0151792	0.000501538	0	0	0.00277761	0.00393942	-0.00659871
-0.00617384	2010-11-02 19:30:00	-0.0382347	-0.0320609	0.00617384	0.0077024	-0.0243587	-0.00936132	-0.00588287	-0.0111429	0.00704066	-0.0107509	0.0189939	-0.000882651	-0.00454961	0.00149875	0.00488523	-0.00214132	0.0039269	-0.00031405	-0.0149816	0.000486306	0	0	0.00336552	0.00440528	-0.00617384
-0.00671416	2010-11-02 20:00:00	-0.0396508	-0.0329366	0.00671416	0.0077024	-0.0253663	-0.00968191	-0.005991	-0.0114164	0.00655996	-0.0105688	0.0187851	-0.000896434	-0.00449085	0.00151774	0.00516571	-0.00186367	0.00382703	-0.000304592	-0.0147767	0.000470254	0	0	0.00378	0.00461183	-0.00671416
-0.00502029	2010-11-02 20:30:00	-0.0396508	-0.0346305	0.00502029	0.0077024	-0.0263324	-0.00997331	-0.00594048	-0.011492	0.00607328	-0.0104016	0.0185821	-0.000910217	-0.00500378	0.00148669	0.00530805	-0.00165736	0.00378518	-0.000295128	-0.0145607	0.000453787	0	0	0.00398873	0.0045563	-0.00502029
-0.00499111	2010-11-02 21:00:00	-0.0403589	-0.0353678	0.00499111	0.0077024	-0.0267524	-0.0100398	-0.00574596	-0.0113912	0.00558173	-0.0102487	0.0183832	-0.000923999	-0.00509112	0.00149502	0.00528926	-0.00147715	0.00382179	-0.000285476	-0.0143472	0.000437538	0	0	0.00397183	0.00425253	-0.00499111
-0.00530777	2010-11-02 21:30:00	-0.0410669	-0.0357591	0.00530777	0.0077024	-0.0265847	-0.00979114	-0.00542404	-0.011107	0.00509843	-0.0101139	0.0181836	-0.000937782	-0.0055294	0.00154911	0.00517389	-0.00136705	0.00393147	-0.000277272	-0.01414	0.000421641	0	0	0.00372312	0.00372951	-0.00530777
-0.00662782	2010-11-02 22:00:00	-0.0410669	-0.0344391	0.00662782	0.0077024	-0.0251571	-0.00927486	-0.00501377	-0.0106148	0.00465831	-0.00997503	0.0179997	-0.000951565	-0.00565009	0.00164298	0.00497697	-0.00134962	0.00405662	-0.000271347	-0.013903	0.000405649	0	0	0.0032505	0.00302891	-0.00662782
-0.00766258	2010-11-02 22:30:00	-0.0396508	-0.0319882	0.00766258	0.0077024	-0.0233511	-0.00859422	-0.00460302	-0.00997511	0.00428762	-0.00981756	0.0177991	-0.000965347	-0.00514035	0.00173878	0.00485297	-0.00139838	0.00423104	-0.000268004	-0.0136545	0.000389969	0	0	0.00257543	0.00220203	-0.00766258
-0.00485418	2010-11-02 23:00:00	-0.0346945	-0.0298403	0.00485418	0.0077024	-0.0216711	-0.00790277	-0.00418445	-0.00919994	0.0039871	-0.00963471	0.0175914	-0.00097913	-0.00485451	0.00176433	0.00483087	-0.00145951	0.00443163	-0.000266768	-0.0134082	0.000375207	0	0	0.00173172	0.00130618	-0.00485418
-0.00482031	2010-11-02 23:30:00	-0.0325703	-0.02775	0.00482031	0.0077024	-0.0195713	-0.00721403	-0.00380542	-0.00842918	0.00378865	-0.00944191	0.0173809	-0.000992912	-0.00485133	0.00172147	0.00485319	-0.0015636	0.00459615	-0.000267917	-0.0131801	0.000360579	0	0	0.00076349	0.000400901	-0.00482031
-0.0051181	2010-11-03	-0.0311542	-0.0260361	0.0051181	0.0077024	-0.0178913	-0.00652257	-0.00343884	-0.00766347	0.00370841	-0.00926685	0.0171807	-0.0010067	-0.00477669	0.00164095	0.00486225	-0.00165673	0.00470814	-0.000269931	-0.0129584	0.000345632	0	0	-0.00027736	-0.000455698	-0.0051181
-0.00613554	2010-11-03 00:30:00	-0.0304462	-0.0243107	0.00613554	0.0077024	-0.0159176	-0.00593708	-0.00307592	-0.0069072	0.00372947	-0.00909942	0.0169824	-0.00102048	-0.00492279	0.00159147	0.00475992	-0.00174695	0.00477906	-0.000271601	-0.012742	0.000330337	0	0	-0.00133418	-0.00121043	-0.00613554
-0.00575214	2010-11-03 01:00:00	-0.0290301	-0.023278	0.00575214	0.0077024	-0.0148253	-0.00533051	-0.0027723	-0.00624232	0.00382931	-0.00893911	0.0167753	-0.00103426	-0.00492914	0.00157434	0.00459658	-0.00180951	0.00481733	-0.000274504	-0.0125649	0.000315513	0	0	-0.00234881	-0.00181804	-0.00575214
-0.00590705	2010-11-03 01:30:00	-0.027614	-0.0217069	0.00590705	0.0077024	-0.0132716	-0.00477151	-0.00254459	-0.00571041	0.00400722	-0.00878229	0.0165908	-0.00104804	-0.00499743	0.00157434	0.00445911	-0.00186504	0.00483236	-0.000277352	-0.0123969	0.0003006	0	0	-0.00326496	-0.00224367	-0.00590705
-0.00558872	2010-11-03 02:00:00	-0.0247818	-0.0191931	0.00558872	0.0077024	-0.0114655	-0.00426008	-0.00244379	-0.00534488	0.00425566	-0.00862514	0.0164162	-0.00106183	-0.00454326	0.00159018	0.00436296	-0.00191161	0.00484348	-0.000281112	-0.012216	0.000285274	0	0	-0.00403144	-0.00246464	-0.00558872
-0.00523982	2010-11-03 02:30:00	-0.0226576	-0.0174178	0.00523982	0.0077024	-0.0102056	-0.00400814	-0.00247088	-0.00511737	0.00453972	-0.00846135	0.0162225	-0.00107561	-0.00431934	0.00159551	0.00439103	-0.00196243	0.00487547	-0.000284874	-0.0120314	0.000269314	0	0	-0.00460512	-0.0024716	-0.00523982
-0.00288988	2010-11-03 03:00:00	-0.0205335	-0.0176436	0.00288988	0.0077024	-0.0104994	-0.00402111	-0.00262586	-0.00508522	0.00484029	-0.00831247	0.0160276	-0.00108939	-0.00440668	0.00154143	0.00453027	-0.00202028	0.00489364	-0.000287561	-0.0118622	0.000253353	0	0	-0.00495357	-0.00226889	-0.00288988
-0.00338554	2010-11-03 03:30:00	-0.0212415	-0.017856	0.00338554	0.0077024	-0.0107932	-0.00420113	-0.00284063	-0.0052705	0.00514197	-0.00820023	0.0158362	-0.00110317	-0.0043384	0.00146058	0.00461006	-0.00205504	0.00487107	-0.000288332	-0.0116935	0.00023711	0	0	-0.00505692	-0.00187424	-0.00338554
-0.00758823	2010-11-03 04:00:00	-0.0261979	-0.0186097	0.00758823	0.0077024	-0.0113394	-0.00453739	-0.00307201	-0.0055938	0.00541625	-0.00811319	0.015646	-0.00111696	-0.00454643	0.00141328	0.00460785	-0.00207833	0.00481012	-0.000288069	-0.0115141	0.000221084	0	0	-0.00490923	-0.00131777	-0.00758823
-0.00816755	2010-11-03 04:30:00	-0.028322	-0.0201545	0.00816755	0.0077024	-0.012767	-0.00495852	-0.0033622	-0.00604252	0.00562935	-0.00805549	0.0154476	-0.00113074	-0.00470841	0.00142444	0.00459326	-0.00209407	0.00474366	-0.000287977	-0.0113345	0.000205469	0	0	-0.00451892	-0.000640293	-0.00816755
-0.00764885	2010-11-03 05:00:00	-0.0290301	-0.0213812	0.00764885	0.0077024	-0.0140269	-0.00538508	-0.00372048	-0.0066532	0.00576514	-0.00802664	0.0152521	-0.00114452	-0.00477669	0.0014546	0.0046399	-0.00208001	0.00466195	-0.000289605	-0.0111448	0.000190234	0	0	-0.00390848	0.000108875	-0.00764885
-0.00834453	2010-11-03 05:30:00	-0.0304462	-0.0221017	0.00834453	0.0077024	-0.014993	-0.00587757	-0.00415052	-0.00739433	0.00581463	-0.00801205	0.0150572	-0.0011583	-0.00462107	0.0014947	0.00479814	-0.00205415	0.00459384	-0.000293056	-0.0109449	0.000174877	0	0	-0.0031132	0.000874734	-0.00834453
-0.00707239	2010-11-03 06:00:00	-0.0297381	-0.0226657	0.00707239	0.0077024	-0.0160007	-0.00653172	-0.00465646	-0.00819408	0.00578908	-0.00798669	0.0148548	-0.00117209	-0.00426059	0.00152178	0.00517167	-0.00201004	0.00457589	-0.000297266	-0.0107517	0.000159517	0	0	-0.00217928	0.00159976	-0.00707239
-0.00571595	2010-11-03 06:30:00	-0.0318623	-0.0261463	0.00571595	0.0077024	-0.0186467	-0.00741886	-0.00515142	-0.0090058	0.00568134	-0.0079721	0.0146553	-0.00118587	-0.00485451	0.00151685	0.00561327	-0.00198488	0.00456152	-0.000300421	-0.0105664	0.000143718	0	0	-0.00116105	0.00222735	-0.00571595
-0.00652681	2010-11-03 07:00:00	-0.0361106	-0.0295838	0.00652681	0.0077024	-0.0211666	-0.00830386	-0.00553094	-0.00977656	0.00552222	-0.00796148	0.0144714	-0.00119965	-0.00529596	0.00148136	0.00589508	-0.00196606	0.00452403	-0.000302813	-0.0103914	0.000127315	0	0	-0.000117729	0.00270545	-0.00652681
-0.00721111	2010-11-03 07:30:00	-0.0403589	-0.0331478	0.00721111	0.0077024	-0.0236864	-0.0090537	-0.00576328	-0.0104824	0.00531807	-0.00795767	0.0142997	-0.00121343	-0.00589941	0.00150837	0.00604494	-0.00193104	0.00451136	-0.000303488	-0.010233	0.000111005	0	0	0.000890219	0.00298999	-0.00721111
-0.00662664	2010-11-03 08:00:00	-0.041775	-0.0351484	0.00662664	0.0077024	-0.0252402	-0.00954405	-0.00583187	-0.0109519	0.00506402	-0.0079537	0.0141523	-0.00122722	-0.00612649	0.00160935	0.00598725	-0.00189427	0.00452832	-0.000303679	-0.0100666	9.4884e-05	0	0	0.0018049	0.00304814	-0.00662664
-0.00654683	2010-11-03 08:30:00	-0.042483	-0.0359362	0.00654683	0.0077024	-0.0259124	-0.00976679	-0.00576109	-0.0111775	0.00476081	-0.00793149	0.0140062	-0.001241	-0.00625989	0.00177387	0.00584956	-0.00187099	0.00457434	-0.00030378	-0.00989278	7.87653e-05	0	0	0.00257472	0.00286097	-0.00654683
-0.00620292	2010-11-03 09:00:00	-0.041775	-0.0355721	0.00620292	0.0077024	-0.0260386	-0.00970084	-0.00553899	-0.0110773	0.00444711	-0.00788707	0.0138641	-0.00125478	-0.0060455	0.00190792	0.00558941	-0.00184997	0.00465853	-0.000303147	-0.00969068	6.22064e-05	0	0	0.00315778	0.00242541	-0.00620292
-0.00683304	2010-11-03 09:30:00	-0.0410669	-0.0342339	0.00683304	0.0077024	-0.0253248	-0.00944676	-0.00517705	-0.0106967	0.00412929	-0.00782159	0.0137063	-0.00126857	-0.00574696	0.00198447	0.00521788	-0.00182475	0.00480042	-0.000300791	-0.00949161	4.50774e-05	0	0	0.00352465	0.00175522	-0.00683304
-0.00734377	2010-11-03 10:00:00	-0.0403589	-0.0330151	0.00734377	0.0077024	-0.0244848	-0.00893048	-0.00467989	-0.0100261	0.00383512	-0.00776373	0.013548	-0.00128235	-0.00574696	0.00198358	0.00471793	-0.00181578	0.00494341	-0.000296418	-0.00928743	2.7124e-05	0	0	0.00366044	0.000880929	-0.00734377
-0.00779185	2010-11-03 10:30:00	-0.0382347	-0.0304428	0.00779185	0.0077024	-0.0226372	-0.00819957	-0.00403874	-0.00910162	0.00360063	-0.00772791	0.0133826	-0.00129613	-0.00535789	0.00193135	0.0040215	-0.00183197	0.00505821	-0.000290473	-0.00908102	8.59842e-06	0	0	0.00356581	-0.000151444	-0.00779185
-0.00719882	2010-11-03 11:00:00	-0.0339864	-0.0267876	0.00719882	0.0077024	-0.0201173	-0.00718268	-0.00335342	-0.00801513	0.00342468	-0.00772078	0.0132086	-0.00130991	-0.00476399	0.00188316	0.0033308	-0.00184113	0.00516045	-0.000282432	-0.00887467	-1.04339e-05	0	0	0.00325699	-0.00128279	-0.00719882
-0.00777128	2010-11-03 11:30:00	-0.0304462	-0.0226749	0.00777128	0.0077024	-0.0173037	-0.00601981	-0.00261611	-0.00675218	0.00330651	-0.00772807	0.0130375	-0.0013237	-0.00408908	0.00178275	0.00257513	-0.00185324	0.00524541	-0.000272537	-0.00865726	-2.93073e-05	0	0	0.00276469	-0.00244438	-0.00777128
-0.00731516	2010-11-03 12:00:00	-0.0247818	-0.0174666	0.00731516	0.0077024	-0.0135239	-0.00480667	-0.00193762	-0.0054596	0.003242	-0.00772791	0.0128484	-0.00133748	-0.00319346	0.00164474	0.0018756	-0.0018951	0.00525571	-0.000262787	-0.0084123	-4.84952e-05	0	0	0.00213199	-0.00356224	-0.00731516
-0.00766414	2010-11-03 12:30:00	-0.0212415	-0.0135774	0.00766414	0.0077024	-0.0108779	-0.00358271	-0.0013709	-0.00423446	0.00326305	-0.00772029	0.0126425	-0.00135126	-0.00245981	0.00143364	0.00134492	-0.00196294	0.00521866	-0.000253421	-0.00814991	-6.83197e-05	0	0	0.00141133	-0.00456203	-0.00766414
-0.00742469	2010-11-03 13:00:00	-0.0162852	-0.00886051	0.00742469	0.0077024	-0.00722422	-0.00254148	-0.000895712	-0.00310825	0.00337078	-0.0076946	0.0124094	-0.00136504	-0.00177537	0.00119547	0.000890278	-0.00204207	0.00513491	-0.00024334	-0.00787161	-8.86166e-05	0	0	0.000660815	-0.00537424	-0.00742469
-0.00785688	2010-11-03 13:30:00	-0.013453	-0.00559612	0.00785688	0.0077024	-0.00487205	-0.00168026	-0.000591609	-0.00221586	0.00354906	-0.00766558	0.0121548	-0.00137883	-0.00103855	0.00095697	0.000558302	-0.00213487	0.00500459	-0.000232858	-0.00760347	-0.000109135	0	0	-5.99454e-05	-0.00593916	-0.00785688
-0.00838871	2010-11-03 14:00:00	-0.0120369	-0.00364819	0.00838871	0.0077024	-0.00319212	-0.00108666	-0.000415394	-0.00153144	0.00379337	-0.00763973	0.011888	-0.00139261	-0.000817813	0.000710064	0.000365351	-0.00222806	0.00478749	-0.000222029	-0.0073331	-0.000130446	0	0	-0.000694066	-0.00621135	-0.00838871
-0.00908938	2010-11-03 14:30:00	-0.0113288	-0.00223942	0.00908938	0.0077024	-0.00193219	-0.000704974	-0.00037073	-0.00114133	0.00408494	-0.00759928	0.0116084	-0.00140639	-0.000590727	0.000500754	0.000226329	-0.00232481	0.00447388	-0.000211468	-0.00704752	-0.000152012	0	0	-0.00119149	-0.00616317	-0.00908938
-0.00859033	2010-11-03 15:00:00	-0.0099127	-0.00132237	0.00859033	0.0077024	-0.00125993	-0.000535213	-0.000461275	-0.00101717	0.00439451	-0.00754392	0.0113056	-0.00142017	-0.000285845	0.00033405	0.000187649	-0.00237783	0.00407844	-0.000201249	-0.0067495	-0.000173234	0	0	-0.00151259	-0.00578709	-0.00859033
-0.00803558	2010-11-03 15:30:00	-0.0092047	-0.00116912	0.00803558	0.0077024	-0.00125993	-0.000627652	-0.000711437	-0.00118039	0.00468831	-0.00745591	0.010986	-0.00143396	-0.000149274	0.000227982	0.000355179	-0.00239525	0.00364733	-0.000192323	-0.00644866	-0.000193944	0	0	-0.00163101	-0.00509659	-0.00803558
-0.00810236	2010-11-03 16:00:00	-0.0099127	-0.00181034	0.00810236	0.0077024	-0.00197375	-0.000908223	-0.00108949	-0.00159507	0.00495396	-0.00734965	0.0106537	-0.00144774	-0.000149274	0.000140911	0.000587251	-0.00232961	0.00319512	-0.000184489	-0.00614054	-0.000214719	0	0	-0.0015356	-0.00412549	-0.00810236
-0.00786562	2010-11-03 16:30:00	-0.0106208	-0.00275518	0.00786562	0.0077024	-0.00281368	-0.00147748	-0.00153148	-0.00220323	0.00517532	-0.0072139	0.0103097	-0.00146152	-0.000295372	7.77723e-05	0.000850929	-0.00221044	0.00272844	-0.000176517	-0.0058237	-0.000235334	0	0	-0.00123123	-0.00292586	-0.00786562
-0.00894298	2010-11-03 17:00:00	-0.014161	-0.00521802	0.00894298	0.0077024	-0.00508125	-0.00223758	-0.00202181	-0.00294688	0.00531899	-0.00705343	0.00995706	-0.0014753	-0.000535161	4.8509e-05	0.00111814	-0.0020427	0.00229027	-0.00016735	-0.00553248	-0.000256488	0	0	-0.000738406	-0.00156456	-0.00894298
-0.0079807	2010-11-03 17:30:00	-0.0162852	-0.0083045	0.0079807	0.0077024	-0.00760112	-0.00308257	-0.00248455	-0.00378255	0.00538462	-0.00689677	0.00960671	-0.00148909	-0.00111636	6.99365e-05	0.00126446	-0.0018313	0.00185817	-0.000157177	-0.00526062	-0.000278116	0	0	-9.19222e-05	-0.000118655	-0.0079807
-0.00850224	2010-11-03 18:00:00	-0.0184093	-0.00990706	0.00850224	0.0077024	-0.00940721	-0.0038562	-0.00289531	-0.0046617	0.00536356	-0.00674359	0.00928072	-0.00150287	-0.00112589	0.000141409	0.00135177	-0.00160294	0.00148029	-0.000146243	-0.00497727	-0.000299368	0	0	0.000661628	0.00132976	-0.00850224
-0.00863471	2010-11-03 18:30:00	-0.0205335	-0.0118988	0.00863471	0.0077024	-0.0115071	-0.00457414	-0.00331387	-0.00554842	0.00524869	-0.00658661	0.00895184	-0.00151665	-0.00134662	0.000238747	0.00147642	-0.00132188	0.00119265	-0.000136037	-0.00470398	-0.000320491	0	0	0.00146707	0.00269915	-0.00863471
-0.00775236	2010-11-03 19:00:00	-0.0212415	-0.0134891	0.00775236	0.0077024	-0.0134808	-0.0052391	-0.0036929	-0.00634124	0.00501486	-0.00642614	0.00862296	-0.00153044	-0.00134662	0.000339806	0.00166583	-0.00105294	0.000969772	-0.000126739	-0.00440457	-0.000341677	0	0	0.00226443	0.003914	-0.00775236
-0.00798176	2010-11-03 19:30:00	-0.0226576	-0.0146758	0.00798176	0.0077024	-0.0148669	-0.00592514	-0.00400432	-0.00704456	0.00468048	-0.00626583	0.00828713	-0.00154422	-0.0013498	0.000401731	0.00189989	-0.00080716	0.000833881	-0.000117915	-0.00409565	-0.000362582	0	0	0.0029931	0.00490964	-0.00798176
-0.00747376	2010-11-03 20:00:00	-0.0240737	-0.0165999	0.00747376	0.0077024	-0.0168406	-0.00651334	-0.00419665	-0.00755504	0.00427445	-0.00610901	0.00795419	-0.001558	-0.00143396	0.00043407	0.00210765	-0.000586978	0.000751511	-0.000108922	-0.00377084	-0.0003831	0	0	0.00359587	0.00563637	-0.00747376
-0.00810327	2010-11-03 20:30:00	-0.0269059	-0.0188026	0.00810327	0.0077024	-0.0183528	-0.00699828	-0.00421007	-0.00785314	0.00381439	-0.00596362	0.00761719	-0.00157178	-0.00209297	0.000454605	0.00218325	-0.000404327	0.000732569	-9.96447e-05	-0.00344096	-0.000404474	0	0	0.00402282	0.00606227	-0.00810327
-0.00793155	2010-11-03 21:00:00	-0.027614	-0.0196825	0.00793155	0.0077024	-0.0191928	-0.00712317	-0.004028	-0.00789033	0.00332808	-0.00584011	0.0072796	-0.00158557	-0.00217396	0.000495598	0.00206965	-0.000263275	0.000769622	-9.10856e-05	-0.00312263	-0.000425885	0	0	0.00423461	0.00617482	-0.00793155
-0.00621794	2010-11-03 21:30:00	-0.0254898	-0.0192719	0.00621794	0.0077024	-0.0187313	-0.00695397	-0.00368217	-0.00765463	0.00284478	-0.00573831	0.00695768	-0.00159935	-0.002382	0.000578304	0.00184111	-0.000178072	0.000858872	-8.37143e-05	-0.00279127	-0.000446441	0	0	0.00420513	0.00598108	-0.00621794
-0.00621118	2010-11-03 22:00:00	-0.0240737	-0.0178625	0.00621118	0.0077024	-0.0178913	-0.00641661	-0.00325994	-0.00716496	0.00238926	-0.00563587	0.00664098	-0.00161313	-0.00215808	0.000674998	0.00160175	-0.000141626	0.000986719	-7.83475e-05	-0.00246135	-0.000467056	0	0	0.00392316	0.00550654	-0.00621118
-0.00597935	2010-11-03 22:30:00	-0.0212415	-0.0152622	0.00597935	0.0077024	-0.0159176	-0.00570949	-0.00275815	-0.00643391	0.00197052	-0.00552249	0.00632022	-0.00162691	-0.00192782	0.000729483	0.00140305	-0.000153617	0.00116082	-7.4109e-05	-0.0021234	-0.000487231	0	0	0.00339322	0.00479286	-0.00597935
-0.0068743	2010-11-03 23:00:00	-0.0191174	-0.0122431	0.0068743	0.0077024	-0.0136915	-0.00491478	-0.00222414	-0.00551884	0.00163586	-0.00539087	0.00600004	-0.0016407	-0.00141808	0.000718	0.00119706	-0.000188888	0.00132187	-7.04184e-05	-0.00178263	-0.000507309	0	0	0.00263526	0.00389462	-0.0068743
-0.00708458	2010-11-03 23:30:00	-0.0169932	-0.00990862	0.00708458	0.0077024	-0.0115917	-0.0040698	-0.00165426	-0.00447079	0.00140027	-0.00525974	0.00567116	-0.00165448	-0.00134027	0.00064685	0.000989075	-0.000261116	0.00146519	-6.83748e-05	-0.00144473	-0.000527229	0	0	0.00168359	0.00287531	-0.00708458
-0.00664981	2010-11-04	-0.014161	-0.00751119	0.00664981	0.0077024	-0.00932411	-0.00314805	-0.00105265	-0.00337169	0.00126749	-0.00513225	0.00535041	-0.00166826	-0.00134027	0.000553554	0.000743744	-0.000337733	0.00156529	-6.62686e-05	-0.0010937	-0.00054699	0	0	0.000584803	0.00180311	-0.00664981
-0.00691063	2010-11-04 00:30:00	-0.0113288	-0.00441817	0.00691063	0.0077024	-0.0066781	-0.00212034	-0.000450549	-0.0022581	0.0012424	-0.00501206	0.0050111	-0.00168204	-0.00103537	0.000474245	0.000418842	-0.000414287	0.00162172	-6.39721e-05	-0.00074857	-0.000566939	0	0	-0.000604932	0.000746404	-0.00691063
-0.00763466	2010-11-04 01:00:00	-0.0084966	-0.000861936	0.00763466	0.0077024	-0.00373828	-0.00111101	0.000112016	-0.00115396	0.00131187	-0.00489171	0.00467293	-0.00169583	-0.000665364	0.000427275	0.000129303	-0.000488646	0.00163956	-6.19447e-05	-0.000409235	-0.000587743	0	0	-0.00182317	-0.000230399	-0.00763466
-0.00638631	2010-11-04 01:30:00	-0.0042483	0.00213801	0.00638631	0.0077024	-0.00121841	-0.000128167	0.000583058	-0.000114724	0.00147739	-0.00477103	0.00432898	-0.00170961	-0.000512931	0.000367283	-0.000123106	-0.000567393	0.00163742	-6.05636e-05	-6.84118e-05	-0.000608675	0	0	-0.00300483	-0.00107065	-0.00638631
-0.00756801	2010-11-04 02:00:00	-0.0021242	0.00544381	0.00756801	0.0077024	0.00130145	0.000751426	0.000950619	0.000782081	0.00171757	-0.00463593	0.00398733	-0.00172339	-6.82855e-05	0.000286759	-0.000334627	-0.000634914	0.00158858	-5.85492e-05	0.000275335	-0.000629452	0	0	-0.00408594	-0.00172865	-0.00756801
-0.00752768	2010-11-04 02:30:00	0.0007081	0.00823578	0.00752768	0.0077024	0.0035275	0.00145099	0.00117882	0.001481	0.00202079	-0.00450115	0.00364221	-0.00173717	0.000227087	0.000186022	-0.000486689	-0.00070889	0.00152168	-5.65283e-05	0.000617594	-0.000650445	0	0	-0.0050074	-0.00217204	-0.00752768
-0.00724007	2010-11-04 03:00:00	0.0028322	0.0100723	0.00724007	0.0077024	0.00491359	0.00191486	0.00126351	0.00196501	0.00236565	-0.004374	0.00328608	-0.00175096	0.000447822	8.68241e-05	-0.000547693	-0.000759777	0.00142616	-5.44253e-05	0.000960545	-0.0006716	0	0	-0.00571836	-0.00238337	-0.00724007
-0.00890054	2010-11-04 03:30:00	0.0021242	0.0110247	0.00890054	0.0077024	0.00575355	0.0021376	0.00123227	0.00221711	0.0027131	-0.00426856	0.00292124	-0.00176474	0.000450998	-8.01095e-06	-0.000572003	-0.000796605	0.00128989	-5.02357e-05	0.00129993	-0.000693132	0	0	-0.00617923	-0.00236083	-0.00890054
-0.0078174	2010-11-04 04:00:00	0.0035403	0.0113577	0.0078174	0.0077024	0.00587971	0.00214842	0.00109755	0.00222531	0.0030403	-0.00417357	0.00255582	-0.00177852	0.000671714	-8.98262e-05	-0.000606925	-0.000803316	0.00109525	-4.6637e-05	0.00163709	-0.000714984	0	0	-0.00636404	-0.00211803	-0.0078174
-0.00754947	2010-11-04 04:30:00	0.0035403	0.0110898	0.00754947	0.0077024	0.00558585	0.0019711	0.000843238	0.00198456	0.00331531	-0.00407924	0.00219387	-0.00179223	0.000665364	-0.000140517	-0.000521394	-0.000788685	0.000882557	-4.30545e-05	0.00199248	-0.000736866	0	0	-0.00626197	-0.00168301	-0.00754947
-0.00855288	2010-11-04 05:00:00	0.0014161	0.00996898	0.00855288	0.0077024	0.00474591	0.00163755	0.000477144	0.0015119	0.0035209	-0.00399884	0.00181802	-0.00180522	0.000450998	-0.000179402	-0.000406242	-0.000737544	0.000655051	-4.04532e-05	0.00234994	-0.000758593	0	0	-0.00587812	-0.00109642	-0.00855288
-0.00721696	2010-11-04 05:30:00	0.0021242	0.00934116	0.00721696	0.0077024	0.00390594	0.00111585	1.53777e-05	0.000845764	0.00363643	-0.00390734	0.00143288	-0.00181645	0.000746351	-0.000189991	-0.000156932	-0.000667319	0.000438777	-3.89704e-05	0.00270098	-0.00078019	0	0	-0.0052333	-0.000409098	-0.00721696
-0.00761427	2010-11-04 06:00:00	-0.0007081	0.00690617	0.00761427	0.0077024	0.00193219	0.000384942	-0.000510821	4.16059e-05	0.00366528	-0.00380141	0.00105817	-0.00182565	0.000373185	-0.000191851	0.000208637	-0.000569743	0.000259887	-3.75893e-05	0.00306068	-0.000801883	0	0	-0.0043629	0.000321061	-0.00761427
-0.00827658	2010-11-04 06:30:00	-0.0042483	0.00402828	0.00827658	0.0077024	-0.000461538	-0.00051032	-0.00101725	-0.000823053	0.00360332	-0.00369184	0.000680569	-0.00183316	0.000149274	-0.000190636	0.000520498	-0.000472231	9.94981e-05	-3.49645e-05	0.00341378	-0.000823702	0	0	-0.00331492	0.00103255	-0.00827658
-0.00799536	2010-11-04 07:00:00	-0.0070805	0.000914856	0.00799536	0.0077024	-0.0029814	-0.00141369	-0.00143264	-0.00168078	0.00344643	-0.00357132	0.000307027	-0.00183983	-0.000165153	-0.000166382	0.000729809	-0.000372524	-4.71822e-05	-3.08439e-05	0.00375966	-0.000845584	0	0	-0.00214715	0.00166404	-0.00799536
-0.00818843	2010-11-04 07:30:00	-0.0106208	-0.00243237	0.00818843	0.0077024	-0.00550127	-0.00221381	-0.00171649	-0.00243011	0.00320249	-0.00344335	-5.55037e-05	-0.00184595	-0.000749527	-0.00011512	0.000725614	-0.000274884	-0.000170076	-2.57162e-05	0.00411218	-0.000867688	0	0	-0.000923822	0.00215828	-0.00818843
-0.00784329	2010-11-04 08:00:00	-0.0120369	-0.00419361	0.00784329	0.0077024	-0.00718116	-0.00278363	-0.00188855	-0.00303954	0.00288012	-0.00330476	-0.000412805	-0.00185147	-0.00082734	7.68817e-06	0.000604939	-0.000170279	-0.000244133	-2.08477e-05	0.00447113	-0.000889573	0	0	0.000288327	0.00246589	-0.00784329
-0.00754204	2010-11-04 08:30:00	-0.0127449	-0.00520286	0.00754204	0.0077024	-0.00827342	-0.00310963	-0.00193737	-0.00343658	0.00247107	-0.00315823	-0.00076663	-0.0018563	-0.000960735	0.000129281	0.000415306	-6.13482e-05	-0.000242539	-1.57102e-05	0.00483599	-0.000911298	0	0	0.00142408	0.0025488	-0.00754204
-0.00760113	2010-11-04 09:00:00	-0.0120369	-0.00443577	0.00760113	0.0077024	-0.00839957	-0.0032529	-0.00184267	-0.00353679	0.00201064	-0.00298285	-0.00111929	-0.00186002	-0.000450998	0.000238746	0.000166438	3.36511e-05	-0.000210881	-1.00215e-05	0.00520435	-0.000933022	0	0	0.00242382	0.0023832	-0.00760113
-0.00778018	2010-11-04 09:30:00	-0.0120369	-0.00425672	0.00778018	0.0077024	-0.00881953	-0.00323452	-0.00160081	-0.0033471	0.00152058	-0.00280066	-0.00147311	-0.00186229	-0.000230262	0.000267439	-0.000171724	0.000112334	-0.000135782	-2.80056e-06	0.005575	-0.000954842	0	0	0.00323723	0.00196173	-0.00778018
-0.00842217	2010-11-04 10:00:00	-0.0120369	-0.00361473	0.00842217	0.0077024	-0.00852571	-0.00295936	-0.00116345	-0.00284797	0.00104104	-0.00262576	-0.00181882	-0.0018645	-0.000292196	0.000227661	-0.000677196	0.000167675	-6.82227e-05	6.07711e-06	0.00593896	-0.000976504	0	0	0.00382652	0.00129464	-0.00842217
-0.00782033	2010-11-04 10:30:00	-0.0092047	-0.00138437	0.00782033	0.0077024	-0.00709806	-0.00234252	-0.000570625	-0.00210243	0.000589275	-0.00246181	-0.0021564	-0.00186745	9.52744e-06	0.000161124	-0.00133849	0.00020708	-3.91188e-06	1.66212e-05	0.00628994	-0.000997409	0	0	0.00416883	0.00040994	-0.00782033
-0.00710547	2010-11-04 11:00:00	-0.0049564	0.00214907	0.00710547	0.0077024	-0.00499821	-0.0014024	0.000142279	-0.00106951	0.000198314	-0.0023088	-0.00248181	-0.00187123	0.000681242	9.79849e-05	-0.00209792	0.000225144	6.00679e-05	2.82644e-05	0.00665123	-0.00101796	0	0	0.00425766	-0.000647677	-0.00710547
-0.00693728	2010-11-04 11:30:00	0	0.00693728	0.00693728	0.0077024	-0.00176451	-0.000274136	0.000919618	0.000190928	-0.000134489	-0.00215911	-0.00280604	-0.0018759	0.0013625	2.21464e-05	-0.00289625	0.000213344	0.000118651	4.09212e-05	0.00703129	-0.0010382	0	0	0.00410322	-0.00181911	-0.00693728
-0.00584364	2010-11-04 12:00:00	0.0056644	0.011508	0.00584364	0.0077024	0.00117531	0.00101848	0.00168499	0.00157488	-0.000393738	-0.00199466	-0.00315058	-0.00188103	0.00210885	-0.000113682	-0.00364242	0.000182397	0.000131538	5.35188e-05	0.00741279	-0.0010585	0	0	0.00373171	-0.00303422	-0.00584364
-0.00626994	2010-11-04 12:30:00	0.0106208	0.0168907	0.00626994	0.0077024	0.00495511	0.00234299	0.00236764	0.00292796	-0.00055541	-0.0018158	-0.00349917	-0.00188665	0.00299813	-0.000318875	-0.00425841	0.000100882	8.29226e-05	6.59196e-05	0.0077928	-0.00107889	0	0	0.00318335	-0.00421615	-0.00626994
-0.00577938	2010-11-04 13:00:00	0.0162852	0.0220646	0.00577938	0.0077024	0.00873491	0.00361993	0.00291873	0.00417264	-0.000613893	-0.00163377	-0.00384836	-0.00189225	0.00382231	-0.000562954	-0.00474267	1.27209e-05	-9.68621e-06	7.8678e-05	0.00818158	-0.00109907	0	0	0.00250962	-0.00528631	-0.00577938
-0.00541608	2010-11-04 13:30:00	0.0205335	0.0259496	0.00541608	0.0077024	0.0116747	0.0046163	0.00335389	0.00531334	-0.000568816	-0.00146236	-0.00420855	-0.00189734	0.00449085	-0.000821342	-0.00511377	-7.78902e-05	-0.000194572	9.18071e-05	0.00857037	-0.0011193	0	0	0.00176949	-0.00616966	-0.00541608
-0.00512064	2010-11-04 14:00:00	0.0233657	0.0284863	0.00512064	0.0077024	0.0137331	0.00536884	0.00365385	0.0062322	-0.000440445	-0.00129095	-0.00457397	-0.0019016	0.00492597	-0.00108223	-0.00537524	-0.000160962	-0.00045858	0.000104316	0.00896425	-0.00113985	0	0	0.0010253	-0.00680007	-0.00512064
-0.00610882	2010-11-04 14:30:00	0.0240737	0.0301825	0.00610882	0.0077024	0.0152869	0.00593596	0.00383006	0.00685423	-0.000237036	-0.00112286	-0.00495041	-0.00190501	0.00515305	-0.0013217	-0.00554586	-0.000207079	-0.000821363	0.000116533	0.00936176	-0.00116016	0	0	0.000338227	-0.00712508	-0.00610882
-0.00650327	2010-11-04 15:00:00	0.0254898	0.0319931	0.00650327	0.0077024	0.0168406	0.00636522	0.00386692	0.00719834	9.13382e-06	-0.000936535	-0.00534308	-0.00190735	0.00545794	-0.00150085	-0.00563096	-0.000236816	-0.0012609	0.00012857	0.00976649	-0.00118001	0	0	-0.000236049	-0.00710999	-0.00650327
-0.00611136	2010-11-04 15:30:00	0.0269059	0.0330173	0.00611136	0.0077024	0.0175129	0.00653768	0.00374831	0.00728847	0.000284567	-0.000731812	-0.00574852	-0.00190858	0.00575013	-0.00162091	-0.00556952	-0.000219736	-0.00172434	0.000139806	0.0101684	-0.00119999	0	0	-0.000651372	-0.00674062	-0.00611136
-0.00666436	2010-11-04 16:00:00	0.0261979	0.0328623	0.00666436	0.0077024	0.0173452	0.00639497	0.00348619	0.00713722	0.00056937	-0.000508853	-0.00616556	-0.0019081	0.00567232	-0.00171825	-0.00541348	-0.000142482	-0.00220864	0.000150638	0.0105885	-0.00121992	0	0	-0.000874413	-0.00602486	-0.00666436
-0.00656067	2010-11-04 16:30:00	0.0254898	0.0320505	0.00656067	0.0077024	0.0165053	0.00603493	0.00310814	0.00671309	0.000830892	-0.000268149	-0.00659884	-0.00190646	0.00560086	-0.00180378	-0.00522207	-1.6218e-05	-0.00269294	0.000161743	0.0110216	-0.0012404	0	0	-0.000887056	-0.0049925	-0.00656067
-0.00596052	2010-11-04 17:00:00	0.0247818	0.0307423	0.00596052	0.0077024	0.0152453	0.00548675	0.00267395	0.00609044	0.00103987	-2.36342e-05	-0.00705242	-0.00190303	0.00537377	-0.00184703	-0.00501984	0.000158102	-0.00316602	0.000173488	0.0114525	-0.00126108	0	0	-0.00068769	-0.00369356	-0.00596052
-0.00566538	2010-11-04 17:30:00	0.0233657	0.0290311	0.00566538	0.0077024	0.0133977	0.00475313	0.00219193	0.0053178	0.00117153	0.000216581	-0.0075147	-0.00189809	0.00535789	-0.0018421	-0.0048638	0.000360538	-0.00362461	0.000186332	0.0118863	-0.00128126	0	0	-0.000291321	-0.00219518	-0.00566538
-0.00540048	2010-11-04 18:00:00	0.0212415	0.026642	0.00540048	0.0077024	0.011004	0.00393735	0.00170161	0.00445566	0.00122102	0.000438724	-0.00799264	-0.00189186	0.005134	-0.00179949	-0.00471903	0.000600504	-0.00404862	0.000199287	0.0123055	-0.00130077	0	0	0.000271518	-0.000577207	-0.00540048
-0.00625745	2010-11-04 18:30:00	0.0184093	0.0246667	0.00625745	0.0077024	0.00907183	0.00311615	0.00123106	0.00353302	0.00115605	0.000653899	-0.00847175	-0.0018841	0.00477669	-0.00174322	-0.00460034	0.000884009	-0.00440855	0.000212062	0.012727	-0.00131949	0	0	0.000956944	0.00107307	-0.00625745
-0.0059667	2010-11-04 19:00:00	0.0169932	0.0229599	0.0059667	0.0077024	0.00697192	0.00234523	0.000760503	0.00258832	0.000967619	0.000865264	-0.00894332	-0.00187534	0.00477669	-0.00166674	-0.00444231	0.00117842	-0.00468451	0.000223298	0.0131521	-0.00133723	0	0	0.00171084	0.00266671	-0.0059667
-0.00619418	2010-11-04 19:30:00	0.0148691	0.0210633	0.00619418	0.0077024	0.00487205	0.00155052	0.000349257	0.00173501	0.000671131	0.00106552	-0.00941779	-0.00186581	0.00462424	-0.00160206	-0.00424184	0.00144278	-0.00487877	0.00023396	0.013586	-0.00135499	0	0	0.00247268	0.004119	-0.00619418
-0.00771924	2010-11-04 20:00:00	0.0113288	0.019048	0.00771924	0.0077024	0.00277216	0.000779599	6.12608e-05	0.00104113	0.000286109	0.0012512	-0.00988878	-0.00185571	0.00447497	-0.00155946	-0.00409906	0.00167702	-0.00500827	0.000244704	0.0140066	-0.00137248	0	0	0.00317975	0.00535492	-0.00771924
-0.00778356	2010-11-04 20:30:00	0.0092047	0.0169883	0.00778356	0.0077024	0.000672255	0.000159498	-8.32251e-05	0.000518679	-0.000160827	0.00142609	-0.0103569	-0.00184445	0.00431934	-0.00152461	-0.00402325	0.00188766	-0.00506526	0.000255812	0.0144092	-0.00138955	0	0	0.00377152	0.00631387	-0.00778356
-0.00769879	2010-11-04 21:00:00	0.0077886	0.0154874	0.00769879	0.0077024	-0.000713818	-0.000174615	-4.46648e-05	0.000235076	-0.000650151	0.00158607	-0.0108053	-0.00183297	0.0039557	-0.00148451	-0.00410525	0.00204935	-0.00505761	0.000265943	0.0148205	-0.00140602	0	0	0.00419387	0.00695333	-0.00769879
-0.00637101	2010-11-04 21:30:00	0.0092047	0.0155757	0.00637101	0.0077024	-0.000839975	-0.000214628	0.000149853	0.000212382	-0.00116123	0.00172814	-0.0112513	-0.00182114	0.00388742	-0.00141829	-0.00426128	0.00215093	-0.00501427	0.000274603	0.0152208	-0.00142248	0	0	0.00440272	0.00725109	-0.00637101
-0.0065858	2010-11-04 22:00:00	0.0099127	0.0164985	0.0065858	0.0077024	-0.000419958	3.67524e-05	0.000452001	0.000474548	-0.00167754	0.00187054	-0.0116875	-0.00180836	0.00403032	-0.00135143	-0.00443589	0.00220602	-0.0049248	0.000282326	0.0156147	-0.00143895	0	0	0.00436717	0.00720615	-0.0065858
-0.00698125	2010-11-04 22:30:00	0.0113288	0.0183101	0.00698125	0.0077024	0.000587678	0.000478974	0.000905467	0.00105812	-0.00216608	0.00202023	-0.0121063	-0.00179515	0.00440668	-0.00130632	-0.0046883	0.00223337	-0.00479718	0.000288779	0.0160326	-0.00145457	0	0	0.00407153	0.00683808	-0.00698125
-0.00709241	2010-11-04 23:00:00	0.013453	0.0205454	0.00709241	0.0077024	0.00226757	0.0011277	0.00145509	0.00186669	-0.00259419	0.00217722	-0.0125314	-0.00178233	0.00455278	-0.00130471	-0.0049354	0.00222596	-0.00466003	0.00029431	0.0164526	-0.00147034	0	0	0.00351652	0.00618502	-0.00709241
-0.00698376	2010-11-04 23:30:00	0.0155771	0.0225609	0.00698376	0.0077024	0.00394748	0.00199377	0.00207647	0.00285172	-0.00294123	0.00233388	-0.0129584	-0.00176931	0.00462742	-0.00136284	-0.00525301	0.00217695	-0.00454544	0.000298289	0.0168485	-0.00148576	0	0	0.00271933	0.00530063	-0.00698376
-0.00575045	2010-11-05	0.0205335	0.0262839	0.00575045	0.0077024	0.00705502	0.00301877	0.0027618	0.00399871	-0.00318133	0.00248308	-0.0133696	-0.0017569	0.00493867	-0.00142566	-0.00559294	0.00211433	-0.00445768	0.000302327	0.0172314	-0.00150112	0	0	0.00171264	0.00425001	-0.00575045
-0.00637417	2010-11-05 00:30:00	0.0233657	0.0297399	0.00637417	0.0077024	0.00999485	0.00415515	0.00343565	0.00522574	-0.00331411	0.00261786	-0.0137606	-0.00174484	0.00516893	-0.00148848	-0.00594944	0.00205383	-0.00439585	0.00030673	0.0176005	-0.00151642	0	0	0.000542727	0.00310516	-0.00637417
-0.00652825	2010-11-05 01:00:00	0.0269059	0.0334342	0.00652825	0.0077024	0.0129347	0.00529152	0.00410536	0.00653722	-0.00333169	0.00275313	-0.0141463	-0.00173305	0.00561356	-0.00155906	-0.00630396	0.00198425	-0.00436275	0.000311228	0.0179624	-0.00153162	0	0	-0.000733296	0.00194016	-0.00652825
-0.00723519	2010-11-05 01:30:00	0.0297381	0.0369733	0.00723519	0.0077024	0.0158745	0.00640682	0.00474749	0.00782035	-0.00324121	0.00289901	-0.0145175	-0.0017211	0.00589941	-0.00165729	-0.00663992	0.0019213	-0.0043796	0.000315096	0.0183148	-0.00154688	0	0	-0.00205083	0.000826453	-0.00723519
-0.00766297	2010-11-05 02:00:00	0.0332784	0.0409414	0.00766297	0.0077024	0.0189405	0.00751941	0.00530639	0.00900453	-0.00305167	0.00304854	-0.0148829	-0.00170897	0.00649331	-0.0017826	-0.00695907	0.00184939	-0.00444314	0.000319403	0.0186614	-0.00156243	0	0	-0.00334158	-0.000171518	-0.00766297
-0.00690691	2010-11-05 02:30:00	0.0375267	0.0444336	0.00690691	0.0077024	0.0217542	0.00853415	0.00575352	0.0100463	-0.00279047	0.00319425	-0.0152524	-0.00169611	0.00679503	-0.00188488	-0.00719468	0.00178477	-0.00453316	0.000324347	0.0190117	-0.0015777	0	0	-0.00453759	-0.00100002	-0.00690691
-0.00739684	2010-11-05 03:00:00	0.0403589	0.0477557	0.00739684	0.0077024	0.0244002	0.00938996	0.00607739	0.0109311	-0.00247075	0.00332522	-0.0156219	-0.00168222	0.00709675	-0.00200243	-0.00739139	0.00173833	-0.00466034	0.000329934	0.0193802	-0.00159265	0	0	-0.00557516	-0.00161894	-0.00739684
-0.00750366	2010-11-05 03:30:00	0.042483	0.0499867	0.00750366	0.0077024	0.0262063	0.00998627	0.00627752	0.0116155	-0.00211689	0.00345287	-0.0160024	-0.00166722	0.00724285	-0.00211561	-0.00755295	0.00170402	-0.00483185	0.000336446	0.0197595	-0.00160781	0	0	-0.00639855	-0.00200378	-0.00750366
-0.0075165	2010-11-05 04:00:00	0.0438991	0.0514156	0.0075165	0.0077024	0.0271724	0.010368	0.00636587	0.0120851	-0.00176192	0.00357289	-0.0163991	-0.00165149	0.00753503	-0.00223785	-0.0077311	0.00169956	-0.00504691	0.000343611	0.0201315	-0.00162236	0	0	-0.00696323	-0.00214667	-0.0075165
-0.00785968	2010-11-05 04:30:00	0.0446072	0.0524669	0.00785968	0.0077024	0.0280123	0.010588	0.00635074	0.0122962	-0.00143399	0.00367833	-0.0168011	-0.00163435	0.00754773	-0.00232274	-0.00783675	0.00170904	-0.00530327	0.000350596	0.0204933	-0.00163484	0	0	-0.00723845	-0.00205633	-0.00785968
-0.00796456	2010-11-05 05:00:00	0.0453152	0.0532798	0.00796456	0.0077024	0.0284323	0.0106491	0.00617649	0.0122199	-0.00115897	0.00377697	-0.017188	-0.00161594	0.00769701	-0.00238806	-0.00779365	0.0017447	-0.00557433	0.000356402	0.0208574	-0.00164782	0	0	-0.00720904	-0.00175716	-0.00796456
-0.00742155	2010-11-05 05:30:00	0.0460233	0.0534449	0.00742155	0.0077024	0.0281385	0.010501	0.00582284	0.0118658	-0.000941738	0.00387941	-0.0175697	-0.00159612	0.00792092	-0.00244061	-0.00758899	0.0018217	-0.00584572	0.000361103	0.021239	-0.00166124	0	0	-0.00687631	-0.00128738	-0.00742155
-0.00766395	2010-11-05 06:00:00	0.0453152	0.0529792	0.00766395	0.0077024	0.0274247	0.0100404	0.00534912	0.0112891	-0.000821342	0.0040039	-0.0179658	-0.0015745	0.00805431	-0.00249534	-0.00721746	0.00192404	-0.00610296	0.000365877	0.0216314	-0.00167417	0	0	-0.00625803	-0.000696485	-0.00766395
-0.00742086	2010-11-05 06:30:00	0.0431911	0.050612	0.00742086	0.0077024	0.0255771	0.00926189	0.00481511	0.010548	-0.000808261	0.00414994	-0.0183794	-0.0015515	0.00774941	-0.00255566	-0.00685564	0.00204213	-0.00636537	0.000371195	0.0220261	-0.00168605	0	0	-0.00538739	-4.20407e-05	-0.00742086
-0.00722047	2010-11-05 07:00:00	0.0396508	0.0468713	0.00722047	0.0077024	0.0227634	0.00831365	0.00431649	0.00971483	-0.000890486	0.00430344	-0.0187935	-0.00152716	0.00723015	-0.00258088	-0.00660522	0.00215389	-0.00663665	0.000376972	0.022425	-0.0016978	0	0	-0.00431114	0.000613952	-0.00722047
-0.00658509	2010-11-05 07:30:00	0.0368186	0.0434037	0.00658509	0.0077024	0.0201173	0.00740757	0.00390524	0.00883315	-0.00107177	0.00446805	-0.0192117	-0.00150167	0.00670769	-0.00254207	-0.00644586	0.00228416	-0.00685391	0.000383474	0.0228093	-0.0017098	0	0	-0.00308687	0.00120898	-0.00658509
-0.00773188	2010-11-05 08:00:00	0.0332784	0.0410103	0.00773188	0.0077024	0.0180175	0.00668422	0.00359748	0.00802332	-0.00135625	0.00465819	-0.0196224	-0.00147503	0.00649013	-0.00242831	-0.00646288	0.0024305	-0.0070099	0.000390183	0.0231887	-0.00172193	0	0	-0.00177962	0.00168401	-0.00773188
-0.00727577	2010-11-05 08:30:00	0.0325703	0.0398461	0.00727577	0.0077024	0.0166314	0.00609602	0.00338588	0.00737293	-0.00173566	0.00487385	-0.0200209	-0.0014475	0.00656477	-0.0022806	-0.00652963	0.00256503	-0.00709585	0.000396088	0.0235731	-0.00173456	0	0	-0.000458068	0.00198736	-0.00727577
-0.00746659	2010-11-05 09:00:00	0.0311542	0.0386208	0.00746659	0.0077024	0.0152453	0.00568785	0.00326116	0.00692988	-0.00220662	0.00510791	-0.0204147	-0.00141948	0.00641549	-0.00217017	-0.00657449	0.00269247	-0.00713995	0.000402938	0.0239604	-0.00174751	0	0	0.000809623	0.00207825	-0.00746659
-0.00683936	2010-11-05 09:30:00	0.0311542	0.0379936	0.00683936	0.0077024	0.0142792	0.00541754	0.00333925	0.00679816	-0.00273309	0.00536734	-0.0208016	-0.00139103	0.00643137	-0.00211479	-0.00686292	0.00279927	-0.00714062	0.000412265	0.0243615	-0.00176037	0	0	0.00195987	0.00192976	-0.00683936
-0.00827324	2010-11-05 10:00:00	0.0304462	0.0387194	0.00827324	0.0077024	0.0142792	0.00534832	0.0036331	0.00699037	-0.00327756	0.00564054	-0.0211867	-0.00136316	0.00672039	-0.00209612	-0.00734408	0.00291033	-0.00711221	0.000422731	0.0247561	-0.00177285	0	0	0.00293754	0.0015311	-0.00827324
-0.00823664	2010-11-05 10:30:00	0.0304462	0.0386828	0.00823664	0.0077024	0.0137331	0.00564727	0.00407046	0.00743404	-0.00383028	0.00589916	-0.0215731	-0.00133567	0.00663941	-0.00211382	-0.00792912	0.00299849	-0.00705148	0.000433012	0.0251551	-0.00178432	0	0	0.00369929	0.000888892	-0.00823664
-0.00778812	2010-11-05 11:00:00	0.0339864	0.0417745	0.00778812	0.0077024	0.0155807	0.00639115	0.00465182	0.0081361	-0.00436385	0.00614716	-0.0219472	-0.00130849	0.00704117	-0.00213994	-0.00863109	0.00307698	-0.00700737	0.000444022	0.0255525	-0.00179525	0	0	0.00421622	2.74862e-05	-0.00778812
-0.00817052	2010-11-05 11:30:00	0.0389428	0.0471133	0.00817052	0.0077024	0.0188144	0.00736588	0.00530127	0.00908457	-0.00486101	0.00639532	-0.0223207	-0.00128149	0.00815753	-0.00217349	-0.00928797	0.00311826	-0.00694642	0.000455495	0.0259318	-0.00180608	0	0	0.00447554	-0.00101196	-0.00817052
-0.00868949	2010-11-05 12:00:00	0.042483	0.0511725	0.00868949	0.0077024	0.0211666	0.00837251	0.00591167	0.0102316	-0.00530563	0.00665442	-0.0226833	-0.00125499	0.00896264	-0.0022748	-0.00982063	0.00312227	-0.00687919	0.000467177	0.0263089	-0.00181691	0	0	0.00448126	-0.00217349	-0.00868949
-0.00776567	2010-11-05 12:30:00	0.0467313	0.054497	0.00776567	0.0077024	0.0235603	0.00942671	0.00651377	0.0114227	-0.0056568	0.00692065	-0.0230336	-0.00122934	0.00926437	-0.00247498	-0.0102883	0.00308236	-0.0068836	0.000478023	0.0266561	-0.00182802	0	0	0.00425371	-0.00338945	-0.00776567
-0.00777874	2010-11-05 13:00:00	0.0509796	0.0587583	0.00777874	0.0077024	0.0267939	0.010489	0.00706437	0.0125199	-0.00589727	0.00718324	-0.0233677	-0.00120403	0.00993926	-0.00273588	-0.0106797	0.00301019	-0.00694399	0.000488586	0.0269925	-0.00183989	0	0	0.00382802	-0.00458454	-0.00777874
-0.00719483	2010-11-05 13:30:00	0.0552279	0.0624227	0.00719483	0.0077024	0.0296922	0.0114773	0.00750369	0.0135371	-0.00602592	0.00744169	-0.023685	-0.00117956	0.0104617	-0.00294705	-0.0109768	0.0029288	-0.0070366	0.000499688	0.02731	-0.0018519	0	0	0.00325151	-0.00568054	-0.00719483
-0.00717668	2010-11-05 14:00:00	0.0580601	0.0652368	0.00717668	0.0077024	0.0319598	0.0122325	0.00789052	0.0145013	-0.00605138	0.00768239	-0.0239942	-0.00115624	0.0109715	-0.00312151	-0.0112646	0.00283104	-0.00719837	0.000511442	0.0276239	-0.00186264	0	0	0.00258033	-0.0066015	-0.00717668
-0.00666211	2010-11-05 14:30:00	0.0601843	0.0668464	0.00666211	0.0077024	0.0336397	0.0128948	0.00821391	0.0153162	-0.00599281	0.00792723	-0.0242993	-0.00113304	0.0109778	-0.00329687	-0.0115671	0.00273177	-0.00744789	0.000522836	0.0279327	-0.00187234	0	0	0.00187539	-0.00727893	-0.00666211
-0.00671323	2010-11-05 15:00:00	0.0616004	0.0683136	0.00671323	0.0077024	0.0350258	0.0134803	0.00841819	0.0158727	-0.00584793	0.0081976	-0.0246038	-0.00110931	0.0111334	-0.00345395	-0.0118213	0.00267656	-0.00777902	0.000532878	0.0282299	-0.00188205	0	0	0.001198	-0.00765666	-0.00671323
-0.00688607	2010-11-05 15:30:00	0.0637245	0.0706106	0.00688607	0.0077024	0.0367057	0.0139652	0.00843162	0.0161468	-0.0056359	0.00847429	-0.0248967	-0.00108545	0.0116527	-0.00354975	-0.0119062	0.00265128	-0.008132	0.000541716	0.0285264	-0.00189197	0	0	0.000605493	-0.00769511	-0.00688607
-0.00666611	2010-11-05 16:00:00	0.0658487	0.0725148	0.00666611	0.0077024	0.0379657	0.0141934	0.00824955	0.0161695	-0.00539348	0.00873688	-0.0252	-0.00106229	0.0121688	-0.00362251	-0.0118036	0.00266397	-0.00849083	0.000549806	0.028817	-0.00190203	0	0	0.000147102	-0.00737441	-0.00666611
-0.00639518	2010-11-05 16:30:00	0.0658487	0.0722439	0.00639518	0.0077024	0.0377979	0.0139766	0.00791933	0.0159817	-0.00512218	0.00900344	-0.0255051	-0.0010386	0.0120942	-0.00372043	-0.0116069	0.00275302	-0.00889254	0.0005587	0.0290909	-0.00191261	0	0	-0.000139583	-0.0066963	-0.00639518
-0.00577005	2010-11-05 17:00:00	0.0644326	0.0702026	0.00577005	0.0077024	0.0360765	0.01341	0.00754079	0.0155935	-0.00486891	0.00927283	-0.0257987	-0.00101428	0.011929	-0.00384016	-0.0114511	0.00289516	-0.00931837	0.000568873	0.0293444	-0.00192354	0	0	-0.000231294	-0.00568453	-0.00577005
-0.00631205	2010-11-05 17:30:00	0.0616004	0.0679125	0.00631205	0.0077024	0.0342704	0.012724	0.0071581	0.0149759	-0.00467194	0.00952398	-0.0260869	-0.000990165	0.0115622	-0.00391639	-0.0113956	0.00306961	-0.00974172	0.000580329	0.0295872	-0.00193433	0	0	-0.000120744	-0.00438375	-0.00631205
-0.00595247	2010-11-05 18:00:00	0.0601843	0.0661368	0.00595247	0.0077024	0.0324644	0.0121358	0.00677541	0.0142177	-0.00453351	0.00975691	-0.0263677	-0.000966428	0.0113478	-0.00389811	-0.0114087	0.00326501	-0.0101677	0.000592094	0.0298407	-0.00194545	0	0	0.000182866	-0.00285686	-0.00595247
-0.00605262	2010-11-05 18:30:00	0.0594762	0.0655288	0.00605262	0.0077024	0.0312045	0.0115265	0.00634538	0.0133795	-0.00446	0.00996446	-0.0266472	-0.000941777	0.0114224	-0.00381759	-0.0113583	0.00348841	-0.0105053	0.000602775	0.0301061	-0.00195688	0	0	0.000654531	-0.00118107	-0.00605262
-0.0064209	2010-11-05 19:00:00	0.0580601	0.064481	0.0064209	0.0077024	0.0293569	0.0108697	0.00583163	0.0124859	-0.00449195	0.0101612	-0.026946	-0.000916095	0.0114939	-0.00374232	-0.0111817	0.00375296	-0.0107407	0.000612971	0.0303881	-0.00196822	0	0	0.00125526	0.000557014	-0.0064209
-0.00794001	2010-11-05 19:30:00	0.0552279	0.0631679	0.00794001	0.0077024	0.0275508	0.0100566	0.00532105	0.0115992	-0.00464397	0.0103544	-0.0272621	-0.000889796	0.0114971	-0.0037171	-0.0109514	0.00397966	-0.010928	0.000623168	0.0306538	-0.0019798	0	0	0.00193487	0.00226705	-0.00794001
-0.00775512	2010-11-05 20:00:00	0.0531038	0.0608589	0.00775512	0.0077024	0.0251571	0.00915863	0.00487807	0.0107559	-0.00488342	0.0105324	-0.0275753	-0.000863305	0.0113383	-0.00372268	-0.010712	0.0041487	-0.0110948	0.000632996	0.0309017	-0.00199228	0	0	0.00263561	0.00386085	-0.00775512
-0.00750795	2010-11-05 20:30:00	0.0502716	0.0577796	0.00750795	0.0077024	0.0223434	0.00827904	0.00458178	0.0100425	-0.00519414	0.0106737	-0.0278682	-0.000836357	0.0109587	-0.00373327	-0.0106104	0.00430438	-0.0112068	0.000643724	0.0311501	-0.00200542	0	0	0.00329625	0.00525803	-0.00750795
-0.00725326	2010-11-05 21:00:00	0.0481474	0.0554007	0.00725326	0.0077024	0.0201173	0.00763246	0.00448879	0.00952008	-0.00556303	0.0107788	-0.0281652	-0.000808452	0.0106666	-0.0037019	-0.0107016	0.00446897	-0.0112749	0.000654757	0.0313564	-0.00201837	0	0	0.00385647	0.00639112	-0.00725326
-0.00821402	2010-11-05 21:30:00	0.0467313	0.0549453	0.00821402	0.0077024	0.0194451	0.0073724	0.00455957	0.00922198	-0.0059897	0.0108589	-0.0284396	-0.000780121	0.0105236	-0.0036217	-0.0108875	0.00459847	-0.0112845	0.000663529	0.0315636	-0.00203186	0	0	0.00426106	0.00720969	-0.00821402
-0.00788821	2010-11-05 22:00:00	0.0474394	0.0553276	0.00788821	0.0077024	0.0191928	0.00743835	0.00476189	0.00922324	-0.00645087	0.0109358	-0.0286959	-0.000751981	0.0106078	-0.00352064	-0.0111103	0.00468813	-0.011256	0.000670264	0.031791	-0.00204539	0	0	0.00446389	0.00768317	-0.00788821
-0.00681655	2010-11-05 22:30:00	0.0502716	0.0570882	0.00681655	0.0077024	0.0200328	0.00771622	0.00508015	0.00954338	-0.00692104	0.0110236	-0.0289703	-0.000723799	0.010981	-0.00345095	-0.0112995	0.00472741	-0.0111983	0.000676422	0.0319936	-0.00205837	0	0	0.00443111	0.00780235	-0.00681655
-0.00761316	2010-11-05 23:00:00	0.0509796	0.0585928	0.00761316	0.0077024	0.0208727	0.00816115	0.00548627	0.0100936	-0.0073574	0.0111296	-0.0292278	-0.000696456	0.0112017	-0.00345557	-0.0114555	0.00474818	-0.0111055	0.000682045	0.0321621	-0.00207151	0	0	0.0041436	0.0075793	-0.00761316
-0.00621351	2010-11-05 23:30:00	0.0545199	0.0607334	0.00621351	0.0077024	0.0224265	0.00878609	0.00595633	0.0108202	-0.0077082	0.0112352	-0.02945	-0.000670262	0.0114193	-0.00351742	-0.0116056	0.00475708	-0.0110033	0.000685387	0.032341	-0.00208547	0	0	0.00359838	0.00704589	-0.00621351
-0.00641158	2010-11-06	0.056644	0.0630556	0.00641158	0.0077024	0.0244002	0.00957539	0.00645031	0.0116363	-0.00795994	0.0113258	-0.0296565	-0.000645334	0.0114971	-0.00360198	-0.0116743	0.00474038	-0.0109299	0.00068788	0.0325473	-0.00209954	0	0	0.00280896	0.00625104	-0.00641158
-0.00619491	2010-11-06 00:30:00	0.0594762	0.0656711	0.00619491	0.0077024	0.0269201	0.0104204	0.00697651	0.0125829	-0.00814452	0.0114024	-0.0298833	-0.000621171	0.0115781	-0.00367135	-0.0117617	0.0046964	-0.0108967	0.000690535	0.0327312	-0.00211265	0	0	0.00180466	0.00525691	-0.00619491
-0.00643326	2010-11-06 01:00:00	0.0616004	0.0680337	0.00643326	0.0077024	0.02902	0.0112416	0.00751052	0.013607	-0.00824391	0.0114863	-0.0300881	-0.000597626	0.0119449	-0.00371614	-0.0118507	0.00465442	-0.0108934	0.000693559	0.0329252	-0.0021257	0	0	0.000628891	0.00413445	-0.00643326
-0.00573873	2010-11-06 01:30:00	0.0637245	0.0694632	0.00573873	0.0077024	0.030826	0.012113	0.0080804	0.0146916	-0.00823635	0.0115705	-0.0302789	-0.000573889	0.0116464	-0.00376432	-0.0119736	0.00461018	-0.0109078	0.000695793	0.0331061	-0.00213928	0	0	-0.000663428	0.0029584	-0.00573873
-0.00574447	2010-11-06 02:00:00	0.0665567	0.0723012	0.00574447	0.0077024	0.0336397	0.0130375	0.00861905	0.0156993	-0.008141	0.0116768	-0.0304674	-0.000550566	0.0117988	-0.00381566	-0.012148	0.00455916	-0.0109395	0.000696912	0.0332936	-0.00215331	0	0	-0.00200913	0.00180248	-0.00574447
-0.0057064	2010-11-06 02:30:00	0.0693889	0.0750953	0.0057064	0.0077024	0.0361596	0.0140441	0.00909375	0.016673	-0.00795109	0.0117895	-0.0306577	-0.000527978	0.0119513	-0.00383369	-0.0122965	0.0045057	-0.0109662	0.000698093	0.0334854	-0.00216844	0	0	-0.00334055	0.000734631	-0.0057064
-0.00748173	2010-11-06 03:00:00	0.070805	0.0782867	0.00748173	0.0077024	0.0389733	0.0148734	0.00948523	0.0175793	-0.00768201	0.0118837	-0.030852	-0.00050539	0.0122498	-0.00384832	-0.01243	0.00445017	-0.0109836	0.000699556	0.0336524	-0.00218478	0	0	-0.0045895	-0.000186944	-0.00748173
-0.00731354	2010-11-06 03:30:00	0.0729292	0.0802427	0.00731354	0.0077024	0.0406117	0.0155941	0.00971758	0.0182952	-0.00736604	0.0119568	-0.0310318	-0.000482919	0.0125293	-0.00387128	-0.012478	0.00441334	-0.0110354	0.000701748	0.0337963	-0.00220188	0	0	-0.0056913	-0.000917117	-0.00731354
-0.00660728	2010-11-06 04:00:00	0.0750533	0.0816606	0.00660728	0.0077024	0.0421654	0.0160844	0.00984181	0.0188057	-0.00701218	0.0120368	-0.0311959	-0.000459342	0.0124642	-0.00394776	-0.0124965	0.0043927	-0.0111421	0.00070387	0.0339511	-0.00221935	0	0	-0.00658849	-0.00142611	-0.00660728
-0.00736199	2010-11-06 04:30:00	0.0757614	0.0831234	0.00736199	0.0077024	0.0435515	0.0163867	0.00982302	0.0190628	-0.00665684	0.0121057	-0.0313612	-0.000434692	0.0126166	-0.00400282	-0.0124183	0.00440005	-0.0112903	0.000705527	0.0341066	-0.00223835	0	0	-0.00723416	-0.00170078	-0.00736199
-0.00518342	2010-11-06 05:00:00	0.0778855	0.0830689	0.00518342	0.0077024	0.0436776	0.0164267	0.00965242	0.019066	-0.00632928	0.0121458	-0.0315353	-0.000408861	0.0126166	-0.00404356	-0.0122678	0.0044399	-0.0114363	0.000705927	0.0342534	-0.00225731	0	0	-0.00759462	-0.00174479	-0.00518342
-0.00582381	2010-11-06 05:30:00	0.0764694	0.0822932	0.00582381	0.0077024	0.0432577	0.0162256	0.00938981	0.0188542	-0.00607003	0.0121968	-0.031707	-0.000381382	0.0123991	-0.00406846	-0.0120209	0.00450058	-0.0115795	0.000706199	0.0343957	-0.00227843	0	0	-0.00765134	-0.00157785	-0.00582381
-0.0076325	2010-11-06 06:00:00	0.0736372	0.0812697	0.0076325	0.0077024	0.0425439	0.0158363	0.00904763	0.0184106	-0.00588471	0.0122555	-0.031885	-0.000352903	0.0123085	-0.004089	-0.0117831	0.00458429	-0.0117026	0.000705924	0.0345089	-0.00230103	0	0	-0.00740191	-0.00123392	-0.0076325
-0.00760988	2010-11-06 06:30:00	0.0715131	0.079123	0.00760988	0.0077024	0.0409901	0.0152881	0.00862955	0.0177879	-0.00577818	0.0123326	-0.0320445	-0.000323127	0.0120227	-0.00408746	-0.0115565	0.00465337	-0.0118024	0.000705116	0.0345472	-0.00232497	0	0	-0.00686019	-0.000758704	-0.00760988
-0.00766151	2010-11-06 07:00:00	0.0693889	0.0770504	0.00766151	0.0077024	0.0393102	0.0146313	0.00815119	0.0170127	-0.00573806	0.0124163	-0.0321507	-0.000291288	0.0117798	-0.00403555	-0.0112299	0.00469516	-0.0118843	0.000705461	0.0345865	-0.00234885	0	0	-0.00605545	-0.0002065	-0.00766151
-0.00856014	2010-11-06 07:30:00	0.0665567	0.0751168	0.00856014	0.0077024	0.0376303	0.013895	0.00769675	0.0161916	-0.00577599	0.0125003	-0.0322325	-0.000257683	0.01164	-0.00397492	-0.0110219	0.00473695	-0.0119288	0.000705382	0.0346499	-0.00237282	0	0	-0.00503061	0.000363445	-0.00856014
-0.00668268	2010-11-06 08:00:00	0.0658487	0.0725314	0.00668268	0.0077024	0.0355304	0.0130473	0.00722254	0.0153124	-0.00590362	0.0125955	-0.0323212	-0.000222621	0.0112764	-0.00388009	-0.0107321	0.0047859	-0.0119528	0.000704201	0.0347136	-0.00239768	0	0	-0.00383978	0.000890785	-0.00668268
-0.00667966	2010-11-06 08:30:00	0.0623084	0.0689881	0.00667966	0.0077024	0.0324229	0.0122764	0.00680715	0.0144786	-0.00613031	0.0127056	-0.0324268	-0.000186071	0.0108841	-0.00380951	-0.0104503	0.00484607	-0.0119212	0.000703007	0.0347361	-0.00242286	0	0	-0.00254505	0.00131799	-0.00667966
-0.00540542	2010-11-06 09:00:00	0.0623084	0.0677138	0.00540542	0.0077024	0.0313306	0.0115082	0.00655503	0.0137823	-0.00646395	0.0128446	-0.0324935	-0.000147946	0.0108222	-0.00372494	-0.0103818	0.00488999	-0.0119009	0.000701629	0.0347572	-0.00244844	0	0	-0.00121285	0.00159412	-0.00540542
-0.00543067	2010-11-06 09:30:00	0.0601843	0.065615	0.00543067	0.0077024	0.0293569	0.0109437	0.00641054	0.0132718	-0.00687035	0.0130053	-0.0325359	-0.000109013	0.0105888	-0.00362978	-0.010373	0.00492527	-0.0118463	0.000700976	0.0347797	-0.00247422	0	0	8.99403e-05	0.00167824	-0.00543067
-0.00703312	2010-11-06 10:00:00	0.056644	0.0636771	0.00703312	0.0077024	0.0277185	0.0105831	0.00645691	0.0130411	-0.00731803	0.0131656	-0.032573	-7.01534e-05	0.0100075	-0.00354861	-0.0105834	0.0049855	-0.0117417	0.000701236	0.0348074	-0.00249953	0	0	0.00129994	0.0015423	-0.00703312
-0.00698281	2010-11-06 10:30:00	0.0573521	0.0643349	0.00698281	0.0077024	0.0275924	0.010588	0.00666705	0.0130354	-0.0077882	0.0133189	-0.0326055	-3.09112e-05	0.0103093	-0.00345006	-0.0109772	0.0050271	-0.0116141	0.000703575	0.0348473	-0.00252486	0	0	0.00236101	0.00117332	-0.00698281
-0.00564135	2010-11-06 11:00:00	0.0601843	0.0658256	0.00564135	0.0077024	0.0281385	0.0108686	0.00705291	0.013382	-0.0082471	0.0134792	-0.032638	8.0654e-06	0.0105332	-0.0033866	-0.0115364	0.005052	-0.0114397	0.000706698	0.0348976	-0.00254991	0	0	0.00322751	0.000574661	-0.00564135
-0.00804818	2010-11-06 11:30:00	0.0601843	0.0682325	0.00804818	0.0077024	0.0292723	0.0113346	0.00751882	0.0139997	-0.00867786	0.013636	-0.0326629	4.69989e-05	0.0110524	-0.00335329	-0.0121396	0.0050355	-0.0112644	0.000710793	0.0349645	-0.00257692	0	0	0.003867	-0.00023357	-0.00804818
-0.00778414	2010-11-06 12:00:00	0.0630165	0.0708006	0.00778414	0.0077024	0.0305322	0.0121422	0.00805649	0.0148107	-0.00906395	0.0137861	-0.0326954	8.56668e-05	0.0115003	-0.00339736	-0.0127562	0.00500713	-0.011098	0.000716573	0.035029	-0.00260399	0	0	0.00426205	-0.00121525	-0.00778414
-0.00697577	2010-11-06 12:30:00	0.0686809	0.0756567	0.00697577	0.0077024	0.0339336	0.0130375	0.00861905	0.0157189	-0.00937722	0.0139613	-0.0327122	0.000124112	0.0122657	-0.00351427	-0.0133461	0.00495134	-0.0109601	0.000721816	0.0350704	-0.0026305	0	0	0.00441106	-0.00231998	-0.00697577
-0.00556338	2010-11-06 13:00:00	0.0736372	0.0792006	0.00556338	0.0077024	0.0359919	0.0140176	0.00909375	0.016685	-0.00961171	0.0141319	-0.0327215	0.000161601	0.0130676	-0.0036526	-0.0137004	0.0048746	-0.0108689	0.000727232	0.0351163	-0.00265657	0	0	0.00432816	-0.00348577	-0.00556338
-0.0069809	2010-11-06 13:30:00	0.0750533	0.0820342	0.0069809	0.0077024	0.0383856	0.0148232	0.00955234	0.0176826	-0.0097719	0.0142812	-0.0327215	0.000198014	0.0132359	-0.0038662	-0.0140311	0.00478122	-0.0108438	0.00073257	0.0351759	-0.00268169	0	0	0.00404197	-0.00464269	-0.0069809
-0.00826295	2010-11-06 14:00:00	0.0771775	0.0854404	0.00826295	0.0077024	0.0409055	0.0156179	0.00992771	0.018541	-0.00985028	0.0144198	-0.032725	0.000233514	0.0141062	-0.00407705	-0.0142738	0.00467003	-0.0109097	0.000738435	0.0352442	-0.0027068	0	0	0.00359345	-0.0057171	-0.00826295
-0.00678514	2010-11-06 14:30:00	0.0800097	0.0867948	0.00678514	0.0077024	0.0424592	0.016312	0.0102152	0.0192613	-0.00981832	0.0145548	-0.0327407	0.000267631	0.0140347	-0.00429097	-0.0144334	0.00457472	-0.011031	0.000743589	0.0353192	-0.00273217	0	0	0.00303289	-0.00663638	-0.00678514
-0.00796937	2010-11-06 15:00:00	0.0807177	0.0886871	0.00796937	0.0077024	0.0442653	0.016871	0.0104112	0.0198392	-0.00970985	0.0146896	-0.0327569	0.000301396	0.0143364	-0.00443843	-0.0145726	0.00445631	-0.0112136	0.000748648	0.0354305	-0.00275605	0	0	0.0024163	-0.00733378	-0.00796937
-0.00569208	2010-11-06 15:30:00	0.084258	0.0899501	0.00569208	0.0077024	0.0453575	0.0172554	0.0104683	0.0201834	-0.00951168	0.0148174	-0.0328027	0.000335661	0.0147684	-0.00454321	-0.014598	0.00436853	-0.0114266	0.000752968	0.0355532	-0.0027792	0	0	0.00180136	-0.00775301	-0.00569208
-0.0054817	2010-11-06 16:00:00	0.084966	0.0904477	0.0054817	0.0077024	0.0461975	0.017449	0.010358	0.020281	-0.00924974	0.0149598	-0.0328746	0.000368864	0.0147779	-0.00462906	-0.0144789	0.00430171	-0.0116963	0.00075638	0.0356352	-0.00280229	0	0	0.00124327	-0.00785236	-0.0054817
-0.00422349	2010-11-06 16:30:00	0.0856741	0.0898976	0.00422349	0.0077024	0.0461975	0.0174122	0.0101193	0.0201392	-0.00894992	0.015102	-0.0329257	0.00040148	0.0145603	-0.00469156	-0.0142618	0.00427455	-0.0119936	0.000760422	0.0356932	-0.00282532	0	0	0.000790797	-0.00760797	-0.00422349
-0.00461824	2010-11-06 17:00:00	0.084966	0.0895842	0.00461824	0.0077024	0.0460298	0.0170576	0.00974956	0.019751	-0.00864448	0.0152482	-0.0329663	0.000434214	0.0148398	-0.00475534	-0.0140052	0.00431214	-0.0123198	0.000763296	0.0357668	-0.00284635	0	0	0.00048279	-0.00701592	-0.00461824
-0.00337335	2010-11-06 17:30:00	0.0835499	0.0869232	0.00337335	0.0077024	0.0443499	0.0164856	0.00918895	0.0190061	-0.00836232	0.0154007	-0.0330243	0.000466682	0.0143269	-0.00477587	-0.0135552	0.004383	-0.0126787	0.000764148	0.0358611	-0.00286822	0	0	0.000345355	-0.00609307	-0.00337335
-0.0027051	2010-11-06 18:00:00	0.0814258	0.0841309	0.0027051	0.0077024	0.0424177	0.0157466	0.00853901	0.0180331	-0.00811318	0.0155319	-0.0331049	0.000499416	0.0138108	-0.0047669	-0.01301	0.00453706	-0.0130202	0.000766232	0.035939	-0.00289065	0	0	0.000390008	-0.00487645	-0.0027051
-0.00299804	2010-11-06 18:30:00	0.0785936	0.0815916	0.00299804	0.0077024	0.0402763	0.0147059	0.0078776	0.016927	-0.00794362	0.0156517	-0.0331855	0.000532415	0.0138696	-0.00470691	-0.0126126	0.00473234	-0.013319	0.000769234	0.0360356	-0.00291237	0	0	0.000612849	-0.00342132	-0.00299804
-0.00319531	2010-11-06 19:00:00	0.0743453	0.0775406	0.00319531	0.0077024	0.0370011	0.0134663	0.00724011	0.015804	-0.00785397	0.0157464	-0.0332829	0.000565754	0.0134773	-0.00461644	-0.0122709	0.00495297	-0.0135481	0.00077086	0.0361227	-0.00293403	0	0	0.000994863	-0.00179778	-0.00319531
-0.00474682	2010-11-06 19:30:00	0.0665567	0.0713035	0.00474682	0.0077024	0.0327167	0.0122742	0.00658554	0.014524	-0.00784201	0.0158333	-0.0333798	0.000600433	0.011802	-0.00451506	-0.0118779	0.00516612	-0.0137295	0.000771231	0.0362109	-0.00295573	0	0	0.00150331	-8.65274e-05	-0.00474682
-0.00421258	2010-11-06 20:00:00	0.0658487	0.0700613	0.00421258	0.0077024	0.0309106	0.0114103	0.00599539	0.0132144	-0.00791635	0.0158913	-0.0334807	0.000636452	0.0122434	-0.00435998	-0.0115954	0.00535876	-0.0138106	0.000773124	0.0363447	-0.00297692	0	0	0.00209409	0.00162635	-0.00421258
-0.00454943	2010-11-06 20:30:00	0.0644326	0.068982	0.00454943	0.0077024	0.0296922	0.0103853	0.00546456	0.0120492	-0.00806536	0.0159344	-0.033624	0.000673015	0.0121847	-0.00415908	-0.0112856	0.00554857	-0.0137466	0.000775782	0.0364813	-0.00299861	0	0	0.00271496	0.00325486	-0.00454943
-0.00373311	2010-11-06 21:00:00	0.0601843	0.0639174	0.00373311	0.0077024	0.0249894	0.00932299	0.00505648	0.0112387	-0.00830179	0.0159518	-0.0337748	0.00070946	0.0116178	-0.00400887	-0.0110652	0.0056804	-0.0136389	0.000778715	0.0366509	-0.00301999	0	0	0.00330931	0.00471859	-0.00373311
-0.00384146	2010-11-06 21:30:00	0.056644	0.0604855	0.00384146	0.0077024	0.0222173	0.00840609	0.00494324	0.0106293	-0.00858849	0.0159407	-0.0339424	0.000746479	0.0109619	-0.00395778	-0.0112144	0.0057754	-0.0134935	0.000781664	0.03685	-0.00304042	0	0	0.0038202	0.00594783	-0.00384146
-0.00378234	2010-11-06 22:00:00	0.055936	0.0597183	0.00378234	0.0077024	0.021125	0.00811413	0.00502182	0.0101963	-0.00893636	0.015915	-0.0341483	0.000783881	0.0109715	-0.00386925	-0.011532	0.00585345	-0.0133425	0.000784416	0.0370558	-0.0030593	0	0	0.00419452	0.00688787	-0.00378234
-0.00290837	2010-11-06 22:30:00	0.0580601	0.0609685	0.00290837	0.0077024	0.0212927	0.00820387	0.00527199	0.0101799	-0.00930335	0.0158661	-0.0343594	0.000821932	0.0112049	-0.0037175	-0.0119108	0.00587415	-0.0130785	0.00078646	0.0373218	-0.00307713	0	0	0.00438677	0.0075022	-0.00290837
-0.00295376	2010-11-06 23:00:00	0.0601843	0.0631381	0.00295376	0.0077024	0.0221326	0.00851093	0.00559439	0.0105001	-0.00966356	0.0157675	-0.034603	0.000860025	0.0116495	-0.00358249	-0.0122616	0.00587125	-0.012781	0.000786135	0.0376119	-0.00309386	0	0	0.00436237	0.00777445	-0.00295376
-0.00287087	2010-11-06 23:30:00	0.0623084	0.0651793	0.00287087	0.0077024	0.0229726	0.00903262	0.00597293	0.0110383	-0.00997948	0.015669	-0.0348658	0.00089797	0.012091	-0.00360635	-0.012497	0.00583811	-0.0124921	0.000784501	0.0379214	-0.00310998	0	0	0.00410019	0.00770885	-0.00287087
-0.00498448	2010-11-07	0.0630165	0.068001	0.00498448	0.0077024	0.025114	0.00966027	0.00637539	0.011683	-0.0102297	0.0155853	-0.0351558	0.000935224	0.0123276	-0.00371048	-0.0125858	0.00576776	-0.0122491	0.000781217	0.0382018	-0.00312559	0	0	0.00359415	0.00732935	-0.00498448
-0.00560539	2010-11-07 00:30:00	0.0644326	0.070038	0.00560539	0.0077024	0.0266263	0.0103755	0.00680543	0.0124651	-0.0104075	0.0154713	-0.0354307	0.000971755	0.0126944	-0.00383175	-0.0126267	0.00561176	-0.0120323	0.000778714	0.0384737	-0.00314042	0	0	0.00285383	0.00667735	-0.00560539
-0.00355778	2010-11-07 01:00:00	0.0686809	0.0722387	0.00355778	0.0077024	0.0287262	0.0109875	0.00732333	0.0134091	-0.010463	0.0153292	-0.0356946	0.00100729	0.0129025	-0.0039552	-0.0127085	0.00545621	-0.0118681	0.000776516	0.0387505	-0.00315499	0	0	0.00190402	0.00580837	-0.00355778
-0.00375445	2010-11-07 01:30:00	0.0693889	0.0731434	0.00375445	0.0077024	0.0299861	0.0117476	0.00789272	0.0144213	-0.0103898	0.0152055	-0.0359586	0.0010424	0.0126754	-0.00406281	-0.0128723	0.00530367	-0.0117736	0.000774846	0.0390471	-0.0031699	0	0	0.000783354	0.00478792	-0.00375445
-0.00369502	2010-11-07 02:00:00	0.0715131	0.0752081	0.00369502	0.0077024	0.0322536	0.0126904	0.00858171	0.0155538	-0.0102284	0.0150964	-0.0362376	0.00107667	0.0124769	-0.00412846	-0.0132664	0.00516812	-0.0117057	0.000774279	0.0393558	-0.00318419	0	0	-0.000458067	0.00368678	-0.00369502
-0.0033809	2010-11-07 02:30:00	0.0757614	0.0791423	0.0033809	0.0077024	0.0356135	0.0137949	0.00928363	0.0167398	-0.0099991	0.0149945	-0.0365218	0.00111033	0.0129247	-0.00412166	-0.0137175	0.00499135	-0.0116698	0.000773911	0.0396267	-0.00319821	0	0	-0.00176162	0.00257622	-0.0033809
-0.00384707	2010-11-07 03:00:00	0.0785936	0.0824407	0.00384707	0.0077024	0.0382595	0.014987	0.00984302	0.017866	-0.00965494	0.014896	-0.0367869	0.00114272	0.0132883	-0.00411107	-0.0140231	0.00481309	-0.0117099	0.000771742	0.0399096	-0.00321246	0	0	-0.00306367	0.00152333	-0.00384707
-0.00402454	2010-11-07 03:30:00	0.0828419	0.0868664	0.00402454	0.0077024	0.041787	0.0161287	0.0102308	0.0188378	-0.009217	0.0148088	-0.0370531	0.00117462	0.013752	-0.00415425	-0.0141211	0.00468724	-0.0117534	0.000769262	0.0402251	-0.00322612	0	0	-0.00429939	0.000586871	-0.00402454
-0.00377308	2010-11-07 04:00:00	0.0870902	0.0908633	0.00377308	0.0077024	0.044853	0.0169716	0.0104388	0.0196162	-0.00873556	0.014717	-0.0373448	0.00120658	0.0143396	-0.00425588	-0.0139836	0.00466396	-0.0118205	0.000768941	0.0405578	-0.00323954	0	0	-0.00540653	-0.000186131	-0.00377308
-0.00245503	2010-11-07 04:30:00	0.0899224	0.0923774	0.00245503	0.0077024	0.0461975	0.0173376	0.0105276	0.0202426	-0.00824401	0.0146038	-0.0376569	0.00123829	0.0146874	-0.00440512	-0.0138348	0.00464338	-0.0119896	0.000768239	0.0409055	-0.00325432	0	0	-0.00632907	-0.000762906	-0.00245503
-0.00368658	2010-11-07 05:00:00	0.0870902	0.0907768	0.00368658	0.0077024	0.0457776	0.0174225	0.0105	0.0205483	-0.00776484	0.0144794	-0.0379753	0.00126934	0.0139505	-0.00455469	-0.013614	0.00463266	-0.0122539	0.000768114	0.0413053	-0.00326978	0	0	-0.00702043	-0.00112639	-0.00368658
-0.00412218	2010-11-07 05:30:00	0.0856741	0.0897963	0.00412218	0.0077024	0.0454837	0.0175284	0.0104449	0.020576	-0.00732097	0.0143485	-0.0383459	0.00129978	0.013571	-0.00465428	-0.013525	0.00471469	-0.0125396	0.000770083	0.0417486	-0.00328429	0	0	-0.00744608	-0.00127566	-0.00412218
-0.00155236	2010-11-07 06:00:00	0.0899224	0.0914748	0.00155236	0.0077024	0.0468698	0.0174836	0.0102706	0.0203567	-0.00695329	0.0142432	-0.0387647	0.00133041	0.014022	-0.00462202	-0.0134226	0.00483993	-0.0127632	0.000771874	0.042219	-0.00329822	0	0	-0.00758546	-0.00122524	-0.00155236
-0.00467596	2010-11-07 06:30:00	0.0856741	0.0903501	0.00467596	0.0077024	0.0455683	0.0172668	0.00994822	0.0200309	-0.00664975	0.0141525	-0.039213	0.00136111	0.0139934	-0.00451473	-0.0131384	0.00494629	-0.0129189	0.000773682	0.0427914	-0.00331345	0	0	-0.00743305	-0.00100362	-0.00467596
-0.00314728	2010-11-07 07:00:00	0.0863821	0.0895294	0.00314728	0.0077024	0.0451899	0.0167689	0.0096612	0.0196735	-0.0064314	0.0140915	-0.0397298	0.00139272	0.0135091	-0.00446866	-0.0130162	0.00501588	-0.0130413	0.000776038	0.0434135	-0.0033285	0	0	-0.00699855	-0.000650831	-0.00314728
-0.00370022	2010-11-07 07:30:00	0.0835499	0.0872501	0.00370022	0.0077024	0.0432161	0.0162153	0.00935808	0.0191523	-0.0063264	0.0140703	-0.0403203	0.00142496	0.013201	-0.0044326	-0.0129328	0.00508553	-0.0131559	0.000781156	0.0440756	-0.00334288	0	0	-0.00630623	-0.000215485	-0.00370022
-0.00488205	2010-11-07 08:00:00	0.0807177	0.0855998	0.00488205	0.0077024	0.0413685	0.0156828	0.00909449	0.0186204	-0.00632232	0.0140701	-0.0409612	0.00145818	0.0132471	-0.00442208	-0.0129404	0.00515744	-0.0132007	0.000787474	0.0447583	-0.003356	0	0	-0.00539339	0.000248651	-0.00488205
-0.00454754	2010-11-07 08:30:00	0.0807177	0.0852652	0.00454754	0.0077024	0.040864	0.0152325	0.00893854	0.0181446	-0.00642068	0.0140593	-0.0416189	0.00149259	0.0129866	-0.00433501	-0.0131077	0.00522515	-0.0132447	0.000793806	0.0455425	-0.00336787	0	0	-0.00430816	0.000686298	-0.00454754
-0.00489218	2010-11-07 09:00:00	0.0800097	0.0849019	0.00489218	0.0077024	0.0398978	0.0149038	0.00881846	0.0177841	-0.00660986	0.0140643	-0.0423665	0.0015277	0.0129962	-0.00425974	-0.0132898	0.00531815	-0.0132909	0.000800581	0.0463469	-0.00337934	0	0	-0.00310664	0.00104433	-0.00489218
-0.0062825	2010-11-07 09:30:00	0.0778855	0.084168	0.0062825	0.0077024	0.0383441	0.0146599	0.00886849	0.0176934	-0.00695026	0.0141304	-0.0431635	0.00156319	0.0130644	-0.00421059	-0.0136695	0.00543191	-0.0132977	0.000809386	0.0471558	-0.00338958	0	0	-0.00184961	0.00127528	-0.0062825
-0.00611146	2010-11-07 10:00:00	0.0793016	0.0854131	0.00611146	0.0077024	0.0386379	0.0145459	0.00909888	0.0178112	-0.00739608	0.0142038	-0.0439628	0.00159932	0.0132979	-0.00421059	-0.0143105	0.00553149	-0.0132925	0.000819829	0.0479944	-0.00339901	0	0	-0.000599027	0.00134049	-0.00611146
-0.00494499	2010-11-07 10:30:00	0.0814258	0.0863708	0.00494499	0.0077024	0.0385118	0.0148421	0.00947229	0.0181799	-0.00789028	0.0143068	-0.0447968	0.00163603	0.0133852	-0.00425191	-0.0150999	0.00559799	-0.0132781	0.000831111	0.0488336	-0.00340971	0	0	0.000585601	0.00121273	-0.00494499
-0.00558016	2010-11-07 11:00:00	0.0835499	0.0891301	0.00558016	0.0077024	0.0396871	0.0153822	0.00998189	0.0187975	-0.00836606	0.0144573	-0.0456373	0.00167351	0.0137123	-0.00430228	-0.0159949	0.00563527	-0.0132206	0.000842682	0.0496708	-0.00342061	0	0	0.0016506	0.000878187	-0.00558016
-0.00460583	2010-11-07 11:30:00	0.0899224	0.0945282	0.00460583	0.0077024	0.0418716	0.0162639	0.0104888	0.0195437	-0.00882121	0.0146287	-0.0464813	0.00171168	0.0153877	-0.00436849	-0.0167404	0.00567146	-0.0131451	0.000855693	0.0505013	-0.00343112	0	0	0.00255121	0.0003377	-0.00460583
-0.00284296	2010-11-07 12:00:00	0.0962949	0.0991379	0.00284296	0.0077024	0.0442653	0.0171224	0.0109989	0.0204562	-0.0092835	0.0148182	-0.047327	0.00174962	0.0163548	-0.00453505	-0.0173305	0.0056318	-0.0130889	0.000871076	0.0513115	-0.00344062	0	0	0.00325408	-0.000392915	-0.00284296
-0.00513541	2010-11-07 12:30:00	0.098419	0.103554	0.00513541	0.0077024	0.0469113	0.0179728	0.0115449	0.0215478	-0.00968308	0.015024	-0.0481599	0.00178642	0.0171726	-0.00478374	-0.0178875	0.0055637	-0.0131848	0.000886971	0.0521348	-0.00344994	0	0	0.00373904	-0.00128338	-0.00513541
-0.00438423	2010-11-07 13:00:00	0.101959	0.106344	0.00438423	0.0077024	0.0488851	0.0187702	0.0120711	0.0225914	-0.0100358	0.0152803	-0.0489882	0.00182249	0.0175426	-0.00509994	-0.018398	0.00547793	-0.013384	0.000901796	0.0529516	-0.00345717	0	0	0.00400012	-0.00229041	-0.00438423
-0.00432202	2010-11-07 13:30:00	0.104791	0.109114	0.00432202	0.0077024	0.0508588	0.019713	0.0125458	0.0235437	-0.0103194	0.0155759	-0.0498014	0.00185696	0.0178506	-0.0053858	-0.0187857	0.00540446	-0.0136141	0.000915591	0.0538296	-0.0034625	0	0	0.00404554	-0.00335998	-0.00432202
-0.00403636	2010-11-07 14:00:00	0.10904	0.113076	0.00403636	0.0077024	0.0539663	0.0206402	0.0129685	0.0244014	-0.0105415	0.0158784	-0.0506482	0.00189012	0.018389	-0.00559139	-0.0190697	0.00537641	-0.0139131	0.000929176	0.0547002	-0.0034686	0	0	0.00389694	-0.00443039	-0.00403636
-0.00145922	2010-11-07 14:30:00	0.114704	0.116163	0.00145922	0.0077024	0.0561508	0.0213927	0.013336	0.0252761	-0.010689	0.0161858	-0.0514922	0.00192251	0.0191909	-0.00574969	-0.0193239	0.00532759	-0.014243	0.00094322	0.0555575	-0.00347623	0	0	0.00358758	-0.00543591	-0.00145922
-0.00126143	2010-11-07 15:00:00	0.11612	0.117382	0.00126143	0.0077024	0.057243	0.0219042	0.0136594	0.0260979	-0.0107542	0.0165218	-0.0523298	0.00195369	0.0195292	-0.0059185	-0.0195725	0.0053052	-0.0146441	0.000958354	0.0563609	-0.00348431	0	0	0.00315992	-0.00631085	-0.00126143
-0.0022269	2010-11-07 15:30:00	0.115412	0.117639	0.0022269	0.0077024	0.058083	0.0224632	0.0139423	0.0267483	-0.0107377	0.0168793	-0.0531366	0.00198337	0.0192465	-0.0061063	-0.0198625	0.00530345	-0.0151323	0.000975761	0.0571093	-0.00349109	0	0	0.00266245	-0.00699378	-0.0022269
-0.00179868	2010-11-07 16:00:00	0.118953	0.120751	0.00179868	0.0077024	0.0607706	0.0230487	0.014222	0.0272922	-0.0106536	0.0172442	-0.0538913	0.00201163	0.0197102	-0.00622328	-0.020271	0.00534833	-0.0156404	0.000994143	0.0578696	-0.00349793	0	0	0.00214625	-0.00743166	-0.00179868
0.00140244	2010-11-07 16:30:00	0.124617	0.123214	-0.00140244	0.0077024	0.0623243	0.0235044	0.0143936	0.0277705	-0.0105113	0.0176124	-0.0546331	0.00203962	0.0202358	-0.00626249	-0.0206051	0.00549317	-0.016111	0.00101296	0.058674	-0.00350341	0	0	0.00166127	-0.00758358	0.00140244
0.00383734	2010-11-07 17:00:00	0.127449	0.123612	-0.00383734	0.0077024	0.0621566	0.0238277	0.0144897	0.028172	-0.0103774	0.0179849	-0.0554295	0.00206612	0.0203692	-0.00631876	-0.0209077	0.00568199	-0.0166004	0.00103412	0.0594403	-0.00350845	0	0	0.00125276	-0.00742384	0.00383734
0.000170448	2010-11-07 17:30:00	0.126033	0.125863	-0.000170448	0.0077024	0.0637104	0.0240634	0.0145974	0.0284575	-0.0102975	0.0183827	-0.0562149	0.00209189	0.0206836	-0.00644715	-0.0213613	0.00591706	-0.0171168	0.00105742	0.0601357	-0.0035132	0	0	0.000957971	-0.00694412	0.000170448
-0.000937565	2010-11-07 18:00:00	0.126033	0.126971	0.000937565	0.0077024	0.0638366	0.0242094	0.0146103	0.0285816	-0.0102513	0.0187723	-0.0569417	0.00211727	0.0211219	-0.00656874	-0.0218192	0.00618644	-0.0176454	0.00108119	0.0608464	-0.00351792	0	0	0.000803534	-0.00615459	-0.000937565
-0.00188738	2010-11-07 18:30:00	0.126741	0.128628	0.00188738	0.0077024	0.0640889	0.0243099	0.014614	0.0287285	-0.0102488	0.0191291	-0.0576824	0.00214281	0.021638	-0.00667603	-0.0222858	0.00645382	-0.0181278	0.00110826	0.0615365	-0.0035227	0	0	0.000803483	-0.00508377	-0.00188738
0.00279949	2010-11-07 19:00:00	0.132405	0.129606	-0.00279949	0.0077024	0.0641304	0.0242494	0.014602	0.0287436	-0.0103118	0.019453	-0.058419	0.00216865	0.0217381	-0.00677022	-0.0228224	0.0067399	-0.0185573	0.00113614	0.0621693	-0.0035273	0	0	0.000958261	-0.00377719	0.00279949
0.00278575	2010-11-07 19:30:00	0.135238	0.132452	-0.00278575	0.0077024	0.0645088	0.0243127	0.0146025	0.0287871	-0.0104282	0.0197587	-0.0591238	0.00219437	0.0229068	-0.00690208	-0.0233865	0.00703826	-0.018943	0.00116461	0.06283	-0.00353081	0	0	0.00125469	-0.0022948	0.00278575
-0.00359302	2010-11-07 20:00:00	0.128865	0.132458	0.00359302	0.0077024	0.0638781	0.0241937	0.0145978	0.0287606	-0.0106346	0.020043	-0.0598279	0.00222048	0.0223574	-0.00704599	-0.0238769	0.00728315	-0.0192854	0.00119256	0.0634737	-0.00353338	0	0	0.00166691	-0.000707423	-0.00359302
-0.00120083	2010-11-07 20:30:00	0.133822	0.135022	0.00120083	0.0077024	0.063795	0.0242862	0.014511	0.0286642	-0.0109288	0.0203245	-0.0605333	0.00224731	0.0237993	-0.00720404	-0.0242531	0.00744736	-0.0196722	0.00122127	0.0640848	-0.00353538	0	0	0.00215832	0.000907624	-0.00120083
-0.00142742	2010-11-07 21:00:00	0.135946	0.137373	0.00142742	0.0077024	0.0647181	0.0242202	0.0145298	0.0286371	-0.0112613	0.0206348	-0.061205	0.0022748	0.0240581	-0.00737278	-0.0246527	0.00758008	-0.0200299	0.00125111	0.0646689	-0.00353615	0	0	0.00268417	0.00247139	-0.00142742
0.000324787	2010-11-07 21:30:00	0.138778	0.138453	-0.000324787	0.0077024	0.0641304	0.0240851	0.0145813	0.0287625	-0.0116309	0.0209374	-0.0618645	0.00230191	0.0246362	-0.00753859	-0.0250444	0.00773357	-0.0204084	0.00127829	0.065224	-0.00353621	0	0	0.00319488	0.00390829	0.000324787
0.00379797	2010-11-07 22:00:00	0.14161	0.137812	-0.00379797	0.0077024	0.0625351	0.0240715	0.0147201	0.0289238	-0.0120658	0.0212404	-0.0624846	0.00232932	0.0245552	-0.00773004	-0.0254289	0.00788384	-0.0207617	0.00130457	0.0657624	-0.00353599	0	0	0.00363963	0.00515087	0.00379797
0.00217955	2010-11-07 22:30:00	0.142318	0.140139	-0.00217955	0.0077024	0.0635843	0.0242753	0.0150342	0.0291993	-0.0125304	0.0215655	-0.063082	0.002357	0.0248791	-0.00789714	-0.0259505	0.00799283	-0.0211803	0.00132886	0.0662818	-0.00353567	0	0	0.0039701	0.006144	0.00217955
-0.00138985	2010-11-07 23:00:00	0.142318	0.143708	0.00138985	0.0077024	0.0650965	0.0247678	0.0153337	0.029566	-0.0129972	0.0219156	-0.0636719	0.00238321	0.0258335	-0.00799198	-0.0262841	0.00809951	-0.0216125	0.00135174	0.0667589	-0.00353555	0	0	0.00414397	0.00684821	-0.00138985
-0.00513026	2010-11-07 23:30:00	0.140902	0.146032	0.00513026	0.0077024	0.0659364	0.0252739	0.0156561	0.0301351	-0.0134445	0.0222781	-0.0642305	0.00240771	0.0262623	-0.00809021	-0.0264753	0.00823242	-0.0219984	0.001374	0.0671774	-0.0035346	0	0	0.0041281	0.00724185	-0.00513026
-0.00448151	2010-11-08	0.144442	0.148924	0.00448151	0.0077024	0.067784	0.0257772	0.0159634	0.0307225	-0.0138591	0.022679	-0.0647299	0.0024324	0.0266482	-0.00823662	-0.0265787	0.00838584	-0.0224123	0.00139423	0.0675616	-0.0035333	0	0	0.00390095	0.00732207	-0.00448151
-0.00441988	2010-11-08 00:30:00	0.146566	0.150986	0.00441988	0.0077024	0.0691701	0.026381	0.0163441	0.0314434	-0.014229	0.0230987	-0.0651835	0.00245752	0.0267879	-0.0084123	-0.0266207	0.00855771	-0.0228694	0.00141644	0.0679161	-0.00353295	0	0	0.00345429	0.00710441	-0.00441988
-0.00214581	2010-11-08 01:00:00	0.150107	0.152253	0.00214581	0.0077024	0.0705977	0.026813	0.0168703	0.0323276	-0.0145521	0.0235295	-0.0656006	0.00248031	0.0266513	-0.00855758	-0.0269584	0.00869501	-0.0233047	0.00143802	0.0682379	-0.00353248	0	0	0.00279398	0.00662118	-0.00214581
-0.000722111	2010-11-08 01:30:00	0.152939	0.153661	0.000722111	0.0077024	0.0715223	0.0275963	0.0174365	0.0332723	-0.0148508	0.0239523	-0.0659846	0.00250127	0.0269959	-0.00862759	-0.0273089	0.008897	-0.0237454	0.00145979	0.0685153	-0.00353159	0	0	0.00193976	0.00591875	-0.000722111
-0.000280782	2010-11-08 02:00:00	0.154355	0.154636	0.000280782	0.0077024	0.0728238	0.0285316	0.0180579	0.0342265	-0.0150841	0.0243871	-0.0663257	0.00252103	0.0264925	-0.00868823	-0.0276285	0.00908557	-0.024143	0.00148014	0.0687491	-0.00353032	0	0	0.000924176	0.00505393	-0.000280782
-0.000207547	2010-11-08 02:30:00	0.162143	0.162351	0.000207547	0.0077024	0.0780742	0.0297155	0.0185387	0.0351327	-0.0152612	0.0248499	-0.066632	0.00254048	0.0285474	-0.00867957	-0.0277848	0.0093035	-0.0245316	0.0014979	0.0689861	-0.00352909	0	0	-0.000209366	0.00408978	-0.000207547
-0.001976	2010-11-08 03:00:00	0.162852	0.164828	0.001976	0.0077024	0.0806772	0.0306222	0.0188653	0.0360239	-0.0154098	0.0252838	-0.0669127	0.00255928	0.0281472	-0.00870707	-0.0275921	0.00949595	-0.0248192	0.00151552	0.0692207	-0.00352685	0	0	-0.0014092	0.00309121	-0.001976
-0.00114031	2010-11-08 03:30:00	0.164976	0.166116	0.00114031	0.0077024	0.0823571	0.0312077	0.019196	0.0370215	-0.0155351	0.0257138	-0.0671813	0.00257739	0.027917	-0.00884022	-0.0274475	0.0096675	-0.0251846	0.00153264	0.0694342	-0.00352441	0	0	-0.00261851	0.00212055	-0.00114031
-0.000452757	2010-11-08 04:00:00	0.165684	0.166137	0.000452757	0.0077024	0.0831555	0.0316315	0.0194086	0.0375956	-0.015609	0.0261216	-0.0674266	0.00259516	0.0278201	-0.00900936	-0.0272519	0.00984265	-0.0255155	0.00154575	0.0695968	-0.00352169	0	0	-0.00377876	0.00123362	-0.000452757
-0.000932802	2010-11-08 04:30:00	0.164976	0.165909	0.000932802	0.0077024	0.0838693	0.0321586	0.0194891	0.0379013	-0.0156499	0.0265155	-0.0676337	0.00261167	0.0273103	-0.00911711	-0.0269082	0.0100503	-0.025815	0.00155653	0.0697428	-0.00351859	0	0	-0.00483311	0.000476283	-0.000932802
-0.00332722	2010-11-08 05:00:00	0.164976	0.168303	0.00332722	0.0077024	0.0864307	0.0325165	0.0194937	0.0380708	-0.0157028	0.0268978	-0.0678211	0.00262726	0.0274755	-0.00905866	-0.0265257	0.0102156	-0.0260663	0.00156628	0.0698436	-0.00351497	0	0	-0.00572978	-0.000118027	-0.00332722
-0.0033616	2010-11-08 05:30:00	0.164976	0.168337	0.0033616	0.0077024	0.0867676	0.0325117	0.0193117	0.0380954	-0.0157651	0.0272601	-0.0679632	0.00264139	0.0276645	-0.00895882	-0.0260056	0.0103659	-0.0262856	0.00157208	0.0698884	-0.00351055	0	0	-0.00642498	-0.00052992	-0.0033616
-0.00189979	2010-11-08 06:00:00	0.162852	0.164751	0.00189979	0.0077024	0.0850877	0.0321808	0.0189736	0.0378477	-0.0158379	0.027661	-0.0680676	0.00265487	0.0264798	-0.00892583	-0.0253518	0.0104868	-0.0264559	0.00157511	0.0698862	-0.00350555	0	0	-0.00688539	-0.000754606	-0.00189979
-0.0041583	2010-11-08 06:30:00	0.158603	0.162762	0.0041583	0.0077024	0.0845831	0.0318337	0.0186144	0.0373316	-0.0159325	0.0280698	-0.0681187	0.00266884	0.0256128	-0.00888484	-0.0247882	0.0106326	-0.0265936	0.00157699	0.0698444	-0.00349975	0	0	-0.00708992	-0.000801489	-0.0041583
-0.00347176	2010-11-08 07:00:00	0.157895	0.161367	0.00347176	0.0077024	0.0839954	0.0312645	0.0182285	0.0366749	-0.0160582	0.0284931	-0.0681535	0.0026827	0.0255286	-0.00875774	-0.0244149	0.0107153	-0.026645	0.00157685	0.0697515	-0.00349389	0	0	-0.00703075	-0.000692837	-0.00347176
-0.00506053	2010-11-08 07:30:00	0.152939	0.157999	0.00506053	0.0077024	0.0812664	0.030499	0.0177345	0.0359382	-0.0161951	0.0289079	-0.0681408	0.00269774	0.0253317	-0.00855222	-0.0239525	0.0108135	-0.0265831	0.00157422	0.0696217	-0.00348863	0	0	-0.00671366	-0.000461706	-0.00506053
-0.00440611	2010-11-08 08:00:00	0.148691	0.153097	0.00440611	0.0077024	0.0783681	0.0297362	0.0173077	0.0351296	-0.0163693	0.0292982	-0.0681031	0.0027143	0.0237373	-0.00838019	-0.0236765	0.0109228	-0.0265043	0.0015701	0.0694326	-0.00348253	0	0	-0.00615744	-0.000149259	-0.00440611
-0.00582577	2010-11-08 08:30:00	0.147275	0.1531	0.00582577	0.0077024	0.0782419	0.0290631	0.0168776	0.034207	-0.0166391	0.0297113	-0.068008	0.00273112	0.0241915	-0.00820394	-0.023459	0.011013	-0.0264085	0.00156562	0.0691846	-0.00347591	0	0	-0.00539273	0.000198311	-0.00582577
-0.00392407	2010-11-08 09:00:00	0.145858	0.149782	0.00392407	0.0077024	0.0752605	0.0283376	0.0164066	0.0333341	-0.0169656	0.0301294	-0.0678636	0.00274712	0.0238707	-0.00800271	-0.0231213	0.0110869	-0.0261975	0.00155922	0.0688954	-0.00346983	0	0	-0.00446003	0.000533052	-0.00392407
-0.00423756	2010-11-08 09:30:00	0.143734	0.147972	0.00423756	0.0077024	0.0737483	0.0274872	0.0161025	0.0327052	-0.0173108	0.0305007	-0.067667	0.00276319	0.0235817	-0.00786155	-0.02299	0.0111258	-0.0260041	0.00155332	0.068598	-0.00346435	0	0	-0.00340737	0.000808533	-0.00423756
-0.0034645	2010-11-08 10:00:00	0.14161	0.145075	0.0034645	0.0077024	0.0713961	0.0268141	0.0159658	0.0321689	-0.0176898	0.0308508	-0.0674559	0.00278068	0.0229195	-0.00777376	-0.0230945	0.0111615	-0.0256942	0.00154692	0.0682402	-0.00345975	0	0	-0.00228744	0.000982941	-0.0034645
-0.00189553	2010-11-08 10:30:00	0.14161	0.143506	0.00189553	0.0077024	0.0694224	0.0264454	0.0159055	0.0317453	-0.0181056	0.0312003	-0.0671972	0.00279825	0.02291	-0.00772161	-0.0232764	0.0112359	-0.0253308	0.00153984	0.0678201	-0.00345541	0	0	-0.00115455	0.00102184	-0.00189553
-0.00317622	2010-11-08 11:00:00	0.140902	0.144078	0.00317622	0.0077024	0.0692963	0.0264346	0.0159451	0.0314744	-0.01853	0.0314942	-0.0668643	0.00281743	0.0229227	-0.00758756	-0.0235308	0.0111518	-0.0249607	0.00153286	0.0673927	-0.00345177	0	0	-6.15761e-05	0.000900464	-0.00317622
-0.00225481	2010-11-08 11:30:00	0.144442	0.146697	0.00225481	0.0077024	0.0707239	0.0264876	0.0159773	0.0313748	-0.0189521	0.031753	-0.0665006	0.00283756	0.0235325	-0.00750203	-0.0236882	0.0110032	-0.0245979	0.0015248	0.0669209	-0.00344838	0	0	0.000943022	0.000605413	-0.00225481
-0.00221807	2010-11-08 12:00:00	0.144442	0.14666	0.00221807	0.0077024	0.0698424	0.0265432	0.0159612	0.0314176	-0.0193221	0.0319932	-0.0660946	0.00285811	0.0238025	-0.00747706	-0.0236323	0.0108638	-0.0242562	0.00151762	0.066432	-0.00344508	0	0	0.00181789	0.000135701	-0.00221807
-0.0018834	2010-11-08 12:30:00	0.14515	0.147034	0.0018834	0.0077024	0.0700101	0.0264903	0.0160246	0.0315311	-0.0196372	0.0321996	-0.0656306	0.00287955	0.0237469	-0.00756939	-0.0235989	0.0107308	-0.0239234	0.00150806	0.0659786	-0.0034428	0	0	0.00253098	-0.000496921	-0.0018834
-0.00134508	2010-11-08 13:00:00	0.145858	0.147203	0.00134508	0.0077024	0.0701362	0.0265643	0.0161203	0.0316256	-0.0199235	0.0323629	-0.0651869	0.00290138	0.0238088	-0.0076605	-0.0235021	0.0105305	-0.0236507	0.00149666	0.0655267	-0.00344156	0	0	0.00306123	-0.00126837	-0.00134508
-0.00233137	2010-11-08 13:30:00	0.144442	0.146774	0.00233137	0.0077024	0.0701362	0.0266703	0.0162118	0.031746	-0.0201306	0.0324944	-0.0647437	0.00292316	0.0236564	-0.00774046	-0.0233796	0.010308	-0.0234451	0.00148453	0.0650648	-0.00344086	0	0	0.00339952	-0.0021434	-0.00233137
-0.00186939	2010-11-08 14:00:00	0.14515	0.14702	0.00186939	0.0077024	0.07085	0.0268795	0.0163075	0.0318909	-0.0202653	0.0326139	-0.0643052	0.00294529	0.0235849	-0.00773334	-0.0232813	0.0101063	-0.0233016	0.00147313	0.0645206	-0.00343953	0	0	0.00354888	-0.00307738	-0.00186939
-0.00177269	2010-11-08 14:30:00	0.145858	0.147631	0.00177269	0.0077024	0.0718577	0.0270649	0.0164266	0.0320983	-0.0203166	0.0326976	-0.0637867	0.00296776	0.0235849	-0.00772121	-0.0232333	0.00993751	-0.0231584	0.00146356	0.0639792	-0.00343827	0	0	0.003524	-0.0040188	-0.00177269
2.19864e-05	2010-11-08 15:00:00	0.146566	0.146544	-2.19864e-05	0.0077024	0.07169	0.0271974	0.016491	0.0322798	-0.0202584	0.0327848	-0.0632641	0.00299076	0.0232181	-0.00768701	-0.023198	0.00977932	-0.0230575	0.00145302	0.0634232	-0.00343813	0	0	0.00334991	-0.00491217	2.19864e-05
-0.000146216	2010-11-08 15:30:00	0.145858	0.146005	0.000146216	0.0077024	0.0718161	0.0273747	0.0165035	0.0323623	-0.0201166	0.0328422	-0.0627183	0.00301332	0.0232117	-0.00765718	-0.0231179	0.00961905	-0.0230421	0.00144101	0.0628498	-0.00343823	0	0	0.00306009	-0.00570136	-0.000146216
-0.000258666	2010-11-08 16:00:00	0.145858	0.146117	0.000258666	0.0077024	0.0725299	0.0274915	0.0164483	0.0323195	-0.0198929	0.0328674	-0.062158	0.00303548	0.0232181	-0.00762266	-0.0230008	0.00949766	-0.0229735	0.00143032	0.0623013	-0.00343788	0	0	0.00269395	-0.00633305	-0.000258666
-0.000651496	2010-11-08 16:30:00	0.145858	0.14651	0.000651496	0.0077024	0.0730345	0.0274731	0.0162465	0.0321556	-0.0196227	0.0328777	-0.0616122	0.00305792	0.0237119	-0.00758223	-0.0227365	0.00947018	-0.0229373	0.00142003	0.0617556	-0.00343857	0	0	0.002294	-0.00676016	-0.000651496
-0.00121825	2010-11-08 17:00:00	0.143026	0.144244	0.00121825	0.0077024	0.0720684	0.0271742	0.0159158	0.0318178	-0.0193229	0.0328558	-0.0610693	0.00307944	0.0231959	-0.00757222	-0.0223022	0.0094469	-0.0229109	0.00140982	0.0612377	-0.00343993	0	0	0.00190275	-0.00694511	-0.00121825
-0.00209991	2010-11-08 17:30:00	0.140194	0.142294	0.00209991	0.0077024	0.0712285	0.0267292	0.0155731	0.0313666	-0.0189972	0.0328371	-0.0605316	0.00309974	0.0229037	-0.00757941	-0.0219439	0.00944515	-0.0229532	0.00139972	0.0607575	-0.00344073	0	0	0.00155966	-0.00686247	-0.00209991
-0.00318895	2010-11-08 18:00:00	0.136654	0.139843	0.00318895	0.0077024	0.0699685	0.0260989	0.0151909	0.0307294	-0.018679	0.0327589	-0.0600257	0.00312094	0.0226019	-0.00755176	-0.0215874	0.00946875	-0.0229799	0.00139231	0.0602778	-0.00344158	0	0	0.00129829	-0.00650109	-0.00318895
-0.00124896	2010-11-08 18:30:00	0.13453	0.135779	0.00124896	0.0077024	0.067281	0.0254631	0.0147604	0.0299978	-0.0183923	0.0326337	-0.0595281	0.00314238	0.0219207	-0.00747874	-0.0212534	0.00951499	-0.0229691	0.00138427	0.0597646	-0.00344363	0	0	0.00114389	-0.00586528	-0.00124896
-0.00228906	2010-11-08 19:00:00	0.131697	0.133986	0.00228906	0.0077024	0.0661887	0.0248036	0.0143262	0.0291526	-0.0181116	0.0324691	-0.0589794	0.00316336	0.021638	-0.00736588	-0.0210121	0.0095591	-0.0228834	0.00137499	0.05927	-0.00344585	0	0	0.00111153	-0.00497505	-0.00228906
-0.00352046	2010-11-08 19:30:00	0.128865	0.132386	0.00352046	0.0077024	0.0649288	0.024144	0.0138244	0.0282325	-0.0178505	0.0322873	-0.0584283	0.00318392	0.0214173	-0.00722036	-0.020715	0.00959342	-0.0227583	0.00136627	0.0587866	-0.00344845	0	0	0.00120503	-0.00386536	-0.00352046
-0.00254657	2010-11-08 20:00:00	0.126741	0.129288	0.00254657	0.0077024	0.0624089	0.0233044	0.0132504	0.0272733	-0.0176689	0.0321114	-0.0579081	0.00320536	0.0210473	-0.00708882	-0.0203733	0.00956976	-0.0225755	0.00135753	0.0582905	-0.00345148	0	0	0.00141666	-0.00258429	-0.00254657
-0.00113566	2010-11-08 20:30:00	0.125325	0.126461	0.00113566	0.0077024	0.0600152	0.0224038	0.0127003	0.0262807	-0.0175353	0.0318948	-0.0573808	0.00322752	0.0207456	-0.00697903	-0.0200336	0.00954183	-0.0223916	0.00134881	0.0578378	-0.00345503	0	0	0.00172768	-0.00119035	-0.00113566
-0.000423447	2010-11-08 21:00:00	0.123201	0.123624	0.000423447	0.0077024	0.0577892	0.0214263	0.0121699	0.0252276	-0.0174224	0.0316209	-0.0568935	0.0032507	0.0204438	-0.00691031	-0.019718	0.00950011	-0.0222022	0.00133928	0.0573975	-0.00345791	0	0	0.00210973	0.000251023	-0.000423447
-0.00258591	2010-11-08 21:30:00	0.117536	0.120122	0.00258591	0.0077024	0.0546816	0.020523	0.0116474	0.0241935	-0.0173669	0.0313436	-0.056426	0.00327692	0.0202104	-0.00681548	-0.019367	0.00948385	-0.0219925	0.00132828	0.0569622	-0.0034612	0	0	0.0025269	0.00167146	-0.00258591
-0.00211728	2010-11-08 22:00:00	0.115412	0.117529	0.00211728	0.0077024	0.0527495	0.0196461	0.0112439	0.0232677	-0.0173636	0.0310512	-0.0559707	0.00330512	0.0197007	-0.00671005	-0.0191038	0.00945806	-0.0217566	0.0013159	0.056516	-0.00346463	0	0	0.00293837	0.00300391	-0.00211728
-0.0010323	2010-11-08 22:30:00	0.113996	0.115028	0.0010323	0.0077024	0.0506496	0.0188724	0.0109206	0.0224629	-0.0174157	0.0307373	-0.05552	0.00333467	0.0194768	-0.00659533	-0.0189051	0.00941382	-0.0215202	0.00130297	0.0560909	-0.00346786	0	0	0.00330139	0.00418686	-0.0010323
0.0011152	2010-11-08 23:00:00	0.113288	0.112173	-0.0011152	0.0077024	0.0482558	0.0182523	0.0106331	0.021752	-0.0174739	0.0304204	-0.0550798	0.0033657	0.0191655	-0.006484	-0.0186469	0.00935578	-0.0212523	0.00128971	0.0556448	-0.00347043	0	0	0.00357452	0.00516815	0.0011152
0.00175701	2010-11-08 23:30:00	0.11258	0.110823	-0.00175701	0.0077024	0.0471636	0.0178204	0.0105796	0.0213499	-0.0175084	0.0301215	-0.0546273	0.00339855	0.0188114	-0.00638108	-0.0185956	0.00928304	-0.020961	0.00127839	0.0552315	-0.00347264	0	0	0.00372066	0.00590816	0.00175701
0.00126137	2010-11-09	0.111872	0.110611	-0.00126137	0.0077024	0.0467436	0.0174706	0.0106628	0.0211873	-0.0175013	0.0298069	-0.054194	0.00343298	0.0189511	-0.00627162	-0.0186473	0.00917863	-0.0206344	0.00126665	0.0548391	-0.00347486	0	0	0.00370987	0.00638212	0.00126137
0.000815003	2010-11-09 00:30:00	0.109748	0.108933	-0.000815003	0.0077024	0.0450222	0.0175047	0.0108412	0.0212636	-0.0174622	0.0294717	-0.0537868	0.00346973	0.0186399	-0.00619199	-0.0186513	0.00906429	-0.0203047	0.00125525	0.0544687	-0.0034767	0	0	0.00352164	0.00658136	0.000815003
0.000754278	2010-11-09 01:00:00	0.111164	0.11041	-0.000754278	0.0077024	0.0465329	0.0177852	0.0111834	0.0215289	-0.017389	0.029132	-0.0533918	0.00350934	0.0182397	-0.00613135	-0.0187813	0.00892285	-0.0200007	0.00124384	0.0541411	-0.00347772	0	0	0.00314656	0.00651339	0.000754278
-0.00111087	2010-11-09 01:30:00	0.11258	0.113691	0.00111087	0.0077024	0.0484651	0.0184048	0.0115183	0.0219606	-0.0172911	0.0287928	-0.0530241	0.00354973	0.0190416	-0.00606886	-0.0188182	0.00879045	-0.0197088	0.00123292	0.053833	-0.00347788	0	0	0.00258715	0.00620091	-0.00111087
0.000939667	2010-11-09 02:00:00	0.115412	0.114473	-0.000939667	0.0077024	0.0493051	0.0188924	0.0118136	0.0225278	-0.017141	0.02845	-0.0526668	0.00358947	0.0187399	-0.00605326	-0.0187289	0.00865109	-0.0194367	0.00122055	0.0535468	-0.0034776	0	0	0.0018579	0.00567978	0.000939667
0.000488698	2010-11-09 02:30:00	0.116828	0.11634	-0.000488698	0.0077024	0.0509849	0.0194644	0.0120652	0.0230912	-0.016933	0.0280883	-0.0523211	0.0036297	0.0188892	-0.00608155	-0.018526	0.0085143	-0.0192314	0.00120581	0.0532933	-0.00347671	0	0	0.000984543	0.0049961	0.000488698
0.00114908	2010-11-09 03:00:00	0.118244	0.117095	-0.00114908	0.0077024	0.0524126	0.019952	0.0123039	0.023596	-0.0166629	0.0276972	-0.0520049	0.00367048	0.0184636	-0.00613686	-0.0182183	0.00839595	-0.0190448	0.00119317	0.0530455	-0.00347494	0	0	2.51012e-06	0.0042027	0.00114908
0.00123958	2010-11-09 03:30:00	0.119661	0.118421	-0.00123958	0.0077024	0.0537571	0.0203256	0.0125712	0.0241972	-0.016336	0.0272853	-0.0517039	0.00371098	0.0188797	-0.0061497	-0.0180437	0.00827058	-0.0188749	0.00118195	0.0528101	-0.00347301	0	0	-0.00104519	0.00335531	0.00123958
-3.28589e-05	2010-11-09 04:00:00	0.117536	0.117569	3.28589e-05	0.0077024	0.0540509	0.0206197	0.0128738	0.0247821	-0.0159622	0.0268617	-0.0514185	0.00375149	0.0182762	-0.00612788	-0.0179476	0.00814037	-0.0187204	0.00117111	0.0525894	-0.00347146	0	0	-0.00211057	0.00250868	-3.28589e-05
-0.000293692	2010-11-09 04:30:00	0.116828	0.117122	0.000293692	0.0077024	0.0547647	0.021136	0.013165	0.025285	-0.0155239	0.026447	-0.0511412	0.00379101	0.0175394	-0.00611332	-0.0179774	0.00800139	-0.0186112	0.00116053	0.0523968	-0.00346937	0	0	-0.00314358	0.00171291	-0.000293692
0.00203342	2010-11-09 05:00:00	0.121785	0.119751	-0.00203342	0.0077024	0.0571585	0.021769	0.0133656	0.025631	-0.0150504	0.026068	-0.0508959	0.00382987	0.0179967	-0.00602099	-0.0180066	0.00789013	-0.0184947	0.00115025	0.0522102	-0.00346712	0	0	-0.00409505	0.00101037	0.00203342
0.00161261	2010-11-09 05:30:00	0.123201	0.121588	-0.00161261	0.0077024	0.0589645	0.0222329	0.013276	0.0257551	-0.0145674	0.0257	-0.0506673	0.00386774	0.0182889	-0.0058876	-0.0177646	0.00778766	-0.0183495	0.00113779	0.0520621	-0.00346402	0	0	-0.00491958	0.000433202	0.00161261
0.0032564	2010-11-09 06:00:00	0.124617	0.12136	-0.0032564	0.0077024	0.0592168	0.022334	0.0129619	0.0256808	-0.0140962	0.0253497	-0.0504701	0.00390555	0.0183509	-0.00582907	-0.0172556	0.00767492	-0.0182172	0.00112502	0.0519634	-0.00346032	0	0	-0.00557817	1.78996e-06	0.0032564
0.00066145	2010-11-09 06:30:00	0.120369	0.119707	-0.00066145	0.0077024	0.0592168	0.0218842	0.0125521	0.0253461	-0.0136297	0.025008	-0.0503158	0.00394507	0.0178379	-0.0058657	-0.0166836	0.00763131	-0.0181575	0.00111179	0.0518967	-0.00345668	0	0	-0.00604031	-0.000275994	0.00066145
-2.7303e-05	2010-11-09 07:00:00	0.115412	0.11544	2.7303e-05	0.0077024	0.0567816	0.0211506	0.0121133	0.0248224	-0.0132215	0.0246944	-0.0502003	0.00398428	0.017387	-0.00591832	-0.0161494	0.00760339	-0.0181196	0.0011001	0.0518525	-0.00345294	0	0	-0.00628564	-0.000404566	-2.7303e-05
-0.000579114	2010-11-09 07:30:00	0.109748	0.110327	0.000579114	0.0077024	0.0537155	0.0202818	0.0118092	0.0242306	-0.0128763	0.0243806	-0.0501093	0.00402283	0.0165533	-0.00587143	-0.0158214	0.00759687	-0.0180502	0.00108943	0.0518264	-0.00344888	0	0	-0.00630491	-0.000399611	-0.000579114
-0.000230378	2010-11-09 08:00:00	0.107624	0.107854	0.000230378	0.0077024	0.0524556	0.0197066	0.0116017	0.0235834	-0.0125844	0.0240568	-0.0500466	0.00406089	0.0161118	-0.005744	-0.0157363	0.00758984	-0.0179858	0.00107951	0.0518338	-0.00344446	0	0	-0.00610032	-0.000286369	-0.000230378
-0.000157189	2010-11-09 08:30:00	0.105499	0.105657	0.000157189	0.0077024	0.0512372	0.0193568	0.0113823	0.0229381	-0.0123706	0.0237844	-0.0500118	0.00409829	0.0153194	-0.00554375	-0.0156938	0.0075968	-0.0178625	0.0010695	0.0518753	-0.00343886	0	0	-0.00568513	-9.73706e-05	-0.000157189
0.00100855	2010-11-09 09:00:00	0.106916	0.105907	-0.00100855	0.0077024	0.0508172	0.0191103	0.0111239	0.0223967	-0.0122307	0.0235589	-0.050017	0.00413733	0.0156862	-0.00533637	-0.0156395	0.00760352	-0.0176303	0.00105956	0.0519496	-0.00343221	0	0	-0.00508275	0.00013018	0.00100855
0.000456274	2010-11-09 09:30:00	0.106208	0.105751	-0.000456274	0.0077024	0.0501035	0.0187211	0.0108801	0.0219612	-0.0121699	0.0233588	-0.0500703	0.00417673	0.0159006	-0.00516806	-0.0155378	0.00755593	-0.01738	0.00105272	0.0520581	-0.00342562	0	0	-0.00432519	0.000357191	0.000456274
-0.000165569	2010-11-09 10:00:00	0.104083	0.104249	0.000165569	0.0077024	0.048382	0.0181756	0.0107163	0.0216663	-0.0121715	0.0231881	-0.0501498	0.00421506	0.015953	-0.00512416	-0.0155694	0.00747086	-0.0171258	0.00104628	0.0521991	-0.00341963	0	0	-0.00345115	0.000545457	-0.000165569
-0.00080977	2010-11-09 10:30:00	0.101959	0.102769	0.00080977	0.0077024	0.0469959	0.0177647	0.0106794	0.0214413	-0.0122225	0.0230193	-0.0502687	0.00425403	0.0155893	-0.0051384	-0.01575	0.00743603	-0.0169038	0.00104164	0.0523832	-0.00341141	0	0	-0.00250374	0.000660259	-0.00080977
-0.000543684	2010-11-09 11:00:00	0.101251	0.101795	0.000543684	0.0077024	0.0460714	0.0176479	0.0108017	0.0213417	-0.0123588	0.0228151	-0.0504276	0.00429392	0.0150923	-0.00514405	-0.016146	0.00739908	-0.0166785	0.00103931	0.052602	-0.00340169	0	0	-0.00152799	0.000672663	-0.000543684
-0.00104533	2010-11-09 11:30:00	0.103375	0.104421	0.00104533	0.0077024	0.0470375	0.0178144	0.0109852	0.0213965	-0.0125746	0.022622	-0.0506283	0.00433279	0.0160467	-0.00508907	-0.0166097	0.00734968	-0.0164737	0.00103585	0.0528718	-0.00339182	0	0	-0.000568394	0.000561393	-0.00104533
-0.00168659	2010-11-09 12:00:00	0.104083	0.10577	0.00168659	0.0077024	0.0473313	0.0181058	0.0112078	0.0216543	-0.0128136	0.0224441	-0.0508689	0.00437118	0.0162055	-0.00503863	-0.0170111	0.00727313	-0.0162928	0.00103379	0.0531983	-0.00338029	0	0	0.000333549	0.000314214	-0.00168659
0.000218148	2010-11-09 12:30:00	0.108332	0.108114	-0.000218148	0.0077024	0.0484651	0.0184448	0.0114709	0.0220816	-0.0130646	0.0223025	-0.0511641	0.00441141	0.0166628	-0.00508399	-0.0174602	0.00719619	-0.0161085	0.00103268	0.0535216	-0.00336719	0	0	0.00114155	-7.12236e-05	0.000218148
-0.00119507	2010-11-09 13:00:00	0.10904	0.110235	0.00119507	0.0077024	0.0494312	0.0188897	0.0117418	0.0225404	-0.0133059	0.0221904	-0.051471	0.004451	0.0171758	-0.0051971	-0.0178426	0.00710965	-0.0159363	0.00103238	0.053837	-0.00335316	0	0	0.00182638	-0.000587111	-0.00119507
-0.000297086	2010-11-09 13:30:00	0.111872	0.112169	0.000297086	0.0077024	0.0505649	0.0193163	0.0120523	0.0230956	-0.0134387	0.0221029	-0.0517564	0.00449029	0.0174028	-0.00535976	-0.0181918	0.00695372	-0.0158011	0.00103257	0.0541904	-0.00333888	0	0	0.00236732	-0.00121578	-0.000297086
-0.00146556	2010-11-09 14:00:00	0.113288	0.114754	0.00146556	0.0077024	0.051951	0.0198142	0.0123517	0.0236514	-0.0135189	0.0220227	-0.0520586	0.00452946	0.0181397	-0.00549502	-0.0185236	0.00679132	-0.0157444	0.00103364	0.0546078	-0.00332362	0	0	0.00275309	-0.00193053	-0.00146556
-0.00250228	2010-11-09 14:30:00	0.113996	0.116498	0.00250228	0.0077024	0.0530848	0.0203413	0.0126544	0.0242262	-0.0135459	0.0219585	-0.0523967	0.00456767	0.0182985	-0.00563586	-0.0187466	0.00664782	-0.0157463	0.00103781	0.0550729	-0.00330754	0	0	0.00298216	-0.00269704	-0.00250228
-0.00380106	2010-11-09 15:00:00	0.114704	0.118505	0.00380106	0.0077024	0.0544709	0.0208473	0.0129616	0.024823	-0.0135388	0.0219479	-0.0527754	0.00460545	0.0186558	-0.00576804	-0.0190008	0.00653174	-0.0158631	0.0010426	0.055565	-0.00328969	0	0	0.00306256	-0.00347512	-0.00380106
-0.00309641	2010-11-09 15:30:00	0.117536	0.120633	0.00309641	0.0077024	0.0559831	0.0213506	0.0132174	0.0253644	-0.0134798	0.021952	-0.0531716	0.00464352	0.0191719	-0.00589707	-0.0192474	0.00642087	-0.0160376	0.00104584	0.0560948	-0.00327053	0	0	0.00301099	-0.00422097	-0.00309641
-0.00249179	2010-11-09 16:00:00	0.118953	0.121444	0.00249179	0.0077024	0.0569908	0.021809	0.0134129	0.0258358	-0.0133826	0.0219861	-0.0536118	0.00467978	0.0189607	-0.00600872	-0.0193756	0.00634934	-0.016279	0.00104896	0.0566143	-0.00324983	0	0	0.00285154	-0.00488962	-0.00249179
-0.00259381	2010-11-09 16:30:00	0.121077	0.12367	0.00259381	0.0077024	0.0586707	0.0222329	0.0135569	0.0262322	-0.0132479	0.0220621	-0.0540556	0.00471403	0.0194831	-0.00609643	-0.0195259	0.0063343	-0.0165179	0.00105344	0.0571236	-0.00322773	0	0	0.00261379	-0.00543762	-0.00259381
-0.0034543	2010-11-09 17:00:00	0.121077	0.124531	0.0034543	0.0077024	0.0595106	0.0224821	0.0136131	0.0265007	-0.0130603	0.0221131	-0.0544894	0.0047457	0.0195673	-0.00616079	-0.0196002	0.00637144	-0.0167546	0.00105955	0.0576308	-0.00320562	0	0	0.00233067	-0.0058257	-0.0034543
-0.0035066	2010-11-09 17:30:00	0.121077	0.124583	0.0035066	0.0077024	0.0596368	0.0226173	0.0136609	0.0267521	-0.0128468	0.0221678	-0.0549279	0.00477557	0.0196229	-0.00624665	-0.0197211	0.00641594	-0.0170274	0.00106823	0.0581023	-0.00318392	0	0	0.00203609	-0.0060213	-0.0035066
-0.00350337	2010-11-09 18:00:00	0.121077	0.12458	0.00350337	0.0077024	0.0599306	0.0226465	0.0137087	0.0268927	-0.0126119	0.0222189	-0.0553641	0.00480372	0.0195609	-0.00632281	-0.0199644	0.00649043	-0.0173452	0.00107904	0.0585552	-0.00316226	0	0	0.0017625	-0.00600092	-0.00350337
-0.00445957	2010-11-09 18:30:00	0.120369	0.124828	0.00445957	0.0077024	0.0597629	0.0227497	0.0136894	0.0269053	-0.0123961	0.0222738	-0.0557679	0.00483107	0.0199182	-0.00636856	-0.0201739	0.00659315	-0.0176954	0.00109131	0.0590661	-0.0031401	0	0	0.00153853	-0.00575183	-0.00445957
-0.00258957	2010-11-09 19:00:00	0.123201	0.12579	0.00258957	0.0077024	0.0603506	0.0228054	0.013626	0.0268378	-0.0122126	0.022321	-0.0562127	0.00485669	0.0200119	-0.00638813	-0.0203801	0.00674496	-0.0179677	0.00110399	0.0595942	-0.0031168	0	0	0.00138691	-0.00527339	-0.00258957
-0.00276084	2010-11-09 19:30:00	0.123909	0.12667	0.00276084	0.0077024	0.0604767	0.0227605	0.0135105	0.0267389	-0.0121095	0.0223762	-0.0567092	0.00488112	0.0204534	-0.00640026	-0.0205583	0.00693019	-0.018242	0.00111676	0.06009	-0.00309311	0	0	0.00132288	-0.00457757	-0.00276084
-0.00265826	2010-11-09 20:00:00	0.123909	0.126567	0.00265826	0.0077024	0.0598891	0.0225302	0.0133753	0.026611	-0.0120784	0.0224528	-0.057186	0.00490557	0.0205963	-0.00647391	-0.0207161	0.00709026	-0.0184764	0.0011298	0.0606205	-0.00306977	0	0	0.00135301	-0.00368863	-0.00265826
-0.00407858	2010-11-09 20:30:00	0.121785	0.125863	0.00407858	0.0077024	0.058923	0.0222653	0.0132355	0.0264011	-0.0121002	0.0225176	-0.0576877	0.00493005	0.0205312	-0.0065613	-0.0209075	0.00725039	-0.0187154	0.00114483	0.061148	-0.0030465	0	0	0.00147471	-0.00264213	-0.00407858
-0.00423873	2010-11-09 21:00:00	0.121785	0.126023	0.00423873	0.0077024	0.0583768	0.0220772	0.0131435	0.0261692	-0.0121647	0.0225461	-0.0582109	0.00495352	0.0208266	-0.00663843	-0.0211767	0.00738003	-0.018952	0.00116088	0.0616588	-0.00302217	0	0	0.00167648	-0.00148303	-0.00423873
-0.0030286	2010-11-09 21:30:00	0.123909	0.126937	0.0030286	0.0077024	0.0583768	0.0218891	0.0130598	0.0259467	-0.0122706	0.0225572	-0.0587306	0.00497733	0.0211219	-0.00668726	-0.0214033	0.00750333	-0.0191368	0.00117715	0.0621762	-0.00299751	0	0	0.00193864	-0.000263194	-0.0030286
-0.00352535	2010-11-09 22:00:00	0.123201	0.126726	0.00352535	0.0077024	0.057243	0.0217301	0.0130312	0.0258496	-0.012409	0.0225682	-0.0592573	0.00500176	0.0212712	-0.00673141	-0.0217171	0.00762832	-0.0193178	0.00119366	0.0627149	-0.00297224	0	0	0.00223488	0.000961699	-0.00352535
-0.00234923	2010-11-09 22:30:00	0.125325	0.127674	0.00234923	0.0077024	0.0571169	0.0215923	0.013142	0.0259095	-0.0126166	0.0225987	-0.0598037	0.00502545	0.021511	-0.00679762	-0.0221483	0.00772539	-0.0195041	0.00121111	0.0632867	-0.00294662	0	0	0.00253418	0.0021355	-0.00234923
-0.0018989	2010-11-09 23:00:00	0.126741	0.12864	0.0018989	0.0077024	0.0568231	0.0216636	0.0133407	0.0260734	-0.012874	0.0226873	-0.0603866	0.0050504	0.0217905	-0.00686852	-0.0226423	0.00779259	-0.0196708	0.0012282	0.063841	-0.0029193	0	0	0.00280313	0.00320508	-0.0018989
-0.0032892	2010-11-09 23:30:00	0.127449	0.130738	0.0032892	0.0077024	0.0574108	0.0219442	0.0136194	0.0263797	-0.013131	0.022804	-0.0609637	0.00507819	0.0221827	-0.00695745	-0.0232066	0.00786644	-0.0198573	0.00124537	0.0643796	-0.00289039	0	0	0.00300845	0.00412364	-0.0032892
-0.00271359	2010-11-10	0.130989	0.133703	0.00271359	0.0077024	0.0588384	0.0224367	0.0139184	0.0267805	-0.0133824	0.0229317	-0.0615414	0.00510606	0.0224971	-0.00703175	-0.0237078	0.00791584	-0.0200386	0.00126148	0.064904	-0.00286069	0	0	0.00311956	0.00485357	-0.00271359
-0.00276165	2010-11-10 00:30:00	0.13453	0.137291	0.00276165	0.0077024	0.0602244	0.0229665	0.014221	0.0273136	-0.013623	0.0230595	-0.0621064	0.00513333	0.0235198	-0.00715084	-0.0240769	0.00799923	-0.0202136	0.0012788	0.0653937	-0.00282998	0	0	0.00311087	0.00536874	-0.00276165
-0.00202503	2010-11-10 01:00:00	0.13807	0.140095	0.00202503	0.0077024	0.0616105	0.0234222	0.0146308	0.0280642	-0.0138462	0.0231944	-0.062629	0.00516103	0.0240359	-0.00729476	-0.0245285	0.00806417	-0.0204431	0.00129761	0.0658322	-0.00279894	0	0	0.00296387	0.00565593	-0.00202503
-0.00177419	2010-11-10 01:30:00	0.140194	0.141968	0.00177419	0.0077024	0.0627443	0.0239201	0.0151638	0.0289648	-0.0140575	0.0233264	-0.0631082	0.00518955	0.0241979	-0.00750059	-0.0251138	0.00811531	-0.0207337	0.00131754	0.0662225	-0.00276662	0	0	0.00266857	0.00571533	-0.00177419
-0.00111058	2010-11-10 02:00:00	0.143026	0.144137	0.00111058	0.0077024	0.0638781	0.0247224	0.0157972	0.0299454	-0.0142331	0.0234873	-0.0635368	0.00521785	0.0244774	-0.00768282	-0.0257598	0.00818986	-0.021051	0.00133809	0.0665922	-0.00273245	0	0	0.00222441	0.00556017	-0.00111058
5.83531e-05	2010-11-10 02:30:00	0.148691	0.148632	-5.83531e-05	0.0077024	0.0669856	0.0258161	0.016483	0.0309985	-0.0143666	0.0236735	-0.0639446	0.00524459	0.0249601	-0.00782996	-0.0264408	0.00827564	-0.0213667	0.00135706	0.0669254	-0.00269689	0	0	0.00164056	0.00521532	5.83531e-05
0.000322191	2010-11-10 03:00:00	0.154355	0.154033	-0.000322191	0.0077024	0.0701778	0.0270108	0.0170346	0.0320352	-0.0144593	0.0238595	-0.064317	0.00526865	0.0261352	-0.00791703	-0.0267478	0.00836161	-0.0216819	0.00137406	0.0672059	-0.00266064	0	0	0.000935449	0.00471525	0.000322191
-0.000397411	2010-11-10 03:30:00	0.158603	0.159001	0.000397411	0.0077024	0.0733699	0.0280813	0.0174734	0.0331123	-0.0145189	0.0240606	-0.0646326	0.00529101	0.027015	-0.00807647	-0.0267867	0.00844067	-0.0220022	0.00139179	0.0674659	-0.00262343	0	0	0.000135712	0.00410121	-0.000397411
-8.86371e-05	2010-11-10 04:00:00	0.162143	0.162232	8.86371e-05	0.0077024	0.0760574	0.0288208	0.0178841	0.0341515	-0.014541	0.0242759	-0.0649156	0.00531167	0.0272484	-0.00829751	-0.0267736	0.008524	-0.0224151	0.00141025	0.0676815	-0.00258584	0	0	-0.000725394	0.00341822	-8.86371e-05
-0.00053979	2010-11-10 04:30:00	0.162852	0.163391	0.00053979	0.0077024	0.0775696	0.0294512	0.0181924	0.0349884	-0.0145301	0.0244947	-0.0651622	0.0053291	0.0270118	-0.00856681	-0.0266505	0.00861067	-0.0228722	0.00142519	0.0678434	-0.00254737	0	0	-0.00161002	0.00271171	-0.00053979
-9.22485e-06	2010-11-10 05:00:00	0.162852	0.162861	9.22485e-06	0.0077024	0.0781573	0.0300367	0.0183484	0.0354775	-0.01449	0.024717	-0.0653571	0.00534621	0.0262194	-0.00874975	-0.0263851	0.00872939	-0.0233391	0.00143924	0.0679705	-0.00250864	0	0	-0.002478	0.00202451	-9.22485e-06
-0.000904562	2010-11-10 05:30:00	0.164976	0.16588	0.000904562	0.0077024	0.0808033	0.0305746	0.0184247	0.0358065	-0.0144442	0.0249327	-0.0655062	0.00536356	0.0269435	-0.00877974	-0.0261698	0.00888514	-0.0238037	0.00145287	0.0680596	-0.00246978	0	0	-0.00328929	0.001394	-0.000904562
-0.00208235	2010-11-10 06:00:00	0.164976	0.167058	0.00208235	0.0077024	0.0824832	0.0306811	0.018354	0.0359785	-0.0144221	0.0251817	-0.0656297	0.00538025	0.0270864	-0.00873616	-0.025863	0.00905714	-0.0241851	0.00146368	0.0681118	-0.00242966	0	0	-0.00400627	0.000849887	-0.00208235
0.000364685	2010-11-10 06:30:00	0.16356	0.163195	-0.000364685	0.0077024	0.0806357	0.0305514	0.0181153	0.0359552	-0.0144213	0.0254635	-0.0657208	0.0053955	0.0258954	-0.00870504	-0.025347	0.0092361	-0.0245807	0.00147305	0.0681182	-0.00238875	0	0	-0.00459592	0.000412707	0.000364685
-0.00151437	2010-11-10 07:00:00	0.159311	0.160826	0.00151437	0.0077024	0.0799634	0.0303103	0.0179432	0.0357359	-0.0144533	0.0257738	-0.0657696	0.00540948	0.0251872	-0.00870383	-0.0250265	0.00941217	-0.0249464	0.00148323	0.0680896	-0.00234679	0	0	-0.00503163	9.29789e-05	-0.00151437
-0.00239394	2010-11-10 07:30:00	0.158603	0.160997	0.00239394	0.0077024	0.080048	0.029974	0.0178121	0.0354416	-0.0144938	0.0261133	-0.0657951	0.00542183	0.026032	-0.00860195	-0.024818	0.00959403	-0.0252293	0.00149262	0.068011	-0.00230411	0	0	-0.00529456	-0.0001088	-0.00239394
-0.00229097	2010-11-10 08:00:00	0.155771	0.158062	0.00229097	0.0077024	0.0780327	0.0295821	0.0176567	0.0351876	-0.0145546	0.0264555	-0.0657777	0.00543134	0.0254063	-0.00847098	-0.0245769	0.00981498	-0.0253771	0.00150117	0.0678851	-0.00226044	0	0	-0.00537457	-0.000201477	-0.00229097
-0.00146412	2010-11-10 08:30:00	0.154355	0.155819	0.00146412	0.0077024	0.076982	0.0293382	0.0175725	0.0349317	-0.0146908	0.0267845	-0.0657238	0.0054396	0.0243313	-0.00836055	-0.0245608	0.010056	-0.0255281	0.00150873	0.0677259	-0.00221721	0	0	-0.00527052	-0.000201956	-0.00146412
-0.00243146	2010-11-10 09:00:00	0.155063	0.157494	0.00243146	0.0077024	0.0779896	0.0293009	0.017481	0.0346103	-0.0149104	0.0271499	-0.0656403	0.00545	0.0247886	-0.00825019	-0.0245736	0.0102718	-0.025623	0.00151606	0.0675287	-0.00217382	0	0	-0.00499017	-0.00013343	-0.00243146
-0.00382354	2010-11-10 09:30:00	0.153647	0.15747	0.00382354	0.0077024	0.077402	0.0291528	0.017377	0.0344307	-0.0152009	0.0275431	-0.065522	0.00546209	0.0248505	-0.00810563	-0.0245813	0.0104663	-0.0256186	0.0015246	0.0672896	-0.00212946	0	0	-0.00454948	-2.33136e-05	-0.00382354
-0.00247294	2010-11-10 10:00:00	0.154355	0.156828	0.00247294	0.0077024	0.076562	0.0288614	0.0173526	0.0344112	-0.0155484	0.0279002	-0.0653619	0.00547354	0.024633	-0.00801727	-0.0247599	0.0106006	-0.0255615	0.00153197	0.0670037	-0.00208314	0	0	-0.00397156	9.897e-05	-0.00247294
-0.00261143	2010-11-10 10:30:00	0.153647	0.156258	0.00261143	0.0077024	0.0755959	0.0287446	0.0174041	0.0343633	-0.0159472	0.0282468	-0.0651734	0.00548491	0.0244774	-0.00802746	-0.0249716	0.010749	-0.0254574	0.00153805	0.0666458	-0.00203576	0	0	-0.0032852	0.000204192	-0.00261143
-0.00380431	2010-11-10 11:00:00	0.153647	0.157451	0.00380431	0.0077024	0.0758897	0.0288398	0.0175034	0.0343532	-0.0163551	0.0285893	-0.0649229	0.00549504	0.0246457	-0.00804896	-0.0253226	0.0108548	-0.0252805	0.00154295	0.0662112	-0.00198829	0	0	-0.00252327	0.000265364	-0.00380431
-0.00602866	2010-11-10 11:30:00	0.153647	0.159676	0.00602866	0.0077024	0.0767297	0.0290279	0.0175242	0.0343267	-0.0168193	0.0289023	-0.0645987	0.0055038	0.0252428	-0.00800232	-0.0255412	0.0108623	-0.0250683	0.00154655	0.0657393	-0.0019413	0	0	-0.00172079	0.000259531	-0.00602866
-0.00623552	2010-11-10 12:00:00	0.155063	0.161299	0.00623552	0.0077024	0.0774435	0.0291869	0.0174373	0.0342883	-0.0173015	0.0292092	-0.0642327	0.0055128	0.0255906	-0.00802278	-0.0255388	0.0107694	-0.0248777	0.00154761	0.0652203	-0.00189225	0	0	-0.000913087	0.000169217	-0.00623552
-0.0055286	2010-11-10 12:30:00	0.155771	0.1613	0.0055286	0.0077024	0.0773173	0.0291182	0.0172579	0.0341629	-0.0177217	0.0295449	-0.0638174	0.0055221	0.0256191	-0.00811664	-0.025392	0.0106881	-0.0247715	0.00154826	0.0646299	-0.00184156	0	0	-0.000133945	-1.6511e-05	-0.0055286
-0.00427381	2010-11-10 13:00:00	0.156479	0.160753	0.00427381	0.0077024	0.0766881	0.0288614	0.0170629	0.0339795	-0.0180951	0.0298764	-0.063332	0.00553175	0.0258954	-0.00822611	-0.0251505	0.0106018	-0.0246662	0.00154539	0.0639831	-0.00179016	0	0	0.000586127	-0.000301395	-0.00427381
-0.0032782	2010-11-10 13:30:00	0.155771	0.159049	0.0032782	0.0077024	0.0757221	0.0284192	0.0169033	0.0337286	-0.0184553	0.030201	-0.0627798	0.00554185	0.0256684	-0.00832781	-0.0248552	0.0104711	-0.0245466	0.0015393	0.063315	-0.00173785	0	0	0.00122138	-0.000681744	-0.0032782
-0.00383797	2010-11-10 14:00:00	0.152231	0.156069	0.00383797	0.0077024	0.0740421	0.0281197	0.0167395	0.0334003	-0.0187637	0.0305219	-0.062194	0.00555086	0.0250649	-0.00836144	-0.024508	0.0103229	-0.0245533	0.00153106	0.0625341	-0.00168613	0	0	0.00175201	-0.0011466	-0.00383797
-0.00282911	2010-11-10 14:30:00	0.152231	0.15506	0.00282911	0.0077024	0.073916	0.0279288	0.0166001	0.0330209	-0.0190057	0.030847	-0.0615194	0.00555853	0.0249283	-0.00835869	-0.0242034	0.0101937	-0.0245684	0.00152178	0.0616457	-0.00163467	0	0	0.00216505	-0.00167825	-0.00282911
-0.00438176	2010-11-10 15:00:00	0.150107	0.154488	0.00438176	0.0077024	0.073916	0.0277196	0.0164488	0.0326995	-0.0191936	0.0311897	-0.0607347	0.00556535	0.024841	-0.00825051	-0.0238246	0.0101223	-0.0245251	0.00151314	0.0606798	-0.00158226	0	0	0.00245478	-0.00225314	-0.00438176
-0.0032912	2010-11-10 15:30:00	0.148691	0.151982	0.0032912	0.0077024	0.0724884	0.0274072	0.0162221	0.0323686	-0.0193092	0.031528	-0.059863	0.0055706	0.0244583	-0.00815317	-0.0233843	0.0100609	-0.0245176	0.00150191	0.0596513	-0.00153057	0	0	0.0026228	-0.00284302	-0.0032912
-0.00304138	2010-11-10 16:00:00	0.146566	0.149608	0.00304138	0.0077024	0.0716484	0.0271131	0.0159475	0.0319174	-0.0193572	0.0318342	-0.0589117	0.00557432	0.0238025	-0.00806173	-0.022881	0.00997838	-0.0245613	0.00148852	0.0585927	-0.00147977	0	0	0.00267763	-0.00341641	-0.00304138
-0.00312931	2010-11-10 16:30:00	0.14515	0.14828	0.00312931	0.0077024	0.0713961	0.0267503	0.0156485	0.0313861	-0.019335	0.0321104	-0.0578996	0.00557659	0.0235039	-0.00797191	-0.0223351	0.00999146	-0.0245337	0.00147509	0.0575483	-0.00142794	0	0	0.00263393	-0.00394026	-0.00312931
-0.00565863	2010-11-10 17:00:00	0.140194	0.145853	0.00565863	0.0077024	0.0700947	0.0262286	0.0152783	0.0308208	-0.0193016	0.03235	-0.05687	0.0055779	0.0232641	-0.00783698	-0.0217149	0.0100698	-0.0244614	0.00146304	0.056434	-0.00137568	0	0	0.00251135	-0.00438175	-0.00565863
-0.00518438	2010-11-10 17:30:00	0.136654	0.141838	0.00518438	0.0077024	0.0679948	0.0255956	0.0148956	0.0301906	-0.0192498	0.0325426	-0.0557779	0.00557859	0.0224463	-0.00770326	-0.0211266	0.0101075	-0.0243771	0.00144885	0.0552721	-0.00132507	0	0	0.00233309	-0.00471023	-0.00518438
-0.00463176	2010-11-10 18:00:00	0.133822	0.138453	0.00463176	0.0077024	0.0664826	0.0249836	0.0145722	0.0295289	-0.019168	0.0326981	-0.0546335	0.00557815	0.0215697	-0.00757018	-0.0206628	0.0101795	-0.0242895	0.00143462	0.054097	-0.00127459	0	0	0.00212417	-0.00489903	-0.00463176
-0.00460642	2010-11-10 18:30:00	0.130989	0.135596	0.00460642	0.0077024	0.0650549	0.0244008	0.0141864	0.0287537	-0.0190761	0.0327915	-0.0534653	0.00557604	0.0211092	-0.00739361	-0.0201947	0.0102467	-0.0241194	0.00142128	0.0528429	-0.00122339	0	0	0.00190972	-0.00492728	-0.00460642
-0.00526182	2010-11-10 19:00:00	0.127449	0.132711	0.00526182	0.0077024	0.063375	0.0238445	0.0137204	0.027918	-0.0190142	0.0328046	-0.0522444	0.00557397	0.020736	-0.00718591	-0.0196747	0.0102993	-0.0238385	0.00140599	0.0515292	-0.00117255	0	0	0.00171313	-0.00478147	-0.00526182
-0.00496694	2010-11-10 19:30:00	0.125325	0.130292	0.00496694	0.0077024	0.0621566	0.0231639	0.013226	0.0270509	-0.0189252	0.0327594	-0.0509556	0.00557236	0.0202263	-0.00697474	-0.0191234	0.0103012	-0.023515	0.00138928	0.050262	-0.00112236	0	0	0.00155439	-0.0044566	-0.00496694
-0.00557864	2010-11-10 20:00:00	0.121785	0.127363	0.00557864	0.0077024	0.0601414	0.0223481	0.0126925	0.0261427	-0.0188145	0.0326639	-0.0496783	0.00557003	0.0200516	-0.00680618	-0.0185886	0.0102681	-0.0231225	0.00137157	0.0490026	-0.00107311	0	0	0.00144866	-0.00395695	-0.00557864
-0.00506087	2010-11-10 20:30:00	0.117536	0.122597	0.00506087	0.0077024	0.0572015	0.0213733	0.0121184	0.0251356	-0.0187463	0.0325388	-0.0484196	0.00556739	0.0191623	-0.00666809	-0.0180373	0.0102072	-0.0226911	0.00135347	0.0477149	-0.00102446	0	0	0.00140514	-0.00329634	-0.00506087
-0.00364399	2010-11-10 21:00:00	0.114704	0.118348	0.00364399	0.0077024	0.0545555	0.0204965	0.0116037	0.0241115	-0.0186806	0.0323437	-0.0471314	0.00556486	0.0184255	-0.00652571	-0.0176254	0.010086	-0.0222648	0.00133377	0.0464002	-0.000976295	0	0	0.00142646	-0.00249772	-0.00364399
-0.00335762	2010-11-10 21:30:00	0.11258	0.115938	0.00335762	0.0077024	0.0531694	0.0195958	0.0110426	0.022962	-0.0185789	0.0320838	-0.045817	0.00556169	0.0182048	-0.00634227	-0.0171216	0.00994429	-0.0218273	0.00130969	0.045061	-0.000928883	0	0	0.00150841	-0.00159216	-0.00335762
-0.00354153	2010-11-10 22:00:00	0.108332	0.111873	0.00354153	0.0077024	0.0500619	0.0187481	0.0103729	0.0217709	-0.0184757	0.0317994	-0.0444864	0.00555813	0.0177411	-0.00613425	-0.0164049	0.00980266	-0.0213326	0.00128353	0.0437246	-0.000881695	0	0	0.00164035	-0.000617318	-0.00354153
-0.00529778	2010-11-10 22:30:00	0.103375	0.108673	0.00529778	0.0077024	0.0480036	0.0176993	0.00981399	0.0207027	-0.0183838	0.0315143	-0.0431547	0.00555411	0.0171726	-0.00596755	-0.0158037	0.0096582	-0.0208246	0.00125745	0.0423736	-0.00083536	0	0	0.00180594	0.000384644	-0.00529778
-0.00652043	2010-11-10 23:00:00	0.098419	0.104939	0.00652043	0.0077024	0.0454422	0.0166105	0.00930341	0.019671	-0.0182821	0.0311969	-0.0418119	0.00555086	0.0166994	-0.00581362	-0.0152414	0.00946286	-0.0203312	0.00122974	0.0409871	-0.000790634	0	0	0.00198446	0.00136955	-0.00652043
-0.00472685	2010-11-10 23:30:00	0.0941707	0.0988975	0.00472685	0.0077024	0.0412424	0.015625	0.00886044	0.0186828	-0.0181278	0.0308612	-0.0404459	0.00554703	0.0155052	-0.00569081	-0.0148034	0.00925359	-0.019821	0.00119992	0.0396079	-0.000747594	0	0	0.00215235	0.00229385	-0.00472685
-0.00452681	2010-11-11	0.0920466	0.0965734	0.00452681	0.0077024	0.0398978	0.0149411	0.00848141	0.0176972	-0.017927	0.0305174	-0.0390626	0.00554355	0.014862	-0.00549435	-0.0143931	0.00904024	-0.0193193	0.00117041	0.0382185	-0.000704682	0	0	0.00228511	0.00311733	-0.00452681
-0.0067818	2010-11-11 00:30:00	0.0885063	0.0952881	0.0067818	0.0077024	0.038764	0.014414	0.00812264	0.0168149	-0.017697	0.030126	-0.0376774	0.00553858	0.0148557	-0.00525399	-0.0139734	0.00882903	-0.0187628	0.00114086	0.0368422	-0.000662276	0	0	0.00235915	0.0038056	-0.0067818
-0.00857233	2010-11-11 01:00:00	0.084966	0.0935383	0.00857233	0.0077024	0.0373365	0.0137041	0.00772848	0.016092	-0.0174268	0.0296986	-0.0362958	0.00553349	0.0148398	-0.00501856	-0.0134103	0.00862427	-0.0181936	0.00110866	0.0354499	-0.000620846	0	0	0.00235371	0.00433226	-0.00857233
-0.00680805	2010-11-11 01:30:00	0.0821338	0.0889418	0.00680805	0.0077024	0.0343966	0.0130419	0.00731357	0.0153458	-0.0171499	0.0292347	-0.0349049	0.00552794	0.0137917	-0.0048745	-0.0126937	0.00839449	-0.0176764	0.00107533	0.0340642	-0.000580215	0	0	0.00225252	0.0046804	-0.00680805
-0.00595332	2010-11-11 02:00:00	0.0807177	0.086671	0.00595332	0.0077024	0.0335982	0.0124272	0.00697042	0.0145896	-0.0168658	0.0287493	-0.0335163	0.0055223	0.0132883	-0.00480053	-0.0120234	0.00816728	-0.0171997	0.0010418	0.0326711	-0.000539838	0	0	0.00204518	0.00484355	-0.00595332
-0.00533628	2010-11-11 02:30:00	0.0785936	0.0839299	0.00533628	0.0077024	0.0321706	0.0118206	0.00658822	0.0138094	-0.0165461	0.0282296	-0.0321161	0.00551703	0.0130422	-0.00464198	-0.0112359	0.00795858	-0.0166988	0.00100657	0.0312694	-0.000499741	0	0	0.00172804	0.00482578	-0.00533628
-0.00435593	2010-11-11 03:00:00	0.0750533	0.0794092	0.00435593	0.0077024	0.0297769	0.0111584	0.006217	0.01313	-0.0161727	0.0276265	-0.0306927	0.00550992	0.0119973	-0.00446662	-0.0103447	0.00776781	-0.0161623	0.000970291	0.0299062	-0.00046028	0	0	0.00130468	0.0046411	-0.00435593
-0.00342878	2010-11-11 03:30:00	0.0722211	0.0756499	0.00342878	0.0077024	0.0282646	0.0105226	0.00594926	0.0125067	-0.0157769	0.026984	-0.029293	0.00550245	0.011108	-0.0042645	-0.00960648	0.00755704	-0.0156479	0.000935907	0.0285292	-0.000421513	0	0	0.00078583	0.00431215	-0.00342878
-0.00431745	2010-11-11 04:00:00	0.0679728	0.0722903	0.00431745	0.0077024	0.0271309	0.0100112	0.00571789	0.0119193	-0.0153498	0.0263199	-0.0278894	0.0054951	0.0103648	-0.00405713	-0.0090084	0.00735661	-0.0151289	0.000900913	0.0271316	-0.000383856	0	0	0.000188792	0.00386824	-0.00431745
-0.00541783	2010-11-11 04:30:00	0.0630165	0.0684343	0.00541783	0.0077024	0.0253248	0.00958462	0.0055224	0.0114215	-0.0148924	0.0256263	-0.02647	0.00548752	0.00959627	-0.00378944	-0.00833252	0.0071149	-0.0145838	0.000864478	0.0257249	-0.000347148	0	0	-0.000463587	0.00334314	-0.00541783
-0.00332107	2010-11-11 05:00:00	0.0623084	0.0656295	0.00332107	0.0077024	0.0247786	0.00928241	0.00526808	0.0108662	-0.0143952	0.0249039	-0.0250327	0.0054801	0.00858312	-0.00351796	-0.00763608	0.00686711	-0.0139952	0.000826209	0.0243312	-0.000310981	0	0	-0.0011443	0.00277245	-0.00332107
-0.0037723	2010-11-11 05:30:00	0.0601843	0.0639566	0.0037723	0.0077024	0.0240649	0.00902292	0.00483903	0.0101301	-0.0138522	0.0241858	-0.0235994	0.00547213	0.0088626	-0.00323936	-0.00671421	0.00665822	-0.0133998	0.000785378	0.0229463	-0.000275477	0	0	-0.00182381	0.00219111	-0.0037723
-0.00220235	2010-11-11 06:00:00	0.0587682	0.0609705	0.00220235	0.0077024	0.0236449	0.00848285	0.00425767	0.00930645	-0.0133145	0.0234628	-0.0221737	0.00546481	0.00767795	-0.00300669	-0.00550765	0.00645629	-0.0127361	0.000743589	0.0215911	-0.000240828	0	0	-0.00247187	0.00163106	-0.00220235
-0.00199373	2010-11-11 06:30:00	0.0538118	0.0558055	0.00199373	0.0077024	0.0213773	0.00755355	0.00366338	0.00846826	-0.0127783	0.0226998	-0.0207636	0.00545605	0.00676963	-0.00282171	-0.00444984	0.00624921	-0.0121271	0.000703238	0.0202498	-0.000206499	0	0	-0.00305923	0.00111925	-0.00199373
0.0014256	2010-11-11 07:00:00	0.0502716	0.048846	-0.0014256	0.0077024	0.0181436	0.00636419	0.00317208	0.00762502	-0.01225	0.021916	-0.0193657	0.00544809	0.00536107	-0.00264352	-0.00361879	0.00600807	-0.011561	0.00066453	0.0189353	-0.000172233	0	0	-0.00355937	0.000676201	0.0014256
-0.00125987	2010-11-11 07:30:00	0.0403589	0.0416188	0.00125987	0.0077024	0.0142377	0.00539702	0.00283991	0.00675784	-0.0117018	0.021135	-0.0179963	0.00544089	0.00393665	-0.00237841	-0.00311287	0.00580414	-0.0109495	0.00062633	0.0176536	-0.000139102	0	0	-0.00394992	0.000315074	-0.00125987
-0.00368113	2010-11-11 08:00:00	0.0346945	0.0383756	0.00368113	0.0077024	0.0130193	0.00481637	0.00260854	0.00591209	-0.0111483	0.020336	-0.0166453	0.00543467	0.00313787	-0.00200094	-0.00286422	0.00561809	-0.0102423	0.0005873	0.0163827	-0.000106288	0	0	-0.00421383	4.14364e-05	-0.00368113
-0.00211855	2010-11-11 08:30:00	0.0346945	0.0368131	0.00211855	0.0077024	0.0121793	0.00451686	0.00234178	0.00516276	-0.010623	0.0195305	-0.0153205	0.00542917	0.00298225	-0.00158644	-0.00256319	0.00539224	-0.00944715	0.000548979	0.0151293	-7.56234e-05	0	0	-0.00434013	-0.000146447	-0.00211855
-0.00292141	2010-11-11 09:00:00	0.0325703	0.0354917	0.00292141	0.0077024	0.0114655	0.00412492	0.00204695	0.00460879	-0.0101108	0.018747	-0.014027	0.00542304	0.00277106	-0.00125424	-0.00224205	0.00512467	-0.0086413	0.000511108	0.0138692	-4.63917e-05	0	0	-0.00432439	-0.000256807	-0.00292141
-0.00196422	2010-11-11 09:30:00	0.0318623	0.0338265	0.00196422	0.0077024	0.0100379	0.00360323	0.00176774	0.00414243	-0.00960685	0.0179919	-0.0127405	0.00541748	0.00289173	-0.00103742	-0.00194323	0.00482498	-0.00784183	0.000476333	0.0126289	-1.68143e-05	0	0	-0.00416878	-0.000303158	-0.00196422
-0.00279386	2010-11-11 10:00:00	0.028322	0.0311159	0.00279386	0.0077024	0.00835799	0.00304694	0.00155614	0.00370758	-0.00911868	0.0172183	-0.0114783	0.00541411	0.00229148	-0.000968625	-0.00174298	0.00452103	-0.00705899	0.000443872	0.0113951	1.31088e-05	0	0	-0.0038817	-0.000302842	-0.00279386
-0.00477719	2010-11-11 10:30:00	0.0240737	0.0288509	0.00477719	0.0077024	0.00697192	0.00264147	0.00141995	0.00329668	-0.00865528	0.0164186	-0.010244	0.00541044	0.00171028	-0.000904915	-0.00171557	0.00423552	-0.00636562	0.000411718	0.0102278	4.2128e-05	0	0	-0.0034772	-0.000275427	-0.00477719
-0.00478927	2010-11-11 11:00:00	0.0233657	0.028155	0.00478927	0.0077024	0.00642581	0.00239765	0.00133575	0.00295069	-0.00821252	0.0155829	-0.00904159	0.0054066	0.00157371	-0.000798598	-0.00180309	0.0039384	-0.00569423	0.000380385	0.00915693	6.89895e-05	0	0	-0.00297413	-0.000241121	-0.00478927
-0.00653912	2010-11-11 11:30:00	0.0219496	0.0284887	0.00653912	0.0077024	0.00629967	0.00225979	0.00128792	0.0027257	-0.00782569	0.0147375	-0.0079273	0.00540417	0.00185954	-0.000657762	-0.00193305	0.00364793	-0.00502878	0.000350774	0.00810542	9.4771e-05	0	0	-0.00239497	-0.000219291	-0.00653912
-0.00656912	2010-11-11 12:00:00	0.0212415	0.0278106	0.00656912	0.0077024	0.00575355	0.00214842	0.00118077	0.00249882	-0.00749775	0.0139252	-0.00685017	0.00540302	0.00172298	-0.000566897	-0.00199206	0.00332715	-0.00442598	0.000321564	0.00703197	0.000119574	0	0	-0.00176473	-0.000227174	-0.00656912
-0.00539338	2010-11-11 12:30:00	0.0219496	0.027343	0.00539338	0.0077024	0.00516587	0.00209273	0.00100603	0.00221648	-0.00714839	0.0131527	-0.00576725	0.00540195	0.00186906	-0.000549761	-0.00188023	0.0029689	-0.003894	0.000291887	0.00596042	0.000142668	0	0	-0.0011096	-0.000278834	-0.00539338
-0.00453452	2010-11-11 13:00:00	0.0233657	0.0279002	0.00453452	0.0077024	0.00558585	0.00186784	0.000787101	0.00188562	-0.0067585	0.0123939	-0.00467793	0.00540312	0.00216444	-0.00057337	-0.00167955	0.00260039	-0.00335122	0.000263756	0.00496288	0.000163611	0	0	-0.000455718	-0.000384385	-0.00453452
-0.00480401	2010-11-11 13:30:00	0.0219496	0.0267536	0.00480401	0.0077024	0.00457819	0.00148401	0.000496424	0.00151379	-0.00633411	0.0116396	-0.00364602	0.00540587	0.00243758	-0.000601665	-0.0013226	0.00225858	-0.00290309	0.000237442	0.00400235	0.000182212	0	0	0.00017211	-0.000549486	-0.00480401
-0.00247587	2010-11-11 14:00:00	0.0212415	0.0237174	0.00247587	0.0077024	0.00306598	0.000980696	0.000280182	0.00117284	-0.00592473	0.0109142	-0.00265299	0.00540985	0.00162929	-0.000653248	-0.0010114	0.00189748	-0.0025507	0.000212814	0.00307096	0.000197364	0	0	0.000751501	-0.000775092	-0.00247587
-0.00387142	2010-11-11 14:30:00	0.0169932	0.0208646	0.00387142	0.0077024	0.00167989	0.00052495	0.000100798	0.0007361	-0.00551198	0.0102076	-0.00168548	0.00541481	0.00105443	-0.000669492	-0.000777336	0.0016099	-0.00232088	0.000188367	0.00219337	0.000211042	0	0	0.00126351	-0.00105742	-0.00387142
-0.00357545	2010-11-11 15:00:00	0.0155771	0.0191525	0.00357545	0.0077024	0.000672255	0.000273013	-9.42064e-05	0.000257767	-0.00512287	0.00955977	-0.000752179	0.00542089	0.0010322	-0.000602706	-0.00044647	0.00135283	-0.00216511	0.000164845	0.00137023	0.000224634	0	0	0.00169342	-0.00138816	-0.00357545
-0.00412659	2010-11-11 15:30:00	0.013453	0.0175796	0.00412659	0.0077024	0.000293818	-1.02633e-05	-0.000329237	-0.000232542	-0.00475515	0.00895834	0.000139351	0.00542699	0.000535161	-0.000486123	-1.57015e-05	0.00113793	-0.00201089	0.000140076	0.000571714	0.000237178	0	0	0.00203135	-0.0017548	-0.00412659
-0.00400441	2010-11-11 16:00:00	0.0127449	0.0167493	0.00400441	0.0077024	-0.000167679	-0.000301654	-0.000663112	-0.000749318	-0.00437615	0.00836452	0.00100594	0.00543326	0.00087022	-0.000356123	0.000534416	0.0010041	-0.00187038	0.000115255	-0.000176508	0.000248775	0	0	0.00227257	-0.00214121	-0.00400441
-0.0043473	2010-11-11 16:30:00	0.0092047	0.013552	0.0043473	0.0077024	-0.00155375	-0.000844422	-0.00103018	-0.00130265	-0.0039998	0.00779607	0.00183715	0.00544004	6.51095e-05	-0.000291371	0.00116543	0.000918319	-0.00169617	9.23369e-05	-0.000894574	0.000258822	0	0	0.00241757	-0.00252832	-0.0043473
-0.00411144	2010-11-11 17:00:00	0.0056644	0.00977584	0.00411144	0.0077024	-0.00340136	-0.00147748	-0.00134527	-0.00183392	-0.00363621	0.00725299	0.00263877	0.00544594	-0.000616132	-0.000210276	0.00166826	0.000842022	-0.00155186	7.20794e-05	-0.00161728	0.000266273	0	0	0.00247187	-0.00289497	-0.00411144
-0.00333644	2010-11-11 17:30:00	0.0028322	0.00616864	0.00333644	0.0077024	-0.00508125	-0.00211596	-0.00161667	-0.00242822	-0.00327674	0.00672004	0.0034311	0.00545081	-0.00120688	-0.000105497	0.0020356	0.000779271	-0.00140617	5.49287e-05	-0.0022675	0.000272832	0	0	0.00244551	-0.00321895	-0.00333644
-0.004182	2010-11-11 18:00:00	-0.0014161	0.0027659	0.004182	0.0077024	-0.00688734	-0.00257171	-0.00179288	-0.00292862	-0.00291764	0.00617347	0.00419676	0.00545403	-0.00181031	8.03763e-05	0.00226348	0.000740503	-0.00124925	4.1111e-05	-0.00288062	0.000277969	0	0	0.0023523	-0.00347813	-0.004182
-0.00344536	2010-11-11 18:30:00	-0.0021242	0.00132116	0.00344536	0.0077024	-0.00713964	-0.0029242	-0.00191662	-0.00335906	-0.00257018	0.00564514	0.00492994	0.00545649	-0.00223272	0.000284999	0.00230216	0.00075701	-0.00103441	2.74372e-05	-0.00344721	0.000282463	0	0	0.00220884	-0.00365168	-0.00344536
-0.00308702	2010-11-11 19:00:00	-0.0035403	-0.00045328	0.00308702	0.0077024	-0.00827342	-0.00311504	-0.00209552	-0.00377689	-0.00228241	0.00514615	0.00561615	0.00545833	-0.00238835	0.000493663	0.00240648	0.000763656	-0.000766824	1.28449e-05	-0.0039535	0.000287025	0	0	0.00203339	-0.00372141	-0.00308702
-0.00152954	2010-11-11 19:30:00	-0.0028322	-0.00130266	0.00152954	0.0077024	-0.00852571	-0.00332966	-0.00228686	-0.00414431	-0.00205279	0.00466093	0.00622638	0.00545895	-0.00252809	0.000628028	0.00258285	0.000735476	-0.000452546	-2.21325e-06	-0.00443821	0.000291206	0	0	0.00184454	-0.00367303	-0.00152954
-0.000617056	2010-11-11 20:00:00	-0.0028322	-0.00221514	0.000617056	0.0077024	-0.00911335	-0.00361294	-0.00253336	-0.00455458	-0.0018498	0.00417968	0.00679657	0.00545846	-0.00231053	0.000730054	0.00280232	0.000695689	-0.000128962	-1.72747e-05	-0.00491775	0.000295545	0	0	0.00165998	-0.00349729	-0.000617056
-0.000525597	2010-11-11 20:30:00	-0.0042483	-0.0037227	0.000525597	0.0077024	-0.010121	-0.00403137	-0.00284015	-0.00500644	-0.00163554	0.00369049	0.00734993	0.00545666	-0.00225813	0.00075778	0.00317938	0.000623651	0.000232338	-3.09908e-05	-0.00539517	0.000299255	0	0	0.00149519	-0.00319101	-0.000525597
-0.00123098	2010-11-11 21:00:00	-0.0077886	-0.00655762	0.00123098	0.0077024	-0.0116332	-0.00452657	-0.00311935	-0.00548919	-0.00141752	0.00317941	0.00788358	0.00545434	-0.00299495	0.000764327	0.00348727	0.000557943	0.000583289	-4.47662e-05	-0.00584989	0.000300595	0	0	0.00136243	-0.00275775	-0.00123098
-0.00175548	2010-11-11 21:30:00	-0.0099127	-0.00815722	0.00175548	0.0077024	-0.0124732	-0.00501151	-0.00337098	-0.00598958	-0.00120214	0.00264678	0.00838591	0.00545086	-0.00313787	0.000787292	0.00369304	0.000434255	0.000875987	-5.75605e-05	-0.00625303	0.000300349	0	0	0.0012698	-0.00220803	-0.00175548
-0.000993824	2010-11-11 22:00:00	-0.0120369	-0.0110431	0.000993824	0.0077024	-0.0144469	-0.00548293	-0.00353109	-0.006403	-0.00101566	0.00212591	0.00884416	0.00544711	-0.00359522	0.000869353	0.00370366	0.000276314	0.00118724	-6.94231e-05	-0.00661614	0.000299713	0	0	0.00122073	-0.00155928	-0.000993824
-0.00148471	2010-11-11 22:30:00	-0.013453	-0.0119683	0.00148471	0.0077024	-0.014993	-0.00586731	-0.00359918	-0.00670047	-0.000833678	0.00163454	0.0092647	0.00544388	-0.00380643	0.00097939	0.00352706	0.000113921	0.00150587	-8.15386e-05	-0.0069357	0.000298642	0	0	0.00121375	-0.000835074	-0.00148471
-0.00148486	2010-11-11 23:00:00	-0.0148691	-0.0133842	0.00148486	0.0077024	-0.0163791	-0.00600517	-0.00367875	-0.00702629	-0.000640796	0.00120201	0.00963421	0.00544079	-0.00403032	0.00110381	0.00336018	-6.08454e-05	0.00182317	-9.57309e-05	-0.0072081	0.00029577	0	0	0.00124266	-6.40985e-05	-0.00148486
-0.00305205	2010-11-11 23:30:00	-0.0148691	-0.0118171	0.00305205	0.0077024	-0.0156653	-0.00601599	-0.00380981	-0.00733825	-0.000423148	0.000811937	0.00996484	0.00543761	-0.00363493	0.00118248	0.00331598	-0.000255297	0.00217088	-0.000110697	-0.00745944	0.000291123	0	0	0.0012971	0.000721454	-0.00305205
-0.00398902	2010-11-12	-0.0148691	-0.0108801	0.00398902	0.0077024	-0.0156653	-0.00613221	-0.00396942	-0.00758971	-0.000176236	0.000421216	0.0102636	0.00543447	-0.00319981	0.00125499	0.00341257	-0.000436964	0.0024747	-0.000123603	-0.00768754	0.000285673	0	0	0.00136339	0.00148774	-0.00398902
-0.00225471	2010-11-12 00:30:00	-0.013453	-0.0111983	0.00225471	0.0077024	-0.016253	-0.00649767	-0.0040895	-0.0076918	7.55459e-05	1.2748e-05	0.0105304	0.00543076	-0.00306006	0.00120187	0.00348661	-0.000626581	0.00271294	-0.000134114	-0.00790554	0.000279662	0	0	0.00142567	0.00220135	-0.00225471
-0.000960012	2010-11-12 01:00:00	-0.0148691	-0.0139091	0.000960012	0.0077024	-0.0183528	-0.00684475	-0.00412587	-0.00781217	0.000342354	-0.00039572	0.0107862	0.00542701	-0.00366351	0.00111576	0.00347534	-0.00076757	0.00285725	-0.000145219	-0.00807957	0.0002732	0	0	0.00146722	0.00283139	-0.000960012
-0.00129507	2010-11-12 01:30:00	-0.0155771	-0.014282	0.00129507	0.0077024	-0.0186051	-0.00691936	-0.00409829	-0.00797162	0.000619272	-0.000807509	0.011009	0.00542409	-0.00387154	0.00103484	0.003375	-0.000855668	0.00293737	-0.000155074	-0.00818911	0.000265988	0	0	0.00147186	0.0033515	-0.00129507
-0.00236738	2010-11-12 02:00:00	-0.0155771	-0.0132097	0.00236738	0.0077024	-0.0181852	-0.00678691	-0.00405046	-0.00808065	0.000872167	-0.00120155	0.0111749	0.00542081	-0.00350471	0.00108796	0.0032804	-0.000948473	0.00302965	-0.000165162	-0.00827849	0.000256814	0	0	0.00142531	0.00374147	-0.00236738
-0.00267443	2010-11-12 02:30:00	-0.014161	-0.0114866	0.00267443	0.0077024	-0.017219	-0.00673123	-0.00402605	-0.00803528	0.00111194	-0.0016024	0.0113066	0.00541743	-0.00299178	0.00115515	0.00327354	-0.00102006	0.00314357	-0.000174643	-0.0083474	0.000245891	0	0	0.00131635	0.0039885	-0.00267443
-0.00225286	2010-11-12 03:00:00	-0.0148691	-0.0126162	0.00225286	0.0077024	-0.018059	-0.00672582	-0.00402654	-0.00795083	0.0013671	-0.00198534	0.011422	0.0054135	-0.00335861	0.00117171	0.0034108	-0.00109713	0.00323447	-0.000182939	-0.00841211	0.000234398	0	0	0.00113784	0.00408788	-0.00225286
-0.00158427	2010-11-12 03:30:00	-0.014161	-0.0125767	0.00158427	0.0077024	-0.0177652	-0.00670474	-0.00395112	-0.00783739	0.00161513	-0.00236082	0.0115235	0.00540765	-0.00342689	0.00110267	0.0034886	-0.00118748	0.00330808	-0.000189385	-0.00845412	0.000221953	0	0	0.000887389	0.00404306	-0.00158427
-0.00332828	2010-11-12 04:00:00	-0.0155771	-0.0122488	0.00332828	0.0077024	-0.0173452	-0.00662798	-0.00389499	-0.00780084	0.00190183	-0.0027406	0.0116146	0.00540107	-0.00321251	0.00106936	0.00361524	-0.00128073	0.00336948	-0.000194841	-0.00846784	0.000210047	0	0	0.000567589	0.00386512	-0.00332828
-0.00293304	2010-11-12 04:30:00	-0.0162852	-0.0133522	0.00293304	0.0077024	-0.0176391	-0.00649823	-0.00381176	-0.007654	0.00217949	-0.00315321	0.0116848	0.0053944	-0.00365716	0.00106467	0.00372244	-0.00137755	0.00339348	-0.000198705	-0.00845976	0.000197825	0	0	0.000186013	0.00357177	-0.00293304
-0.00221879	2010-11-12 05:00:00	-0.0155771	-0.0133583	0.00221879	0.0077024	-0.0169252	-0.00641605	-0.00372756	-0.00753047	0.00246017	-0.00357196	0.0117387	0.00538674	-0.00380008	0.00108675	0.00378212	-0.00142089	0.00339965	-0.000204014	-0.0084445	0.000185408	0	0	-0.000245234	0.00318575	-0.00221879
-0.00142168	2010-11-12 05:30:00	-0.0148691	-0.0134474	0.00142168	0.0077024	-0.016673	-0.00620954	-0.00372707	-0.00748195	0.00269354	-0.00395392	0.011773	0.00537447	-0.00359522	0.00112095	0.00398302	-0.00141619	0.00337955	-0.000209968	-0.00840367	0.000173311	0	0	-0.000710248	0.00273311	-0.00142168
-0.00151229	2010-11-12 06:00:00	-0.0155771	-0.0140648	0.00151229	0.0077024	-0.0162114	-0.00614574	-0.00373122	-0.00742649	0.00288939	-0.00429293	0.0117904	0.00536039	-0.00401444	0.00116137	0.00426703	-0.00142805	0.00337339	-0.000216756	-0.00835273	0.00015967	0	0	-0.00119029	0.00224126	-0.00151229
0.000623033	2010-11-12 06:30:00	-0.013453	-0.014076	-0.000623033	0.0077024	-0.015833	-0.00614574	-0.0037588	-0.00738048	0.00306687	-0.00463162	0.0117985	0.00534364	-0.00366986	0.00121392	0.00459591	-0.0014347	0.00334195	-0.000224091	-0.00827931	0.000146265	0	0	-0.00166495	0.00173703	0.000623033
0.000707131	2010-11-12 07:00:00	-0.0155771	-0.0162842	-0.000707131	0.0077024	-0.016673	-0.00627008	-0.00377906	-0.00736599	0.00327626	-0.0049451	0.011773	0.00532364	-0.00426694	0.00122111	0.00492612	-0.00142038	0.00338374	-0.000230187	-0.00820524	0.000133729	0	0	-0.0021133	0.00124501	0.000707131
0.000506567	2010-11-12 07:30:00	-0.0169932	-0.0174998	-0.000506567	0.0077024	-0.0167991	-0.00630468	-0.00373952	-0.00733448	0.00347513	-0.00525477	0.011733	0.00530056	-0.00471794	0.00124966	0.00512637	-0.00136937	0.00342784	-0.000235252	-0.00815084	0.000120336	0	0	-0.00251518	0.000786096	0.000506567
0.00108674	2010-11-12 08:00:00	-0.0169932	-0.0180799	-0.00108674	0.0077024	-0.0165053	-0.00625441	-0.00367192	-0.0073225	0.00366537	-0.00554588	0.0116924	0.005276	-0.00507524	0.00132242	0.00519113	-0.00136066	0.00350878	-0.000239595	-0.00809406	0.000106815	0	0	-0.00285221	0.000376545	0.00108674
0.00200929	2010-11-12 08:30:00	-0.0162852	-0.0182945	-0.00200929	0.0077024	-0.0163791	-0.00615115	-0.00359235	-0.00721663	0.00382333	-0.00580368	0.0116448	0.00524948	-0.00515623	0.00145421	0.00518715	-0.00137929	0.00357925	-0.000242272	-0.00802573	9.27841e-05	0	0	-0.00310881	2.73883e-05	0.00200929
0.00123235	2010-11-12 09:00:00	-0.0169932	-0.0182256	-0.00123235	0.0077024	-0.0160853	-0.00604519	-0.00348887	-0.0070597	0.00396478	-0.00602201	0.0115839	0.00522082	-0.00529913	0.00157863	0.00508659	-0.00139039	0.00368062	-0.000243328	-0.00796033	7.95466e-05	0	0	-0.00327293	-0.000255668	0.00123235
0.00057873	2010-11-12 09:30:00	-0.0169932	-0.0175719	-0.00057873	0.0077024	-0.0156653	-0.00586516	-0.00330631	-0.00678241	0.00408147	-0.00620322	0.0115195	0.00518963	-0.00529278	0.00166012	0.00480766	-0.00137427	0.00380858	-0.000242347	-0.00786723	6.62437e-05	0	0	-0.00333655	-0.000471958	0.00057873
-0.000181194	2010-11-12 10:00:00	-0.0169932	-0.016812	0.000181194	0.0077024	-0.0152453	-0.00567973	-0.00303955	-0.00639861	0.00416587	-0.00635308	0.0114291	0.00515698	-0.00528643	0.00169528	0.00431324	-0.00137227	0.003983	-0.000241422	-0.00777265	5.25071e-05	0	0	-0.00329603	-0.000625254	-0.000181194
-0.000283086	2010-11-12 10:30:00	-0.0155771	-0.015294	0.000283086	0.0077024	-0.0146992	-0.0052959	-0.00274472	-0.0059543	0.00422403	-0.00650957	0.0113276	0.00512219	-0.00492597	0.00170959	0.00372466	-0.00138219	0.00413508	-0.000239693	-0.00765062	3.7685e-05	0	0	-0.00315212	-0.000722933	-0.000283086
0.000817147	2010-11-12 11:00:00	-0.0120369	-0.012854	-0.000817147	0.0077024	-0.0133977	-0.0047688	-0.00240621	-0.00545202	0.00425102	-0.00665181	0.0111918	0.00508541	-0.00453373	0.00168849	0.00306735	-0.0014374	0.00428088	-0.000235795	-0.00757671	2.36854e-05	0	0	-0.00290988	-0.000775029	0.000817147
0.000434443	2010-11-12 11:30:00	-0.0084966	-0.00893104	-0.000434443	0.0077024	-0.0111717	-0.00416494	-0.00211041	-0.00491571	0.00425891	-0.00678991	0.0110758	0.00504823	-0.00377467	0.00163876	0.00244561	-0.00145617	0.00441566	-0.000229847	-0.00754044	8.89991e-06	0	0	-0.00257832	-0.000793247	0.000434443
-0.000287345	2010-11-12 12:00:00	-0.0063725	-0.00608516	0.000287345	0.0077024	-0.0102056	-0.00365351	-0.00187123	-0.00435545	0.00427203	-0.00691342	0.0109842	0.00501155	-0.00283299	0.00152315	0.00195937	-0.0015033	0.00450139	-0.00022279	-0.00751354	-7.36908e-06	0	0	-0.00216996	-0.000790039	-0.000287345
-0.000661539	2010-11-12 12:30:00	-0.0042483	-0.00358676	0.000661539	0.0077024	-0.00894567	-0.00325075	-0.00162009	-0.00377312	0.00427203	-0.00700394	0.0109105	0.00497564	-0.002382	0.00132232	0.00144328	-0.00158927	0.00452	-0.000215888	-0.00745016	-2.40278e-05	0	0	-0.00170023	-0.000777773	-0.000661539
-0.000217496	2010-11-12 13:00:00	-0.0014161	-0.0011986	0.000217496	0.0077024	-0.00768574	-0.00285339	-0.00141629	-0.00332567	0.00426076	-0.0070691	0.010816	0.00493958	-0.00185636	0.00109004	0.000992394	-0.00167737	0.00446049	-0.000208831	-0.00737168	-4.097e-05	0	0	-0.00118678	-0.000768041	-0.000217496
-0.000462278	2010-11-12 13:30:00	0	0.000462278	0.000462278	0.0077024	-0.00697192	-0.00245604	-0.00126864	-0.00295825	0.00422436	-0.00710443	0.0107023	0.00490267	-0.00148637	0.000877338	0.000667713	-0.00176365	0.0043616	-0.000201394	-0.00728746	-5.80667e-05	0	0	-0.000648758	-0.000771104	-0.000462278
-0.000726476	2010-11-12 14:00:00	0.0021242	0.00285068	0.000726476	0.0077024	-0.00571199	-0.00213545	-0.00117248	-0.00267528	0.00418721	-0.0071041	0.0105816	0.00486523	-0.000811461	0.000710313	0.000445363	-0.00186078	0.00422566	-0.000194137	-0.00722344	-7.65847e-05	0	0	-0.000105973	-0.000795453	-0.000726476
-0.00138492	2010-11-12 14:30:00	0.0028322	0.00421712	0.00138492	0.0077024	-0.00503973	-0.0019419	-0.0011283	-0.00245281	0.00416133	-0.00706616	0.0104894	0.00482817	-0.000444646	0.000555165	0.000354524	-0.00195152	0.00400532	-0.000186431	-0.00714566	-9.64426e-05	0	0	0.000421916	-0.000847479	-0.00138492
-0.00149472	2010-11-12 15:00:00	0.0028322	0.00432692	0.00149472	0.0077024	-0.00503973	-0.0019073	-0.00112415	-0.0023003	0.00413355	-0.00698212	0.0103856	0.00479199	-0.000373185	0.000385064	0.000339715	-0.00203911	0.00370943	-0.000178433	-0.00704527	-0.000116234	0	0	0.000916238	-0.0009312	-0.00149472
-0.000696999	2010-11-12 15:30:00	0.0035403	0.0042373	0.000696999	0.0077024	-0.00503973	-0.00185703	-0.00115954	-0.00228517	0.00408852	-0.0068868	0.0102725	0.00475494	-0.000373185	0.00024698	0.000393861	-0.00207349	0.00335397	-0.000171616	-0.00690619	-0.000135145	0	0	0.00136012	-0.00104806	-0.000696999
-0.00147627	2010-11-12 16:00:00	0.0028322	0.00430847	0.00147627	0.0077024	-0.00474591	-0.00185432	-0.0012391	-0.00238159	0.00404311	-0.00676928	0.0101437	0.00471715	-0.000435119	0.000150535	0.000533321	-0.00206318	0.00297505	-0.000165271	-0.00669085	-0.000154681	0	0	0.00173926	-0.00119675	-0.00147627
-0.00121633	2010-11-12 16:30:00	0.0028322	0.00404853	0.00121633	0.0077024	-0.00491359	-0.00195217	-0.00139408	-0.00255049	0.00398983	-0.00660419	0.0099622	0.00467833	-0.000301724	0.000125315	0.000813796	-0.00199258	0.00258985	-0.000159566	-0.0064402	-0.000174027	0	0	0.00204254	-0.00137311	-0.00121633
-0.0017758	2010-11-12 17:00:00	0.0014161	0.0031919	0.0017758	0.0077024	-0.00533355	-0.00218517	-0.00154174	-0.00272443	0.00391664	-0.00640311	0.00974818	0.00463868	-0.000314426	0.000111328	0.00106443	-0.00185057	0.00221308	-0.000152617	-0.0061953	-0.000194423	0	0	0.00226263	-0.00157012	-0.0017758
-0.00254111	2010-11-12 17:30:00	-0.0014161	0.00112501	0.00254111	0.0077024	-0.00629967	-0.00250035	-0.00161032	-0.00285741	0.00381457	-0.00618396	0.00952545	0.00459712	-0.000824164	0.000107285	0.00122181	-0.00168064	0.00182788	-0.000144094	-0.00597458	-0.000214599	0	0	0.00239629	-0.001778	-0.00254111
-0.00192571	2010-11-12 18:00:00	-0.0028322	-0.000906494	0.00192571	0.0077024	-0.0073073	-0.00272038	-0.00161862	-0.00297841	0.00368773	-0.00596547	0.00932357	0.00455276	-0.00127834	0.000130571	0.00126977	-0.00148278	0.00146884	-0.000134373	-0.005782	-0.00023458	0	0	0.00244455	-0.00198443	-0.00192571
-0.00270789	2010-11-12 18:30:00	-0.0042483	-0.00154041	0.00270789	0.0077024	-0.0075596	-0.00275499	-0.00158274	-0.00309185	0.00355565	-0.00574632	0.00914782	0.00450633	-0.00134345	0.000206086	0.00121606	-0.00125996	0.00118671	-0.000125358	-0.00557995	-0.000254779	0	0	0.00241263	-0.00217509	-0.00270789
-0.00266616	2010-11-12 19:00:00	-0.0035403	-0.000874144	0.00266616	0.0077024	-0.00697192	-0.00263065	-0.00156664	-0.00316684	0.0033924	-0.00552037	0.00896975	0.00445765	-0.0013371	0.000321132	0.00125518	-0.0010205	0.00100066	-0.000116534	-0.00534218	-0.000275867	0	0	0.00230957	-0.00233428	-0.00266616
-0.00315398	2010-11-12 19:30:00	-0.0035403	-0.000386315	0.00315398	0.0077024	-0.00671962	-0.00254577	-0.00164156	-0.00325381	0.00320364	-0.0052979	0.0087656	0.00440716	-0.00112271	0.000401086	0.00140039	-0.000784135	0.000892136	-0.000108355	-0.00508919	-0.000297526	0	0	0.00214771	-0.00244584	-0.00315398
-0.00316766	2010-11-12 20:00:00	-0.0035403	-0.000372644	0.00316766	0.0077024	-0.00659348	-0.00261713	-0.00177677	-0.00335276	0.00299012	-0.00507908	0.00855041	0.00435534	-0.00105125	0.000428812	0.00161588	-0.000594582	0.000815492	-0.000101079	-0.00479325	-0.000319346	0	0	0.00194185	-0.00249421	-0.00316766
-0.00262859	2010-11-12 20:30:00	-0.0042483	-0.00161971	0.00262859	0.0077024	-0.00713964	-0.00284472	-0.00192858	-0.00350716	0.00276723	-0.00486836	0.00830507	0.00430083	-0.00135297	0.000400838	0.00188111	-0.000444052	0.00076825	-9.40877e-05	-0.00446774	-0.000340759	0	0	0.00170827	-0.00246563	-0.00262859
-0.00252565	2010-11-12 21:00:00	-0.0056644	-0.00313875	0.00252565	0.0077024	-0.00785342	-0.00311233	-0.00206013	-0.00370757	0.00254435	-0.00468982	0.00802318	0.00424373	-0.00158006	0.000384023	0.00205196	-0.000325899	0.000744573	-8.76544e-05	-0.00416919	-0.000361219	0	0	0.00146368	-0.00234935	-0.00252565
-0.00207977	2010-11-12 21:30:00	-0.0070805	-0.00500073	0.00207977	0.0077024	-0.00881953	-0.00337993	-0.00212456	-0.00389853	0.00232934	-0.00452271	0.00774244	0.00418459	-0.00201199	0.000415396	0.00210898	-0.000231218	0.000786801	-8.23925e-05	-0.00390269	-0.00038237	0	0	0.00122403	-0.00213879	-0.00207977
-0.00162342	2010-11-12 22:00:00	-0.0077886	-0.00616518	0.00162342	0.0077024	-0.00953335	-0.00354429	-0.00216825	-0.00408444	0.00211884	-0.00438048	0.00748084	0.00412388	-0.00217396	0.000489051	0.00207937	-0.000164716	0.000876602	-8.04935e-05	-0.00367389	-0.000403307	0	0	0.00100348	-0.00183243	-0.00162342
-0.00172369	2010-11-12 22:30:00	-0.0077886	-0.00606491	0.00172369	0.0077024	-0.00953335	-0.00357619	-0.00224732	-0.00431132	0.0019196	-0.004223	0.00725171	0.00406255	-0.00202469	0.000578304	0.00209086	-0.000167548	0.000998502	-8.02837e-05	-0.0034602	-0.000423827	0	0	0.000813394	-0.00143449	-0.00172369
-0.000978795	2010-11-12 23:00:00	-0.0070805	-0.00610171	0.000978795	0.0077024	-0.00936565	-0.00362376	-0.00239449	-0.00455521	0.00173724	-0.00404778	0.00702434	0.00400023	-0.00229783	0.000657935	0.00217993	-0.000209912	0.0011296	-8.2259e-05	-0.00321817	-0.000444855	0	0	0.000661651	-0.000955103	-0.000978795
-0.00204249	2010-11-12 23:30:00	-0.0077886	-0.00574611	0.00204249	0.0077024	-0.00953335	-0.00380107	-0.00261756	-0.00482116	0.00161458	-0.00386956	0.00678306	0.00393725	-0.00186271	0.000698681	0.00237686	-0.000274792	0.00127831	-8.46506e-05	-0.00294913	-0.000465219	0	0	0.000552131	-0.000410149	-0.00204249
-0.00370774	2010-11-13	-0.0106208	-0.00691306	0.00370774	0.0077024	-0.0103733	-0.00418761	-0.00279329	-0.00505308	0.00154218	-0.00370926	0.00652031	0.00387396	-0.00216761	0.00069997	0.00252694	-0.000334966	0.00142995	-8.74852e-05	-0.00268115	-0.000485082	0	0	0.000484574	0.000179482	-0.00370774
-0.00247943	2010-11-13 00:30:00	-0.0113288	-0.00884937	0.00247943	0.0077024	-0.0117594	-0.00461686	-0.00287017	-0.00523206	0.00149979	-0.00356038	0.00624769	0.00381057	-0.00260273	0.000662622	0.00248738	-0.000388493	0.00154194	-9.07855e-05	-0.00242009	-0.000504586	0	0	0.000454736	0.000789018	-0.00247943
-0.0021915	2010-11-13 01:00:00	-0.0127449	-0.0105534	0.0021915	0.0077024	-0.0133131	-0.0048396	-0.00288213	-0.00544444	0.00147466	-0.00343671	0.00598436	0.00374656	-0.00283934	0.000674427	0.00233332	-0.000437248	0.00162937	-9.49126e-05	-0.00213238	-0.000524788	0	0	0.000454867	0.0013913	-0.0021915
0.00015933	2010-11-13 01:30:00	-0.0092047	-0.00936403	-0.00015933	0.0077024	-0.0127255	-0.00480285	-0.0028504	-0.00561145	0.00145777	-0.00333111	0.00569261	0.00368175	-0.00260591	0.000731591	0.00214037	-0.000485877	0.0017113	-9.89576e-05	-0.00185839	-0.000544393	0	0	0.000474456	0.00195853	0.00015933
0.000420613	2010-11-13 02:00:00	-0.0077886	-0.00820921	-0.000420613	0.0077024	-0.0124316	-0.00471526	-0.00281086	-0.00563856	0.00145666	-0.00323661	0.00540027	0.00361598	-0.00237564	0.000831758	0.00199162	-0.000529863	0.00180997	-0.000101378	-0.00157871	-0.000564658	0	0	0.000501173	0.00246413	0.000420613
-0.000356223	2010-11-13 02:30:00	-0.0070805	-0.00672428	0.000356223	0.0077024	-0.0120532	-0.00469148	-0.00273911	-0.00548227	0.00149232	-0.00314957	0.00511199	0.00355002	-0.00186589	0.000851399	0.00177436	-0.000564689	0.0019268	-0.00010251	-0.00130616	-0.000585148	0	0	0.000521947	0.00288448	-0.000356223
7.23066e-05	2010-11-13 03:00:00	-0.0070805	-0.00715281	-7.23066e-05	0.0077024	-0.0127255	-0.00468877	-0.00252165	-0.00516401	0.00154524	-0.00309966	0.00483937	0.00348317	-0.00215491	0.000804501	0.00140968	-0.000609183	0.00202635	-0.000100987	-0.00101761	-0.000605887	0	0	0.000524065	0.00320055	7.23066e-05
0.000553225	2010-11-13 03:30:00	-0.0056644	-0.00621762	-0.000553225	0.0077024	-0.0123055	-0.00446659	-0.00215141	-0.00470774	0.00161879	-0.00309334	0.00455226	0.00341679	-0.00215173	0.000708378	0.000794805	-0.00066729	0.00209424	-9.77033e-05	-0.000731282	-0.000628051	0	0	0.000496228	0.00339909	0.000553225
-0.00124246	2010-11-13 04:00:00	-0.0049564	-0.00371394	0.00124246	0.0077024	-0.0111717	-0.00390274	-0.00175261	-0.00423192	0.00170473	-0.00313079	0.00427093	0.00334949	-0.00155148	0.000661406	0.000190086	-0.00073675	0.00213812	-9.43997e-05	-0.000411359	-0.000650252	0	0	0.00042946	0.00347341	-0.00124246
-0.000388991	2010-11-13 04:30:00	-0.0007081	-0.000319109	0.000388991	0.0077024	-0.00932411	-0.00313993	-0.00146462	-0.00376304	0.00179929	-0.00321516	0.00398441	0.00327999	-0.000944857	0.000635292	-0.000169521	-0.000785124	0.00216483	-9.12602e-05	-5.74047e-05	-0.000671728	0	0	0.000317822	0.00342362	-0.000388991
-0.00205534	2010-11-13 05:00:00	0.0021242	0.00417954	0.00205534	0.0077024	-0.00655196	-0.00241929	-0.00135137	-0.00336411	0.00188672	-0.00330666	0.00366482	0.00320745	9.36914e-05	0.000560422	-0.000209313	-0.000817818	0.00214539	-8.98596e-05	0.000306705	-0.000692976	0	0	0.000158876	0.00325644	-0.00205534
-0.00396309	2010-11-13 05:30:00	0.0021242	0.00608729	0.00396309	0.0077024	-0.00516587	-0.00215112	-0.00141434	-0.00307862	0.00195763	-0.00341243	0.00333652	0.00313379	0.000665364	0.000384816	0.000108732	-0.000861677	0.00205356	-8.97449e-05	0.000693948	-0.000713974	0	0	-4.612e-05	0.00298444	-0.00396309
-0.00321396	2010-11-13 06:00:00	0.0014161	0.00463006	0.00321396	0.0077024	-0.00562741	-0.00224086	-0.00149073	-0.00283221	0.00203155	-0.00352978	0.00299721	0.00305971	0.000363657	0.00013419	0.000501932	-0.000901465	0.00190022	-8.8928e-05	0.00105365	-0.000735756	0	0	-0.000292282	0.00262496	-0.00321396
0.00186146	2010-11-13 06:30:00	0.0042483	0.00238684	-0.00186146	0.0077024	-0.00629967	-0.00252684	-0.00147145	-0.00273263	0.00211373	-0.00366456	0.00266311	0.00298412	-1.2703e-05	-5.77349e-05	0.000746825	-0.000931392	0.00168764	-8.73957e-05	0.00140388	-0.000757832	0	0	-0.00057141	0.00219876	0.00186146
0.000720284	2010-11-13 07:00:00	0.0007081	-1.21836e-05	-0.000720284	0.0077024	-0.00713964	-0.00254848	-0.00131696	-0.00261919	0.00222369	-0.00379188	0.00233712	0.00290473	-0.000749527	-0.000123454	0.000796119	-0.000949393	0.00150897	-8.34848e-05	0.00176061	-0.000779805	0	0	-0.000872509	0.00172852	0.000720284
0.00140661	2010-11-13 07:30:00	0.0007081	-0.000698507	-0.00140661	0.0077024	-0.00697192	-0.00239765	-0.001007	-0.00236144	0.00234339	-0.00390097	0.00200882	0.00282255	-0.00111954	-4.14649e-05	0.000546812	-0.000940297	0.00133107	-7.81701e-05	0.00211243	-0.000802388	0	0	-0.00118246	0.00123731	0.00140661
0.00121765	2010-11-13 08:00:00	0.0021242	0.000906547	-0.00121765	0.0077024	-0.00575355	-0.00193435	-0.000711201	-0.00201608	0.00246309	-0.00398703	0.00168806	0.00273838	-0.000749527	0.000109962	0.000257712	-0.000951715	0.00117552	-7.37479e-05	0.00251296	-0.00082487	0	0	-0.00148677	0.000747289	0.00121765
0.000810111	2010-11-13 08:30:00	0.0035403	0.00273019	-0.000810111	0.0077024	-0.00415824	-0.00135156	-0.000495448	-0.0016537	0.00256289	-0.00401539	0.0013302	0.00265209	-0.00080511	0.000240929	0.000142782	-0.000941982	0.00102692	-6.99557e-05	0.00290223	-0.000846947	0	0	-0.00177041	0.000278487	0.000810111
0.000746742	2010-11-13 09:00:00	0.0063725	0.00562576	-0.000746742	0.0077024	-0.00218449	-0.000819053	-0.000434674	-0.00135623	0.00267021	-0.00400396	0.000952602	0.00256595	-0.000133395	0.000292908	0.000212177	-0.000892461	0.000901328	-6.67505e-05	0.00325837	-0.000868512	0	0	-0.00201861	-0.000152042	0.000746742
-6.67543e-05	2010-11-13 09:30:00	0.0070805	0.00714725	6.67543e-05	0.0077024	-0.00125993	-0.0005909	-0.000454443	-0.00110037	0.00275012	-0.00398572	0.000598192	0.00247795	0.000360482	0.000250699	0.000462815	-0.000780509	0.000789775	-6.26397e-05	0.00362896	-0.000891213	0	0	-0.00221761	-0.000530797	-6.67543e-05
-0.00393141	2010-11-13 10:00:00	0.0021242	0.00605561	0.00393141	0.0077024	-0.00155375	-0.000757396	-0.000348278	-0.000719087	0.00279701	-0.00396417	0.000229877	0.00238867	-0.000158801	0.000121666	0.000457743	-0.000631346	0.000667876	-5.47131e-05	0.003996	-0.000914613	0	0	-0.00235536	-0.000848106	-0.00393141
-0.00206406	2010-11-13 10:30:00	0.0021242	0.00418826	0.00206406	0.0077024	-0.00268754	-0.000847687	-7.41981e-05	-0.000310705	0.00280299	-0.00395736	-0.000140189	0.00230007	-0.000535161	2.36832e-05	1.70303e-05	-0.000455341	0.000484914	-4.32107e-05	0.00436798	-0.000939156	0	0	-0.0024221	-0.00109814	-0.00206406
0.00112558	2010-11-13 11:00:00	0.0049564	0.00383082	-0.00112558	0.0077024	-0.00264601	-0.000480087	0.000363648	0.000121624	0.0027478	-0.00396384	-0.000517209	0.00221201	-0.00103855	9.30023e-06	-0.000753889	-0.000311457	0.00032937	-3.10887e-05	0.00473948	-0.000963067	0	0	-0.00241088	-0.00127875	0.00112558
0.00236464	2010-11-13 11:30:00	0.0099127	0.00754806	-0.00236464	0.0077024	-0.000378437	0.000298389	0.000806133	0.000616342	0.00267012	-0.00394909	-0.000901764	0.00212346	-0.000497052	0.000112145	-0.00157078	-0.000179502	0.000254872	-1.65256e-05	0.00515229	-0.000985969	0	0	-0.00231786	-0.00139111	0.00236464
0.00122938	2010-11-13 12:00:00	0.0148691	0.0136397	-0.00122938	0.0077024	0.00251987	0.00117798	0.00121372	0.00132596	0.00258344	-0.00390451	-0.00131416	0.00203611	0.00126881	0.00021546	-0.00236293	-8.75882e-05	0.000273312	-1.28696e-06	0.00558409	-0.00100896	0	0	-0.00214265	-0.00143935	0.00122938
0.000986375	2010-11-13 12:30:00	0.0191174	0.018131	-0.000986375	0.0077024	0.00478744	0.00177429	0.00155272	0.00214713	0.00248962	-0.00381949	-0.00174685	0.00195081	0.00210568	0.000157477	-0.00296234	-6.28132e-05	0.000351551	1.39614e-05	0.0060403	-0.00103233	0	0	-0.00188839	-0.00143014	0.000986375
-0.000575422	2010-11-13 13:00:00	0.0191174	0.0196928	0.000575422	0.0077024	0.00503973	0.00235978	0.00183193	0.00288449	0.0023868	-0.00369516	-0.0022155	0.00186548	0.00231371	-8.62055e-05	-0.00345632	-7.97019e-05	0.000348363	2.94854e-05	0.00645301	-0.00105551	0	0	-0.00156174	-0.0013722	-0.000575422
0.00349611	2010-11-13 13:30:00	0.0269059	0.0234098	-0.00349611	0.0077024	0.00760112	0.00288688	0.00203206	0.00335149	0.00226747	-0.00356387	-0.00266099	0.00178033	0.00286475	-0.00043045	-0.00391826	-0.000149545	0.000239239	4.52751e-05	0.00688767	-0.00107702	0	0	-0.0011728	-0.00127596	0.00349611
0.00150127	2010-11-13 14:00:00	0.027614	0.0261127	-0.00150127	0.0077024	0.00886105	0.00339831	0.00214384	0.00372395	0.00212788	-0.00344384	-0.00311398	0.0016964	0.0035984	-0.00067371	-0.00419277	-0.000204438	4.17967e-05	6.09072e-05	0.00737189	-0.00109755	0	0	-0.000734732	-0.00115306	0.00150127
0.0012088	2010-11-13 14:30:00	0.0290301	0.0278213	-0.0012088	0.0077024	0.00982717	0.00354158	0.00218436	0.00404536	0.00198003	-0.003323	-0.00359365	0.00161392	0.00397793	-0.00087801	-0.00438373	-0.000201925	-0.000219293	7.51614e-05	0.00786888	-0.00111652	0	0	-0.000263407	-0.00101596	0.0012088
0.00141522	2010-11-13 15:00:00	0.0290301	0.0276149	-0.00141522	0.0077024	0.00907183	0.00362376	0.00219217	0.00424641	0.00178488	-0.00317184	-0.00409829	0.00153294	0.00439398	-0.00104342	-0.00451192	-0.000194705	-0.000582518	8.8858e-05	0.00836948	-0.00113499	0	0	0.000223259	-0.000877383	0.00141522
0.0032064	2010-11-13 15:30:00	0.0311542	0.0279478	-0.0032064	0.0077024	0.00953335	0.00360268	0.00231542	0.00443989	0.00156199	-0.00295569	-0.00459711	0.00145319	0.00433205	-0.00124772	-0.00480544	-0.000173874	-0.000953013	0.000100743	0.00883589	-0.0011532	0	0	0.000706032	-0.00074978	0.0032064
0.00331983	2010-11-13 16:00:00	0.0318623	0.0285425	-0.00331983	0.0077024	0.00978565	0.00372702	0.0023757	0.00451993	0.0013545	-0.00268134	-0.00508203	0.00137382	0.00462742	-0.00134853	-0.00504282	-0.000162648	-0.00134977	0.000112498	0.00928205	-0.00117194	0	0	0.00116525	-0.000644657	0.00331983
0.00251024	2010-11-13 16:30:00	0.0311542	0.028644	-0.00251024	0.0077024	0.00965951	0.00391515	0.00241939	0.00459933	0.00119129	-0.00237733	-0.00554665	0.00129556	0.00456549	-0.00141135	-0.00520261	-0.000157113	-0.00168063	0.000124899	0.00972736	-0.00119063	0	0	0.00158178	-0.000571861	0.00251024
0.00478174	2010-11-13 17:00:00	0.0361106	0.0313289	-0.00478174	0.0077024	0.0113809	0.0040476	0.00241207	0.00462391	0.00108551	-0.00201976	-0.00599734	0.00121814	0.00517211	-0.0014428	-0.00524461	-7.54068e-05	-0.00201555	0.000138002	0.0101532	-0.00120875	0	0	0.00193809	-0.00053884	0.00478174
0.00267287	2010-11-13 17:30:00	0.0339864	0.0313135	-0.00267287	0.0077024	0.0109194	0.00410598	0.00232054	0.00460942	0.000983059	-0.00164744	-0.00642136	0.00114251	0.00537695	-0.001504	-0.0050773	2.73222e-05	-0.00239436	0.000152217	0.0105747	-0.00122573	0	0	0.00221919	-0.000549933	0.00267287
0.000572098	2010-11-13 18:00:00	0.0311542	0.0305821	-0.000572098	0.0077024	0.0104994	0.00390218	0.00228833	0.00465038	0.000836322	-0.00127163	-0.00684015	0.00106933	0.0052245	-0.00161533	-0.00495508	0.0001623	-0.00283638	0.000166573	0.0110326	-0.00124157	0	0	0.00241364	-0.000605774	0.000572098
0.00145	2010-11-13 18:30:00	0.0311542	0.0297042	-0.00145	0.0077024	0.00991179	0.00376703	0.00226441	0.00459051	0.000629156	-0.000892338	-0.00727979	0.000997356	0.00535154	-0.00169836	-0.00485651	0.00034009	-0.00334369	0.000180706	0.0114847	-0.00125611	0	0	0.00251422	-0.000702894	0.00145
0.00245427	2010-11-13 19:00:00	0.0311542	0.0286999	-0.00245427	0.0077024	0.00965951	0.00373784	0.002343	0.00461635	0.000398755	-0.000509236	-0.0077247	0.00092538	0.00477987	-0.00174379	-0.00487772	0.000603272	-0.00378015	0.000194957	0.0119597	-0.00127045	0	0	0.00251855	-0.000833601	0.00245427
0.00419696	2010-11-13 19:30:00	0.0332784	0.0290814	-0.00419696	0.0077024	0.0102471	0.00378541	0.00247088	0.00470584	0.000112794	-0.000130597	-0.00818523	0.000854084	0.0046433	-0.00169099	-0.00501475	0.00090974	-0.00409686	0.000205146	0.0124051	-0.00128505	0	0	0.00242929	-0.000986189	0.00419696
0.00534219	2010-11-13 20:00:00	0.0346945	0.0293523	-0.00534219	0.0077024	0.0100795	0.00401029	0.00244379	0.0046674	-0.000176878	0.000222677	-0.00862374	0.000784053	0.00499108	-0.00162631	-0.00486004	0.00119817	-0.00429794	0.000215405	0.0128155	-0.0013016	0	0	0.00225412	-0.00114553	0.00534219
0.00497147	2010-11-13 20:30:00	0.0346945	0.029723	-0.00497147	0.0077024	0.0106671	0.00420383	0.00241988	0.0046674	-0.000473692	0.000553742	-0.00903326	0.000714491	0.00485768	-0.00158743	-0.00467438	0.0013834	-0.00448762	0.00022668	0.0131905	-0.00131896	0	0	0.00200527	-0.00129401	0.00497147
0.000964288	2010-11-13 21:00:00	0.0325703	0.031606	-0.000964288	0.0077024	0.0121793	0.00413518	0.00233714	0.00464597	-0.000728072	0.000844852	-0.00941379	0.000644887	0.00558815	-0.00157434	-0.00443811	0.0015227	-0.00463183	0.000239058	0.0136013	-0.00133483	0	0	0.00169883	-0.00141282	0.000964288
0.0037303	2010-11-13 21:30:00	0.0318623	0.028132	-0.0037303	0.0077024	0.00987022	0.0039103	0.00222487	0.00463841	-0.000943819	0.00111506	-0.0098053	0.00057627	0.00481322	-0.00160878	-0.004151	0.00166407	-0.00471442	0.000251567	0.0140673	-0.00134871	0	0	0.00135373	-0.00148344	0.0037303
0.00514865	2010-11-13 22:00:00	0.0318623	0.0267136	-0.00514865	0.0077024	0.00965951	0.00364269	0.00226392	0.00464093	-0.00116258	0.00139572	-0.0102403	0.00050858	0.00417642	-0.00165364	-0.00417929	0.0017779	-0.00479871	0.000261363	0.0145791	-0.0013616	0	0	0.000990484	-0.00148925	0.00514865
0.00590242	2010-11-13 22:30:00	0.0325703	0.0266679	-0.00590242	0.0077024	0.00995333	0.00370594	0.00234348	0.0045735	-0.00138885	0.00168051	-0.010724	0.000441686	0.00403985	-0.00158807	-0.00432627	0.00188651	-0.00486357	0.000268937	0.0151247	-0.001375	0	0	0.000629876	-0.00141709	0.00590242
0.00470946	2010-11-13 23:00:00	0.0311542	0.0264447	-0.00470946	0.0077024	0.00982717	0.00380919	0.00239913	0.00458483	-0.0016628	0.00198322	-0.0112501	0.000376855	0.00396841	-0.00148086	-0.00448231	0.00195559	-0.00484155	0.000275358	0.0156346	-0.00138725	0	0	0.000291556	-0.00125868	0.00470946
0.00637495	2010-11-13 23:30:00	0.0339864	0.0276115	-0.00637495	0.0077024	0.0103733	0.00398921	0.00246722	0.00468882	-0.00191681	0.00226371	-0.0117629	0.000313908	0.00433205	-0.00135208	-0.00469007	0.00201802	-0.00479833	0.000281	0.0161193	-0.00139847	0	0	-7.23877e-06	-0.00101161	0.00637495
0.0075325	2010-11-14	0.0361106	0.0285781	-0.0075325	0.0077024	0.0110871	0.00407409	0.0024599	0.0047134	-0.00210214	0.00254089	-0.0122623	0.000251991	0.00442256	-0.00134578	-0.00477694	0.00204563	-0.00475208	0.000283601	0.016577	-0.00140851	0	0	-0.000252795	-0.000679992	0.0075325
0.00790446	2010-11-14 00:30:00	0.0368186	0.0289141	-0.00790446	0.0077024	0.0106256	0.00415626	0.00243549	0.00479028	-0.00223644	0.00281327	-0.0127513	0.000192137	0.00477352	-0.00137561	-0.00480147	0.00205278	-0.0046652	0.000287706	0.0170436	-0.00141859	0	0	-0.000435759	-0.00027452	0.00790446
0.00836615	2010-11-14 01:00:00	0.0382347	0.0298686	-0.00836615	0.0077024	0.0112132	0.00403463	0.00254215	0.00496611	-0.00232799	0.00301669	-0.0132414	0.000134166	0.00486403	-0.00143932	-0.00508061	0.00207066	-0.00458597	0.000293109	0.0174984	-0.00142818	0	0	-0.000551639	0.000188019	0.00836615
0.00645308	2010-11-14 01:30:00	0.0361106	0.0296575	-0.00645308	0.0077024	0.0106256	0.0040503	0.00267419	0.00513816	-0.00241129	0.0032065	-0.0137182	7.70785e-05	0.00491962	-0.00150061	-0.00547027	0.00203351	-0.00455299	0.000298351	0.0179381	-0.00143768	0	0	-0.000600945	0.000685741	0.00645308
0.00743945	2010-11-14 02:00:00	0.0368186	0.0293791	-0.00743945	0.0077024	0.0102471	0.00427249	0.00284479	0.00531651	-0.00245405	0.00341106	-0.0141753	2.15842e-05	0.0043511	-0.00156933	-0.00590347	0.00202699	-0.00452606	0.000303863	0.0183519	-0.00144671	0	0	-0.000588962	0.00119311	0.00743945
0.00807594	2010-11-14 02:30:00	0.0410669	0.032991	-0.00807594	0.0077024	0.011927	0.00466984	0.00301685	0.0054955	-0.00247918	0.00363005	-0.0146225	-3.14096e-05	0.005396	-0.0015694	-0.00638176	0.00201869	-0.00454346	0.000309181	0.0187495	-0.001454	0	0	-0.00052518	0.00168273	0.00807594
0.00678459	2010-11-14 03:00:00	0.0438991	0.0371145	-0.00678459	0.0077024	0.0138593	0.00499313	0.0031052	0.00573183	-0.00252384	0.00384076	-0.0150366	-8.2501e-05	0.0065743	-0.00157741	-0.00662268	0.00195432	-0.00452414	0.000315227	0.0191623	-0.00146185	0	0	-0.00042244	0.00212725	0.00678459
0.00623977	2010-11-14 03:30:00	0.0431911	0.0369513	-0.00623977	0.0077024	0.013187	0.00508883	0.0032592	0.00616604	-0.00255084	0.00400771	-0.0154635	-0.000130338	0.00627894	-0.00167403	-0.00689829	0.00190814	-0.00453977	0.000321391	0.0195532	-0.00147018	0	0	-0.000295873	0.00250133	0.00623977
0.00553346	2010-11-14 04:00:00	0.0438991	0.0383656	-0.00553346	0.0077024	0.0137331	0.00520776	0.00344689	0.00650951	-0.00254708	0.00413438	-0.0158632	-0.00017662	0.00672039	-0.0018755	-0.00726916	0.00186371	-0.00464047	0.000327365	0.0199485	-0.001478	0	0	-0.000161713	0.00278337	0.00553346
0.00558466	2010-11-14 04:30:00	0.0446072	0.0390225	-0.00558466	0.0077024	0.0140269	0.0055943	0.00360284	0.00668661	-0.00255047	0.00424014	-0.0162651	-0.000223328	0.00658382	-0.00205466	-0.00749726	0.00182681	-0.00472025	0.000332345	0.0203022	-0.00148567	0	0	-3.60841e-05	0.00295702	0.00558466
0.00646227	2010-11-14 05:00:00	0.0481474	0.0416851	-0.00646227	0.0077024	0.0157484	0.00596516	0.00372609	0.00692042	-0.00254295	0.00432239	-0.0166312	-0.000270122	0.00705387	-0.00214245	-0.00764026	0.00179405	-0.00488967	0.000339028	0.0206445	-0.00149286	0	0	6.61506e-05	0.00301215	0.00646227
0.00435216	2010-11-14 05:30:00	0.0481474	0.0437952	-0.00435216	0.0077024	0.0165053	0.0062171	0.00372805	0.00708302	-0.00252232	0.00435903	-0.0169798	-0.000314205	0.00812577	-0.00217317	-0.0075386	0.00175277	-0.00508854	0.000344261	0.0210166	-0.00150027	0	0	0.000132411	0.00294541	0.00435216
0.00367685	2010-11-14 06:00:00	0.0474394	0.0437626	-0.00367685	0.0077024	0.0167991	0.0062225	0.00371926	0.00727586	-0.00252533	0.00440344	-0.0173388	-0.000356213	0.0078304	-0.00230714	-0.00729592	0.00177695	-0.00530988	0.000348985	0.0214106	-0.00150712	0	0	0.000153221	0.00276027	0.00367685
0.00495144	2010-11-14 06:30:00	0.0467313	0.0417799	-0.00495144	0.0077024	0.015833	0.00613277	0.00374635	0.00739939	-0.0025302	0.00447274	-0.0177199	-0.000397295	0.00724603	-0.00244086	-0.00711247	0.00183248	-0.00561463	0.00035359	0.0218007	-0.0015136	0	0	0.000122788	0.00246656	0.00495144
0.0060037	2010-11-14 07:00:00	0.0488555	0.0428518	-0.0060037	0.0077024	0.0169252	0.0061906	0.0037671	0.00740191	-0.00255761	0.00454203	-0.018094	-0.000436975	0.00774306	-0.00252396	-0.00690957	0.00185814	-0.0058896	0.000356651	0.0221793	-0.00152186	0	0	3.93335e-05	0.00207963	0.0060037
0.00553485	2010-11-14 07:30:00	0.0460233	0.0404885	-0.00553485	0.0077024	0.0161684	0.006249	0.00381396	0.00741892	-0.00257899	0.00460768	-0.0184525	-0.000474315	0.00652507	-0.00249291	-0.00671153	0.0019214	-0.00611293	0.00036072	0.0225506	-0.00153079	0	0	-9.48423e-05	0.00161919	0.00553485
0.00628577	2010-11-14 08:00:00	0.0474394	0.0411536	-0.00628577	0.0077024	0.0165053	0.00634143	0.00394551	0.00763319	-0.00257523	0.00468094	-0.0188179	-0.000509667	0.00707452	-0.00241618	-0.00669297	0.00203813	-0.00633371	0.000368662	0.0229146	-0.00153978	0	0	-0.00027354	0.001108	0.00628577
0.00593033	2010-11-14 08:30:00	0.0467313	0.040801	-0.00593033	0.0077024	0.0164637	0.00638145	0.00417224	0.00791553	-0.00260677	0.00477228	-0.0191868	-0.000541511	0.00705547	-0.00234893	-0.00681762	0.0021537	-0.00648507	0.000377996	0.0232583	-0.00154875	0	0	-0.000487058	0.000570444	0.00593033
0.00369235	2010-11-14 09:00:00	0.0446072	0.0409149	-0.00369235	0.0077024	0.0169252	0.00663823	0.00450246	0.0083863	-0.00265254	0.00486378	-0.0195371	-0.000570045	0.00670134	-0.00229144	-0.00714097	0.00226998	-0.00666457	0.000387809	0.0236437	-0.00155802	0	0	-0.000722774	3.11506e-05	0.00369235
0.0048281	2010-11-14 09:30:00	0.0474394	0.0426113	-0.0048281	0.0077024	0.0183944	0.00720479	0.00491639	0.00892451	-0.00267694	0.00496922	-0.0199072	-0.000597005	0.00651871	-0.00222079	-0.00757594	0.00237452	-0.0068456	0.000398198	0.0240513	-0.00156756	0	0	-0.000965873	-0.000486236	0.0048281
0.00215589	2010-11-14 10:00:00	0.0481474	0.0459915	-0.00215589	0.0077024	0.0204943	0.00791192	0.00530322	0.00953518	-0.00275763	0.00506138	-0.0203092	-0.000623953	0.00710946	-0.00216395	-0.00799168	0.0025082	-0.00691482	0.000409563	0.0244546	-0.00157721	0	0	-0.00120018	-0.000960136	0.00215589
0.00170252	2010-11-14 10:30:00	0.0509796	0.0492771	-0.00170252	0.0077024	0.0223004	0.00860337	0.00570568	0.0103078	-0.00283981	0.00518804	-0.0207221	-0.000650264	0.00756679	-0.0021667	-0.00844875	0.0027209	-0.00689885	0.000422308	0.0248542	-0.00158728	0	0	-0.00140909	-0.0013719	0.00170252
0.00112709	2010-11-14 11:00:00	0.0531038	0.0519767	-0.00112709	0.0077024	0.0241479	0.00918886	0.00611229	0.0111246	-0.00294903	0.00529429	-0.0211409	-0.00067463	0.00772241	-0.00225588	-0.00898539	0.002859	-0.00695308	0.000435539	0.0252298	-0.00159861	0	0	-0.00157644	-0.00170644	0.00112709
0.00224164	2010-11-14 11:30:00	0.056644	0.0544024	-0.00224164	0.0077024	0.0252402	0.00989598	0.00645544	0.0118424	-0.00307772	0.0054042	-0.021544	-0.000695032	0.00837192	-0.0024107	-0.00947716	0.00291007	-0.00701414	0.000449114	0.0256004	-0.00161068	0	0	-0.00168754	-0.00195274	0.00224164
0.00449258	2010-11-14 12:00:00	0.0623084	0.0578158	-0.00449258	0.0077024	0.0275078	0.0105609	0.00680225	0.0125237	-0.00320155	0.00552041	-0.0219454	-0.000712229	0.00875779	-0.00255405	-0.0100103	0.00298392	-0.00710752	0.000465685	0.0259783	-0.00162221	0	0	-0.00172998	-0.00210408	0.00449258
0.00510801	2010-11-14 12:30:00	0.0665567	0.0614487	-0.00510801	0.0077024	0.0294399	0.0111491	0.00704656	0.0131186	-0.00329347	0.00561475	-0.0223619	-0.000727289	0.00979633	-0.00268154	-0.0105239	0.00299327	-0.00718384	0.000481334	0.0263642	-0.00163323	0	0	-0.00169449	-0.00215818	0.00510801
0.00411401	2010-11-14 13:00:00	0.0672648	0.0631508	-0.00411401	0.0077024	0.0301122	0.0116049	0.00722229	0.0136574	-0.00341656	0.00572611	-0.0227952	-0.000739978	0.0100822	-0.00282917	-0.0108784	0.00301799	-0.00723581	0.000493366	0.0267647	-0.00164482	0	0	-0.00157563	-0.00211727	0.00411401
0.00299449	2010-11-14 13:30:00	0.0679728	0.0649783	-0.00299449	0.0077024	0.031246	0.0119071	0.00725499	0.0139266	-0.00350736	0.00591276	-0.0232377	-0.000750976	0.0103903	-0.00302603	-0.011088	0.00298182	-0.00737401	0.000505	0.0271525	-0.00165672	0	0	-0.00137235	-0.00198787	0.00299449
0.00364863	2010-11-14 14:00:00	0.070805	0.0671564	-0.00364863	0.0077024	0.0323382	0.0122012	0.00724352	0.0140936	-0.00363457	0.00612827	-0.0236849	-0.000760781	0.0112049	-0.00320204	-0.0112325	0.00288695	-0.00759491	0.000517312	0.0274873	-0.00166857	0	0	-0.00108826	-0.00178066	0.00364863
0.00677127	2010-11-14 14:30:00	0.0743453	0.067574	-0.00677127	0.0077024	0.0327998	0.0120612	0.00715615	0.0141326	-0.003752	0.00637327	-0.0240927	-0.000770087	0.0112176	-0.00336219	-0.0112805	0.00280451	-0.0078103	0.000528522	0.0277867	-0.00167915	0	0	-0.000731827	-0.00151	0.00677127
0.0027673	2010-11-14 15:00:00	0.0686809	0.0659136	-0.0027673	0.0077024	0.0308691	0.0119763	0.00702875	0.0140967	-0.00383191	0.0066327	-0.0244651	-0.00077833	0.0113224	-0.00349624	-0.0112436	0.00279052	-0.00812997	0.000540188	0.0280991	-0.00168988	0	0	-0.000316132	-0.0011934	0.0027673
0.00404875	2010-11-14 15:30:00	0.070097	0.0660482	-0.00404875	0.0077024	0.0313721	0.0116957	0.00698091	0.0139354	-0.00392388	0.00692147	-0.0248503	-0.00078398	0.0111985	-0.003634	-0.0113976	0.00279218	-0.00847354	0.000548346	0.0283752	-0.0017015	0	0	0.00014156	-0.000850804	0.00404875
0.00323479	2010-11-14 16:00:00	0.0693889	0.0661541	-0.00323479	0.0077024	0.0309106	0.0116611	0.0068457	0.0136965	-0.00405484	0.00723593	-0.0251983	-0.000786672	0.0115717	-0.00366641	-0.0113899	0.00285925	-0.00885202	0.000556689	0.0286585	-0.00171319	0	0	0.000620549	-0.000503584	0.00323479
0.00253308	2010-11-14 16:30:00	0.0679728	0.0654397	-0.00253308	0.0077024	0.0305322	0.01146	0.00674905	0.0135264	-0.00421846	0.00757145	-0.0255388	-0.000787332	0.011062	-0.00366763	-0.0113589	0.00295457	-0.00920253	0.000567295	0.0288887	-0.0017249	0	0	0.00109773	-0.000173446	0.00253308
0.00399315	2010-11-14 17:00:00	0.070097	0.0661039	-0.00399315	0.0077024	0.0305322	0.0112692	0.00671733	0.013435	-0.00440309	0.0079189	-0.0258398	-0.000787493	0.0115813	-0.00366706	-0.0114719	0.00308083	-0.00956493	0.000577432	0.0290927	-0.00173678	0	0	0.00154882	0.000118861	0.00399315
0.00381697	2010-11-14 17:30:00	0.0686809	0.0648639	-0.00381697	0.0077024	0.0292723	0.0111021	0.00666119	0.0132875	-0.00456968	0.00830532	-0.026109	-0.000785325	0.0113415	-0.00369997	-0.0114589	0.00326985	-0.00988153	0.000588324	0.0292818	-0.00174872	0	0	0.0019498	0.000354907	0.00381697
0.00149763	2010-11-14 18:00:00	0.0658487	0.0643511	-0.00149763	0.0077024	0.0285584	0.0110967	0.00663312	0.0131571	-0.00477383	0.00868048	-0.0263428	-0.000780477	0.0112017	-0.00373764	-0.0114719	0.00347829	-0.0101648	0.000598901	0.0294777	-0.00176073	0	0	0.00227839	0.000519924	0.00149763
0.00281836	2010-11-14 18:30:00	0.0693889	0.0665705	-0.00281836	0.0077024	0.0301122	0.0110967	0.00663776	0.0130581	-0.00502714	0.00899663	-0.0265898	-0.00077348	0.0117242	-0.0037146	-0.011477	0.00366409	-0.0104399	0.00060912	0.0296443	-0.00177266	0	0	0.00251553	0.00060402	0.00281836
0.00361943	2010-11-14 19:00:00	0.0693889	0.0657695	-0.00361943	0.0077024	0.0291046	0.0110254	0.00660921	0.013072	-0.00529242	0.0093106	-0.0267801	-0.000766249	0.0117146	-0.00371864	-0.0113063	0.00385724	-0.0106534	0.000621298	0.0298032	-0.00178381	0	0	0.00264671	0.000603155	0.00361943
0.00605398	2010-11-14 19:30:00	0.070805	0.064751	-0.00605398	0.0077024	0.0283908	0.0109194	0.00667266	0.0131804	-0.00559039	0.0096163	-0.0269727	-0.000757678	0.0114129	-0.0037323	-0.0112582	0.00405659	-0.0108491	0.000632531	0.029939	-0.00179442	0	0	0.00266306	0.000519738	0.00605398
0.00386949	2010-11-14 20:00:00	0.0693889	0.0655194	-0.00386949	0.0077024	0.0292723	0.0109881	0.00673661	0.013164	-0.00589694	0.0099079	-0.0271276	-0.00074899	0.0113542	-0.00376901	-0.0111503	0.00424357	-0.0109905	0.000642359	0.0300713	-0.00180481	0	0	0.00256215	0.000362769	0.00386949
0.00360058	2010-11-14 20:30:00	0.0686809	0.0650803	-0.00360058	0.0077024	0.0291461	0.0111973	0.00681202	0.0132409	-0.00620238	0.0101874	-0.0272691	-0.000739048	0.0110461	-0.00376221	-0.01108	0.00436611	-0.0110989	0.000650846	0.0302021	-0.00181507	0	0	0.0023483	0.000147466	0.00360058
0.00184434	2010-11-14 21:00:00	0.0679728	0.0661285	-0.00184434	0.0077024	0.0301122	0.0112767	0.00690769	0.0134167	-0.00649354	0.0104061	-0.0274159	-0.000726543	0.0113542	-0.00371839	-0.0110502	0.0044544	-0.0111581	0.000658562	0.0303014	-0.00182612	0	0	0.0020325	-0.000105655	0.00184434
-8.83468e-05	2010-11-14 21:30:00	0.0651406	0.0652289	8.83468e-05	0.0077024	0.0296507	0.0113881	0.00697578	0.0135717	-0.0067731	0.0106143	-0.0275446	-0.000712729	0.0111763	-0.00366455	-0.0109611	0.00452825	-0.0111596	0.000664756	0.0303501	-0.0018374	0	0	0.00163183	-0.000372191	-8.83468e-05
0.0033354	2010-11-14 22:00:00	0.0686809	0.0653455	-0.0033354	0.0077024	0.0304061	0.0115151	0.0070595	0.0137192	-0.00701097	0.0108552	-0.0276328	-0.000697502	0.0108444	-0.00367482	-0.0109593	0.00458598	-0.0111392	0.000669919	0.0304076	-0.0018481	0	0	0.00116846	-0.000625672	0.0033354
0.00509	2010-11-14 22:30:00	0.070805	0.065715	-0.00509	0.0077024	0.030826	0.0117271	0.00712295	0.0138326	-0.00719444	0.0110735	-0.0277088	-0.000681953	0.0109715	-0.00362041	-0.0108963	0.00460404	-0.0111614	0.000673898	0.0304751	-0.00185934	0	0	0.000668239	-0.000839649	0.00509
0.00183049	2010-11-14 23:00:00	0.0679728	0.0661423	-0.00183049	0.0077024	0.0314983	0.0118119	0.00719104	0.013999	-0.00734827	0.011296	-0.0277993	-0.000666033	0.0110493	-0.00362073	-0.0109428	0.00459005	-0.0111276	0.000676661	0.0305332	-0.00186999	0	0	0.000159066	-0.000989878	0.00183049
0.00280378	2010-11-14 23:30:00	0.0686809	0.0658771	-0.00280378	0.0077024	0.0313721	0.0118649	0.00730185	0.0142284	-0.00744168	0.0115111	-0.0278805	-0.000648922	0.0109683	-0.00357376	-0.011023	0.00461848	-0.0110929	0.000680151	0.0305577	-0.00188022	0	0	-0.000330963	-0.00105641	0.00280378
0.00384736	2010-11-15	0.0693889	0.0655415	-0.00384736	0.0077024	0.031246	0.011992	0.00744951	0.0144389	-0.00749756	0.0117197	-0.0279356	-0.000631737	0.0107507	-0.00359333	-0.0112179	0.0046528	-0.011075	0.000681749	0.0305497	-0.00188994	0	0	-0.00077538	-0.0010254	0.00384736
0.00496484	2010-11-15 00:30:00	0.0722211	0.0672563	-0.00496484	0.0077024	0.0322121	0.0122963	0.00754982	0.0145599	-0.00753133	0.0119529	-0.0279617	-0.00061315	0.0111239	-0.00356786	-0.0113883	0.00464828	-0.0110232	0.000681762	0.0305562	-0.00190026	0	0	-0.00115107	-0.00089044	0.00496484
0.00647195	2010-11-15 01:00:00	0.0750533	0.0685814	-0.00647195	0.0077024	0.0329259	0.0125483	0.00757374	0.0146589	-0.00752117	0.0121744	-0.0279884	-0.000592019	0.0112017	-0.00355509	-0.0114405	0.00465273	-0.0109847	0.000682208	0.0305467	-0.00191065	0	0	-0.00143974	-0.000653309	0.00647195
0.00292613	2010-11-15 01:30:00	0.0736372	0.0707111	-0.00292613	0.0077024	0.0340181	0.0126596	0.0075586	0.0147918	-0.00748551	0.012367	-0.0280029	-0.000571876	0.0117861	-0.00356689	-0.0115218	0.00462694	-0.0109609	0.000683947	0.0305001	-0.00192056	0	0	-0.00162905	-0.000324078	0.00292613
0.00332167	2010-11-15 02:00:00	0.0736372	0.0703155	-0.00332167	0.0077024	0.033472	0.0125618	0.00751443	0.0148549	-0.00743222	0.012531	-0.0279966	-0.00055064	0.0115717	-0.00362373	-0.0115444	0.00462055	-0.0109149	0.000684796	0.0304281	-0.00192991	0	0	-0.00171329	7.94998e-05	0.00332167
0.00427015	2010-11-15 02:30:00	0.0736372	0.069367	-0.00427015	0.0077024	0.0324644	0.0124796	0.00743121	0.014783	-0.00736994	0.0126832	-0.0279589	-0.000528243	0.0112732	-0.00370991	-0.0115702	0.00462637	-0.0109049	0.000684875	0.0303794	-0.00193802	0	0	-0.00169363	0.000533218	0.00427015
0.0028799	2010-11-15 03:00:00	0.0736372	0.0707573	-0.0028799	0.0077024	0.0331782	0.0124504	0.0073553	0.0146091	-0.00731591	0.0127994	-0.0279345	-0.00050471	0.0116495	-0.00374912	-0.0116001	0.00456419	-0.0109251	0.000685357	0.0303088	-0.00194638	0	0	-0.00157779	0.00100817	0.0028799
0.00342176	2010-11-15 03:30:00	0.0743453	0.0709235	-0.00342176	0.0077024	0.0330521	0.012305	0.00723205	0.0144257	-0.00729903	0.0128901	-0.0278933	-0.000480665	0.0116495	-0.00374758	-0.0115758	0.00453162	-0.010926	0.000685607	0.0302312	-0.00195285	0	0	-0.00137942	0.0014729	0.00342176
0.00311828	2010-11-15 04:00:00	0.0736372	0.0705189	-0.00311828	0.0077024	0.0321706	0.0121115	0.00709684	0.0142782	-0.00727352	0.0129553	-0.0278405	-0.000456279	0.0118576	-0.00375316	-0.0115532	0.00451092	-0.0109597	0.000685544	0.0301663	-0.00195846	0	0	-0.00111694	0.00189568	0.00311828
0.00259526	2010-11-15 04:30:00	0.0715131	0.0689178	-0.00259526	0.0077024	0.0310783	0.0118282	0.00693723	0.0139864	-0.00727616	0.0130068	-0.0277855	-0.000432011	0.0113478	-0.00377831	-0.0114102	0.00448544	-0.0109809	0.000684005	0.0300538	-0.00196409	0	0	-0.000812228	0.00224686	0.00259526
0.00124852	2010-11-15 05:00:00	0.070805	0.0695565	-0.00124852	0.0077024	0.0310368	0.0116903	0.00678225	0.0136846	-0.00729643	0.013068	-0.0276903	-0.000405798	0.0119195	-0.0038045	-0.0112557	0.00447119	-0.0110465	0.000681	0.0299769	-0.00196907	0	0	-0.000489018	0.00250099	0.00124852
0.003216	2010-11-15 05:30:00	0.0722211	0.0690051	-0.003216	0.0077024	0.0309522	0.0113595	0.00655918	0.0132957	-0.00732421	0.013093	-0.0276004	-0.000379221	0.0116495	-0.003783	-0.0109622	0.00444145	-0.0110802	0.000677244	0.0299098	-0.00197278	0	0	-0.000171303	0.00263852	0.003216
0.00334009	2010-11-15 06:00:00	0.070097	0.0667569	-0.00334009	0.0077024	0.0292307	0.0110892	0.00628827	0.0129214	-0.00736511	0.0131002	-0.0275331	-0.000352965	0.0114002	-0.00376593	-0.0105239	0.00445583	-0.0111343	0.000672854	0.0297818	-0.00197592	0	0	0.000118256	0.0026471	0.00334009
0.00427328	2010-11-15 06:30:00	0.0693889	0.0651156	-0.00427328	0.0077024	0.0288523	0.0106177	0.00604494	0.0124601	-0.00742327	0.0131084	-0.0274009	-0.000325869	0.0108285	-0.00376933	-0.0101137	0.00448614	-0.0111699	0.000667438	0.0296466	-0.00197805	0	0	0.000359766	0.00252231	0.00427328
0.00451753	2010-11-15 07:00:00	0.0672648	0.0627473	-0.00451753	0.0077024	0.027257	0.0102204	0.00578965	0.0119987	-0.00747994	0.0131481	-0.0272588	-0.000297229	0.0107317	-0.00371936	-0.00965311	0.00452555	-0.0112225	0.000661582	0.0295181	-0.00198001	0	0	0.000537322	0.00226777	0.00451753
0.00346077	2010-11-15 07:30:00	0.0637245	0.0602637	-0.00346077	0.0077024	0.0261647	0.00971978	0.00564931	0.0116502	-0.00757789	0.0131623	-0.0271121	-0.000268824	0.0101378	-0.00364005	-0.00923936	0.00454857	-0.011232	0.000655053	0.0293909	-0.00198187	0	0	0.000639928	0.00189476	0.00346077
0.00302009	2010-11-15 08:00:00	0.0608923	0.0578722	-0.00302009	0.0077024	0.0249048	0.00939108	0.00557707	0.0113603	-0.00767319	0.0131736	-0.026963	-0.000240376	0.00968678	-0.00350544	-0.00894252	0.00458397	-0.0112093	0.000649184	0.0292775	-0.00198403	0	0	0.0006621	0.00142131	0.00302009
0.00264631	2010-11-15 08:30:00	0.0587682	0.0561219	-0.00264631	0.0077024	0.0240649	0.00924781	0.00556877	0.0111448	-0.0077441	0.0131877	-0.0268203	-0.000211631	0.00924213	-0.0033798	-0.00866404	0.0046417	-0.0111316	0.000642196	0.0291417	-0.00198574	0	0	0.000604111	0.000870999	0.00264631
0.00360742	2010-11-15 09:00:00	0.0594762	0.0558688	-0.00360742	0.0077024	0.0243587	0.0092424	0.0056515	0.0111101	-0.00781464	0.0132061	-0.0266625	-0.000181472	0.0088753	-0.00322093	-0.00852921	0.0046833	-0.010981	0.000637659	0.0290357	-0.00198789	0	0	0.000471901	0.000271412	0.00360742
0.00371213	2010-11-15 09:30:00	0.0594762	0.0557641	-0.00371213	0.0077024	0.0244848	0.00929537	0.00585846	0.0113269	-0.00786867	0.0132132	-0.0265187	-0.000151227	0.00873238	-0.00306886	-0.00864458	0.00469653	-0.0108007	0.000633697	0.0289332	-0.00198939	0	0	0.000276649	-0.00034749	0.00371213
0.000947992	2010-11-15 10:00:00	0.056644	0.055696	-0.000947992	0.0077024	0.0244848	0.00946728	0.00611327	0.0116647	-0.00792307	0.0132051	-0.0263928	-0.000120969	0.00863551	-0.00294695	-0.00883599	0.0046944	-0.0106141	0.000630652	0.0288424	-0.00198967	0	0	3.4055e-05	-0.000955034	0.000947992
0.00150793	2010-11-15 10:30:00	0.0573521	0.0558442	-0.00150793	0.0077024	0.0247786	0.00993599	0.00640395	0.012039	-0.00793657	0.0131648	-0.026282	-9.19589e-05	0.00821947	-0.00287136	-0.00915558	0.00469033	-0.0103815	0.000627536	0.028748	-0.00198895	0	0	-0.000236635	-0.00152144	0.00150793
-0.00222788	2010-11-15 11:00:00	0.0580601	0.060288	0.00222788	0.0077024	0.0278862	0.0105134	0.00667583	0.0124424	-0.00793805	0.0131172	-0.0261753	-6.20104e-05	0.00904363	-0.00279269	-0.00947651	0.00470788	-0.0101452	0.000624501	0.0286849	-0.00198753	0	0	-0.000513803	-0.00201929	-0.00222788
-0.00189631	2010-11-15 11:30:00	0.0601843	0.0620806	0.00189631	0.0077024	0.0288523	0.011001	0.00685107	0.0129106	-0.00792906	0.0130544	-0.0261005	-3.19686e-05	0.009339	-0.00276432	-0.00968648	0.0046568	-0.00986552	0.000621667	0.0286551	-0.00198641	0	0	-0.000774781	-0.00242479	-0.00189631
-0.00146411	2010-11-15 12:00:00	0.0616004	0.0630645	0.00146411	0.0077024	0.0293984	0.0112713	0.00700703	0.013394	-0.00789752	0.0129706	-0.0260685	-1.45784e-06	0.00955656	-0.00282213	-0.00992032	0.0046027	-0.00965679	0.000619429	0.0286108	-0.00198588	0	0	-0.00099725	-0.00271888	-0.00146411
-0.000281688	2010-11-15 12:30:00	0.0637245	0.0640062	0.000281688	0.0077024	0.0302384	0.0115573	0.00713906	0.0137066	-0.00784085	0.0128792	-0.026036	2.87132e-05	0.00956609	-0.00295206	-0.0101875	0.00450983	-0.00947251	0.000616683	0.0285846	-0.00198505	0	0	-0.00116066	-0.00288802	-0.000281688
-0.000459879	2010-11-15 13:00:00	0.0644326	0.0648925	0.000459879	0.0077024	0.0306584	0.0118038	0.00715566	0.0138352	-0.00774814	0.0127811	-0.0260227	5.90757e-05	0.00992973	-0.00306904	-0.010319	0.00440904	-0.00930347	0.00061358	0.0285631	-0.00198367	0	0	-0.00124758	-0.00292487	-0.000459879
-0.000310398	2010-11-15 13:30:00	0.0665567	0.0668671	0.000310398	0.0077024	0.0317506	0.0119947	0.0071005	0.0138957	-0.0076059	0.0126931	-0.0260065	9.03832e-05	0.0105141	-0.00312749	-0.0103577	0.00426039	-0.00917678	0.000609732	0.028585	-0.00198157	0	0	-0.00124494	-0.00282856	-0.000310398
-0.000208058	2010-11-15 14:00:00	0.0672648	0.0674729	0.000208058	0.0077024	0.0322121	0.0118812	0.00695334	0.0138213	-0.00743704	0.0125954	-0.026036	0.000123222	0.0106078	-0.00319338	-0.0102815	0.00408626	-0.00909744	0.000605513	0.0286593	-0.00197971	0	0	-0.00114501	-0.00260488	-0.000208058
-0.000162683	2010-11-15 14:30:00	0.0658487	0.0660114	0.000162683	0.0077024	0.0309106	0.011693	0.00675418	0.0136694	-0.00725993	0.0125337	-0.0261015	0.000157061	0.0103712	-0.00328417	-0.010148	0.00393354	-0.00907233	0.000602449	0.0287392	-0.00197718	0	0	-0.000946215	-0.00226608	-0.000162683
0.000855041	2010-11-15 15:00:00	0.0658487	0.0649937	-0.000855041	0.0077024	0.0302384	0.0113276	0.00658676	0.0133776	-0.00709483	0.0124903	-0.0261909	0.000191901	0.0102251	-0.00337844	-0.0101407	0.00379611	-0.00910646	0.000598456	0.0288272	-0.001973	0	0	-0.000653466	-0.00183044	0.000855041
0.00102953	2010-11-15 15:30:00	0.0651406	0.0641111	-0.00102953	0.0077024	0.0293569	0.01106	0.00632829	0.0129289	-0.00692935	0.0124614	-0.026279	0.0002259	0.010287	-0.00340026	-0.0100604	0.00364828	-0.00919065	0.000594122	0.0289466	-0.00196933	0	0	-0.000278229	-0.00132149	0.00102953
-0.000358094	2010-11-15 16:00:00	0.0630165	0.0633746	0.000358094	0.0077024	0.0286846	0.0107237	0.006073	0.0124745	-0.00676425	0.0124357	-0.026391	0.000260654	0.0101473	-0.00338005	-0.0099864	0.00357049	-0.00928078	0.000590419	0.0290845	-0.00196524	0	0	0.000161885	-0.000766956	-0.000358094
-0.00213244	2010-11-15 16:30:00	0.0608923	0.0630247	0.00213244	0.0077024	0.0281385	0.0102761	0.00587702	0.0121191	-0.00663031	0.0124069	-0.0265284	0.000296067	0.0102283	-0.00332127	-0.0100014	0.00355946	-0.00939415	0.000588303	0.0292219	-0.00196015	0	0	0.000643938	-0.000197423	-0.00213244
0.000662465	2010-11-15 17:00:00	0.0616004	0.0609379	-0.000662465	0.0077024	0.0259971	0.00979925	0.00562637	0.0116628	-0.00655379	0.0123772	-0.0266612	0.000331024	0.0102775	-0.0033026	-0.00990441	0.0035877	-0.00949942	0.000584917	0.029371	-0.00195414	0	0	0.00114088	0.000355344	0.000662465
5.82437e-05	2010-11-15 17:30:00	0.0594762	0.059418	-5.82437e-05	0.0077024	0.0249048	0.00949434	0.00541892	0.0111895	-0.00651479	0.0123517	-0.0267999	0.000366394	0.00970901	-0.00330664	-0.00978395	0.00363677	-0.00963558	0.000582332	0.0295681	-0.00194878	0	0	0.00162309	0.000860208	5.82437e-05
-0.00164169	2010-11-15 18:00:00	0.0580601	0.0597018	0.00164169	0.0077024	0.0249464	0.00918186	0.00521146	0.0106967	-0.00649303	0.0123152	-0.0269715	0.000401511	0.00994243	-0.00328335	-0.00962217	0.00370894	-0.00979057	0.000580836	0.0297694	-0.00194349	0	0	0.00206024	0.0012886	-0.00164169
-0.00232269	2010-11-15 18:30:00	0.056644	0.0589667	0.00232269	0.0077024	0.0237295	0.0088402	0.00500035	0.0103457	-0.00652007	0.0122711	-0.0271432	0.000435968	0.0102775	-0.00325069	-0.00937882	0.00382566	-0.00983655	0.000580547	0.0299853	-0.00193774	0	0	0.00242319	0.00161644	-0.00232269
0.00269726	2010-11-15 19:00:00	0.0594762	0.0567789	-0.00269726	0.0077024	0.0223849	0.0083185	0.00489955	0.0101062	-0.00656061	0.0122123	-0.0273277	0.000468862	0.00954703	-0.00324196	-0.00920289	0.00395774	-0.00987157	0.000580997	0.0302237	-0.00193052	0	0	0.00268605	0.00182589	0.00269726
9.01111e-05	2010-11-15 19:30:00	0.0552279	0.0551378	-9.01111e-05	0.0077024	0.021125	0.00811413	0.00488295	0.00990325	-0.00666157	0.0121395	-0.0275336	0.000502053	0.00931995	-0.00323824	-0.00911757	0.00404527	-0.00992657	0.000582083	0.0304875	-0.00192361	0	0	0.00282799	0.00190679	9.01111e-05
0.000978765	2010-11-15 20:00:00	0.055936	0.0549572	-0.000978765	0.0077024	0.0212927	0.00807683	0.00495837	0.00977216	-0.00678767	0.012081	-0.0277708	0.000534681	0.00911192	-0.00319475	-0.00910829	0.00409609	-0.00992509	0.000583176	0.0307593	-0.00191725	0	0	0.00283483	0.00185761	0.000978765
-2.70627e-05	2010-11-15 20:30:00	0.0552279	0.055255	2.70627e-05	0.0077024	0.0214189	0.00817738	0.00508162	0.00984652	-0.00691636	0.0119893	-0.028022	0.000566724	0.00924849	-0.00308285	-0.00911028	0.00413769	-0.00987895	0.000586181	0.0310348	-0.00191078	0	0	0.00270026	0.00168589	-2.70627e-05
-0.000856334	2010-11-15 21:00:00	0.0545199	0.0553762	0.000856334	0.0077024	0.021545	0.00830983	0.00526466	0.0100923	-0.00703643	0.0118904	-0.0282661	0.000598926	0.00924213	-0.0030122	-0.00916973	0.00416065	-0.00977759	0.000587873	0.0313146	-0.00190486	0	0	0.00242654	0.00140792	-0.000856334
-0.000820231	2010-11-15 21:30:00	0.0552279	0.0560481	0.000820231	0.0077024	0.0222588	0.00856932	0.00549555	0.0104207	-0.00713698	0.0117931	-0.0285283	0.000630968	0.0091802	-0.00298544	-0.00924775	0.00417194	-0.00966433	0.000588424	0.0316265	-0.00189919	0	0	0.00202457	0.00104782	-0.000820231
-0.000255589	2010-11-15 22:00:00	0.056644	0.0568996	0.000255589	0.0077024	0.0232664	0.00896126	0.00577427	0.0108334	-0.0072199	0.0117118	-0.0288032	0.000663381	0.00897217	-0.00297703	-0.00937064	0.00416447	-0.0095731	0.000589425	0.031949	-0.00189399	0	0	0.00151344	0.000635931	-0.000255589
-0.000421733	2010-11-15 22:30:00	0.0580601	0.0584818	0.000421733	0.0077024	0.0245264	0.00940619	0.00609667	0.0113691	-0.00729044	0.0116064	-0.0291019	0.000697572	0.00933583	-0.00296773	-0.00959365	0.00410436	-0.00948263	0.000591262	0.0322448	-0.00188868	0	0	0.00091934	0.000206619	-0.000421733
-0.000855605	2010-11-15 23:00:00	0.0587682	0.0596238	0.000855605	0.0077024	0.0254925	0.00988302	0.00641176	0.0119344	-0.00729903	0.0115117	-0.029381	0.000730849	0.00940411	-0.00297299	-0.00982196	0.00407701	-0.00939801	0.000592912	0.0325698	-0.00188345	0	0	0.000273995	-0.000204248	-0.000855605
-0.00062262	2010-11-15 23:30:00	0.0608923	0.0615149	0.00062262	0.0077024	0.0270462	0.0104577	0.00675442	0.0125552	-0.00723484	0.0114358	-0.029682	0.000763009	0.00941682	-0.00300905	-0.0101398	0.00408114	-0.00933628	0.000594851	0.0329369	-0.00187813	0	0	-0.00038737	-0.000562086	-0.00062262
0.00206725	2010-11-16	0.0658487	0.0637814	-0.00206725	0.0077024	0.0286	0.0110167	0.00708146	0.0131665	-0.00714853	0.0113816	-0.0300242	0.000795477	0.00979316	-0.00303888	-0.0105036	0.00405077	-0.00927231	0.000597663	0.0333213	-0.0018735	0	0	-0.00102828	-0.000836321	0.00206725
0.000208448	2010-11-16 00:30:00	0.0665567	0.0663483	-0.000208448	0.0077024	0.0299445	0.0115968	0.00740069	0.0138282	-0.00703969	0.0113378	-0.030389	0.000828507	0.0105078	-0.00308335	-0.0109008	0.00400402	-0.00922193	0.000601219	0.0337165	-0.00186923	0	0	-0.0016134	-0.00100287	0.000208448
0.00187523	2010-11-16 01:00:00	0.070097	0.0682218	-0.00187523	0.0077024	0.0313721	0.0120579	0.00771944	0.0144685	-0.00688395	0.0112979	-0.030773	0.000862804	0.0105268	-0.00316072	-0.0113691	0.00393211	-0.00921857	0.000607873	0.034101	-0.00186486	0	0	-0.00211082	-0.00104612	0.00187523
0.000571113	2010-11-16 01:30:00	0.0715131	0.070942	-0.000571113	0.0077024	0.0327582	0.0126353	0.00805063	0.0151258	-0.0066843	0.0112728	-0.0311506	0.000897717	0.0111144	-0.00326178	-0.0119575	0.00388373	-0.00923563	0.000614595	0.0344905	-0.00185998	0	0	-0.00249413	-0.000960278	0.000571113
0.000579506	2010-11-16 02:00:00	0.0743453	0.0737658	-0.000579506	0.0077024	0.0344797	0.0131413	0.00830177	0.0156477	-0.00647718	0.0112695	-0.0315369	0.000933736	0.0113669	-0.0033765	-0.0124439	0.00384627	-0.00925821	0.000623007	0.0348946	-0.00185422	0	0	-0.00274411	-0.000749939	0.000579506
0.00151947	2010-11-16 02:30:00	0.0778855	0.076366	-0.00151947	0.0077024	0.0355719	0.0137241	0.00849776	0.0161361	-0.00627043	0.0112578	-0.0319365	0.000970521	0.011883	-0.00348071	-0.0129061	0.00378113	-0.00936474	0.000631999	0.0352964	-0.0018489	0	0	-0.00284988	-0.000429786	0.00151947
0.000626145	2010-11-16 03:00:00	0.0807177	0.0800916	-0.000626145	0.0077024	0.0377134	0.0140474	0.00863394	0.016523	-0.00609596	0.0112324	-0.0323437	0.00100789	0.0127135	-0.00363117	-0.0133048	0.00372153	-0.00951572	0.000640729	0.0357231	-0.0018433	0	0	-0.00280949	-2.35291e-05	0.000626145
-0.000566011	2010-11-16 03:30:00	0.0800097	0.0805757	0.000566011	0.0077024	0.0370842	0.0143204	0.00866201	0.0168085	-0.00593837	0.0112186	-0.032752	0.00104484	0.0129866	-0.00379845	-0.0135183	0.00371256	-0.00972527	0.000651086	0.0361452	-0.00183621	0	0	-0.00262993	0.000437898	-0.000566011
-0.000400093	2010-11-16 04:00:00	0.0821338	0.0825339	0.000400093	0.0077024	0.038218	0.0143815	0.00869423	0.0169875	-0.00582057	0.0112223	-0.0331668	0.00108254	0.0133042	-0.00401051	-0.0137634	0.00372662	-0.00998063	0.000662188	0.0365317	-0.00182949	0	0	-0.00232647	0.000918688	-0.000400093
-0.000109003	2010-11-16 04:30:00	0.0835499	0.0836589	0.000109003	0.0077024	0.0385118	0.0144637	0.00870619	0.0170751	-0.00574029	0.0112373	-0.0335554	0.00112227	0.0136028	-0.0041545	-0.0139787	0.00374068	-0.0102951	0.000672403	0.0369125	-0.00182354	0	0	-0.00192151	0.00138087	-0.000109003
0.00123673	2010-11-16 05:00:00	0.084966	0.0837293	-0.00123673	0.0077024	0.0380918	0.0144372	0.00867446	0.0171016	-0.00569716	0.0112592	-0.033929	0.00116402	0.0136742	-0.00429913	-0.0141215	0.00377589	-0.0106043	0.000683853	0.0372894	-0.00181783	0	0	-0.001443	0.00178716	0.00123673
0.000131395	2010-11-16 05:30:00	0.084258	0.0841266	-0.000131395	0.0077024	0.0379241	0.014461	0.00862296	0.0170392	-0.00572308	0.0113033	-0.0343141	0.00120679	0.0139569	-0.00438248	-0.0142159	0.00385257	-0.0109572	0.000695342	0.0375857	-0.00181204	0	0	-0.000922494	0.0021037	0.000131395
0.000415133	2010-11-16 06:00:00	0.0856741	0.085259	-0.000415133	0.0077024	0.0385118	0.0143896	0.00856317	0.0169403	-0.00579515	0.0113665	-0.0346372	0.00124876	0.0143364	-0.00447545	-0.0142119	0.00392511	-0.0113046	0.000707454	0.0378888	-0.00180637	0	0	-0.000393049	0.00230245	0.000415133
-0.000106145	2010-11-16 06:30:00	0.084966	0.0850721	0.000106145	0.0077024	0.0379241	0.0142864	0.00849922	0.0168917	-0.00589008	0.0114873	-0.0349325	0.00128941	0.0144762	-0.00452582	-0.0141078	0.00403191	-0.011663	0.000718861	0.0382087	-0.00180092	0	0	0.000112904	0.00236319	-0.000106145
5.95921e-06	2010-11-16 07:00:00	0.084258	0.084252	-5.95921e-06	0.0077024	0.037378	0.0141009	0.00847116	0.0168338	-0.00605148	0.0116085	-0.0352306	0.00133114	0.0142618	-0.00459236	-0.0139686	0.00414173	-0.0120218	0.000729628	0.0385128	-0.00179538	0	0	0.000565608	0.00227483	5.95921e-06
0.000766673	2010-11-16 07:30:00	0.084258	0.0834913	-0.000766673	0.0077024	0.036958	0.0140663	0.00845505	0.0167373	-0.00626388	0.0117691	-0.0355311	0.00137261	0.0140315	-0.00464402	-0.0137774	0.00429529	-0.0123753	0.000740641	0.0387685	-0.00178962	0	0	0.000939781	0.00203605	0.000766673
-2.97526e-05	2010-11-16 08:00:00	0.0835499	0.0835797	2.97526e-05	0.0077024	0.0372518	0.0140663	0.00851436	0.0167392	-0.00652169	0.0119442	-0.0357857	0.00141248	0.0139632	-0.00466956	-0.0136567	0.00447695	-0.0126879	0.000751562	0.0389915	-0.00178417	0	0	0.0012161	0.00165526	-2.97526e-05
7.26232e-05	2010-11-16 08:30:00	0.0835499	0.0834773	-7.26232e-05	0.0077024	0.037378	0.0140663	0.00859392	0.0168331	-0.00679787	0.0121276	-0.0360114	0.00145035	0.0138823	-0.00462356	-0.0135418	0.00467341	-0.0129749	0.000762408	0.0392042	-0.00177957	0	0	0.00138226	0.00114997	7.26232e-05
-0.000533725	2010-11-16 09:00:00	0.0821338	0.0826675	0.000533725	0.0077024	0.036958	0.0141669	0.00875256	0.0170524	-0.00710558	0.0123468	-0.0362219	0.00148548	0.0136488	-0.00458281	-0.0135309	0.00484817	-0.0132061	0.000774051	0.039375	-0.00177489	0	0	0.00143362	0.000545518	-0.000533725
0.000196014	2010-11-16 09:30:00	0.0835499	0.0833539	-0.000196014	0.0077024	0.0378395	0.0143707	0.00902713	0.0173808	-0.00740838	0.0125873	-0.036396	0.00151861	0.0135122	-0.0045343	-0.0137038	0.00504062	-0.0133943	0.000786258	0.039548	-0.00176976	0	0	0.0013733	-0.000126549	0.000196014
-0.000557701	2010-11-16 10:00:00	0.0835499	0.0841076	0.000557701	0.0077024	0.0385118	0.0147837	0.00936515	0.0178534	-0.0077172	0.0128103	-0.0365659	0.00154993	0.0134408	-0.00447989	-0.0139643	0.00521456	-0.0135294	0.000800014	0.0397157	-0.00176488	0	0	0.00121188	-0.000830463	-0.000557701
-0.000856114	2010-11-16 10:30:00	0.084966	0.0858221	0.000856114	0.0077024	0.0396455	0.0152605	0.00982691	0.018546	-0.00800687	0.0130621	-0.0367417	0.0015817	0.0136647	-0.00442734	-0.0144493	0.00536264	-0.0135691	0.000814252	0.0398713	-0.00176004	0	0	0.00096661	-0.00152833	-0.000856114
0.00120111	2010-11-16 11:00:00	0.0899224	0.0887213	-0.00120111	0.0077024	0.0416193	0.0159595	0.0103333	0.0193433	-0.00826427	0.0133252	-0.0369	0.00161276	0.0139759	-0.00439808	-0.0150434	0.0054924	-0.0136096	0.000829389	0.0400201	-0.00175497	0	0	0.00066027	-0.0021823	0.00120111
0.000149576	2010-11-16 11:30:00	0.0913385	0.0911889	-0.000149576	0.0077024	0.0431731	0.0168283	0.0108195	0.0201764	-0.00850102	0.013606	-0.0370589	0.00164309	0.0141284	-0.00442945	-0.0156414	0.00558495	-0.0136191	0.000844286	0.0401187	-0.00174924	0	0	0.000319663	-0.0027566	0.000149576
0.000912833	2010-11-16 12:00:00	0.0970029	0.0960901	-0.000912833	0.0077024	0.046239	0.017729	0.0112391	0.0210051	-0.00871603	0.013883	-0.0371953	0.00167112	0.0151669	-0.00450375	-0.0162238	0.00566828	-0.013625	0.000858977	0.0401796	-0.0017431	0	0	-2.60885e-05	-0.00321945	0.000912833
-0.00101633	2010-11-16 12:30:00	0.0991271	0.100143	0.00101633	0.0077024	0.0487589	0.018508	0.0115349	0.0217545	-0.0088841	0.0141492	-0.0372945	0.00169774	0.0159848	-0.00461718	-0.0166506	0.00571182	-0.0136569	0.000872414	0.0402005	-0.00173632	0	0	-0.000347425	-0.00354468	-0.00101633
-0.000929992	2010-11-16 13:00:00	0.101251	0.102181	0.000929992	0.0077024	0.0500188	0.0190486	0.0117028	0.0223878	-0.00902142	0.0144229	-0.0373693	0.00172291	0.0162897	-0.00480402	-0.0169251	0.00572343	-0.0137282	0.000884119	0.0401851	-0.00173008	0	0	-0.00061626	-0.0037131	-0.000929992
0.000619433	2010-11-16 13:30:00	0.104791	0.104172	-0.000619433	0.0077024	0.0511111	0.0194249	0.0117677	0.0227754	-0.00911821	0.0146999	-0.0374157	0.00174657	0.0168709	-0.00501795	-0.0170602	0.00573227	-0.0138328	0.000894046	0.0401364	-0.00172334	0	0	-0.000807847	-0.00371352	0.000619433
-0.00110663	2010-11-16 14:00:00	0.104083	0.10519	0.00110663	0.0077024	0.051951	0.0195947	0.0117401	0.02295	-0.00919701	0.0149736	-0.0374314	0.00177019	0.0169582	-0.0052372	-0.017144	0.00571996	-0.0139752	0.000904797	0.0400715	-0.00171593	0	0	-0.000902475	-0.00354331	-0.00110663
6.36752e-05	2010-11-16 14:30:00	0.105499	0.105436	-6.36752e-05	0.0077024	0.0517833	0.0195817	0.0116449	0.0229916	-0.0092439	0.0152583	-0.0374355	0.00179517	0.0173838	-0.00538838	-0.0172067	0.00566192	-0.0141669	0.000913556	0.0399647	-0.00170852	0	0	-0.000886905	-0.00320875	6.36752e-05
0.000239531	2010-11-16 15:00:00	0.105499	0.10526	-0.000239531	0.0077024	0.0517833	0.0194255	0.0114546	0.0228088	-0.00926189	0.0155507	-0.0373989	0.00182326	0.0172377	-0.00550124	-0.0171601	0.00560407	-0.0143939	0.000920829	0.039846	-0.00170096	0	0	-0.000755442	-0.00272477	0.000239531
0.00363007	2010-11-16 15:30:00	0.107624	0.103994	-0.00363007	0.0077024	0.0508172	0.019219	0.0111441	0.0223942	-0.00925739	0.0158719	-0.0373462	0.00185091	0.0170297	-0.00557157	-0.0170392	0.00556034	-0.014653	0.000926731	0.0396621	-0.00169253	0	0	-0.000510572	-0.00211443	0.00363007
0.00203511	2010-11-16 16:00:00	0.106208	0.104172	-0.00203511	0.0077024	0.0505234	0.0188297	0.0108134	0.0219158	-0.00927427	0.0162003	-0.0372371	0.00187627	0.017468	-0.00559647	-0.0168255	0.00555162	-0.0149156	0.000931287	0.0394637	-0.00168357	0	0	-0.000163095	-0.00140786	0.00203511
0.00170959	2010-11-16 16:30:00	0.104083	0.102374	-0.00170959	0.0077024	0.0490958	0.0181837	0.0103324	0.0212018	-0.00929792	0.0165359	-0.0371049	0.0019004	0.017306	-0.00560052	-0.0163885	0.00556581	-0.0151925	0.000932786	0.0392483	-0.00167445	0	0	0.000268274	-0.000640869	0.00170959
0.000745862	2010-11-16 17:00:00	0.0998351	0.0990892	-0.000745862	0.0077024	0.0465759	0.0175187	0.00982961	0.0204216	-0.00935761	0.0168639	-0.0369518	0.00192405	0.016793	-0.00562073	-0.0158895	0.00562945	-0.0154926	0.000934617	0.0389683	-0.00166505	0	0	0.000757849	0.000146901	0.000745862
-0.00321501	2010-11-16 17:30:00	0.0934627	0.0966777	0.00321501	0.0077024	0.0452314	0.0166554	0.00938298	0.0195475	-0.00944731	0.0171879	-0.0367366	0.00194719	0.0162118	-0.00561329	-0.0154737	0.00576719	-0.0157992	0.000936438	0.0386449	-0.0016557	0	0	0.00127441	0.000914081	-0.00321501
-0.00316658	2010-11-16 18:00:00	0.0906305	0.0937971	0.00316658	0.0077024	0.0427546	0.015879	0.00892487	0.0186753	-0.00960155	0.0174793	-0.0364768	0.00196891	0.0162452	-0.00554682	-0.0150871	0.00593713	-0.0160513	0.000936139	0.0383011	-0.00164633	0	0	0.00178311	0.00161993	-0.00316658
-0.00154272	2010-11-16 18:30:00	0.0877982	0.0893409	0.00154272	0.0077024	0.040024	0.0149892	0.00850533	0.0178005	-0.00979745	0.0177514	-0.0361862	0.00198845	0.0150081	-0.00543113	-0.0145993	0.00614144	-0.016234	0.000934951	0.0379062	-0.0016374	0	0	0.00224764	0.00222682	-0.00154272
-0.00208921	2010-11-16 19:00:00	0.0856741	0.0877633	0.00208921	0.0077024	0.038764	0.014414	0.00813874	0.0169649	-0.010035	0.017978	-0.0358533	0.00200724	0.0150764	-0.00527913	-0.0141606	0.00634117	-0.0163947	0.000932753	0.0374599	-0.00162875	0	0	0.00263271	0.00270259	-0.00208921
-0.000880944	2010-11-16 19:30:00	0.084966	0.0858469	0.000880944	0.0077024	0.0375457	0.0137544	0.00781487	0.0162029	-0.0103063	0.0182033	-0.0354664	0.00202563	0.0147255	-0.00510993	-0.0136317	0.00653832	-0.0163979	0.000930302	0.0370072	-0.00162045	0	0	0.00290644	0.00302279	-0.000880944
-0.00139551	2010-11-16 20:00:00	0.0807177	0.0821132	0.00139551	0.0077024	0.0348166	0.0131424	0.00749613	0.0155771	-0.0105986	0.0183954	-0.03505	0.00204271	0.0140839	-0.00495728	-0.013006	0.00671614	-0.0163201	0.000926457	0.0365429	-0.00161219	0	0	0.00304269	0.00317246	-0.00139551
-0.0020745	2010-11-16 20:30:00	0.0778855	0.07996	0.0020745	0.0077024	0.0337243	0.0126018	0.00733138	0.0150811	-0.0108842	0.0185441	-0.0346051	0.00205933	0.0136456	-0.00486488	-0.0125664	0.00682469	-0.0161958	0.000923406	0.0360725	-0.00160483	0	0	0.00302311	0.00314735	-0.0020745
-0.00128824	2010-11-16 21:00:00	0.0757614	0.0770496	0.00128824	0.0077024	0.0323382	0.0122044	0.00733455	0.0147982	-0.0111727	0.0186645	-0.0341591	0.0020734	0.0127722	-0.00471846	-0.0123292	0.00690356	-0.016022	0.00091921	0.0355455	-0.00159831	0	0	0.00283862	0.00295451	-0.00128824
-0.00430909	2010-11-16 21:30:00	0.0715131	0.0758222	0.00430909	0.0077024	0.0315829	0.0120504	0.0073902	0.0146715	-0.0114459	0.0187537	-0.0336643	0.00208585	0.0127373	-0.00453566	-0.0121416	0.00696072	-0.0157489	0.000913885	0.0349991	-0.00159182	0	0	0.00249042	0.00261201	-0.00430909
-0.00436592	2010-11-16 22:00:00	0.070097	0.0744629	0.00436592	0.0077024	0.0310783	0.0121563	0.00758838	0.0147458	-0.0116909	0.0187827	-0.0331336	0.00209889	0.0120783	-0.00432417	-0.0120938	0.00696272	-0.0154174	0.000907051	0.0344695	-0.00158567	0	0	0.00199019	0.00214792	-0.00436592
-0.0052664	2010-11-16 22:30:00	0.0715131	0.0767795	0.0052664	0.0077024	0.0333459	0.012458	0.00779632	0.0149412	-0.0118995	0.018804	-0.0326121	0.00211104	0.0123213	-0.00416903	-0.0120934	0.00692268	-0.0150788	0.000897088	0.0339544	-0.00158003	0	0	0.00135972	0.00159847	-0.0052664
-0.00142857	2010-11-16 23:00:00	0.0750533	0.0764819	0.00142857	0.0077024	0.0331782	0.012858	0.00790029	0.0151536	-0.0120312	0.0188073	-0.0320971	0.0021225	0.0122339	-0.00402715	-0.0118982	0.00686632	-0.014686	0.00088472	0.0334543	-0.00157518	0	0	0.000629641	0.00100555	-0.00142857
-0.00232916	2010-11-16 23:30:00	0.0750533	0.0773825	0.00232916	0.0077024	0.0346058	0.0130991	0.00798815	0.0154265	-0.0120949	0.0187736	-0.031593	0.0021328	0.0120227	-0.00397274	-0.0116624	0.00674998	-0.01426	0.000870248	0.0329135	-0.00157072	0	0	-0.000162341	0.000413708	-0.00232916
-0.00201325	2010-11-17	0.0757614	0.0777746	0.00201325	0.0077024	0.0352781	0.0132927	0.0080006	0.015572	-0.0120761	0.018711	-0.0310629	0.0021429	0.0122276	-0.00395156	-0.0113466	0.00662184	-0.0138801	0.000855187	0.0323613	-0.00156676	0	0	-0.000973792	-0.000133143	-0.00201325
-0.00228452	2010-11-17 00:30:00	0.0743453	0.0766298	0.00228452	0.0077024	0.0352781	0.0132981	0.00798083	0.015688	-0.0119398	0.0186274	-0.0305159	0.00215317	0.0117146	-0.00396773	-0.0110573	0.00645957	-0.0135094	0.000839397	0.0317973	-0.00156374	0	0	-0.00176027	-0.000595008	-0.00228452
-0.00302432	2010-11-17 01:00:00	0.0722211	0.0752454	0.00302432	0.0077024	0.0348581	0.0132716	0.00800426	0.01578	-0.0117398	0.0185388	-0.0299678	0.00216221	0.0112668	-0.00392423	-0.0109092	0.00630074	-0.0131819	0.000824234	0.0312371	-0.00156096	0	0	-0.00247817	-0.000938874	-0.00302432
-0.00306281	2010-11-17 01:30:00	0.0715131	0.0745759	0.00306281	0.0077024	0.0349843	0.0132451	0.00802452	0.0157851	-0.011482	0.0184152	-0.0294156	0.00217237	0.0109651	-0.0038661	-0.0108946	0.00610371	-0.0128574	0.000809973	0.030671	-0.00155826	0	0	-0.00308761	-0.00114126	-0.00306281
-0.00341202	2010-11-17 02:00:00	0.070805	0.074217	0.00341202	0.0077024	0.0349843	0.0133219	0.00800109	0.0157346	-0.0111638	0.0183165	-0.0288599	0.00218496	0.0108222	-0.0037601	-0.0109854	0.0058967	-0.0125742	0.000793763	0.0301035	-0.00155636	0	0	-0.00355497	-0.00119002	-0.00341202
-0.00322903	2010-11-17 02:30:00	0.0715131	0.0747421	0.00322903	0.0077024	0.0354458	0.0133511	0.00787418	0.0155708	-0.0108058	0.018192	-0.0283106	0.00219851	0.0108317	-0.00364005	-0.0109423	0.00570437	-0.0122623	0.000776314	0.029552	-0.00155547	0	0	-0.0038551	-0.00108533	-0.00322903
-0.00299877	2010-11-17 03:00:00	0.0722211	0.0752199	0.00299877	0.0077024	0.0354042	0.0133035	0.00765159	0.0153294	-0.010423	0.0180605	-0.0277549	0.00221309	0.0111176	-0.00355824	-0.0107863	0.00552058	-0.0119388	0.000760304	0.0289858	-0.00155524	0	0	-0.00397286	-0.00083964	-0.00299877
0.000295105	2010-11-17 03:30:00	0.0750533	0.0747582	-0.000295105	0.0077024	0.0349843	0.0128986	0.00736092	0.0149891	-0.0100433	0.0178989	-0.0272068	0.00222855	0.0112732	-0.00354078	-0.0106172	0.00533341	-0.0117001	0.000743888	0.0283906	-0.00155669	0	0	-0.00390407	-0.000476682	0.000295105
-0.000801511	2010-11-17 04:00:00	0.0715131	0.0723146	0.000801511	0.0077024	0.0331366	0.0124245	0.00693918	0.01442	-0.00965531	0.0176899	-0.0266326	0.00224512	0.0108873	-0.00356843	-0.0102121	0.00517108	-0.0115096	0.000725903	0.0277948	-0.00155884	0	0	-0.00365564	-2.9649e-05	-0.000801511
-1.4437e-05	2010-11-17 04:30:00	0.070097	0.0701114	1.4437e-05	0.0077024	0.0319183	0.0118682	0.00650866	0.0136909	-0.00931801	0.0174415	-0.0260404	0.00226264	0.0102346	-0.00361168	-0.00980937	0.00506008	-0.0113746	0.000709871	0.0272136	-0.00156172	0	0	-0.00324499	0.00046141	-1.4437e-05
0.00103105	2010-11-17 05:00:00	0.0693889	0.0683578	-0.00103105	0.0077024	0.0304907	0.0111611	0.00603078	0.0128602	-0.0090231	0.0171713	-0.0254511	0.00228155	0.0103807	-0.00357133	-0.009408	0.00497939	-0.0112689	0.000693182	0.0266401	-0.00156514	0	0	-0.0026988	0.000952667	0.00103105
0.000192744	2010-11-17 05:30:00	0.0651406	0.0649479	-0.000192744	0.0077024	0.0277616	0.0103215	0.00547749	0.0119401	-0.00880062	0.0168864	-0.0248676	0.00230157	0.0102585	-0.00349048	-0.00883004	0.00491413	-0.0111526	0.000673852	0.0260735	-0.00157058	0	0	-0.00205113	0.00139985	0.000192744
-0.000262527	2010-11-17 06:00:00	0.0608923	0.0611548	0.000262527	0.0077024	0.0255771	0.00942624	0.00490712	0.0109066	-0.00861001	0.0165951	-0.0242661	0.00232388	0.00924213	-0.00340495	-0.00813006	0.00485164	-0.0109987	0.000653086	0.0255358	-0.00157691	0	0	-0.00134114	0.00176157	-0.000262527
-0.000938345	2010-11-17 06:30:00	0.0573521	0.0582904	0.000938345	0.0077024	0.023771	0.00857855	0.00436847	0.00985789	-0.00849073	0.0163105	-0.0236849	0.0023462	0.00887848	-0.00329055	-0.00744158	0.00479773	-0.0108611	0.000634797	0.0250054	-0.00158391	0	0	-0.000610559	0.00200236	-0.000938345
0.000681541	2010-11-17 07:00:00	0.0552279	0.0545464	-0.000681541	0.0077024	0.0213773	0.00757462	0.00386985	0.00887412	-0.00839918	0.0160295	-0.0231077	0.00236826	0.00842432	-0.00314413	-0.00677498	0.00470028	-0.0106439	0.000617121	0.0244765	-0.00159223	0	0	9.90545e-05	0.00209522	0.000681541
-0.00159159	2010-11-17 07:30:00	0.0474394	0.049031	0.00159159	0.0077024	0.0177236	0.00663935	0.00349815	0.00804286	-0.00834367	0.0157261	-0.0225433	0.0023903	0.00735719	-0.00296101	-0.00620165	0.00461708	-0.0103961	0.000597975	0.0240108	-0.00160151	0	0	0.000748851	0.0020235	-0.00159159
-0.000470035	2010-11-17 08:00:00	0.0446072	0.0450772	0.000470035	0.0077024	0.0157915	0.00591059	0.00320698	0.00720467	-0.00830953	0.0154092	-0.0220114	0.00241282	0.00626624	-0.00279931	-0.00573021	0.0045542	-0.010157	0.000578685	0.0235714	-0.00161097	0	0	0.00130507	0.00178203	-0.000470035
-0.000241773	2010-11-17 08:30:00	0.0431911	0.0434329	0.000241773	0.0077024	0.0146577	0.00552891	0.00293973	0.00645281	-0.00832794	0.015107	-0.0215103	0.00243526	0.00639962	-0.00255434	-0.00522495	0.00449686	-0.00988942	0.000559575	0.023163	-0.00162132	0	0	0.001741	0.00137735	-0.000241773
-0.000160895	2010-11-17 09:00:00	0.041775	0.0419359	0.000160895	0.0077024	0.0142792	0.00506019	0.00280671	0.00603812	-0.00837636	0.0148069	-0.0210451	0.00245659	0.00582794	-0.00228626	-0.00481164	0.00446184	-0.00954326	0.000541351	0.0227838	-0.00163237	0	0	0.00203849	0.000827231	-0.000160895
-0.000876458	2010-11-17 09:30:00	0.0382347	0.0391112	0.000876458	0.0077024	0.0125578	0.00463094	0.00282965	0.00593098	-0.00842663	0.0144755	-0.020592	0.00247612	0.00534837	-0.002067	-0.00463216	0.00441315	-0.00918995	0.000525509	0.0224248	-0.00164449	0	0	0.00218881	0.000159408	-0.000876458
-0.00139991	2010-11-17 10:00:00	0.0346945	0.0360944	0.00139991	0.0077024	0.0110455	0.00445036	0.00307518	0.00604126	-0.00847241	0.0141765	-0.0201761	0.00249595	0.00446227	-0.00196247	-0.00484655	0.00438316	-0.00879721	0.000510442	0.0220617	-0.0016583	0	0	0.00219305	-0.000590261	-0.00139991
-0.000851832	2010-11-17 10:30:00	0.0354025	0.0362543	0.000851832	0.0077024	0.0115071	0.00479688	0.00348496	0.00632108	-0.00847463	0.0138657	-0.0197585	0.00251586	0.00418912	-0.00181112	-0.00531467	0.0043566	-0.00837474	0.000496899	0.0217435	-0.00167365	0	0	0.00206174	-0.00138008	-0.000851832
-0.000915072	2010-11-17 11:00:00	0.0389428	0.0398579	0.000915072	0.0077024	0.0140269	0.00552238	0.00392378	0.00680571	-0.00842283	0.0135222	-0.0193884	0.00253459	0.00479257	-0.0016124	-0.00582899	0.00425387	-0.00785415	0.000485388	0.0214361	-0.00169021	0	0	0.00181407	-0.00216511	-0.000915072
-0.000604446	2010-11-17 11:30:00	0.042483	0.0430874	0.000604446	0.0077024	0.0160007	0.00626952	0.00431062	0.00750084	-0.00832335	0.0131621	-0.0190392	0.00255392	0.005396	-0.00146462	-0.00626131	0.00411896	-0.00733417	0.000475527	0.02115	-0.00170709	0	0	0.00147645	-0.0028998	-0.000604446
-0.00145078	2010-11-17 12:00:00	0.0446072	0.046058	0.00145078	0.0077024	0.0178067	0.00695826	0.00464596	0.00826907	-0.00814434	0.0128264	-0.0187156	0.00257264	0.00598039	-0.00148969	-0.00661207	0.0039516	-0.00688356	0.000467148	0.0209067	-0.00172419	0	0	0.00108074	-0.00354071	-0.00145078
-0.00144804	2010-11-17 12:30:00	0.0467313	0.0481793	0.00144804	0.0077024	0.0194866	0.00754646	0.00492151	0.00891946	-0.00792294	0.012502	-0.0184325	0.0025912	0.00613919	-0.00165754	-0.00694625	0.0037651	-0.00647716	0.000459061	0.0207107	-0.00174123	0	0	0.000662108	-0.00404888	-0.00144804
-5.58926e-05	2010-11-17 13:00:00	0.0502716	0.0503275	5.58926e-05	0.0077024	0.0208727	0.00805518	0.0051253	0.00946586	-0.00766063	0.0121588	-0.0181975	0.00260962	0.00679186	-0.00184041	-0.00721325	0.00352313	-0.00617103	0.00045044	0.0205487	-0.00175842	0	0	0.000256749	-0.00439206	-5.58926e-05
-8.21765e-05	2010-11-17 13:30:00	0.0516877	0.0517699	8.21765e-05	0.0077024	0.0221326	0.00843416	0.00523757	0.00985534	-0.00733001	0.0118122	-0.0179963	0.00262824	0.00695383	-0.00199184	-0.0074157	0.00326529	-0.00593972	0.000441995	0.0204035	-0.00177672	0	0	-0.00010054	-0.0045465	-8.21765e-05
0.000108886	2010-11-17 14:00:00	0.0531038	0.0529949	-0.000108886	0.0077024	0.0229726	0.00870447	0.00525417	0.0100879	-0.00695588	0.0114548	-0.0178274	0.00264562	0.00732384	-0.00210599	-0.00753969	0.0030224	-0.00576926	0.000433075	0.0202647	-0.00179594	0	0	-0.000378653	-0.00449822	0.000108886
-0.00110411	2010-11-17 14:30:00	0.0523957	0.0534998	0.00110411	0.0077024	0.0233926	0.00879206	0.00514752	0.0101081	-0.00656451	0.0111164	-0.0176813	0.00266228	0.00746992	-0.00222071	-0.00753572	0.0028081	-0.00565434	0.000424979	0.0201441	-0.00181589	0	0	-0.000552288	-0.0042439	-0.00110411
-0.000726941	2010-11-17 15:00:00	0.0523957	0.0531226	0.000726941	0.0077024	0.0232249	0.0087207	0.00489736	0.00989632	-0.00614424	0.0108066	-0.017549	0.00267917	0.00754138	-0.00232492	-0.00742035	0.00254556	-0.0056719	0.000416091	0.0200345	-0.00183703	0	0	-0.000603725	-0.00379117	-0.000726941
-0.0015411	2010-11-17 15:30:00	0.0509796	0.0525207	0.0015411	0.0077024	0.0228049	0.00839256	0.00453126	0.00946462	-0.00570407	0.0105044	-0.0174452	0.00269627	0.00782723	-0.00240391	-0.00720287	0.00228667	-0.00577024	0.000407171	0.0199715	-0.00185954	0	0	-0.000524157	-0.00315837	-0.0015411
-0.000388948	2010-11-17 16:00:00	0.0502716	0.0506605	0.000388948	0.0077024	0.0216711	0.00784709	0.00410904	0.00889743	-0.00524591	0.0102279	-0.0173773	0.00271464	0.00753503	-0.0024546	-0.00697455	0.00213735	-0.00587777	0.000399987	0.0199191	-0.00188222	0	0	-0.000314485	-0.00237374	-0.000388948
-0.000270821	2010-11-17 16:30:00	0.0474394	0.0477102	0.000270821	0.0077024	0.0195713	0.00708698	0.00362701	0.00814432	-0.00483056	0.00998053	-0.0173292	0.00273295	0.00723333	-0.00247578	-0.0066848	0.0020775	-0.00602032	0.000392638	0.0198676	-0.001906	0	0	1.44961e-05	-0.00147414	-0.000270821
-0.000567816	2010-11-17 17:00:00	0.0438991	0.0444669	0.000567816	0.0077024	0.0171775	0.00634255	0.00313254	0.00726769	-0.00448087	0.00975474	-0.0172949	0.00275135	0.00686014	-0.00246243	-0.00638973	0.00206201	-0.00621451	0.000385999	0.0198649	-0.0019318	0	0	0.000442555	-0.000503217	-0.000567816
0.000169612	2010-11-17 17:30:00	0.042483	0.0423134	-0.000169612	0.0077024	0.0156653	0.00552676	0.00270153	0.00638097	-0.00419723	0.00954337	-0.0172868	0.00277004	0.00672357	-0.00240123	-0.0061875	0.00207896	-0.00645324	0.000381186	0.0198918	-0.0019585	0	0	0.000941114	0.000490857	0.000169612
0.000161397	2010-11-17 18:00:00	0.0396508	0.0394894	-0.000161397	0.0077024	0.0133977	0.00472935	0.00231054	0.00557618	-0.00401529	0.00934262	-0.0173146	0.00278815	0.00648378	-0.00230389	-0.00596294	0.00217975	-0.00666435	0.000379487	0.0199129	-0.00198531	0	0	0.00147494	0.00145796	0.000161397
-5.87705e-05	2010-11-17 18:30:00	0.0361106	0.0361694	5.87705e-05	0.0077024	0.0107517	0.00398221	0.00203451	0.00489681	-0.00390463	0.00912745	-0.0173396	0.002806	0.00596769	-0.00222895	-0.00584071	0.00234059	-0.00680282	0.000378296	0.0199582	-0.00201293	0	0	0.00200432	0.00234883	-5.87705e-05
0.000619495	2010-11-17 19:00:00	0.0354025	0.034783	-0.000619495	0.0077024	0.00936565	0.00346538	0.00189417	0.0043504	-0.00386039	0.00891211	-0.0173784	0.00282371	0.00583112	-0.00214034	-0.00582038	0.00252607	-0.00688596	0.000378175	0.0200557	-0.00204211	0	0	0.00248769	0.00311801	0.000619495
-0.000347816	2010-11-17 19:30:00	0.0339864	0.0343342	0.000347816	0.0077024	0.00852571	0.00316587	0.00184584	0.00397038	-0.00389758	0.00869329	-0.0174532	0.00284187	0.00589305	-0.00204736	-0.00580181	0.0026835	-0.0068901	0.000378618	0.0201865	-0.00207374	0	0	0.00288438	0.00372661	-0.000347816
-0.00145101	2010-11-17 20:00:00	0.0325703	0.0340213	0.00145101	0.0077024	0.00797956	0.0030253	0.00185731	0.00379329	-0.00401431	0.00847398	-0.0175524	0.00285929	0.00581842	-0.00196183	-0.00580557	0.00280372	-0.00685293	0.00038161	0.0203181	-0.00210693	0	0	0.00315751	0.00414483	-0.00145101
-0.00157291	2010-11-17 20:30:00	0.0325703	0.0341432	0.00157291	0.0077024	0.00785342	0.00304368	0.00194835	0.00379265	-0.00416592	0.00822946	-0.0176736	0.00287607	0.00582159	-0.0019164	-0.00582038	0.00290575	-0.00678895	0.00038582	0.0204585	-0.00213993	0	0	0.00327666	0.00435407	-0.00157291
-0.000793942	2010-11-17 21:00:00	0.0339864	0.0347803	0.000793942	0.0077024	0.00827342	0.00314423	0.00213505	0.00397793	-0.00434266	0.00798212	-0.0177954	0.00289056	0.00582477	-0.00190395	-0.00584845	0.00298166	-0.00669051	0.000390225	0.0206636	-0.00217318	0	0	0.00322025	0.00434828	-0.000793942
-0.000460776	2010-11-17 21:30:00	0.0346945	0.0351553	0.000460776	0.0077024	0.00839957	0.00335074	0.00244501	0.00439261	-0.00451977	0.00775551	-0.0179497	0.00290468	0.00589305	-0.00188996	-0.00600095	0.00301604	-0.00656255	0.000393916	0.020921	-0.00220829	0	0	0.00297731	0.00413464	-0.000460776
-0.000529011	2010-11-17 22:00:00	0.0354025	0.0359315	0.000529011	0.0077024	0.00911335	0.00373727	0.00287505	0.00497682	-0.00471716	0.00751481	-0.0181538	0.0029171	0.00589305	-0.00189368	-0.00623125	0.00300844	-0.00642843	0.000396412	0.0211833	-0.00224407	0	0	0.00254865	0.00373323	-0.000529011
-5.7634e-05	2010-11-17 22:30:00	0.0375267	0.0375843	5.7634e-05	0.0077024	0.0106671	0.00443628	0.00337684	0.00568896	-0.004892	0.00728205	-0.0183806	0.00292654	0.00582477	-0.00190177	-0.00651548	0.00296433	-0.006297	0.000398978	0.021461	-0.00228125	0	0	0.00194725	0.00317597	-5.7634e-05
-0.000995231	2010-11-17 23:00:00	0.0396508	0.040646	0.000995231	0.0077024	0.0130608	0.00528126	0.00390304	0.00653156	-0.00499139	0.00708625	-0.0186149	0.00293462	0.00621066	-0.00190395	-0.00684967	0.00291036	-0.00615109	0.000401107	0.0217517	-0.0023189	0	0	0.00119773	0.00250446	-0.000995231
-0.000258271	2010-11-17 23:30:00	0.0438991	0.0441574	0.000258271	0.0077024	0.0157068	0.00617923	0.00440166	0.00748066	-0.00501462	0.00693356	-0.0188736	0.0029422	0.00672039	-0.00191139	-0.00713368	0.00281924	-0.00601967	0.000403761	0.0220746	-0.00235652	0	0	0.000335097	0.00176727	-0.000258271
0.000272601	2010-11-18	0.0467313	0.0464587	-0.000272601	0.0077024	0.0176806	0.00700584	0.00488002	0.00846633	-0.00495679	0.00679928	-0.0191555	0.00294762	0.00687284	-0.001981	-0.00743449	0.00270353	-0.00593102	0.000405972	0.0224285	-0.00239459	0	0	-0.000597285	0.0010165	0.000272601
0.00123869	2010-11-18 00:30:00	0.0502716	0.0490329	-0.00123869	0.0077024	0.0199066	0.00782433	0.0053308	0.00941355	-0.00481191	0.00669368	-0.019478	0.00295172	0.00709993	-0.0020836	-0.00774082	0.00260841	-0.00591802	0.000408262	0.0228043	-0.00243249	0	0	-0.00155038	0.000304085	0.00123869
0.00148086	2010-11-18 01:00:00	0.0531038	0.0516229	-0.00148086	0.0077024	0.0220065	0.00859796	0.0057379	0.0102643	-0.004604	0.00659983	-0.0198248	0.00295414	0.00746992	-0.0021971	-0.00803965	0.00252508	-0.00592094	0.000411097	0.0232055	-0.00247072	0	0	-0.00247253	-0.000321952	0.00148086
0.00154136	2010-11-18 01:30:00	0.055936	0.0543946	-0.00154136	0.0077024	0.0241064	0.0093159	0.00608105	0.0110521	-0.00435408	0.0065534	-0.0201932	0.00295552	0.00791457	-0.00228232	-0.00834046	0.00246258	-0.00597225	0.000414587	0.0236219	-0.00250966	0	0	-0.00331282	-0.000821062	0.00154136
0.00149425	2010-11-18 02:00:00	0.0580601	0.0565659	-0.00149425	0.0077024	0.0257863	0.00993329	0.00637222	0.0117529	-0.00407039	0.00654659	-0.0205852	0.00295693	0.00813848	-0.00237465	-0.00864502	0.00240247	-0.00608496	0.000419157	0.0240529	-0.00255007	0	0	-0.00402433	-0.00116315	0.00149425
0.0014054	2010-11-18 02:30:00	0.0601843	0.0587789	-0.0014054	0.0077024	0.0274662	0.0104393	0.00659212	0.0123308	-0.00376945	0.0065504	-0.0209982	0.00295942	0.00836556	-0.00248379	-0.00896064	0.00237267	-0.00622751	0.00042483	0.0245035	-0.00259076	0	0	-0.00456718	-0.0013308	0.0014054
0.00209244	2010-11-18 03:00:00	0.0623084	0.060216	-0.00209244	0.0077024	0.0283062	0.0108659	0.00670854	0.0127279	-0.00346814	0.00656483	-0.0214303	0.00296122	0.00859583	-0.00258517	-0.00923692	0.00236816	-0.00639902	0.000430879	0.0249679	-0.0026324	0	0	-0.00491117	-0.00132055	0.00209244
0.00155463	2010-11-18 03:30:00	0.0637245	0.0621699	-0.00155463	0.0077024	0.0292723	0.0111627	0.0067371	0.0129724	-0.00317883	0.0065761	-0.0218804	0.00296431	0.00910874	-0.00267661	-0.00939827	0.00236119	-0.00659409	0.000437854	0.0254592	-0.00267546	0	0	-0.00503765	-0.00114306	0.00155463
0.00292073	2010-11-18 04:00:00	0.0665567	0.063636	-0.00292073	0.0077024	0.0299445	0.0112584	0.00665802	0.013043	-0.00291319	0.00659814	-0.0223497	0.00296814	0.00947557	-0.00276894	-0.00948535	0.00237344	-0.0068069	0.000445009	0.025976	-0.00271964	0	0	-0.00494072	-0.000822249	0.00292073
0.00301455	2010-11-18 04:30:00	0.0672648	0.0642503	-0.00301455	0.0077024	0.0299445	0.0111632	0.006515	0.0129976	-0.00270759	0.00662764	-0.0228439	0.00297117	0.00969948	-0.00287776	-0.00950746	0.00242703	-0.00705136	0.000453083	0.0265218	-0.00276385	0	0	-0.00462751	-0.000393348	0.00301455
0.00314209	2010-11-18 05:00:00	0.0665567	0.0634146	-0.00314209	0.0077024	0.0292723	0.0109275	0.00628412	0.0127399	-0.00258794	0.00667157	-0.0233612	0.0029734	0.009339	-0.0029869	-0.00943872	0.00248991	-0.00732209	0.000460897	0.0270757	-0.00280736	0	0	-0.00411763	9.98583e-05	0.00314209
0.000971168	2010-11-18 05:30:00	0.0637245	0.0627533	-0.000971168	0.0077024	0.0282646	0.0106626	0.00599344	0.0123151	-0.00256735	0.0067266	-0.0239007	0.00297459	0.00955339	-0.00306564	-0.00931782	0.00256439	-0.00761065	0.000467984	0.0276745	-0.00285081	0	0	-0.00344179	0.000608446	0.000971168
0.00135031	2010-11-18 06:00:00	0.0637245	0.0623742	-0.00135031	0.0077024	0.0278447	0.0101966	0.00566322	0.0117769	-0.00261354	0.00679971	-0.0244662	0.00297593	0.00962485	-0.00309426	-0.00910763	0.00265984	-0.00789437	0.000474332	0.0282835	-0.00289423	0	0	-0.00263971	0.00108211	0.00135031
0.00196746	2010-11-18 06:30:00	0.0623084	0.0603409	-0.00196746	0.0077024	0.0259971	0.00964572	0.00530396	0.0112236	-0.00275768	0.0068806	-0.0250537	0.00297821	0.00954068	-0.00310267	-0.00882185	0.00277863	-0.00814308	0.000481122	0.0289099	-0.00293743	0	0	-0.0017575	0.001473	0.00196746
0.00159816	2010-11-18 07:00:00	0.0594762	0.057878	-0.00159816	0.0077024	0.024191	0.00898887	0.00506429	0.0107282	-0.00298548	0.00698701	-0.0256576	0.00298048	0.00909921	-0.00310202	-0.00861961	0.00291548	-0.00836508	0.000486932	0.0295502	-0.00298097	0	0	-0.000844669	0.0017393	0.00159816
0.00112233	2010-11-18 07:30:00	0.0573521	0.0562298	-0.00112233	0.0077024	0.0229311	0.00847204	0.00487246	0.0102184	-0.00327594	0.00711879	-0.0262741	0.00298217	0.00894676	-0.00308124	-0.00841362	0.0030337	-0.00856979	0.000492893	0.030202	-0.00302555	0	0	4.90497e-05	0.0018483	0.00112233
0.00221112	2010-11-18 08:00:00	0.055936	0.0537249	-0.00221112	0.0077024	0.021125	0.00815145	0.00478362	0.00983834	-0.0036163	0.00727959	-0.0268988	0.00298241	0.00836239	-0.00301907	-0.00832499	0.00314533	-0.00872556	0.000499231	0.0308553	-0.00307103	0	0	0.000876754	0.00177879	0.00221112
0.00361264	2010-11-18 08:30:00	0.0580601	0.0544475	-0.00361264	0.0077024	0.0217127	0.00795249	0.0048112	0.00964927	-0.00399831	0.00746276	-0.0275241	0.00298279	0.00851166	-0.0029252	-0.00834179	0.00327309	-0.00883711	0.000506469	0.0315064	-0.00311697	0	0	0.00159723	0.00152253	0.00361264
0.00205041	2010-11-18 09:00:00	0.0552279	0.0531775	-0.00205041	0.0077024	0.0205789	0.00792059	0.00489808	0.00963414	-0.00439418	0.00767096	-0.02815	0.00298188	0.00827505	-0.00283093	-0.00840875	0.0034053	-0.00888524	0.000513988	0.032167	-0.0031639	0	0	0.00217736	0.00108481	0.00205041
0.00187509	2010-11-18 09:30:00	0.0552279	0.0533528	-0.00187509	0.0077024	0.0205789	0.00798924	0.00517582	0.00993727	-0.00480244	0.00789757	-0.0287741	0.0029791	0.00828775	-0.00277652	-0.00869718	0.00353048	-0.00890869	0.000522515	0.0328443	-0.00321166	0	0	0.00259394	0.000484036	0.00187509
0.00124632	2010-11-18 10:00:00	0.055936	0.0546897	-0.00124632	0.0077024	0.0214189	0.00829901	0.00562148	0.0104465	-0.00522345	0.00814209	-0.0294185	0.00297489	0.00850214	-0.00271864	-0.00917657	0.00362542	-0.00890946	0.00053277	0.0335449	-0.00325948	0	0	0.00283489	-0.000249533	0.00124632
0.0007208	2010-11-18 10:30:00	0.0573521	0.0566313	-0.0007208	0.0077024	0.0225526	0.00891855	0.00619454	0.0112305	-0.00562494	0.00839008	-0.0300826	0.00297012	0.00880384	-0.00271242	-0.00984715	0.00371113	-0.00886624	0.000544859	0.0342293	-0.00330714	0	0	0.00289967	-0.00107583	0.0007208
0.00121149	2010-11-18 11:00:00	0.0608923	0.0596808	-0.00121149	0.0077024	0.0246941	0.00983218	0.00691525	0.0122829	-0.00597388	0.00863395	-0.0307497	0.00296358	0.00883242	-0.00271331	-0.0106868	0.00378292	-0.00881091	0.000558071	0.0349205	-0.00335429	0	0	0.00279901	-0.00194759	0.00121149
0.000620747	2010-11-18 11:30:00	0.0658487	0.065228	-0.000620747	0.0077024	0.0280539	0.0109842	0.0076489	0.0134734	-0.00625414	0.00886023	-0.031415	0.00295543	0.00994243	-0.00277799	-0.011574	0.00383329	-0.00874368	0.000572289	0.0356269	-0.00340123	0	0	0.00255395	-0.00281335	0.000620747
0.0019459	2010-11-18 12:00:00	0.0722211	0.0702752	-0.0019459	0.0077024	0.0309937	0.0122558	0.00833887	0.0147584	-0.00648302	0.0091006	-0.0320965	0.0029467	0.0108381	-0.0028852	-0.0124205	0.00383504	-0.00867398	0.000587429	0.0363514	-0.00344756	0	0	0.00219425	-0.00362066	0.0019459
0.00171063	2010-11-18 12:30:00	0.0778855	0.0761749	-0.00171063	0.0077024	0.0349412	0.0134743	0.00897318	0.0160655	-0.00663569	0.00931926	-0.0328041	0.00293782	0.0117401	-0.00308198	-0.0132038	0.00380448	-0.00868972	0.000603222	0.0370853	-0.00349361	0	0	0.00175628	-0.00431922	0.00171063
0.00294256	2010-11-18 13:00:00	0.0835499	0.0806073	-0.00294256	0.0077024	0.0377134	0.014595	0.00948425	0.0172522	-0.0067092	0.00953112	-0.0335257	0.0029286	0.0125579	-0.00334684	-0.0138589	0.00373489	-0.00876719	0.000619114	0.03782	-0.00354035	0	0	0.00128052	-0.00486388	0.00294256
0.00249502	2010-11-18 13:30:00	0.0870902	0.0845952	-0.00249502	0.0077024	0.0403594	0.0155038	0.0098955	0.0183059	-0.0067163	0.00975359	-0.0342635	0.00291751	0.0132391	-0.00365067	-0.0144084	0.00367446	-0.00891177	0.0006351	0.0385546	-0.00358719	0	0	0.000808861	-0.00521729	0.00249502
0.00196526	2010-11-18 14:00:00	0.0899224	0.0879571	-0.00196526	0.0077024	0.0424592	0.0162563	0.0102033	0.0191429	-0.0066491	0.00997589	-0.0350187	0.00290519	0.0139791	-0.00393209	-0.0148648	0.0036043	-0.00914357	0.000650726	0.03929	-0.00363374	0	0	0.000381789	-0.00535202	0.00196526
0.00131594	2010-11-18 14:30:00	0.0920466	0.0907307	-0.00131594	0.0077024	0.0442653	0.0168445	0.0103914	0.0197668	-0.0065549	0.0101987	-0.0357652	0.0028935	0.0145667	-0.00420325	-0.0152118	0.00351639	-0.00946021	0.000666434	0.0400107	-0.00368042	0	0	3.57105e-05	-0.0052522	0.00131594
0.00187559	2010-11-18 15:00:00	0.0941707	0.0922951	-0.00187559	0.0077024	0.0452314	0.0172289	0.0104522	0.0201518	-0.00641642	0.0104323	-0.0365244	0.0028821	0.0149335	-0.00444021	-0.0154993	0.00345641	-0.00985565	0.000682397	0.0407185	-0.00372682	0	0	-0.000199516	-0.00491444	0.00187559
0.00308814	2010-11-18 15:30:00	0.0970029	0.0939148	-0.00308814	0.0077024	0.0461975	0.0174225	0.0103892	0.0203144	-0.00625656	0.0106807	-0.0372756	0.00287083	0.0154528	-0.00464297	-0.0157257	0.00342899	-0.0103329	0.000698659	0.0414139	-0.00377277	0	0	-0.000302623	-0.00434818	0.00308814
0.00268631	2010-11-18 16:00:00	0.0970029	0.0943166	-0.00268631	0.0077024	0.0461975	0.0173857	0.010254	0.0203006	-0.00609183	0.0109548	-0.0380192	0.00286053	0.0156735	-0.00479505	-0.0158815	0.00342543	-0.0108287	0.000715361	0.0421189	-0.00381825	0	0	-0.000262462	-0.00357529	0.00268631
0.0039036	2010-11-18 16:30:00	0.098419	0.0945154	-0.0039036	0.0077024	0.0459037	0.0171527	0.0100788	0.0201632	-0.00594212	0.0112432	-0.0387622	0.00285111	0.0159689	-0.00492319	-0.0160654	0.00350501	-0.0113816	0.000732276	0.0428601	-0.00386357	0	0	-7.88949e-05	-0.00262911	0.0039036
0.00424584	2010-11-18 17:00:00	0.097711	0.0934652	-0.00424584	0.0077024	0.0446438	0.0168403	0.00985572	0.0198449	-0.00583972	0.0115423	-0.039536	0.00284245	0.0159721	-0.00502643	-0.016171	0.00363134	-0.0119507	0.000750152	0.0435882	-0.00390879	0	0	0.000237004	-0.00155274	0.00424584
0.00277893	2010-11-18 17:30:00	0.0962949	0.093516	-0.00277893	0.0077024	0.0440976	0.0165434	0.00964827	0.0194706	-0.00581162	0.0118451	-0.0403115	0.00283383	0.0161928	-0.00511446	-0.0162992	0.00383654	-0.0125281	0.000769246	0.0443281	-0.0039537	0	0	0.00066348	-0.000396905	0.00277893
0.00242699	2010-11-18 18:00:00	0.0955868	0.0931598	-0.00242699	0.0077024	0.0432577	0.016178	0.00946473	0.0190937	-0.00585818	0.0121513	-0.0410789	0.00282572	0.0162118	-0.00516702	-0.0164422	0.00409005	-0.0130889	0.000789783	0.0450758	-0.00399813	0	0	0.00116935	0.000782701	0.00242699
0.00346714	2010-11-18 18:30:00	0.0962949	0.0928278	-0.00346714	0.0077024	0.0419562	0.0158044	0.00930512	0.0187818	-0.00599369	0.0124542	-0.0418578	0.00281824	0.0166247	-0.00521213	-0.0165534	0.00438078	-0.0136353	0.000810641	0.0458395	-0.00404225	0	0	0.00171589	0.00192844	0.00346714
0.00284106	2010-11-18 19:00:00	0.0948788	0.0920377	-0.00284106	0.0077024	0.040864	0.0154865	0.00921676	0.0185038	-0.00622901	0.0127566	-0.0426478	0.00281173	0.0163548	-0.0052718	-0.0167021	0.00470169	-0.0141093	0.000831844	0.04661	-0.00408551	0	0	0.00225935	0.00298391	0.00284106
0.00329613	2010-11-18 19:30:00	0.0962949	0.0929988	-0.00329613	0.0077024	0.0407378	0.0153433	0.00920065	0.0183104	-0.00654762	0.0130409	-0.0434442	0.00280511	0.0167184	-0.00530728	-0.0168319	0.0050377	-0.0145477	0.00085344	0.0474048	-0.00412839	0	0	0.00275378	0.00389724	0.00329613
0.00303005	2010-11-18 20:00:00	0.0962949	0.0932649	-0.00303005	0.0077024	0.0403178	0.0152611	0.00920017	0.0181938	-0.00694015	0.0133176	-0.0442551	0.0027983	0.0168026	-0.00534892	-0.0168988	0.00533431	-0.0148853	0.000875293	0.0481832	-0.00417158	0	0	0.0031542	0.00462411	0.00303005
0.00264963	2010-11-18 20:30:00	0.0962949	0.0936453	-0.00264963	0.0077024	0.040024	0.0152584	0.00930316	0.0182801	-0.00738857	0.0135836	-0.045037	0.00279016	0.016874	-0.005376	-0.0170047	0.0055986	-0.0151893	0.000897338	0.0489935	-0.00421469	0	0	0.00341974	0.00513061	0.00264963
0.00227069	2010-11-18 21:00:00	0.0970029	0.0947322	-0.00227069	0.0077024	0.0406117	0.015306	0.00954917	0.0185523	-0.00785763	0.0138464	-0.0458427	0.00278104	0.0169518	-0.00543785	-0.0171795	0.00582323	-0.0154415	0.000920192	0.0497921	-0.00425694	0	0	0.00351666	0.00539536	0.00227069
0.0028188	2010-11-18 21:30:00	0.097711	0.0948922	-0.0028188	0.0077024	0.0403178	0.0155865	0.00991527	0.0190181	-0.00836045	0.014109	-0.0466512	0.00277209	0.0169423	-0.00548296	-0.0174377	0.00601323	-0.0156553	0.000941446	0.0506279	-0.00429818	0	0	0.00342093	0.0054111	0.0028188
0.00193351	2010-11-18 22:00:00	0.0991271	0.0971936	-0.00193351	0.0077024	0.0417455	0.0161239	0.0104207	0.0196792	-0.0088565	0.0143681	-0.0474697	0.00276154	0.0172472	-0.00551748	-0.0177794	0.00616125	-0.0158337	0.00096176	0.0515118	-0.0043384	0	0	0.00312025	0.00518527	0.00193351
0.00130101	2010-11-18 22:30:00	0.101251	0.0999502	-0.00130101	0.0077024	0.0437192	0.0169397	0.0109984	0.0205098	-0.00933228	0.0146421	-0.0483339	0.0027486	0.0174028	-0.00552711	-0.018162	0.00627695	-0.0159946	0.000980886	0.0524017	-0.0043777	0	0	0.00261537	0.00473977	0.00130101
0.000625779	2010-11-18 23:00:00	0.104791	0.104166	-0.000625779	0.0077024	0.046659	0.0178852	0.0116437	0.0215982	-0.00975965	0.0149378	-0.0492126	0.00273635	0.0179936	-0.00556939	-0.0185872	0.00636757	-0.0161203	0.000999182	0.0532782	-0.00441643	0	0	0.00192047	0.00410962	0.000625779
0.00180117	2010-11-18 23:30:00	0.10904	0.107239	-0.00180117	0.0077024	0.0489266	0.0188681	0.0123129	0.0228082	-0.010118	0.0152558	-0.050074	0.00272436	0.0181492	-0.00563682	-0.0190461	0.00646663	-0.0162545	0.00101692	0.054188	-0.0044546	0	0	0.00106271	0.00334079	0.00180117
0.00134496	2010-11-19	0.11258	0.111235	-0.00134496	0.0077024	0.0518664	0.0200174	0.0130066	0.0240932	-0.0103978	0.0155837	-0.0509678	0.00271235	0.0186034	-0.00575437	-0.0195398	0.00651552	-0.0164028	0.00103383	0.055087	-0.004492	0	0	8.08269e-05	0.00248716	0.00134496
0.00148378	2010-11-19 00:30:00	0.116828	0.115345	-0.00148378	0.0077024	0.0549739	0.021183	0.0136965	0.0253618	-0.0105963	0.0159197	-0.0518553	0.00269998	0.0189797	-0.00586691	-0.0200168	0.00657576	-0.0165719	0.00104911	0.0560091	-0.00452909	0	0	-0.000977071	0.00160683	0.00148378
0.00276861	2010-11-19 01:00:00	0.122493	0.119724	-0.00276861	0.0077024	0.0579984	0.0223723	0.0142554	0.0265674	-0.0106949	0.0162628	-0.0527584	0.0026878	0.0197134	-0.00599877	-0.0203806	0.00662709	-0.0167553	0.00106455	0.0569246	-0.00456588	0	0	-0.00205641	0.000758126	0.00276861
0.00156211	2010-11-19 01:30:00	0.125325	0.123763	-0.00156211	0.0077024	0.0609383	0.0234217	0.0147426	0.0276817	-0.0107347	0.0166206	-0.0536783	0.00267548	0.0203009	-0.00613897	-0.0206847	0.00668726	-0.0169597	0.00107908	0.0578163	-0.00460294	0	0	-0.00309954	-4.52052e-06	0.00156211
0.00261741	2010-11-19 02:00:00	0.130281	0.127664	-0.00261741	0.0077024	0.0641719	0.0242748	0.0150982	0.028639	-0.0107204	0.0169969	-0.0545826	0.00266322	0.0206154	-0.00630842	-0.0208945	0.00673847	-0.0172061	0.00109341	0.0587063	-0.00464008	0	0	-0.00404941	-0.000634476	0.00261741
0.00152644	2010-11-19 02:30:00	0.130281	0.128755	-0.00152644	0.0077024	0.0649704	0.0249506	0.01533	0.0293934	-0.0106607	0.0174014	-0.0554944	0.00265131	0.0206773	-0.00646826	-0.021041	0.00677968	-0.0174917	0.00110728	0.0595739	-0.00467711	0	0	-0.00485321	-0.00109624	0.00152644
0.00228825	2010-11-19 03:00:00	0.133822	0.131533	-0.00228825	0.0077024	0.0670702	0.0253798	0.0154943	0.0299473	-0.0105785	0.0177914	-0.0563853	0.00264058	0.0212617	-0.0066213	-0.0212116	0.00682211	-0.0177833	0.00112169	0.0604299	-0.00471415	0	0	-0.00546584	-0.00136798	0.00228825
0.00290152	2010-11-19 03:30:00	0.135238	0.132336	-0.00290152	0.0077024	0.0676164	0.0257112	0.0156019	0.0303393	-0.0104727	0.0181779	-0.0572751	0.00263101	0.0212617	-0.00671831	-0.0214033	0.00688009	-0.0180901	0.00113685	0.0612837	-0.00475102	0	0	-0.00585276	-0.00144307	0.00290152
0.00368341	2010-11-19 04:00:00	0.137362	0.133678	-0.00368341	0.0077024	0.0684563	0.0258491	0.0156466	0.0305958	-0.0103804	0.0185608	-0.0581562	0.00262197	0.0214887	-0.00680385	-0.0216424	0.00695006	-0.0184073	0.00115118	0.0621558	-0.00478738	0	0	-0.00599231	-0.00133048	0.00368341
0.00121109	2010-11-19 04:30:00	0.135238	0.134027	-0.00121109	0.0077024	0.0684563	0.026008	0.0156029	0.0306544	-0.0103249	0.0189366	-0.0590477	0.00261319	0.0213554	-0.00684799	-0.0218079	0.00702687	-0.0187285	0.00116542	0.0630161	-0.00482307	0	0	-0.00587701	-0.00105394	0.00121109
0.000591875	2010-11-19 05:00:00	0.135946	0.135354	-0.000591875	0.0077024	0.069044	0.0260161	0.0155119	0.0305946	-0.0103418	0.0193161	-0.0599497	0.00260542	0.0216571	-0.00690619	-0.0220062	0.00712483	-0.0190663	0.00117948	0.0638948	-0.00485851	0	0	-0.00551403	-0.000650036	0.000591875
0.0022482	2010-11-19 05:30:00	0.138778	0.13653	-0.0022482	0.0077024	0.0690024	0.0259129	0.0152971	0.0303847	-0.0104214	0.0197098	-0.0608429	0.00259803	0.0223098	-0.00694597	-0.0220301	0.00724594	-0.0193824	0.00119282	0.0647805	-0.00489398	0	0	-0.00492465	-0.00016531	0.0022482
0.00411792	2010-11-19 06:00:00	0.139486	0.135368	-0.00411792	0.0077024	0.0677425	0.0255847	0.0150621	0.0301049	-0.0105708	0.0200856	-0.0617483	0.00259106	0.0219461	-0.00702585	-0.0219874	0.00741091	-0.0197005	0.00120568	0.0656896	-0.00492932	0	0	-0.00414281	0.000347395	0.00411792
0.00245625	2010-11-19 06:30:00	0.13807	0.135614	-0.00245625	0.0077024	0.0673225	0.025182	0.0148151	0.0297236	-0.0107903	0.0204722	-0.0626671	0.00258398	0.0223225	-0.00710921	-0.0219799	0.00758523	-0.0200182	0.00121791	0.0665949	-0.00496412	0	0	-0.00321283	0.000833026	0.00245625
0.00180899	2010-11-19 07:00:00	0.135238	0.133429	-0.00180899	0.0077024	0.0653488	0.0247662	0.0145437	0.0292333	-0.0111086	0.0208515	-0.0635894	0.00257648	0.0219461	-0.00716766	-0.0218667	0.00776639	-0.0203139	0.00123003	0.0674574	-0.00499941	0	0	-0.00218653	0.00123855	0.00180899
0.00114275	2010-11-19 07:30:00	0.13453	0.133387	-0.00114275	0.0077024	0.0649288	0.024337	0.0143679	0.0288463	-0.0114977	0.021238	-0.0644745	0.00256908	0.0221573	-0.0072063	-0.0218482	0.00793788	-0.0205769	0.00124243	0.0683004	-0.00503427	0	0	-0.00111986	0.00151699	0.00114275
0.000587841	2010-11-19 08:00:00	0.132405	0.131818	-0.000587841	0.0077024	0.0635427	0.0239159	0.0142479	0.0284985	-0.0119525	0.0216248	-0.0653365	0.00256197	0.0218778	-0.00719288	-0.0218612	0.00810724	-0.0208116	0.00125483	0.0691455	-0.00506873	0	0	-6.93733e-05	0.00163095	0.000587841
0.000814432	2010-11-19 08:30:00	0.131697	0.130883	-0.000814432	0.0077024	0.0621151	0.0236639	0.0142547	0.0283573	-0.0124351	0.0220341	-0.0661938	0.0025542	0.0220763	-0.00718422	-0.0219397	0.00825319	-0.0209899	0.00126876	0.069981	-0.00510205	0	0	0.000911286	0.0015554	0.000814432
0.00198077	2010-11-19 09:00:00	0.133113	0.131133	-0.00198077	0.0077024	0.0621566	0.0235553	0.0145117	0.0284865	-0.0129616	0.0224641	-0.0670354	0.00254597	0.0218715	-0.00715464	-0.0223026	0.0083805	-0.0211164	0.00128463	0.0708256	-0.00513552	0	0	0.00177462	0.00127956	0.00198077
0.00149432	2010-11-19 09:30:00	0.133822	0.132327	-0.00149432	0.0077024	0.0625766	0.0237747	0.014922	0.0288917	-0.0134937	0.0228837	-0.0678822	0.00253698	0.0220922	-0.00713539	-0.0229042	0.00847537	-0.0212192	0.0013006	0.0716846	-0.00516868	0	0	0.00248205	0.000807601	0.00149432
0.00107979	2010-11-19 10:00:00	0.13453	0.13345	-0.00107979	0.0077024	0.0630381	0.0243834	0.0154508	0.0295452	-0.0140385	0.0233067	-0.0687355	0.00252742	0.0218905	-0.00713224	-0.023588	0.00855669	-0.0213038	0.00131829	0.0725653	-0.00520165	0	0	0.00300607	0.000158465	0.00107979
0.000726601	2010-11-19 10:30:00	0.138778	0.138051	-0.000726601	0.0077024	0.0654319	0.0252998	0.0161711	0.0305441	-0.0145518	0.0237263	-0.0696038	0.00251609	0.0229259	-0.00713321	-0.024513	0.0086404	-0.021371	0.00133811	0.0734658	-0.00523386	0	0	0.00333163	-0.000635491	0.000726601
0.00155733	2010-11-19 11:00:00	0.145858	0.144301	-0.00155733	0.0077024	0.0691701	0.026354	0.0169213	0.0317491	-0.0150242	0.0241487	-0.0704674	0.00250388	0.0241915	-0.00718908	-0.0254687	0.00872335	-0.0214356	0.00135848	0.0744032	-0.00526606	0	0	0.00345668	-0.00153066	0.00155733
0.000141786	2010-11-19 11:30:00	0.147982	0.147841	-0.000141786	0.0077024	0.0710177	0.0275671	0.0177174	0.0332074	-0.0154553	0.0245497	-0.0713746	0.00249076	0.0245615	-0.00734044	-0.0264049	0.00878642	-0.0215308	0.00138024	0.0753495	-0.00530029	0	0	0.00339194	-0.00247507	0.000141786
0.00138134	2010-11-19 12:00:00	0.155063	0.153682	-0.00138134	0.0077024	0.0748391	0.0288835	0.0185941	0.0347653	-0.0158099	0.0249325	-0.072291	0.00247633	0.0254047	-0.00759382	-0.0274743	0.00885085	-0.0217043	0.00140238	0.0762904	-0.00533465	0	0	0.00315981	-0.00341177	0.00138134
0.00275307	2010-11-19 12:30:00	0.16356	0.160807	-0.00275307	0.0077024	0.0791234	0.0303854	0.0193178	0.036148	-0.0161014	0.0253153	-0.0732139	0.00246183	0.0270896	-0.00785907	-0.0283199	0.00889271	-0.0219144	0.0014244	0.0772131	-0.00536885	0	0	0.0027926	-0.00428247	0.00275307
0.000445967	2010-11-19 13:00:00	0.166392	0.165946	-0.000445967	0.0077024	0.0825248	0.0317472	0.0199474	0.0375635	-0.0162845	0.0256982	-0.0741269	0.00244678	0.0276375	-0.00815724	-0.0289975	0.00892044	-0.0221324	0.00144639	0.0781142	-0.0054035	0	0	0.00233021	-0.00503114	0.000445967
-0.000947108	2010-11-19 13:30:00	0.17064	0.171587	0.000947108	0.0077024	0.0861369	0.0328495	0.0203877	0.0387508	-0.016403	0.0260813	-0.0750294	0.00243177	0.0288904	-0.00846009	-0.0294367	0.00893812	-0.0224886	0.00146841	0.0789956	-0.00543773	0	0	0.00181727	-0.00560748	-0.000947108
0.00234018	2010-11-19 14:00:00	0.177721	0.175381	-0.00234018	0.0077024	0.0887414	0.0337583	0.0206721	0.0396842	-0.0164356	0.0264762	-0.0759169	0.00241653	0.0295462	-0.00882294	-0.0296982	0.00891077	-0.0228737	0.00149029	0.0798703	-0.00547109	0	0	0.00130015	-0.00596994	0.00234018
0.00491685	2010-11-19 14:30:00	0.181969	0.177052	-0.00491685	0.0077024	0.0902105	0.0342092	0.0208395	0.0403736	-0.0163932	0.0268949	-0.0768119	0.0024016	0.0296431	-0.00914858	-0.0298821	0.0089129	-0.0233818	0.00151277	0.0807359	-0.00550242	0	0	0.000823795	-0.00608817	0.00491685
0.00268853	2010-11-19 15:00:00	0.181261	0.178572	-0.00268853	0.0077024	0.0910935	0.0346303	0.0209081	0.0408236	-0.0163204	0.0273036	-0.0776976	0.00238727	0.0301338	-0.00939613	-0.030066	0.00888794	-0.0239468	0.00153574	0.0816408	-0.00553168	0	0	0.00042874	-0.00594487	0.00268853
0.00251174	2010-11-19 15:30:00	0.181969	0.179457	-0.00251174	0.0077024	0.0921427	0.0347022	0.0209325	0.0410203	-0.0162258	0.0277276	-0.0786082	0.00237448	0.0300131	-0.00958369	-0.0303053	0.00893024	-0.0245335	0.0015569	0.0825599	-0.00556016	0	0	0.00014839	-0.00553682	0.00251174
0.00605855	2010-11-19 16:00:00	0.185509	0.179451	-0.00605855	0.0077024	0.0916812	0.0348266	0.0208331	0.0410644	-0.0161226	0.0281831	-0.079538	0.00236192	0.0301529	-0.00966833	-0.0304802	0.00903367	-0.0251683	0.00158008	0.0834646	-0.00558749	0	0	6.76394e-06	-0.00487514	0.00605855
0.00702938	2010-11-19 16:30:00	0.186925	0.179896	-0.00702938	0.0077024	0.0916812	0.0347341	0.0207458	0.0409824	-0.0160543	0.0286287	-0.0804672	0.00235039	0.0303863	-0.00974296	-0.0308143	0.00918929	-0.0257904	0.00160343	0.0843445	-0.00561536	0	0	1.68312e-05	-0.00398486	0.00702938
0.00711122	2010-11-19 17:00:00	0.188341	0.18123	-0.00711122	0.0077024	0.0919335	0.0345514	0.0206184	0.0408451	-0.0160637	0.0290922	-0.0813837	0.00233997	0.031039	-0.00977594	-0.0310984	0.00938565	-0.0264237	0.0016273	0.085207	-0.00564225	0	0	0.000179552	-0.00290358	0.00711122
0.00221317	2010-11-19 17:30:00	0.181969	0.179756	-0.00221317	0.0077024	0.0902536	0.0342973	0.0204588	0.0406302	-0.0160915	0.0295541	-0.0822938	0.00233062	0.0306785	-0.00985704	-0.0313735	0.0096765	-0.0270599	0.00165157	0.0860621	-0.00566806	0	0	0.000483688	-0.00167963	0.00221317
-0.00278759	2010-11-19 18:00:00	0.178429	0.181216	0.00278759	0.0077024	0.0904213	0.0340984	0.0202564	0.0402709	-0.0162023	0.0299927	-0.0831905	0.00232242	0.0313597	-0.00993295	-0.0316047	0.0100027	-0.0276671	0.00167499	0.0868687	-0.00569369	0	0	0.000906397	-0.000369487	-0.00278759
-0.00159914	2010-11-19 18:30:00	0.179845	0.181444	0.00159914	0.0077024	0.0895813	0.0338919	0.0199616	0.0397712	-0.0164215	0.030433	-0.0840582	0.00231544	0.0315773	-0.0100047	-0.0315599	0.0103996	-0.0281743	0.00169813	0.0876686	-0.00571773	0	0	0.00141461	0.000965172	-0.00159914
-0.00339586	2010-11-19 19:00:00	0.178429	0.181825	0.00339586	0.0077024	0.088826	0.0334286	0.0196631	0.0393458	-0.0167221	0.0308597	-0.0849115	0.00230954	0.0321458	-0.0101027	-0.0314889	0.0107865	-0.0286757	0.00172164	0.0884497	-0.00574132	0	0	0.00196712	0.00226082	-0.00339586
0.000465412	2010-11-19 19:30:00	0.181261	0.180795	-0.000465412	0.0077024	0.0872722	0.0328036	0.0193876	0.038899	-0.0171232	0.0312715	-0.0857265	0.00230509	0.0324221	-0.0102037	-0.0313422	0.0111094	-0.0291384	0.00174436	0.0892032	-0.00576375	0	0	0.00251723	0.00345555	0.000465412
-0.000514242	2010-11-19 20:00:00	0.177721	0.178235	0.000514242	0.0077024	0.0852139	0.0322711	0.0192306	0.038512	-0.0176028	0.0316767	-0.0865275	0.00230096	0.0316265	-0.0103238	-0.0312146	0.0114451	-0.0295212	0.00176828	0.089953	-0.00578425	0	0	0.00301587	0.00449262	-0.000514242
-0.00157572	2010-11-19 20:30:00	0.176305	0.17788	0.00157572	0.0077024	0.0848354	0.0319608	0.0192536	0.0382504	-0.0181244	0.0320878	-0.0873227	0.0022972	0.0313597	-0.0103462	-0.0313227	0.0117018	-0.0298493	0.00179209	0.090668	-0.00580234	0	0	0.00341494	0.00532367	-0.00157572
-0.00113969	2010-11-19 21:00:00	0.176305	0.177444	0.00113969	0.0077024	0.0839954	0.0318678	0.0194476	0.0382687	-0.0187015	0.0324562	-0.0880814	0.00229444	0.0312787	-0.0102997	-0.0315645	0.0118964	-0.0300531	0.00181463	0.0913597	-0.00581992	0	0	0.00367069	0.00591165	-0.00113969
-0.00163659	2010-11-19 21:30:00	0.176305	0.177941	0.00163659	0.0077024	0.0837016	0.0320132	0.0198169	0.0386273	-0.0192824	0.0328393	-0.0888105	0.0022931	0.0314058	-0.0102459	-0.0319771	0.0120442	-0.030197	0.00183766	0.0920281	-0.00583551	0	0	0.00374695	0.00623312	-0.00163659
-0.00339626	2010-11-19 22:00:00	0.177013	0.180409	0.00339626	0.0077024	0.0851292	0.0325533	0.0204295	0.0393413	-0.0198606	0.0332225	-0.0895159	0.00229208	0.0315836	-0.0102054	-0.0326683	0.0121599	-0.0303293	0.0018611	0.0926652	-0.00584939	0	0	0.00361785	0.00627973	-0.00339626
-0.00373499	2010-11-19 22:30:00	0.180553	0.184288	0.00373499	0.0077024	0.0875645	0.0334085	0.021158	0.0403427	-0.0204115	0.0336167	-0.0901911	0.00229311	0.0319759	-0.0101963	-0.0333925	0.0122411	-0.0304455	0.00188272	0.093272	-0.00586184	0	0	0.00327003	0.00605896	-0.00373499
-0.00128721	2010-11-19 23:00:00	0.186925	0.188213	0.00128721	0.0077024	0.0894967	0.0346346	0.0219353	0.0415862	-0.0209026	0.034006	-0.0908152	0.0022946	0.0326349	-0.0102318	-0.0341182	0.0123203	-0.0305394	0.00190294	0.0938801	-0.00587214	0	0	0.00270401	0.00559366	-0.00128721
-0.000704807	2010-11-19 23:30:00	0.194006	0.194711	0.000704807	0.0077024	0.0938642	0.035951	0.0227329	0.0429556	-0.0213138	0.0343743	-0.0914411	0.00229736	0.0336083	-0.0103499	-0.0347527	0.012425	-0.0306759	0.0019209	0.094437	-0.00588058	0	0	0.00193468	0.00492079	-0.000704807
-0.00522436	2010-11-20	0.194714	0.199938	0.00522436	0.0077024	0.0971825	0.0373366	0.0234234	0.0443522	-0.0216751	0.0347503	-0.0920327	0.0023012	0.0345564	-0.0105442	-0.0351828	0.0125386	-0.0308448	0.001937	0.0949443	-0.00588673	0	0	0.000990833	0.00408905	-0.00522436
-0.0033697	2010-11-20 00:30:00	0.201794	0.205164	0.0033697	0.0077024	0.100962	0.0385368	0.024054	0.0457582	-0.0219284	0.0351331	-0.0925751	0.00230671	0.0353059	-0.0107895	-0.0354684	0.0126566	-0.0310305	0.00195271	0.0954099	-0.00589218	0	0	-8.6295e-05	0.00315578	-0.0033697
0.000480373	2010-11-20 01:00:00	0.208875	0.208395	-0.000480373	0.0077024	0.103776	0.0396072	0.0245844	0.0470054	-0.0221092	0.0355052	-0.0930942	0.00231383	0.0354583	-0.0110339	-0.0355833	0.0127208	-0.031312	0.00196688	0.0958444	-0.00589554	0	0	-0.0012453	0.0021831	0.000480373
0.00026616	2010-11-20 01:30:00	0.211707	0.211441	-0.00026616	0.0077024	0.106422	0.0405663	0.0250393	0.0481001	-0.0221846	0.0358993	-0.0935745	0.00232128	0.0357537	-0.0112842	-0.0356483	0.0127424	-0.0315807	0.00198212	0.096276	-0.0058977	0	0	-0.00242768	0.00123372	0.00026616
-0.00031758	2010-11-20 02:00:00	0.213831	0.214149	0.00031758	0.0077024	0.109109	0.0413664	0.0254657	0.0490788	-0.022144	0.0363041	-0.0940345	0.00233115	0.0356886	-0.0114494	-0.0357621	0.0127881	-0.0318753	0.00199897	0.0966835	-0.0058984	0	0	-0.00357143	0.000366647	-0.00031758
-0.00107879	2010-11-20 02:30:00	0.214539	0.215618	0.00107879	0.0077024	0.110496	0.0420579	0.0258686	0.0499901	-0.0220656	0.0366836	-0.094491	0.00234175	0.0358284	-0.0115623	-0.036076	0.012783	-0.0321695	0.00201554	0.0970956	-0.00589809	0	0	-0.0046149	-0.000366956	-0.00107879
-0.00118145	2010-11-20 03:00:00	0.215955	0.217137	0.00118145	0.0077024	0.112008	0.0427147	0.0261842	0.050713	-0.0219244	0.0370965	-0.0949283	0.00235399	0.0356854	-0.0116149	-0.036362	0.0127623	-0.032467	0.00203081	0.0975077	-0.00589727	0	0	-0.00550077	-0.000927335	-0.00118145
-0.000657989	2010-11-20 03:30:00	0.218788	0.219446	0.000657989	0.0077024	0.113688	0.0433851	0.0264046	0.0512455	-0.02178	0.0375267	-0.095361	0.0023678	0.0359808	-0.0116401	-0.036642	0.0127627	-0.0328166	0.0020464	0.0979379	-0.00589364	0	0	-0.00617971	-0.00128894	-0.000657989
-0.00314399	2010-11-20 04:00:00	0.220204	0.223348	0.00314399	0.0077024	0.116208	0.04387	0.0265095	0.051664	-0.0216385	0.0379383	-0.0958059	0.00238311	0.036886	-0.0116494	-0.0368493	0.0128078	-0.0331531	0.00206059	0.0983592	-0.00588889	0	0	-0.00661359	-0.00144215	-0.00314399
-0.00308281	2010-11-20 04:30:00	0.220912	0.223995	0.00308281	0.0077024	0.116166	0.0440533	0.0263946	0.051836	-0.0215451	0.0383428	-0.0962525	0.00240127	0.0371527	-0.0116923	-0.0367656	0.0129274	-0.0335112	0.00207275	0.0987669	-0.00588326	0	0	-0.00677791	-0.0013939	-0.00308281
-0.00161819	2010-11-20 05:00:00	0.223036	0.224654	0.00161819	0.0077024	0.116586	0.0440111	0.0261725	0.0517598	-0.0214866	0.0387253	-0.0966794	0.00242253	0.0371559	-0.0118328	-0.0366241	0.0131043	-0.0339208	0.00208263	0.0991826	-0.00587687	0	0	-0.00666342	-0.00116693	-0.00161819
-0.00372686	2010-11-20 05:30:00	0.220912	0.224639	0.00372686	0.0077024	0.116795	0.0437279	0.0258142	0.0513407	-0.0215223	0.0390898	-0.0971098	0.00244641	0.0369574	-0.0119547	-0.0363474	0.0133277	-0.0343505	0.00209147	0.0995748	-0.00587009	0	0	-0.00627668	-0.000797998	-0.00372686
-0.00113631	2010-11-20 06:00:00	0.220912	0.222048	0.00113631	0.0077024	0.114486	0.0432327	0.0253166	0.0507155	-0.0216514	0.0394618	-0.0975408	0.00247293	0.0367954	-0.0120319	-0.0359741	0.0135878	-0.0347165	0.00210055	0.0999278	-0.00586243	0	0	-0.00563955	-0.000334923	-0.00113631
-3.66148e-05	2010-11-20 06:30:00	0.220204	0.22024	3.66148e-05	0.0077024	0.113058	0.0424223	0.0248028	0.049919	-0.0218578	0.0398199	-0.0979341	0.00250053	0.0367049	-0.0120248	-0.0355617	0.0138338	-0.0350355	0.00210927	0.100256	-0.00585471	0	0	-0.0047878	0.000167166	-3.66148e-05
-0.000222203	2010-11-20 07:00:00	0.216663	0.216886	0.000222203	0.0077024	0.110539	0.0415324	0.0243001	0.0490329	-0.0221239	0.0402104	-0.0982885	0.00252927	0.0361078	-0.0120027	-0.035161	0.014047	-0.0352853	0.00211691	0.100594	-0.00584666	0	0	-0.00376867	0.000650121	-0.000222203
-0.00138533	2010-11-20 07:30:00	0.212415	0.2138	0.00138533	0.0077024	0.108019	0.0406291	0.0238175	0.0481001	-0.0224673	0.0406268	-0.0986377	0.00255897	0.035741	-0.0119409	-0.0348025	0.0142365	-0.0354582	0.00212354	0.100972	-0.00583874	0	0	-0.00263787	0.00105727	-0.00138533
-0.00298093	2010-11-20 08:00:00	0.208167	0.211148	0.00298093	0.0077024	0.105793	0.0398527	0.0234104	0.0471844	-0.0229037	0.0410537	-0.0990141	0.00259035	0.0353647	-0.01181	-0.0344256	0.0143564	-0.0355304	0.00212963	0.101341	-0.0058284	0	0	-0.00145594	0.00133778	-0.00298093
-0.00268038	2010-11-20 08:30:00	0.206043	0.208723	0.00268038	0.0077024	0.103987	0.0391083	0.0230673	0.0463652	-0.0234009	0.0414799	-0.0993807	0.00262343	0.0348517	-0.0116772	-0.0340824	0.0144418	-0.0355488	0.00213441	0.101702	-0.00581593	0	0	-0.000284473	0.00145056	-0.00268038
-0.00327194	2010-11-20 09:00:00	0.20321	0.206482	0.00327194	0.0077024	0.101845	0.0384936	0.0228349	0.0457601	-0.0239398	0.0419179	-0.0997392	0.00265795	0.0347612	-0.0115376	-0.0338711	0.0145146	-0.0355234	0.00213855	0.102084	-0.00580222	0	0	0.000817741	0.00136738	-0.00327194
-0.00201831	2010-11-20 09:30:00	0.202502	0.204521	0.00201831	0.0077024	0.100627	0.0379373	0.0228018	0.0454066	-0.0245203	0.0423404	-0.100099	0.00269392	0.0341085	-0.0114238	-0.033883	0.0146185	-0.0354573	0.00214243	0.102439	-0.0057875	0	0	0.00179825	0.00107503	-0.00201831
-0.00222489	2010-11-20 10:00:00	0.201086	0.203311	0.00222489	0.0077024	0.0996608	0.037754	0.0229401	0.0453139	-0.0251462	0.0427446	-0.100435	0.00273167	0.0338068	-0.0112991	-0.0341118	0.0146929	-0.0353726	0.00214502	0.102765	-0.0057718	0	0	0.00261403	0.000576352	-0.00222489
-0.00115064	2010-11-20 10:30:00	0.201794	0.202945	0.00115064	0.0077024	0.0992823	0.0378703	0.0232298	0.0454601	-0.0257503	0.0431088	-0.10075	0.00277052	0.0336766	-0.0111834	-0.0345372	0.0147604	-0.0352511	0.00214644	0.103041	-0.00575565	0	0	0.00323383	-0.000109864	-0.00115064
-0.00151602	2010-11-20 11:00:00	0.203919	0.205435	0.00151602	0.0077024	0.100668	0.0383546	0.0236203	0.0458628	-0.0263094	0.0434513	-0.101032	0.00280975	0.0341959	-0.0110684	-0.0349419	0.0148321	-0.0350884	0.00214798	0.103279	-0.0057394	0	0	0.00363982	-0.000950157	-0.00151602
-0.0026478	2010-11-20 11:30:00	0.206043	0.20869	0.0026478	0.0077024	0.102516	0.0389612	0.0240509	0.0464735	-0.0268114	0.043794	-0.101271	0.00285128	0.0348581	-0.0110213	-0.0353314	0.0148918	-0.0348277	0.00214917	0.103496	-0.00572114	0	0	0.00382821	-0.00189864	-0.0026478
-0.00094122	2010-11-20 12:00:00	0.210291	0.211232	0.00094122	0.0077024	0.103902	0.039671	0.0244731	0.0472556	-0.0271933	0.044129	-0.101475	0.00289412	0.0352408	-0.0110697	-0.0356545	0.0149022	-0.0346015	0.00215144	0.103697	-0.00570198	0	0	0.00380906	-0.0029001	-0.00094122
-0.00109472	2010-11-20 12:30:00	0.213123	0.214218	0.00109472	0.0077024	0.106002	0.040389	0.0249239	0.0480818	-0.027483	0.0444385	-0.101667	0.00293688	0.0355917	-0.011204	-0.0359756	0.0148205	-0.0344168	0.00215383	0.103894	-0.00568213	0	0	0.00360513	-0.00389359	-0.00109472
-0.00291892	2010-11-20 13:00:00	0.214539	0.217458	0.00291892	0.0077024	0.108396	0.041128	0.025307	0.0488576	-0.0276608	0.04473	-0.101858	0.0029806	0.0360491	-0.011366	-0.0362966	0.0147249	-0.0342592	0.00215631	0.104095	-0.00566142	0	0	0.00325008	-0.00481647	-0.00291892
0.000313964	2010-11-20 13:30:00	0.219496	0.219182	-0.000313964	0.0077024	0.109656	0.0418486	0.0256102	0.0495704	-0.0277316	0.0449987	-0.102029	0.00302531	0.0359903	-0.0114858	-0.0364972	0.0145971	-0.0341617	0.00215907	0.104391	-0.00563904	0	0	0.00278583	-0.00560836	0.000313964
-0.00370873	2010-11-20 14:00:00	0.218788	0.222496	0.00370873	0.0077024	0.112175	0.0424341	0.0258384	0.0501628	-0.0277106	0.0452316	-0.102268	0.00307242	0.0365128	-0.0115999	-0.0367012	0.0144529	-0.0340962	0.00216111	0.1047	-0.00561609	0	0	0.00225965	-0.00621494	-0.00370873
-0.00299727	2010-11-20 14:30:00	0.220912	0.223909	0.00299727	0.0077024	0.113142	0.0428688	0.0259782	0.0506393	-0.0276062	0.045443	-0.102538	0.00312247	0.0368018	-0.0116885	-0.0368628	0.0142926	-0.0341012	0.00216221	0.105017	-0.00559221	0	0	0.00172082	-0.00659134	-0.00299727
-0.00284186	2010-11-20 15:00:00	0.22162	0.224462	0.00284186	0.0077024	0.113688	0.0430888	0.0260702	0.0510237	-0.0274328	0.0456351	-0.102809	0.00317374	0.0367954	-0.0118142	-0.0370728	0.0141326	-0.0341614	0.00216432	0.105333	-0.00556694	0	0	0.00121728	-0.00670485	-0.00284186
-0.000738513	2010-11-20 15:30:00	0.224452	0.225191	0.000738513	0.0077024	0.114234	0.043277	0.0260946	0.0512008	-0.0271998	0.0457771	-0.103097	0.003225	0.0370225	-0.011905	-0.0373252	0.0139939	-0.0342858	0.00216652	0.105595	-0.00554066	0	0	0.000792432	-0.00653687	-0.000738513
-0.0016565	2010-11-20 16:00:00	0.224452	0.226108	0.0016565	0.0077024	0.114821	0.0433883	0.0260275	0.0512014	-0.0269056	0.0458968	-0.103359	0.00327812	0.0371813	-0.0119662	-0.0375071	0.0138994	-0.0344459	0.00216925	0.105842	-0.00551409	0	0	0.000482236	-0.0060841	-0.0016565
-0.00185222	2010-11-20 16:30:00	0.22516	0.227012	0.00185222	0.0077024	0.114948	0.043391	0.0259121	0.051146	-0.0265637	0.0460019	-0.103618	0.0033334	0.0375513	-0.012003	-0.0377113	0.0138654	-0.0346287	0.00217257	0.106048	-0.00548822	0	0	0.000312789	-0.00535872	-0.00185222
-0.00105902	2010-11-20 17:00:00	0.225868	0.226927	0.00105902	0.0077024	0.11436	0.0431397	0.0256583	0.0508643	-0.0262493	0.0460785	-0.103845	0.00339039	0.0378403	-0.0120608	-0.0377814	0.0138822	-0.0348645	0.00217614	0.106187	-0.00546234	0	0	0.000298594	-0.00438781	-0.00105902
-0.00115657	2010-11-20 17:30:00	0.22516	0.226317	0.00115657	0.0077024	0.113352	0.0428748	0.0252922	0.0503891	-0.0259739	0.046158	-0.104021	0.0034496	0.0379055	-0.0121556	-0.0377292	0.0139454	-0.0351552	0.00218062	0.106309	-0.00543641	0	0	0.000441548	-0.00321192	-0.00115657
-0.00306941	2010-11-20 18:00:00	0.223036	0.226105	0.00306941	0.0077024	0.112848	0.0423374	0.0248975	0.0497759	-0.0257285	0.0462162	-0.104182	0.00350994	0.0380023	-0.0122386	-0.037666	0.014046	-0.0354646	0.00218611	0.106426	-0.00540969	0	0	0.000730746	-0.00188289	-0.00306941
-0.0026784	2010-11-20 18:30:00	0.222328	0.225006	0.0026784	0.0077024	0.111085	0.0416779	0.0244633	0.0491236	-0.0255608	0.0462562	-0.10433	0.00357126	0.0383406	-0.0122837	-0.0375509	0.0141857	-0.0357423	0.00219307	0.106575	-0.0053826	0	0	0.00114313	-0.000461081	-0.0026784
-0.00377691	2010-11-20 19:00:00	0.21808	0.221856	0.00377691	0.0077024	0.108313	0.0408145	0.0240916	0.0484398	-0.0254779	0.0462811	-0.104486	0.00363309	0.0378276	-0.0123381	-0.0375066	0.0143459	-0.0359734	0.00220033	0.106713	-0.00535616	0	0	0.00164492	0.000987839	-0.00377691
-0.00135289	2010-11-20 19:30:00	0.218788	0.22014	0.00135289	0.0077024	0.106507	0.040189	0.0238005	0.0477397	-0.0254705	0.0462766	-0.104654	0.00369603	0.0376133	-0.0123516	-0.0375084	0.0145009	-0.0362043	0.00220857	0.106835	-0.00532937	0	0	0.0021938	0.00239646	-0.00135289
9.96039e-05	2010-11-20 20:00:00	0.219496	0.219396	-9.96039e-05	0.0077024	0.105414	0.0397041	0.0235842	0.0470962	-0.025561	0.0462476	-0.104797	0.00375942	0.0375545	-0.012332	-0.0375347	0.0146235	-0.0363887	0.00221802	0.106965	-0.0053016	0	0	0.00274165	0.00369931	9.96039e-05
-0.00066164	2010-11-20 20:30:00	0.21808	0.218741	0.00066164	0.0077024	0.103987	0.0392802	0.0234246	0.0466487	-0.0257152	0.0462108	-0.104955	0.00382464	0.0378372	-0.0122602	-0.0375475	0.0147187	-0.0365097	0.00222856	0.107065	-0.00527301	0	0	0.0032378	0.00483643	-0.00066164
-0.00394266	2010-11-20 21:00:00	0.214539	0.218482	0.00394266	0.0077024	0.103147	0.0389515	0.0233799	0.0463992	-0.0259118	0.046166	-0.105074	0.00389179	0.0378991	-0.0122362	-0.037594	0.0148208	-0.0366182	0.00223805	0.107175	-0.00524422	0	0	0.00363245	0.00575678	-0.00394266
-0.00216016	2010-11-20 21:30:00	0.215247	0.217407	0.00216016	0.0077024	0.102054	0.0387634	0.0234351	0.0462782	-0.0261655	0.0461088	-0.105192	0.00395951	0.037545	-0.0122558	-0.0376459	0.0149116	-0.036709	0.00224561	0.107286	-0.0052154	0	0	0.0038802	0.0064211	-0.00216016
-0.00404331	2010-11-20 22:00:00	0.214539	0.218583	0.00404331	0.0077024	0.102307	0.0388504	0.0235979	0.0463544	-0.0264485	0.0460608	-0.105307	0.00402872	0.0379737	-0.0122645	-0.0376905	0.0150134	-0.0367848	0.00225332	0.107376	-0.00518715	0	0	0.00394329	0.00680427	-0.00404331
-0.000503374	2010-11-20 22:30:00	0.218788	0.219291	0.000503374	0.0077024	0.102768	0.0390147	0.023872	0.0466267	-0.0267569	0.0459989	-0.105413	0.00409987	0.0379896	-0.0122561	-0.0378039	0.0150873	-0.0368435	0.00226067	0.107411	-0.00515831	0	0	0.00379449	0.00689677	-0.000503374
-0.00404503	2010-11-20 23:00:00	0.216663	0.220708	0.00404503	0.0077024	0.103734	0.0394197	0.0242739	0.0471983	-0.027044	0.0459482	-0.105469	0.00417204	0.0380547	-0.0122542	-0.037962	0.0151482	-0.0369017	0.00226849	0.107424	-0.00512886	0	0	0.00341938	0.00670535	-0.00404503
0.000877156	2010-11-20 23:30:00	0.222328	0.221451	-0.000877156	0.0077024	0.104616	0.0399441	0.0247992	0.0479369	-0.0272897	0.0459195	-0.105496	0.00424346	0.037626	-0.0122937	-0.0382241	0.0152428	-0.0369402	0.00227565	0.107416	-0.00509849	0	0	0.00281777	0.00625261	0.000877156
-0.000600079	2010-11-21	0.223744	0.224344	0.000600079	0.0077024	0.106548	0.0407993	0.0253415	0.0487845	-0.0274811	0.0459053	-0.105501	0.00431375	0.0382135	-0.0123118	-0.0384911	0.0152912	-0.0369697	0.00228387	0.107404	-0.00506812	0	0	0.00200429	0.0055757	-0.000600079
-0.00225203	2010-11-21 00:30:00	0.225868	0.22812	0.00225203	0.0077024	0.109529	0.0417794	0.0260893	0.0499693	-0.0276172	0.0459019	-0.105483	0.00438386	0.0384469	-0.0123186	-0.0389711	0.0153071	-0.0369617	0.0022945	0.107373	-0.00503785	0	0	0.00100795	0.00472398	-0.00225203
-0.000358546	2010-11-21 01:00:00	0.231533	0.231891	0.000358546	0.0077024	0.112469	0.0427331	0.0268708	0.0513388	-0.0276543	0.0459172	-0.10544	0.00445308	0.0388852	-0.0123466	-0.0395984	0.0153002	-0.0369781	0.0023048	0.107314	-0.00500719	0	0	-0.000129264	0.00375589	-0.000358546
-0.00134231	2010-11-21 01:30:00	0.232949	0.234291	0.00134231	0.0077024	0.114108	0.0440624	0.0275924	0.0526843	-0.0276157	0.0459574	-0.105385	0.00452195	0.039025	-0.0124336	-0.0401406	0.0153	-0.0369932	0.00231599	0.107184	-0.0049759	0	0	-0.00135466	0.00273517	-0.00134231
-0.00352085	2010-11-21 02:00:00	0.236489	0.24001	0.00352085	0.0077024	0.119146	0.0454399	0.0283578	0.0540254	-0.0275154	0.0460199	-0.105275	0.0045917	0.039098	-0.0125477	-0.0407831	0.0153021	-0.0370444	0.00232719	0.106991	-0.00494465	0	0	-0.00260792	0.00172659	-0.00352085
0.000229752	2010-11-21 02:30:00	0.24711	0.24688	-0.000229752	0.0077024	0.123389	0.0468174	0.0288782	0.0552411	-0.0273529	0.0460851	-0.105116	0.00466249	0.0410592	-0.0126189	-0.041155	0.0152647	-0.037143	0.00233688	0.106776	-0.00491336	0	0	-0.00382476	0.00079165	0.000229752
0.00391043	2010-11-21 03:00:00	0.252774	0.248864	-0.00391043	0.0077024	0.125027	0.0477452	0.029214	0.0563358	-0.0271563	0.04614	-0.104924	0.00473354	0.0410497	-0.0127914	-0.0412088	0.0152466	-0.0372481	0.00234491	0.106491	-0.00488214	0	0	-0.00494088	-1.56258e-05	0.00391043
0.00748504	2010-11-21 03:30:00	0.259146	0.251661	-0.00748504	0.0077024	0.127715	0.0484182	0.0293829	0.0570795	-0.0269225	0.0461986	-0.10468	0.004806	0.0412895	-0.0130342	-0.0411599	0.015254	-0.0374877	0.00235056	0.106148	-0.00485022	0	0	-0.00589604	-0.000652402	0.00748504
0.0025765	2010-11-21 04:00:00	0.255606	0.25303	-0.0025765	0.0077024	0.129227	0.0489086	0.0292574	0.0572792	-0.0266914	0.0462756	-0.104387	0.0048798	0.0415134	-0.0132702	-0.0407674	0.0152818	-0.0377503	0.0023539	0.105763	-0.00481788	0	0	-0.00663787	-0.00108996	0.0025765
0.0011964	2010-11-21 04:30:00	0.25419	0.252994	-0.0011964	0.0077024	0.129773	0.0489064	0.0289158	0.057169	-0.0264516	0.0463667	-0.104049	0.00495473	0.0414911	-0.0134075	-0.0401154	0.0152839	-0.0380181	0.00235512	0.105344	-0.00478611	0	0	-0.00712528	-0.00131566	0.0011964
0.00113725	2010-11-21 05:00:00	0.252066	0.250929	-0.00113725	0.0077024	0.128892	0.0484037	0.0284384	0.0567524	-0.0262321	0.0464582	-0.103677	0.00503029	0.0412545	-0.0134641	-0.0394468	0.0152981	-0.0383301	0.00235622	0.104913	-0.00475511	0	0	-0.00733106	-0.00133367	0.00113725
-0.00109286	2010-11-21 05:30:00	0.245694	0.246786	0.00109286	0.0077024	0.126624	0.0475695	0.027908	0.0560718	-0.0260366	0.046591	-0.103277	0.00510629	0.0404955	-0.0134934	-0.0388087	0.0153359	-0.0386336	0.0023585	0.104404	-0.0047236	0	0	-0.00724369	-0.00116458	-0.00109286
0.000196425	2010-11-21 06:00:00	0.242153	0.241957	-0.000196425	0.0077024	0.123852	0.0466478	0.0274297	0.0552103	-0.0259098	0.046774	-0.10282	0.00518286	0.0393886	-0.0134247	-0.0384228	0.01541	-0.0388942	0.00235837	0.103877	-0.00469253	0	0	-0.00686804	-0.000843618	0.000196425
-0.00114169	2010-11-21 06:30:00	0.237905	0.239047	0.00114169	0.0077024	0.122046	0.0458395	0.0268837	0.0541307	-0.0258367	0.0469752	-0.102317	0.00525931	0.0388106	-0.0132311	-0.0379958	0.0154819	-0.0391081	0.00235709	0.103354	-0.0046621	0	0	-0.00622502	-0.000417925	-0.00114169
0.00214368	2010-11-21 07:00:00	0.237905	0.235761	-0.00214368	0.0077024	0.119526	0.0450794	0.0263851	0.053111	-0.0258765	0.0472093	-0.101818	0.00533622	0.0382199	-0.0129792	-0.037647	0.0155414	-0.0392556	0.0023542	0.102798	-0.00463179	0	0	-0.00535027	5.71755e-05	0.00214368
0.000877328	2010-11-21 07:30:00	0.235781	0.234903	-0.000877328	0.0077024	0.11856	0.0441258	0.0257959	0.0520289	-0.0260015	0.0474682	-0.101293	0.00541386	0.0384438	-0.0127404	-0.0371822	0.0157189	-0.0393096	0.00235052	0.102193	-0.00460205	0	0	-0.00429173	0.000522489	0.000877328
3.78279e-05	2010-11-21 08:00:00	0.230116	0.230079	-3.78279e-05	0.0077024	0.114318	0.0432808	0.0252011	0.0509683	-0.026238	0.0477272	-0.100716	0.00549261	0.0377403	-0.0125718	-0.0365958	0.0159318	-0.0393082	0.00234587	0.10156	-0.0045726	0	0	-0.00310661	0.000919554	3.78279e-05
0.00200368	2010-11-21 08:30:00	0.230116	0.228113	-0.00200368	0.0077024	0.113268	0.0421947	0.0247504	0.0499921	-0.0265892	0.0479749	-0.100128	0.00557136	0.0371813	-0.0124972	-0.0362172	0.0161155	-0.0392703	0.00234019	0.10093	-0.00454399	0	0	-0.0018577	0.00119519	0.00200368
0.000482822	2010-11-21 09:00:00	0.224452	0.223969	-0.000482822	0.0077024	0.109531	0.0413654	0.0242954	0.0490184	-0.0270043	0.0481965	-0.0995308	0.00565084	0.0369876	-0.0123516	-0.0357736	0.0163034	-0.0392128	0.00233368	0.100278	-0.00451628	0	0	-0.000609403	0.00130562	0.000482822
-0.0011512	2010-11-21 09:30:00	0.219496	0.220647	0.0011512	0.0077024	0.107347	0.0405177	0.0239877	0.0482155	-0.0274914	0.0483926	-0.0989154	0.00573074	0.0361174	-0.0122372	-0.035473	0.0164769	-0.039012	0.00232697	0.0996537	-0.00448841	0	0	0.000576267	0.00121989	-0.0011512
-0.00215338	2010-11-21 10:00:00	0.217371	0.219525	0.00215338	0.0077024	0.10638	0.0400219	0.0237756	0.0475411	-0.0280152	0.0485568	-0.0982797	0.00580953	0.0359681	-0.0120295	-0.0352319	0.0166251	-0.0387069	0.00232018	0.0989819	-0.00446064	0	0	0.00164344	0.000922288	-0.00215338
-0.00128623	2010-11-21 10:30:00	0.215955	0.217242	0.00128623	0.0077024	0.1047	0.0395716	0.0236633	0.047093	-0.0285552	0.0487287	-0.0976202	0.00588794	0.0355917	-0.0118871	-0.0350966	0.0166782	-0.0383285	0.00231284	0.0982728	-0.00443306	0	0	0.00254568	0.000413673	-0.00128623
-0.0015888	2010-11-21 11:00:00	0.214539	0.216128	0.0015888	0.0077024	0.103693	0.0392905	0.0236628	0.0468895	-0.0290651	0.0489213	-0.0969161	0.0059659	0.0356505	-0.0117279	-0.0350557	0.01658	-0.0379006	0.0023045	0.0975795	-0.0044062	0	0	0.00324856	-0.000288477	-0.0015888
-0.00224843	2010-11-21 11:30:00	0.212415	0.214664	0.00224843	0.0077024	0.103021	0.0392083	0.0237814	0.0468334	-0.0295255	0.0490738	-0.0961992	0.00604282	0.0350725	-0.0116268	-0.0350971	0.016445	-0.0374346	0.00229614	0.0968674	-0.0043773	0	0	0.00373143	-0.00115118	-0.00224843
-0.0017659	2010-11-21 12:00:00	0.213831	0.215597	0.0017659	0.0077024	0.103861	0.0393802	0.0239571	0.0469393	-0.0298931	0.049216	-0.0954643	0.00611931	0.0352995	-0.0115428	-0.0352025	0.016261	-0.0369727	0.00228661	0.0961384	-0.004348	0	0	0.00398823	-0.00212815	-0.0017659
-0.00304032	2010-11-21 12:30:00	0.213123	0.216164	0.00304032	0.0077024	0.104448	0.0396689	0.0240809	0.0470792	-0.0301854	0.0493245	-0.0947079	0.00619456	0.0353742	-0.0114607	-0.0351092	0.0160569	-0.0365059	0.0022704	0.0953877	-0.00431953	0	0	0.00402734	-0.00316292	-0.00304032
-0.00232049	2010-11-21 13:00:00	0.214539	0.21686	0.00232049	0.0077024	0.105288	0.0399868	0.0240897	0.0471857	-0.0303677	0.0494118	-0.0939145	0.0062683	0.0353774	-0.0114365	-0.0347596	0.0158539	-0.03611	0.0022514	0.0946451	-0.00429033	0	0	0.00387054	-0.00419267	-0.00232049
-0.00239379	2010-11-21 13:30:00	0.215247	0.217641	0.00239379	0.0077024	0.106548	0.0401538	0.0239872	0.0471718	-0.0304739	0.0494805	-0.0931256	0.0063412	0.0355981	-0.0114473	-0.0342468	0.0156133	-0.0358052	0.00223123	0.0937751	-0.00426157	0	0	0.00355105	-0.00515229	-0.00239379
-0.00406416	2010-11-21 14:00:00	0.211707	0.215771	0.00406416	0.0077024	0.106254	0.0400111	0.023725	0.0469891	-0.0304716	0.0495238	-0.0922782	0.00641261	0.0351439	-0.0114877	-0.0335632	0.0154321	-0.0355336	0.0022074	0.092805	-0.00423336	0	0	0.00311101	-0.00597876	-0.00406416
-0.00148825	2010-11-21 14:30:00	0.210999	0.212487	0.00148825	0.0077024	0.104953	0.0396511	0.0233548	0.0465983	-0.0303165	0.0495339	-0.0913496	0.00648313	0.0344532	-0.011507	-0.0327779	0.0152467	-0.0353138	0.00218206	0.0918166	-0.00420608	0	0	0.00259836	-0.00661507	-0.00148825
-0.00112881	2010-11-21 15:00:00	0.208167	0.209296	0.00112881	0.0077024	0.104281	0.0390818	0.0229445	0.0459807	-0.0300422	0.0495228	-0.0904111	0.00655354	0.0334368	-0.011458	-0.0321248	0.0150706	-0.0350667	0.00215654	0.0907992	-0.00418064	0	0	0.00206343	-0.00701392	-0.00112881
-0.000532463	2010-11-21 15:30:00	0.205335	0.205867	0.000532463	0.0077024	0.102601	0.0384223	0.0224703	0.0452226	-0.0296823	0.049493	-0.0894558	0.00662274	0.0330541	-0.0112929	-0.0315028	0.0149098	-0.0348497	0.00213163	0.0897637	-0.00415739	0	0	0.0015555	-0.00714061	-0.000532463
0.000732568	2010-11-21 16:00:00	0.201794	0.201062	-0.000732568	0.0077024	0.100081	0.0376303	0.0219759	0.0443699	-0.0292515	0.0494373	-0.0884854	0.00669054	0.0319378	-0.0110644	-0.0309613	0.0147244	-0.0345628	0.00210864	0.08872	-0.0041349	0	0	0.00111945	-0.00697515	0.000732568
-0.00054738	2010-11-21 16:30:00	0.196838	0.197385	0.00054738	0.0077024	0.098107	0.0368328	0.0214069	0.0433225	-0.0287666	0.0493418	-0.0875081	0.00675717	0.0313502	-0.0108269	-0.0305321	0.0145762	-0.034296	0.00208468	0.0876679	-0.0041139	0	0	0.000792772	-0.00651347	-0.00054738
-0.00155275	2010-11-21 17:00:00	0.19259	0.194142	0.00155275	0.0077024	0.0960071	0.0360143	0.0207455	0.0421414	-0.0282601	0.049221	-0.0865208	0.00682261	0.0309707	-0.0105914	-0.0299751	0.0144396	-0.0340112	0.00206132	0.0866339	-0.0040941	0	0	0.000603086	-0.00576768	-0.00155275
-0.000932684	2010-11-21 17:30:00	0.189757	0.19069	0.000932684	0.0077024	0.0936134	0.034971	0.0200482	0.0409409	-0.0277636	0.0490652	-0.0855458	0.00688693	0.0305975	-0.0103691	-0.029498	0.0143568	-0.0336734	0.00203701	0.0855969	-0.00407718	0	0	0.000566338	-0.00476534	-0.000932684
-0.00274078	2010-11-21 18:00:00	0.184093	0.186834	0.00274078	0.0077024	0.090632	0.0337578	0.0192953	0.0396439	-0.0273389	0.0487826	-0.0845789	0.00695129	0.0305038	-0.0101694	-0.0289611	0.0143129	-0.0333377	0.0020113	0.0845491	-0.00406033	0	0	0.000685751	-0.00354798	-0.00274078
-0.0017299	2010-11-21 18:30:00	0.179137	0.180867	0.0017299	0.0077024	0.0865999	0.0324917	0.0185216	0.038219	-0.026969	0.0484349	-0.0836096	0.00701469	0.029316	-0.0100409	-0.0283637	0.0142878	-0.0329759	0.00198686	0.0835136	-0.0040455	0	0	0.000951606	-0.00216873	-0.0017299
-0.000283523	2010-11-21 19:00:00	0.177013	0.177296	0.000283523	0.0077024	0.0839539	0.0312915	0.0178395	0.0368224	-0.0266564	0.048028	-0.0826386	0.00707748	0.028965	-0.00989922	-0.0278827	0.014278	-0.0326257	0.00196151	0.0824585	-0.00403185	0	0	0.00134187	-0.000689452	-0.000283523
-0.000524106	2010-11-21 19:30:00	0.172764	0.173288	0.000524106	0.0077024	0.0807202	0.0300254	0.0172327	0.0355172	-0.0264066	0.0475345	-0.0816358	0.00713974	0.0285109	-0.00970518	-0.0273929	0.0142357	-0.0321901	0.00193799	0.0814361	-0.00402015	0	0	0.00182362	0.000822643	-0.000524106
-8.42195e-05	2010-11-21 20:00:00	0.168516	0.1686	8.42195e-05	0.0077024	0.0767728	0.0288782	0.0166941	0.0343475	-0.0261935	0.0469901	-0.0806201	0.00720222	0.0278979	-0.00953015	-0.0269326	0.0141493	-0.0316918	0.00191508	0.0803757	-0.0040108	0	0	0.00235521	0.00229863	-8.42195e-05
-0.000798936	2010-11-21 20:30:00	0.164976	0.165775	0.000798936	0.0077024	0.0744621	0.0279878	0.0163344	0.0333253	-0.0260317	0.0464063	-0.0795802	0.00726489	0.0273786	-0.00935504	-0.0267365	0.0140234	-0.031179	0.0018942	0.0793201	-0.00400288	0	0	0.00288897	0.00367157	-0.000798936
0.00205796	2010-11-21 21:00:00	0.165684	0.163626	-0.00205796	0.0077024	0.0727822	0.0273147	0.0160271	0.0324405	-0.0258738	0.0458083	-0.0785228	0.00732801	0.0268752	-0.00919771	-0.026714	0.0138391	-0.0306052	0.00187084	0.078294	-0.00399777	0	0	0.00337447	0.00488015	0.00205796
0.00022228	2010-11-21 21:30:00	0.162143	0.161921	-0.00022228	0.0077024	0.070767	0.0267822	0.0157281	0.0317246	-0.0257608	0.045213	-0.0774909	0.00739096	0.0269864	-0.00900182	-0.0264481	0.0136017	-0.0300127	0.00184776	0.0772526	-0.00399506	0	0	0.00376186	0.005872	0.00022228
0.000669204	2010-11-21 22:00:00	0.161436	0.160766	-0.000669204	0.0077024	0.0701362	0.0262789	0.0155399	0.0312071	-0.0256299	0.0445853	-0.0764416	0.00745409	0.0265116	-0.00885064	-0.0262573	0.01333	-0.0294515	0.0018257	0.0762084	-0.00399427	0	0	0.00400539	0.00660654	0.000669204
0.000675933	2010-11-21 22:30:00	0.160727	0.160051	-0.000675933	0.0077024	0.0688763	0.0258999	0.0154511	0.0308826	-0.0254858	0.0439469	-0.0753929	0.0075162	0.0272421	-0.00873341	-0.0260785	0.0130633	-0.0289488	0.00180301	0.0751774	-0.00399408	0	0	0.00406666	0.00705721	0.000675933
0.000460764	2010-11-21 23:00:00	0.157895	0.157434	-0.000460764	0.0077024	0.0674487	0.0256004	0.0155141	0.0307729	-0.0253222	0.0432858	-0.0743407	0.00757723	0.0262496	-0.00870439	-0.0258509	0.0128385	-0.0284351	0.00178015	0.0741812	-0.00399363	0	0	0.00391752	0.00721293	0.000460764
0.000403895	2010-11-21 23:30:00	0.156479	0.156075	-0.000403895	0.0077024	0.0671964	0.0255842	0.0157086	0.0308233	-0.0251375	0.0425968	-0.0733198	0.00763704	0.0257462	-0.00870883	-0.0258827	0.0126035	-0.028056	0.00175718	0.0731981	-0.00399454	0	0	0.00354232	0.00707872	0.000403895
0.000545122	2010-11-22	0.157187	0.156642	-0.000545122	0.0077024	0.067784	0.025915	0.0160346	0.0311076	-0.0248977	0.0419216	-0.0723042	0.00769612	0.0260574	-0.00864011	-0.0259866	0.0123561	-0.0276951	0.00173457	0.0722391	-0.00399761	0	0	0.00293944	0.00667537	0.000545122
0.00203867	2010-11-22 00:30:00	0.160019	0.157981	-0.00203867	0.0077024	0.0694639	0.0263837	0.0163663	0.0315348	-0.0245667	0.0412374	-0.0713123	0.00775424	0.0258462	-0.00852385	-0.025934	0.0121657	-0.0272895	0.00170991	0.0712841	-0.00400185	0	0	0.00212196	0.00603812	0.00203867
0.00156777	2010-11-22 01:00:00	0.160727	0.15916	-0.00156777	0.0077024	0.0704301	0.0269903	0.0166409	0.032056	-0.0241652	0.0405918	-0.0703332	0.00781141	0.0260479	-0.00842522	-0.0255624	0.0119679	-0.0269208	0.00168737	0.0703163	-0.00400763	0	0	0.00111731	0.00521453	0.00156777
0.00115385	2010-11-22 01:30:00	0.162143	0.16099	-0.00115385	0.0077024	0.0725715	0.0275044	0.0169477	0.0326598	-0.0236822	0.0399534	-0.0693431	0.00786772	0.0259891	-0.00845191	-0.0251463	0.0117519	-0.0265906	0.00166494	0.069379	-0.0040156	0	0	-3.39628e-05	0.00426148	0.00115385
0.000971681	2010-11-22 02:00:00	0.16356	0.162588	-0.000971681	0.0077024	0.0743775	0.0279996	0.0172232	0.0332591	-0.0231122	0.0393155	-0.0683675	0.00792363	0.0261257	-0.00847899	-0.0246337	0.011529	-0.0263582	0.00164432	0.0685015	-0.00402428	0	0	-0.00128033	0.00324156	0.000971681
0.00241668	2010-11-22 02:30:00	0.162852	0.160435	-0.00241668	0.0077024	0.0739576	0.0283997	0.0174936	0.0338509	-0.0224942	0.0386737	-0.0674295	0.00797842	0.0248378	-0.00848829	-0.0241647	0.0113274	-0.0261221	0.00162538	0.0676637	-0.00403368	0	0	-0.00256227	0.00221902	0.00241668
0.00152485	2010-11-22 03:00:00	0.162852	0.161327	-0.00152485	0.0077024	0.0755959	0.0288949	0.0177619	0.0343469	-0.0218713	0.0380466	-0.0665305	0.0080315	0.0246854	-0.00845917	-0.0239547	0.0111564	-0.025943	0.00160584	0.0668617	-0.00404388	0	0	-0.00381572	0.00125557	0.00152485
0.00268097	2010-11-22 03:30:00	0.164976	0.162295	-0.00268097	0.0077024	0.0775696	0.0294063	0.0178824	0.0346374	-0.0212364	0.0374233	-0.0656668	0.00808357	0.0241105	-0.00830775	-0.0236484	0.0110341	-0.0257713	0.00158636	0.0661135	-0.00405442	0	0	-0.00497603	0.000406262	0.00268097
0.00299997	2010-11-22 04:00:00	0.165684	0.162684	-0.00299997	0.0077024	0.0784096	0.0297642	0.0178397	0.0348504	-0.0206192	0.0368217	-0.0648593	0.00813491	0.0240327	-0.00810724	-0.0232897	0.0109242	-0.0255637	0.0015651	0.0654109	-0.00406686	0	0	-0.00598196	-0.000284191	0.00299997
0.00201274	2010-11-22 04:30:00	0.164976	0.162963	-0.00201274	0.0077024	0.0793757	0.0298015	0.0175979	0.0347691	-0.0200203	0.0362237	-0.0640919	0.00818633	0.0239517	-0.00791872	-0.02271	0.0108015	-0.0253485	0.00154412	0.0647411	-0.00407892	0	0	-0.00677951	-0.000784429	0.00201274
0.00153677	2010-11-22 05:00:00	0.162143	0.160607	-0.00153677	0.0077024	0.0783681	0.0295318	0.017212	0.03442	-0.0194379	0.0356405	-0.0633674	0.00823706	0.023488	-0.00785186	-0.0220248	0.0107166	-0.0251491	0.00152355	0.0640928	-0.00409109	0	0	-0.0073254	-0.00107855	0.00153677
0.00337517	2010-11-22 05:30:00	0.161436	0.15806	-0.00337517	0.0077024	0.0775281	0.0289068	0.0167341	0.0338289	-0.0188871	0.0350789	-0.0626749	0.00828687	0.0229068	-0.0077909	-0.0213958	0.0106608	-0.0249399	0.00150332	0.0634718	-0.004103	0	0	-0.00758982	-0.00116711	0.00337517
0.00156758	2010-11-22 06:00:00	0.155063	0.153495	-0.00156758	0.0077024	0.0748406	0.0281494	0.0161767	0.0329724	-0.0183892	0.0345189	-0.062013	0.0083385	0.0221414	-0.00768086	-0.0208576	0.0106331	-0.024661	0.00148357	0.0628803	-0.00411487	0	0	-0.00755836	-0.00106693	0.00156758
0.00282558	2010-11-22 06:30:00	0.152231	0.149405	-0.00282558	0.0077024	0.0730345	0.0272488	0.0155158	0.0318594	-0.0179998	0.0340164	-0.0613872	0.00839209	0.0212617	-0.00753477	-0.0204624	0.0105909	-0.0244204	0.00146437	0.0622919	-0.00412587	0	0	-0.00723292	-0.000809715	0.00282558
0.00319932	2010-11-22 07:00:00	0.147982	0.144783	-0.00319932	0.0077024	0.0702208	0.0263059	0.0147904	0.0305965	-0.0176992	0.0335652	-0.0607764	0.00844588	0.0206678	-0.00730532	-0.0200873	0.0105289	-0.0241675	0.00144419	0.0617587	-0.00413654	0	0	-0.00663163	-0.000439548	0.00319932
0.00360441	2010-11-22 07:30:00	0.14515	0.141546	-0.00360441	0.0077024	0.068121	0.0250717	0.0140016	0.0292365	-0.017488	0.0331655	-0.060205	0.00850092	0.0206678	-0.00707895	-0.0195949	0.0104977	-0.0237991	0.00142316	0.0612661	-0.00414535	0	0	-0.00578763	-9.43323e-06	0.00360441
0.00148743	2010-11-22 08:00:00	0.137362	0.135874	-0.00148743	0.0077024	0.0637535	0.0237791	0.0132711	0.0279149	-0.0173804	0.0328196	-0.0596737	0.00855663	0.0202914	-0.00685501	-0.0190845	0.0104276	-0.0233916	0.00140357	0.0608166	-0.00415286	0	0	-0.0047469	0.00042283	0.00148743
0.00204282	2010-11-22 08:30:00	0.133113	0.131071	-0.00204282	0.0077024	0.0604352	0.0223724	0.0126805	0.0266368	-0.0173444	0.0324955	-0.0591731	0.00861253	0.0198372	-0.00673059	-0.0186407	0.0103047	-0.0229651	0.00138076	0.0603943	-0.00416163	0	0	-0.00356536	0.000799167	0.00204282
0.00077908	2010-11-22 09:00:00	0.126741	0.125962	-0.00077908	0.0077024	0.0566138	0.0213469	0.0121694	0.0253972	-0.017379	0.032193	-0.0586893	0.0086674	0.0191465	-0.0066292	-0.0181898	0.0101814	-0.0225167	0.00135813	0.0599992	-0.00416981	0	0	-0.00230525	0.00106577	0.00077908
0.00100994	2010-11-22 09:30:00	0.123909	0.122899	-0.00100994	0.0077024	0.0547232	0.0204435	0.0118097	0.0243598	-0.0174754	0.0318871	-0.058212	0.00871953	0.0184382	-0.00651141	-0.0179304	0.0100535	-0.0220327	0.00133834	0.0596162	-0.00417693	0	0	-0.00103118	0.00117733	0.00100994
0.000580913	2010-11-22 10:00:00	0.121785	0.121204	-0.000580913	0.0077024	0.0531694	0.019818	0.0115737	0.0236269	-0.0176338	0.0316177	-0.0577613	0.0087701	0.018435	-0.00630403	-0.0177635	0.00989715	-0.0216139	0.00131932	0.0592393	-0.0041833	0	0	0.000193859	0.00110062	0.000580913
0.000640979	2010-11-22 10:30:00	0.118953	0.118312	-0.000640979	0.0077024	0.0509434	0.0192325	0.0115005	0.0232027	-0.0178259	0.031359	-0.0573326	0.0088195	0.0178316	-0.00612924	-0.0177418	0.00969837	-0.021139	0.00130101	0.0589489	-0.00418925	0	0	0.00131233	0.000817218	0.000640979
0.000448942	2010-11-22 11:00:00	0.117536	0.117087	-0.000448942	0.0077024	0.0498096	0.0189989	0.0116191	0.0230691	-0.0180244	0.0311108	-0.0569469	0.00886808	0.0176109	-0.00599771	-0.0179891	0.0095605	-0.0206953	0.00128346	0.0587018	-0.00419436	0	0	0.00227556	0.000325009	0.000448942
0.000661258	2010-11-22 11:30:00	0.118244	0.117583	-0.000661258	0.0077024	0.050145	0.0190914	0.0118853	0.0231384	-0.0182308	0.0308482	-0.0566035	0.00891619	0.0176236	-0.00590158	-0.018368	0.00937018	-0.0202349	0.00126602	0.0584491	-0.0041991	0	0	0.0030465	-0.000361396	0.000661258
0.000366027	2010-11-22 12:00:00	0.119661	0.119294	-0.000366027	0.0077024	0.0509849	0.0195255	0.0121604	0.0234107	-0.0183903	0.0305924	-0.0562815	0.00896191	0.0179999	-0.00580457	-0.0186425	0.00916549	-0.0197476	0.0012482	0.0582253	-0.00420629	0	0	0.00360158	-0.00121156	0.000366027
0.000813435	2010-11-22 12:30:00	0.122493	0.121679	-0.000813435	0.0077024	0.0525387	0.0200526	0.0124198	0.0238065	-0.0184882	0.0303037	-0.0559799	0.00900746	0.0184509	-0.00575194	-0.0188259	0.00895196	-0.0193028	0.00123162	0.0580256	-0.00421376	0	0	0.00393176	-0.00218123	0.000813435
0.00138262	2010-11-22 13:00:00	0.125325	0.123942	-0.00138262	0.0077024	0.0542186	0.0205321	0.0126392	0.0242823	-0.0185043	0.0299978	-0.0556974	0.00905063	0.0188987	-0.00580911	-0.0188573	0.00873603	-0.0189167	0.001218	0.0578454	-0.0042213	0	0	0.00404249	-0.00321533	0.00138262
0.000843383	2010-11-22 13:30:00	0.125325	0.124482	-0.000843383	0.0077024	0.0548909	0.0208846	0.0128347	0.0247751	-0.0184577	0.0297051	-0.055441	0.00909149	0.0190226	-0.00593345	-0.0188498	0.00853172	-0.01864	0.00120512	0.0576866	-0.00422799	0	0	0.00395281	-0.00425168	0.000843383
0.00056812	2010-11-22 14:00:00	0.125325	0.124757	-0.00056812	0.0077024	0.0557308	0.021176	0.0130063	0.0251885	-0.0182861	0.0293843	-0.0552148	0.00913125	0.0189607	-0.0060734	-0.0188704	0.00831316	-0.0184576	0.00119263	0.0576389	-0.00423419	0	0	0.00369354	-0.0052252	0.00056812
0.000483125	2010-11-22 14:30:00	0.125325	0.124842	-0.000483125	0.0077024	0.0564446	0.0215203	0.0131659	0.0255175	-0.0180283	0.0290637	-0.0550622	0.00916806	0.0188082	-0.00614527	-0.0188759	0.00809813	-0.0183428	0.0011804	0.0576355	-0.00424106	0	0	0.00330479	-0.00607222	0.000483125
0.00158901	2010-11-22 15:00:00	0.127449	0.12586	-0.00158901	0.0077024	0.0577046	0.0218117	0.0132777	0.0257904	-0.0176834	0.0287649	-0.0549468	0.00920055	0.018967	-0.00617081	-0.0189466	0.00793142	-0.0182087	0.0011698	0.0576457	-0.00424809	0	0	0.00283295	-0.00673467	0.00158901
0.000866139	2010-11-22 15:30:00	0.126741	0.125875	-0.000866139	0.0077024	0.0579569	0.0220318	0.0133421	0.0260179	-0.0172609	0.0284806	-0.0548447	0.00923076	0.0189575	-0.00614251	-0.0190209	0.00777754	-0.018109	0.00116123	0.0576864	-0.00425585	0	0	0.0023273	-0.0071638	0.000866139
-0.000370042	2010-11-22 16:00:00	0.126033	0.126403	0.000370042	0.0077024	0.0586707	0.0221377	0.0133546	0.0261585	-0.0167802	0.0281998	-0.0547843	0.00925893	0.0191004	-0.00616054	-0.0191471	0.00759432	-0.0180467	0.00115349	0.0577417	-0.00426401	0	0	0.00183657	-0.0073233	-0.000370042
0.000304321	2010-11-22 16:30:00	0.126033	0.125729	-0.000304321	0.0077024	0.0583768	0.0222253	0.013275	0.0261395	-0.0162342	0.0279228	-0.0547426	0.00928329	0.0188956	-0.00616394	-0.0192439	0.00743244	-0.0180683	0.0011485	0.0578371	-0.00427143	0	0	0.00140566	-0.00719148	0.000304321
0.00128292	2010-11-22 17:00:00	0.128157	0.126874	-0.00128292	0.0077024	0.0592168	0.0221778	0.0130773	0.0259278	-0.0156612	0.0276413	-0.0547425	0.00930563	0.0193338	-0.00617889	-0.0192766	0.00732427	-0.0181121	0.00114344	0.0579638	-0.00427881	0	0	0.00107256	-0.00676261	0.00128292
0.00104623	2010-11-22 17:30:00	0.127449	0.126403	-0.00104623	0.0077024	0.0586707	0.0219739	0.0127347	0.0255345	-0.0151066	0.0273345	-0.0547814	0.00932533	0.0193434	-0.00618601	-0.0191374	0.00729982	-0.0181503	0.00113956	0.058174	-0.0042871	0	0	0.000865918	-0.00604718	0.00104623
0.00111724	2010-11-22 18:00:00	0.126033	0.124916	-0.00111724	0.0077024	0.057243	0.0214604	0.0123681	0.0250757	-0.0145963	0.0270288	-0.0548921	0.00934173	0.0193989	-0.00622676	-0.0190447	0.00732341	-0.0182652	0.00113687	0.0584258	-0.00429615	0	0	0.000803183	-0.00507126	0.00111724
0.000337805	2010-11-22 18:30:00	0.123909	0.123571	-0.000337805	0.0077024	0.0559416	0.0207743	0.0119739	0.0244531	-0.0141637	0.0267259	-0.0550412	0.00935606	0.0196102	-0.0062827	-0.0190222	0.00736765	-0.0184051	0.00113493	0.0587383	-0.00430704	0	0	0.000889504	-0.00387494	0.000337805
0.00176383	2010-11-22 19:00:00	0.121785	0.120021	-0.00176383	0.0077024	0.0531694	0.020091	0.0116142	0.0237744	-0.013805	0.0264043	-0.0552558	0.00936763	0.0188765	-0.00630946	-0.0190191	0.00743769	-0.0185455	0.00113579	0.0590932	-0.00431825	0	0	0.00111746	-0.00250999	0.00176383
0.00181007	2010-11-22 19:30:00	0.121077	0.119267	-0.00181007	0.0077024	0.0522033	0.0194974	0.0113391	0.0231196	-0.0135139	0.0260685	-0.0555046	0.00937742	0.0188956	-0.00629491	-0.0192532	0.00752108	-0.0186479	0.00113871	0.0595162	-0.00432886	0	0	0.00146759	-0.00103699	0.00181007
0.00106245	2010-11-22 20:00:00	0.119661	0.118598	-0.00106245	0.0077024	0.0506496	0.0189914	0.011048	0.0224477	-0.0132952	0.0257111	-0.0558421	0.00938455	0.0193307	-0.00622028	-0.0193811	0.00759305	-0.0186819	0.00114236	0.0599706	-0.00434048	0	0	0.00190971	0.000478091	0.00106245
0.000171605	2010-11-22 20:30:00	0.117536	0.117365	-0.000171605	0.0077024	0.0489697	0.0185146	0.010852	0.0219833	-0.0131751	0.0253648	-0.0562371	0.00939011	0.0191131	-0.00619353	-0.0195728	0.00765052	-0.0186622	0.00114783	0.060497	-0.00435207	0	0	0.00240492	0.00196742	0.000171605
0.00277895	2010-11-22 21:00:00	0.120369	0.11759	-0.00277895	0.0077024	0.0484236	0.0180853	0.0107319	0.0215988	-0.0131384	0.0250256	-0.0566941	0.00939338	0.0194307	-0.00619846	-0.0198736	0.00767568	-0.0186871	0.00115543	0.0610487	-0.00436332	0	0	0.0029082	0.00336497	0.00277895
0.00210808	2010-11-22 21:30:00	0.118953	0.116844	-0.00210808	0.0077024	0.0468698	0.0178415	0.010707	0.0213783	-0.013185	0.024691	-0.057197	0.0093956	0.019626	-0.00624632	-0.0201335	0.00766645	-0.0187053	0.00116413	0.0616624	-0.00437446	0	0	0.00337141	0.00460999	0.00210808
0.0025503	2010-11-22 22:00:00	0.120369	0.117818	-0.0025503	0.0077024	0.0469113	0.0176982	0.0108495	0.0213871	-0.0132698	0.0243804	-0.0577486	0.00939548	0.0198627	-0.00631351	-0.0205404	0.0076876	-0.0187454	0.00117323	0.0623769	-0.00438561	0	0	0.00374655	0.00565021	0.0025503
0.00234505	2010-11-22 22:30:00	0.121077	0.118732	-0.00234505	0.0077024	0.0466175	0.0178436	0.0110721	0.0215484	-0.0133918	0.0240565	-0.0583877	0.00939223	0.0203073	-0.00635296	-0.0209338	0.00771114	-0.0188039	0.00118223	0.0631314	-0.00439654	0	0	0.00398904	0.00644455	0.00234505
0.00319887	2010-11-22 23:00:00	0.123909	0.12071	-0.00319887	0.0077024	0.0473313	0.0181772	0.011446	0.021987	-0.0135595	0.0237577	-0.0590669	0.00938677	0.0206805	-0.00644157	-0.0213498	0.00775481	-0.0188616	0.00119079	0.0639564	-0.00440765	0	0	0.00406088	0.00696521	0.00319887
0.00410892	2010-11-22 23:30:00	0.127449	0.12334	-0.00410892	0.0077024	0.0488851	0.0186989	0.011888	0.0225977	-0.0137366	0.0234853	-0.0598053	0.00937958	0.0209171	-0.00651805	-0.0217472	0.00777796	-0.0189514	0.00119986	0.0648527	-0.00441836	0	0	0.00393342	0.00719909	0.00410892
0.00331756	2010-11-23	0.129573	0.126256	-0.00331756	0.0077024	0.0502711	0.0194325	0.0124137	0.0234327	-0.0138751	0.02326	-0.0606133	0.00937098	0.0216412	-0.00664337	-0.0221629	0.0077821	-0.0190709	0.00121023	0.0657952	-0.00442916	0	0	0.00358965	0.00714835	0.00331756
0.00409293	2010-11-23 00:30:00	0.133822	0.129729	-0.00409293	0.0077024	0.0528325	0.0202218	0.0130507	0.0244732	-0.0139726	0.0230752	-0.0614792	0.0093613	0.0218127	-0.00677612	-0.0225342	0.00776874	-0.0191876	0.00122105	0.0667421	-0.00443929	0	0	0.00302568	0.00683022	0.00409293
0.00292957	2010-11-23 01:00:00	0.135946	0.133016	-0.00292957	0.0077024	0.0547647	0.0212203	0.0137397	0.0256612	-0.0139804	0.0229295	-0.0623626	0.00935077	0.0223161	-0.00690394	-0.0228666	0.00778241	-0.0193444	0.00123397	0.0676947	-0.00444902	0	0	0.0022516	0.0062758	0.00292957
0.00367883	2010-11-23 01:30:00	0.140902	0.137223	-0.00367883	0.0077024	0.0578722	0.0223248	0.014529	0.0270017	-0.0139369	0.0228025	-0.0632518	0.0093388	0.022702	-0.00704882	-0.0233177	0.00777306	-0.0195275	0.00124701	0.0686512	-0.00445827	0	0	0.00129127	0.00552825	0.00367883
0.00411652	2010-11-23 02:00:00	0.145858	0.141742	-0.00411652	0.0077024	0.0611059	0.023612	0.0152866	0.0283667	-0.0138524	0.0227086	-0.0641479	0.00932545	0.0232022	-0.00716887	-0.0236645	0.00776435	-0.0197513	0.00126005	0.0696372	-0.00446594	0	0	0.00018134	0.00464004	0.00411652
0.00430708	2010-11-23 02:30:00	0.150107	0.1458	-0.00430708	0.0077024	0.0642981	0.0249657	0.0160202	0.0297916	-0.0137222	0.0226513	-0.0650801	0.00930947	0.0233578	-0.00731157	-0.0239972	0.00779396	-0.020039	0.00127454	0.0706175	-0.00447206	0	0	-0.00103063	0.00366972	0.00430708
0.0064519	2010-11-23 03:00:00	0.157895	0.151443	-0.0064519	0.0077024	0.0687917	0.0261923	0.016679	0.0311642	-0.0135586	0.022637	-0.0660168	0.00929008	0.0240422	-0.0074195	-0.0243309	0.00781362	-0.0203569	0.00128798	0.0716132	-0.00447719	0	0	-0.00228877	0.0026783	0.0064519
0.00661966	2010-11-23 03:30:00	0.161436	0.154816	-0.00661966	0.0077024	0.0713116	0.0273633	0.0172015	0.0324209	-0.0133462	0.0226337	-0.0669651	0.00926744	0.0243344	-0.00753608	-0.0244589	0.00789984	-0.0206575	0.00130148	0.0726313	-0.00448125	0	0	-0.00353217	0.00172525	0.00661966
0.00513216	2010-11-23 04:00:00	0.162852	0.157719	-0.00513216	0.0077024	0.0741252	0.0283224	0.0176528	0.0335232	-0.0131233	0.0226522	-0.067939	0.00924176	0.0241947	-0.00767199	-0.0245871	0.00799496	-0.0210066	0.00131479	0.0736412	-0.00448454	0	0	-0.00469845	0.000864781	0.00513216
0.00337773	2010-11-23 04:30:00	0.164268	0.16089	-0.00337773	0.0077024	0.0766036	0.029149	0.0180001	0.0344225	-0.0128884	0.0226781	-0.068921	0.00921432	0.0248505	-0.00780198	-0.0247356	0.00809079	-0.0213662	0.00132949	0.074636	-0.00448819	0	0	-0.00572762	0.000142208	0.00337773
0.0063599	2010-11-23 05:00:00	0.168516	0.162156	-0.0063599	0.0077024	0.0779896	0.0297242	0.0182402	0.0351384	-0.0126614	0.0227301	-0.0698961	0.00918512	0.0247727	-0.00791113	-0.0248729	0.00823468	-0.0217334	0.0013455	0.075633	-0.00449032	0	0	-0.00656575	-0.000408995	0.0063599
0.00527362	2010-11-23 05:30:00	0.169224	0.16395	-0.00527362	0.0077024	0.0796696	0.0302248	0.0184321	0.0357189	-0.012461	0.0228261	-0.070885	0.00915518	0.0248537	-0.00797459	-0.0251164	0.00835811	-0.0221009	0.00136331	0.076614	-0.00449193	0	0	-0.00716838	-0.000769419	0.00527362
0.00524686	2010-11-23 06:00:00	0.169932	0.164685	-0.00524686	0.0077024	0.0803834	0.0305325	0.0185319	0.0360793	-0.0123023	0.0229696	-0.0718688	0.00912434	0.0248601	-0.00801655	-0.0254548	0.00852515	-0.0224459	0.00138212	0.0776133	-0.00449216	0	0	-0.00750334	-0.000934968	0.00524686
0.00418701	2010-11-23 06:30:00	0.17064	0.166453	-0.00418701	0.0077024	0.0813079	0.0307974	0.0185922	0.0363718	-0.0122086	0.0231707	-0.0728623	0.00909183	0.0255159	-0.0080564	-0.0259581	0.00868321	-0.0227586	0.00140214	0.0786218	-0.0044903	0	0	-0.00755283	-0.000917024	0.00418701
0.00652719	2010-11-23 07:00:00	0.173472	0.166945	-0.00652719	0.0077024	0.0819371	0.0308374	0.0186041	0.0365028	-0.0122041	0.0233978	-0.0738774	0.00905936	0.0252555	-0.00808713	-0.0264483	0.00885238	-0.0230512	0.00142207	0.0795857	-0.00448743	0	0	-0.00731455	-0.000741488	0.00652719
0.00666723	2010-11-23 07:30:00	0.17418	0.167513	-0.00666723	0.0077024	0.0814756	0.030959	0.0185604	0.0365659	-0.012295	0.0236687	-0.0748733	0.00902706	0.0259113	-0.00815463	-0.0268936	0.00900336	-0.0233365	0.00144172	0.0804824	-0.00448293	0	0	-0.00680188	-0.00044675	0.00666723
0.00650141	2010-11-23 08:00:00	0.175596	0.169095	-0.00650141	0.0077024	0.0817694	0.0308876	0.0185329	0.03653	-0.0124684	0.0239795	-0.0758188	0.00899353	0.0267355	-0.00824818	-0.0272886	0.00916143	-0.0235918	0.00146246	0.0813563	-0.00447636	0	0	-0.00604301	-8.06977e-05	0.00650141
0.00528995	2010-11-23 08:30:00	0.175596	0.170307	-0.00528995	0.0077024	0.0814341	0.0308347	0.0185246	0.0365564	-0.0127408	0.0243117	-0.0767498	0.00895964	0.027593	-0.00837317	-0.0276025	0.00932859	-0.0238711	0.00148457	0.0821584	-0.00446803	0	0	-0.00507912	0.000303006	0.00528995
0.00531098	2010-11-23 09:00:00	0.175596	0.170286	-0.00531098	0.0077024	0.0808879	0.0306865	0.0186708	0.0367392	-0.013124	0.0246731	-0.0776262	0.00892477	0.0274628	-0.00856462	-0.0281325	0.00946983	-0.0241539	0.00150817	0.082932	-0.0044581	0	0	-0.00396176	0.00064912	0.00531098
0.00391693	2010-11-23 09:30:00	0.175596	0.17168	-0.00391693	0.0077024	0.0811818	0.0307763	0.0189016	0.0369831	-0.0135747	0.0250575	-0.0784621	0.00888922	0.0277677	-0.0087382	-0.0288139	0.00961604	-0.0244852	0.00153257	0.0836366	-0.00444673	0	0	-0.00274957	0.00090517	0.00391693
0.00518556	2010-11-23 10:00:00	0.178429	0.173243	-0.00518556	0.0077024	0.0815172	0.0311839	0.0192824	0.0374167	-0.0141038	0.0254809	-0.0792388	0.00885204	0.0277963	-0.00887474	-0.0296392	0.00973619	-0.0247952	0.00155962	0.084281	-0.00443467	0	0	-0.00150452	0.00102562	0.00518556
0.00489987	2010-11-23 10:30:00	0.182677	0.177777	-0.00489987	0.0077024	0.0834909	0.0317294	0.0198715	0.0382032	-0.0146839	0.0259525	-0.0799604	0.00881457	0.0288412	-0.00894944	-0.0307478	0.00983841	-0.0250647	0.00159023	0.0848832	-0.00442141	0	0	-0.000288106	0.000975516	0.00489987
0.00689603	2010-11-23 11:00:00	0.18905	0.182153	-0.00689603	0.0077024	0.0848354	0.0325078	0.0205886	0.0392846	-0.0152941	0.0264524	-0.0806373	0.00877674	0.0301529	-0.00906409	-0.0319749	0.00993316	-0.0253334	0.00162156	0.0854315	-0.00440577	0	0	0.000842452	0.000733391	0.00689603
0.00512455	2010-11-23 11:30:00	0.191174	0.186049	-0.00512455	0.0077024	0.0865569	0.0335593	0.021393	0.0405476	-0.015917	0.0269749	-0.081251	0.008739	0.0305483	-0.00928012	-0.0331892	0.0100028	-0.0256705	0.00165325	0.085938	-0.00438937	0	0	0.0018376	0.000293098	0.00512455
0.00393209	2010-11-23 12:00:00	0.198254	0.194322	-0.00393209	0.0077024	0.0913443	0.0350503	0.0221359	0.0417752	-0.0165203	0.027526	-0.0818328	0.00869958	0.0321966	-0.00954409	-0.0342371	0.0100592	-0.0260629	0.00168287	0.0863955	-0.00437158	0	0	0.00265827	-0.000335461	0.00393209
0.0018065	2010-11-23 12:30:00	0.203919	0.202112	-0.0018065	0.0077024	0.0960056	0.0364889	0.0226829	0.0429588	-0.0171199	0.0280878	-0.0823699	0.00865896	0.033702	-0.00984598	-0.0348192	0.0101564	-0.0265027	0.00171352	0.0868133	-0.00435179	0	0	0.00327794	-0.00112683	0.0018065
0.00479975	2010-11-23 13:00:00	0.211707	0.206907	-0.00479975	0.0077024	0.0986101	0.0375172	0.0231181	0.0442198	-0.01767	0.028668	-0.0828589	0.00861651	0.0348676	-0.0102095	-0.0351417	0.0102593	-0.0270288	0.00174304	0.0871836	-0.00433153	0	0	0.00368382	-0.00204164	0.00479975
0.00563663	2010-11-23 13:30:00	0.215247	0.209611	-0.00563663	0.0077024	0.100668	0.03814	0.0234851	0.0452811	-0.0181765	0.0292702	-0.0833137	0.00857413	0.0353774	-0.0106625	-0.0352958	0.0104241	-0.0276776	0.00177144	0.0875055	-0.00431091	0	0	0.00387709	-0.00302927	0.00563663
0.00466058	2010-11-23 14:00:00	0.214539	0.209879	-0.00466058	0.0077024	0.101382	0.0387547	0.0238356	0.0461156	-0.0186245	0.0299023	-0.0837	0.00853115	0.0351503	-0.0110913	-0.035426	0.0105753	-0.0284058	0.00180089	0.0878242	-0.00428913	0	0	0.00387223	-0.00403128	0.00466058
0.00363774	2010-11-23 14:30:00	0.215955	0.212318	-0.00363774	0.0077024	0.103944	0.0394061	0.0242344	0.0468598	-0.0190042	0.0305624	-0.0840614	0.00848716	0.0353313	-0.0113598	-0.0357212	0.0107399	-0.0291646	0.00182985	0.088088	-0.00426611	0	0	0.00369546	-0.00498544	0.00363774
0.00447488	2010-11-23 15:00:00	0.21808	0.213605	-0.00447488	0.0077024	0.105162	0.0400446	0.0245182	0.0474642	-0.0193014	0.0312308	-0.084363	0.00844123	0.0355362	-0.0114389	-0.0359011	0.0108894	-0.0298862	0.00185851	0.0883372	-0.00424205	0	0	0.00338253	-0.00582993	0.00447488
0.00211199	2010-11-23 15:30:00	0.217371	0.21526	-0.00211199	0.0077024	0.10638	0.0406063	0.0247381	0.0480465	-0.0195303	0.0319503	-0.0846484	0.0083943	0.0359618	-0.0115002	-0.0360735	0.0110824	-0.0305351	0.00188708	0.0885454	-0.00421638	0	0	0.00297587	-0.00650746	0.00211199
0.00686647	2010-11-23 16:00:00	0.224452	0.217586	-0.00686647	0.0077024	0.108522	0.0410172	0.0248978	0.048494	-0.0197092	0.0327201	-0.0848845	0.00834664	0.0361364	-0.0115452	-0.0362185	0.011319	-0.0311914	0.00191584	0.0886994	-0.00418864	0	0	0.00252148	-0.00696908	0.00686647
0.00526106	2010-11-23 16:30:00	0.223744	0.218483	-0.00526106	0.0077024	0.109194	0.0413405	0.0248873	0.0487316	-0.0198631	0.0334938	-0.0850736	0.00829871	0.0364223	-0.011622	-0.0362272	0.0115326	-0.0318507	0.00194286	0.0888432	-0.00415822	0	0	0.00206563	-0.00717731	0.00526106
0.00366299	2010-11-23 17:00:00	0.222328	0.218665	-0.00366299	0.0077024	0.109488	0.0414491	0.0248119	0.0488287	-0.0200124	0.0342694	-0.0852453	0.00825024	0.036354	-0.0116926	-0.0361995	0.0117989	-0.0324843	0.00197022	0.0889593	-0.00412631	0	0	0.00165165	-0.00710847	0.00366299
0.00477649	2010-11-23 17:30:00	0.223036	0.218259	-0.00477649	0.0077024	0.10932	0.0413329	0.0246256	0.048685	-0.0201606	0.0350018	-0.0853892	0.00820097	0.0363476	-0.0117645	-0.0361677	0.0121624	-0.0331327	0.00199489	0.0890303	-0.004093	0	0	0.00131706	-0.00675413	0.00477649
0.00270316	2010-11-23 18:00:00	0.220912	0.218209	-0.00270316	0.0077024	0.108985	0.0411026	0.0243037	0.0483207	-0.0203753	0.0357127	-0.0855018	0.00815045	0.0367732	-0.0118254	-0.0360225	0.0125947	-0.0336976	0.00201665	0.0890586	-0.00405911	0	0	0.00109106	-0.0061215	0.00270316
0.00307701	2010-11-23 18:30:00	0.219496	0.216419	-0.00307701	0.0077024	0.108228	0.0406209	0.02383	0.0476672	-0.0206492	0.0363864	-0.0855725	0.00809922	0.0359967	-0.0118372	-0.0356919	0.0130374	-0.0341887	0.00203435	0.0890205	-0.00402482	0	0	0.00099277	-0.00523291	0.00307701
0.00346775	2010-11-23 19:00:00	0.218788	0.21532	-0.00346775	0.0077024	0.107094	0.0400592	0.0232486	0.0468391	-0.0209851	0.0370242	-0.0856103	0.00804838	0.0362825	-0.0118307	-0.0352348	0.0134145	-0.0346417	0.00205055	0.0889426	-0.00398935	0	0	0.00102998	-0.00412437	0.00346775
0.00340926	2010-11-23 19:30:00	0.215247	0.211838	-0.00340926	0.0077024	0.104574	0.0390478	0.0225592	0.0457646	-0.0213513	0.0376508	-0.0856143	0.00799727	0.0358315	-0.011818	-0.0345923	0.0137284	-0.0349286	0.00206491	0.0888196	-0.0039535	0	0	0.00119885	-0.0028434	0.00340926
-0.000169923	2010-11-23 20:00:00	0.207459	0.207629	0.000169923	0.0077024	0.101131	0.0379617	0.0218067	0.0445432	-0.0217386	0.0382371	-0.0855923	0.00794639	0.0355727	-0.0117997	-0.033944	0.0140355	-0.0351059	0.0020767	0.0886743	-0.00391687	0	0	0.00148419	-0.00144624	-0.000169923
0.00223	2010-11-23 20:30:00	0.205335	0.203105	-0.00223	0.0077024	0.0984008	0.0366982	0.0210689	0.0431498	-0.0221577	0.0387948	-0.0855372	0.00789504	0.0344849	-0.0117459	-0.0332944	0.0142432	-0.0351978	0.00208477	0.0885282	-0.00387937	0	0	0.00186062	5.32125e-06	0.00223
0.000540129	2010-11-23 21:00:00	0.198962	0.198422	-0.000540129	0.0077024	0.0947056	0.0355062	0.0203035	0.0417148	-0.0226227	0.039327	-0.0854647	0.00784432	0.0341546	-0.0116054	-0.0326259	0.0143519	-0.0352306	0.00208834	0.0883718	-0.00384084	0	0	0.00229429	0.00144734	0.000540129
-0.000100546	2010-11-23 21:30:00	0.194006	0.194106	0.000100546	0.0077024	0.0917658	0.0341871	0.0196292	0.0403491	-0.0231214	0.0398399	-0.0853661	0.00779366	0.0335019	-0.011407	-0.0320116	0.0144397	-0.0351997	0.00208976	0.0881514	-0.0038	0	0	0.00274514	0.00281713	-0.000100546
0.0013741	2010-11-23 22:00:00	0.190466	0.189092	-0.0013741	0.0077024	0.0881537	0.0329393	0.0190422	0.0390855	-0.0236591	0.0403062	-0.0852136	0.00774305	0.0327492	-0.0111735	-0.0314085	0.0145026	-0.0351022	0.0020871	0.0878677	-0.00375672	0	0	0.0031696	0.00405652	0.0013741
0.00298156	2010-11-23 22:30:00	0.187633	0.184652	-0.00298156	0.0077024	0.0847939	0.0319138	0.0186342	0.0380286	-0.0241927	0.040757	-0.0849793	0.00769141	0.0320092	-0.0109807	-0.0309074	0.0145836	-0.0349366	0.0020799	0.0875282	-0.00371207	0	0	0.00352352	0.00511481	0.00298156
0.00180097	2010-11-23 23:00:00	0.183385	0.181584	-0.00180097	0.0077024	0.0825679	0.0310817	0.0184023	0.0371753	-0.0246857	0.0411505	-0.084698	0.00764014	0.0313407	-0.0107593	-0.0305158	0.0146414	-0.0347187	0.00206767	0.0871413	-0.00366612	0	0	0.00376515	0.00595128	0.00180097
0.00158386	2010-11-23 23:30:00	0.181261	0.179677	-0.00158386	0.0077024	0.0807202	0.0306125	0.0182541	0.0365583	-0.0251615	0.0414989	-0.0843727	0.00758987	0.0311724	-0.0105491	-0.0301201	0.0146714	-0.0344028	0.00205364	0.0866746	-0.00362017	0	0	0.00385806	0.00653712	0.00158386
0.0023963	2010-11-24	0.181261	0.178865	-0.0023963	0.0077024	0.0799218	0.0303449	0.0182693	0.0362457	-0.0255787	0.0417827	-0.0839568	0.00753957	0.030796	-0.0103336	-0.0297897	0.0147061	-0.0340244	0.00203823	0.0861439	-0.00357312	0	0	0.00377367	0.00685673	0.0023963
-0.000142072	2010-11-24 00:30:00	0.179137	0.179279	0.000142072	0.0077024	0.0803418	0.0302784	0.0182854	0.0360737	-0.0258834	0.0420224	-0.0834754	0.0074888	0.0304387	-0.010161	-0.0293996	0.0146984	-0.0336162	0.00202216	0.0855857	-0.00352543	-2.04894e-21	0	0.0034935	0.00690837	-0.000142072
0.000802669	2010-11-24 01:00:00	0.179126	0.178324	-0.000802669	0.0077024	0.0795019	0.0303578	0.0184035	0.0361594	-0.0260818	0.0422139	-0.0829569	0.00743838	0.0299131	-0.0100148	-0.0290475	0.0146581	-0.0331759	0.00200501	0.0850095	-0.00347711	-3.34124e-12	0	0.00301068	0.00670404	0.000802669
-0.000246119	2010-11-24 01:30:00	0.179076	0.179322	0.000246114	0.0077024	0.0808033	0.0304054	0.0186266	0.0364127	-0.0261816	0.0423436	-0.082403	0.00738784	0.0294875	-0.00990043	-0.0288174	0.014551	-0.032689	0.00198765	0.0844332	-0.00342707	-4.61962e-09	0	0.00233086	0.00626858	-0.000246119
0.000303998	2010-11-24 02:00:00	0.178962	0.178658	-0.000304183	0.0077024	0.0803418	0.03076	0.0188892	0.0367675	-0.0262022	0.0423928	-0.0818351	0.00733711	0.0291667	-0.00977326	-0.0286355	0.0144267	-0.0322057	0.00196931	0.0838227	-0.00337666	-1.85268e-07	0	0.00147233	0.0056382	0.000303998
0.00120138	2010-11-24 02:30:00	0.180199	0.178996	-0.00120316	0.0077024	0.0815172	0.0311282	0.0191923	0.0371854	-0.0261353	0.0423628	-0.0812336	0.00728631	0.0284553	-0.00967406	-0.0285038	0.0142392	-0.0316694	0.00194805	0.0831991	-0.00332546	-1.77274e-06	0	0.000465339	0.00485824	0.00120138
-6.29311e-06	2010-11-24 03:00:00	0.181376	0.181374	-1.92472e-06	0.0077024	0.0832817	0.0317796	0.0194086	0.0375698	-0.0259552	0.0422884	-0.0806049	0.00723527	0.0290111	-0.009527	-0.0282209	0.0140385	-0.0311614	0.00192591	0.0825515	-0.00327264	-8.21783e-06	0	-0.000649344	0.00398046	-6.29311e-06
-5.39063e-05	2010-11-24 03:30:00	0.182508	0.182537	2.88431e-05	0.0077024	0.0850031	0.0321721	0.0195801	0.0379971	-0.0256872	0.0421408	-0.0799483	0.0071852	0.0288094	-0.00943581	-0.0278737	0.0137783	-0.0306415	0.00190287	0.0818588	-0.00321921	-2.50632e-05	0	-0.00182259	0.00305989	-5.39063e-05
-0.00253902	2010-11-24 04:00:00	0.180037	0.182517	0.00248034	0.0077024	0.0858015	0.0324662	0.0196643	0.038396	-0.0253239	0.0419233	-0.0792575	0.00713466	0.0285728	-0.00935278	-0.0274374	0.0135087	-0.0302052	0.00187848	0.0811174	-0.00316526	-5.86747e-05	0	-0.00299965	0.00215148	-0.00253902
-0.00154969	2010-11-24 04:30:00	0.179667	0.181101	0.00143475	0.0077024	0.0859692	0.0326068	0.0196846	0.0385851	-0.0248575	0.0416163	-0.0785255	0.00708436	0.0279694	-0.00934559	-0.0269918	0.013256	-0.0297984	0.00185376	0.0803339	-0.00311028	-0.000114945	-2.94404e-37	-0.00412331	0.00130667	-0.00154969
-0.00187832	2010-11-24 05:00:00	0.178547	0.180227	0.0016798	0.0077024	0.086683	0.0327603	0.0196372	0.0386172	-0.0243393	0.0412839	-0.0777831	0.00703317	0.0273913	-0.00929158	-0.0265853	0.0130191	-0.0294307	0.00182761	0.0795235	-0.00305594	-0.000198524	-7.26158e-34	-0.00513731	0.000570104	-0.00187832
-0.00254916	2010-11-24 05:30:00	0.17671	0.178947	0.00223659	0.0077024	0.0868092	0.0327447	0.0194749	0.038461	-0.0237801	0.0409298	-0.0770244	0.00698255	0.0270896	-0.00917313	-0.0261318	0.0127991	-0.029083	0.0017996	0.078674	-0.003002	-0.000312573	-4.36741e-31	-0.00598977	-2.31783e-05	-0.00254916
-0.00423719	2010-11-24 06:00:00	0.173416	0.177194	0.00377835	0.0077024	0.0863477	0.0325409	0.0191884	0.0381786	-0.0231951	0.0405688	-0.0762425	0.00693253	0.0268498	-0.00901766	-0.0255843	0.0125903	-0.0287358	0.00177268	0.0777917	-0.00294876	-0.000458836	-9.1078e-29	-0.00663636	-0.000450061	-0.00423719
-0.00206364	2010-11-24 06:30:00	0.172954	0.17438	0.00142577	0.0077024	0.0853815	0.0321095	0.0188775	0.0377709	-0.0226477	0.0402004	-0.075445	0.00688042	0.0262559	-0.0088774	-0.0251763	0.0124006	-0.0284202	0.00174874	0.0768965	-0.00289628	-0.000637869	-8.40432e-27	-0.00704313	-0.000700824	-0.00206364
-0.00383824	2010-11-24 07:00:00	0.168933	0.171922	0.00298893	0.0077024	0.0845416	0.031577	0.0185312	0.0372327	-0.0220946	0.0398324	-0.0746405	0.00682972	0.0258859	-0.00875613	-0.0249109	0.0122449	-0.0281103	0.00172522	0.0759946	-0.00284523	-0.00084931	-4.08481e-25	-0.00718866	-0.000779735	-0.00383824
-0.00188804	2010-11-24 07:30:00	0.16631	0.167106	0.000795913	0.0077024	0.0820217	0.0309969	0.0181677	0.0365949	-0.0215956	0.0394629	-0.0738412	0.00677949	0.0247108	-0.00861278	-0.0247502	0.0120803	-0.0277866	0.00170441	0.0751287	-0.00279534	-0.00109213	-1.18835e-23	-0.00706544	-0.00070464	-0.00188804
-0.00138051	2010-11-24 08:00:00	0.165104	0.165119	1.56806e-05	0.0077024	0.0808879	0.0304114	0.0178532	0.0359476	-0.0211367	0.0390617	-0.0730691	0.0067299	0.0248537	-0.00844712	-0.024832	0.0119595	-0.0274428	0.00168447	0.0742521	-0.00274629	-0.00136483	-2.27763e-22	-0.00668039	-0.000505572	-0.00138051
-0.00307786	2010-11-24 08:30:00	0.16177	0.163182	0.00141221	0.0077024	0.079628	0.0298551	0.0174553	0.0351655	-0.0207724	0.0386679	-0.0722965	0.00668169	0.025003	-0.0082636	-0.0248054	0.0118464	-0.0270847	0.00166552	0.073375	-0.00269837	-0.00166565	-3.09505e-21	-0.00605444	-0.000222431	-0.00307786
-0.00504862	2010-11-24 09:00:00	0.157001	0.160057	0.00305597	0.0077024	0.0775281	0.0293015	0.0169967	0.0343778	-0.0204966	0.0382707	-0.0715199	0.00663493	0.024714	-0.00814323	-0.0247036	0.0117465	-0.0267169	0.00164822	0.0724834	-0.00265137	-0.00199265	-3.15718e-20	-0.00522124	9.80968e-05	-0.00504862
-0.00868082	2010-11-24 09:30:00	0.152232	0.158569	0.00633699	0.0077024	0.0766881	0.0285944	0.0165943	0.033624	-0.0203188	0.0378657	-0.0707368	0.00659104	0.024941	-0.0080847	-0.0246123	0.0116464	-0.0263974	0.0016315	0.0716079	-0.00260532	-0.00234383	-2.52913e-19	-0.00422498	0.000406187	-0.00868082
-0.0100579	2010-11-24 10:00:00	0.148171	0.155512	0.0073407	0.0077024	0.0744206	0.0277786	0.0161991	0.0328942	-0.0202322	0.0374715	-0.0699648	0.0065507	0.0252015	-0.0080906	-0.0244339	0.0115165	-0.0261003	0.00161605	0.0707242	-0.00256003	-0.0027172	-1.64954e-18	-0.00311761	0.000652804	-0.0100579
-0.00618175	2010-11-24 10:30:00	0.14765	0.150721	0.00307095	0.0077024	0.0713546	0.0270341	0.0159346	0.0322848	-0.0202123	0.0370698	-0.0692049	0.00651294	0.0244837	-0.00811858	-0.0243733	0.0114077	-0.0257989	0.00160287	0.0698296	-0.0025154	-0.0031108	-9.01934e-18	-0.00195557	0.000793614	-0.00618175
-0.00516653	2010-11-24 11:00:00	0.147831	0.149474	0.00164377	0.0077024	0.07085	0.0265384	0.0158738	0.0318109	-0.020263	0.0366583	-0.0684347	0.00647767	0.0245552	-0.00809933	-0.0245035	0.0112999	-0.0255187	0.00159144	0.0689335	-0.00247141	-0.00352277	-4.23451e-17	-0.00079627	0.000792591	-0.00516653
-0.00327891	2010-11-24 11:30:00	0.148011	0.147338	-0.000672412	0.0077024	0.0695901	0.0263129	0.0159207	0.0315563	-0.0203527	0.0362656	-0.067658	0.00644355	0.0242693	-0.00806327	-0.0247433	0.0111488	-0.0252156	0.00158168	0.0680296	-0.00242903	-0.00395132	-1.74117e-16	0.000305477	0.000625005	-0.00327891
-0.00182525	2010-11-24 12:00:00	0.148899	0.146329	-0.00256955	0.0077024	0.0688763	0.0262994	0.01606	0.0315531	-0.0204758	0.0359228	-0.0668651	0.00641235	0.0243408	-0.0079918	-0.0250236	0.0109676	-0.0249634	0.00157176	0.0671439	-0.00238723	-0.0043948	-6.37453e-16	0.0013007	0.000279578	-0.00182525
-0.00185378	2010-11-24 12:30:00	0.150495	0.147497	-0.00299786	0.0077024	0.0698839	0.0265535	0.0162155	0.0316231	-0.0205801	0.0355849	-0.0660571	0.00638337	0.024795	-0.00795567	-0.0252256	0.0107632	-0.0247302	0.00156338	0.0662668	-0.00234666	-0.00485164	-2.10692e-15	0.00214913	-0.000240388	-0.00185378
-0.00268078	2010-11-24 13:00:00	0.151383	0.148743	-0.00263963	0.0077024	0.0710177	0.0269006	0.0163392	0.0318014	-0.0206709	0.0352936	-0.0652497	0.00635567	0.0252428	-0.00795688	-0.0252718	0.0105826	-0.0245252	0.00155404	0.0653496	-0.00230609	-0.00532041	-6.36117e-15	0.00282134	-0.000916987	-0.00268078
-0.00426464	2010-11-24 13:30:00	0.150858	0.149323	-0.00153513	0.0077024	0.0719838	0.0271152	0.0164073	0.0320403	-0.0207189	0.0350274	-0.0643936	0.00633112	0.0254603	-0.00801995	-0.0251843	0.0104297	-0.024369	0.00154512	0.0644502	-0.0022659	-0.00579977	-1.77197e-14	0.00330021	-0.00171879	-0.00426464
-0.00521718	2010-11-24 14:00:00	0.14892	0.147848	-0.00107131	0.0077024	0.07169	0.0272266	0.0164432	0.0322363	-0.0207245	0.0347655	-0.0635311	0.00630821	0.0253762	-0.00813281	-0.0250393	0.0102929	-0.0242976	0.00153503	0.0635335	-0.00222625	-0.00628849	-4.59338e-14	0.00358142	-0.00260295	-0.00521718
-0.00443818	2010-11-24 14:30:00	0.149105	0.146758	-0.00234726	0.0077024	0.0721099	0.0273033	0.0164832	0.0323598	-0.0207132	0.0345397	-0.062657	0.00628847	0.0252269	-0.00824106	-0.0248481	0.0101868	-0.0242793	0.00152557	0.0625882	-0.00218729	-0.00678545	-1.11629e-13	0.00367315	-0.00351817	-0.00443818
-0.00418761	2010-11-24 15:00:00	0.148583	0.145481	-0.003102	0.0077024	0.0722361	0.0273855	0.0164442	0.0323314	-0.0206186	0.0343215	-0.0617365	0.00627085	0.0252888	-0.00827065	-0.0245672	0.0101332	-0.0243367	0.00151574	0.0616326	-0.00214904	-0.00728961	-2.55963e-13	0.00359496	-0.00440823	-0.00418761
-0.00521807	2010-11-24 15:30:00	0.146644	0.144062	-0.00258195	0.0077024	0.0723622	0.0274147	0.0163646	0.0322854	-0.0204839	0.0341249	-0.060809	0.00625616	0.0250744	-0.00824672	-0.0241232	0.0100599	-0.0243719	0.00150491	0.060699	-0.00211153	-0.00780002	-5.56875e-13	0.00337592	-0.00521592	-0.00521807
-0.00601837	2010-11-24 16:00:00	0.144706	0.142408	-0.00229745	0.0077024	0.0723622	0.0272693	0.0162414	0.0321625	-0.020273	0.0339427	-0.0598775	0.00624519	0.0246949	-0.00819853	-0.0235717	0.0100458	-0.0243924	0.00149381	0.0597869	-0.00207508	-0.00831582	-1.15517e-12	0.00305222	-0.00588694	-0.00601837
-0.00648293	2010-11-24 16:30:00	0.142768	0.140415	-0.00235329	0.0077024	0.0717746	0.0270839	0.0160588	0.0319432	-0.0199987	0.0337831	-0.0589674	0.00623786	0.0246012	-0.00815657	-0.0229957	0.0100179	-0.0244102	0.00148197	0.058843	-0.00203938	-0.00883623	-2.2946e-12	0.00266441	-0.00637358	-0.00648293
-0.00672918	2010-11-24 17:00:00	0.140138	0.137506	-0.00263133	0.0077024	0.0709762	0.0267979	0.0158077	0.031562	-0.0196977	0.0336438	-0.0580243	0.0062323	0.0237119	-0.00808413	-0.0223238	0.00998328	-0.0243936	0.00147012	0.0578917	-0.00200521	-0.00936052	-4.38118e-12	0.00225437	-0.00663786	-0.00672918
-0.00742816	2010-11-24 17:30:00	0.137508	0.135048	-0.00245987	0.0077024	0.0703885	0.0265092	0.015505	0.0310887	-0.0193608	0.0334838	-0.0570782	0.00622737	0.0229751	-0.00797442	-0.0217635	0.00997431	-0.0243637	0.00145952	0.0569252	-0.00197139	-0.00988803	-8.0679e-12	0.00186244	-0.00665397	-0.00742816
-0.00700964	2010-11-24 18:00:00	0.136294	0.132885	-0.00340854	0.0077024	0.0698424	0.0259902	0.0151311	0.0304925	-0.0190069	0.0333375	-0.05612	0.00622295	0.0225305	-0.00779534	-0.0212565	0.00998141	-0.0243124	0.00144834	0.0559374	-0.00193725	-0.0104182	-1.43719e-11	0.00152467	-0.00640982	-0.00700964
-0.00739819	2010-11-24 18:30:00	0.132247	0.128695	-0.00355223	0.0077024	0.0674487	0.0254074	0.014724	0.0298717	-0.0186868	0.0331548	-0.055156	0.00622132	0.0217031	-0.00759605	-0.0207687	0.0100193	-0.0241997	0.0014366	0.0549042	-0.00190362	-0.0109504	-2.48321e-11	0.00127046	-0.00590771	-0.00739819
-0.00724352	2010-11-24 19:00:00	0.129617	0.125376	-0.00424073	0.0077024	0.0657688	0.0246976	0.0142706	0.0290512	-0.0184043	0.032957	-0.0541479	0.00622215	0.0211188	-0.00739579	-0.0204027	0.0100816	-0.0240603	0.00142257	0.0538919	-0.00186961	-0.0114842	-4.17151e-11	0.00112072	-0.005164	-0.00724352
-0.00874394	2010-11-24 19:30:00	0.126279	0.123004	-0.00327527	0.0077024	0.0643412	0.0240829	0.0136975	0.0280397	-0.0181743	0.0327271	-0.0531474	0.00622535	0.0210314	-0.00718931	-0.0198937	0.0101282	-0.0238718	0.00140672	0.0528753	-0.00183713	-0.0120192	-6.82792e-11	0.00108672	-0.00420798	-0.00874394
-0.00894157	2010-11-24 20:00:00	0.122941	0.119327	-0.00361335	0.0077024	0.0622828	0.0232039	0.0130439	0.0269431	-0.0179758	0.0324892	-0.052148	0.00623233	0.0203009	-0.00700862	-0.0193033	0.0101813	-0.0235817	0.0013884	0.0518478	-0.00180581	-0.0125549	-1.09103e-10	0.00116942	-0.00307996	-0.00894157
-0.0116615	2010-11-24 20:30:00	0.117478	0.116049	-0.00142952	0.0077024	0.0599737	0.0221735	0.0122993	0.0257476	-0.0178092	0.0322263	-0.0511387	0.0062417	0.0202882	-0.0068407	-0.0186496	0.0102181	-0.0232411	0.00137056	0.0508224	-0.00177547	-0.013091	-1.70489e-10	0.00135967	-0.00182884	-0.0116615
-0.0110528	2010-11-24 21:00:00	0.112743	0.110169	-0.00257429	0.0077024	0.0563616	0.0208917	0.0115693	0.0244506	-0.0176794	0.0319452	-0.0501347	0.00625325	0.0192465	-0.00672218	-0.0179478	0.0102103	-0.0228454	0.0013504	0.0497606	-0.00174595	-0.0136271	-2.60947e-10	0.00163895	-0.00050924	-0.0110528
-0.0119023	2010-11-24 21:30:00	0.107305	0.105045	-0.00226067	0.0077024	0.0530018	0.0196385	0.0108715	0.0231101	-0.0175838	0.0316493	-0.0491022	0.00626686	0.0186431	-0.00659694	-0.0172479	0.0101563	-0.0224481	0.00132919	0.048732	-0.00171666	-0.0141629	-3.91766e-10	0.0019807	0.000821538	-0.0119023
-0.0113909	2010-11-24 22:00:00	0.103284	0.0999764	-0.00330728	0.0077024	0.0496419	0.0184702	0.0102409	0.021752	-0.0175121	0.0313316	-0.0480692	0.00628213	0.0179682	-0.00641471	-0.0165945	0.0100489	-0.0220117	0.00130671	0.0477606	-0.00168739	-0.0146982	-5.77681e-10	0.00235215	0.00210659	-0.0113909
-0.0111868	2010-11-24 22:30:00	0.0999702	0.0959244	-0.00404582	0.0077024	0.0469959	0.0173549	0.00968659	0.0205149	-0.0174892	0.0309998	-0.0470837	0.00630026	0.0175204	-0.0061999	-0.0159706	0.00990695	-0.0215191	0.00128276	0.0468044	-0.00165854	-0.0152327	-8.37627e-10	0.00271658	0.0032923	-0.0111868
-0.0103979	2010-11-24 23:00:00	0.0966566	0.0912884	-0.00536818	0.0077024	0.0440561	0.0163905	0.00924679	0.0194775	-0.0174923	0.030675	-0.0461057	0.00631998	0.0165501	-0.00595607	-0.0154403	0.00974404	-0.0209802	0.00125771	0.0458728	-0.00163054	-0.0157661	-1.1956e-09	0.00303572	0.00433102	-0.0103979
-0.0093495	2010-11-24 23:30:00	0.0940511	0.0871023	-0.00694881	0.0077024	0.0414101	0.0155136	0.00894318	0.0186242	-0.0175001	0.0303397	-0.0451492	0.00634018	0.0158879	-0.00574869	-0.0151174	0.00954838	-0.0204286	0.00123038	0.0449529	-0.00160378	-0.0162983	-1.68161e-09	0.00327236	0.00518327	-0.0093495
-0.0104891	2010-11-25	0.0907375	0.0843975	-0.00633997	0.0077024	0.0398563	0.0149621	0.00867227	0.0178509	-0.0175125	0.029992	-0.0442142	0.00636047	0.0155052	-0.00551828	-0.0147439	0.00931163	-0.0198456	0.00120101	0.0440125	-0.00157806	-0.0168291	-2.33273e-09	0.00339282	0.00581953	-0.0104891
-0.0123261	2010-11-25 00:30:00	0.0867159	0.0816838	-0.00503213	0.0077024	0.0385118	0.0145648	0.00847579	0.017251	-0.0174862	0.0296086	-0.0432618	0.00638138	0.0148589	-0.00530589	-0.0143394	0.00909081	-0.0192619	0.00117188	0.0430423	-0.00155301	-0.0173583	-3.19423e-09	0.00336931	0.00622145	-0.0123261
-0.0125815	2010-11-25 01:00:00	0.0862345	0.0809303	-0.00530424	0.0077024	0.0383441	0.014215	0.00832862	0.016847	-0.0174059	0.0291919	-0.0422856	0.00640069	0.0151384	-0.00509505	-0.0139361	0.00885444	-0.0186955	0.00114124	0.0420349	-0.00152893	-0.0178857	-4.32082e-09	0.00318194	0.00638249	-0.0125815
-0.0134073	2010-11-25 01:30:00	0.0829209	0.0779169	-0.00500401	0.0077024	0.0367903	0.0138706	0.00819244	0.01653	-0.0172764	0.0287395	-0.0412694	0.00641838	0.0146778	-0.00496562	-0.0133846	0.00865748	-0.0181124	0.00111055	0.041025	-0.00150616	-0.0184113	-5.77793e-09	0.00282027	0.00630806	-0.0134073
-0.0133371	2010-11-25 02:00:00	0.0803302	0.0747324	-0.00559782	0.0077024	0.0356981	0.0136268	0.00820757	0.0164065	-0.0170922	0.0282909	-0.0402457	0.00643444	0.0137203	-0.00487887	-0.0129673	0.00845736	-0.0176056	0.00107968	0.0400184	-0.00148474	-0.0189349	-7.64311e-09	0.00228432	0.00601494	-0.0133371
-0.0139367	2010-11-25 02:30:00	0.0791725	0.0736529	-0.00551962	0.0077024	0.036118	0.0135603	0.00830275	0.0163504	-0.0168722	0.0278302	-0.0392155	0.00644839	0.0135059	-0.00477441	-0.0126667	0.00823454	-0.0171127	0.00104964	0.0389982	-0.00146523	-0.0194563	-1.00074e-08	0.00158502	0.00553025	-0.0139367
-0.0147354	2010-11-25 03:00:00	0.0765987	0.0713585	-0.0052402	0.0077024	0.0354042	0.0136663	0.00845773	0.0164657	-0.0165701	0.0273342	-0.038172	0.00646148	0.0129708	-0.00461587	-0.0124033	0.00802314	-0.0165708	0.00101971	0.0379736	-0.00144676	-0.0199756	-1.2977e-08	0.000743951	0.00488984	-0.0147354
-0.0175511	2010-11-25 03:30:00	0.0740249	0.0710835	-0.00294145	0.0077024	0.0367057	0.0138912	0.00858196	0.0165987	-0.0161979	0.0268266	-0.037121	0.00647381	0.0124737	-0.00444827	-0.012106	0.00780226	-0.0160366	0.000990107	0.0369402	-0.00142953	-0.0204925	-1.66744e-08	-0.0002076	0.00413624	-0.0175511
-0.0155914	2010-11-25 04:00:00	0.0756994	0.0702836	-0.00541577	0.0077024	0.0371257	0.0142858	0.0086459	0.0167172	-0.0157592	0.0262938	-0.0360543	0.00648542	0.0122466	-0.00428561	-0.0117234	0.00755132	-0.0154941	0.000960267	0.0359209	-0.00141394	-0.0210071	-2.12404e-08	-0.00123013	0.00331622	-0.0155914
-0.0173854	2010-11-25 04:30:00	0.0745418	0.0704079	-0.00413387	0.0077024	0.0385118	0.0144026	0.00862296	0.0168186	-0.0152661	0.0257422	-0.0349859	0.00649588	0.0123181	-0.00417647	-0.0112235	0.00728394	-0.0149769	0.000930305	0.0349275	-0.00140006	-0.0215193	-2.68354e-08	-0.00227803	0.00247806	-0.0173854
-0.0200778	2010-11-25 05:00:00	0.0698438	0.0678927	-0.00195115	0.0077024	0.0378826	0.0144134	0.00846481	0.0167714	-0.0147389	0.0251431	-0.0339343	0.00650462	0.0120561	-0.00406603	-0.0105639	0.00700107	-0.0145063	0.000899296	0.033913	-0.00138708	-0.0220289	-3.36407e-08	-0.00330212	0.00166872	-0.0200778
-0.0194516	2010-11-25 05:30:00	0.0679781	0.0648937	-0.00308444	0.0077024	0.0377979	0.0141858	0.00818243	0.0164726	-0.0141633	0.0245161	-0.0328786	0.00651305	0.0111858	-0.00402496	-0.00978396	0.00674148	-0.014082	0.000866256	0.0328951	-0.001375	-0.022536	-4.18607e-08	-0.00425248	0.000931	-0.0194516
-0.0187915	2010-11-25 06:00:00	0.0661123	0.0618633	-0.004249	0.0077024	0.0372103	0.013929	0.00777631	0.015937	-0.0135738	0.0238958	-0.0318154	0.00651926	0.0107253	-0.00391121	-0.00893568	0.00653065	-0.0136848	0.000833906	0.0319097	-0.00136439	-0.0230405	-5.17239e-08	-0.00508141	0.000300884	-0.0187915
-0.0182147	2010-11-25 06:30:00	0.0635385	0.0582108	-0.00532769	0.0077024	0.0366642	0.0132592	0.00734579	0.0153257	-0.0129742	0.0232577	-0.0307777	0.00652655	0.0099202	-0.00376479	-0.00820476	0.00634466	-0.0132849	0.00080257	0.0309076	-0.00135589	-0.0235423	-6.34843e-08	-0.00574631	-0.00019471	-0.0182147
-0.0204676	2010-11-25 07:00:00	0.0553004	0.0517264	-0.00357399	0.0077024	0.0335567	0.0124407	0.00689135	0.014633	-0.0124158	0.0226342	-0.0297464	0.00653414	0.00892771	-0.00354779	-0.00766856	0.00613364	-0.0128997	0.000772218	0.0299209	-0.00134864	-0.0240415	-7.74232e-08	-0.00621237	-0.000539669	-0.0204676
-0.0202398	2010-11-25 07:30:00	0.0498944	0.0455962	-0.00429821	0.0077024	0.0309106	0.0116617	0.00650402	0.0138383	-0.0118552	0.0220185	-0.0287175	0.00654172	0.00768113	-0.00334786	-0.00740753	0.00595544	-0.0124915	0.000743719	0.0289231	-0.00134252	-0.0245379	-9.38504e-08	-0.00645474	-0.000729719	-0.0202398
-0.0214862	2010-11-25 08:00:00	0.0459045	0.042359	-0.00354555	0.0077024	0.0296507	0.0110497	0.00611401	0.0129258	-0.0113126	0.0214284	-0.0276885	0.00654877	0.00752233	-0.0030606	-0.00730896	0.00579486	-0.012058	0.000715699	0.0279379	-0.00133832	-0.0250317	-1.13105e-07	-0.00646016	-0.000772667	-0.0214862
-0.019424	2010-11-25 08:30:00	0.0461829	0.0400841	-0.00609879	0.0077024	0.0285169	0.0104669	0.00566371	0.012058	-0.0108038	0.0208555	-0.026678	0.00655501	0.00767795	-0.00276608	-0.00717922	0.00562369	-0.011511	0.000691016	0.0269876	-0.00133787	-0.0255226	-1.35559e-07	-0.00622786	-0.000687784	-0.019424
-0.0229225	2010-11-25 09:00:00	0.0393951	0.0363067	-0.00308845	0.0077024	0.0262909	0.00971223	0.00526443	0.0113376	-0.010351	0.0202796	-0.0257018	0.00656201	0.00731431	-0.00252314	-0.00721878	0.00546994	-0.0109732	0.000669279	0.0260962	-0.00133926	-0.0260108	-1.61613e-07	-0.00576968	-0.00050434	-0.0229225
-0.0221043	2010-11-25 09:30:00	0.0375638	0.0331716	-0.00439216	0.0077024	0.0244433	0.0089359	0.00493324	0.0106658	-0.00998329	0.0197105	-0.0247795	0.00657008	0.00731114	-0.00243228	-0.00740266	0.00530548	-0.0104905	0.000650042	0.0252402	-0.00134295	-0.0264962	-1.91703e-07	-0.00510939	-0.000259366	-0.0221043
-0.0231641	2010-11-25 10:00:00	0.0329002	0.0290852	-0.00381501	0.0077024	0.0217973	0.00829742	0.00472065	0.0100614	-0.00969102	0.0191525	-0.0238973	0.00657938	0.00685696	-0.00240366	-0.00767982	0.0051707	-0.0100154	0.000632655	0.024404	-0.00134795	-0.0269789	-2.263e-07	-0.00428119	5.21932e-06	-0.0231641
-0.0240472	2010-11-25 10:30:00	0.0317769	0.0283652	-0.0034117	0.0077024	0.021125	0.00788384	0.00466037	0.00964298	-0.00948919	0.0185794	-0.0230272	0.00658986	0.00740165	-0.0023807	-0.00811413	0.00502436	-0.00958522	0.000617725	0.0236297	-0.00135491	-0.0274587	-2.65908e-07	-0.00332761	0.000245902	-0.0240472
-0.0231338	2010-11-25 11:00:00	0.0327777	0.0279755	-0.0048022	0.0077024	0.0202851	0.00771408	0.00462815	0.00932597	-0.00933911	0.0179814	-0.0221954	0.00660142	0.0079892	-0.00231409	-0.0084313	0.00486165	-0.0091541	0.000602585	0.0228936	-0.00136427	-0.0279357	-3.11066e-07	-0.00229683	0.000421061	-0.0231338
-0.0238309	2010-11-25 11:30:00	0.0323624	0.027783	-0.00457939	0.0077024	0.0198651	0.00768218	0.00462815	0.00918291	-0.00923708	0.0174019	-0.0214095	0.00661313	0.00814165	-0.00235322	-0.00864281	0.00469223	-0.00873851	0.000587786	0.0221976	-0.00137529	-0.0284099	-3.62353e-07	-0.00123968	0.000494351	-0.0238309
-0.0243561	2010-11-25 12:00:00	0.0333633	0.0288376	-0.00452565	0.0077024	0.0205789	0.00770596	0.00458495	0.009043	-0.00916654	0.0168258	-0.0206363	0.00662693	0.00857995	-0.00244895	-0.0087257	0.00449148	-0.00838453	0.000573354	0.0215254	-0.00138801	-0.0288813	-4.20379e-07	-0.000206516	0.000437732	-0.0243561
-0.0248552	2010-11-25 12:30:00	0.032948	0.0284528	-0.00449522	0.0077024	0.0202851	0.00771137	0.00447732	0.008922	-0.00912341	0.0162723	-0.0198956	0.00664316	0.00888483	-0.00260474	-0.00858624	0.00422146	-0.00810252	0.000560199	0.020849	-0.0014032	-0.0293499	-4.85796e-07	0.000755859	0.000233884	-0.0248552
-0.0272894	2010-11-25 13:00:00	0.0304086	0.0278818	-0.0025268	0.0077024	0.0202851	0.00753406	0.0043858	0.00883503	-0.00903181	0.0157473	-0.019145	0.0066606	0.00895311	-0.00270644	-0.00838378	0.00392183	-0.00789422	0.000546972	0.0202229	-0.00142048	-0.0298157	-5.59292e-07	0.00160691	-0.000122206	-0.0272894
-0.027875	2010-11-25 13:30:00	0.0285772	0.0261728	-0.00240435	0.0077024	0.0195713	0.00732213	0.00427402	0.00868063	-0.00890084	0.0152339	-0.018431	0.00668005	0.00887213	-0.0028016	-0.00809955	0.00365817	-0.00775261	0.000534915	0.0196555	-0.00143938	-0.0302787	-6.4159e-07	0.00231466	-0.000622593	-0.027875
-0.0273689	2010-11-25 14:00:00	0.0267458	0.0233751	-0.00337072	0.0077024	0.0186051	0.0071367	0.00420592	0.00852118	-0.00877665	0.0147604	-0.0177622	0.00669851	0.00819724	-0.00286538	-0.00784361	0.00342858	-0.0076818	0.000522072	0.0191151	-0.00145948	-0.0307389	-7.33453e-07	0.00285729	-0.00124675	-0.0273689
-0.0278519	2010-11-25 14:30:00	0.0256225	0.0222772	-0.00334529	0.0077024	0.018899	0.00702262	0.00413051	0.0083088	-0.00863779	0.0143201	-0.0171154	0.00671639	0.0081353	-0.00286545	-0.00761308	0.00323187	-0.00770013	0.000508401	0.0186517	-0.00148202	-0.0311964	-8.35681e-07	0.0032241	-0.0019629	-0.0278519
-0.0287294	2010-11-25 15:00:00	0.0230831	0.0201605	-0.00292258	0.0077024	0.0181852	0.00694586	0.00402288	0.00810334	-0.00845354	0.0139237	-0.0165255	0.00673477	0.00804161	-0.00276876	-0.00727138	0.00305806	-0.00776422	0.000494793	0.0182041	-0.00150609	-0.031651	-9.49112e-07	0.00341559	-0.00273026	-0.0287294
-0.0285041	2010-11-25 15:30:00	0.0219598	0.0183599	-0.00359991	0.0077024	0.0181852	0.00676313	0.00393135	0.00795587	-0.00824113	0.0135706	-0.0159536	0.00675273	0.0076843	-0.00268387	-0.0069929	0.0029602	-0.00781631	0.000481851	0.0177542	-0.00153107	-0.032103	-1.07462e-06	0.00344291	-0.00350192	-0.0285041
-0.0285987	2010-11-25 16:00:00	0.0201284	0.0161737	-0.00395466	0.0077024	0.0174713	0.0065804	0.00381591	0.00776051	-0.0079548	0.01325	-0.0153921	0.0067695	0.00744452	-0.00259025	-0.00654135	0.00297457	-0.00785771	0.00046781	0.0172848	-0.00155668	-0.0325522	-1.21311e-06	0.0033265	-0.00422819	-0.0285987
-0.0292961	2010-11-25 16:30:00	0.0176068	0.0139029	-0.00370392	0.0077024	0.0169252	0.00639497	0.00368436	0.00752859	-0.00763058	0.0129327	-0.0148208	0.00678601	0.00686014	-0.00254207	-0.00602527	0.00302107	-0.00788431	0.000454829	0.016865	-0.00158363	-0.0329987	-1.36554e-06	0.00309432	-0.00486013	-0.0292961
-0.0301869	2010-11-25 17:00:00	0.0158128	0.0125558	-0.00325704	0.0077024	0.0167991	0.00623603	0.00353305	0.00724373	-0.00726884	0.0126192	-0.0142651	0.00680201	0.00664893	-0.00243203	-0.00552952	0.00307498	-0.00790495	0.000442503	0.0164829	-0.00161128	-0.0334424	-1.53288e-06	0.00277953	-0.00535295	-0.0301869
-0.0313618	2010-11-25 17:30:00	0.0133109	0.0107875	-0.00252337	0.0077024	0.0163791	0.00600032	0.00331827	0.00690089	-0.00692138	0.0123168	-0.0137552	0.00681763	0.00624401	-0.00232256	-0.00492591	0.00316127	-0.00791954	0.000432088	0.0161351	-0.00163943	-0.0338835	-1.71616e-06	0.00241799	-0.00566911	-0.0313618
-0.0313673	2010-11-25 18:00:00	0.0108089	0.00785237	-0.00295653	0.0077024	0.0152453	0.00568515	0.00306298	0.00652402	-0.00658218	0.0120211	-0.0132819	0.00683249	0.00535472	-0.00221779	-0.00443458	0.00326606	-0.0078543	0.000422813	0.0158337	-0.00166881	-0.0343219	-1.91641e-06	0.00204573	-0.00578076	-0.0313673
-0.0298698	2010-11-25 18:30:00	0.0104311	0.00554115	-0.00488995	0.0077024	0.0144054	0.00526671	0.00275303	0.00600788	-0.00625573	0.0117151	-0.0128486	0.00684716	0.00484815	-0.00207291	-0.00406481	0.00339776	-0.00773868	0.000412354	0.0156007	-0.00169996	-0.0347576	-2.13474e-06	0.00169647	-0.00567149	-0.0298698
-0.0327917	2010-11-25 19:00:00	0.005805	0.00340363	-0.00240137	0.0077024	0.0132716	0.00484016	0.00242598	0.00545707	-0.00595632	0.0114115	-0.0124744	0.00686098	0.0045369	-0.0018876	-0.00367139	0.00345234	-0.00753023	0.000401515	0.015428	-0.0017339	-0.0351907	-2.37225e-06	0.00139943	-0.0053373	-0.0327917
-0.0332154	2010-11-25 19:30:00	0.002595	0.000186556	-0.00240844	0.0077024	0.0115917	0.00422063	0.00207136	0.00483883	-0.00570681	0.0110792	-0.0121432	0.00687419	0.00380326	-0.0016833	-0.00334671	0.0034524	-0.00724535	0.000390223	0.0152884	-0.00176766	-0.0356212	-2.6301e-06	0.00117755	-0.00478661	-0.0332154
-0.0344921	2010-11-25 20:00:00	9.3e-05	-0.00146689	-0.00155989	0.0077024	0.0102902	0.00368271	0.00174432	0.00423949	-0.00547529	0.0107175	-0.0118404	0.00688706	0.00400809	-0.0015132	-0.00310557	0.00344461	-0.00691378	0.000380815	0.0151308	-0.0018012	-0.0360491	-2.90946e-06	0.00104619	-0.00403956	-0.0344921
-0.0328081	2010-11-25 20:30:00	-0.0009929	-0.00466242	-0.00366952	0.0077024	0.00869339	0.00303127	0.00147292	0.00362377	-0.0052678	0.0103348	-0.0115585	0.00689909	0.0030013	-0.00138224	-0.00301318	0.00338863	-0.00652958	0.000370749	0.0149978	-0.00183546	-0.0364744	-3.21154e-06	0.0010123	-0.00312658	-0.0328081
-0.0337861	2010-11-25 21:00:00	-0.0034948	-0.00660929	-0.00311449	0.0077024	0.00709806	0.00261228	0.00113855	0.00297149	-0.0050847	0.009966	-0.0113236	0.00691004	0.00298542	-0.00125045	-0.00294069	0.00330215	-0.00614664	0.000358466	0.0148752	-0.00187054	-0.0368971	-3.53758e-06	0.00107431	-0.00208643	-0.0337861
-0.0340606	2010-11-25 21:30:00	-0.0052887	-0.00854927	-0.00326057	0.0077024	0.00587971	0.00212249	0.000846899	0.00232615	-0.004935	0.00957577	-0.0111257	0.00692069	0.00262178	-0.00113969	-0.00292985	0.00317891	-0.00577064	0.000346148	0.0148004	-0.00190705	-0.0373173	-3.88884e-06	0.00122237	-0.000963792	-0.0340606
-0.0341296	2010-11-25 22:00:00	-0.0049585	-0.00856811	-0.00360961	0.0077024	0.00558585	0.00161647	0.000580137	0.00180432	-0.0048217	0.00918537	-0.0109836	0.00693133	0.00321251	-0.00103992	-0.00299638	0.00304953	-0.00538285	0.000333035	0.0147073	-0.0019452	-0.0377349	-4.26661e-06	0.00143925	0.000193238	-0.0341296
-0.0339538	2010-11-25 22:30:00	-0.0074605	-0.0116615	-0.004201	0.0077024	0.00306598	0.00106287	0.000320209	0.00130141	-0.00473427	0.00880309	-0.0108763	0.00694091	0.00291079	-0.000967659	-0.00299306	0.00295345	-0.00498868	0.00031964	0.0146202	-0.0019851	-0.0381501	-4.67221e-06	0.00170159	0.00133578	-0.0339538
-0.0343816	2010-11-25 23:00:00	-0.0092544	-0.0134407	-0.00418627	0.0077024	0.00167989	0.000628205	0.000179872	0.000902477	-0.00465511	0.00844649	-0.0107933	0.00695154	0.00276788	-0.000968304	-0.00310291	0.00279036	-0.00462595	0.000306314	0.014546	-0.00202689	-0.0385627	-5.10697e-06	0.00198154	0.00241668	-0.0343816
-0.0349051	2010-11-25 23:30:00	-0.0096322	-0.0137056	-0.00407337	0.0077024	0.00155375	0.000355188	7.63912e-05	0.000484643	-0.00458081	0.00810286	-0.0107278	0.00696208	0.00292667	-0.000965799	-0.00325299	0.00260713	-0.00430159	0.000292627	0.0144683	-0.00207141	-0.0389729	-5.57226e-06	0.00224858	0.00339271	-0.0349051
-0.0352848	2010-11-26	-0.010718	-0.01482	-0.00410198	0.0077024	0.000419958	0.000190837	1.19585e-05	0.000261541	-0.00448736	0.00774213	-0.0106512	0.00697199	0.00299495	-0.000966765	-0.0033162	0.00242108	-0.00399205	0.000280909	0.0144016	-0.00211713	-0.0393807	-6.06945e-06	0.00247162	0.00422659	-0.0352848
-0.0352227	2010-11-26 00:30:00	-0.0103878	-0.0149578	-0.00456997	0.0077024	0	5.40958e-06	5.51573e-05	0.000217423	-0.00436841	0.00739201	-0.0105961	0.00698112	0.00334908	-0.000959895	-0.00345721	0.00221921	-0.00369429	0.000270703	0.0143734	-0.0021646	-0.039786	-6.59994e-06	0.00262098	0.00488849	-0.0352227
-0.0361714	2010-11-26 01:00:00	-0.0107656	-0.0147903	-0.00402471	0.0077024	-0.000167679	-2.70477e-06	0.000190367	0.000296829	-0.00423331	0.00704636	-0.0105624	0.00698787	0.00371591	-0.000993127	-0.00361127	0.00203812	-0.00347074	0.000261396	0.014394	-0.00221374	-0.040189	-7.16516e-06	0.00267037	0.00535722	-0.0361714
-0.0366756	2010-11-26 01:30:00	-0.0111434	-0.0150651	-0.00392173	0.0077024	-0.00012614	0.000124338	0.000475918	0.000605003	-0.00406932	0.00674001	-0.010552	0.00699255	0.00335543	-0.00104317	-0.00386256	0.00182239	-0.00332318	0.000254655	0.0144806	-0.0022645	-0.0405895	-7.76654e-06	0.00259875	0.00562096	-0.0366756
-0.0364608	2010-11-26 02:00:00	-0.0093971	-0.0139324	-0.00453529	0.0077024	0.000713818	0.000508164	0.000854459	0.00107325	-0.00390459	0.00642222	-0.0105897	0.00699502	0.00359205	-0.00108052	-0.00425046	0.00164871	-0.00321443	0.000247861	0.0145927	-0.00231659	-0.0409877	-8.40553e-06	0.00239179	0.00567757	-0.0364608
-0.0370939	2010-11-26 02:30:00	-0.0076382	-0.011937	-0.00429876	0.0077024	0.00226757	0.00113041	0.00123715	0.00161398	-0.00370721	0.00609051	-0.0106494	0.00699496	0.00381278	-0.00110106	-0.00449712	0.00150276	-0.00313531	0.000241966	0.0147432	-0.00236937	-0.0413836	-9.0836e-06	0.00204305	0.00553448	-0.0370939
-0.0372987	2010-11-26 03:00:00	-0.0051472	-0.00963546	-0.00448826	0.0077024	0.00411518	0.00184565	0.00159226	0.00223726	-0.0034858	0.00576576	-0.010748	0.00699199	0.00412402	-0.00114585	-0.00462664	0.00139195	-0.00310805	0.000235814	0.014925	-0.0024244	-0.0417771	-9.80222e-06	0.00155472	0.00520818	-0.0372987
-0.0375038	2010-11-26 03:30:00	-0.0019481	-0.00662326	-0.00467516	0.0077024	0.00646734	0.00250791	0.00186	0.00285803	-0.00324302	0.00542245	-0.0108709	0.00698573	0.00485768	-0.00119897	-0.00456321	0.00131333	-0.00311031	0.000230641	0.0151571	-0.00248165	-0.0421683	-1.05629e-05	0.000937874	0.00472328	-0.0375038
-0.0379234	2010-11-26 04:00:00	-0.0015812	-0.00622646	-0.00464526	0.0077024	0.00743346	0.00297447	0.0021148	0.00350778	-0.00299949	0.00506536	-0.011031	0.00697645	0.00484498	-0.00132113	-0.00444629	0.0012551	-0.00317677	0.000227941	0.0154311	-0.00254036	-0.0425573	-1.13671e-05	0.000212128	0.00411128	-0.0379234
-0.0402011	2010-11-26 04:30:00	-0.0033385	-0.0060936	-0.0027551	0.0077024	0.00869339	0.00331884	0.00240596	0.00415313	-0.00272443	0.00471127	-0.0112317	0.00696452	0.00462107	-0.00144895	-0.00436649	0.00120291	-0.00330935	0.00022681	0.0157299	-0.00260043	-0.042944	-1.22164e-05	-0.000595114	0.00340885	-0.0402011
-0.0399606	2010-11-26 05:00:00	-0.0036796	-0.00706059	-0.00338099	0.0077024	0.00911335	0.00376376	0.00271641	0.00472095	-0.00242799	0.00435816	-0.0114608	0.00695003	0.0041796	-0.00153294	-0.00437246	0.00120052	-0.0034813	0.000226344	0.0160819	-0.00266287	-0.0433285	-1.31122e-05	-0.00145	0.00265596	-0.0399606
-0.0409944	2010-11-26 05:30:00	-0.0033127	-0.00604311	-0.00273041	0.0077024	0.0106671	0.00429086	0.00301587	0.00523332	-0.00213043	0.00403804	-0.0117154	0.00693191	0.00440668	-0.00152744	-0.00442794	0.00121935	-0.00359318	0.00022741	0.0164897	-0.0027263	-0.0437107	-1.40561e-05	-0.00231398	0.00189369	-0.0409944
-0.0403602	2010-11-26 06:00:00	-0.0008217	-0.00456739	-0.00374569	0.0077024	0.012767	0.00489743	0.00318842	0.00562279	-0.00182536	0.00375025	-0.0120048	0.00691014	0.00447497	-0.00145217	-0.0044317	0.00126314	-0.00370418	0.000229779	0.0169237	-0.00278923	-0.0440908	-1.50497e-05	-0.00314594	0.00116189	-0.0403602
-0.0417501	2010-11-26 06:30:00	-0.0018709	-0.00460557	-0.00273467	0.0077024	0.0139008	0.00530831	0.00326433	0.00598517	-0.00153193	0.00349278	-0.0123349	0.00688543	0.0043384	-0.00142323	-0.00456011	0.0012703	-0.00381766	0.000233788	0.0174261	-0.00285319	-0.0444687	-1.60944e-05	-0.00390452	0.000496909	-0.0417501
-0.0408591	2010-11-26 07:00:00	-0.000796	-0.00479846	-0.00400246	0.0077024	0.0146992	0.00545158	0.00326897	0.00625616	-0.00125502	0.00328539	-0.01272	0.00685674	0.00454643	-0.00141854	-0.00465272	0.00130338	-0.00392607	0.00023783	0.0179666	-0.00291789	-0.0448444	-1.71918e-05	-0.00455065	-7.06511e-05	-0.0408591
-0.0412689	2010-11-26 07:30:00	-0.0025532	-0.00652069	-0.00396749	0.0077024	0.0144054	0.0054332	0.00325286	0.00639671	-0.00100138	0.0031002	-0.0131521	0.00682612	0.00440668	-0.00144684	-0.00476257	0.00136374	-0.0040254	0.000243499	0.018523	-0.00298212	-0.045218	-1.83434e-05	-0.00504986	-0.000517846	-0.0412689
-0.0415722	2010-11-26 08:00:00	-0.0036024	-0.00763929	-0.00403689	0.0077024	0.0141531	0.00538023	0.00328044	0.00647674	-0.000785633	0.002951	-0.0136225	0.00679374	0.00457819	-0.0014453	-0.00491839	0.00142223	-0.00412709	0.000248755	0.0191334	-0.00304618	-0.0455895	-1.95507e-05	-0.00537452	-0.000830892	-0.0415722
-0.0428592	2010-11-26 08:30:00	-0.0046517	-0.00777217	-0.00312047	0.0077024	0.0142792	0.00542509	0.00331631	0.00649124	-0.000644969	0.00281655	-0.0141451	0.00675983	0.00492279	-0.00145274	-0.00500392	0.00152213	-0.00419476	0.000255326	0.0197802	-0.00311037	-0.0459589	-2.08154e-05	-0.00550567	-0.0010061	-0.0428592
-0.0422954	2010-11-26 09:00:00	-0.0042848	-0.00833776	-0.00405296	0.0077024	0.0142792	0.00548077	0.00339173	0.00657065	-0.000551935	0.00271177	-0.0147013	0.00672378	0.00477987	-0.00150093	-0.00525301	0.00162603	-0.00428781	0.000263567	0.0204341	-0.003174	-0.0463262	-2.21389e-05	-0.00543426	-0.00105011	-0.0422954
-0.0428543	2010-11-26 09:30:00	-0.0039179	-0.0077786	-0.0038607	0.0077024	0.0146992	0.00555754	0.0034874	0.00671307	-0.000548224	0.00265423	-0.0152778	0.00668615	0.0051467	-0.00154539	-0.00560399	0.00169581	-0.00439309	0.000273009	0.0210686	-0.00323781	-0.0466915	-2.35227e-05	-0.00516188	-0.000979443	-0.0428543
-0.0436316	2010-11-26 10:00:00	-0.004259	-0.00770709	-0.00344809	0.0077024	0.0146992	0.00571378	0.00359503	0.00687252	-0.000576374	0.00263332	-0.0158648	0.00664719	0.00508159	-0.0015914	-0.00603873	0.00175805	-0.00446648	0.00028274	0.0217462	-0.00330159	-0.0470547	-2.49685e-05	-0.00470081	-0.000819245	-0.0436316
-0.0439067	2010-11-26 10:30:00	-0.002476	-0.00601172	-0.00353572	0.0077024	0.015413	0.00589651	0.00369071	0.00702944	-0.000655586	0.00264475	-0.0165022	0.00660609	0.00568185	-0.00160853	-0.00650266	0.00179527	-0.00451934	0.000292844	0.0225057	-0.0033649	-0.0474159	-2.64776e-05	-0.00407327	-0.000601372	-0.0439067
-0.0418924	2010-11-26 11:00:00	0.0014311	-0.00447962	-0.00591072	0.0077024	0.0159591	0.00611113	0.00379419	0.00722733	-0.000785813	0.0026779	-0.0172046	0.00656227	0.00605821	-0.00165543	-0.0069131	0.00183209	-0.00453179	0.000304041	0.0232855	-0.00342786	-0.0477751	-2.80517e-05	-0.00331015	-0.000361911	-0.0418924
-0.0436286	2010-11-26 11:30:00	0.001798	-0.00273543	-0.00453343	0.0077024	0.016673	0.0062198	0.00393355	0.0074977	-0.000961442	0.00272248	-0.0179343	0.00651587	0.00658382	-0.00176053	-0.00736619	0.00183391	-0.00458299	0.000316951	0.0241089	-0.00348889	-0.0481323	-2.96922e-05	-0.0024491	-0.00013831	-0.0436286
-0.0435097	2010-11-26 12:00:00	0.0028729	-0.00213637	-0.00500927	0.0077024	0.0163791	0.00639982	0.00408072	0.0077731	-0.00118586	0.00281398	-0.0187023	0.00646856	0.00702212	-0.00189264	-0.00783785	0.00181056	-0.004693	0.000331084	0.02496	-0.00354866	-0.0484876	-3.14006e-05	-0.00153223	3.36554e-05	-0.0435097
-0.0448663	2010-11-26 12:30:00	0.0032398	-0.000768006	-0.00400781	0.0077024	0.0170929	0.00665932	0.0043116	0.00810144	-0.00144854	0.00291708	-0.0195044	0.00641964	0.00725238	-0.00206274	-0.00837272	0.0017876	-0.00486979	0.000345584	0.0258621	-0.00360706	-0.0488409	-3.31785e-05	-0.000603463	0.000122833	-0.0448663
-0.0450585	2010-11-26 13:00:00	0.0057309	0.00156199	-0.00416891	0.0077024	0.0183528	0.00700098	0.00456274	0.00847579	-0.00173334	0.00306329	-0.0203408	0.00636953	0.00784946	-0.0022005	-0.00894074	0.00178623	-0.00506801	0.000360908	0.0268133	-0.00366416	-0.0491923	-3.50272e-05	0.000294107	0.000105313	-0.0450585
-0.0460359	2010-11-26 13:30:00	0.0068058	0.00326295	-0.00354285	0.0077024	0.018899	0.00739834	0.00483365	0.00895853	-0.00202603	0.00321679	-0.0212201	0.00631764	0.00851801	-0.00233172	-0.00948446	0.00183919	-0.00528351	0.000374726	0.0277624	-0.00372041	-0.0495418	-3.69484e-05	0.0011208	-3.35078e-05	-0.0460359
-0.0456885	2010-11-26 14:00:00	0.0100049	0.00576498	-0.00423992	0.0077024	0.0203266	0.00781948	0.00513213	0.00948729	-0.00229919	0.00340774	-0.0221128	0.00626367	0.00911192	-0.0024707	-0.00990594	0.00186234	-0.00553673	0.0003894	0.0287465	-0.00377574	-0.0498894	-3.89434e-05	0.00184267	-0.000297602	-0.0456885
-0.0471061	2010-11-26 14:30:00	0.0110798	0.00790966	-0.00317014	0.0077024	0.0215865	0.00834657	0.00543526	0.0100261	-0.00255621	0.00364545	-0.0230136	0.00620763	0.00963437	-0.00264573	-0.0103179	0.00189749	-0.00583608	0.000405715	0.029745	-0.00383053	-0.0502352	-4.10136e-05	0.0024333	-0.000679845	-0.0471061
-0.0471498	2010-11-26 15:00:00	0.0135773	0.0101048	-0.00347245	0.0077024	0.0231403	0.00884448	0.0057462	0.0106154	-0.00278434	0.00390803	-0.0239266	0.00614903	0.0100917	-0.0028379	-0.0107058	0.00193689	-0.00618549	0.000423326	0.0307806	-0.00388383	-0.0505791	-4.31606e-05	0.00287517	-0.00116243	-0.0471498
-0.0480994	2010-11-26 15:30:00	0.0139805	0.0111133	-0.00286717	0.0077024	0.0238126	0.0093505	0.00604103	0.0112097	-0.00297231	0.00417492	-0.0248581	0.0060892	0.0102997	-0.00301827	-0.0110234	0.00199796	-0.00654464	0.00044197	0.0318709	-0.00393628	-0.0509211	-4.53857e-05	0.00316025	-0.00171818	-0.0480994
-0.0469322	2010-11-26 16:00:00	0.017924	0.0135471	-0.00437687	0.0077024	0.0256186	0.00985382	0.00633268	0.01178	-0.00312614	0.00446734	-0.025825	0.00602648	0.0109651	-0.00318684	-0.0113757	0.0020934	-0.00693749	0.000460158	0.0330171	-0.00398721	-0.0512614	-4.76904e-05	0.00329007	-0.00231253	-0.0469322
-0.0484267	2010-11-26 16:30:00	0.0183272	0.015104	-0.00322323	0.0077024	0.0270462	0.0103598	0.00658382	0.0123069	-0.00327098	0.00478147	-0.0268377	0.00595955	0.0112049	-0.00331183	-0.0116171	0.00219343	-0.00737196	0.000479333	0.0342139	-0.00403722	-0.0515998	-5.00761e-05	0.00327505	-0.00290615	-0.0484267
-0.048667	2010-11-26 17:00:00	0.0194385	0.0161165	-0.00332202	0.0077024	0.0280123	0.0108129	0.006823	0.0128527	-0.00341131	0.00511716	-0.0278939	0.00588904	0.0114256	-0.0034356	-0.0118193	0.00232376	-0.00780319	0.000498259	0.0354231	-0.00408681	-0.0519365	-5.2544e-05	0.00313337	-0.00345788	-0.048667
-0.0480404	2010-11-26 17:30:00	0.0219659	0.0176799	-0.00428601	0.0077024	0.0293984	0.0111864	0.00709391	0.0134009	-0.00354789	0.00546379	-0.0289763	0.00581559	0.0118671	-0.00354879	-0.0120313	0.00247235	-0.00826123	0.000519534	0.0366244	-0.00413464	-0.0522714	-5.50957e-05	0.00288934	-0.00392772	-0.0480404
-0.0497416	2010-11-26 18:00:00	0.020953	0.0180324	-0.00292065	0.0077024	0.0301122	0.01156	0.00736116	0.0139184	-0.00364506	0.00581375	-0.0300459	0.00574059	0.0117988	-0.00367256	-0.0123396	0.00263312	-0.00870253	0.000540228	0.0378086	-0.00418085	-0.0526045	-5.77324e-05	0.00257149	-0.0042797	-0.0497416
-0.0482351	2010-11-26 18:30:00	0.0241884	0.0194272	-0.00476124	0.0077024	0.031246	0.0120525	0.00762792	0.0144206	-0.00372348	0.00616353	-0.0311189	0.00566419	0.0120291	-0.00377022	-0.012592	0.00283047	-0.00913442	0.00056087	0.0389646	-0.00422564	-0.0529359	-6.04554e-05	0.00221044	-0.00448438	-0.0482351
-0.0490806	2010-11-26 19:00:00	0.0252997	0.0210515	-0.00424822	0.0077024	0.0327998	0.0125347	0.00786759	0.0148631	-0.00379815	0.00648447	-0.0321636	0.00558537	0.0120354	-0.00383086	-0.0129227	0.00302562	-0.00953228	0.000582716	0.0400988	-0.00426818	-0.0532656	-6.32662e-05	0.00183686	-0.00452081	-0.0490806
-0.0494691	2010-11-26 19:30:00	0.0278271	0.0236364	-0.00419068	0.0077024	0.034312	0.0129824	0.0080355	0.0152979	-0.00388033	0.00680906	-0.033221	0.00550513	0.012993	-0.00389246	-0.0132659	0.00322761	-0.00991456	0.00060487	0.0412093	-0.00431043	-0.0535936	-6.61659e-05	0.00147946	-0.0043777	-0.0494691
-0.0506311	2010-11-26 20:00:00	0.0275223	0.0241643	-0.00335796	0.0077024	0.0346058	0.0132608	0.00812751	0.0156294	-0.0039978	0.00713729	-0.0342958	0.00542299	0.0131169	-0.00395893	-0.0134905	0.00342515	-0.0102886	0.000626998	0.042372	-0.00435147	-0.0539199	-6.91558e-05	0.00116326	-0.00405406	-0.0506311
-0.0497053	2010-11-26 20:30:00	0.0300497	0.0254382	-0.00461145	0.0077024	0.0356981	0.0135203	0.00818365	0.0158809	-0.0041374	0.00746966	-0.0354239	0.005339	0.0132296	-0.00408642	-0.0137745	0.00362914	-0.0106587	0.000648155	0.0435779	-0.0043921	-0.0542445	-7.22373e-05	0.000908188	-0.00355894	-0.0497053
-0.0497113	2010-11-26 21:00:00	0.031161	0.0262294	-0.00493165	0.0077024	0.0359919	0.0135895	0.00821538	0.0160309	-0.00430514	0.00781199	-0.0365863	0.00525462	0.013525	-0.00416913	-0.0139268	0.00383107	-0.0110125	0.000670332	0.0448643	-0.00443264	-0.0545675	-7.54115e-05	0.000728059	-0.00291069	-0.0497113
-0.0503778	2010-11-26 21:30:00	0.0315642	0.0269745	-0.00458972	0.0077024	0.0359504	0.0136371	0.00831471	0.0162842	-0.00448675	0.00813245	-0.037831	0.00516955	0.0140966	-0.00428174	-0.0142968	0.00401906	-0.0113078	0.000694025	0.0461241	-0.00447293	-0.0548888	-7.86797e-05	0.000630003	-0.00213555	-0.0503778
-0.0502634	2010-11-26 22:00:00	0.0319674	0.0269402	-0.00502716	0.0077024	0.0356981	0.0136398	0.00850142	0.0165306	-0.0046999	0.00844609	-0.0390839	0.00508341	0.014103	-0.00436162	-0.0148429	0.00419281	-0.0116117	0.000717898	0.0473793	-0.00451232	-0.0552085	-8.20431e-05	0.000614294	-0.00126594	-0.0502634
-0.0502937	2010-11-26 22:30:00	0.0330787	0.0277603	-0.00531841	0.0077024	0.0359504	0.0139414	0.00873645	0.01683	-0.00493406	0.00876039	-0.0403327	0.00499789	0.0140998	-0.00447699	-0.0155378	0.0043505	-0.0119036	0.000743228	0.0486597	-0.00455059	-0.0555266	-8.55028e-05	0.000674606	-0.000338557	-0.0502937
-0.0515583	2010-11-26 23:00:00	0.034898	0.0305241	-0.00437389	0.0077024	0.0375457	0.0143388	0.00903127	0.0171993	-0.00517346	0.00909973	-0.0416105	0.00491187	0.0145238	-0.00453827	-0.0164048	0.00448252	-0.0121923	0.000769027	0.049951	-0.00458603	-0.0558431	-8.906e-05	0.000798631	0.000607735	-0.0515583
-0.0512556	2010-11-26 23:30:00	0.0395496	0.0345544	-0.00499518	0.0077024	0.0389317	0.0148367	0.00932195	0.0177205	-0.00543276	0.00945414	-0.0429051	0.00482648	0.0159816	-0.00456907	-0.0171789	0.00458944	-0.0124411	0.00079584	0.0512884	-0.0046198	-0.0561581	-9.27159e-05	0.000969019	0.00153385	-0.0512556
-0.0494699	2010-11-27	0.0442011	0.0371031	-0.007098	0.0077024	0.0397717	0.0152659	0.00966046	0.0183482	-0.00569618	0.00982614	-0.0442328	0.00474182	0.0165104	-0.00471542	-0.0179661	0.00470509	-0.012669	0.000822665	0.0526801	-0.00465116	-0.0564714	-9.64715e-05	0.00116457	0.00240232	-0.0494699
-0.0514745	2010-11-27 00:30:00	0.0460204	0.0406114	-0.00540905	0.0077024	0.0413255	0.0157849	0.0100312	0.0190055	-0.00598024	0.0102021	-0.0456069	0.00465923	0.0173997	-0.00494672	-0.0187083	0.00481923	-0.0129997	0.000849029	0.0540978	-0.00468024	-0.0567832	-0.000100328	0.00136164	0.00317894	-0.0514745
-0.0497535	2010-11-27 01:00:00	0.050672	0.0432277	-0.0074443	0.0077024	0.0424592	0.016418	0.0104254	0.0196817	-0.00627292	0.0105773	-0.0470135	0.00457767	0.0178665	-0.00524675	-0.0193937	0.00493242	-0.0133496	0.000876386	0.055523	-0.00470774	-0.0570935	-0.000104286	0.00153563	0.00383415	-0.0497535
-0.0504894	2010-11-27 01:30:00	0.0546155	0.0475943	-0.00702121	0.0077024	0.0446853	0.0170775	0.0108559	0.0204543	-0.00657799	0.0109423	-0.0484293	0.00449818	0.019048	-0.00549155	-0.0200822	0.00502342	-0.0137598	0.000904646	0.0569807	-0.00473352	-0.0574023	-0.000108348	0.00166256	0.0043441	-0.0504894
-0.0508556	2010-11-27 02:00:00	0.0578509	0.0508845	-0.00696638	0.0077024	0.0463652	0.0177425	0.0113613	0.0213694	-0.00687555	0.0113105	-0.0498742	0.00442137	0.0197134	-0.00573466	-0.0207751	0.00513047	-0.0141945	0.000934775	0.0584551	-0.00475805	-0.0577095	-0.000112513	0.00172062	0.00469154	-0.0508556
-0.0518399	2010-11-27 02:30:00	0.0596702	0.0533781	-0.00629214	0.0077024	0.047919	0.0184523	0.0119505	0.0224149	-0.00716898	0.0116866	-0.0513382	0.00434548	0.0198785	-0.00600396	-0.0215664	0.00526262	-0.0147036	0.000965977	0.0599355	-0.00478066	-0.0580152	-0.000116784	0.00169163	0.00486639	-0.0518399
-0.0508387	2010-11-27 03:00:00	0.0650298	0.0574278	-0.00760201	0.0077024	0.0500188	0.0194162	0.0126478	0.023555	-0.00744214	0.0120805	-0.0527964	0.00427093	0.0208424	-0.00624714	-0.0224294	0.00537651	-0.0152114	0.000997652	0.06146	-0.00480163	-0.0583195	-0.000121161	0.00156229	0.00486604	-0.0508387
-0.0512886	2010-11-27 03:30:00	0.0696813	0.062222	-0.00745931	0.0077024	0.0531264	0.0205207	0.0133731	0.024765	-0.00769128	0.0124823	-0.0542836	0.00419765	0.0215269	-0.00645581	-0.0232371	0.00548938	-0.0157562	0.00102999	0.0629802	-0.00482099	-0.0586223	-0.000125644	0.00132527	0.00469551	-0.0512886
-0.0515213	2010-11-27 04:00:00	0.0750409	0.0675084	-0.00753253	0.0077024	0.0560247	0.0217895	0.0140631	0.026062	-0.00790777	0.012909	-0.0557696	0.00412491	0.0228417	-0.00665388	-0.0239421	0.00556256	-0.0163194	0.00106278	0.064504	-0.00483876	-0.0589236	-0.000130236	0.000979939	0.00436716	-0.0515213
-0.0520076	2010-11-27 04:30:00	0.0804005	0.0730496	-0.00735091	0.0077024	0.0599722	0.0229605	0.014674	0.0273161	-0.00810663	0.0133362	-0.0572603	0.00405178	0.0235944	-0.00690597	-0.0244483	0.00573952	-0.0169199	0.00109501	0.0660286	-0.0048547	-0.0592235	-0.000134936	0.000532736	0.00390032	-0.0520076
-0.0493133	2010-11-27 05:00:00	0.0871762	0.0768278	-0.0103484	0.0077024	0.0626182	0.0241023	0.0151533	0.0284644	-0.00829989	0.0137853	-0.0587458	0.00397885	0.0241915	-0.00719548	-0.0247391	0.00592094	-0.0175862	0.00112554	0.0675642	-0.00486855	-0.059522	-0.000139747	-2.83098e-06	0.00332045	-0.0493133
-0.0510831	2010-11-27 05:30:00	0.0889955	0.0801149	-0.00888062	0.0077024	0.0652642	0.0249635	0.0154616	0.0293663	-0.00849838	0.014252	-0.0602434	0.00390577	0.0248537	-0.00748063	-0.0247515	0.00613466	-0.0183031	0.00115335	0.0691288	-0.00488188	-0.059819	-0.000144668	-0.000606656	0.00265804	-0.0510831
-0.0532179	2010-11-27 06:00:00	0.0893988	0.0823524	-0.00704643	0.0077024	0.0673225	0.025642	0.0156336	0.0300507	-0.00869613	0.0147191	-0.0617718	0.00383301	0.0254254	-0.00772664	-0.0245004	0.0063676	-0.0190813	0.00117964	0.0707158	-0.0048931	-0.0601147	-0.0001497	-0.00125292	0.00194724	-0.0532179
-0.0528264	2010-11-27 06:30:00	0.0905101	0.0827727	-0.00773741	0.0077024	0.069044	0.0259286	0.0157413	0.0305681	-0.00890589	0.0152008	-0.0633292	0.00376154	0.0250093	-0.00793717	-0.0241888	0.0066609	-0.0198355	0.00120717	0.0722992	-0.00490296	-0.0604089	-0.000154845	-0.0019114	0.00122409	-0.0528264
-0.0520027	2010-11-27 07:00:00	0.0902297	0.0813705	-0.00885924	0.0077024	0.0688763	0.0261113	0.0159275	0.0310994	-0.00911227	0.0157091	-0.0648849	0.00368986	0.0245552	-0.00806878	-0.0240356	0.00700464	-0.0205447	0.001235	0.0739038	-0.00491135	-0.0607018	-0.000160104	-0.00254911	0.000524625	-0.0520027
-0.0533404	2010-11-27 07:30:00	0.0878348	0.0800164	-0.00781837	0.0077024	0.0687502	0.0261881	0.0162375	0.0315897	-0.00932691	0.0162495	-0.0664573	0.00361907	0.0241661	-0.00812577	-0.024168	0.00730796	-0.0211913	0.00126489	0.0755373	-0.00491867	-0.0609933	-0.000165476	-0.00313221	-0.000117233	-0.0533404
-0.0560603	2010-11-27 08:00:00	0.0854399	0.0800458	-0.00539414	0.0077024	0.0691286	0.0266935	0.0167783	0.0322993	-0.00956069	0.0168335	-0.0680681	0.00354782	0.0240137	-0.00806925	-0.0248003	0.00759147	-0.0217679	0.00129766	0.0771052	-0.00492514	-0.0612834	-0.000170963	-0.00362809	-0.000671723	-0.0560603
-0.0556533	2010-11-27 08:30:00	0.0887094	0.0826139	-0.00609551	0.0077024	0.0714377	0.0273504	0.0173533	0.0330316	-0.00980422	0.0174397	-0.069658	0.00347757	0.0240422	-0.00795138	-0.0256316	0.00788407	-0.0222542	0.00132863	0.0786654	-0.00492836	-0.0615722	-0.000176566	-0.00400742	-0.00111519	-0.0556533
-0.0548368	2010-11-27 09:00:00	0.094103	0.0868978	-0.00720517	0.0077024	0.0733283	0.0285446	0.0177724	0.0338017	-0.0100789	0.0180713	-0.0712432	0.00340739	0.02513	-0.0078251	-0.0262423	0.00819769	-0.0226235	0.00136203	0.0802423	-0.0049296	-0.0618597	-0.000182285	-0.00424612	-0.0014317	-0.0548368
-0.0571252	2010-11-27 09:30:00	0.0980806	0.0928719	-0.00520875	0.0077024	0.0774851	0.0293982	0.0182112	0.0346784	-0.0103986	0.0187278	-0.0728539	0.00333827	0.0257843	-0.00781783	-0.0269664	0.00851319	-0.0229365	0.0013932	0.0818177	-0.00492938	-0.0621458	-0.000188121	-0.00432701	-0.0016142	-0.0571252
-0.0544762	2010-11-27 10:00:00	0.106306	0.0981579	-0.00814851	0.0077024	0.080048	0.030087	0.0184836	0.0355436	-0.0107919	0.0193949	-0.074474	0.0032708	0.0274533	-0.00793345	-0.0274782	0.00881031	-0.0232916	0.00142479	0.0833668	-0.00492745	-0.0624307	-0.000194074	-0.00424111	-0.00166506	-0.0544762
-0.0559205	2010-11-27 10:30:00	0.103912	0.0969177	-0.00699381	0.0077024	0.0789557	0.030453	0.0187769	0.0363478	-0.0112512	0.0200396	-0.0760638	0.0032054	0.026645	-0.0082309	-0.0280438	0.00911006	-0.0236159	0.00145766	0.0848525	-0.00492398	-0.0627142	-0.000200146	-0.00398839	-0.00159596	-0.0559205
-0.0571759	2010-11-27 11:00:00	0.107181	0.101154	-0.00602691	0.0077024	0.0816433	0.0309639	0.0192392	0.0371312	-0.0117612	0.0206486	-0.0776259	0.00314142	0.0275628	-0.00852614	-0.029015	0.00942035	-0.0240175	0.00149216	0.0862803	-0.00491804	-0.0629964	-0.000206338	-0.00357791	-0.00142706	-0.0571759
-0.0574091	2010-11-27 11:30:00	0.11045	0.10437	-0.00608092	0.0077024	0.0831971	0.0316234	0.0197368	0.0378773	-0.0122888	0.0212579	-0.0791474	0.00307893	0.0281599	-0.00872357	-0.0300215	0.00966149	-0.0243348	0.00152608	0.0876775	-0.00491025	-0.0632774	-0.000212648	-0.00302747	-0.00118542	-0.0574091
-0.0576925	2010-11-27 12:00:00	0.11372	0.107636	-0.00608371	0.0077024	0.0841632	0.0323835	0.0202271	0.0387779	-0.0128411	0.0218825	-0.0806427	0.00301759	0.0289777	-0.00887353	-0.0310444	0.00984557	-0.0246004	0.00156059	0.0890421	-0.00490004	-0.0635571	-0.00021908	-0.00236254	-0.000902946	-0.0576925
-0.0592554	2010-11-27 12:30:00	0.118406	0.1136	-0.00480575	0.0077024	0.0872707	0.0333263	0.0207814	0.0397106	-0.0134017	0.0225396	-0.0821114	0.00295751	0.0301814	-0.00903168	-0.0321323	0.00993716	-0.024898	0.00159639	0.0903491	-0.00488788	-0.0638356	-0.000225632	-0.00161476	-0.000613837	-0.0592554
-0.0597416	2010-11-27 13:00:00	0.123799	0.119196	-0.00460348	0.0077024	0.0900844	0.0342086	0.0212956	0.0406913	-0.0139394	0.0232491	-0.0835325	0.00289919	0.031382	-0.009314	-0.033105	0.00995039	-0.0252068	0.00163223	0.0915884	-0.00487327	-0.0641128	-0.000232305	-0.000819981	-0.000351803	-0.0597416
-0.0614795	2010-11-27 13:30:00	0.126361	0.123212	-0.00314836	0.0077024	0.091555	0.035059	0.0217188	0.0416744	-0.014437	0.0240216	-0.0848968	0.00284229	0.0324046	-0.00961993	-0.0339365	0.00992021	-0.0255669	0.00166805	0.0927502	-0.00485617	-0.0643887	-0.000239101	-1.60849e-05	-0.000147346	-0.0614795
-0.0602945	2010-11-27 14:00:00	0.132462	0.127847	-0.00461504	0.0077024	0.0942842	0.0358299	0.0221967	0.0426361	-0.014909	0.0247664	-0.0861885	0.00278691	0.0331081	-0.00998932	-0.0347962	0.00991073	-0.0260354	0.0017029	0.0938537	-0.00483689	-0.0646635	-0.000246019	0.000759342	-2.52681e-05	-0.0602945
-0.0599962	2010-11-27 14:30:00	0.137148	0.131954	-0.00519385	0.0077024	0.096384	0.0365982	0.0226314	0.0435279	-0.0153863	0.0255502	-0.0874234	0.00273494	0.0341371	-0.0103401	-0.0355329	0.00991509	-0.026637	0.00173708	0.0948919	-0.00481484	-0.064937	-0.00025306	0.00147126	-2.65322e-06	-0.0599962
-0.0621998	2010-11-27 15:00:00	0.138293	0.135024	-0.00326975	0.0077024	0.0977286	0.0373372	0.0230265	0.0443806	-0.0158741	0.026327	-0.0886004	0.00268505	0.0350883	-0.0106719	-0.0361825	0.0100367	-0.0273294	0.00177017	0.0958571	-0.00478992	-0.0652093	-0.000260224	0.00208919	-8.75053e-05	-0.0621998
-0.0623525	2010-11-27 15:30:00	0.141563	0.138167	-0.00339553	0.0077024	0.09987	0.0380049	0.0233973	0.0451469	-0.0163837	0.0271045	-0.0897071	0.00263646	0.0356981	-0.0109611	-0.0367207	0.0101829	-0.028133	0.00180287	0.0967274	-0.00476355	-0.0654805	-0.000267513	0.00258891	-0.000278147	-0.0623525
-0.0583127	2010-11-27 16:00:00	0.149081	0.141368	-0.00771262	0.0077024	0.101802	0.0387201	0.0237524	0.0459032	-0.0168891	0.0279144	-0.0907199	0.00258844	0.0366493	-0.0112462	-0.0371789	0.0103769	-0.0289759	0.00183521	0.0975046	-0.00473612	-0.0657504	-0.000274926	0.00295365	-0.000563432	-0.0583127
-0.0604669	2010-11-27 16:30:00	0.149518	0.143683	-0.00583474	0.0077024	0.103482	0.0392315	0.0241268	0.0466903	-0.0173138	0.0287503	-0.0916376	0.00254097	0.0370289	-0.011499	-0.0375855	0.0106444	-0.0298043	0.00186969	0.098215	-0.00470829	-0.0660192	-0.000282464	0.00317476	-0.000923725	-0.0604669
-0.060395	2010-11-27 17:00:00	0.151371	0.145189	-0.00618196	0.0077024	0.104154	0.0397878	0.0245568	0.047531	-0.0177142	0.0295851	-0.0924821	0.00249361	0.0376006	-0.0117267	-0.0380479	0.0109343	-0.0306082	0.00190532	0.0988549	-0.00468008	-0.0662868	-0.000290127	0.00325187	-0.00133256	-0.060395
-0.0594255	2010-11-27 17:30:00	0.155349	0.147923	-0.00742568	0.0077024	0.106296	0.040442	0.0250232	0.0483163	-0.0180909	0.0304277	-0.0932501	0.00244576	0.0378467	-0.0119369	-0.0385138	0.0112391	-0.0313556	0.0019432	0.0994564	-0.00465051	-0.0665533	-0.000297916	0.00319245	-0.00175882	-0.0594255
-0.0613583	2010-11-27 18:00:00	0.156494	0.150728	-0.00576611	0.0077024	0.10827	0.041308	0.0255089	0.0491614	-0.0184354	0.0312815	-0.093956	0.00239896	0.0381516	-0.01208	-0.0390268	0.0115453	-0.0321973	0.00198477	0.100013	-0.00461923	-0.0668186	-0.000305832	0.00301098	-0.00216918	-0.0613583
-0.060497	2010-11-27 18:30:00	0.16118	0.15428	-0.00689965	0.0077024	0.110789	0.0420789	0.0260117	0.0500985	-0.0188088	0.0321309	-0.0946144	0.00235317	0.0386867	-0.0122115	-0.0396393	0.0118552	-0.0329607	0.00202675	0.100567	-0.00458595	-0.0670828	-0.000313873	0.00272766	-0.00253067	-0.060497
-0.060473	2010-11-27 19:00:00	0.164449	0.157254	-0.00719486	0.0077024	0.112428	0.0428947	0.0263917	0.0509304	-0.019211	0.0329731	-0.095253	0.00230841	0.0394013	-0.012335	-0.0400376	0.0122434	-0.033717	0.0020645	0.101135	-0.00455065	-0.0673459	-0.000322042	0.00236694	-0.00281311	-0.060473
-0.0606264	2010-11-27 19:30:00	0.167011	0.159699	-0.00731178	0.0077024	0.114275	0.0436711	0.0266704	0.0516262	-0.0196598	0.0337897	-0.0958859	0.00226437	0.0395077	-0.0125138	-0.0402347	0.0126358	-0.0344497	0.00210298	0.101683	-0.00451243	-0.0676078	-0.000330337	0.00195577	-0.00299117	-0.0606264
-0.0629448	2010-11-27 20:00:00	0.169572	0.16431	-0.00526254	0.0077024	0.117341	0.0442939	0.0269147	0.0522621	-0.0201409	0.0345836	-0.0964897	0.00222183	0.0407575	-0.0126618	-0.0404458	0.0130419	-0.0351423	0.0021375	0.102139	-0.00447374	-0.0678686	-0.00033876	0.00152196	-0.003046	-0.0629448
-0.059613	2010-11-27 20:30:00	0.174258	0.165395	-0.0088627	0.0077024	0.118307	0.0445934	0.0270228	0.0527625	-0.0206557	0.0353307	-0.0970095	0.00218066	0.0408972	-0.0128421	-0.0404922	0.013434	-0.0357395	0.00217201	0.102513	-0.0044327	-0.0681284	-0.000347311	0.00109248	-0.00296633	-0.059613
-0.0612206	2010-11-27 21:00:00	0.170447	0.162924	-0.0075224	0.0077024	0.11688	0.0448107	0.027055	0.0530751	-0.021145	0.0360635	-0.0974509	0.0021416	0.0401413	-0.0130293	-0.0405145	0.0138026	-0.0363541	0.00220539	0.102731	-0.00439062	-0.068387	-0.00035599	0.000691968	-0.00274889	-0.0612206
-0.0609271	2010-11-27 21:30:00	0.173716	0.165634	-0.00808231	0.0077024	0.119274	0.0450172	0.0270758	0.0531507	-0.0216358	0.0367822	-0.0977671	0.00210392	0.0408258	-0.0131746	-0.0406423	0.0141202	-0.036928	0.00223646	0.102907	-0.00434705	-0.0686446	-0.000364797	0.00034151	-0.00239836	-0.0609271
-0.061146	2010-11-27 22:00:00	0.174153	0.166025	-0.00812879	0.0077024	0.1194	0.045068	0.0269686	0.0531028	-0.0220759	0.0375228	-0.0980084	0.00206758	0.0411148	-0.013184	-0.0405919	0.0144238	-0.0374028	0.00226544	0.103097	-0.00430124	-0.0689011	-0.000373733	5.75936e-05	-0.00192675	-0.061146
-0.0618603	2010-11-27 22:30:00	0.173175	0.165496	-0.00767904	0.0077024	0.118812	0.0448853	0.0268251	0.0530927	-0.0225435	0.0382747	-0.0982567	0.00203379	0.041245	-0.0131877	-0.0404843	0.0146696	-0.0378053	0.00229285	0.103233	-0.00425368	-0.0691565	-0.000382797	-0.000148561	-0.00135247	-0.0618603
-0.0629045	2010-11-27 23:00:00	0.17078	0.163881	-0.00689835	0.0077024	0.118014	0.0446258	0.0267409	0.0529509	-0.0230197	0.0390638	-0.0984556	0.00200325	0.040605	-0.0132262	-0.0405163	0.0148944	-0.0382001	0.00231697	0.10336	-0.00420504	-0.0694109	-0.00039199	-0.000271398	-0.000699067	-0.0629045
-0.0624264	2010-11-27 23:30:00	0.171217	0.163578	-0.00763912	0.0077024	0.11772	0.0444561	0.026614	0.0526856	-0.0234891	0.0398958	-0.098632	0.00197503	0.0406797	-0.0132938	-0.040557	0.0151035	-0.038545	0.00233787	0.10345	-0.0041541	-0.0696642	-0.000401313	-0.000311106	6.14859e-06	-0.0624264
-0.0628148	2010-11-28	0.170238	0.162726	-0.00751245	0.0077024	0.11688	0.0443263	0.0264705	0.0523957	-0.0239672	0.0407368	-0.098795	0.0019494	0.0405304	-0.013268	-0.04057	0.015314	-0.0388182	0.00235604	0.103451	-0.004101	-0.0699165	-0.000410764	-0.000273423	0.000733534	-0.0628148
-0.0624785	2010-11-28 00:30:00	0.171383	0.163274	-0.00810962	0.0077024	0.117174	0.0440933	0.0262479	0.0520409	-0.0244625	0.041503	-0.0988675	0.00192599	0.0407638	-0.0132282	-0.0404301	0.0154815	-0.039072	0.00236969	0.103383	-0.00404612	-0.0701677	-0.000420346	-0.000169155	0.00145251	-0.0624785
-0.0636397	2010-11-28 01:00:00	0.169697	0.162488	-0.00720828	0.0077024	0.116166	0.0438338	0.0259375	0.0515991	-0.0249382	0.042278	-0.0988809	0.00190625	0.0408972	-0.0132101	-0.0400732	0.015686	-0.0392863	0.00237986	0.103209	-0.00398929	-0.070418	-0.000430056	-1.34694e-05	0.00213285	-0.0636397
-0.0622881	2010-11-28 01:30:00	0.170134	0.161315	-0.00881898	0.0077024	0.115368	0.0433121	0.025638	0.0511472	-0.0253889	0.0429739	-0.0987939	0.00188946	0.0406829	-0.0132402	-0.0396221	0.0159017	-0.0394734	0.00238825	0.102947	-0.00393067	-0.0706672	-0.000439897	0.00017504	0.00274589	-0.0622881
-0.061741	2010-11-28 02:00:00	0.168447	0.158823	-0.00962425	0.0077024	0.113352	0.0427823	0.0253432	0.0506355	-0.0258786	0.0436629	-0.0986304	0.00187566	0.0405701	-0.0132545	-0.0391466	0.0160608	-0.039632	0.00239319	0.102582	-0.00387076	-0.0709154	-0.000449868	0.000375464	0.00326559	-0.061741
-0.0636918	2010-11-28 02:30:00	0.163941	0.15601	-0.00793073	0.0077024	0.111966	0.0422233	0.0250681	0.0500582	-0.0263379	0.0443219	-0.0983654	0.00186488	0.0396999	-0.0132673	-0.0386955	0.0161889	-0.0397432	0.00239535	0.102127	-0.00380968	-0.0711626	-0.000459968	0.000565835	0.00366953	-0.0636918
-0.0653347	2010-11-28 03:00:00	0.160162	0.153618	-0.00654431	0.0077024	0.11058	0.0418233	0.024805	0.0494715	-0.0267296	0.0449409	-0.0980017	0.00185804	0.0390345	-0.0131685	-0.0382071	0.0163137	-0.0398175	0.00239394	0.101579	-0.00374607	-0.0714088	-0.000470199	0.000724469	0.00393977	-0.0653347
-0.066363	2010-11-28 03:30:00	0.158507	0.152736	-0.00577159	0.0077024	0.11016	0.0413994	0.0245419	0.0489226	-0.0271412	0.0455204	-0.0975505	0.001855	0.0388852	-0.013024	-0.0376519	0.0164225	-0.0397383	0.00239104	0.100961	-0.00368052	-0.0716541	-0.000480559	0.000831356	0.00406368	-0.066363
-0.0674328	2010-11-28 04:00:00	0.155437	0.15048	-0.00495662	0.0077024	0.108606	0.0409307	0.0242508	0.0483982	-0.0275108	0.0460733	-0.0969995	0.00185437	0.0385708	-0.0128361	-0.0370018	0.0164726	-0.0396166	0.00238529	0.100298	-0.00361263	-0.0718983	-0.00049105	0.000869508	0.0040346	-0.0674328
-0.0667002	2010-11-28 04:30:00	0.153782	0.147839	-0.0059431	0.0077024	0.107514	0.0404485	0.0240033	0.0479174	-0.0278391	0.0465602	-0.0963905	0.00185677	0.0377625	-0.0127055	-0.036356	0.0164632	-0.0395337	0.00237681	0.0995667	-0.00354363	-0.0721416	-0.000501672	0.000826196	0.00385238	-0.0667002
-0.0653728	2010-11-28 05:00:00	0.152127	0.144604	-0.00752356	0.0077024	0.106128	0.0400192	0.0237719	0.0474006	-0.0281171	0.046979	-0.0957322	0.00186054	0.0367986	-0.0125684	-0.0356969	0.0164498	-0.0393722	0.00236473	0.0987671	-0.00347296	-0.0723839	-0.000512423	0.000694004	0.00352379	-0.0653728
-0.0654434	2010-11-28 05:30:00	0.149764	0.142059	-0.00770518	0.0077024	0.104827	0.039643	0.023553	0.0469197	-0.0283745	0.047349	-0.0950072	0.00186726	0.0364842	-0.0124064	-0.0350785	0.0164914	-0.0391371	0.00235081	0.0978911	-0.00340091	-0.0726253	-0.000523305	0.000471595	0.00306253	-0.0654434
-0.0655528	2010-11-28 06:00:00	0.147402	0.139554	-0.00784729	0.0077024	0.103987	0.039251	0.0233611	0.0464918	-0.0285749	0.0476466	-0.0942085	0.00187682	0.0358157	-0.0121841	-0.0344532	0.0165002	-0.0388492	0.00233433	0.0969338	-0.00332921	-0.0728658	-0.000534317	0.000164137	0.00248905	-0.0655528
-0.0671794	2010-11-28 06:30:00	0.143623	0.137152	-0.00647134	0.0077024	0.103147	0.0389093	0.0231823	0.0461055	-0.0287336	0.0478795	-0.0933287	0.00188784	0.0354202	-0.0119655	-0.0339332	0.0164839	-0.0385404	0.00231471	0.0959162	-0.00325818	-0.0731053	-0.000545459	-0.000216683	0.00182983	-0.0671794
-0.0675523	2010-11-28 07:00:00	0.140552	0.134204	-0.00634822	0.0077024	0.102474	0.0386098	0.0229118	0.0456057	-0.0288277	0.048086	-0.0923827	0.00190107	0.0344754	-0.0117621	-0.0333797	0.0164697	-0.0381738	0.0022935	0.0948223	-0.00318494	-0.0733438	-0.000556732	-0.000653084	0.00111638	-0.0675523
-0.0661374	2010-11-28 07:30:00	0.138898	0.130885	-0.00801219	0.0077024	0.101215	0.0383239	0.0225848	0.0450549	-0.0288746	0.0482232	-0.0913804	0.00191694	0.0338688	-0.0115554	-0.032756	0.0164159	-0.0377802	0.00227044	0.0936543	-0.00311021	-0.0735814	-0.000568135	-0.00112206	0.000383667	-0.0661374
-0.0693015	2010-11-28 08:00:00	0.134411	0.129314	-0.00509636	0.0077024	0.101341	0.0378049	0.0221318	0.0443453	-0.0288385	0.0483095	-0.0903091	0.00193488	0.0338688	-0.011347	-0.0320015	0.0163274	-0.0372892	0.00224356	0.0924517	-0.00303509	-0.0738182	-0.000579668	-0.00159669	-0.000331732	-0.0693015
-0.0714929	2010-11-28 08:30:00	0.1278	0.124647	-0.00315241	0.0077024	0.098947	0.0371507	0.0216644	0.043659	-0.0287293	0.0483456	-0.0891833	0.00195509	0.0331192	-0.011138	-0.0311406	0.0162272	-0.0367615	0.00221683	0.0912589	-0.00295972	-0.074054	-0.000591332	-0.00204774	-0.000993789	-0.0714929
-0.0699742	2010-11-28 09:00:00	0.124021	0.119103	-0.00491775	0.0077024	0.0965948	0.0362052	0.021313	0.0430067	-0.0285893	0.048348	-0.0880736	0.00197727	0.0318695	-0.0109941	-0.0305173	0.0160919	-0.03621	0.00219089	0.0899791	-0.00288451	-0.0742889	-0.000603125	-0.00244556	-0.00156932	-0.0699742
-0.0713887	2010-11-28 09:30:00	0.118118	0.114369	-0.00374925	0.0077024	0.0939918	0.0355478	0.0210416	0.0423254	-0.0284388	0.0482994	-0.0868898	0.00200279	0.0313804	-0.0108156	-0.0301055	0.0159129	-0.0356698	0.00216544	0.0886586	-0.00281002	-0.0745229	-0.000615049	-0.00276212	-0.00203023	-0.0713887
-0.0719578	2010-11-28 10:00:00	0.113631	0.110206	-0.00342528	0.0077024	0.092395	0.0349942	0.0209564	0.041815	-0.0282302	0.0481958	-0.0856816	0.00203008	0.030075	-0.0106064	-0.0300547	0.015694	-0.0350964	0.00214135	0.0873231	-0.00273585	-0.074756	-0.000627103	-0.00297293	-0.00235555	-0.0719578
-0.0719708	2010-11-28 10:30:00	0.113392	0.109736	-0.00365664	0.0077024	0.0922273	0.0348136	0.0209444	0.0415099	-0.0279957	0.0480344	-0.0844554	0.00205932	0.0302958	-0.0102924	-0.0302589	0.0154736	-0.0345184	0.00211703	0.0859604	-0.00266228	-0.0749882	-0.000639286	-0.00305888	-0.00253299	-0.0719708
-0.0712896	2010-11-28 11:00:00	0.113154	0.108572	-0.0045816	0.0077024	0.091555	0.0347341	0.020869	0.0412125	-0.0277559	0.0478295	-0.0832269	0.00209028	0.0299417	-0.0100183	-0.0304019	0.0152485	-0.0338461	0.00209212	0.0845739	-0.00258884	-0.0752195	-0.000651599	-0.00300771	-0.00255995	-0.0712896
-0.0711352	2010-11-28 11:30:00	0.114331	0.109352	-0.00497882	0.0077024	0.0918489	0.0348028	0.0207936	0.041053	-0.0275015	0.0475795	-0.0819729	0.00212406	0.0301687	-0.0098423	-0.0305931	0.0150296	-0.0331999	0.0020668	0.0831822	-0.00251657	-0.07545	-0.000664042	-0.00281505	-0.00244381	-0.0711352
-0.073204	2010-11-28 12:00:00	0.113385	0.110233	-0.00315219	0.0077024	0.0922689	0.0346574	0.0205361	0.0406818	-0.0272414	0.0472535	-0.0807073	0.00215985	0.0307595	-0.00978839	-0.0305195	0.0147625	-0.0325985	0.00203935	0.0817543	-0.00244531	-0.0756796	-0.000676614	-0.00248492	-0.00220143	-0.073204
-0.0703106	2010-11-28 12:30:00	0.11527	0.108983	-0.00628715	0.0077024	0.0909259	0.0344271	0.0201383	0.0402401	-0.0269739	0.0468854	-0.0794185	0.00219876	0.030958	-0.00983003	-0.0301721	0.0144955	-0.0320775	0.00201271	0.0803314	-0.00237522	-0.0759084	-0.000689316	-0.00202963	-0.00185791	-0.0703106
-0.0730364	2010-11-28 13:00:00	0.111491	0.107689	-0.00380199	0.0077024	0.090589	0.0337389	0.0196682	0.039579	-0.0266891	0.0464747	-0.0781302	0.00224142	0.0306912	-0.00991363	-0.0296872	0.0142456	-0.0316292	0.00198507	0.0788809	-0.00230542	-0.0761363	-0.000702147	-0.00146919	-0.00144466	-0.0730364
-0.0726532	2010-11-28 13:30:00	0.109129	0.104703	-0.00442524	0.0077024	0.0882798	0.0330739	0.0190354	0.0386595	-0.026408	0.0460044	-0.0768257	0.00228931	0.0307928	-0.00997741	-0.0289421	0.0140269	-0.0312574	0.00195626	0.0774356	-0.00223676	-0.0763633	-0.000715106	-0.000830054	-0.000996964	-0.0726532
-0.0702951	2010-11-28 14:00:00	0.106766	0.0997433	-0.00702267	0.0077024	0.0859692	0.0320543	0.0184052	0.0375919	-0.0261431	0.0455338	-0.0755096	0.00234134	0.0294192	-0.0100228	-0.0281776	0.0137737	-0.0309092	0.00192606	0.0759699	-0.00216876	-0.0765895	-0.000728195	-0.000143536	-0.000551255	-0.0702951
-0.0698118	2010-11-28 14:30:00	0.102987	0.0952426	-0.00774453	0.0077024	0.0831139	0.0310185	0.0177157	0.0363894	-0.0258756	0.0450707	-0.0741686	0.00239423	0.0291635	-0.00993746	-0.0273921	0.0135198	-0.0306371	0.00189673	0.0745122	-0.0021015	-0.0768149	-0.000741413	0.000556164	-0.000142267	-0.0698118
-0.070283	2010-11-28 15:00:00	0.0970842	0.089573	-0.00751123	0.0077024	0.0798803	0.0298611	0.0171132	0.0352053	-0.025587	0.0446152	-0.0728159	0.00244993	0.0282679	-0.00980592	-0.0267186	0.0132207	-0.0303286	0.00186798	0.0730406	-0.00203483	-0.0770395	-0.000754759	0.00123407	0.000199598	-0.070283
-0.0708132	2010-11-28 15:30:00	0.0918892	0.084671	-0.00721825	0.0077024	0.0771081	0.0287166	0.0166104	0.0341062	-0.0252759	0.044178	-0.0714459	0.00250746	0.0274469	-0.00957372	-0.0260816	0.0129567	-0.0299963	0.00183886	0.0715663	-0.00196912	-0.0772632	-0.000768233	0.00185659	0.000450515	-0.0708132
-0.0694783	2010-11-28 16:00:00	0.0881104	0.0793208	-0.00878964	0.0077024	0.0735806	0.0278289	0.0161674	0.0330524	-0.0249371	0.0437321	-0.070062	0.00256595	0.0266974	-0.00932989	-0.0254838	0.0127292	-0.0296521	0.00180921	0.0701036	-0.00190413	-0.0774861	-0.000781835	0.00239348	0.000594886	-0.0694783
-0.0697738	2010-11-28 16:30:00	0.0850396	0.0763096	-0.00872996	0.0077024	0.0720684	0.0270817	0.0157925	0.0320857	-0.0246305	0.0432728	-0.0686699	0.00262696	0.0261876	-0.00906625	-0.024843	0.0125119	-0.0293223	0.00177873	0.0686311	-0.00184028	-0.0777082	-0.000795566	0.0028196	0.00062628	-0.0697738
-0.0694423	2010-11-28 17:00:00	0.083385	0.0740884	-0.00929659	0.0077024	0.0708085	0.0264962	0.0153979	0.0312084	-0.0243322	0.0428046	-0.0672598	0.00269065	0.0260749	-0.00880471	-0.0240834	0.0123717	-0.0290032	0.00174877	0.0671211	-0.00177826	-0.0779295	-0.000809424	0.00311628	0.00054759	-0.0694423
-0.0695147	2010-11-28 17:30:00	0.0796061	0.0701474	-0.00945868	0.0077024	0.0690024	0.0258367	0.015011	0.0304566	-0.024055	0.0423017	-0.065804	0.0027561	0.0249903	-0.00860906	-0.0233224	0.012316	-0.0287028	0.00171819	0.0655972	-0.00171724	-0.07815	-0.000823409	0.00327218	0.000370443	-0.0695147
-0.069575	2010-11-28 18:00:00	0.0758273	0.0661951	-0.00963222	0.0077024	0.0670287	0.025169	0.0146481	0.0297463	-0.0238103	0.0417904	-0.0643313	0.00282477	0.0241629	-0.00841786	-0.0225371	0.012299	-0.0283763	0.00168743	0.0640756	-0.00165725	-0.0783697	-0.000837522	0.00328372	0.000113942	-0.069575
-0.0709435	2010-11-28 18:30:00	0.0706324	0.0621356	-0.00849685	0.0077024	0.0650549	0.0245332	0.0143606	0.029089	-0.0235679	0.0412499	-0.0628342	0.00289559	0.0232737	-0.0082366	-0.0218765	0.0123537	-0.0279812	0.00165602	0.0625438	-0.00159853	-0.0785886	-0.000851761	0.00315505	-0.00019711	-0.0709435
-0.0697244	2010-11-28 19:00:00	0.0689777	0.0590293	-0.00994844	0.0077024	0.063795	0.0239742	0.0140856	0.0284487	-0.023327	0.0406726	-0.0613255	0.00296793	0.022667	-0.00798572	-0.0212322	0.0123235	-0.0275218	0.00162576	0.0610095	-0.00154114	-0.0788067	-0.000866128	0.00289746	-0.000534326	-0.0697244
-0.0684388	2010-11-28 19:30:00	0.067323	0.0558572	-0.0114658	0.0077024	0.0624089	0.0235715	0.013874	0.0279193	-0.0230685	0.0400525	-0.0598082	0.00304246	0.0219207	-0.00773599	-0.0206476	0.012283	-0.0269489	0.00159583	0.0594247	-0.00148486	-0.079024	-0.00088062	0.00252853	-0.000867979	-0.0684388
-0.0692956	2010-11-28 20:00:00	0.0642523	0.0534121	-0.0108402	0.0077024	0.0617367	0.0231449	0.0136389	0.027395	-0.0227649	0.0394323	-0.0582322	0.00311909	0.0211966	-0.0074751	-0.0200924	0.012168	-0.0263276	0.00156768	0.0578662	-0.00142934	-0.0792406	-0.000895239	0.00207096	-0.0011692	-0.0692956
-0.0676107	2010-11-28 20:30:00	0.0633057	0.05055	-0.0127557	0.0077024	0.0601414	0.0228508	0.0133841	0.0269021	-0.0224317	0.038812	-0.0566708	0.00319787	0.0208012	-0.00723223	-0.0194963	0.0119674	-0.0256407	0.00153832	0.0563265	-0.00137521	-0.0794564	-0.000909984	0.00155108	-0.00141192	-0.0676107
-0.0691694	2010-11-28 21:00:00	0.0602349	0.0488079	-0.011427	0.0077024	0.0600568	0.0223821	0.0131408	0.0264213	-0.0220894	0.0381738	-0.0551244	0.00327773	0.020139	-0.00702761	-0.0189265	0.0117232	-0.0249254	0.00150828	0.0548713	-0.00132182	-0.0796715	-0.000924855	0.00099742	-0.00157451	-0.0691694
-0.0700476	2010-11-28 21:30:00	0.056456	0.0456779	-0.0107781	0.0077024	0.0583353	0.0220113	0.0128501	0.0259215	-0.0217194	0.0375243	-0.0536087	0.00335965	0.0197531	-0.00682735	-0.0183693	0.0114327	-0.0242572	0.001476	0.0533892	-0.00126802	-0.0798858	-0.000939851	0.000439071	-0.00164093	-0.0700476
-0.0712843	2010-11-28 22:00:00	0.0526772	0.0429072	-0.00977	0.0077024	0.0575369	0.0215079	0.0125668	0.0253921	-0.0213483	0.0368567	-0.0520978	0.00344416	0.0188797	-0.00665475	-0.0178035	0.0111591	-0.0235739	0.00144222	0.0518647	-0.00121582	-0.0800993	-0.000954972	-9.57688e-05	-0.00160143	-0.0712843
-0.0693008	2010-11-28 22:30:00	0.0517306	0.0397491	-0.0119815	0.0077024	0.0559831	0.0210841	0.01226	0.0248104	-0.0209494	0.0361852	-0.0505433	0.00353185	0.0182794	-0.00645578	-0.0173396	0.0108758	-0.0229282	0.00140724	0.0503263	-0.00116398	-0.0803121	-0.000970217	-0.000581217	-0.00145286	-0.0693008
-0.0710798	2010-11-28 23:00:00	0.0479518	0.0375218	-0.01043	0.0077024	0.0551432	0.0205781	0.0119652	0.0242401	-0.0205408	0.0355032	-0.04899	0.00362188	0.0179062	-0.00627169	-0.01697	0.0105948	-0.0222863	0.00137232	0.0487704	-0.00111383	-0.0805242	-0.000985587	-0.000994945	-0.00119848	-0.0710798
-0.0721955	2010-11-28 23:30:00	0.0434649	0.0339239	-0.00954104	0.0077024	0.0531694	0.0200537	0.0116896	0.0237038	-0.0201007	0.0348137	-0.0474268	0.00371523	0.0171567	-0.00607766	-0.0166754	0.0103116	-0.0216673	0.00133626	0.0471876	-0.001065	-0.0807355	-0.00100108	-0.00131922	-0.0008476	-0.0721955
-0.0720711	2010-11-29	0.0418102	0.0319185	-0.00989167	0.0077024	0.0520356	0.0195477	0.0114072	0.023129	-0.0196158	0.0341213	-0.045845	0.00381204	0.0170074	-0.00590352	-0.0164579	0.0100376	-0.0210372	0.00130186	0.0456131	-0.0010178	-0.0809461	-0.0010167	-0.0015417	-0.000414849	-0.0720711
-0.071532	2010-11-29 00:30:00	0.0408636	0.0302073	-0.0106563	0.0077024	0.0509434	0.0191476	0.0110765	0.0224698	-0.0190856	0.0334689	-0.0442673	0.00391158	0.0167899	-0.00572064	-0.0161606	0.00976341	-0.0204037	0.00126643	0.0440413	-0.000972322	-0.0811559	-0.00103244	-0.001656	8.06036e-05	-0.071532
-0.0729593	2010-11-29 01:00:00	0.0377928	0.0283387	-0.00945407	0.0077024	0.0499773	0.0186762	0.0106548	0.0217381	-0.0185689	0.0328168	-0.0426972	0.00401129	0.0162865	-0.00558288	-0.0157111	0.0094661	-0.0197877	0.00123115	0.0425134	-0.000928234	-0.081365	-0.00104831	-0.00166193	0.000615985	-0.0729593
-0.0711787	2010-11-29 01:30:00	0.0382623	0.0268032	-0.0114591	0.0077024	0.0486759	0.0180723	0.0101447	0.0209384	-0.0180286	0.0322039	-0.0411473	0.0041145	0.0164755	-0.00547123	-0.0151223	0.00918304	-0.0192263	0.00119759	0.0410136	-0.000885413	-0.0815735	-0.00106429	-0.00156553	0.00116589	-0.0711787
-0.0722616	2010-11-29 02:00:00	0.0337754	0.0231754	-0.0106	0.0077024	0.0464498	0.0171906	0.00966218	0.0201342	-0.0175344	0.0315691	-0.0396247	0.00421813	0.0158879	-0.00541585	-0.0145691	0.00889547	-0.0187066	0.00116443	0.039532	-0.000843357	-0.0817812	-0.0010804	-0.00137865	0.0017033	-0.0722616
-0.0731543	2010-11-29 02:30:00	0.0292886	0.0193581	-0.00993052	0.0077024	0.0440561	0.0163056	0.00918382	0.0192576	-0.0170519	0.0309341	-0.0381125	0.0043228	0.0152781	-0.00533784	-0.013975	0.00863795	-0.0182469	0.00113163	0.0380773	-0.000802685	-0.0819882	-0.00109664	-0.00111838	0.00220065	-0.0731543
-0.0715461	2010-11-29 03:00:00	0.0262251	0.0144637	-0.0117614	0.0077024	0.0409901	0.0155109	0.00875647	0.0183274	-0.0166196	0.0302698	-0.0366166	0.0044285	0.0143174	-0.00523087	-0.0134591	0.00838275	-0.0178002	0.00109794	0.0366524	-0.000763345	-0.0821945	-0.00111299	-0.000806095	0.00263097	-0.0715461
-0.0743371	2010-11-29 03:30:00	0.0217682	0.0125757	-0.0091925	0.0077024	0.0401501	0.014814	0.00833888	0.0173928	-0.0162264	0.0295797	-0.0351422	0.0045344	0.0140998	-0.00504751	-0.0129629	0.00814136	-0.0173542	0.00106369	0.0352442	-0.000725749	-0.0824001	-0.00112946	-0.000466227	0.00296905	-0.0743371
-0.072705	2010-11-29 04:00:00	0.0201435	0.00909738	-0.0110461	0.0077024	0.0380502	0.0141545	0.00779706	0.0163806	-0.0158651	0.0288616	-0.0336862	0.00464029	0.0135678	-0.00483043	-0.0121995	0.00791415	-0.0168845	0.00102842	0.0338387	-0.000689483	-0.082605	-0.00114606	-0.000124829	0.00319275	-0.072705
-0.0722709	2010-11-29 04:30:00	0.0171027	0.00540158	-0.0117011	0.0077024	0.0359504	0.0133679	0.00726671	0.0154599	-0.0155345	0.028161	-0.0322333	0.00474691	0.0129771	-0.0046423	-0.0113713	0.00768159	-0.0164202	0.000993417	0.0324459	-0.000654199	-0.0828092	-0.00116278	0.000192027	0.00328421	-0.0722709
-0.073439	2010-11-29 05:00:00	0.0126458	0.0018924	-0.0107534	0.0077024	0.0343966	0.0124196	0.00672075	0.0144648	-0.0152122	0.0274464	-0.0307606	0.00485255	0.0124546	-0.00447374	-0.0104764	0.00745915	-0.0159735	0.000958426	0.0310361	-0.000621282	-0.0830128	-0.00117961	0.000459945	0.00323115	-0.073439
-0.0725931	2010-11-29 05:30:00	0.0074808	-0.00433834	-0.0118191	0.0077024	0.030743	0.0114687	0.00621383	0.0135056	-0.0148861	0.0267496	-0.0292879	0.0049578	0.0113907	-0.00432482	-0.00955189	0.00725974	-0.0155244	0.000923776	0.0296373	-0.000589298	-0.0832156	-0.00119657	0.000657865	0.003028	-0.0725931
-0.0752055	2010-11-29 06:00:00	0.0001917	-0.00923424	-0.00942594	0.0077024	0.0286846	0.0105572	0.00581088	0.0125779	-0.014572	0.0260421	-0.027825	0.00506072	0.0102839	-0.00412989	-0.00880395	0.0070747	-0.0150865	0.000888617	0.0282436	-0.000558351	-0.0834178	-0.00121365	0.000769593	0.00267678	-0.0752055
-0.0736709	2010-11-29 06:30:00	-0.0028491	-0.0140284	-0.0111793	0.0077024	0.026417	0.00988683	0.00535278	0.0115538	-0.01427	0.0253355	-0.0263627	0.0051612	0.00946287	-0.00386625	-0.00802972	0.00693307	-0.0146177	0.000852166	0.0268666	-0.000528989	-0.0836193	-0.00123084	0.000785066	0.0021877	-0.0736709
-0.0733086	2010-11-29 07:00:00	-0.0058899	-0.0176496	-0.0117597	0.0077024	0.0250309	0.00922728	0.00492591	0.0106665	-0.0139807	0.024672	-0.024908	0.00525915	0.00885942	-0.00355967	-0.00727802	0.00679377	-0.0141074	0.000816879	0.0255181	-0.000500204	-0.0838202	-0.00124816	0.000701263	0.00157921	-0.0733086
[truncated: 4,450 more rows]

## Sheet: DATA
DATE-TIME	WL_UE-20n1-BA-EC-6	DATE-TIME	Q_ER-20-7	DATE-TIME	WL_PM-3-1-m	DATE-TIME	B_PM-3-1-m
[truncated: 17,376 more rows]
