# Supplementary material for: Detecting Drawdowns Masked by Environmental Stresses with Water-Level Models
Source: Ground Water. 2013 Mar 7;51(3):322–32. doi: 10.1111/gwat.12042 (PMC3675638; doi:10.1111/gwat.12042)
Supplement: Supplementary file 2 [file gwat0051-0322-SD2.zip › HypotheticalModel/WLM/WL_UE-20n1-CFC-20-7_WLM.xlsx]

## Sheet: CONTROL
	Transform	TIDEcomponent	Unique Selected Series	Altitudes			RETURNdataFROMactivePAGE
	SLOPE+OFFSET	GRAVITY	Q_ER-20-7	0
	SERIES	DRY	WL_PM-3-1-m	1000		ThisIsAnArchiveWLMbook
	THEIS	TILT	B_PM-3-1-m	2000
	TIDE			3000
	STEP			4000
	AIR-LAG			6000
	GAMMA			8000
				10000
				12000

## Sheet: WLmodel
	RMS =	0.00388008						VIEW:	Slope+Offset
RMS Expected:	0.003		Maximum:	0.0124069					SeriesSEEfileNAME:	SeriesSee.V1.00.xlam
Max Iter:	30		Minimum:	0.0124069					SourceBOOK:	rerun_test.xlsm
Time Begin:	2010-11-01		Average:	0.0124069					PESTmodule:	SSmodule_WLmodel.SerSee
Time End:	2011-03-02		Std. Dev.:	3.88612e-16
Interval:	0:30:00		Count:	5808
Measured:	WL_UE-20n1-CFC-20-7
Transform	Time Series	Coeff.1	Est	Coeff.2	Est	Coeff.3	Coeff.4	Coeff.5
Slope+Offset		0	fixed	0.0124069	none
SERIES	B_PM-3-1-m	0.011588	none	-0.0470702	none	0
SERIES	B_PM-3-1-m	0.108776	none	-0.924584	none	0.04167
SERIES	B_PM-3-1-m	0.104371	none	-0.0966571	none	0.08333
SERIES	B_PM-3-1-m	0.0519092	none	0.0819329	none	0.125
SERIES	B_PM-3-1-m	0.0144204	none	-0.30001	none	0.25
SERIES	B_PM-3-1-m	-0.25713	none	-1.12361	none	0.5
SERIES	B_PM-3-1-m	-0.0814117	none	-0.476979	none	1
SERIES	B_PM-3-1-m	0.0213963	none	3.4338	none	2
SERIES	WL_PM-3-1-m	0.851687	none	-0.00504672	none	0
SERIES	WL_PM-3-1-m	0.0711792	none	0.097173	none	0.04167
SERIES	WL_PM-3-1-m	0.314234	none	0.0115831	none	0.08333
SERIES	WL_PM-3-1-m	-0.0260736	none	-0.0518673	none	0.125
SERIES	WL_PM-3-1-m	-0.193808	none	-1.19721	none	0.25
SERIES	WL_PM-3-1-m	0.0305763	none	-0.155751	none	0.5
SERIES	WL_PM-3-1-m	0.0518488	none	-1.50972	none	1
SERIES	WL_PM-3-1-m	0.0275287	none	-3.99472	none	2
THEIS	Q_ER-20-7	18217.6	log	0.0281481	log	2200	-1
THEIS	Q_ER-20-7	613.267	log	0.00619746	log	2200	-1
TIDE	GRAVITY	5.51169e-05	none	0.115222	none	36	-114	5000
TIDE	DRY	-3.03045e-05	none	0.0238774	none	36	-114	5000

## Sheet: Series
1
Slope+Offset	DATE-TIME	MEASURED	SYNTHETIC	DIFFERENCES	Slope+Offset	B_PM-3-1-M-Avg0.000	B_PM-3-1-M-Avg0.042	B_PM-3-1-M-Avg0.083	B_PM-3-1-M-Avg0.125	B_PM-3-1-M-Avg0.250	B_PM-3-1-M-Avg0.500	B_PM-3-1-M-Avg1.000	B_PM-3-1-M-Avg2.000	WL_PM-3-1-M-Avg0.000	WL_PM-3-1-M-Avg0.042	WL_PM-3-1-M-Avg0.083	WL_PM-3-1-M-Avg0.125	WL_PM-3-1-M-Avg0.250	WL_PM-3-1-M-Avg0.500	WL_PM-3-1-M-Avg1.000	WL_PM-3-1-M-Avg2.000	THEIS:Q_ER-20-7_022	THEIS:Q_ER-20-7_023	GRAVITYTIDE024	DRYTIDE025	DD-WL_UE-20n1-CFC-20-7
0.0124069	2010-11-01 00:15:00	-0.0007081	-0.00214086	-0.00143276	0.0124069	9.73784e-05	0.0015528	0.000333644	0.000126005	-0.000264996	0.00941875	0.0013085	-0.00026783	-0.000605294	-0.000344011	-0.00015208	-8.09588e-05	-0.0253362	-0.000157107	0.00269892	0.000805811	0	0	-0.00156126	-0.00211988	0.00143276
0.0124069	2010-11-01 00:45:00	-0.0014161	-0.00242515	-0.00100905	0.0124069	6.89554e-05	0.00152316	0.000312311	0.00014983	-0.000248019	0.0092171	0.0012392	-0.000282884	-0.000605294	-0.000469039	-0.000375422	-5.24488e-05	-0.0249064	-0.000180169	0.00265561	0.000798512	0	0	-0.00185706	-0.00182	0.00100905
0.0124069	2010-11-01 01:30:00	-0.0028322	-0.00304746	-0.000215256	0.0124069	2.63208e-05	0.00147869	0.000280311	0.000236755	-0.000222553	0.00891464	0.00113524	-0.00030588	-0.00121067	-0.000733068	-0.000789605	-9.6837e-06	-0.0242617	-0.000214762	0.00259064	0.000787563	0	0	-0.00201591	-0.00114064	0.000215256
0.0124069	2010-11-01 02:00:00	-0.0014161	-0.00384527	-0.00242917	0.0124069	2.14061e-05	0.00144905	0.000258977	0.000319125	-0.000205575	0.00871299	0.00106593	-0.000320553	-0.002128	-0.000987221	-0.00122545	1.88263e-05	-0.023832	-0.000237824	0.00254733	0.000780264	0	0	-0.00192758	-0.000561895	0.00242917
0.0124069	2010-11-01 02:30:00	-0.0021242	-0.00481409	-0.00268989	0.0124069	1.66689e-05	0.0014194	0.000237644	0.000405857	-0.000188598	0.00851135	0.000996627	-0.000335311	-0.00333868	-0.00126691	-0.00173421	4.73364e-05	-0.0234022	-0.000260887	0.00250403	0.000772965	0	0	-0.00169334	8.72685e-05	0.00268989
0.0124069	2010-11-01 03:00:00	-0.0042483	-0.00632061	-0.00207231	0.0124069	2.36859e-05	0.00138976	0.000216311	0.000506938	-0.000171621	0.0083097	0.000927321	-0.000349726	-0.00515464	-0.00151431	-0.00239963	7.58464e-05	-0.0229725	-0.000283949	0.00246072	0.000765666	0	0	-0.00133199	0.000774866	0.00207231
0.0124069	2010-11-01 03:30:00	-0.0049564	-0.00724371	-0.00228731	0.0124069	2.36859e-05	0.00136011	0.000194977	0.000629897	-0.000154643	0.00810806	0.000858015	-0.000364092	-0.00636528	-0.00173642	-0.00323257	0.000107355	-0.0225427	-0.000307011	0.00241741	0.000758367	0	0	-0.000870858	0.00146506	0.00228731
0.0124069	2010-11-01 04:00:00	-0.0070805	-0.00949297	-0.00241247	0.0124069	3.78962e-05	0.00133047	0.000195535	0.000759824	-0.000137666	0.00790641	0.000788709	-0.000378338	-0.00880532	-0.00193035	-0.004278	0.000153089	-0.0221129	-0.000330073	0.0023741	0.000751068	0	0	-0.00034416	0.00211984	0.00241247
0.0124069	2010-11-01 04:30:00	-0.0106208	-0.0124381	-0.0018173	0.0124069	3.82519e-05	0.00130082	0.0002364	0.0008803	-0.000120688	0.00770477	0.000719403	-0.000392478	-0.011832	-0.00211729	-0.0054226	0.000211711	-0.0216832	-0.000353135	0.00233079	0.000743769	0	0	0.00020902	0.00270105	0.0018173
0.0124069	2010-11-01 05:00:00	-0.014161	-0.0163071	-0.00214613	0.0124069	4.96504e-05	0.00127118	0.000283221	0.000985865	-0.000103711	0.00750313	0.000650097	-0.00040678	-0.0157759	-0.00225797	-0.00651137	0.00028447	-0.0212534	-0.000376197	0.00228748	0.00073647	0	0	0.000747223	0.00317252	0.00214613
0.0124069	2010-11-01 05:30:00	-0.0177013	-0.0192995	-0.00159817	0.0124069	7.29812e-05	0.00124153	0.000345419	0.00108848	-8.67337e-05	0.00730148	0.000580791	-0.0004217	-0.0187837	-0.00233964	-0.00754888	0.000361447	-0.0208236	-0.000399259	0.00224417	0.000729171	0	0	0.00122936	0.00350235	0.00159817
0.0124069	2010-11-01 06:00:00	-0.0184093	-0.0210716	-0.00266233	0.0124069	0.000115615	0.00121189	0.000464487	0.00119578	-6.97563e-05	0.00709984	0.000511486	-0.000436685	-0.0205997	-0.00238324	-0.00841888	0.000441362	-0.0203939	-0.000422321	0.00220086	0.000721872	0	0	0.00161753	0.0036652	0.00266233
0.0124069	2010-11-01 06:30:00	-0.0219496	-0.0241902	-0.0022406	0.0124069	0.000144393	0.00118224	0.000647554	0.00128361	-5.27789e-05	0.00689819	0.00044218	-0.000451524	-0.0236263	-0.0023777	-0.00920056	0.000526921	-0.0199641	-0.000445383	0.00215755	0.000714573	0	0	0.00187975	0.00364427	0.0022406
0.0124069	2010-11-01 07:00:00	-0.0247818	-0.026574	-0.00179215	0.0124069	0.000156324	0.0011526	0.000891086	0.00136305	-3.58015e-05	0.00669655	0.000372874	-0.00046658	-0.0257543	-0.00237071	-0.00984098	0.000610936	-0.0195343	-0.000468446	0.00211424	0.000707274	0	0	0.00199236	0.00343299	0.00179215
0.0124069	2010-11-01 07:30:00	-0.0269059	-0.0283978	-0.00149186	0.0124069	0.000191409	0.00112295	0.00113344	0.00141259	-1.88241e-05	0.0064949	0.000303568	-0.000481717	-0.0272582	-0.00230904	-0.0102364	0.000687765	-0.0191046	-0.000491508	0.00207094	0.000699975	0	0	0.00194197	0.00303612	0.00149186
0.0124069	2010-11-01 08:00:00	-0.0290301	-0.0300531	-0.00102304	0.0124069	0.000217551	0.00109331	0.00139657	0.00142991	-1.84676e-06	0.00629326	0.000234262	-0.000497151	-0.0284501	-0.00220377	-0.0104472	0.000747457	-0.0186748	-0.00051457	0.00202763	0.000692676	0	0	0.00172665	0.00247013	0.00102304
0.0124069	2010-11-01 08:30:00	-0.0297381	-0.0306512	-0.000913101	0.0124069	0.000245974	0.00106366	0.00162354	0.00142143	1.51306e-05	0.00609161	0.000164956	-0.000512787	-0.0284501	-0.00202405	-0.0104968	0.000793014	-0.018245	-0.000537632	0.00198432	0.000685377	0	0	0.00135644	0.00176282	0.000913101
0.0124069	2010-11-01 09:00:00	-0.0304462	-0.0316876	-0.00124145	0.0124069	0.000267557	0.00103402	0.00185641	0.0013901	3.2108e-05	0.00588997	9.56502e-05	-0.000528451	-0.0287622	-0.00183013	-0.0104176	0.000829899	-0.0178153	-0.000560694	0.00194101	0.000678078	0	0	0.000852967	0.000952029	0.00124145
0.0124069	2010-11-01 09:30:00	-0.0304462	-0.0318284	-0.00138219	0.0124069	0.000286683	0.00100437	0.00210707	0.00131884	4.90854e-05	0.00568833	2.63443e-05	-0.000543969	-0.0281568	-0.00162777	-0.010171	0.000852589	-0.0173855	-0.000583756	0.0018977	0.000670779	0	0	0.000248154	8.35481e-05	0.00138219
0.0124069	2010-11-01 10:00:00	-0.0304462	-0.0324977	-0.00205151	0.0124069	0.000300717	0.000974727	0.00231568	0.00123387	6.60628e-05	0.00548668	-4.29616e-05	-0.000559437	-0.0281381	-0.00144637	-0.00970096	0.000859539	-0.0169557	-0.000606818	0.00185439	0.000663479	0	0	-0.000417773	-0.000791665	0.00205151
0.0124069	2010-11-01 10:30:00	-0.0311542	-0.0311747	-2.04584e-05	0.0124069	0.000324047	0.000945082	0.00249881	0.00115137	8.30402e-05	0.00528504	-0.000112267	-0.000574952	-0.0263221	-0.00130159	-0.00900137	0.000850779	-0.016526	-0.000628951	0.00181108	0.00065618	0	0	-0.00109899	-0.00162084	2.04584e-05
0.0124069	2010-11-01 11:00:00	-0.028322	-0.029381	-0.00105896	0.0124069	0.000331419	0.000915437	0.00267128	0.00108172	0.000101289	0.00508339	-0.000181573	-0.000590584	-0.0241941	-0.00122691	-0.00817469	0.000824973	-0.0160962	-0.000649732	0.00176777	0.000648881	0	0	-0.00174723	-0.00235304	0.00105896
0.0124069	2010-11-01 11:30:00	-0.0261979	-0.026782	-0.000584066	0.0124069	0.000345985	0.000885792	0.00281528	0.00103306	0.000122604	0.00488175	-0.000250879	-0.000606249	-0.0214607	-0.00122258	-0.00729217	0.000786396	-0.0156664	-0.000668802	0.00172446	0.000641582	0	0	-0.00231517	-0.00294277	0.000584066
0.0124069	2010-11-01 12:00:00	-0.0233657	-0.0246892	-0.0013235	0.0124069	0.000329495	0.000856147	0.00294272	0.00100095	0.000146985	0.0046801	-0.000320185	-0.000622078	-0.0193515	-0.00126739	-0.00650591	0.000736415	-0.0152367	-0.000687408	0.00168115	0.000634283	0	0	-0.00275984	-0.00335337	0.0013235
0.0124069	2010-11-01 12:30:00	-0.0205335	-0.0222072	-0.00167369	0.0124069	0.00030125	0.000826502	0.00299729	0.000995056	0.000172592	0.00447846	-0.000389491	-0.000637703	-0.0169302	-0.00134881	-0.00590425	0.000677881	-0.0148069	-0.000705127	0.00163784	0.000626984	0	0	-0.00304571	-0.00355976	0.00167369
0.0124069	2010-11-01 13:00:00	-0.0191174	-0.0203131	-0.00119573	0.0124069	0.000277386	0.000796857	0.00293335	0.00102268	0.000199284	0.00427681	-0.000458797	-0.000653248	-0.015133	-0.00147095	-0.005543	0.00061519	-0.0143771	-0.000722001	0.00159454	0.000619685	0	0	-0.00314729	-0.00355039	0.00119573
0.0124069	2010-11-01 13:30:00	-0.0191174	-0.0192663	-0.000148906	0.0124069	0.000260717	0.000767212	0.00280008	0.00108273	0.0002264	0.00407517	-0.000528103	-0.000668806	-0.0142157	-0.00166753	-0.00546092	0.000558289	-0.0139474	-0.000739762	0.00155123	0.000612386	0	0	-0.00305107	-0.00332819	0.000148906
0.0124069	2010-11-01 14:00:00	-0.0191174	-0.0193713	-0.000253871	0.0124069	0.000225101	0.000737567	0.0026022	0.00117358	0.000255639	0.00387353	-0.000597409	-0.000684412	-0.0145277	-0.00192457	-0.00559592	0.000514246	-0.0135176	-0.00075841	0.00150792	0.000605087	0	0	-0.00275659	-0.00291041	0.000253871
0.0124069	2010-11-01 14:30:00	-0.0212415	-0.0196678	0.00157375	0.0124069	0.000218084	0.000707922	0.00237224	0.00128631	0.000284784	0.00367188	-0.000666714	-0.000699898	-0.015133	-0.00224063	-0.00595426	0.000485914	-0.0130878	-0.000777925	0.00146461	0.000597788	0	0	-0.00227655	-0.00232736	-0.00157375
0.0124069	2010-11-01 15:00:00	-0.0219496	-0.0201218	0.00182775	0.0124069	0.000220364	0.000678277	0.00219265	0.00141787	0.000310583	0.00347024	-0.00073602	-0.000714814	-0.0160504	-0.00257645	-0.00651427	0.000473291	-0.0126581	-0.00079746	0.0014213	0.000590489	0	0	-0.00163609	-0.00162024	-0.00182775
0.0124069	2010-11-01 15:30:00	-0.0226576	-0.0211828	0.00147482	0.0124069	0.000217907	0.000648632	0.00206819	0.00155269	0.000329922	0.00326859	-0.000805326	-0.0007295	-0.0175731	-0.00289974	-0.00735346	0.000480655	-0.0122283	-0.000818833	0.00137799	0.00058319	0	0	-0.000871192	-0.000837997	-0.00147482
0.0124069	2010-11-01 16:00:00	-0.0261979	-0.0228834	0.00331448	0.0124069	0.000217907	0.000618987	0.00198161	0.00169003	0.000343741	0.00306695	-0.000874632	-0.000743974	-0.0197011	-0.00316546	-0.0084439	0.000510798	-0.0117985	-0.000843204	0.00133468	0.000575891	0	0	-2.62719e-05	-3.38351e-05	-0.00331448
0.0124069	2010-11-01 16:30:00	-0.0297381	-0.0261866	0.00355149	0.0124069	0.000222644	0.000589342	0.00196797	0.00181681	0.000354448	0.0028653	-0.000943938	-0.000758505	-0.0233331	-0.00338058	-0.0097685	0.000562292	-0.0113688	-0.000866288	0.00129137	0.000568592	0	0	0.000848642	0.000738688	-0.00355149
0.0124069	2010-11-01 17:00:00	-0.0332784	-0.0296443	0.00363408	0.0124069	0.000236678	0.000559697	0.00198099	0.00193054	0.00035879	0.00266366	-0.00101324	-0.000773085	-0.026965	-0.0035521	-0.0112202	0.000630893	-0.010939	-0.000889814	0.00124806	0.000561293	0	0	0.00170116	0.00142942	-0.00363408
0.0124069	2010-11-01 17:30:00	-0.0375267	-0.0337396	0.00378705	0.0124069	0.000264922	0.000530052	0.0020254	0.00202914	0.000358886	0.00246201	-0.00108255	-0.000787512	-0.0312022	-0.00370676	-0.0125648	0.0007166	-0.0105092	-0.000914186	0.00120475	0.000553994	0	0	0.00247988	0.00199506	-0.00378705
0.0124069	2010-11-01 18:00:00	-0.041775	-0.0378404	0.00393461	0.0124069	0.000307557	0.000500407	0.00214266	0.0021088	0.000355822	0.00226037	-0.00115186	-0.000802012	-0.0354395	-0.00380529	-0.0137698	0.000816443	-0.0100795	-0.000939064	0.00116144	0.000546695	0	0	0.00313757	0.00240195	-0.00393461
0.0124069	2010-11-01 18:30:00	-0.0446072	-0.0407182	0.00388901	0.0124069	0.000352647	0.000470762	0.00235593	0.00218107	0.000350635	0.00205873	-0.00122116	-0.000816738	-0.0384473	-0.00384335	-0.0147902	0.000919108	-0.0096497	-0.000965231	0.00111814	0.000539396	0	0	0.00363412	0.00262813	-0.00388901
0.0124069	2010-11-01 19:00:00	-0.0467313	-0.0427284	0.0040029	0.0124069	0.00038335	0.000441117	0.00265397	0.00223603	0.000343703	0.00185708	-0.00129047	-0.00083123	-0.0405753	-0.00379998	-0.0155765	0.00102311	-0.00921993	-0.000990511	0.00107483	0.000532096	0	0	0.00393895	0.00266442	-0.0040029
0.0124069	2010-11-01 19:30:00	-0.0481474	-0.0452253	0.0029221	0.0124069	0.000412127	0.000411473	0.00298817	0.00228359	0.000335592	0.00165544	-0.00135977	-0.000845431	-0.0429967	-0.00369471	-0.0162403	0.00111992	-0.00879017	-0.00101526	0.00103152	0.000524797	0	0	0.00403279	0.00251463	-0.0029221
0.0124069	2010-11-01 20:00:00	-0.0495635	-0.0470128	0.00255071	0.0124069	0.000423526	0.000381828	0.00330823	0.00231168	0.000325971	0.00145379	-0.00142908	-0.000859749	-0.0445005	-0.00356824	-0.0166853	0.00120673	-0.0083604	-0.00103744	0.000988209	0.000517498	0	0	0.00390876	0.00219477	-0.00255071
0.0124069	2010-11-01 20:30:00	-0.0509796	-0.0489621	0.00201748	0.0124069	0.00044739	0.000352183	0.00356484	0.0023193	0.000317812	0.00125215	-0.00149839	-0.000873969	-0.0460045	-0.00344176	-0.0168511	0.0012778	-0.00793064	-0.00105965	0.0009449	0.000510199	0	0	0.00357271	0.00173163	-0.00201748
0.0124069	2010-11-01 21:00:00	-0.0523957	-0.0497628	0.00263295	0.0124069	0.000468795	0.000322538	0.003777	0.00232279	0.000312481	0.0010505	-0.00156769	-0.000888689	-0.0462977	-0.00329987	-0.0167207	0.00132748	-0.00750087	-0.00108362	0.000901591	0.0005029	0	0	0.00304283	0.00116055	-0.00263295
0.0124069	2010-11-01 21:30:00	-0.0531038	-0.0496656	0.00343821	0.0124069	0.000494938	0.000292893	0.00396664	0.00230756	0.000313373	0.000848859	-0.001637	-0.000903479	-0.0456924	-0.00315099	-0.0163173	0.00135867	-0.0070711	-0.00110846	0.000858281	0.000495601	0	0	0.00234849	0.000522929	-0.00343821
0.0124069	2010-11-01 22:00:00	-0.0516877	-0.0487181	0.00296956	0.0124069	0.000509149	0.000263248	0.00415684	0.00228841	0.000320586	0.000647215	-0.0017063	-0.000917854	-0.0441697	-0.00298236	-0.0158256	0.00137129	-0.00664134	-0.00113376	0.000814972	0.000488302	0	0	0.00152854	-0.000136626	-0.00296956
0.0124069	2010-11-01 22:30:00	-0.0509796	-0.0475003	0.00347926	0.0124069	0.000516166	0.000233603	0.00434294	0.00225828	0.000333459	0.000445571	-0.00177561	-0.000931787	-0.0423537	-0.00284457	-0.0152331	0.00136404	-0.00621157	-0.00115951	0.000771663	0.000481003	0	0	0.000629044	-0.0007731	-0.00347926
0.0124069	2010-11-01 23:00:00	-0.0502716	-0.0469216	0.00334996	0.0124069	0.000516521	0.000203958	0.00449407	0.0022191	0.00034916	0.000243926	-0.00184491	-0.000945119	-0.0411619	-0.00273206	-0.0146081	0.00134534	-0.00578181	-0.00118565	0.000728354	0.000473704	0	0	-0.000299337	-0.0013438	-0.00334996
0.0124069	2010-11-01 23:30:00	-0.0488555	-0.0459552	0.00290026	0.0124069	0.000516344	0.000190765	0.00459249	0.0021846	0.000370617	4.22816e-05	-0.00191422	-0.000957796	-0.0396392	-0.00265329	-0.0139769	0.00130955	-0.00535204	-0.0012118	0.000685045	0.000466405	0	0	-0.00120424	-0.00181082	-0.00290026
0.0124069	2010-11-02	-0.0488555	-0.0438856	0.00496985	0.0124069	0.00052792	0.000198176	0.00463813	0.00215359	0.000394856	-0.000159363	-0.00198353	-0.000970514	-0.0372179	-0.00262366	-0.0132789	0.00126388	-0.00492227	-0.00123615	0.000641736	0.000459106	0	0	-0.00203458	-0.00214306	-0.00496985
0.0124069	2010-11-02 00:30:00	-0.0467313	-0.0425198	0.00421154	0.0124069	0.000521081	0.000257166	0.00467962	0.00213432	0.000421311	-0.000361007	-0.00205234	-0.000982983	-0.0356952	-0.00263619	-0.0126602	0.0012111	-0.00449251	-0.00125965	0.000598427	0.000451807	0	0	-0.00274346	-0.00231797	-0.00421154
0.0124069	2010-11-02 01:00:00	-0.0453152	-0.0404476	0.00486759	0.0124069	0.000511607	0.00030934	0.00468558	0.00213463	0.000449747	-0.000562652	-0.00211986	-0.000995177	-0.033586	-0.00272316	-0.0121577	0.00115839	-0.00406274	-0.00128271	0.000555118	0.000444508	0	0	-0.0032909	-0.00232261	-0.00486759
0.0124069	2010-11-02 01:30:00	-0.0438991	-0.0390626	0.00483652	0.0124069	0.000516521	0.000381225	0.00467844	0.0021379	0.000479033	-0.000764296	-0.00218552	-0.00100693	-0.0323753	-0.00285373	-0.0117964	0.00110998	-0.00363297	-0.00130578	0.000511809	0.000437209	0	0	-0.0036462	-0.00215444	-0.00483652
0.0124069	2010-11-02 02:00:00	-0.0438991	-0.0381298	0.00576927	0.0124069	0.000497395	0.000484684	0.00467138	0.00215237	0.000508556	-0.00096594	-0.0022503	-0.00101874	-0.03177	-0.00301248	-0.0116523	0.00106297	-0.00320321	-0.00132835	0.0004685	0.00042991	0	0	-0.00378982	-0.00182142	-0.00576927
0.0124069	2010-11-02 02:30:00	-0.0431911	-0.036686	0.00650508	0.0124069	0.000485641	0.000708054	0.00459969	0.00216967	0.000535957	-0.00116758	-0.00231321	-0.00103049	-0.0308714	-0.00318111	-0.0117206	0.0010232	-0.00277344	-0.00134869	0.000425191	0.000422611	0	0	-0.00371468	-0.0013417	-0.00650508
0.0124069	2010-11-02 03:00:00	-0.0438991	-0.0365493	0.00734984	0.0124069	0.000473887	0.00100643	0.00451969	0.00221035	0.000560953	-0.00136923	-0.0023756	-0.00104165	-0.0314767	-0.00334974	-0.0120294	0.000997664	-0.00234368	-0.00136679	0.000381882	0.000415311	0	0	-0.00342671	-0.000742849	-0.00734984
0.0124069	2010-11-02 03:30:00	-0.0438991	-0.0367021	0.00719698	0.0124069	0.00047143	0.00127545	0.00443082	0.00227084	0.000582272	-0.00157087	-0.00243927	-0.00105292	-0.0323941	-0.00354921	-0.012566	0.000986467	-0.00191391	-0.00138136	0.000338573	0.000408012	0	0	-0.00294472	-6.04973e-05	-0.00719698
0.0124069	2010-11-02 04:00:00	-0.0460233	-0.0377229	0.00830043	0.0124069	0.000466693	0.00151068	0.0043342	0.00234571	0.000598166	-0.00177252	-0.0025021	-0.00106394	-0.0342101	-0.00378096	-0.0132315	0.000993772	-0.00148414	-0.00139376	0.000295264	0.000400713	0	0	-0.00229941	0.000663381	-0.00830043
0.0124069	2010-11-02 04:30:00	-0.0467313	-0.0389597	0.00777162	0.0124069	0.000471253	0.0017385	0.00426723	0.00242971	0.000610995	-0.00197416	-0.00255827	-0.00107494	-0.0363381	-0.00403391	-0.0139573	0.0010167	-0.00105438	-0.00140624	0.000251955	0.000393414	0	0	-0.00153172	0.00138266	-0.00777162
0.0124069	2010-11-02 05:00:00	-0.0481474	-0.039778	0.00836937	0.0124069	0.000478446	0.00201241	0.00423994	0.0025085	0.000620051	-0.00217581	-0.00260972	-0.00108586	-0.038154	-0.00423506	-0.0147452	0.00105248	-0.000624612	-0.00142043	0.000208646	0.000386115	0	0	-0.000690352	0.00204958	-0.00836937
0.0124069	2010-11-02 05:30:00	-0.0488555	-0.0409276	0.00792787	0.0124069	0.000494938	0.00226306	0.00425532	0.00258685	0.000626467	-0.00237745	-0.00265976	-0.00109676	-0.0402633	-0.00435189	-0.0156169	0.00110104	-0.000194846	-0.00143411	0.000165337	0.000378816	0	0	0.000171127	0.00261757	-0.00792787
0.0124069	2010-11-02 06:00:00	-0.0495635	-0.042329	0.00723446	0.0124069	0.000485463	0.00248183	0.00430747	0.00265249	0.000629392	-0.0025791	-0.00271169	-0.00110769	-0.0423913	-0.00437598	-0.0166111	0.0011596	0.00023492	-0.0014456	0.000122028	0.000371517	0	0	0.000997696	0.00304411	-0.00723446
0.0124069	2010-11-02 06:30:00	-0.0523957	-0.0449389	0.00745682	0.0124069	0.000492836	0.00265614	0.00435367	0.00267493	0.000629346	-0.00278074	-0.00276406	-0.00111882	-0.0454179	-0.00433816	-0.017644	0.00122811	0.000664687	-0.00145487	7.87185e-05	0.000364218	0	0	0.00173644	0.00329369	-0.00745682
0.0124069	2010-11-02 07:00:00	-0.055936	-0.0479624	0.00797355	0.0124069	0.000494938	0.0028263	0.00439813	0.002662	0.000626565	-0.00298238	-0.00281656	-0.00112971	-0.0487566	-0.00422035	-0.0184799	0.00130369	0.00109445	-0.00146281	3.54094e-05	0.000356919	0	0	0.00234009	0.00334042	-0.00797355
0.0124069	2010-11-02 07:30:00	-0.0580601	-0.0504663	0.00759379	0.0124069	0.00052792	0.0029729	0.004439	0.00261914	0.000622367	-0.00318403	-0.00286717	-0.0011404	-0.0514711	-0.0040616	-0.0190474	0.00137916	0.00152422	-0.00146852	-7.89962e-06	0.00034962	0	0	0.00277026	0.00317028	-0.00759379
0.0124069	2010-11-02 08:00:00	-0.0594762	-0.0511235	0.00835271	0.0124069	0.000565639	0.00311949	0.00452427	0.00254255	0.000618312	-0.00338567	-0.00291431	-0.00115126	-0.0523509	-0.00384816	-0.0192519	0.00144607	0.00195398	-0.00147253	-5.12087e-05	0.000342321	0	0	0.00300023	0.00278273	-0.00835271
0.0124069	2010-11-02 08:30:00	-0.0594762	-0.0512637	0.00821255	0.0124069	0.000594417	0.00315551	0.00471149	0.00241689	0.000615481	-0.00358732	-0.00295945	-0.00116159	-0.052663	-0.00358269	-0.0190765	0.00150297	0.00239075	-0.00147644	-9.45177e-05	0.000335022	0	0	0.00301689	0.00219148	-0.00821255
0.0124069	2010-11-02 09:00:00	-0.0601843	-0.0505653	0.00961901	0.0124069	0.00061372	0.00307265	0.00494907	0.00225629	0.000612747	-0.00378896	-0.00300106	-0.00117046	-0.0520577	-0.00321338	-0.0186173	0.00154692	0.00286497	-0.00147586	-0.000137827	0.000327723	0	0	0.00282187	0.0014244	-0.00961901
0.0124069	2010-11-02 09:30:00	-0.0587682	-0.04951	0.0092582	0.0124069	0.000606171	0.00286737	0.00520395	0.00207293	0.00060921	-0.00398975	-0.00303577	-0.00117979	-0.0508282	-0.00280867	-0.0179798	0.00156658	0.00335534	-0.00146955	-0.000181136	0.000320424	0	0	0.00243159	0.000522256	-0.0092582
0.0124069	2010-11-02 10:00:00	-0.056644	-0.0470423	0.00960171	0.0124069	0.000603892	0.00265052	0.0053717	0.00186107	0.000606332	-0.00417394	-0.00306746	-0.00118944	-0.0480949	-0.00241094	-0.0170398	0.00155782	0.00383395	-0.00145969	-0.000224445	0.000313125	0	0	0.00187632	-0.000463354	-0.00960171
0.0124069	2010-11-02 10:30:00	-0.0545199	-0.0455434	0.00897646	0.0124069	0.000601967	0.00241336	0.00544997	0.00162809	0.000606378	-0.00435442	-0.00309653	-0.00119858	-0.0462977	-0.00204549	-0.0157927	0.00152759	0.00429052	-0.00144587	-0.000267754	0.000305826	0	0	0.00119818	-0.00147315	-0.00897646
0.0124069	2010-11-02 11:00:00	-0.0495635	-0.042404	0.00715947	0.0124069	0.000573544	0.00222423	0.00545183	0.00142066	0.000609864	-0.0045359	-0.003121	-0.00120706	-0.0429403	-0.00171931	-0.0143177	0.00147319	0.00471366	-0.00142847	-0.000311063	0.000298527	0	0	0.000448285	-0.00244393	-0.00715947
0.0124069	2010-11-02 11:30:00	-0.0453152	-0.037884	0.00743121	0.0124069	0.000563714	0.00209053	0.00536116	0.00124598	0.000618871	-0.00471181	-0.00313978	-0.00121547	-0.038391	-0.00149985	-0.0126193	0.0013917	0.00511438	-0.00140714	-0.000354372	0.000291228	0	0	-0.000316837	-0.00331289	-0.00743121
0.0124069	2010-11-02 12:00:00	-0.0403589	-0.0319933	0.00836557	0.0124069	0.000542842	0.00205481	0.00526281	0.00110777	0.00063132	-0.0048807	-0.0031543	-0.00122406	-0.0326498	-0.00139699	-0.0108714	0.00129031	0.0054475	-0.00138543	-0.000397681	0.000283928	0	0	-0.00103919	-0.00402199	-0.00836557
0.0124069	2010-11-02 12:30:00	-0.0354025	-0.0275842	0.00781829	0.0124069	0.000490911	0.00205095	0.00511	0.00100023	0.000644383	-0.00504488	-0.00316505	-0.00123276	-0.0284126	-0.00137579	-0.00920886	0.00117476	0.00569172	-0.00136412	-0.00044099	0.000276629	0	0	-0.00166349	-0.0045222	-0.00781829
0.0124069	2010-11-02 13:00:00	-0.0318623	-0.0233446	0.00851766	0.0124069	0.000419854	0.00205837	0.00484874	0.000951545	0.000657823	-0.00522507	-0.00316893	-0.00124182	-0.0241753	-0.00139531	-0.00787676	0.00105065	0.00581985	-0.00134192	-0.000484299	0.00026933	0	0	-0.0021411	-0.00477719	-0.00851766
0.0124069	2010-11-02 13:30:00	-0.0290301	-0.0188616	0.0101685	0.0124069	0.000372484	0.00210995	0.004495	0.000963918	0.00067183	-0.00541442	-0.00316935	-0.00125111	-0.0196448	-0.00148926	-0.0068905	0.000916684	0.00584517	-0.00131886	-0.000527608	0.000262031	0	0	-0.00243358	-0.00476616	-0.0101685
0.0124069	2010-11-02 14:00:00	-0.0261979	-0.0162791	0.0099188	0.0124069	0.000320375	0.00224468	0.00405241	0.000998196	0.000683009	-0.00560777	-0.00316926	-0.00126031	-0.016949	-0.00167596	-0.00630134	0.000794269	0.00579774	-0.00129584	-0.000570917	0.000254732	0	0	-0.00251548	-0.00448554	-0.0099188
0.0124069	2010-11-02 14:30:00	-0.0261979	-0.0160923	0.0101056	0.0124069	0.000253879	0.00249606	0.00354519	0.00105759	0.000691357	-0.0058057	-0.00316761	-0.00126919	-0.016637	-0.00192601	-0.00611384	0.000690504	0.00565262	-0.0012746	-0.000614226	0.000247433	0	0	-0.00237619	-0.00394949	-0.0101056
0.0124069	2010-11-02 15:00:00	-0.0261979	-0.0157284	0.0104695	0.0124069	0.000220186	0.00284957	0.00301776	0.00112257	0.000697489	-0.00601765	-0.00316382	-0.00127734	-0.0163437	-0.00220281	-0.00622093	0.000613735	0.0054524	-0.00125555	-0.000657535	0.000240134	0	0	-0.00202081	-0.003189	-0.0104695
0.0124069	2010-11-02 15:30:00	-0.0254898	-0.0154572	0.0100326	0.0124069	0.000220541	0.00322013	0.0025839	0.00119351	0.000700086	-0.00623573	-0.00315909	-0.00128513	-0.0163437	-0.00245865	-0.00664761	0.000558436	0.00521474	-0.00123787	-0.000700844	0.000232835	0	0	-0.0014698	-0.00224982	-0.0100326
0.0124069	2010-11-02 16:00:00	-0.0269059	-0.0163375	0.0105684	0.0124069	0.000205797	0.00355585	0.00224847	0.00125011	0.000695656	-0.00643337	-0.0031549	-0.0012929	-0.0175731	-0.00266534	-0.00739221	0.000531736	0.00496717	-0.00122186	-0.000744154	0.000225536	0	0	-0.000757676	-0.00118924	-0.0105684
0.0124069	2010-11-02 16:30:00	-0.0290301	-0.0184418	0.0105883	0.0124069	0.000196856	0.00378589	0.00201132	0.00129136	0.000685001	-0.0066283	-0.00314996	-0.00130063	-0.0200132	-0.00281446	-0.00840973	0.00054204	0.00473099	-0.00120406	-0.000787463	0.000218237	0	0	6.93841e-05	-7.20715e-05	-0.0105883
0.0124069	2010-11-02 17:00:00	-0.0318623	-0.0213579	0.0105044	0.0124069	0.000193866	0.00399178	0.00189039	0.00132629	0.000666	-0.00681793	-0.00314129	-0.00130865	-0.0233331	-0.00292407	-0.0095885	0.000580676	0.00451209	-0.00118315	-0.000830772	0.000210938	0	0	0.000956624	0.00103391	-0.0105044
0.0124069	2010-11-02 17:30:00	-0.0346945	-0.0241505	0.010544	0.0124069	0.000219831	0.00416964	0.00183526	0.00136177	0.000636954	-0.00701314	-0.003131	-0.00131715	-0.026653	-0.00303368	-0.0106818	0.000635052	0.00433689	-0.00115965	-0.000874081	0.000203639	0	0	0.0018444	0.00206264	-0.010544
0.0124069	2010-11-02 18:00:00	-0.0368186	-0.0267746	0.010044	0.0124069	0.000252813	0.00439198	0.0018494	0.00139202	0.000600172	-0.00720964	-0.00311567	-0.00132572	-0.0299916	-0.00312787	-0.0115906	0.000706415	0.00421903	-0.00113751	-0.00091739	0.00019634	0	0	0.00267215	0.00295421	-0.010044
0.0124069	2010-11-02 18:30:00	-0.0375267	-0.0283574	0.00916929	0.0124069	0.000274574	0.00458659	0.00196313	0.00142859	0.000561595	-0.00739698	-0.00309766	-0.00133334	-0.0323941	-0.00319267	-0.0123039	0.000786271	0.00420034	-0.00111627	-0.000960699	0.000189041	0	0	0.00338236	0.00365884	-0.00916929
0.0124069	2010-11-02 19:00:00	-0.0382347	-0.0290353	0.00919939	0.0124069	0.000295625	0.00473867	0.00214738	0.00145167	0.000521745	-0.00756401	-0.00307534	-0.00134021	-0.033898	-0.00316762	-0.012856	0.000866069	0.0042926	-0.00109675	-0.00100401	0.000181742	0	0	0.00392435	0.00413991	-0.00919939
0.0124069	2010-11-02 19:30:00	-0.0382347	-0.0296099	0.00862482	0.0124069	0.000301427	0.00481886	0.00237906	0.0014694	0.000482038	-0.00772061	-0.00305154	-0.0013472	-0.0351087	-0.00304837	-0.0133244	0.00093868	0.00451158	-0.00107768	-0.00104732	0.000174443	0	0	0.00425745	0.00437602	-0.00862482
0.0124069	2010-11-02 20:00:00	-0.0396508	-0.030618	0.00903278	0.0124069	0.000291598	0.00484495	0.00254861	0.00146953	0.000441196	-0.00789337	-0.00302758	-0.00135426	-0.0363381	-0.00285878	-0.013726	0.00100413	0.00483964	-0.00105861	-0.00109063	0.000167144	0	0	0.00435363	0.00436199	-0.00903278
0.0124069	2010-11-02 20:30:00	-0.0396508	-0.03224	0.00741076	0.0124069	0.000286683	0.00487815	0.00262334	0.00145691	0.000405117	-0.00807929	-0.00300344	-0.00136154	-0.037842	-0.00263257	-0.0139819	0.00105819	0.00525035	-0.00103866	-0.00113394	0.000159844	0	0	0.00419924	0.00410856	-0.00741076
0.0124069	2010-11-02 21:00:00	-0.0403589	-0.0330943	0.00726461	0.0124069	0.000293345	0.0048949	0.0026453	0.00143189	0.00037281	-0.0082848	-0.00298079	-0.00136911	-0.0384473	-0.00241335	-0.0138731	0.00109935	0.00573707	-0.00101963	-0.00117724	0.000152545	0	0	0.0037958	0.00364118	-0.00726461
0.0124069	2010-11-02 21:30:00	-0.0410669	-0.0334003	0.00766663	0.0124069	0.000319666	0.00488586	0.00263996	0.00140087	0.000346257	-0.00850947	-0.0029547	-0.0013769	-0.0384286	-0.00218714	-0.0134248	0.0011248	0.00627778	-0.00100335	-0.00122055	0.000145246	0	0	0.00315999	0.00299782	-0.00766663
0.0124069	2010-11-02 22:00:00	-0.0410669	-0.0319116	0.00915533	0.0124069	0.000333522	0.00485651	0.00268852	0.00139139	0.000326492	-0.00874258	-0.00292621	-0.00138467	-0.0365938	-0.00198888	-0.0126802	0.00113032	0.00684016	-0.000991857	-0.00126386	0.000137947	0	0	0.00232257	0.00222609	-0.00915533
0.0124069	2010-11-02 22:30:00	-0.0396508	-0.0295759	0.0100749	0.0124069	0.000355105	0.0047824	0.00279394	0.00137268	0.000316116	-0.00898069	-0.00289573	-0.00139266	-0.0338793	-0.00180339	-0.0117247	0.00111877	0.00740729	-0.000982649	-0.00130717	0.000130648	0	0	0.00132662	0.00137985	-0.0100749
0.0124069	2010-11-02 23:00:00	-0.0346945	-0.0276808	0.00701371	0.0124069	0.000344061	0.0047028	0.00295214	0.00134396	0.000308615	-0.0092118	-0.00286396	-0.00140083	-0.0314579	-0.00161645	-0.0107647	0.0010886	0.00795165	-0.000977412	-0.00135048	0.000123349	0	0	0.000224998	0.000515725	-0.00701371
0.0124069	2010-11-02 23:30:00	-0.0325703	-0.0253491	0.00722123	0.0124069	0.000320021	0.00457518	0.00304765	0.00132632	0.000306018	-0.00944104	-0.00283337	-0.00140895	-0.0284314	-0.0014324	-0.00978763	0.00103856	0.00845081	-0.000974794	-0.00139379	0.00011605	0	0	-0.000922704	-0.000310548	-0.00722123
0.0124069	2010-11-03	-0.0311542	-0.0237906	0.00736359	0.0124069	0.000310191	0.00448788	0.00304176	0.00130858	0.00030974	-0.00966629	-0.00280352	-0.00141729	-0.02601	-0.00130713	-0.00890053	0.000974235	0.00887722	-0.000972956	-0.0014371	0.000108751	0	0	-0.00205363	-0.00104739	-0.00736359
0.0124069	2010-11-03 00:30:00	-0.0304462	-0.0219571	0.00848912	0.0124069	0.000307912	0.00442474	0.00298135	0.00129107	0.000318795	-0.00989396	-0.00277636	-0.00142627	-0.0232767	-0.00126618	-0.00804594	0.000897259	0.0092052	-0.000970337	-0.00148041	0.000101452	0	0	-0.00310525	-0.00165037	-0.00848912
0.0124069	2010-11-03 01:00:00	-0.0290301	-0.0209179	0.00811216	0.0124069	0.000303174	0.00440769	0.00287116	0.00128018	0.00032945	-0.0101211	-0.00275041	-0.00143564	-0.0214795	-0.00130256	-0.00719759	0.000821738	0.00944942	-0.000968585	-0.00152288	9.41529e-05	0	0	-0.00401898	-0.00208459	-0.00811216
0.0124069	2010-11-03 01:30:00	-0.027614	-0.0193568	0.00825723	0.0124069	0.000310369	0.004428	0.00279109	0.00128071	0.000343692	-0.0103416	-0.00272159	-0.00144491	-0.0193515	-0.00138254	-0.00648425	0.000746187	0.00957755	-0.000968141	-0.00156345	8.68539e-05	0	0	-0.00474359	-0.00232657	-0.00825723
0.0124069	2010-11-03 02:00:00	-0.0247818	-0.01693	0.00785176	0.0124069	0.000314929	0.00450729	0.00277447	0.00129072	0.000359821	-0.0105201	-0.00269216	-0.00145461	-0.016637	-0.00150612	-0.00594925	0.000672121	0.00959624	-0.000967275	-0.00160215	7.95548e-05	0	0	-0.00523819	-0.00236535	-0.00785176
0.0124069	2010-11-03 02:30:00	-0.0226576	-0.0153118	0.00734582	0.0124069	0.000315106	0.00455947	0.00278632	0.00129443	0.000372651	-0.0106631	-0.00266505	-0.00146425	-0.014821	-0.00164801	-0.00570591	0.000608121	0.00952238	-0.000965881	-0.00163855	7.22558e-05	0	0	-0.0054747	-0.00220302	-0.00734582
0.0124069	2010-11-03 03:00:00	-0.0205335	-0.0157018	0.00483168	0.0124069	0.000282124	0.00460586	0.00279643	0.00131389	0.000381329	-0.0107786	-0.00263836	-0.00147354	-0.015133	-0.00177593	-0.00576342	0.000556952	0.0093824	-0.000962248	-0.00167345	6.49567e-05	0	0	-0.00543958	-0.0018545	-0.00483168
0.0124069	2010-11-03 03:30:00	-0.0212415	-0.0161327	0.0051088	0.0124069	0.000267912	0.00460972	0.00274254	0.00134469	0.000386613	-0.0108932	-0.00261065	-0.00148298	-0.0154451	-0.00195709	-0.00612176	0.000522888	0.00918255	-0.00095511	-0.00170688	5.76576e-05	0	0	-0.00513481	-0.00134668	-0.0051088
0.0124069	2010-11-03 04:00:00	-0.0261979	-0.016909	0.00928888	0.0124069	0.000281768	0.00472385	0.00264771	0.00140333	0.000389491	-0.0110335	-0.00258401	-0.001493	-0.0163437	-0.00219583	-0.00661969	0.000501712	0.00893863	-0.000947591	-0.00174069	5.03586e-05	0	0	-0.00457786	-0.000716959	-0.00928888
0.0124069	2010-11-03 04:30:00	-0.028322	-0.0183449	0.00997713	0.0124069	0.000281591	0.00493625	0.00257069	0.00146306	0.000390388	-0.0111756	-0.00255691	-0.00150301	-0.0181784	-0.00250346	-0.00716095	0.000500523	0.00866865	-0.00094189	-0.00177372	4.30595e-05	0	0	-0.00380089	-1.11585e-05	-0.00997713
0.0124069	2010-11-03 05:00:00	-0.0290301	-0.0194998	0.00953026	0.0124069	0.000284403	0.00524366	0.00250663	0.00152695	0.000391613	-0.0113128	-0.00252704	-0.00151235	-0.0199944	-0.00276773	-0.00783263	0.000520628	0.00840529	-0.000939314	-0.00180555	3.57605e-05	0	0	-0.00284896	0.000719023	-0.00953026
0.0124069	2010-11-03 05:30:00	-0.0304462	-0.0201995	0.0102467	0.0124069	0.000302997	0.00552202	0.00251785	0.0015993	0.000394254	-0.0114229	-0.00249625	-0.00152171	-0.0214983	-0.00296888	-0.00866557	0.000553503	0.00818126	-0.000938934	-0.00183511	2.84614e-05	0	0	-0.00177741	0.00141898	-0.0102467
0.0124069	2010-11-03 06:00:00	-0.0297381	-0.0207466	0.00899153	0.0124069	0.000303174	0.00566343	0.00259785	0.00165091	0.00039534	-0.0115148	-0.00246729	-0.00153149	-0.0227278	-0.00307873	-0.009666	0.000599296	0.00801857	-0.000939778	-0.00186325	2.11624e-05	0	0	-0.000648583	0.00203449	-0.00899153
0.0124069	2010-11-03 06:30:00	-0.0318623	-0.0243009	0.00756137	0.0124069	0.000289141	0.00570271	0.00264467	0.00167997	0.000392984	-0.011594	-0.00243668	-0.00154152	-0.026653	-0.00310426	-0.0108448	0.00066071	0.00792714	-0.000939314	-0.0018925	1.38633e-05	0	0	0.000471948	0.00251506	-0.00756137
0.0124069	2010-11-03 07:00:00	-0.0361106	-0.0277683	0.00834225	0.0124069	0.000274574	0.00567529	0.00265125	0.0016676	0.00038822	-0.0116407	-0.00240641	-0.00155245	-0.0302849	-0.00305801	-0.0120048	0.000734954	0.00789594	-0.000937476	-0.00192183	6.56424e-06	0	0	0.00151951	0.00281735	-0.00834225
0.0124069	2010-11-03 07:30:00	-0.0403589	-0.0312516	0.00910729	0.0124069	0.000310191	0.00558503	0.00263698	0.00160777	0.000382562	-0.0116849	-0.00237519	-0.00156418	-0.0339168	-0.00293876	-0.0128965	0.000813385	0.00792647	-0.000933928	-0.00195263	-7.3482e-07	0	0	0.00243442	0.00290822	-0.00910729
0.0124069	2010-11-03 08:00:00	-0.041775	-0.0331625	0.00861251	0.0124069	0.000334054	0.00545711	0.00265888	0.00150756	0.000375772	-0.0117023	-0.00234402	-0.00157644	-0.0360448	-0.00274218	-0.0134469	0.000893154	0.00805029	-0.000930823	-0.00198408	-8.03388e-06	0	0	0.00316591	0.00276744	-0.00861251
0.0124069	2010-11-03 08:30:00	-0.042483	-0.033999	0.00848397	0.0124069	0.000376511	0.00527954	0.00273999	0.00137732	0.000370959	-0.0116645	-0.00231156	-0.001589	-0.0372367	-0.00247116	-0.0136127	0.000968675	0.00825788	-0.000926789	-0.00201412	-1.53329e-05	0	0	0.00367545	0.0023896	-0.00848397
0.0124069	2010-11-03 09:00:00	-0.041775	-0.0338411	0.00793389	0.0124069	0.000393002	0.00503171	0.00294675	0.00122595	0.000369685	-0.0115743	-0.00227643	-0.00160265	-0.0375299	-0.00211439	-0.0134544	0.00103683	0.00856316	-0.000920981	-0.00204411	-2.2632e-05	0	0	0.0039394	0.00178526	-0.00793389
0.0124069	2010-11-03 09:30:00	-0.0410669	-0.0326476	0.00841927	0.0124069	0.000391077	0.00460854	0.00320634	0.00104762	0.000368318	-0.0114403	-0.00224425	-0.00161628	-0.0366126	-0.0017434	-0.0129439	0.00108079	0.00892718	-0.000912448	-0.00207293	-2.99311e-05	0	0	0.00395062	0.000981018	-0.00841927
0.0124069	2010-11-03 10:00:00	-0.0403589	-0.0313945	0.00896441	0.0124069	0.000383705	0.00408072	0.00337707	0.000847282	0.000365252	-0.0112695	-0.00220971	-0.00163146	-0.0354019	-0.00134157	-0.0121047	0.00110042	0.00930296	-0.000900431	-0.00209975	-3.72301e-05	0	0	0.00371903	1.84903e-05	-0.00896441
0.0124069	2010-11-03 10:30:00	-0.0382347	-0.0289928	0.00924189	0.0124069	0.000364757	0.00354519	0.00347493	0.00066641	0.000364544	-0.0110508	-0.00217114	-0.00164775	-0.0329618	-0.000981668	-0.0109522	0.00108732	0.00969342	-0.000886133	-0.00212333	-4.45292e-05	0	0	0.00327098	-0.00104782	-0.00924189
0.0124069	2010-11-03 11:00:00	-0.0339864	-0.0254287	0.00855774	0.0124069	0.000364757	0.00302256	0.00344473	0.000500449	0.000366146	-0.0108163	-0.00213203	-0.00166491	-0.0293299	-0.00066681	-0.0094601	0.00104711	0.0100611	-0.000867463	-0.00214678	-5.18282e-05	0	0	0.00264741	-0.00215368	-0.00855774
0.0124069	2010-11-03 11:30:00	-0.0304462	-0.0217332	0.00871305	0.0124069	0.000329672	0.00253668	0.00337248	0.000353856	0.000370342	-0.0105872	-0.0020943	-0.00168197	-0.0253859	-0.000438919	-0.00786258	0.000978393	0.0103722	-0.000847971	-0.00216758	-5.91273e-05	0	0	0.00190108	-0.00322915	-0.00871305
0.0124069	2010-11-03 12:00:00	-0.0247818	-0.0164175	0.0083643	0.0124069	0.000294055	0.00220807	0.00322792	0.000241857	0.000377649	-0.0103497	-0.00205938	-0.00169917	-0.019938	-0.00028137	-0.00614256	0.000885588	0.0106017	-0.000829344	-0.00218493	-6.64263e-05	0	0	0.00109279	-0.0042032	-0.0083643
0.0124069	2010-11-03 12:30:00	-0.0212415	-0.0126171	0.00862435	0.0124069	0.000249141	0.0020348	0.00301937	0.000155001	0.000389203	-0.0101034	-0.00202411	-0.00171699	-0.0160128	-0.000191274	-0.00455296	0.000777044	0.0107578	-0.000810695	-0.00219891	-7.37254e-05	0	0	0.000287106	-0.0050086	-0.00862435
0.0124069	2010-11-03 13:00:00	-0.0162852	-0.00768691	0.00859829	0.0124069	0.000192297	0.00196261	0.0027439	0.000110147	0.000400711	-0.00984927	-0.00199258	-0.00173499	-0.0108582	-0.000175618	-0.00322544	0.000651542	0.0108029	-0.000791181	-0.00221061	-8.10245e-05	0	0	-0.000452248	-0.00558674	-0.00859829
0.0124069	2010-11-03 13:30:00	-0.013453	-0.00442764	0.00902536	0.0124069	0.000154045	0.00187145	0.00234868	9.95718e-05	0.000409766	-0.00960958	-0.00196658	-0.00175335	-0.00724509	-0.000230303	-0.00211043	0.000524733	0.0107103	-0.000771667	-0.00221881	-8.83235e-05	0	0	-0.00106697	-0.00589197	-0.00902536
0.0124069	2010-11-03 14:00:00	-0.0120369	-0.00236785	0.00966905	0.0124069	0.000102291	0.00190436	0.00195284	0.000116211	0.000417878	-0.00939765	-0.00193864	-0.00177178	-0.00482378	-0.000364969	-0.00139251	0.000405081	0.0104909	-0.000752597	-0.0022233	-9.56226e-05	0	0	-0.00150835	-0.00589514	-0.00966905
0.0124069	2010-11-03 14:30:00	-0.0113288	-0.000797142	0.0105317	0.0124069	6.17596e-05	0.00205718	0.00151967	0.000150585	0.000424153	-0.00920115	-0.00191002	-0.00178986	-0.00300781	-0.000578409	-0.000975423	0.000295555	0.0101393	-0.00073359	-0.00222629	-0.000102922	0	0	-0.00174082	-0.00558597	-0.0105317
0.0124069	2010-11-03 15:00:00	-0.0099127	0.000354405	0.0102671	0.0124069	4.98279e-05	0.00231108	0.00110895	0.000206839	0.000424485	-0.00902668	-0.00188156	-0.00180799	-0.00181597	-0.000836898	-0.000865429	0.000210233	0.00964447	-0.000717244	-0.00222778	-0.000110221	0	0	-0.00174449	-0.00497413	-0.0102671
0.0124069	2010-11-03 15:30:00	-0.0092047	0.000487799	0.0096925	0.0124069	3.33372e-05	0.00254824	0.000797198	0.000260705	0.000421044	-0.00883447	-0.00185576	-0.0018259	-0.00181597	-0.00109972	-0.00106877	0.000144956	0.00903065	-0.000703559	-0.00222811	-0.00011752	0	0	-0.00151659	-0.00408888	-0.0096925
0.0124069	2010-11-03 16:00:00	-0.0099127	-0.000192787	0.00971991	0.0124069	9.82944e-06	0.00272151	0.000531093	0.000313159	0.000413877	-0.00860178	-0.00182809	-0.00184532	-0.00273334	-0.00133725	-0.00164587	0.000109585	0.00838563	-0.000691986	-0.00222697	-0.000124819	0	0	-0.00107171	-0.00297724	-0.00971991
0.0124069	2010-11-03 16:30:00	-0.0106208	-0.00107835	0.00954245	0.0124069	9.47435e-06	0.00277725	0.000332522	0.000366806	0.000402609	-0.00833006	-0.0018003	-0.00186473	-0.00394397	-0.00155792	-0.0025238	9.99022e-05	0.00772482	-0.00067866	-0.00222542	-0.000132118	0	0	-0.000440767	-0.00170089	-0.00954245
0.0124069	2010-11-03 17:00:00	-0.014161	-0.00364865	0.0105124	0.0124069	9.47435e-06	0.00275916	0.000218726	0.000418066	0.000384033	-0.00804618	-0.00177099	-0.00188364	-0.00698935	-0.00176871	-0.00355215	0.0001187	0.00707504	-0.00066396	-0.0022235	-0.000139417	0	0	0.000331145	-0.000332	-0.0105124
0.0124069	2010-11-03 17:30:00	-0.0162852	-0.00677804	0.00950716	0.0124069	1.66689e-05	0.00271958	0.000133953	0.000469642	0.000357862	-0.00778876	-0.00174093	-0.00190224	-0.0106213	-0.00197395	-0.00469676	0.000161671	0.00645503	-0.00064715	-0.00222117	-0.000146716	0	0	0.0011879	0.00105169	-0.00950716
0.0124069	2010-11-03 18:00:00	-0.0184093	-0.0086684	0.0097409	0.0124069	4.22789e-05	0.00280081	0.000104868	0.000514812	0.000325559	-0.00754408	-0.00170869	-0.00192018	-0.0133359	-0.00215246	-0.00577927	0.000223115	0.00591843	-0.000631627	-0.00221735	-0.000154015	0	0	0.00206623	0.00237215	-0.0097409
0.0124069	2010-11-03 18:30:00	-0.0205335	-0.0106082	0.00992526	0.0124069	6.87766e-05	0.0029394	0.000191315	0.000546484	0.000290379	-0.00731598	-0.00167919	-0.00193819	-0.0163624	-0.00225532	-0.00673929	0.000297359	0.00547548	-0.000616569	-0.00221233	-0.000161314	0	0	0.00290005	0.00355622	-0.00992526
0.0124069	2010-11-03 19:00:00	-0.0212415	-0.0122842	0.00895733	0.0124069	7.56161e-05	0.00313402	0.000324646	0.000565536	0.00025369	-0.00709474	-0.00165078	-0.00195631	-0.0190958	-0.00225412	-0.00771638	0.000380067	0.00515487	-0.000602356	-0.00220585	-0.000168613	0	0	0.00362498	0.00454046	-0.00895733
0.0124069	2010-11-03 19:30:00	-0.0226576	-0.0135089	0.00914865	0.0124069	8.75478e-05	0.00322932	0.000475155	0.000564782	0.000216244	-0.00687264	-0.00162472	-0.00197332	-0.021205	-0.00214619	-0.00860348	0.000467051	0.0049735	-0.00058772	-0.0021982	-0.000175912	0	0	0.00418267	0.00527509	-0.00914865
0.0124069	2010-11-03 20:00:00	-0.0240737	-0.0155955	0.00847822	0.0124069	8.75478e-05	0.00320027	0.000631618	0.000539447	0.000180874	-0.00664941	-0.00159912	-0.00198989	-0.0239383	-0.00194817	-0.0093339	0.000553917	0.00495519	-0.000572155	-0.0021887	-0.000183211	0	0	0.00452471	0.00572693	-0.00847822
0.0124069	2010-11-03 20:30:00	-0.0269059	-0.0176885	0.00921738	0.0124069	8.98276e-05	0.00306525	0.000723525	0.000502123	0.000146257	-0.00646164	-0.00157324	-0.0020064	-0.0263409	-0.00169956	-0.00978973	0.000630805	0.0050467	-0.000555324	-0.00217956	-0.00019051	0	0	0.00461582	0.0058811	-0.00921738
0.0124069	2010-11-03 21:00:00	-0.027614	-0.0187301	0.00888389	0.0124069	0.000101404	0.00294252	0.000772703	0.000440438	0.00011659	-0.00632922	-0.00154365	-0.00202278	-0.0275515	-0.00143962	-0.00983139	0.000699021	0.00523776	-0.000539379	-0.00216968	-0.000197809	0	0	0.0044362	0.00574141	-0.00888389
0.0124069	2010-11-03 21:30:00	-0.0254898	-0.0181744	0.00731542	0.0124069	0.000134918	0.00288678	0.000838438	0.000370468	9.40455e-05	-0.00625486	-0.001511	-0.00203781	-0.0272207	-0.00116283	-0.00941554	0.00074731	0.00552762	-0.000525251	-0.00216018	-0.000205108	0	0	0.00398287	0.00532951	-0.00731542
0.0124069	2010-11-03 22:00:00	-0.0240737	-0.0167333	0.00734038	0.0124069	0.000144215	0.00288486	0.00094628	0.000301911	7.68289e-05	-0.00623042	-0.00147983	-0.00205355	-0.02601	-0.000853751	-0.00861511	0.000774128	0.00589752	-0.000513297	-0.00215025	-0.000212408	0	0	0.00326987	0.00468281	-0.00734038
0.0124069	2010-11-03 22:30:00	-0.0212415	-0.013993	0.00724852	0.0124069	0.000147028	0.00290131	0.00107781	0.000234546	6.65454e-05	-0.00626031	-0.00144785	-0.00206953	-0.0232767	-0.000524921	-0.00763176	0.000775288	0.00628947	-0.000501344	-0.00213883	-0.000219707	0	0	0.00232752	0.00385155	-0.00724852
0.0124069	2010-11-03 23:00:00	-0.0191174	-0.0108332	0.00828415	0.0124069	0.000132816	0.00293837	0.0012011	0.000163163	6.03655e-05	-0.00630779	-0.00141498	-0.00208509	-0.0199568	-0.000204522	-0.00646382	0.000749333	0.00669682	-0.000491165	-0.00212665	-0.000227006	0	0	0.00120059	0.00289512	-0.00828415
0.0124069	2010-11-03 23:30:00	-0.0169932	-0.00831379	0.00867941	0.0124069	0.000114046	0.00286677	0.00125629	8.68826e-05	5.9467e-05	-0.00634726	-0.00138252	-0.0021006	-0.0169302	9.34737e-05	-0.00521839	0.000699205	0.00708616	-0.000480922	-0.00211252	-0.000234305	0	0	-5.42607e-05	0.00187798	-0.00867941
0.0124069	2010-11-04	-0.014161	-0.00608566	0.00807534	0.0124069	9.00051e-05	0.00272818	0.00119887	1.44019e-05	6.2861e-05	-0.00641562	-0.00134606	-0.00211608	-0.0138848	0.000350757	-0.0038892	0.000624872	0.00740312	-0.000468905	-0.00209694	-0.000241604	0	0	-0.00137189	0.000865496	-0.00807534
0.0124069	2010-11-04 00:30:00	-0.0113288	-0.00301427	0.00831453	0.0124069	8.29882e-05	0.00261286	0.00107149	-4.8284e-05	7.05462e-05	-0.00648442	-0.00130631	-0.00213124	-0.00995964	0.000542033	-0.0024871	0.000533493	0.0076308	-0.0004556	-0.00208129	-0.000248903	0	0	-0.00268242	-8.01814e-05	-0.00831453
0.0124069	2010-11-04 01:00:00	-0.0084966	0.00046053	0.00895713	0.0124069	8.29882e-05	0.00259552	0.000931027	-9.81317e-05	8.12499e-05	-0.00657208	-0.00126375	-0.0021468	-0.00572242	0.000650438	-0.00108042	0.000429374	0.00774792	-0.000441809	-0.00206424	-0.000256202	0	0	-0.00391531	-0.000903744	-0.00895713
0.0124069	2010-11-04 01:30:00	-0.0042483	0.00346619	0.00771449	0.0124069	5.94798e-05	0.00264547	0.000817851	-0.000128831	9.53978e-05	-0.0066586	-0.00122047	-0.00216202	-0.00209048	0.000689945	0.000236269	0.000321037	0.00775559	-0.000426709	-0.00204786	-0.000263501	0	0	-0.00500343	-0.00155987	-0.00771449
0.0124069	2010-11-04 02:00:00	-0.0021242	0.00653315	0.00865735	0.0124069	3.80743e-05	0.00271025	0.000697542	-0.000155167	0.000108226	-0.00671794	-0.00117827	-0.0021766	0.00154145	0.000661999	0.00134045	0.000211275	0.0076582	-0.000410278	-0.00202955	-0.0002708	0	0	-0.005887	-0.00201562	-0.00865735
0.0124069	2010-11-04 02:30:00	0.0007081	0.00947433	0.00876623	0.0124069	2.63208e-05	0.0027808	0.000579031	-0.000156922	0.000119451	-0.0067331	-0.00113468	-0.00219002	0.00486135	0.000589004	0.00220421	0.000102967	0.007469	-0.000393382	-0.00200939	-0.000278099	0	0	-0.00651704	-0.00225211	-0.00876623
0.0124069	2010-11-04 03:00:00	0.0028322	0.011234	0.00840177	0.0124069	1.77551e-07	0.00279948	0.000443965	-0.000144522	0.000127187	-0.00672724	-0.00108944	-0.00220274	0.00697061	0.000451447	0.00274381	1.90533e-06	0.00722433	-0.000373783	-0.00198925	-0.000285398	0	0	-0.00685825	-0.00226523	-0.00840177
0.0124069	2010-11-04 03:30:00	0.0021242	0.0120504	0.00992615	0.0124069	-1.64913e-05	0.00272403	0.0002573	-0.000106347	0.000131198	-0.00672824	-0.00104155	-0.00221463	0.00818124	0.000254869	0.00294838	-8.48426e-05	0.00690841	-0.000351608	-0.00196874	-0.000292697	0	0	-0.00689115	-0.00206569	-0.00992615
0.0124069	2010-11-04 04:00:00	0.0035403	0.0121539	0.00861359	0.0124069	-2.8423e-05	0.00273085	8.89925e-05	-4.35654e-05	0.000132613	-0.00676915	-0.000993988	-0.00222617	0.00847454	-9.16193e-06	0.00288005	-0.000151634	0.00653151	-0.000329898	-0.00194817	-0.000299996	0	0	-0.0066133	-0.00167811	-0.00861359
0.0124069	2010-11-04 04:30:00	0.0035403	0.0119144	0.00837406	0.0124069	-3.07029e-05	0.00285624	-5.79836e-05	1.705e-05	0.000131954	-0.00685153	-0.000945052	-0.00223729	0.00816246	-0.000302822	0.00257128	-0.000197013	0.00611276	-0.000309096	-0.00192654	-0.000307295	0	0	-0.00603954	-0.00113944	-0.00837406
0.0124069	2010-11-04 05:00:00	0.0014161	0.0110739	0.0096578	0.0124069	-4.26334e-05	0.00315373	-0.000182449	8.21231e-05	0.000127758	-0.00694963	-0.000895608	-0.00224784	0.00695183	-0.000575522	0.00198335	-0.000219585	0.0056885	-0.000289624	-0.00190489	-0.000314594	0	0	-0.00520121	-0.000496713	-0.0096578
0.0124069	2010-11-04 05:30:00	0.0021242	0.0103474	0.00822316	0.0124069	-3.80743e-05	0.0034189	-0.000273733	0.000129584	0.000122194	-0.00702056	-0.000852323	-0.00225828	0.00574116	-0.000800522	0.00113333	-0.000217893	0.00528189	-0.000271441	-0.00188318	-0.000321893	0	0	-0.00414449	0.000195791	-0.00822316
0.0124069	2010-11-04 06:00:00	-0.0007081	0.00816763	0.00887573	0.0124069	-3.07029e-05	0.00361026	-0.000314663	0.000155166	0.000114131	-0.00707375	-0.00080819	-0.00226896	0.00300781	-0.000935666	5.99709e-05	-0.000191998	0.00492711	-0.00025275	-0.00186001	-0.000329192	0	0	-0.00292767	0.000879826	-0.00887573
0.0124069	2010-11-04 06:30:00	-0.0042483	0.00529785	0.00954615	0.0124069	-4.73706e-05	0.00365176	-0.000324709	0.000166497	0.000102485	-0.00708791	-0.000764562	-0.00227912	-0.000330863	-0.00101589	-0.00116838	-0.000143324	0.00465973	-0.000231863	-0.001838	-0.000336491	0	0	-0.0016178	0.00149674	-0.00954615
0.0124069	2010-11-04 07:00:00	-0.0070805	0.00210619	0.00918669	0.0124069	-2.36859e-05	0.00357824	-0.000352615	0.000136703	8.65458e-05	-0.00709277	-0.000719996	-0.00228919	-0.0039628	-0.00103708	-0.00235173	-7.61481e-05	0.0044695	-0.000209688	-0.00181675	-0.000343791	0	0	-0.000286646	0.00199119	-0.00918669
0.0124069	2010-11-04 07:30:00	-0.0106208	-0.000940563	0.00968024	0.0124069	-9.47435e-06	0.00349094	-0.000306416	6.87085e-05	6.91447e-05	-0.00709349	-0.000672505	-0.0022994	-0.00759473	-0.00100071	-0.00332716	3.73842e-06	0.00435089	-0.000188421	-0.00179588	-0.00035109	0	0	0.000993643	0.00231473	-0.00968024
0.0124069	2010-11-04 08:00:00	-0.0120369	-0.002642	0.0093949	0.0124069	2.08734e-05	0.00333975	-0.000241239	-3.92165e-05	5.07994e-05	-0.00707589	-0.000622467	-0.00230908	-0.010016	-0.00086604	-0.0039955	8.92677e-05	0.00433258	-0.000167577	-0.00177501	-0.000358389	0	0	0.00215498	0.00242923	-0.0093949
0.0124069	2010-11-04 08:30:00	-0.0127449	-0.00361636	0.00912854	0.0124069	4.96504e-05	0.0031232	-0.000109767	-0.000165879	3.35851e-05	-0.00701696	-0.000571129	-0.00231873	-0.0118132	-0.000614776	-0.00440175	0.000173253	0.00442997	-0.000146754	-0.00175566	-0.000365688	0	0	0.00313759	0.00230975	-0.00912854
0.0124069	2010-11-04 09:00:00	-0.0120369	-0.00315398	0.00888292	0.0124069	5.66674e-05	0.00277932	0.000104182	-0.000317781	1.95299e-05	-0.00691141	-0.000520025	-0.00232945	-0.0121065	-0.000290281	-0.00452258	0.000245835	0.00462617	-0.000125402	-0.00173669	-0.000372987	0	0	0.00389379	0.00194669	-0.00888292
0.0124069	2010-11-04 09:30:00	-0.0120369	-0.00314436	0.00889254	0.0124069	5.47427e-05	0.00235333	0.000284335	-0.000504277	6.46708e-06	-0.00676911	-0.000468958	-0.00234044	-0.0127118	0.000100223	-0.0043084	0.000304073	0.00491052	-0.000101832	-0.00171805	-0.000380286	0	0	0.00439102	0.00134714	-0.00889254
0.0124069	2010-11-04 10:00:00	-0.0120369	-0.00231556	0.00972134	0.0124069	3.07029e-05	0.00191415	0.000415372	-0.000709071	-5.08817e-06	-0.0065769	-0.000416879	-0.00235079	-0.0123997	0.000520356	-0.00375296	0.00034084	0.00528117	-7.56234e-05	-0.00169949	-0.000387585	0	0	0.00461392	0.000535131	-0.00972134
0.0124069	2010-11-04 10:30:00	-0.0092047	-1.05518e-05	0.00919415	0.0124069	1.87711e-05	0.00146044	0.000423745	-0.000906486	-1.46632e-05	-0.00634464	-0.000364584	-0.00236078	-0.0105649	0.000941933	-0.00274002	0.000347701	0.00569441	-4.71968e-05	-0.00168237	-0.000394884	0	0	0.00456526	-0.000449168	-0.00919415
0.0124069	2010-11-04 11:00:00	-0.0049564	0.00337423	0.00833063	0.0124069	1.43891e-05	0.00104319	0.000354415	-0.00108551	-1.9901e-05	-0.00611869	-0.000310717	-0.0023717	-0.00753838	0.00131172	-0.00136416	0.000325964	0.00609588	-1.79045e-05	-0.00166332	-0.000402183	0	0	0.00426569	-0.00155147	-0.00833063
0.0124069	2010-11-04 11:30:00	0	0.00820036	0.00820036	0.0124069	-6.83944e-06	0.000709395	0.000251348	-0.00124472	-1.93836e-05	-0.0058996	-0.000257537	-0.00238244	-0.00298903	0.00158875	0.000295452	0.00027441	0.00646906	1.2211e-05	-0.00164394	-0.000409482	0	0	0.00375221	-0.00270642	-0.00820036
0.0124069	2010-11-04 12:00:00	0.0056644	0.0126819	0.0070175	0.0124069	-4.94728e-05	0.000477129	0.000110327	-0.00137913	-1.64144e-05	-0.00566162	-0.000203996	-0.00239269	0.0012482	0.00180388	0.00211006	0.000198563	0.00679704	4.01091e-05	-0.00162421	-0.000416781	0	0	0.00307555	-0.00384154	-0.0070175
0.0124069	2010-11-04 12:30:00	0.0106208	0.0182185	0.00759772	0.0124069	-9.89463e-05	0.000312158	-7.80731e-05	-0.00147503	-1.02367e-05	-0.00541679	-0.000148359	-0.00240198	0.00669609	0.00195998	0.00389675	9.42366e-05	0.0070306	6.62756e-05	-0.00160562	-0.00042408	0	0	0.00229656	-0.00488194	-0.00759772
0.0124069	2010-11-04 13:00:00	0.0162852	0.0235076	0.00722241	0.0124069	-0.000146317	0.000178462	-0.000357696	-0.00153413	-4.81332e-06	-0.00516481	-9.4565e-05	-0.00241044	0.012144	0.00205995	0.00549719	-3.13543e-05	0.00716462	9.24209e-05	-0.00158696	-0.000431379	0	0	0.00148185	-0.00575533	-0.00722241
0.0124069	2010-11-04 13:30:00	0.0205335	0.0273075	0.00677401	0.0124069	-0.000198603	9.66434e-05	-0.000729784	-0.00155918	2.80447e-07	-0.00491725	-4.13126e-05	-0.00241862	0.0163812	0.00206862	0.00679053	-0.000168171	0.00718294	0.000117658	-0.00156766	-0.000438678	0	0	0.000699058	-0.0063971	-0.00677401
0.0124069	2010-11-04 14:00:00	0.0233657	0.0301124	0.00674667	0.0124069	-0.000252991	0.000105387	-0.00116413	-0.00156746	5.46808e-06	-0.00468172	1.25538e-05	-0.00242585	0.0196823	0.00199009	0.00781096	-0.000300653	0.00708994	0.000141121	-0.00155061	-0.000445977	0	0	1.1985e-05	-0.00675497	-0.00674667
0.0124069	2010-11-04 14:30:00	0.0240737	0.0317617	0.00768799	0.0124069	-0.000293345	0.000197581	-0.00162279	-0.00155268	9.94932e-06	-0.00447478	6.69625e-05	-0.00243264	0.0218103	0.0018441	0.00851805	-0.000421731	0.00684743	0.000162831	-0.0015342	-0.000453276	0	0	-0.000523984	-0.00679303	-0.00768799
0.0124069	2010-11-04 15:00:00	0.0254898	0.0335791	0.00808932	0.0124069	-0.000312649	0.000377077	-0.00205541	-0.00151275	1.03293e-05	-0.00429359	0.000120901	-0.00244036	0.0239383	0.00163909	0.00893513	-0.000532682	0.00645213	0.000183612	-0.00151597	-0.000460575	0	0	-0.000865845	-0.00649459	-0.00808932
0.0124069	2010-11-04 15:30:00	0.0269059	0.0346377	0.00773179	0.0124069	-0.00032914	0.0005585	-0.00241813	-0.00147009	5.94529e-06	-0.00410496	0.000174352	-0.00244814	0.0251302	0.00139602	0.00902805	-0.000620767	0.00594262	0.000201753	-0.00149773	-0.000467875	0	0	-0.000986068	-0.0058638	-0.00773179
0.0124069	2010-11-04 16:00:00	0.0261979	0.0346627	0.00846476	0.0124069	-0.000352647	0.000710874	-0.00270322	-0.00142482	-2.3043e-06	-0.00388929	0.000228075	-0.00245563	0.0251115	0.00113464	0.00875804	-0.000678946	0.00535634	0.000218627	-0.0014799	-0.000475174	0	0	-0.000874561	-0.00492582	-0.00846476
0.0124069	2010-11-04 16:30:00	0.0254898	0.0336374	0.00814759	0.0124069	-0.000367036	0.000775945	-0.00292132	-0.00137727	-1.80055e-05	-0.0036486	0.000281488	-0.00246241	0.0239008	0.000880251	0.00815302	-0.000710011	0.00471646	0.000236389	-0.00146202	-0.000482473	0	0	-0.000539385	-0.00372538	-0.00814759
0.0124069	2010-11-04 17:00:00	0.0247818	0.0322294	0.00744761	0.0124069	-0.000360019	0.000824267	-0.0030784	-0.00132754	-4.02141e-05	-0.00339476	0.0003381	-0.002469	0.0220849	0.000628749	0.00727509	-0.000716902	0.00406667	0.000255037	-0.00144341	-0.000489772	0	0	-6.16516e-06	-0.00232409	-0.00744761
0.0124069	2010-11-04 17:30:00	0.0233657	0.0304114	0.00704565	0.0124069	-0.000357562	0.000864879	-0.00318036	-0.00127835	-7.04399e-05	-0.00315779	0.000393538	-0.00247405	0.0196448	0.000375802	0.00626382	-0.00069953	0.00344004	0.00027453	-0.00142517	-0.000497071	0	0	0.000683744	-0.000796371	-0.00704565
0.0124069	2010-11-04 18:00:00	0.0212415	0.0279442	0.0067027	0.0124069	-0.000341071	0.00100346	-0.00323611	-0.00124112	-0.000106186	-0.00294199	0.000449607	-0.00247778	0.0163061	0.00014526	0.00514089	-0.000655133	0.00285787	0.000293136	-0.00140691	-0.00050437	0	0	0.0014762	0.000775442	-0.0067027
0.0124069	2010-11-04 18:30:00	0.0184093	0.0260472	0.00763786	0.0124069	-0.000329672	0.00117006	-0.00320473	-0.00120848	-0.00014396	-0.00273634	0.000506074	-0.00248228	0.0132983	-1.37352e-05	0.00399629	-0.000592234	0.00235543	0.00031039	-0.00138791	-0.000511669	0	0	0.00230812	0.00230655	-0.00763786
0.0124069	2010-11-04 19:00:00	0.0169932	0.0242971	0.00730388	0.0124069	-0.000315461	0.00132244	-0.00311704	-0.0011953	-0.000183055	-0.00252525	0.000560898	-0.00248778	0.0102717	-7.29941e-05	0.00289669	-0.000515169	0.00198524	0.000326377	-0.00136935	-0.000518968	0	0	0.00311189	0.00371532	-0.00730388
0.0124069	2010-11-04 19:30:00	0.0148691	0.0223516	0.00748251	0.0124069	-0.000303174	0.00133044	-0.003011	-0.00119627	-0.000222151	-0.00230945	0.000615252	-0.0024935	0.00724509	-3.95063e-05	0.00179709	-0.000429581	0.00174765	0.000343695	-0.00135228	-0.000526267	0	0	0.0038201	0.00492855	-0.00748251
0.0124069	2010-11-04 20:00:00	0.0113288	0.0202476	0.00891885	0.0124069	-0.000303174	0.00124952	-0.00289187	-0.00120704	-0.000260303	-0.00211167	0.000671863	-0.00249833	0.00421849	7.27558e-05	0.000832497	-0.00033829	0.00165845	0.000361456	-0.00133643	-0.000533566	0	0	0.00437021	0.00588615	-0.00891885
0.0124069	2010-11-04 20:30:00	0.0092047	0.017917	0.00871228	0.0124069	-0.00029142	0.00107358	-0.00280418	-0.00124989	-0.000297136	-0.00194293	0.000728275	-0.00250322	0.00119185	0.000237051	0.000153324	-0.000245693	0.00169085	0.000379618	-0.00132275	-0.000540865	0	0	0.00470888	0.00654473	-0.00871228
0.0124069	2010-11-04 21:00:00	0.0077886	0.0164287	0.00864009	0.0124069	-0.000281946	0.000916018	-0.00272002	-0.00131223	-0.000330716	-0.0018208	0.000786602	-0.00250707	-0.000917376	0.000482773	-0.000190841	-0.000163192	0.00186538	0.000396851	-0.0013091	-0.000548164	0	0	0.0047956	0.00688002	-0.00864009
0.0124069	2010-11-04 21:30:00	0.0092047	0.0167271	0.00752238	0.0124069	-0.000267912	0.000810039	-0.00264889	-0.00138829	-0.000359062	-0.00172241	0.000844044	-0.00251064	-0.00121067	0.000781974	-0.000109997	-9.63714e-05	0.00214422	0.000411951	-0.00129572	-0.000555463	0	0	0.00460549	0.00688789	-0.00752238
0.0124069	2010-11-04 22:00:00	0.0099127	0.0178543	0.00794159	0.0124069	-0.000251067	0.000719474	-0.002563	-0.00146448	-0.000380617	-0.00163976	0.00090284	-0.00251405	-0.000605294	0.00113176	0.000338351	-4.67159e-05	0.00252112	0.000427431	-0.00128091	-0.000562762	0	0	0.00413108	0.00658397	-0.00794159
0.0124069	2010-11-04 22:30:00	0.0113288	0.0192707	0.00794186	0.0124069	-0.000250889	0.000582516	-0.00244685	-0.00154989	-0.000395617	-0.00159285	0.000958621	-0.00251745	0.00062412	0.00148733	0.00103795	-2.13232e-05	0.00295826	0.000441137	-0.00126609	-0.000570061	0	0	0.00338285	0.00600197	-0.00794186
0.0124069	2010-11-04 23:00:00	0.013453	0.021698	0.008245	0.0124069	-0.000255803	0.000410431	-0.0023609	-0.00164695	-0.000405476	-0.00154294	0.001014	-0.00252086	0.00304538	0.00184989	0.00208964	-2.15893e-05	0.00343136	0.000453112	-0.00125049	-0.00057736	0	0	0.00238876	0.00519087	-0.008245
0.0124069	2010-11-04 23:30:00	0.0155771	0.0238586	0.00828146	0.0124069	-0.000281768	0.000223227	-0.00231048	-0.0017512	-0.000409393	-0.0014896	0.00107289	-0.00252409	0.00546668	0.00220402	0.00336924	-5.04539e-05	0.00388205	0.00046553	-0.00123415	-0.000584659	0	0	0.00119259	0.00421121	-0.00828146
0.0124069	2010-11-05	0.0205335	0.0276413	0.00710776	0.0124069	-0.000288963	5.08432e-05	-0.00235072	-0.00184305	-0.00040831	-0.00144412	0.00113293	-0.00252658	0.00972274	0.00255116	0.00481635	-0.000110561	0.00428166	0.00047892	-0.00121815	-0.000591959	0	0	-0.000148624	0.0031308	-0.00710776
0.0124069	2010-11-05 00:30:00	0.0233657	0.0312541	0.00788839	0.0124069	-0.0002937	-0.000121542	-0.00243841	-0.00192718	-0.000404444	-0.00141051	0.00119298	-0.0025284	0.01396	0.0028506	0.00641387	-0.000191991	0.00459787	0.000495393	-0.00120024	-0.000599258	0	0	-0.00156797	0.00202015	-0.00788839
0.0124069	2010-11-05 01:00:00	0.0269059	0.0347483	0.00784238	0.0124069	-0.000321768	-0.000225597	-0.00253677	-0.00200226	-0.000396853	-0.00136332	0.00125269	-0.00252973	0.0181972	0.00308547	0.00798806	-0.000290527	0.00480315	0.000513598	-0.00118079	-0.000606557	0	0	-0.00299259	0.000947952	-0.00784238
0.0124069	2010-11-05 01:30:00	0.0297381	0.0381887	0.0084506	0.0124069	-0.000340539	-0.000309045	-0.00268374	-0.00207214	-0.000386337	-0.0013167	0.00131403	-0.00253022	0.0224345	0.00324302	0.00955142	-0.000404655	0.00489272	0.000533134	-0.00115868	-0.000613856	0	0	-0.00434795	-2.31375e-05	-0.0084506
0.0124069	2010-11-05 02:00:00	0.0332784	0.0420345	0.00875613	0.0124069	-0.000366681	-0.000346396	-0.00282179	-0.00213275	-0.000375301	-0.00126392	0.00137552	-0.00253025	0.026965	0.00334011	0.0110527	-0.00052591	0.00486107	0.000554507	-0.00113472	-0.000621155	0	0	-0.00556223	-0.000840154	-0.00875613
0.0124069	2010-11-05 02:30:00	0.0375267	0.0453916	0.00786486	0.0124069	-0.000376511	-0.000348323	-0.00300132	-0.00217836	-0.000366434	-0.00116581	0.00143796	-0.00253009	0.030909	0.0033866	0.0123631	-0.000655629	0.0047027	0.000578984	-0.0011096	-0.000628454	0	0	-0.00657042	-0.00146272	-0.00786486
0.0124069	2010-11-05 03:00:00	0.0403589	0.0487417	0.00838276	0.0124069	-0.000412127	-0.000361218	-0.0031927	-0.00219644	-0.000359547	-0.00108215	0.00150097	-0.00252986	0.0348342	0.00337552	0.0134115	-0.000780983	0.00442348	0.000606524	-0.00108331	-0.000635753	0	0	-0.00731818	-0.0018651	-0.00838276
0.0124069	2010-11-05 03:30:00	0.042483	0.0510359	0.00855292	0.0124069	-0.000433356	-0.000322534	-0.00339654	-0.00218558	-0.000354643	-0.000999063	0.0015643	-0.00252977	0.0375487	0.00328301	0.0141744	-0.0008963	0.00403958	0.000636746	-0.00105476	-0.000643052	0	0	-0.0077649	-0.00203726	-0.00855292
0.0124069	2010-11-05 04:00:00	0.0438991	0.0522016	0.00830252	0.0124069	-0.000454584	-0.000261614	-0.00360218	-0.00214794	-0.000352565	-0.000941292	0.00162874	-0.00252905	0.0390526	0.00308932	0.0146473	-0.000997362	0.00353997	0.000669586	-0.0010247	-0.000650351	0	0	-0.00788615	-0.00198507	-0.00830252
0.0124069	2010-11-05 04:30:00	0.0446072	0.0533337	0.00872652	0.0124069	-0.000461779	-6.98166e-05	-0.00379715	-0.0020931	-0.000354449	-0.000906969	0.00169621	-0.00252809	0.0402633	0.00280843	0.0148581	-0.00108268	0.00294856	0.000701919	-0.000993524	-0.00065765	0	0	-0.00767506	-0.00172949	-0.00872652
0.0124069	2010-11-05 05:00:00	0.0453152	0.054098	0.00878282	0.0124069	-0.000476167	0.000161855	-0.00398444	-0.00203314	-0.000359871	-0.000874217	0.00176407	-0.0025279	0.0408686	0.00250489	0.0148286	-0.00114805	0.0023083	0.000732499	-0.000961207	-0.000664949	0	0	-0.00714276	-0.00130497	-0.00878282
0.0124069	2010-11-05 05:30:00	0.0460233	0.0541261	0.0081028	0.0124069	-0.000485286	0.000371294	-0.00412372	-0.00195893	-0.000367275	-0.000808568	0.00183242	-0.00252752	0.0405566	0.00224616	0.0144298	-0.00119197	0.00165889	0.000762657	-0.00092813	-0.000672248	0	0	-0.00631779	-0.000757144	-0.0081028
0.0124069	2010-11-05 06:00:00	0.0453152	0.0535019	0.00818668	0.0124069	-0.00049476	0.000498173	-0.0042387	-0.00190146	-0.000378073	-0.000710316	0.00189972	-0.00252689	0.0396392	0.00203947	0.0136123	-0.00121021	0.00103263	0.000793302	-0.00089556	-0.000679547	0	0	-0.00524447	-0.000139813	-0.00818668
0.0124069	2010-11-05 06:30:00	0.0431911	0.0512423	0.00805122	0.0124069	-0.000508972	0.000452375	-0.00433054	-0.00187358	-0.000392313	-0.000591047	0.0019654	-0.002526	0.0371991	0.00187494	0.012511	-0.00119994	0.000473608	0.000825255	-0.000865142	-0.000686846	0	0	-0.00398036	0.000488422	-0.00805122
0.0124069	2010-11-05 07:00:00	0.0396508	0.0474934	0.00784257	0.0124069	-0.000507047	0.000341507	-0.00443485	-0.00186128	-0.000410232	-0.000477067	0.00203203	-0.00252505	0.0332551	0.00176942	0.0112656	-0.00116264	-3.13778e-06	0.000857609	-0.00083437	-0.000694145	0	0	-0.00259286	0.00106787	-0.00784257
0.0124069	2010-11-05 07:30:00	0.0368186	0.0439389	0.00712026	0.0124069	-0.000483539	0.00021552	-0.00449947	-0.00189346	-0.000431076	-0.000355791	0.00209915	-0.00252343	0.0293299	0.00169908	0.0100993	-0.00110401	-0.000390981	0.00088952	-0.000803598	-0.000701444	0	0	-0.00115528	0.00154157	-0.00712026
0.0124069	2010-11-05 08:00:00	0.0332784	0.0415972	0.00831883	0.0124069	-0.000452659	0.000100795	-0.00448353	-0.00197386	-0.000453005	-0.000221071	0.00216775	-0.00252164	0.0263033	0.00173112	0.0091347	-0.0010298	-0.000667138	0.000919636	-0.000772091	-0.000708743	0	0	0.000257511	0.00185898	-0.00831883
0.0124069	2010-11-05 08:30:00	0.0325703	0.0403993	0.007829	0.0124069	-0.000419499	-0.000100638	-0.00437575	-0.00208473	-0.000474887	-4.93099e-05	0.0022317	-0.00251973	0.0241941	0.00188819	0.00841053	-0.000947062	-0.00080555	0.000948928	-0.000740914	-0.000716043	0	0	0.00157363	0.00197944	-0.007829
0.0124069	2010-11-05 09:00:00	0.0311542	0.0392849	0.00813069	0.0124069	-0.000409847	-0.000439029	-0.0041672	-0.00221422	-0.000495638	0.000162211	0.00229566	-0.00251743	0.0220849	0.00217463	0.00791427	-0.000860137	-0.000801079	0.000980058	-0.000709357	-0.000723342	0	0	0.00272848	0.00187508	-0.00813069
0.0124069	2010-11-05 09:30:00	0.0311542	0.0385895	0.00743532	0.0124069	-0.000414585	-0.000866649	-0.00395442	-0.00235981	-0.000516953	0.000410338	0.00236056	-0.0025149	0.0205809	0.00249358	0.00761511	-0.000781913	-0.000676137	0.00101419	-0.000677875	-0.000730641	0	0	0.00366869	0.0015331	-0.00743532
0.0124069	2010-11-05 10:00:00	0.0304462	0.0393857	0.0089395	0.0124069	-0.00040511	-0.00133162	-0.00380565	-0.00252782	-0.000538554	0.000684207	0.00242197	-0.00251161	0.0205809	0.00281398	0.00778595	-0.000719368	-0.000441745	0.00104654	-0.000647888	-0.00073794	0	0	0.00435534	0.000957156	-0.0089395
0.0124069	2010-11-05 10:30:00	0.0304462	0.0393054	0.00885916	0.0124069	-0.000416509	-0.00181335	-0.00370723	-0.00271107	-0.000555581	0.0009811	0.00248553	-0.00250802	0.0196823	0.00315823	0.00846389	-0.000678325	-0.000131704	0.00107849	-0.00061823	-0.000745239	0	0	0.00476634	0.000167794	-0.00885916
0.0124069	2010-11-05 11:00:00	0.0339864	0.0424126	0.0084262	0.0124069	-0.000428619	-0.00227669	-0.00371014	-0.00285267	-0.000567515	0.00127441	0.00255237	-0.00250385	0.0221224	0.00349549	0.00947683	-0.000668701	0.000222042	0.00111174	-0.000588243	-0.000752538	0	0	0.00489762	-0.000798229	-0.0084262
0.0124069	2010-11-05 11:30:00	0.0389428	0.0476265	0.00868367	0.0124069	-0.000419322	-0.00264784	-0.00375045	-0.00296194	-0.000573836	0.0015643	0.00261712	-0.00249967	0.0266717	0.00377951	0.0108294	-0.00069035	0.00060222	0.00114318	-0.00055818	-0.000759837	0	0	0.00476326	-0.00188969	-0.00868367
0.0124069	2010-11-05 12:00:00	0.042483	0.0517521	0.00926912	0.0124069	-0.000463525	-0.00290042	-0.00376937	-0.00307413	-0.000576951	0.00186305	0.00267778	-0.00249594	0.0302849	0.00399464	0.0123431	-0.000736232	0.000969888	0.00117241	-0.000527459	-0.000767136	0	0	0.00439428	-0.0030437	-0.00926912
0.0124069	2010-11-05 12:30:00	0.0467313	0.0551533	0.00842204	0.0124069	-0.000532302	-0.00308955	-0.00392037	-0.00318438	-0.00057681	0.00216923	0.00273746	-0.00249147	0.0336236	0.00419145	0.0137715	-0.000807743	0.00128134	0.00119938	-0.000497396	-0.000774435	0	0	0.00383641	-0.00418944	-0.00842204
0.0124069	2010-11-05 13:00:00	0.0509796	0.0595054	0.00852577	0.0124069	-0.000573011	-0.00326	-0.00418995	-0.00326448	-0.00057417	0.00246012	0.00279503	-0.00248676	0.0381728	0.00436996	0.0151782	-0.000903487	0.00150352	0.00122375	-0.000465459	-0.000781734	0	0	0.00314673	-0.00525258	-0.00852577
0.0124069	2010-11-05 13:30:00	0.0552279	0.0636618	0.00843387	0.0124069	-0.00059424	-0.00336791	-0.00452117	-0.00330836	-0.000569359	0.00274514	0.00285115	-0.00248244	0.0426846	0.00449378	0.0164669	-0.00101761	0.00162064	0.00124726	-0.000433927	-0.000789033	0	0	0.00238958	-0.00616013	-0.00843387
0.0124069	2010-11-05 14:00:00	0.0580601	0.066059	0.00799889	0.0124069	-0.000639153	-0.00339429	-0.00492054	-0.00333188	-0.000565682	0.00302615	0.00290625	-0.00247855	0.0457299	0.00449836	0.0174982	-0.00113442	0.00159889	0.00127025	-0.000401635	-0.000796332	0	0	0.00163196	-0.00684544	-0.00799889
0.0124069	2010-11-05 14:30:00	0.0601843	0.0678773	0.00769302	0.0124069	-0.000672313	-0.00332433	-0.00530578	-0.00334374	-0.000560589	0.00328614	0.00296087	-0.00247531	0.0481512	0.00437357	0.0184024	-0.00124121	0.00141699	0.00129008	-0.000369698	-0.000803631	0	0	0.000938715	-0.00725293	-0.00769302
0.0124069	2010-11-05 15:00:00	0.0616004	0.0695583	0.00795792	0.0124069	-0.000696353	-0.00323377	-0.00561573	-0.00334179	-0.000555729	0.00353927	0.00301682	-0.00247221	0.0502605	0.00416711	0.0191607	-0.00134096	0.00108155	0.00130463	-0.000337381	-0.00081093	0	0	0.000367883	-0.00734218	-0.00795792
0.0124069	2010-11-05 15:30:00	0.0637245	0.0717674	0.00804288	0.0124069	-0.000700913	-0.00310615	-0.00588835	-0.00332048	-0.000556717	0.0037997	0.00307624	-0.00246964	0.0526818	0.00396187	0.0196445	-0.00143493	0.000604729	0.00131566	-0.000303924	-0.000818229	0	0	-3.34649e-05	-0.00709118	-0.00804288
0.0124069	2010-11-05 16:00:00	0.0658487	0.0734671	0.00761842	0.0124069	-0.000714947	-0.00297987	-0.00612009	-0.00329229	-0.000561856	0.00407628	0.0031358	-0.00246714	0.0544977	0.00376939	0.0196861	-0.00151303	4.5257e-05	0.00132497	-0.000269732	-0.000825528	0	0	-0.000232599	-0.00649828	-0.00761842
0.0124069	2010-11-05 16:30:00	0.0658487	0.0734037	0.00755504	0.0124069	-0.000745827	-0.00288871	-0.00629076	-0.00325867	-0.000569824	0.00437718	0.00319337	-0.00246489	0.0544789	0.00357546	0.0192703	-0.00156551	-0.000584725	0.00133519	-0.000235541	-0.000832827	0	0	-0.00021347	-0.00558282	-0.00755504
0.0124069	2010-11-05 17:00:00	0.0644326	0.0712948	0.00686218	0.0124069	-0.000774426	-0.0028146	-0.00645609	-0.00322483	-0.000583827	0.00467965	0.00324978	-0.00246333	0.0523322	0.00334371	0.018504	-0.00158951	-0.00125767	0.00134679	-0.000201704	-0.000840127	0	0	2.21545e-05	-0.0043843	-0.00686218
0.0124069	2010-11-05 17:30:00	0.0616004	0.0688883	0.00728786	0.0124069	-0.000769689	-0.00275175	-0.00663091	-0.00319033	-0.000604763	0.00497553	0.00330805	-0.00246249	0.0496176	0.00306836	0.0176215	-0.00158927	-0.00195153	0.00136007	-0.000166348	-0.000847426	0	0	0.000454844	-0.00296007	-0.00728786
0.0124069	2010-11-05 18:00:00	0.0601843	0.0668583	0.00667404	0.0124069	-0.000748817	-0.00264829	-0.00678086	-0.00315138	-0.000631925	0.0052361	0.00336954	-0.00246199	0.046903	0.0027747	0.0167281	-0.00156911	-0.00262224	0.00137243	-0.000130283	-0.000854725	0	0	0.00104892	-0.0013818	-0.00667404
0.0124069	2010-11-05 18:30:00	0.0594762	0.0661362	0.00665997	0.0124069	-0.000729691	-0.00252038	-0.00684139	-0.00311644	-0.000660504	0.00548494	0.0034313	-0.00246101	0.045087	0.00253139	0.0158348	-0.00152896	-0.00323085	0.00138216	-9.53061e-05	-0.000862024	0	0	0.00175503	0.000269138	-0.00665997
0.0124069	2010-11-05 19:00:00	0.0580601	0.0649837	0.00692364	0.0124069	-0.000722319	-0.00241825	-0.00679227	-0.00309739	-0.000689789	0.00573649	0.00349416	-0.00246011	0.042647	0.00237794	0.0148344	-0.00146609	-0.00374981	0.00139152	-6.00004e-05	-0.000869323	0	0	0.00251371	0.00190694	-0.00692364
0.0124069	2010-11-05 19:30:00	0.0552279	0.0635167	0.00828876	0.0124069	-0.000727056	-0.00237349	-0.0066773	-0.00308835	-0.00072261	0.0059952	0.00355604	-0.00246012	0.0399324	0.00235096	0.0136385	-0.00139042	-0.00413065	0.00140172	-2.50746e-05	-0.000876622	0	0	0.00325962	0.00344695	-0.00828876
0.0124069	2010-11-05 20:00:00	0.0531038	0.0611978	0.00809403	0.0124069	-0.000729513	-0.00245441	-0.00658483	-0.00310172	-0.000757084	0.00622887	0.0036154	-0.00246017	0.0365938	0.00239722	0.0124443	-0.00130768	-0.00436824	0.00141289	8.71155e-06	-0.000883921	0	0	0.00392618	0.00481114	-0.00809403
0.0124069	2010-11-05 20:30:00	0.0502716	0.0581288	0.00785721	0.0124069	-0.000731793	-0.00257299	-0.00654806	-0.00313795	-0.000791275	0.00642822	0.00367578	-0.00245994	0.0326498	0.00251791	0.0114068	-0.0012193	-0.0044567	0.00142706	4.2143e-05	-0.00089122	0	0	0.00445033	0.00593306	-0.00785721
0.0124069	2010-11-05 21:00:00	0.0481474	0.0556666	0.00751915	0.0124069	-0.000715479	-0.00268964	-0.00655457	-0.00318745	-0.000825138	0.00660641	0.00373651	-0.00246042	0.0293299	0.0026822	0.010706	-0.0011324	-0.00439162	0.00143986	7.51693e-05	-0.000898519	0	0	0.00477693	0.00676192	-0.00751915
0.0124069	2010-11-05 21:30:00	0.0467313	0.0554346	0.00870333	0.0124069	-0.000687234	-0.00281178	-0.0065315	-0.00324904	-0.00085141	0.00675543	0.00379828	-0.00246143	0.0281381	0.00291251	0.0104797	-0.00104982	-0.0041943	0.00144957	0.000108246	-0.000905818	0	0	0.0048627	0.00726553	-0.00870333
0.0124069	2010-11-05 22:00:00	0.0474394	0.0557539	0.00831452	0.0124069	-0.000672846	-0.00296712	-0.00643495	-0.00328529	-0.000869757	0.00688184	0.0038612	-0.00246195	0.0275515	0.00317244	0.0106381	-0.000981599	-0.00388277	0.00145891	0.000141273	-0.000913117	0	0	0.00467924	0.00743187	-0.00831452
0.0124069	2010-11-05 22:30:00	0.0502716	0.0575717	0.00730009	0.0124069	-0.000667931	-0.00318915	-0.00630459	-0.00331468	-0.000884708	0.00697409	0.00392344	-0.00246265	0.0287622	0.00343527	0.0111035	-0.000931914	-0.00348383	0.00146818	0.000173539	-0.000920416	0	0	0.00421513	0.00726931	-0.00730009
0.0124069	2010-11-05 23:00:00	0.0509796	0.05916	0.00818044	0.0124069	-0.000679508	-0.00337502	-0.00616413	-0.00334406	-0.000897726	0.00706905	0.00398623	-0.00246413	0.0299728	0.00370363	0.0118419	-0.000905125	-0.0030254	0.00147517	0.00020502	-0.000927715	0	0	0.00347683	0.00680535	-0.00818044
0.0124069	2010-11-05 23:30:00	0.0545199	0.0612489	0.00672898	0.0124069	-0.000703192	-0.0035935	-0.00609591	-0.00338258	-0.000906405	0.00717201	0.00404783	-0.00246577	0.0321008	0.00398886	0.0127865	-0.000908301	-0.00255155	0.00148011	0.000235387	-0.000935014	0	0	0.00248845	0.00608424	-0.00672898
0.0124069	2010-11-06	0.056644	0.0635841	0.00694007	0.0124069	-0.000715124	-0.00380101	-0.00614149	-0.00342078	-0.000911265	0.00727598	0.00410753	-0.0024676	0.0348342	0.00430492	0.0138815	-0.000942779	-0.00209059	0.00148636	0.000265881	-0.000942313	0	0	0.00129039	0.00516343	-0.00694007
0.0124069	2010-11-06 00:30:00	0.0594762	0.0664016	0.0069254	0.0124069	-0.000724776	-0.00403595	-0.00624338	-0.00344755	-0.000911644	0.00736665	0.00416555	-0.00246983	0.0384661	0.00459737	0.0150323	-0.00099858	-0.00169098	0.00149441	0.000298173	-0.000949561	0	0	-6.30635e-05	0.00410944	-0.0069254
0.0124069	2010-11-06 01:00:00	0.0616004	0.0684478	0.00684744	0.0124069	-0.000731793	-0.00420314	-0.00637138	-0.00348193	-0.000909098	0.00746805	0.00421853	-0.00247236	0.0414927	0.00484478	0.0162607	-0.00107134	-0.00136851	0.00150503	0.000330844	-0.000956402	0	0	-0.00150693	0.00299318	-0.00684744
0.0124069	2010-11-06 01:30:00	0.0637245	0.0700836	0.00635905	0.0124069	-0.00074109	-0.00434232	-0.006484	-0.00352154	-0.000904053	0.00758446	0.00426998	-0.00247438	0.0442073	0.00504449	0.0175061	-0.00115274	-0.00114745	0.00151481	0.000363541	-0.000962277	0	0	-0.00296944	0.00188527	-0.00635905
0.0124069	2010-11-06 02:00:00	0.0665567	0.0730279	0.00647116	0.0124069	-0.000760216	-0.00444059	-0.00657169	-0.00354668	-0.000896367	0.00771732	0.00431965	-0.0024768	0.0481512	0.0051753	0.0188353	-0.00124691	-0.00106965	0.0015255	0.000397378	-0.000967089	0	0	-0.00437626	0.000851552	-0.00647116
0.0124069	2010-11-06 02:30:00	0.0693889	0.0757142	0.00632529	0.0124069	-0.000741267	-0.00454242	-0.00666477	-0.00355051	-0.000888396	0.00787163	0.00436899	-0.00247922	0.0517831	0.00523311	0.0200961	-0.00134821	-0.00112371	0.00153796	0.000431595	-0.000971041	0	0	-0.00565485	-5.08986e-05	-0.00632529
0.0124069	2010-11-06 03:00:00	0.070805	0.0787691	0.00796411	0.0124069	-0.000753022	-0.00464425	-0.00670328	-0.00353343	-0.000882689	0.00803867	0.00441654	-0.00248152	0.0557272	0.00520661	0.0212066	-0.00145503	-0.00131	0.00155312	0.000466977	-0.000974536	0	0	-0.0067387	-0.000776983	-0.00796411
0.0124069	2010-11-06 03:30:00	0.0729292	0.0806648	0.00773562	0.0124069	-0.000764775	-0.00472444	-0.00675246	-0.00350254	-0.000880376	0.00819969	0.00446285	-0.0024833	0.0584229	0.00511121	0.0221262	-0.00155336	-0.00163404	0.00157137	0.000503878	-0.00097778	0	0	-0.00757118	-0.00129595	-0.00773562
0.0124069	2010-11-06 04:00:00	0.0750533	0.08204	0.00698668	0.0124069	-0.000783723	-0.0047028	-0.00680462	-0.00346195	-0.000880375	0.00833283	0.00450991	-0.0024849	0.0605509	0.00496378	0.0226766	-0.00164881	-0.00208481	0.00159131	0.000541893	-0.000980667	0	0	-0.0081088	-0.00159274	-0.00698668
0.0124069	2010-11-06 04:30:00	0.0757614	0.0836482	0.00788683	0.0124069	-0.000788993	-0.00454228	-0.00686737	-0.00340526	-0.000881648	0.00844224	0.00455484	-0.00248648	0.0626602	0.00477274	0.0229712	-0.00173701	-0.00266707	0.00161035	0.000581074	-0.0009832	0	0	-0.00832363	-0.00166836	-0.00788683
0.0124069	2010-11-06 05:00:00	0.0778855	0.083634	0.00574852	0.0124069	-0.000791095	-0.00427578	-0.0069705	-0.00332867	-0.000884336	0.00855464	0.00459675	-0.00248775	0.0629535	0.00455497	0.0229353	-0.00180523	-0.00334664	0.00162945	0.0006218	-0.000985123	0	0	-0.00820494	-0.00153926	-0.00574852
0.0124069	2010-11-06 05:30:00	0.0764694	0.0827864	0.00631698	0.0124069	-0.000802849	-0.0040364	-0.00705583	-0.00325597	-0.00088627	0.00867964	0.00463477	-0.00248844	0.0623482	0.00429094	0.0225428	-0.00185346	-0.0040688	0.00164852	0.000664374	-0.000986287	0	0	-0.0077597	-0.00123575	-0.00631698
0.0124069	2010-11-06 06:00:00	0.0736372	0.0817871	0.00814986	0.0124069	-0.000802849	-0.00390433	-0.00713645	-0.00318622	-0.00088792	0.00881536	0.0046741	-0.00248849	0.0614308	0.0040351	0.0219332	-0.00187597	-0.00480197	0.00166754	0.000707734	-0.000987507	0	0	-0.00701217	-0.000799799	-0.00814986
0.0124069	2010-11-06 06:30:00	0.0715131	0.0797873	0.00827419	0.0124069	-0.000793198	-0.00385022	-0.00717087	-0.00310297	-0.00089254	0.00896852	0.00471384	-0.00248828	0.0593027	0.00379059	0.021139	-0.00187434	-0.00552815	0.00168714	0.000752563	-0.000989079	0	0	-0.00600243	-0.000282001	-0.00827419
0.0124069	2010-11-06 07:00:00	0.0693889	0.0775852	0.00819627	0.0124069	-0.000777061	-0.00386089	-0.00718154	-0.00305083	-0.00090164	0.00912483	0.00475756	-0.0024876	0.0568814	0.003581	0.0201665	-0.00185129	-0.00621502	0.00170883	0.000797366	-0.000991108	0	0	-0.00478406	0.000261739	-0.00819627
0.0124069	2010-11-06 07:30:00	0.0665567	0.0754458	0.00888905	0.0124069	-0.000767232	-0.00390536	-0.00714247	-0.0030148	-0.000913665	0.00926184	0.00480187	-0.00248632	0.0544602	0.00341791	0.0190498	-0.0018055	-0.00684566	0.00172744	0.000841435	-0.000993592	0	0	-0.00342097	0.000773887	-0.00888905
0.0124069	2010-11-06 08:00:00	0.0658487	0.0730134	0.00716466	0.0124069	-0.000739343	-0.00395176	-0.00705894	-0.00301075	-0.000925502	0.00942674	0.00484084	-0.00248493	0.0514335	0.00335022	0.017989	-0.00174257	-0.00737014	0.00174514	0.000885858	-0.000996331	0	0	-0.00198365	0.00119901	-0.00716466
0.0124069	2010-11-06 08:30:00	0.0623084	0.0694078	0.00709936	0.0124069	-0.000736708	-0.00408264	-0.00691612	-0.00304676	-0.000936962	0.00964841	0.00488091	-0.00248381	0.0471775	0.00340057	0.0168832	-0.00166557	-0.00775612	0.00176197	0.000929952	-0.000999322	0	0	-0.000545053	0.0014874	-0.00709936
0.0124069	2010-11-06 09:00:00	0.0623084	0.0681796	0.0058712	0.0124069	-0.000719861	-0.00438367	-0.00678341	-0.00312257	-0.000946725	0.00989181	0.00491772	-0.00248232	0.0453803	0.00351428	0.0159077	-0.00158426	-0.0079882	0.00177838	0.000973591	-0.00100226	0	0	0.000823703	0.0015984	-0.0058712
0.0124069	2010-11-06 09:30:00	0.0601843	0.0660872	0.00590287	0.0124069	-0.000682497	-0.00484805	-0.00665423	-0.00324867	-0.000954555	0.0101332	0.00494881	-0.00248068	0.042647	0.00372194	0.0153123	-0.00149733	-0.00808253	0.00179432	0.00101535	-0.00100495	0	0	0.00205754	0.0015032	-0.00590287
0.0124069	2010-11-06 10:00:00	0.056644	0.0641222	0.00747823	0.0124069	-0.00068688	-0.00527301	-0.00646459	-0.00339144	-0.000960828	0.0103912	0.00498321	-0.00247842	0.0399513	0.0039903	0.0149681	-0.0014162	-0.00804612	0.00181035	0.00105714	-0.00100717	0	0	0.00310124	0.00118708	-0.00747823
0.0124069	2010-11-06 10:30:00	0.0573521	0.064726	0.00737385	0.0124069	-0.000665829	-0.00561422	-0.00634608	-0.00354792	-0.000964318	0.0106614	0.00501805	-0.00247575	0.039658	0.00429794	0.0150661	-0.00134938	-0.00789914	0.00182807	0.00109772	-0.00100895	0	0	0.00391267	0.000650765	-0.00737385
0.0124069	2010-11-06 11:00:00	0.0601843	0.0666062	0.00642188	0.0124069	-0.00063933	-0.00592356	-0.00618255	-0.0036882	-0.000965548	0.0109318	0.00504732	-0.00247315	0.0405566	0.00458894	0.0155486	-0.00130118	-0.00764859	0.00184539	0.00113685	-0.00101016	0	0	0.0044652	-8.91182e-05	-0.00642188
0.0124069	2010-11-06 11:30:00	0.0601843	0.0690127	0.00882837	0.0124069	-0.000660559	-0.00624609	-0.00601182	-0.00382227	-0.000963188	0.0111841	0.005073	-0.00247045	0.0420793	0.00484189	0.0164436	-0.00128143	-0.00733892	0.00186402	0.00117676	-0.00101077	0	0	0.00474914	-0.0010005	-0.00882837
0.0124069	2010-11-06 12:00:00	0.0630165	0.0715244	0.00850786	0.0124069	-0.000674771	-0.0064542	-0.00596853	-0.00394341	-0.00096135	0.0114313	0.00510431	-0.00246757	0.0438952	0.00508086	0.0175278	-0.00128324	-0.00699068	0.00188083	0.0012166	-0.00101046	0	0	0.00477208	-0.00203738	-0.00850786
0.0124069	2010-11-06 12:30:00	0.0686809	0.0766541	0.00797322	0.0124069	-0.00070565	-0.00659337	-0.00595365	-0.00402515	-0.00095626	0.0116926	0.0051353	-0.00246433	0.0484633	0.00527214	0.0187795	-0.00132059	-0.00663403	0.00189631	0.0012549	-0.00100954	0	0	0.00455807	-0.00314229	-0.00797322
0.0124069	2010-11-06 13:00:00	0.0736372	0.0801719	0.00653466	0.0124069	-0.000734073	-0.00674323	-0.00606081	-0.00408783	-0.000947724	0.0119663	0.00516482	-0.00246025	0.0517644	0.00543523	0.0200962	-0.00138352	-0.00633398	0.00190953	0.00129134	-0.00100767	0	0	0.0041458	-0.00424958	-0.00653466
0.0124069	2010-11-06 13:30:00	0.0750533	0.0830604	0.00800713	0.0124069	-0.000795122	-0.00696719	-0.00628121	-0.00412355	-0.00093688	0.0122306	0.00519438	-0.00245548	0.055103	0.00552533	0.0212066	-0.00146489	-0.00612133	0.00192059	0.00132741	-0.00100503	0	0	0.00358568	-0.00528943	-0.00800713
0.0124069	2010-11-06 14:00:00	0.0771775	0.0860835	0.00890603	0.0124069	-0.000833552	-0.00714728	-0.00659463	-0.004134	-0.000922638	0.0124624	0.005223	-0.00245078	0.058735	0.00556339	0.0222783	-0.00155476	-0.00598143	0.00192938	0.00136195	-0.00100168	0	0	0.00293622	-0.00619224	-0.00890603
0.0124069	2010-11-06 14:30:00	0.0800097	0.0874876	0.00747787	0.0124069	-0.000856704	-0.00717975	-0.00694607	-0.00411965	-0.000908631	0.0126666	0.00525334	-0.0024465	0.060863	0.00550461	0.0231591	-0.00165029	-0.00595909	0.00193554	0.00139617	-0.000997521	0	0	0.00225976	-0.00689328	-0.00747787
0.0124069	2010-11-06 15:00:00	0.0807177	0.0894602	0.00874248	0.0124069	-0.000895312	-0.00705435	-0.00729446	-0.00408267	-0.000895331	0.0128566	0.00528173	-0.00244044	0.0635776	0.00535862	0.0238337	-0.00174853	-0.00610168	0.00193903	0.00143074	-0.000992856	0	0	0.00161808	-0.00733713	-0.00874248
0.0124069	2010-11-06 15:30:00	0.084258	0.0906127	0.00635465	0.0124069	-0.000892855	-0.00690421	-0.00764417	-0.00401816	-0.000884671	0.0130667	0.00530654	-0.0024335	0.0653747	0.00513819	0.0242958	-0.00183106	-0.00637025	0.00193896	0.00146534	-0.000987786	0	0	0.00106787	-0.00748166	-0.00635465
0.0124069	2010-11-06 16:00:00	0.084966	0.0913026	0.00633663	0.0124069	-0.000914083	-0.00682209	-0.00785458	-0.00389891	-0.00087769	0.0133065	0.00532955	-0.00242636	0.0665854	0.00486717	0.0244383	-0.00190077	-0.0067479	0.00193713	0.0015011	-0.000982412	0	0	0.000656695	-0.00730131	-0.00633663
0.0124069	2010-11-06 16:30:00	0.0856741	0.0906966	0.00502247	0.0124069	-0.000931106	-0.00681631	-0.00804063	-0.00378954	-0.000876742	0.0135761	0.00535391	-0.00241805	0.0665854	0.00449498	0.0241899	-0.00195615	-0.00720782	0.00193347	0.00153836	-0.000976429	0	0	0.00041961	-0.00678928	-0.00502247
0.0124069	2010-11-06 17:00:00	0.084966	0.090203	0.00523702	0.0124069	-0.000937945	-0.00684402	-0.00819182	-0.00369735	-0.000882541	0.0138495	0.00537832	-0.00240857	0.0665666	0.00411267	0.0236362	-0.00198731	-0.00774488	0.00192361	0.00157592	-0.000970347	0	0	0.000376596	-0.0059585	-0.00523702
0.0124069	2010-11-06 17:30:00	0.0835499	0.0876138	0.00406395	0.0124069	-0.000928294	-0.00681853	-0.00828546	-0.0035829	-0.000892914	0.0140969	0.00540104	-0.00239852	0.0641453	0.00378215	0.0227799	-0.00199417	-0.00834657	0.00191121	0.00161198	-0.00096406	0	0	0.000531155	-0.00484131	-0.00406395
0.0124069	2010-11-06 18:00:00	0.0814258	0.0845458	0.00311995	0.0124069	-0.000933563	-0.00669862	-0.00836546	-0.00345178	-0.000908192	0.014335	0.00542188	-0.00238826	0.0611375	0.0034844	0.0214815	-0.00197819	-0.00896955	0.00189932	0.00164772	-0.000957266	0	0	0.000870073	-0.00348773	-0.00311995
0.0124069	2010-11-06 18:30:00	0.0785936	0.0819437	0.00335014	0.0124069	-0.000907244	-0.00651912	-0.00839281	-0.00333739	-0.00092564	0.014572	0.00543532	-0.00237727	0.0583854	0.00314159	0.0199632	-0.00193795	-0.00958918	0.00188937	0.00168502	-0.000950271	0	0	0.00136439	-0.00196253	-0.00335014
0.0124069	2010-11-06 19:00:00	0.0743453	0.0781263	0.00378103	0.0124069	-0.000878643	-0.00636127	-0.00833123	-0.00328858	-0.00094785	0.0148027	0.00543945	-0.00236572	0.0541105	0.00280433	0.0184215	-0.00186071	-0.0101085	0.00187292	0.00172377	-0.000943479	0	0	0.0019715	-0.000341261	-0.00378103
0.0124069	2010-11-06 19:30:00	0.0665567	0.0723178	0.00576108	0.0124069	-0.000871981	-0.00631784	-0.00820261	-0.00327085	-0.00097209	0.0150554	0.00544729	-0.00235285	0.0474896	0.00261547	0.0169356	-0.00176363	-0.0104956	0.00185615	0.00176255	-0.000936585	0	0	0.00263827	0.0012946	-0.00576108
0.0124069	2010-11-06 20:00:00	0.0658487	0.0704873	0.00463864	0.0124069	-0.000834617	-0.00640069	-0.00806401	-0.00326322	-0.000999015	0.0153096	0.0054593	-0.00233908	0.044775	0.00258704	0.0154019	-0.00165393	-0.0107791	0.00184201	0.00180165	-0.000930049	0	0	0.00330484	0.00286282	-0.00463864
0.0124069	2010-11-06 20:30:00	0.0644326	0.0694201	0.00498753	0.0124069	-0.000755301	-0.00654506	-0.00782116	-0.00327484	-0.00102778	0.0155097	0.00546497	-0.00232419	0.0426846	0.00264872	0.0140231	-0.00154253	-0.0109675	0.00182959	0.00183997	-0.000923662	0	0	0.00390897	0.00428568	-0.00498753
0.0124069	2010-11-06 21:00:00	0.0601843	0.0642302	0.00404585	0.0124069	-0.000779164	-0.00669165	-0.00749515	-0.00334893	-0.00105514	0.0156649	0.00546805	-0.00230831	0.036575	0.00278483	0.0127793	-0.00141557	-0.0110178	0.00181761	0.00187718	-0.000917428	0	0	0.00439053	0.00549491	-0.00404585
0.0124069	2010-11-06 21:30:00	0.056644	0.0608904	0.00424639	0.0124069	-0.000785825	-0.00678636	-0.00726879	-0.00343425	-0.00107867	0.0158086	0.00547176	-0.00229251	0.0323565	0.00296045	0.0118164	-0.00128737	-0.0109369	0.0018057	0.00191403	-0.000911092	0	0	0.00469582	0.00643595	-0.00424639
0.0124069	2010-11-06 22:00:00	0.055936	0.0603517	0.00441575	0.0124069	-0.000720749	-0.00686596	-0.00707444	-0.00349944	-0.00109655	0.0159354	0.0054756	-0.00227703	0.0305594	0.00318376	0.0115406	-0.00117517	-0.0107345	0.00179588	0.0019501	-0.000904654	0	0	0.0047814	0.00707117	-0.00441575
0.0124069	2010-11-06 22:30:00	0.0580601	0.0615218	0.00346175	0.0124069	-0.000689514	-0.00697327	-0.00683494	-0.003547	-0.00111051	0.0160112	0.00548069	-0.00226151	0.0305781	0.00339046	0.011716	-0.0010984	-0.010417	0.00178298	0.00198621	-0.000897808	0	0	0.00461734	0.00738188	-0.00346175
0.0124069	2010-11-06 23:00:00	0.0601843	0.0637039	0.00351964	0.0124069	-0.000696353	-0.00701448	-0.00667854	-0.00359597	-0.00111584	0.0160689	0.00548736	-0.00224558	0.0317888	0.00360534	0.0122931	-0.00104016	-0.0100185	0.00176874	0.00202225	-0.000890405	0	0	0.00418934	0.00736905	-0.00351964
0.0124069	2010-11-06 23:30:00	0.0623084	0.0656195	0.00331107	0.0124069	-0.000717404	-0.00705154	-0.00649659	-0.00364516	-0.00110986	0.0161316	0.00549684	-0.00222884	0.0329994	0.00387082	0.0130423	-0.000999208	-0.00956004	0.00175278	0.0020572	-0.000882446	0	0	0.00349999	0.00705264	-0.00331107
0.0124069	2010-11-07	0.0630165	0.0687188	0.00570233	0.0124069	-0.000743547	-0.00706636	-0.00635724	-0.00370097	-0.00110076	0.0162024	0.00550782	-0.0022119	0.0357516	0.00419531	0.0139248	-0.00100238	-0.00908106	0.0017378	0.00209213	-0.000874081	0	0	0.00256873	0.00646962	-0.00570233
0.0124069	2010-11-07 00:30:00	0.0644326	0.0707558	0.00632324	0.0124069	-0.000767409	-0.00718434	-0.00642824	-0.00376909	-0.0010892	0.0162519	0.00551596	-0.00219526	0.038154	0.0045704	0.0148632	-0.00103686	-0.00862523	0.00172629	0.00212591	-0.000864954	0	0	0.00143087	0.00567098	-0.00632324
0.0124069	2010-11-07 01:00:00	0.0686809	0.0729311	0.00425021	0.0124069	-0.00079074	-0.00730514	-0.00660778	-0.00384907	-0.00107577	0.0162768	0.00552255	-0.00217852	0.0411807	0.00494283	0.0158636	-0.00109115	-0.00823739	0.00171664	0.00215854	-0.000855169	0	0	0.000135435	0.00471786	-0.00425021
0.0124069	2010-11-07 01:30:00	0.0693889	0.0738138	0.00442485	0.0124069	-0.000809866	-0.00738859	-0.00682346	-0.00391361	-0.00105384	0.016305	0.00553066	-0.00216112	0.0429967	0.00527744	0.0170703	-0.00115541	-0.00794359	0.00171187	0.00218961	-0.000844623	0	0	-0.00125769	0.00367717	-0.00442485
0.0124069	2010-11-07 02:00:00	0.0715131	0.075827	0.0043139	0.0124069	-0.000812679	-0.00744981	-0.00702793	-0.00394258	-0.00102993	0.0163404	0.0055411	-0.00214343	0.046042	0.00546896	0.0183949	-0.00123399	-0.00775961	0.00171103	0.00221922	-0.000833113	0	0	-0.00268142	0.00261697	-0.0043139
0.0124069	2010-11-07 02:30:00	0.0757614	0.0798717	0.0041103	0.0124069	-0.000796188	-0.00749042	-0.00717199	-0.00397153	-0.00100701	0.0163925	0.00555153	-0.00212532	0.0508846	0.00552268	0.0199987	-0.00132816	-0.00766892	0.00171054	0.00224809	-0.000820895	0	0	-0.00406541	0.00160204	-0.0041103
0.0124069	2010-11-07 03:00:00	0.0785936	0.0832359	0.00464232	0.0124069	-0.000800215	-0.00750361	-0.00722892	-0.00397645	-0.000987485	0.0164407	0.00556564	-0.00210694	0.0548098	0.00555496	0.0216395	-0.00142807	-0.00767778	0.00170972	0.00227658	-0.000807968	0	0	-0.00534024	0.000689807	-0.00464232
0.0124069	2010-11-07 03:30:00	0.0828419	0.0875181	0.00467625	0.0124069	-0.000828637	-0.00743943	-0.00725143	-0.00394446	-0.000970552	0.0164782	0.00558472	-0.00208728	0.0596711	0.00556772	0.0229545	-0.00154074	-0.00779245	0.0017139	0.00230503	-0.000794432	0	0	-0.00644151	-7.30223e-05	-0.00467625
0.0124069	2010-11-07 04:00:00	0.0870902	0.0913593	0.00426914	0.0124069	-0.000845483	-0.00732827	-0.00729645	-0.00388017	-0.000958004	0.0164862	0.00560197	-0.00206657	0.0642017	0.00555785	0.0238679	-0.0016576	-0.00803935	0.00172319	0.0023324	-0.000780288	0	0	-0.00731349	-0.000652996	-0.00426914
0.0124069	2010-11-07 04:30:00	0.0899224	0.0928148	0.00289235	0.0124069	-0.000885305	-0.00717323	-0.00738172	-0.0038226	-0.000950552	0.0164909	0.00561293	-0.00204524	0.0665854	0.00542607	0.0243579	-0.00176721	-0.00842437	0.0017335	0.00236092	-0.000765688	0	0	-0.00791235	-0.00103147	-0.00289235
0.0124069	2010-11-07 05:00:00	0.0870902	0.0911937	0.0041035	0.0124069	-0.000916362	-0.00703375	-0.00759734	-0.00378873	-0.00094527	0.0164844	0.00562167	-0.00202322	0.0659801	0.00525888	0.0245733	-0.00186103	-0.00893902	0.0017483	0.00238939	-0.000750836	0	0	-0.00820859	-0.00120513	-0.0041035
0.0124069	2010-11-07 05:30:00	0.0856741	0.090023	0.00434893	0.0124069	-0.00092181	-0.00688938	-0.00785749	-0.00376491	-0.000943332	0.0164669	0.00563548	-0.00200098	0.065668	0.00508182	0.0245112	-0.00193646	-0.00950877	0.00176915	0.00241672	-0.000735783	0	0	-0.0081886	-0.0011856	-0.00434893
0.0124069	2010-11-07 06:00:00	0.0899224	0.0918628	0.00194036	0.0124069	-0.000881278	-0.00671537	-0.00804782	-0.00372922	-0.000946586	0.0164751	0.0056487	-0.00197776	0.0677772	0.00493415	0.024387	-0.00199601	-0.0101317	0.0017901	0.00244367	-0.000721033	0	0	-0.00785534	-0.000998028	-0.00194036
0.0124069	2010-11-07 06:30:00	0.0856741	0.0902966	0.00462252	0.0124069	-0.000853032	-0.00655588	-0.00811486	-0.00373126	-0.000950452	0.0164707	0.00566313	-0.00195323	0.0662358	0.0047978	0.0239883	-0.00202286	-0.0107536	0.00181283	0.00246985	-0.000706486	0	0	-0.00722803	-0.00067896	-0.00462252
0.0124069	2010-11-07 07:00:00	0.0863821	0.0895465	0.00316438	0.0124069	-0.000883735	-0.00639314	-0.00803784	-0.00374234	-0.000956298	0.0164428	0.0056772	-0.00192773	0.065356	0.00470361	0.0232391	-0.00202253	-0.0113472	0.00184218	0.00249612	-0.000692091	0	0	-0.00634094	-0.000273595	-0.00316438
0.0124069	2010-11-07 07:30:00	0.0835499	0.0873753	0.00382544	0.0124069	-0.000863218	-0.00624432	-0.00795728	-0.00379031	-0.000971148	0.0164144	0.00569009	-0.00190173	0.0626226	0.0046417	0.0225691	-0.0019996	-0.0118904	0.00187599	0.00252431	-0.000677797	0	0	-0.00524128	0.000167427	-0.00382544
0.0124069	2010-11-07 08:00:00	0.0807177	0.0856676	0.00494992	0.0124069	-0.000857415	-0.00615894	-0.00782748	-0.0039113	-0.000992841	0.0163836	0.0057077	-0.00187509	0.0601826	0.00466386	0.0218603	-0.00196682	-0.012355	0.00191238	0.00255394	-0.00066381	0	0	-0.00398641	0.000591476	-0.00494992
0.0124069	2010-11-07 08:30:00	0.0807177	0.0853888	0.00467111	0.0124069	-0.000831627	-0.00617124	-0.00777533	-0.00406047	-0.00101567	0.01637	0.00572951	-0.00184816	0.0590095	0.004786	0.0212416	-0.001931	-0.0127098	0.00194879	0.00258309	-0.000650226	0	0	-0.00264048	0.000947428	-0.00467111
0.0124069	2010-11-07 09:00:00	0.0800097	0.0849692	0.00495955	0.0124069	-0.000815846	-0.00636141	-0.00772144	-0.00423805	-0.00103298	0.0163788	0.00575212	-0.00182059	0.0575056	0.00500498	0.0208741	-0.00187817	-0.0129654	0.00198875	0.00261049	-0.000636846	0	0	-0.00127067	0.00118904	-0.00495955
0.0124069	2010-11-07 09:30:00	0.0778855	0.0840892	0.00620369	0.0124069	-0.000824255	-0.00658923	-0.00756206	-0.00442881	-0.00104487	0.0164368	0.00578225	-0.00179287	0.0553776	0.00530563	0.0205903	-0.00182697	-0.0131211	0.00203095	0.00263818	-0.000623922	0	0	5.66807e-05	0.00127799	-0.00620369
0.0124069	2010-11-07 10:00:00	0.0793016	0.0856632	0.0063616	0.0124069	-0.000831094	-0.00694214	-0.00748498	-0.004625	-0.00105496	0.0165095	0.00581375	-0.00176504	0.0556896	0.00558242	0.0206945	-0.00178005	-0.0131434	0.00207487	0.00266355	-0.000611608	0	0	0.00127992	0.00118653	-0.0063616
0.0124069	2010-11-07 10:30:00	0.0814258	0.086762	0.00533621	0.0124069	-0.000831272	-0.00734427	-0.0074322	-0.00483708	-0.0010635	0.0166106	0.00584984	-0.00173625	0.0553963	0.00584525	0.0212266	-0.00174605	-0.0130358	0.00211967	0.00268754	-0.000599288	0	0	0.00234559	0.000899382	-0.00533621
0.0124069	2010-11-07 11:00:00	0.0835499	0.0894356	0.00588568	0.0124069	-0.000852322	-0.00772579	-0.00743456	-0.00502222	-0.00106713	0.0167446	0.00589289	-0.00170695	0.0566445	0.00611217	0.0220891	-0.00174058	-0.0128223	0.00216406	0.00271332	-0.000586718	0	0	0.00321147	0.00041511	-0.00588568
0.0124069	2010-11-07 11:30:00	0.0899224	0.0944832	0.0045608	0.0124069	-0.000866179	-0.00806019	-0.00752578	-0.0051684	-0.00107048	0.0168672	0.00594025	-0.00167685	0.0602389	0.00640872	0.0232741	-0.00175368	-0.0125005	0.00221071	0.00273715	-0.000574097	0	0	0.00384888	-0.000253469	-0.0045608
0.0124069	2010-11-07 12:00:00	0.0962949	0.099043	0.00274815	0.0124069	-0.000905645	-0.0082551	-0.00762649	-0.00527016	-0.00107401	0.0169943	0.00598818	-0.0016463	0.0635776	0.00668286	0.0244621	-0.00179243	-0.0121188	0.00225986	0.00275757	-0.000561831	0	0	0.00424417	-0.00107963	-0.00274815
0.0124069	2010-11-07 12:30:00	0.098419	0.103622	0.00520331	0.0124069	-0.000984961	-0.00843875	-0.00782308	-0.00537168	-0.00107458	0.0171193	0.00603065	-0.001615	0.0675028	0.00687703	0.0256517	-0.0018553	-0.0117111	0.00230543	0.00277704	-0.000549259	0	0	0.00439924	-0.00202399	-0.00520331
0.0124069	2010-11-07 13:00:00	0.101959	0.106689	0.00472974	0.0124069	-0.00104426	-0.0085557	-0.00818152	-0.00548507	-0.00107401	0.0172551	0.0060745	-0.00158412	0.0702361	0.00705819	0.026925	-0.0019296	-0.0113159	0.00234701	0.00279824	-0.000536384	0	0	0.00433105	-0.00303656	-0.00472974
0.0124069	2010-11-07 13:30:00	0.104791	0.109363	0.00457195	0.0124069	-0.00109409	-0.00869073	-0.0086253	-0.00557704	-0.00107251	0.0173756	0.00611858	-0.00155306	0.0729695	0.00724922	0.0281534	-0.00202107	-0.0109648	0.00238469	0.00281716	-0.000523611	0	0	0.0040702	-0.00405953	-0.00457195
0.0124069	2010-11-07 14:00:00	0.10904	0.113288	0.00424814	0.0124069	-0.0011155	-0.00874675	-0.00913847	-0.00565093	-0.0010677	0.0174915	0.00616697	-0.00152122	0.0772255	0.00741376	0.0292638	-0.00212929	-0.0106827	0.00242013	0.00283507	-0.00051104	0	0	0.00365861	-0.00503068	-0.00424814
0.0124069	2010-11-07 14:30:00	0.114704	0.116369	0.00166459	0.0124069	-0.00114129	-0.00875995	-0.00958541	-0.0057232	-0.00106157	0.0175906	0.00621264	-0.00148795	0.0808198	0.00753613	0.0302517	-0.00223183	-0.0105259	0.00245428	0.00285254	-0.000497961	0	0	0.00314637	-0.00588722	-0.00166459
0.0124069	2010-11-07 15:00:00	0.11612	0.117648	0.00152748	0.0124069	-0.00118584	-0.00867709	-0.00993033	-0.00582895	-0.00105816	0.017672	0.00625452	-0.00145405	0.082617	0.00760937	0.0311155	-0.00232434	-0.0104635	0.00249028	0.0028704	-0.000484324	0	0	0.00258816	-0.00656974	-0.00152748
0.0124069	2010-11-07 15:30:00	0.115412	0.118476	0.00306332	0.0124069	-0.00122427	-0.00852917	-0.0102503	-0.00594092	-0.00106689	0.017765	0.00630181	-0.00142008	0.0838276	0.00769224	0.0318738	-0.00240854	-0.0105117	0.00252878	0.00288858	-0.000470384	0	0	0.0020393	-0.00702626	-0.00306332
0.0124069	2010-11-07 16:00:00	0.118953	0.121865	0.00291276	0.0124069	-0.00122288	-0.00834033	-0.0105437	-0.00606313	-0.00108344	0.0178275	0.00635418	-0.00138644	0.0874784	0.00771344	0.032533	-0.00249406	-0.0106642	0.00256517	0.00290527	-0.000456343	0	0	0.00155174	-0.0072158	-0.00291276
0.0124069	2010-11-07 16:30:00	0.124617	0.124095	-0.000522276	0.0124069	-0.00121533	-0.00812408	-0.0107742	-0.0061665	-0.00110254	0.0178482	0.00640539	-0.00135121	0.0896064	0.00774716	0.0331905	-0.00257368	-0.0109427	0.00260296	0.00292045	-0.000442047	0	0	0.00117036	-0.00711144	0.000522276
0.0124069	2010-11-07 17:00:00	0.127449	0.124424	-0.0030249	0.0124069	-0.00125515	-0.00774834	-0.0109384	-0.00630851	-0.00112734	0.0178978	0.00646443	-0.00131486	0.0895876	0.00772187	0.0335922	-0.00263629	-0.0112975	0.00264384	0.00293605	-0.000427245	0	0	0.000929708	-0.00670256	0.0030249
0.0124069	2010-11-07 17:30:00	0.126033	0.12713	0.00109712	0.0124069	-0.00129059	-0.00744388	-0.0110883	-0.00645203	-0.0011545	0.0179698	0.00653049	-0.00127807	0.0917156	0.0077262	0.0338201	-0.00268891	-0.0117248	0.00268648	0.00295241	-0.000412241	0	0	0.000851513	-0.00599606	-0.00109712
0.0124069	2010-11-07 18:00:00	0.126033	0.128274	0.00224069	0.0124069	-0.00128867	-0.00726676	-0.0112341	-0.00659841	-0.00118756	0.0180028	0.00660153	-0.00124062	0.0920089	0.00771199	0.0340714	-0.00273589	-0.01221	0.00273442	0.00296839	-0.000397339	0	0	0.000943123	-0.00501638	-0.00224069
0.0124069	2010-11-07 18:30:00	0.126741	0.129787	0.00304564	0.0124069	-0.00131902	-0.00717678	-0.0113929	-0.00672824	-0.00122759	0.0180131	0.00668067	-0.00120369	0.0925954	0.00773174	0.0341084	-0.00277427	-0.0127048	0.00278247	0.00298503	-0.000382438	0	0	0.00119697	-0.00380445	-0.00304564
0.0124069	2010-11-07 19:00:00	0.132405	0.130895	-0.00151058	0.0124069	-0.0013406	-0.00691058	-0.0116275	-0.00684338	-0.00126834	0.0180599	0.00677791	-0.00116678	0.092321	0.00768549	0.0341147	-0.00280126	-0.0131543	0.00283438	0.00299969	-0.000367994	0	0	0.00159111	-0.00241537	0.00151058
0.0124069	2010-11-07 19:30:00	0.135238	0.13348	-0.00175747	0.0124069	-0.0013692	-0.00663088	-0.0118195	-0.00698841	-0.0013063	0.0181224	0.00687719	-0.00112929	0.0932008	0.00764333	0.0340868	-0.00281121	-0.0135209	0.00288794	0.00300909	-0.000354159	0	0	0.00209085	-0.000915203	0.00175747
0.0124069	2010-11-07 20:00:00	0.128865	0.13383	0.00496434	0.0124069	-0.00139217	-0.00657144	-0.0119944	-0.00710706	-0.00134629	0.0181919	0.00698245	-0.00109238	0.0917344	0.00767826	0.0340913	-0.00282674	-0.0138139	0.0029386	0.00301671	-0.000340981	0	0	0.00265124	0.000623126	-0.00496434
0.0124069	2010-11-07 20:30:00	0.133822	0.13607	0.00224872	0.0124069	-0.00144973	-0.00672455	-0.0122432	-0.00723143	-0.00138836	0.0182596	0.00709673	-0.00105605	0.0922834	0.00779462	0.0340759	-0.00282683	-0.0139622	0.00299366	0.00302517	-0.00032821	0	0	0.00322037	0.00212439	-0.00224872
0.0124069	2010-11-07 21:00:00	0.135946	0.138321	0.0023748	0.0124069	-0.00144603	-0.00694496	-0.01252	-0.00732482	-0.00143071	0.0183237	0.00722286	-0.00101883	0.0929451	0.00796181	0.0338788	-0.00283099	-0.0139295	0.00304897	0.00303487	-0.00031574	0	0	0.00374318	0.00351581	-0.0023748
0.0124069	2010-11-07 21:30:00	0.138778	0.139311	0.000533531	0.0124069	-0.00150429	-0.00717278	-0.0127753	-0.00741393	-0.00146896	0.0183672	0.00734885	-0.000981497	0.092321	0.00812201	0.0339147	-0.00282805	-0.0137605	0.0031013	0.00304088	-0.00030317	0	0	0.00416543	0.00473168	-0.000533531
0.0124069	2010-11-07 22:00:00	0.14161	0.138841	-0.00276946	0.0124069	-0.00154358	-0.00738414	-0.0130817	-0.00750547	-0.00150315	0.0183563	0.00747871	-0.000945365	0.0904674	0.00829618	0.0340326	-0.0028181	-0.0134776	0.00315267	0.00304467	-0.000290855	0	0	0.00443771	0.00571743	0.00276946
0.0124069	2010-11-07 22:30:00	0.142318	0.141067	-0.00125115	0.0124069	-0.0015678	-0.00753652	-0.0134136	-0.00754445	-0.001534	0.0183145	0.00761121	-0.000909206	0.0914224	0.00846216	0.0343522	-0.00281691	-0.0131017	0.00320056	0.00304807	-0.000278892	0	0	0.00451904	0.00643296	0.00125115
0.0124069	2010-11-07 23:00:00	0.142318	0.144887	0.00256915	0.0124069	-0.00155851	-0.00757254	-0.0136885	-0.00762855	-0.00156177	0.0182379	0.00774201	-0.000872572	0.0938249	0.00860405	0.0350797	-0.00282968	-0.0125636	0.0032484	0.00305111	-0.00026693	0	0	0.00437995	0.00685492	-0.00256915
0.0124069	2010-11-07 23:30:00	0.140902	0.147288	0.00638585	0.0124069	-0.00159569	-0.00753904	-0.0139203	-0.00771092	-0.00159332	0.0181814	0.00787477	-0.000836236	0.0950355	0.00891434	0.0357822	-0.00284699	-0.0119395	0.00329315	0.00305412	-0.000255018	0	0	0.00400468	0.00697775	-0.00638585
0.0124069	2010-11-08	0.144442	0.150466	0.00602321	0.0124069	-0.00164587	-0.0075755	-0.0141401	-0.00776469	-0.00162209	0.0181302	0.00800376	-0.00080034	0.0974756	0.00925835	0.0365314	-0.00287417	-0.0112787	0.00334067	0.00305645	-0.000242496	0	0	0.00339253	0.00681356	-0.00602321
0.0124069	2010-11-08 00:30:00	0.146566	0.152754	0.0061877	0.0124069	-0.00166062	-0.00771957	-0.014367	-0.00780845	-0.00165241	0.0180936	0.00813155	-0.000765163	0.0995848	0.00963777	0.037251	-0.00291138	-0.0106344	0.00338865	0.00305941	-0.000229417	0	0	0.00255807	0.00639075	-0.0061877
0.0124069	2010-11-08 01:00:00	0.150107	0.154236	0.00412953	0.0124069	-0.00169342	-0.00797481	-0.0145821	-0.00782489	-0.00168137	0.0180813	0.00826068	-0.000730397	0.10142	0.00984614	0.038126	-0.00296988	-0.010014	0.00343925	0.00306093	-0.000215677	0	0	0.00153046	0.00575156	-0.00412953
0.0124069	2010-11-08 01:30:00	0.152939	0.155457	0.00251827	0.0124069	-0.00169606	-0.00825095	-0.0148837	-0.00786916	-0.0017156	0.0180701	0.00839135	-0.000695925	0.103198	0.00998972	0.0393544	-0.00302687	-0.00946749	0.0034915	0.00306164	-0.000201076	0	0	0.000351737	0.00494875	-0.00251827
0.0124069	2010-11-08 02:00:00	0.154355	0.156346	0.00199069	0.0124069	-0.0016957	-0.00849774	-0.0150901	-0.00787216	-0.00175008	0.0180178	0.00853115	-0.000662049	0.104739	0.0101456	0.0406773	-0.00310126	-0.00903445	0.00353938	0.00306164	-0.000185969	0	0	-0.000925721	0.0040417	-0.00199069
0.0124069	2010-11-08 02:30:00	0.162143	0.16414	0.00199698	0.0124069	-0.00169887	-0.00851761	-0.0152009	-0.00780351	-0.00178144	0.0179627	0.00866872	-0.000628312	0.112864	0.0103002	0.0421244	-0.00318837	-0.00869657	0.00358696	0.00306207	-0.000170152	0	0	-0.00224234	0.00309221	-0.00199698
0.0124069	2010-11-08 03:00:00	0.162852	0.166755	0.00390319	0.0124069	-0.00167939	-0.00834063	-0.0152721	-0.00769904	-0.0018152	0.0179577	0.00880029	-0.000595207	0.115947	0.0103679	0.043264	-0.00328102	-0.00848214	0.00363965	0.00306359	-0.000153218	0	0	-0.00353492	0.00216026	-0.00390319
0.0124069	2010-11-08 03:30:00	0.164976	0.168075	0.00309952	0.0124069	-0.00178695	-0.00820278	-0.0152707	-0.00759686	-0.00185204	0.0179397	0.00892225	-0.00056333	0.118369	0.0103106	0.044024	-0.00337507	-0.00842563	0.003687	0.00306519	-0.000135373	0	0	-0.00474043	0.0013002	-0.00309952
0.0124069	2010-11-08 04:00:00	0.165684	0.168391	0.00270678	0.0124069	-0.00179273	-0.00814735	-0.0154687	-0.00748969	-0.00188731	0.0179396	0.00903858	-0.000532568	0.119854	0.010194	0.0447949	-0.00346337	-0.00849659	0.00373042	0.00306985	-0.000116768	0	0	-0.00579966	0.000557358	-0.00270678
0.0124069	2010-11-08 04:30:00	0.164976	0.168152	0.00317627	0.0124069	-0.00177396	-0.00813904	-0.0156779	-0.0073366	-0.00192254	0.0179899	0.00916282	-0.00050187	0.120771	0.0100564	0.0453003	-0.00355192	-0.00868877	0.003773	0.00307664	-9.7351e-05	0	0	-0.00666069	-3.44364e-05	-0.00317627
0.0124069	2010-11-08 05:00:00	0.164976	0.170317	0.00534136	0.0124069	-0.00175326	-0.00800298	-0.0158556	-0.00718696	-0.00195466	0.0180284	0.00928809	-0.000471562	0.124129	0.00982903	0.045494	-0.00364978	-0.00906426	0.00381356	0.00308115	-7.71244e-05	0	0	-0.00728182	-0.000454563	-0.00534136
0.0124069	2010-11-08 05:30:00	0.164976	0.170463	0.0054874	0.0124069	-0.00172922	-0.00785283	-0.0159797	-0.00705201	-0.00198508	0.0180701	0.00940303	-0.000442001	0.125283	0.00959849	0.0455094	-0.00370235	-0.00960832	0.00384547	0.00308494	-5.64937e-05	0	0	-0.00763381	-0.000696278	-0.0054874
0.0124069	2010-11-08 06:00:00	0.162852	0.167116	0.00426454	0.0124069	-0.00175009	-0.00774329	-0.0158612	-0.00694839	-0.00200852	0.0181322	0.00951237	-0.000412936	0.122862	0.00935397	0.0450936	-0.00372931	-0.0102541	0.00387643	0.00309074	-3.59144e-05	0	0	-0.00770147	-0.000766463	-0.00426454
0.0124069	2010-11-08 06:30:00	0.158603	0.165131	0.00652794	0.0124069	-0.00173923	-0.00772402	-0.0157722	-0.00683033	-0.00203809	0.0182544	0.0096244	-0.000384038	0.121688	0.00916414	0.0443102	-0.00374481	-0.0109031	0.00390425	0.00309832	-1.51324e-05	0	0	-0.00748429	-0.000684504	-0.00652794
0.0124069	2010-11-08 07:00:00	0.157895	0.164009	0.00611382	0.0124069	-0.00167027	-0.00776241	-0.0156746	-0.00671629	-0.00206501	0.0184018	0.00972899	-0.000355403	0.121064	0.00889312	0.0434681	-0.00374597	-0.0115246	0.00392547	0.00310602	5.49687e-06	0	0	-0.0069963	-0.000480409	-0.00611382
0.0124069	2010-11-08 07:30:00	0.152939	0.160403	0.0074639	0.0124069	-0.00163394	-0.0078552	-0.015482	-0.00666651	-0.00208845	0.0185493	0.00982778	-0.000327195	0.117688	0.00864427	0.0425731	-0.00371859	-0.0121417	0.00394313	0.00311511	2.61275e-05	0	0	-0.00626507	-0.000192333	-0.0074639
0.0124069	2010-11-08 08:00:00	0.148691	0.155747	0.00705687	0.0124069	-0.00162237	-0.00796251	-0.0152651	-0.0066554	-0.0021084	0.0187132	0.00993362	-0.000299512	0.113176	0.00845444	0.0414223	-0.0036657	-0.0127169	0.00395945	0.00312423	4.66054e-05	0	0	-0.00532995	0.000136299	-0.00705687
0.0124069	2010-11-08 08:30:00	0.147275	0.155898	0.0086235	0.0124069	-0.0015787	-0.00817268	-0.0149713	-0.00663766	-0.00212576	0.0189217	0.0100319	-0.000272616	0.112883	0.00840771	0.0404235	-0.00360001	-0.0132109	0.00397176	0.00313388	6.69291e-05	0	0	-0.0042397	0.000459893	-0.0086235
0.0124069	2010-11-08 09:00:00	0.145858	0.152488	0.0066296	0.0124069	-0.00150868	-0.00858	-0.0146015	-0.00664875	-0.00213916	0.0191674	0.0101271	-0.000246399	0.10892	0.00842169	0.0394231	-0.00352734	-0.0136267	0.00398156	0.0031476	8.67459e-05	0	0	-0.00304962	0.000733817	-0.0066296
0.0124069	2010-11-08 09:30:00	0.143734	0.150317	0.00658262	0.0124069	-0.00154166	-0.00912235	-0.0142601	-0.00667355	-0.00214958	0.0194318	0.0102165	-0.000220535	0.106518	0.00844554	0.0383189	-0.00344594	-0.0139649	0.00399119	0.00316166	0.000106006	0	0	-0.00181832	0.000917391	-0.00658262
0.0124069	2010-11-08 10:00:00	0.14161	0.147151	0.00554136	0.0124069	-0.00150675	-0.00971361	-0.0140485	-0.00670195	-0.00215274	0.0197038	0.0103026	-0.000195179	0.102905	0.00843446	0.037601	-0.00335465	-0.0141989	0.00399556	0.00317779	0.000124757	0	0	-0.000604342	0.000976569	-0.00554136
0.0124069	2010-11-08 10:30:00	0.14161	0.145389	0.00377863	0.0124069	-0.00149464	-0.0101328	-0.0137849	-0.00673297	-0.00214732	0.0200116	0.010387	-0.000170429	0.100171	0.00843855	0.0372739	-0.00327081	-0.0143278	0.00399774	0.00319719	0.000142801	0	0	0.000537076	0.0008862	-0.00377863
0.0124069	2010-11-08 11:00:00	0.140902	0.14617	0.00526752	0.0124069	-0.00145885	-0.0104463	-0.0136135	-0.00674615	-0.00214086	0.0203737	0.0104658	-0.000145879	0.0998781	0.00847083	0.0371297	-0.00321109	-0.0143567	0.00399719	0.003217	0.000160694	0	0	0.00155714	0.000631742	-0.00526752
0.0124069	2010-11-08 11:30:00	0.144442	0.149099	0.00465659	0.0124069	-0.00145201	-0.0107315	-0.0134944	-0.00671994	-0.00213205	0.0207445	0.0105359	-0.000121361	0.101713	0.00852552	0.0372197	-0.00315841	-0.014277	0.00399455	0.00324022	0.000178841	0	0	0.00241612	0.000210353	-0.00465659
0.0124069	2010-11-08 12:00:00	0.144442	0.14895	0.00450817	0.0124069	-0.00146113	-0.0110704	-0.0132965	-0.00669894	-0.00211483	0.0210882	0.0105998	-9.77242e-05	0.100777	0.00858598	0.0372972	-0.00311867	-0.014115	0.00399072	0.00326499	0.000196376	0	0	0.00308547	-0.000368679	-0.00450817
0.0124069	2010-11-08 12:30:00	0.14515	0.149192	0.00404135	0.0124069	-0.00150814	-0.0113475	-0.0132093	-0.00667097	-0.00209833	0.0214085	0.010658	-7.43143e-05	0.100795	0.00863103	0.0372585	-0.00309322	-0.013913	0.00397691	0.00329235	0.000213661	0	0	0.00354925	-0.00108423	-0.00404135
0.0124069	2010-11-08 13:00:00	0.145858	0.149534	0.00367557	0.0124069	-0.00150657	-0.0114576	-0.0132566	-0.00665954	-0.00207287	0.0217266	0.0107117	-5.24978e-05	0.101089	0.0086662	0.0374043	-0.00308479	-0.0137877	0.00395864	0.00331775	0.000230996	0	0	0.00380467	-0.00190431	-0.00367557
0.0124069	2010-11-08 13:30:00	0.144442	0.149335	0.0048931	0.0124069	-0.00151552	-0.0115424	-0.0133621	-0.00663594	-0.00204349	0.0220562	0.0107599	-3.16025e-05	0.101089	0.00873221	0.0376277	-0.00309058	-0.0137168	0.00393731	0.00334244	0.000248179	0	0	0.00386201	-0.0027877	-0.0048931
0.0124069	2010-11-08 14:00:00	0.14515	0.149668	0.0045174	0.0124069	-0.00151113	-0.0117303	-0.0135073	-0.0066021	-0.00201331	0.0224133	0.0108003	-1.04252e-05	0.102006	0.00875196	0.0378402	-0.00310201	-0.0136809	0.00391645	0.00336719	0.000265514	0	0	0.00374349	-0.00368623	-0.0045174
0.0124069	2010-11-08 14:30:00	0.145858	0.150138	0.00427915	0.0124069	-0.00149938	-0.0119678	-0.0136075	-0.00656129	-0.00198425	0.0228246	0.0108357	1.10343e-05	0.103236	0.00871558	0.0380635	-0.00311053	-0.0137279	0.00389281	0.00339343	0.000283002	0	0	0.00348156	-0.00454747	-0.00427915
0.0124069	2010-11-08 15:00:00	0.146566	0.149431	0.00286489	0.0124069	-0.00149692	-0.0121717	-0.0135803	-0.00649373	-0.00195676	0.0232536	0.0108734	3.16593e-05	0.103217	0.00859345	0.0383381	-0.00312339	-0.0138415	0.00386251	0.00341994	0.000300694	0	0	0.00311642	-0.00531786	-0.00286489
0.0124069	2010-11-08 15:30:00	0.145858	0.148871	0.0030125	0.0124069	-0.00149692	-0.012337	-0.0135601	-0.00642169	-0.0019303	0.0236963	0.0109091	5.0796e-05	0.10351	0.00841518	0.0384931	-0.00313768	-0.014066	0.00382838	0.00344459	0.000319096	0	0	0.00269311	-0.00594599	-0.0030125
0.0124069	2010-11-08 16:00:00	0.145858	0.148871	0.00301224	0.0124069	-0.0014778	-0.0125736	-0.0135104	-0.00632899	-0.00190889	0.024195	0.0109396	6.92017e-05	0.104427	0.00821282	0.0385256	-0.00315906	-0.0144216	0.00379417	0.00346979	0.000338208	0	0	0.00225821	-0.00638591	-0.00301224
0.0124069	2010-11-08 16:30:00	0.145858	0.149217	0.003359	0.0124069	-0.00147324	-0.0128033	-0.0134381	-0.00623366	-0.00189318	0.0247395	0.0109636	8.68589e-05	0.1056	0.00801046	0.0384014	-0.00317607	-0.0148422	0.00375687	0.00349724	0.00035757	0	0	0.00185651	-0.00660023	-0.003359
0.0124069	2010-11-08 17:00:00	0.143026	0.146719	0.00369259	0.0124069	-0.0014778	-0.0131346	-0.0133806	-0.0061392	-0.00188153	0.0253032	0.0109842	0.000103293	0.104097	0.00780666	0.0379405	-0.00318311	-0.0153124	0.00371828	0.00352644	0.000376883	0	0	0.00152777	-0.00656276	-0.00369259
0.0124069	2010-11-08 17:30:00	0.140194	0.144597	0.00440348	0.0124069	-0.00149044	-0.0133753	-0.0133462	-0.00603985	-0.00186993	0.0259346	0.0109968	0.000118146	0.102886	0.00756792	0.0371697	-0.00317729	-0.0158605	0.00368065	0.00355666	0.0003965	0	0	0.00130386	-0.00626066	-0.00440348
0.0124069	2010-11-08 18:00:00	0.136654	0.142063	0.00540902	0.0124069	-0.00146184	-0.0137333	-0.0133278	-0.00594778	-0.00186295	0.0265881	0.0109989	0.000131309	0.10107	0.00728414	0.0363709	-0.00315995	-0.0164574	0.00364462	0.00359176	0.00041632	0	0	0.00120643	-0.00569566	-0.00540902
0.0124069	2010-11-08 18:30:00	0.13453	0.138028	0.00349791	0.0124069	-0.00144745	-0.0140181	-0.0132858	-0.00586595	-0.00186149	0.0272531	0.0109977	0.00014197	0.0974192	0.00698349	0.0354822	-0.00312565	-0.0170851	0.00360382	0.00363135	0.000436495	0	0	0.00124536	-0.00488449	-0.00349791
0.0124069	2010-11-08 19:00:00	0.131697	0.136019	0.00432206	0.0124069	-0.00142622	-0.0144057	-0.0132224	-0.0057778	-0.00185587	0.0279047	0.0109861	0.000151785	0.095622	0.0066855	0.0344772	-0.00307983	-0.0177007	0.00356384	0.00367367	0.000456669	0	0	0.001418	-0.00385827	-0.00432206
0.0124069	2010-11-08 19:30:00	0.128865	0.134678	0.00581244	0.0124069	-0.00137675	-0.0145897	-0.0130862	-0.00568215	-0.00185314	0.0285784	0.0109716	0.000161434	0.0938061	0.00639883	0.0334659	-0.00301559	-0.0182774	0.00352133	0.003723	0.00047674	0	0	0.00170936	-0.00266096	-0.00581244
0.0124069	2010-11-08 20:00:00	0.126741	0.131755	0.00501401	0.0124069	-0.0013692	-0.0147566	-0.0128337	-0.00559128	-0.00185153	0.0292736	0.0109449	0.000170368	0.0901741	0.00613456	0.032298	-0.00294277	-0.0188038	0.00348006	0.0037786	0.000496456	0	0	0.00209323	-0.00134689	-0.00501401
0.0124069	2010-11-08 20:30:00	0.125325	0.128996	0.00367122	0.0124069	-0.00135727	-0.0149896	-0.0126269	-0.00551717	-0.00185498	0.029905	0.0109121	0.000178583	0.0868355	0.00590402	0.0309579	-0.00285861	-0.0192489	0.00343827	0.00383908	0.000515766	0	0	0.00253404	2.24324e-05	-0.00367122
0.0124069	2010-11-08 21:00:00	0.123201	0.126314	0.00311361	0.0124069	-0.00133586	-0.0153025	-0.0124231	-0.00543828	-0.00185686	0.0305156	0.0108693	0.000185667	0.0835156	0.00573804	0.0296737	-0.00276729	-0.0196662	0.0033925	0.0039009	0.000534571	0	0	0.00298952	0.0013821	-0.00311361
0.0124069	2010-11-08 21:30:00	0.117536	0.122685	0.0051485	0.0124069	-0.00131463	-0.0156121	-0.0122263	-0.0053809	-0.00185545	0.0310785	0.0108233	0.000190894	0.0792596	0.00561012	0.0284346	-0.00267321	-0.0200056	0.00334281	0.00397171	0.00055312	0	0	0.00341378	0.00266781	-0.0051485
0.0124069	2010-11-08 22:00:00	0.115412	0.120263	0.00485065	0.0124069	-0.00129341	-0.0157851	-0.0120876	-0.00536119	-0.00184795	0.0316129	0.0107738	0.000195539	0.0762517	0.0055564	0.0272125	-0.00257479	-0.0202883	0.00329305	0.00404653	0.000571266	0	0	0.00376074	0.00381993	-0.00485065
0.0124069	2010-11-08 22:30:00	0.113996	0.118053	0.00405702	0.0124069	-0.00127235	-0.0158924	-0.011917	-0.00534019	-0.0018373	0.032128	0.0107118	0.000199131	0.0732251	0.0056082	0.026265	-0.00247073	-0.0204867	0.00324038	0.0041215	0.000589055	0	0	0.00398752	0.00478717	-0.00405702
0.0124069	2010-11-08 23:00:00	0.113288	0.115474	0.00218634	0.0124069	-0.00124831	-0.0159323	-0.0117226	-0.00534518	-0.00182244	0.0326046	0.0106447	0.000202375	0.0698865	0.00574985	0.0255066	-0.00236961	-0.0206725	0.00319257	0.00419978	0.000606186	0	0	0.00405768	0.00552977	-0.00218634
0.0124069	2010-11-08 23:30:00	0.11258	0.114297	0.00171743	0.0124069	-0.0012341	-0.0158804	-0.0115265	-0.00533887	-0.00180759	0.0331205	0.0105751	0.000205624	0.0680893	0.00593823	0.024832	-0.00227995	-0.0208176	0.00314735	0.00427842	0.000623064	0	0	0.00394397	0.00602183	-0.00171743
0.0124069	2010-11-09	0.111872	0.114104	0.00223178	0.0124069	-0.00120604	-0.0161331	-0.0113451	-0.00534377	-0.00179212	0.0336255	0.0104982	0.000208602	0.067484	0.00609	0.0246958	-0.00220158	-0.0208675	0.00310351	0.00435749	0.000639994	0	0	0.00363044	0.00625261	-0.00223178
0.0124069	2010-11-09 00:30:00	0.109748	0.112244	0.00249608	0.0124069	-0.00119603	-0.0164045	-0.0111455	-0.00534302	-0.00177491	0.0341334	0.0104244	0.0002117	0.0653372	0.0062755	0.0248866	-0.00213351	-0.0209289	0.00306055	0.00443646	0.000656771	0	0	0.00311381	0.0062269	-0.00249608
0.0124069	2010-11-09 01:00:00	0.111164	0.113433	0.00226876	0.0124069	-0.00119866	-0.0167087	-0.0109854	-0.00528494	-0.00175581	0.0346023	0.0103531	0.000214292	0.066623	0.0064063	0.0252962	-0.00209672	-0.0210167	0.00302199	0.00451432	0.000673193	0	0	0.00240387	0.00596413	-0.00226876
0.0124069	2010-11-09 01:30:00	0.11258	0.116582	0.00400223	0.0124069	-0.0011706	-0.0166531	-0.0108722	-0.00524291	-0.00173643	0.0350146	0.0102826	0.000215126	0.0696308	0.00651037	0.0260904	-0.00208267	-0.0210953	0.00298385	0.00459177	0.000689311	0	0	0.00152313	0.00549662	-0.00400223
0.0124069	2010-11-09 02:00:00	0.115412	0.117667	0.00225446	0.0124069	-0.00117637	-0.0164761	-0.0107259	-0.00521842	-0.00171459	0.0354282	0.0102024	0.000214853	0.0708414	0.00663107	0.0268721	-0.00209288	-0.0212169	0.00294522	0.00466775	0.000705531	0	0	0.000505465	0.00486695	-0.00225446
0.0124069	2010-11-09 02:30:00	0.116828	0.119464	0.0026361	0.0124069	-0.0012148	-0.0163789	-0.0106807	-0.00519655	-0.00169054	0.03582	0.0101181	0.000214439	0.0732627	0.00682066	0.0275638	-0.00212011	-0.0213569	0.00290816	0.0047476	0.000721803	0	0	-0.000605875	0.00412462	-0.0026361
0.0124069	2010-11-09 03:00:00	0.118244	0.120269	0.00202464	0.0124069	-0.00119357	-0.0163344	-0.0107163	-0.00514814	-0.00166409	0.0361203	0.0100324	0.00021359	0.0750975	0.00700904	0.0281546	-0.00216442	-0.021549	0.00287813	0.00482627	0.000738583	0	0	-0.00176088	0.0033225	-0.00202464
0.0124069	2010-11-09 03:30:00	0.119661	0.121572	0.00191132	0.0124069	-0.00120305	-0.0161684	-0.0107127	-0.00509568	-0.00163768	0.0363696	0.00994276	0.000211416	0.0774812	0.00711046	0.0287084	-0.00222153	-0.0217397	0.00285247	0.00490445	0.000755665	0	0	-0.00290583	0.0025131	-0.00191132
0.0124069	2010-11-09 04:00:00	0.117536	0.120795	0.00325841	0.0124069	-0.00119058	-0.0158245	-0.0107874	-0.00503475	-0.0016133	0.0365938	0.00985317	0.000207987	0.0777932	0.0070589	0.0293334	-0.00227558	-0.0220673	0.00282951	0.0049795	0.000773308	0	0	-0.00398645	0.00174503	-0.00325841
0.0124069	2010-11-09 04:30:00	0.116828	0.120668	0.00384016	0.0124069	-0.00119621	-0.0154537	-0.0108135	-0.00496023	-0.00158976	0.0367182	0.00976821	0.000204115	0.0787106	0.00685823	0.0300375	-0.00232559	-0.0224568	0.00281038	0.00504968	0.000791557	0	0	-0.00495121	0.00105994	-0.00384016
0.0124069	2010-11-09 05:00:00	0.121785	0.123112	0.00132743	0.0124069	-0.00115375	-0.0151724	-0.0107661	-0.00484239	-0.00156844	0.0367887	0.00968274	0.000199744	0.0820493	0.00660118	0.0307184	-0.00238546	-0.022899	0.00278723	0.0051194	0.00081016	0	0	-0.0057542	0.000490111	-0.00132743
0.0124069	2010-11-09 05:30:00	0.123201	0.125155	0.00195419	0.0124069	-0.00111322	-0.0147873	-0.0106613	-0.00473095	-0.00155231	0.0368293	0.0096046	0.000195135	0.0847638	0.00635787	0.0311959	-0.00244242	-0.0233957	0.00276246	0.00519422	0.000828966	0	0	-0.00635779	5.67546e-05	-0.00195419
0.0124069	2010-11-09 06:00:00	0.124617	0.124674	5.69798e-05	0.0124069	-0.00114848	-0.0145122	-0.0104728	-0.00463964	-0.00153722	0.0368199	0.00953062	0.000189877	0.0853504	0.00622273	0.0310017	-0.00249071	-0.0239367	0.00273946	0.00526734	0.000848127	0	0	-0.00673463	-0.000230742	-5.69798e-05
0.0124069	2010-11-09 06:30:00	0.120369	0.123307	0.00293805	0.0124069	-0.00116287	-0.0142783	-0.0103744	-0.00455802	-0.00152383	0.0367545	0.00945326	0.000183174	0.0853504	0.00612011	0.0302742	-0.00252329	-0.024494	0.00272005	0.00533499	0.000867593	0	0	-0.00686902	-0.000374785	-0.00293805
0.0124069	2010-11-09 07:00:00	0.115412	0.118795	0.00338281	0.0124069	-0.00115849	-0.0142222	-0.0103104	-0.00449239	-0.00151156	0.0366588	0.00937034	0.000175324	0.0822862	0.00602326	0.0293233	-0.00253303	-0.0250714	0.00270461	0.00540453	0.000887464	0	0	-0.00675763	-0.000388711	-0.00338281
0.0124069	2010-11-09 07:30:00	0.109748	0.113202	0.0034546	0.0124069	-0.00113217	-0.0139898	-0.0103246	-0.00445167	-0.00150279	0.0365503	0.00929628	0.000167065	0.0777556	0.00588282	0.0282966	-0.00252424	-0.0255977	0.00269355	0.00547319	0.000907689	0	0	-0.00640942	-0.000295244	-0.0034546
0.0124069	2010-11-09 08:00:00	0.107624	0.11085	0.00322675	0.0124069	-0.00110146	-0.013804	-0.0103531	-0.00446709	-0.00149322	0.0364001	0.00921818	0.000158153	0.0759397	0.00571274	0.0275787	-0.0024884	-0.026037	0.00268295	0.00553884	0.00092776	0	0	-0.00584493	-0.000124418	-0.00322675
0.0124069	2010-11-09 08:30:00	0.105499	0.108953	0.00345368	0.0124069	-0.00104024	-0.0136906	-0.0102288	-0.00449321	-0.00148124	0.036264	0.00914268	0.00014962	0.0738493	0.00563518	0.0270933	-0.00243557	-0.0264377	0.00267327	0.00560505	0.000947223	0	0	-0.00509485	8.88764e-05	-0.00345368
0.0124069	2010-11-09 09:00:00	0.106916	0.108674	0.00175797	0.0124069	-0.00101637	-0.0138115	-0.00994317	-0.0045327	-0.00147124	0.0361109	0.00907249	0.000140847	0.0732439	0.0056294	0.02658	-0.00237706	-0.0267745	0.00266941	0.00567064	0.000966279	0	0	-0.00419816	0.000307531	-0.00175797
0.0124069	2010-11-09 09:30:00	0.106208	0.10825	0.00204285	0.0124069	-0.000984784	-0.0139858	-0.00961847	-0.00458917	-0.00146685	0.0359463	0.00900394	0.000132004	0.0723266	0.00571636	0.0259812	-0.00231286	-0.0269868	0.00266901	0.00573333	0.000984472	0	0	-0.0031998	0.000494871	-0.00204285
0.0124069	2010-11-09 10:00:00	0.104083	0.106604	0.00252061	0.0124069	-0.00100391	-0.0141544	-0.00930077	-0.00467371	-0.00146355	0.0357822	0.00893469	0.000123335	0.0701798	0.00580911	0.0254075	-0.00225028	-0.0271296	0.00267089	0.00579474	0.00100201	0	0	-0.00214806	0.00061717	-0.00252061
0.0124069	2010-11-09 10:30:00	0.101959	0.105256	0.00329684	0.0124069	-0.00101128	-0.0141907	-0.0090986	-0.00479959	-0.0014579	0.0355943	0.00886535	0.00011347	0.0680705	0.00593269	0.0250229	-0.0021976	-0.0270983	0.00267851	0.00585239	0.00101914	0	0	-0.00109188	0.000645885	-0.00329684
0.0124069	2010-11-09 11:00:00	0.101251	0.104468	0.00321706	0.0124069	-0.00100006	-0.0141646	-0.00904284	-0.00491887	-0.00145266	0.0354272	0.00879772	0.000103996	0.0662921	0.00607603	0.02493	-0.00215647	-0.0269414	0.00268599	0.00590823	0.00103561	0	0	-7.81314e-05	0.000559514	-0.00321706
0.0124069	2010-11-09 11:30:00	0.103375	0.107156	0.00378011	0.0124069	-0.000983214	-0.0141149	-0.00901258	-0.00502868	-0.0014413	0.0351957	0.00872852	9.49707e-05	0.0677961	0.00621792	0.0252062	-0.00212802	-0.0266846	0.00269222	0.00596322	0.00105127	0	0	0.000850879	0.000344986	-0.00378011
0.0124069	2010-11-09 12:00:00	0.104083	0.108599	0.00451524	0.0124069	-0.000968293	-0.0140647	-0.00899311	-0.0051399	-0.00142244	0.0349271	0.00866588	8.53528e-05	0.0681081	0.00637812	0.0256358	-0.00210675	-0.0263518	0.00269885	0.00601506	0.00106622	0	0	0.00165965	-1.44763e-06	-0.00451524
0.0124069	2010-11-09 12:30:00	0.108332	0.111122	0.00278997	0.0124069	-0.00101848	-0.013998	-0.00892489	-0.00522283	-0.00140197	0.0346454	0.00860524	7.56574e-05	0.0696308	0.00654675	0.0261508	-0.00209832	-0.0259701	0.00270508	0.00606126	0.00108102	0	0	0.00232128	-0.000473873	-0.00278997
0.0124069	2010-11-09 13:00:00	0.10904	0.113437	0.00439739	0.0124069	-0.00103479	-0.0139277	-0.00894207	-0.00531499	-0.00138188	0.0343837	0.00854922	6.56388e-05	0.0711347	0.00670695	0.026765	-0.00210565	-0.02554	0.00271211	0.00610333	0.00109501	0	0	0.00281869	-0.00105691	-0.00439739
0.0124069	2010-11-09 13:30:00	0.111872	0.115465	0.00359333	0.0124069	-0.00107005	-0.0138646	-0.00903503	-0.00539466	-0.00136368	0.0341594	0.00849962	5.6167e-05	0.0726574	0.00687414	0.0273963	-0.00213297	-0.0251106	0.0027175	0.00614198	0.00110864	0	0	0.00314535	-0.00172642	-0.00359333
0.0124069	2010-11-09 14:00:00	0.113288	0.117666	0.00437763	0.0124069	-0.00109637	-0.0138997	-0.00924885	-0.00545333	-0.00134561	0.0339096	0.00845263	4.66762e-05	0.0747666	0.00701049	0.0281175	-0.00217574	-0.0247047	0.00272555	0.00617759	0.00112207	0	0	0.00330528	-0.00245077	-0.00437763
0.0124069	2010-11-09 14:30:00	0.113996	0.119031	0.00503462	0.0124069	-0.00111286	-0.0138684	-0.00952507	-0.00549784	-0.00132948	0.0336297	0.00840943	3.67499e-05	0.0762893	0.00712443	0.02882	-0.00222144	-0.0243301	0.0027348	0.00620899	0.00113561	0	0	0.00331244	-0.00319245	-0.00503462
0.0124069	2010-11-09 15:00:00	0.114704	0.120914	0.00620956	0.0124069	-0.00115339	-0.0137798	-0.00974783	-0.00554018	-0.00131463	0.033382	0.00837059	2.61583e-05	0.0783985	0.00717936	0.0295242	-0.00227707	-0.0239675	0.00274046	0.00623736	0.00114929	0	0	0.0031895	-0.00391015	-0.00620956
0.0124069	2010-11-09 15:30:00	0.117536	0.123057	0.00552056	0.0124069	-0.00116971	-0.0135855	-0.0100098	-0.00558859	-0.00129996	0.0331415	0.00833218	1.61689e-05	0.080801	0.00720055	0.0302438	-0.00233123	-0.0236741	0.00274221	0.00626352	0.00116293	0	0	0.00296613	-0.00456108	-0.00552056
0.0124069	2010-11-09 16:00:00	0.118953	0.123952	0.00499982	0.0124069	-0.001182	-0.0133322	-0.0102314	-0.00564312	-0.00128624	0.0329036	0.00829534	5.54085e-06	0.0820305	0.00722296	0.0308455	-0.00238831	-0.0234773	0.00274396	0.00628852	0.00117677	0	0	0.00267672	-0.00510347	-0.00499982
0.0124069	2010-11-09 16:30:00	0.121077	0.126008	0.00493091	0.0124069	-0.00121059	-0.0130818	-0.0104281	-0.00568741	-0.00127614	0.0326711	0.00826352	-6.21129e-06	0.0844518	0.0072497	0.031303	-0.0024467	-0.0233079	0.0027454	0.00631124	0.00119101	0	0	0.00235797	-0.00549913	-0.00493091
0.0124069	2010-11-09 17:00:00	0.121077	0.1269	0.00582376	0.0124069	-0.0012055	-0.0128611	-0.0106315	-0.00572473	-0.00127213	0.0325003	0.00823306	-1.81172e-05	0.0856624	0.00725958	0.0316426	-0.00249938	-0.0232106	0.00275266	0.00633016	0.00120556	0	0	0.00204615	-0.00571594	-0.00582376
0.0124069	2010-11-09 17:30:00	0.121077	0.126737	0.00566085	0.0124069	-0.00123866	-0.0127197	-0.0107547	-0.00578262	-0.00127307	0.0323081	0.00820599	-3.02467e-05	0.0859557	0.00721477	0.0317759	-0.00254491	-0.0231644	0.00276643	0.00634751	0.0012199	0	0	0.00177458	-0.00573001	-0.00566085
0.0124069	2010-11-09 18:00:00	0.121077	0.126712	0.00563553	0.0124069	-0.00125024	-0.0125608	-0.0109046	-0.00584019	-0.00128335	0.0320938	0.00818565	-4.25355e-05	0.0862677	0.0071319	0.0318876	-0.00258322	-0.0232155	0.00278069	0.00636032	0.00123445	0	0	0.00157115	-0.00552753	-0.00563553
0.0124069	2010-11-09 18:30:00	0.120369	0.12672	0.00635168	0.0124069	-0.0012413	-0.0123665	-0.0110522	-0.005902	-0.00129825	0.0318883	0.00817298	-5.589e-05	0.0862489	0.00706155	0.0319992	-0.00260891	-0.0232977	0.00279621	0.00636959	0.0012491	0	0	0.00145634	-0.00510603	-0.00635168
0.0124069	2010-11-09 19:00:00	0.123201	0.127617	0.00441594	0.0124069	-0.00124568	-0.0121703	-0.0111239	-0.00596032	-0.00131758	0.0316853	0.00816434	-7.0078e-05	0.0868731	0.00699554	0.0319588	-0.00263302	-0.0233624	0.0028122	0.00637415	0.00126288	0	0	0.00144174	-0.00447499	-0.00441594
0.0124069	2010-11-09 19:30:00	0.123909	0.128448	0.00453948	0.0124069	-0.00125797	-0.0119589	-0.0112122	-0.00601343	-0.00133701	0.0314812	0.00815873	-8.426e-05	0.0871663	0.00694351	0.031813	-0.00264573	-0.0233668	0.00282859	0.00637704	0.00127586	0	0	0.00152913	-0.00365573	-0.00453948
0.0124069	2010-11-09 20:00:00	0.123909	0.128499	0.00459004	0.0124069	-0.00127638	-0.0117698	-0.0112549	-0.00609078	-0.00135611	0.0312556	0.00815663	-9.77288e-05	0.0865422	0.00688593	0.0315446	-0.00264565	-0.0233425	0.00284641	0.00637549	0.00128894	0	0	0.0017104	-0.00268049	-0.00459004
0.0124069	2010-11-09 20:30:00	0.121785	0.127874	0.00608943	0.0124069	-0.00130024	-0.0115661	-0.0113195	-0.00618109	-0.00137884	0.0309953	0.00816002	-0.000111756	0.0850383	0.00687871	0.0312313	-0.00263849	-0.0232587	0.00286734	0.00637144	0.00130222	0	0	0.00196811	-0.00159081	-0.00608943
0.0124069	2010-11-09 21:00:00	0.121785	0.127911	0.00612666	0.0124069	-0.00130516	-0.0113953	-0.0114563	-0.0062947	-0.00140506	0.030706	0.00816849	-0.000125634	0.0841397	0.00693195	0.0309025	-0.00262848	-0.0231419	0.00289038	0.00636225	0.00131423	0	0	0.00227677	-0.000435209	-0.00612666
0.0124069	2010-11-09 21:30:00	0.123909	0.12904	0.00513145	0.0124069	-0.00130726	-0.0112803	-0.0115826	-0.00641973	-0.00143251	0.0304004	0.00818265	-0.000140214	0.0841397	0.00705264	0.0306854	-0.00261556	-0.022974	0.00291309	0.00634799	0.00132527	0	0	0.00260474	0.000733668	-0.00513145
0.0124069	2010-11-09 22:00:00	0.123201	0.128742	0.00554073	0.0124069	-0.00132393	-0.0111692	-0.0116981	-0.00654966	-0.00145449	0.0300955	0.00820271	-0.000154615	0.082617	0.00721983	0.03049	-0.00259415	-0.022729	0.00293883	0.0063293	0.00133571	0	0	0.00291659	0.00186222	-0.00554073
0.0124069	2010-11-09 22:30:00	0.125325	0.129769	0.00444399	0.0124069	-0.0013406	-0.0110945	-0.0118024	-0.00666524	-0.00147637	0.0298313	0.00822629	-0.000168933	0.0823237	0.00738148	0.0304188	-0.00257131	-0.0223961	0.00296544	0.00630944	0.001346	0	0	0.00317576	0.00289921	-0.00444399
0.0124069	2010-11-09 23:00:00	0.126741	0.130793	0.00405151	0.0124069	-0.00135007	-0.0111348	-0.0118931	-0.00680951	-0.00149523	0.0295573	0.0082591	-0.000183456	0.0820117	0.00752481	0.0306717	-0.00255008	-0.0220016	0.00299207	0.00628447	0.00135593	0	0	0.00334737	0.00379892	-0.00405151
0.0124069	2010-11-09 23:30:00	0.127449	0.132709	0.00526037	0.0124069	-0.00137568	-0.0112031	-0.0119991	-0.00697306	-0.00151462	0.0292896	0.00829621	-0.000198586	0.0826358	0.00771994	0.0311309	-0.0025417	-0.0215259	0.00301866	0.00625283	0.00136551	0	0	0.00340083	0.00452404	-0.00526037
0.0124069	2010-11-10	0.130989	0.13579	0.00480025	0.0124069	-0.00138095	-0.0112981	-0.0121538	-0.00713293	-0.00153325	0.0290262	0.00834223	-0.000214112	0.0844705	0.00800927	0.0317792	-0.00254892	-0.0209826	0.00304629	0.00621854	0.00137489	0	0	0.00331225	0.00504784	-0.00480025
0.0124069	2010-11-10 00:30:00	0.13453	0.13916	0.00463051	0.0124069	-0.00141832	-0.0112317	-0.012283	-0.00728332	-0.0015481	0.0287692	0.0083956	-0.000229718	0.0865798	0.00839134	0.0324772	-0.00256617	-0.0203643	0.00307917	0.00617994	0.00138361	0	0	0.00306635	0.00535574	-0.00463051
0.0124069	2010-11-10 01:00:00	0.13807	0.14203	0.00396067	0.0124069	-0.00144866	-0.0112372	-0.0124613	-0.00740772	-0.00156263	0.0284761	0.00844527	-0.000244983	0.088689	0.00876377	0.0331813	-0.00259765	-0.0197197	0.00311602	0.00613636	0.00139181	0	0	0.00265773	0.00544593	-0.00396067
0.0124069	2010-11-10 01:30:00	0.140194	0.144171	0.00397667	0.0124069	-0.00149903	-0.0111047	-0.0126983	-0.00749392	-0.00157753	0.0281331	0.00849616	-0.000259595	0.0902117	0.00907309	0.0341322	-0.00263765	-0.0190813	0.00315473	0.00609492	0.00139926	0	0	0.00209153	0.00532909	-0.00397667
0.0124069	2010-11-10 02:00:00	0.143026	0.146248	0.00322144	0.0124069	-0.00152763	-0.0108755	-0.0129792	-0.00759415	-0.00159121	0.0278418	0.00855618	-0.000274772	0.0917344	0.00926581	0.0353685	-0.00269206	-0.0184587	0.00319685	0.00605354	0.00140641	0	0	0.0013832	0.00502729	-0.00322144
0.0124069	2010-11-10 02:30:00	0.148691	0.150969	0.00227869	0.0124069	-0.00154622	-0.0107023	-0.0133063	-0.00764663	-0.00160634	0.0275809	0.00862628	-0.000289704	0.0959905	0.00946118	0.0368435	-0.00276776	-0.0178674	0.00323676	0.0060122	0.00141381	0	0	0.000557778	0.00457204	-0.00227869
0.0124069	2010-11-10 03:00:00	0.154355	0.156035	0.00167985	0.0124069	-0.00155149	-0.0107088	-0.0135943	-0.00761501	-0.00162082	0.0273272	0.00870021	-0.0003044	0.100814	0.00965366	0.0384456	-0.00285765	-0.0173741	0.003279	0.00596325	0.00142116	0	0	-0.000351687	0.0040018	-0.00167985
0.0124069	2010-11-10 03:30:00	0.158603	0.160481	0.00187746	0.0124069	-0.00160499	-0.0108419	-0.0138142	-0.0075483	-0.00163544	0.0270822	0.00878134	-0.000319446	0.105638	0.00977339	0.0397435	-0.00295467	-0.0169473	0.00332521	0.00591419	0.00142917	0	0	-0.00130608	0.00335905	-0.00187746
0.0124069	2010-11-10 04:00:00	0.162143	0.163312	0.00116828	0.0124069	-0.0016671	-0.0108151	-0.0140648	-0.00748976	-0.00165454	0.0268385	0.00886511	-0.00033401	0.109289	0.00974978	0.0407702	-0.00305876	-0.0166201	0.0033712	0.00586283	0.001438	0	0	-0.00226262	0.00268721	-0.00116828
0.0124069	2010-11-10 04:30:00	0.162852	0.164775	0.00192387	0.0124069	-0.00171255	-0.0106397	-0.0143912	-0.00742089	-0.00167821	0.0265456	0.00894512	-0.000348132	0.111691	0.00967269	0.0417302	-0.00315997	-0.0163869	0.00341376	0.00581042	0.00144686	0	0	-0.00317743	0.0020276	-0.00192387
0.0124069	2010-11-10 05:00:00	0.162852	0.164416	0.00156489	0.0124069	-0.0017336	-0.0102923	-0.0147634	-0.00731394	-0.0017041	0.0262455	0.00902507	-0.00036213	0.112315	0.00958982	0.042459	-0.00326689	-0.0162686	0.00345629	0.00575957	0.00145533	0	0	-0.00400812	0.00141678	-0.00156489
0.0124069	2010-11-10 05:30:00	0.164976	0.1671	0.00212461	0.0124069	-0.00171027	-0.00992913	-0.0151634	-0.00721936	-0.00172957	0.0259394	0.00910373	-0.000376627	0.116241	0.00948021	0.0428265	-0.00336795	-0.0162382	0.00349697	0.00570864	0.0014639	0	0	-0.00471626	0.000884309	-0.00212461
0.0124069	2010-11-10 06:00:00	0.164976	0.168537	0.00356157	0.0124069	-0.00167868	-0.00955635	-0.0153663	-0.00714631	-0.00175485	0.0256693	0.00917569	-0.00039062	0.118662	0.00938168	0.0430094	-0.00344736	-0.0162738	0.00353338	0.00565859	0.00147318	0	0	-0.00526954	0.000451177	-0.00356157
0.0124069	2010-11-10 06:30:00	0.16356	0.164934	0.00137425	0.0124069	-0.00171009	-0.0094105	-0.0153906	-0.00710843	-0.00178163	0.0254224	0.00925014	-0.000405162	0.116222	0.00933374	0.0428511	-0.0034928	-0.0164047	0.00357207	0.00561158	0.0014825	0	0	-0.00564344	0.000128918	-0.00137425
0.0124069	2010-11-10 07:00:00	0.159311	0.162398	0.00308634	0.0124069	-0.00171501	-0.00938797	-0.0153841	-0.00704338	-0.00181539	0.0251902	0.00933264	-0.000419816	0.11503	0.00931832	0.0422973	-0.00352398	-0.0166556	0.00361327	0.00556468	0.00149269	0	0	-0.00582253	-8.05165e-05	-0.00308634
0.0124069	2010-11-10 07:30:00	0.158603	0.161968	0.00336488	0.0124069	-0.00164149	-0.00944014	-0.0153261	-0.00700723	-0.00185255	0.0249552	0.00941248	-0.000434704	0.115598	0.0092328	0.041891	-0.00353949	-0.01697	0.00365274	0.00551291	0.00150339	0	0	-0.00580105	-0.000184217	-0.00336488
0.0124069	2010-11-10 08:00:00	0.155771	0.159009	0.00323816	0.0124069	-0.00162148	-0.00938308	-0.0151726	-0.00704788	-0.00189047	0.0247296	0.00949334	-0.000450619	0.113139	0.00916101	0.0415885	-0.00353497	-0.0172958	0.00369219	0.00546177	0.00151429	0	0	-0.00558304	-0.000197167	-0.00323816
0.0124069	2010-11-10 08:30:00	0.154355	0.156777	0.00242167	0.0124069	-0.00164185	-0.00924775	-0.015047	-0.00709067	-0.00192749	0.0245711	0.0095776	-0.000466483	0.111067	0.00915523	0.0412256	-0.00351214	-0.0176411	0.00373124	0.00541312	0.00152564	0	0	-0.00518186	-0.000140628	-0.00242167
0.0124069	2010-11-10 09:00:00	0.155063	0.158369	0.00330602	0.0124069	-0.00158343	-0.00928006	-0.0148805	-0.00712809	-0.00195786	0.024423	0.00965904	-0.000481794	0.112297	0.0092169	0.0410256	-0.00348223	-0.0178787	0.00377209	0.00536383	0.0015372	0	0	-0.0046192	-4.02038e-05	-0.00330602
0.0124069	2010-11-10 09:30:00	0.153647	0.158364	0.00471751	0.0124069	-0.00154429	-0.00942962	-0.014583	-0.00717869	-0.00198984	0.02432	0.00973927	-0.000497019	0.111672	0.00926894	0.0408131	-0.00345803	-0.0180091	0.00381333	0.0053187	0.00154876	0	0	-0.00392371	7.62568e-05	-0.00471751
0.0124069	2010-11-10 10:00:00	0.154355	0.157591	0.00323638	0.0124069	-0.00157956	-0.00973288	-0.0143832	-0.0072232	-0.00201913	0.0242647	0.00982122	-0.000512022	0.110462	0.00928459	0.0405681	-0.00343222	-0.0180729	0.00385228	0.00527506	0.00156047	0	0	-0.0031293	0.000180765	-0.00323638
0.0124069	2010-11-10 10:30:00	0.153647	0.156741	0.00309456	0.0124069	-0.00157517	-0.00998515	-0.0142743	-0.00724379	-0.0020404	0.0241846	0.0099099	-0.000527678	0.108958	0.00923135	0.0405077	-0.00340095	-0.0180773	0.00388894	0.00523254	0.00157238	0	0	-0.00227317	0.000247172	-0.00309456
0.0124069	2010-11-10 11:00:00	0.153647	0.157932	0.00428497	0.0124069	-0.00156552	-0.0102316	-0.0141308	-0.00723694	-0.00205196	0.0241394	0.00999854	-0.000543439	0.10927	0.00911909	0.0406256	-0.0033855	-0.0180358	0.0039199	0.00519037	0.0015846	0	0	-0.00139379	0.000252921	-0.00428497
0.0124069	2010-11-10 11:30:00	0.153647	0.15999	0.00634303	0.0124069	-0.00155149	-0.0104949	-0.0141088	-0.00719996	-0.00206394	0.0241145	0.0100843	-0.00055923	0.110481	0.00899672	0.0408552	-0.00338411	-0.0179292	0.00394594	0.00514934	0.00159651	0	0	-0.000528889	0.000180475	-0.00634303
0.0124069	2010-11-10 12:00:00	0.155063	0.161543	0.00648004	0.0124069	-0.00157464	-0.0107227	-0.0141201	-0.00714622	-0.0020705	0.0241098	0.0101694	-0.000575341	0.111398	0.00891794	0.0409094	-0.00337841	-0.017768	0.00396754	0.00510682	0.00160827	0	0	0.000286558	1.83949e-05	-0.00648004
0.0124069	2010-11-10 12:30:00	0.155771	0.161589	0.00581839	0.0124069	-0.00161254	-0.0109453	-0.0141177	-0.00705004	-0.0020697	0.0241144	0.0102492	-0.000591469	0.111105	0.00885892	0.0407123	-0.00337838	-0.0175453	0.00398287	0.00506665	0.00162013	0	0	0.00102202	-0.000237986	-0.00581839
0.0124069	2010-11-10 13:00:00	0.156479	0.16119	0.00471135	0.0124069	-0.00161799	-0.0111271	-0.0142124	-0.00694905	-0.00206465	0.024145	0.0103238	-0.000607203	0.110755	0.00877749	0.0402935	-0.00337555	-0.0172742	0.00399013	0.00502868	0.00163148	0	0	0.00165287	-0.000586268	-0.00471135
0.0124069	2010-11-10 13:30:00	0.155771	0.159494	0.00372318	0.0124069	-0.0016385	-0.0112459	-0.0143321	-0.00684948	-0.00205546	0.0242459	0.0103876	-0.000622654	0.109251	0.00867632	0.0398406	-0.00337116	-0.0169653	0.00398777	0.00499191	0.00164222	0	0	0.00216153	-0.00101708	-0.00372318
0.0124069	2010-11-10 14:00:00	0.152231	0.156682	0.00445125	0.0124069	-0.00164149	-0.0114103	-0.0145318	-0.00673697	-0.00204089	0.0243552	0.0104486	-0.000638974	0.10683	0.00858357	0.0394668	-0.00335827	-0.0166634	0.00397835	0.00495777	0.00165348	0	0	0.00253811	-0.00151454	-0.00445125
0.0124069	2010-11-10 14:30:00	0.152231	0.155843	0.00361242	0.0124069	-0.001625	-0.0115382	-0.0146682	-0.00659279	-0.00202363	0.0244294	0.0105042	-0.000655752	0.106537	0.00844457	0.0390822	-0.00333971	-0.0163953	0.00396496	0.00492439	0.00166483	0	0	0.00278074	-0.00205701	-0.00361242
0.0124069	2010-11-10 15:00:00	0.150107	0.15524	0.00513347	0.0124069	-0.00158255	-0.011661	-0.0146795	-0.00643882	-0.00200919	0.0245047	0.0105522	-0.00067332	0.106537	0.00825498	0.0387581	-0.00331396	-0.0162065	0.00394652	0.00489215	0.00167593	0	0	0.00289527	-0.00261824	-0.00513347
0.0124069	2010-11-10 15:30:00	0.148691	0.152694	0.00400381	0.0124069	-0.00158219	-0.0116909	-0.0145972	-0.0062943	-0.00200061	0.0246112	0.0105958	-0.000690408	0.104702	0.00805262	0.038406	-0.00328106	-0.0161371	0.00391799	0.00486294	0.00168683	0	0	0.0028947	-0.00316863	-0.00400381
0.0124069	2010-11-10 16:00:00	0.146566	0.150603	0.00403633	0.0124069	-0.00156833	-0.0117208	-0.0144633	-0.00614717	-0.00199189	0.0247587	0.0106335	-0.000706719	0.103491	0.00786568	0.0378801	-0.00324408	-0.0161291	0.00388382	0.00483488	0.00169819	0	0	0.00279806	-0.00367685	-0.00403633
0.0124069	2010-11-10 16:30:00	0.14515	0.149006	0.00385604	0.0124069	-0.00153781	-0.0118089	-0.0142956	-0.00599364	-0.00198339	0.0249673	0.0106643	-0.000723236	0.102905	0.00768717	0.0372426	-0.00321272	-0.0161967	0.00384965	0.00480829	0.00170995	0	0	0.00262897	-0.0041115	-0.00385604
0.0124069	2010-11-10 17:00:00	0.140194	0.14637	0.00617597	0.0124069	-0.00150657	-0.0119774	-0.0140971	-0.00583345	-0.00198443	0.0252213	0.0106868	-0.000739959	0.101363	0.00749614	0.0365447	-0.00317982	-0.0163194	0.00381317	0.00478258	0.00172232	0	0	0.00241395	-0.00444296	-0.00617597
0.0124069	2010-11-10 17:30:00	0.136654	0.14213	0.0054763	0.0124069	-0.00148763	-0.0121256	-0.0139241	-0.00568055	-0.00198486	0.0255105	0.010705	-0.00075648	0.0983366	0.00725596	0.0356839	-0.00313411	-0.0164811	0.00377406	0.00475984	0.00173626	0	0	0.00218048	-0.00464511	-0.0054763
0.0124069	2010-11-10 18:00:00	0.133822	0.138604	0.00478281	0.0124069	-0.00146202	-0.0122316	-0.0137084	-0.00553929	-0.00198123	0.0258068	0.0107153	-0.000771794	0.0959341	0.00696663	0.0347905	-0.00308131	-0.016721	0.00373279	0.00473866	0.00175127	0	0	0.00195507	-0.00469714	-0.00478281
0.0124069	2010-11-10 18:30:00	0.130989	0.135989	0.00499971	0.0124069	-0.00141219	-0.0123077	-0.0134613	-0.00539696	-0.00198155	0.0261055	0.0107212	-0.000786385	0.0940993	0.00667562	0.0340322	-0.00302566	-0.0170321	0.00368829	0.00472053	0.00176693	0	0	0.00176135	-0.00458498	-0.00499971
0.0124069	2010-11-10 19:00:00	0.127449	0.132835	0.00538593	0.0124069	-0.00136902	-0.012413	-0.0131751	-0.00525973	-0.00198457	0.0264127	0.0107197	-0.000799939	0.0916781	0.0063904	0.0331371	-0.00296294	-0.0173891	0.00363767	0.00470663	0.00178346	0	0	0.00161835	-0.00430252	-0.00538593
0.0124069	2010-11-10 19:30:00	0.125325	0.130155	0.0048297	0.0124069	-0.00133148	-0.0125464	-0.0128634	-0.00510239	-0.00198179	0.0267663	0.0107116	-0.000813104	0.0895876	0.0061177	0.032053	-0.00289722	-0.0177201	0.00358388	0.00469606	0.00180085	0	0	0.00153919	-0.00385245	-0.0048297
0.0124069	2010-11-10 20:00:00	0.121785	0.127287	0.00550251	0.0124069	-0.00130779	-0.0126998	-0.0125091	-0.00492698	-0.00197585	0.0271428	0.0106963	-0.000826166	0.0871288	0.00581994	0.0308975	-0.00282018	-0.0180551	0.00352532	0.00468781	0.00181921	0	0	0.00153005	-0.00324648	-0.00550251
0.0124069	2010-11-10 20:30:00	0.117536	0.122733	0.00519665	0.0124069	-0.00128375	-0.0128355	-0.0121671	-0.00476645	-0.00196892	0.0275214	0.0106736	-0.000839594	0.0828915	0.00546871	0.0296567	-0.00273747	-0.0183577	0.00346529	0.00468219	0.00183872	0	0	0.00158978	-0.00250513	-0.00519665
0.0124069	2010-11-10 21:00:00	0.114704	0.118457	0.00375234	0.0124069	-0.00125604	-0.013033	-0.0118909	-0.00462095	-0.00196137	0.0279101	0.0106465	-0.00085295	0.0789663	0.00513698	0.0283166	-0.00265192	-0.018649	0.00339718	0.00467927	0.00185976	0	0	0.00170995	-0.00165686	-0.00375234
0.0124069	2010-11-10 21:30:00	0.11258	0.11632	0.00373959	0.0124069	-0.00120376	-0.0132609	-0.0116279	-0.00448036	-0.00194662	0.0283171	0.0106119	-0.000865832	0.0768571	0.00485296	0.0271116	-0.00256199	-0.0189113	0.00332039	0.00468018	0.00188115	0	0	0.00187553	-0.000736656	-0.00373959
0.0124069	2010-11-10 22:00:00	0.108332	0.112091	0.0037595	0.0124069	-0.00116322	-0.0136141	-0.011334	-0.00432519	-0.00192323	0.0287155	0.0105728	-0.000877952	0.0726011	0.00468409	0.0258087	-0.00246224	-0.0191081	0.00324052	0.00468558	0.00190219	0	0	0.002066	0.000215885	-0.0037595
0.0124069	2010-11-10 22:30:00	0.103375	0.108568	0.00519271	0.0124069	-0.00115129	-0.0139666	-0.0110134	-0.00416249	-0.00189659	0.0291167	0.0105227	-0.000889203	0.0693	0.00448053	0.0242453	-0.00236088	-0.019255	0.00315879	0.0046933	0.00192353	0	0	0.00225696	0.00115884	-0.00519271
0.0124069	2010-11-10 23:00:00	0.098419	0.105205	0.00678573	0.0124069	-0.00111147	-0.0142762	-0.01071	-0.00402733	-0.00186433	0.0294918	0.0104602	-0.000899558	0.0659425	0.00426685	0.0229349	-0.00224675	-0.0193578	0.00307267	0.0047048	0.00194512	0	0	0.00242201	0.00205048	-0.00678573
0.0124069	2010-11-10 23:30:00	0.0941707	0.0993361	0.00516537	0.0124069	-0.00109409	-0.0144566	-0.0103894	-0.00388968	-0.00182943	0.0299004	0.0103902	-0.000909816	0.0598893	0.00405606	0.0217407	-0.00213001	-0.0194059	0.00298403	0.00472015	0.00196656	0	0	0.00253481	0.00285187	-0.00516537
0.0124069	2010-11-11	0.0920466	0.0971228	0.00507616	0.0124069	-0.00104743	-0.014678	-0.0101488	-0.00371721	-0.00179491	0.0303436	0.0103118	-0.000920321	0.0575056	0.00386912	0.0207032	-0.00202598	-0.01941	0.00289748	0.00473927	0.001988	0	0	0.00257116	0.00352925	-0.00507616
0.0124069	2010-11-11 00:30:00	0.0885063	0.0956518	0.00714548	0.0124069	-0.000971638	-0.0150483	-0.00987211	-0.00351678	-0.00175917	0.0308085	0.0102261	-0.000932297	0.0559829	0.00366122	0.0198161	-0.00192483	-0.0193703	0.00280732	0.00476219	0.00200888	0	0	0.00251094	0.00405617	-0.00714548
0.0124069	2010-11-11 01:00:00	0.084966	0.0936488	0.00868283	0.0124069	-0.000949522	-0.0155349	-0.00946324	-0.00330197	-0.0017188	0.0312879	0.0101284	-0.000944688	0.0541481	0.00345742	0.0189786	-0.0018279	-0.0193045	0.00271239	0.00479043	0.00202946	0	0	0.00233975	0.00441503	-0.00868283
0.0124069	2010-11-11 01:30:00	0.0821338	0.0888082	0.00667443	0.0124069	-0.000944962	-0.0159563	-0.00911001	-0.00309238	-0.00167791	0.0317246	0.0100254	-0.00095589	0.0499108	0.00326904	0.0180619	-0.00173105	-0.0192564	0.00261791	0.00481885	0.00204948	0	0	0.00205017	0.00459809	-0.00667443
0.0124069	2010-11-11 02:00:00	0.0807177	0.0865452	0.00582748	0.0124069	-0.000933563	-0.0161225	-0.00878108	-0.00289302	-0.00163797	0.0321232	0.00991438	-0.000965762	0.0484257	0.00312281	0.0170911	-0.0016457	-0.0192462	0.00252162	0.00484547	0.00206961	0	0	0.00164246	0.00460765	-0.00582748
0.0124069	2010-11-11 02:30:00	0.0785936	0.0840348	0.0054412	0.0124069	-0.000864964	-0.016036	-0.00852744	-0.00268549	-0.00159694	0.0325392	0.0097831	-0.000974978	0.046591	0.00299489	0.0162877	-0.00157585	-0.0192748	0.00242361	0.00487406	0.00209049	0	0	0.00112472	0.00445564	-0.0054412
0.0124069	2010-11-11 03:00:00	0.0750533	0.0796621	0.0046088	0.0124069	-0.000845483	-0.0159677	-0.0082898	-0.0024758	-0.00155586	0.0329649	0.00963709	-0.000984544	0.0432523	0.0029231	0.015399	-0.00150169	-0.0193197	0.00232699	0.0049061	0.00211122	0	0	0.00051259	0.00416241	-0.0046088
0.0124069	2010-11-11 03:30:00	0.0722211	0.0758743	0.00365315	0.0124069	-0.000815314	-0.015969	-0.0080516	-0.00224206	-0.00151059	0.0333096	0.0094812	-0.000993293	0.0408498	0.00280385	0.014529	-0.00142754	-0.0193869	0.0022335	0.00494184	0.00213165	0	0	-0.000171731	0.00375501	-0.00365315
0.0124069	2010-11-11 04:00:00	0.0679728	0.0731335	0.00516065	0.0124069	-0.000748995	-0.0158755	-0.00774178	-0.00197515	-0.00146517	0.0336392	0.00931566	-0.00100124	0.0393272	0.00258487	0.0138994	-0.00135065	-0.0195177	0.00214116	0.00497924	0.00215177	0	0	-0.000900778	0.00326508	-0.00516065
0.0124069	2010-11-11 04:30:00	0.0630165	0.0691843	0.00616779	0.0124069	-0.000696709	-0.0156032	-0.00732814	-0.00172973	-0.00142363	0.0339533	0.00915107	-0.00100837	0.0366126	0.00222544	0.0133581	-0.00128517	-0.019769	0.00204573	0.0050207	0.00217159	0	0	-0.0016435	0.00272638	-0.00616779
0.0124069	2010-11-11 05:00:00	0.0623084	0.0668774	0.00456899	0.0124069	-0.000651617	-0.0153812	-0.00694595	-0.00147848	-0.00138519	0.0342	0.00898261	-0.00101557	0.035714	0.00187397	0.0129006	-0.00122387	-0.0201242	0.00194585	0.00506204	0.00219233	0	0	-0.00236716	0.00217245	-0.00456899
0.0124069	2010-11-11 05:30:00	0.0601843	0.064489	0.00430471	0.0124069	-0.000588288	-0.0151998	-0.00650037	-0.00124786	-0.00134426	0.0344199	0.00880299	-0.00102241	0.0347966	0.00161235	0.0123127	-0.00116697	-0.0205463	0.00184296	0.00510271	0.00221316	0	0	-0.00303925	0.00163426	-0.00430471
0.0124069	2010-11-11 06:00:00	0.0587682	0.0622536	0.00348544	0.0124069	-0.000544767	-0.014961	-0.00598838	-0.00105251	-0.00130092	0.0346574	0.00861983	-0.00102924	0.0341913	0.00148419	0.0113214	-0.00111848	-0.0210602	0.00174195	0.00514379	0.00223343	0	0	-0.0036294	0.00113833	-0.00348544
0.0124069	2010-11-11 06:30:00	0.0538118	0.0572035	0.00339173	0.0124069	-0.000550036	-0.0147432	-0.00554857	-0.000885456	-0.00125951	0.0348745	0.00843201	-0.0010356	0.0311459	0.00137747	0.00996887	-0.0010627	-0.0215954	0.00164582	0.00518432	0.00225411	0	0	-0.00411105	0.000705234	-0.00339173
0.0124069	2010-11-11 07:00:00	0.0502716	0.0504799	0.000208253	0.0124069	-0.000481081	-0.014694	-0.00521084	-0.000756256	-0.00121735	0.0350729	0.00822668	-0.00104079	0.0265966	0.00123703	0.00857927	-0.000988461	-0.0221872	0.00155357	0.00522198	0.00227525	0	0	-0.0044629	0.000348628	-0.000208253
0.0124069	2010-11-11 07:30:00	0.0403589	0.0428158	0.00245692	0.0124069	-0.000415118	-0.0147607	-0.00482449	-0.000679949	-0.00117293	0.0352471	0.0080219	-0.00104647	0.0208554	0.00106141	0.00742551	-0.000907208	-0.0228216	0.00146092	0.00526432	0.00229578	0	0	-0.00466989	7.49497e-05	-0.00245692
0.0124069	2010-11-11 08:00:00	0.0346945	0.0396154	0.00492092	0.0124069	-0.000331952	-0.0146969	-0.00442927	-0.00062238	-0.00112516	0.0354215	0.00782482	-0.00105237	0.018765	0.000905306	0.00664092	-0.0008245	-0.0234243	0.00137097	0.00531098	0.00231616	0	0	-0.00472394	-0.000116398	-0.00492092
0.0124069	2010-11-11 08:30:00	0.0346945	0.0379991	0.00330457	0.0124069	-0.000237388	-0.0146757	-0.00392218	-0.000575577	-0.00107663	0.0356193	0.00762497	-0.00105798	0.0175543	0.000806779	0.00609966	-0.000741792	-0.0239459	0.00128367	0.00535553	0.0023375	0	0	-0.00462411	-0.000232343	-0.00330457
0.0124069	2010-11-11 09:00:00	0.0325703	0.0368313	0.00426102	0.0124069	-0.000201238	-0.0148065	-0.00322408	-0.000530092	-0.00102296	0.0357884	0.00742012	-0.00106345	0.016637	0.000744868	0.00547923	-0.000656262	-0.0244407	0.0012005	0.00540273	0.00235843	0	0	-0.00437647	-0.000285049	-0.00426102
0.0124069	2010-11-11 09:30:00	0.0318623	0.0346794	0.00281709	0.0124069	-0.000187204	-0.0150121	-0.00260654	-0.000517884	-0.000974575	0.0359291	0.00721136	-0.00106858	0.0148022	0.000695724	0.00479214	-0.000573673	-0.0248895	0.00112521	0.00545172	0.00237921	0	0	-0.00399357	-0.000290548	-0.00281709
0.0124069	2010-11-11 10:00:00	0.028322	0.0320399	0.00371787	0.0124069	-0.000182112	-0.0152103	-0.0021134	-0.000534962	-0.000928642	0.0360405	0.0070005	-0.00107388	0.0123809	0.000668984	0.00413922	-0.00050118	-0.025245	0.00105292	0.00550034	0.00239994	0	0	-0.00349361	-0.000267235	-0.00371787
0.0124069	2010-11-11 10:30:00	0.0240737	0.0299326	0.00585889	0.0124069	-0.000171068	-0.0153204	-0.00180214	-0.000532794	-0.000878374	0.0361201	0.00678989	-0.0010787	0.0102717	0.000638147	0.00364296	-0.000448555	-0.0255238	0.00098247	0.00554978	0.00242016	0	0	-0.00289936	-0.000234351	-0.00585889
0.0124069	2010-11-11 11:00:00	0.0233657	0.0292091	0.00584341	0.0124069	-0.000130891	-0.0153446	-0.00165635	-0.000506142	-0.000820324	0.0361437	0.00657473	-0.00108343	0.00937309	0.000555277	0.00332046	-0.000402999	-0.0257291	0.000914699	0.00560122	0.00244019	0	0	-0.00223688	-0.000210545	-0.00584341
0.0124069	2010-11-11 11:30:00	0.0219496	0.0294375	0.00748794	0.0124069	-0.000104394	-0.0152033	-0.00148928	-0.000471328	-0.000755622	0.0361536	0.0063562	-0.00108941	0.00907983	0.000400856	0.00312046	-0.000360234	-0.0258256	0.000849526	0.0056559	0.00246031	0	0	-0.0015342	-0.000212616	-0.00748794
0.0124069	2010-11-11 12:00:00	0.0212415	0.0291847	0.00794321	0.0124069	-0.000104039	-0.0150084	-0.0013038	-0.000419313	-0.000690683	0.0360806	0.006139	-0.00109583	0.00818124	0.000240657	0.00300879	-0.000320321	-0.0258285	0.000783423	0.0057099	0.00247946	0	0	-0.000819901	-0.000254487	-0.00794321
0.0124069	2010-11-11 12:30:00	0.0219496	0.0289789	0.0070293	0.0124069	-0.000113868	-0.0148325	-0.00113016	-0.000358067	-0.000626027	0.0359323	0.0059206	-0.00110227	0.00755712	0.000118279	0.00276212	-0.000287682	-0.0257793	0.000718271	0.00576379	0.0024975	0	0	-0.000121761	-0.000346415	-0.0070293
0.0124069	2010-11-11 13:00:00	0.0233657	0.0297034	0.00633775	0.0124069	-0.000113513	-0.0146878	-0.00100923	-0.000257426	-0.000563537	0.0357364	0.00570326	-0.00110867	0.00816246	4.93823e-05	0.00235877	-0.00026633	-0.0257334	0.0006554	0.00581645	0.00251423	0	0	0.000534556	-0.000494479	-0.00633775
0.0124069	2010-11-11 13:30:00	0.0219496	0.0283579	0.00640827	0.0124069	-0.000120707	-0.0144622	-0.000983678	-0.000145015	-0.000507888	0.0355209	0.00548451	-0.00111534	0.006933	-4.33642e-05	0.00185001	-0.000243492	-0.0256335	0.000596415	0.00586498	0.00252999	0	0	0.00112663	-0.000700298	-0.00640827
0.0124069	2010-11-11 14:00:00	0.0212415	0.0254948	0.00425325	0.0124069	-0.000137376	-0.0142083	-0.00102808	-3.35787e-05	-0.000453701	0.0353167	0.0052665	-0.00112213	0.00453053	-0.000171043	0.00117375	-0.000214923	-0.0254968	0.000537028	0.00590922	0.00254484	0	0	0.00163628	-0.00096098	-0.00425325
0.0124069	2010-11-11 14:30:00	0.0169932	0.022756	0.00576279	0.0124069	-0.000138086	-0.0139712	-0.00110274	0.000102974	-0.000400268	0.0350485	0.00504574	-0.00112908	0.00242126	-0.000362079	0.00066208	-0.000182107	-0.0254142	0.000478866	0.00594906	0.00255928	0	0	0.00205028	-0.00126926	-0.00576279
0.0124069	2010-11-11 15:00:00	0.0155771	0.0209046	0.00532752	0.0124069	-9.50974e-05	-0.0136863	-0.00114547	0.000227373	-0.000352444	0.0347336	0.00482744	-0.00113631	0.00119185	-0.000571423	0.000243325	-0.000145045	-0.0253186	0.000418042	0.00598695	0.00257281	0	0	0.00236089	-0.00161385	-0.00532752
0.0124069	2010-11-11 15:30:00	0.013453	0.0194918	0.00603881	0.0124069	-7.31587e-05	-0.0133196	-0.00109102	0.000367409	-0.000309341	0.0344233	0.00461284	-0.00114455	0.000312038	-0.00073885	-0.000209597	-0.00011217	-0.0251802	0.000354558	0.00602129	0.00258574	0	0	0.00256606	-0.00197988	-0.00603881
0.0124069	2010-11-11 16:00:00	0.0127449	0.0185322	0.00578733	0.0124069	-5.72e-05	-0.0129158	-0.000979646	0.000484305	-0.000266328	0.0341397	0.0043953	-0.00115313	-1.87819e-05	-0.000875201	-0.000757105	-6.79204e-05	-0.0250612	0.000289448	0.00605047	0.00259871	0	0	0.0026693	-0.00234958	-0.00578733
0.0124069	2010-11-11 16:30:00	0.0092047	0.0154366	0.00623192	0.0124069	-4.22789e-05	-0.0125801	-0.000785355	0.000569748	-0.000230861	0.0338077	0.00417331	-0.00116136	-0.002128	-0.000956865	-0.00152962	-2.08795e-05	-0.0249782	0.000227887	0.00607658	0.00261164	0	0	0.00267935	-0.00270308	-0.00623192
0.0124069	2010-11-11 17:00:00	0.0056644	0.0118201	0.00615566	0.0124069	-3.8607e-05	-0.0123075	-0.000590876	0.00062895	-0.000203598	0.0334767	0.00395319	-0.00116925	-0.00456809	-0.00102986	-0.0023888	2.7587e-05	-0.024861	0.000170887	0.00609923	0.00262405	0	0	0.00260944	-0.00301931	-0.00615566
0.0124069	2010-11-11 17:30:00	0.0028322	0.00832466	0.00549246	0.0124069	2.10227e-06	-0.0120703	-0.000459343	0.00069283	-0.000185909	0.033163	0.00373429	-0.00117757	-0.00698935	-0.00109731	-0.00312548	7.89932e-05	-0.0247232	0.000122166	0.00611693	0.00263668	0	0	0.00247636	-0.00327712	-0.00549246
0.0124069	2010-11-11 18:00:00	-0.0014161	0.00469014	0.00610624	0.0124069	5.15751e-05	-0.0117539	-0.000278075	0.000734955	-0.0001736	0.0328014	0.00351871	-0.00118612	-0.00970395	-0.00121102	-0.00376132	0.000133073	-0.0245866	7.51338e-05	0.00613053	0.0026496	0	0	0.00229927	-0.00345641	-0.00610624
0.0124069	2010-11-11 18:30:00	-0.0021242	0.00352655	0.00565075	0.0124069	8.49129e-05	-0.0113836	-3.1568e-05	0.000798711	-0.00016115	0.0324101	0.00330587	-0.00119456	-0.0102905	-0.00134592	-0.00417841	0.000185934	-0.0244694	2.63062e-05	0.0061418	0.00266217	0	0	0.00209837	-0.00353938	-0.00565075
0.0124069	2010-11-11 19:00:00	-0.0035403	0.00169193	0.00523223	0.0124069	0.000127369	-0.0110421	0.000271745	0.000858133	-0.000149644	0.0319941	0.00309701	-0.00120202	-0.0118132	-0.00152009	-0.00446841	0.000244261	-0.024296	-2.33658e-05	0.00615006	0.00267546	0	0	0.00189351	-0.00351175	-0.00523223
0.0124069	2010-11-11 19:30:00	-0.0028322	0.000893883	0.00372608	0.0124069	0.000137553	-0.010755	0.000639181	0.000931903	-0.000135449	0.0315709	0.0028916	-0.00120978	-0.0123997	-0.00165789	-0.00488258	0.000292698	-0.0240465	-7.30592e-05	0.00615416	0.00269021	0	0	0.00170275	-0.00336391	-0.00372608
0.0124069	2010-11-11 20:00:00	-0.0028322	4.81506e-06	0.00283702	0.0124069	0.000151587	-0.0105247	0.000934929	0.000984919	-0.000123942	0.0311028	0.00269123	-0.00121814	-0.0130238	-0.00181664	-0.00532925	0.000334008	-0.0237534	-0.000122224	0.00615629	0.00270496	0	0	0.00154116	-0.00309187	-0.00283702
0.0124069	2010-11-11 20:30:00	-0.0042483	-0.00148205	0.00276625	0.0124069	0.000154222	-0.0102217	0.00115186	0.000998978	-0.000112246	0.0305337	0.00249225	-0.00122646	-0.0142532	-0.00188578	-0.0059001	0.000375288	-0.0234206	-0.000170587	0.00615429	0.00271935	0	0	0.00141972	-0.00269796	-0.00276625
0.0124069	2010-11-11 21:00:00	-0.0077886	-0.0040794	0.0037092	0.0124069	0.00014457	-0.0097941	0.00129356	0.000994301	-9.90431e-05	0.0299232	0.00229537	-0.00123492	-0.0166557	-0.00192095	-0.00661511	0.000410925	-0.0230463	-0.000218421	0.00614887	0.00273411	0	0	0.00134452	-0.00219118	-0.0037092
0.0124069	2010-11-11 21:30:00	-0.0099127	-0.0052846	0.0046281	0.0124069	0.000155792	-0.00934395	0.00132265	0.00100811	-8.11246e-05	0.0293114	0.00209694	-0.00124337	-0.0178664	-0.00191396	-0.00726804	0.000452353	-0.0226764	-0.000264946	0.00614081	0.00274921	0	0	0.00131643	-0.00158709	-0.0046281
0.0124069	2010-11-11 22:00:00	-0.0120369	-0.00800285	0.00403405	0.0124069	0.000196323	-0.00900215	0.00137474	0.00100595	-5.90557e-05	0.0286604	0.00190349	-0.00125189	-0.0205997	-0.00200503	-0.00785888	0.000496513	-0.0222774	-0.000310226	0.00612926	0.00276416	0	0	0.00133103	-0.000907286	-0.00403405
0.0124069	2010-11-11 22:30:00	-0.013453	-0.00879608	0.00465692	0.0124069	0.000201238	-0.00886237	0.00147607	0.000987675	-3.35895e-05	0.0279624	0.00171135	-0.00126047	-0.0214983	-0.00212307	-0.00823721	0.000545068	-0.0218069	-0.000357808	0.00611399	0.00277825	0	0	0.00137906	-0.000178388	-0.00465692
0.0124069	2010-11-11 23:00:00	-0.0148691	-0.0103125	0.00455662	0.0124069	0.0002365	-0.00862448	0.00159334	0.000953177	-7.04046e-06	0.0272758	0.00153556	-0.00126905	-0.0236076	-0.00221172	-0.00839846	0.000593446	-0.0212831	-0.000409233	0.00609596	0.00279092	0	0	0.00144716	0.000569368	-0.00455662
0.0124069	2010-11-11 23:30:00	-0.0148691	-0.00852333	0.00634577	0.0124069	0.000241592	-0.00831128	0.00180605	0.000959364	2.23393e-05	0.0265805	0.00136964	-0.00127697	-0.0226902	-0.00217968	-0.00858305	0.000633212	-0.0207409	-0.000458334	0.00607177	0.00280272	0	0	0.00151904	0.00130388	-0.00634577
0.0124069	2010-11-12	-0.0148691	-0.00781222	0.00705688	0.0124069	0.000255803	-0.00795036	0.0019898	0.000973835	5.00719e-05	0.0258255	0.00120349	-0.00128454	-0.0226902	-0.00215149	-0.00888555	0.000661722	-0.0201396	-0.000502113	0.0060409	0.00281357	0	0	0.00157678	0.00199315	-0.00705688
0.0124069	2010-11-12 00:30:00	-0.013453	-0.00803821	0.00541479	0.0124069	0.000216159	-0.00758529	0.00211488	0.000970694	7.35578e-05	0.0250462	0.00103243	-0.00129202	-0.0233143	-0.00213463	-0.00925931	0.000694537	-0.0195037	-0.000542936	0.00600615	0.00282274	0	0	0.00160236	0.00260727	-0.00541479
0.0124069	2010-11-12 01:00:00	-0.0148691	-0.0106948	0.00417425	0.0124069	0.000196856	-0.00713573	0.00213274	0.000962093	9.91168e-05	0.0242615	0.000868839	-0.00129932	-0.0263409	-0.00214162	-0.00954306	0.000724414	-0.0188021	-0.000582766	0.00596682	0.00283181	0	0	0.00157913	0.00312033	-0.00417425
0.0124069	2010-11-12 01:30:00	-0.0155771	-0.0109112	0.00466588	0.0124069	0.000194221	-0.00662244	0.00203619	0.000967526	0.00012449	0.0234349	0.000714678	-0.00130727	-0.0269274	-0.0021262	-0.00963139	0.000748499	-0.0180704	-0.000620464	0.00592062	0.00284098	0	0	0.00149323	0.00351208	-0.00466588
0.0124069	2010-11-12 02:00:00	-0.0155771	-0.00998756	0.00558954	0.0124069	0.000236678	-0.00612426	0.00193541	0.000988184	0.000150849	0.022591	0.000565447	-0.00131531	-0.0263221	-0.00209392	-0.0095693	0.000757022	-0.0173593	-0.00065721	0.0058685	0.0028498	0	0	0.00133476	0.00376919	-0.00558954
0.0124069	2010-11-12 02:30:00	-0.014161	-0.00826297	0.00589803	0.0124069	0.00023949	-0.00563839	0.00190217	0.00101606	0.000178346	0.021787	0.000422283	-0.00132299	-0.0248182	-0.00205875	-0.00945764	0.000769911	-0.016654	-0.00069081	0.00581316	0.00285781	0	0	0.00109868	0.00388592	-0.00589803
0.0124069	2010-11-12 03:00:00	-0.0148691	-0.00960107	0.00526803	0.0124069	0.000220364	-0.00530622	0.00195668	0.00103335	0.000202587	0.020968	0.000288038	-0.00133102	-0.0260288	-0.00201249	-0.00939722	0.000785562	-0.0159315	-0.000719109	0.00574896	0.00286521	0	0	0.000785294	0.00386435	-0.00526803
0.0124069	2010-11-12 03:30:00	-0.014161	-0.00967545	0.00448555	0.0124069	0.000194043	-0.00496501	0.00200413	0.00108154	0.000220748	0.0201138	0.000160965	-0.0013386	-0.0257168	-0.00195901	-0.00940181	0.000795363	-0.015188	-0.00074424	0.00567457	0.00287164	0	0	0.00040038	0.00371395	-0.00448555
0.0124069	2010-11-12 04:00:00	-0.0155771	-0.00954549	0.00603161	0.0124069	0.000213169	-0.00458052	0.00200059	0.00114335	0.000231833	0.0192152	3.75007e-05	-0.00134591	-0.0251115	-0.00195612	-0.00922805	0.000789631	-0.0144729	-0.000763268	0.00559231	0.0028766	0	0	-4.51042e-05	0.00345067	-0.00603161
0.0124069	2010-11-12 04:30:00	-0.0162852	-0.010422	0.00586324	0.0124069	0.000213347	-0.00392568	0.0019449	0.00120255	0.000237965	0.0182583	-7.659e-05	-0.00135285	-0.0254235	-0.0019701	-0.00909472	0.000781049	-0.0137845	-0.000782338	0.00550242	0.00288101	0	0	-0.000535664	0.0030955	-0.00586324
0.0124069	2010-11-12 05:00:00	-0.0155771	-0.0100646	0.00551249	0.0124069	0.000205975	-0.00317775	0.00188859	0.00127143	0.000245886	0.0172846	-0.000191473	-0.00136026	-0.0245061	-0.00200527	-0.00890388	0.000769734	-0.0131072	-0.000800479	0.00540742	0.00288659	0	0	-0.00105222	0.00267287	-0.00551249
0.0124069	2010-11-12 05:30:00	-0.0148691	-0.00998926	0.00487984	0.0124069	0.000232118	-0.00248763	0.00187191	0.00133151	0.000254894	0.0163449	-0.000299625	-0.00136768	-0.0239196	-0.00199973	-0.00870387	0.000766765	-0.0124416	-0.000817755	0.0053107	0.00289303	0	0	-0.00157327	0.0022088	-0.00487984
0.0124069	2010-11-12 06:00:00	-0.0155771	-0.0104785	0.00509863	0.0124069	0.000237033	-0.00201242	0.00195371	0.0013994	0.000262204	0.0154443	-0.000399576	-0.00137478	-0.0235887	-0.00197588	-0.0086993	0.000751084	-0.0118091	-0.000833256	0.005208	0.00289906	0	0	-0.0020762	0.00172902	-0.00509863
0.0124069	2010-11-12 06:30:00	-0.013453	-0.0107107	0.00274229	0.0124069	0.0002365	-0.00179957	0.00200233	0.0014473	0.000267958	0.0145502	-0.000492865	-0.00138139	-0.0227089	-0.00194215	-0.00871013	0.000739769	-0.0112041	-0.000846877	0.00510041	0.0029051	0	0	-0.00253855	0.00125738	-0.00274229
0.0124069	2010-11-12 07:00:00	-0.0155771	-0.0131711	0.00240596	0.0124069	0.000244404	-0.001709	0.00206626	0.0014619	0.000272581	0.0136394	-0.000578173	-0.00138719	-0.0239196	-0.00190144	-0.00877222	0.000735492	-0.0106506	-0.000856127	0.00499087	0.00291036	0	0	-0.00293933	0.00081439	-0.00240596
0.0124069	2010-11-12 07:30:00	-0.0169932	-0.0146038	0.00238945	0.0124069	0.000241237	-0.00154077	0.00213864	0.00143276	0.000274327	0.012744	-0.000655154	-0.00139311	-0.0242129	-0.00184241	-0.0088218	0.00072979	-0.0101897	-0.000862673	0.00487584	0.00291503	0	0	-0.00326012	0.000416279	-0.00238945
0.0124069	2010-11-12 08:00:00	-0.0169932	-0.0150896	0.00190359	0.0124069	0.000279134	-0.00130392	0.00216704	0.0013626	0.000274517	0.0118654	-0.000731521	-0.00139764	-0.0239008	-0.00176243	-0.0087318	0.000725573	-0.00974187	-0.00086394	0.00475503	0.00291979	0	0	-0.00348596	7.43455e-05	-0.00190359
0.0124069	2010-11-12 08:30:00	-0.0162852	-0.0151402	0.00114502	0.0124069	0.000309836	-0.00107906	0.00227364	0.00125455	0.00027296	0.0110585	-0.000806389	-0.00140164	-0.0236076	-0.00160801	-0.00857513	0.000724089	-0.00924926	-0.000862882	0.00463584	0.00292471	0	0	-0.00360608	-0.000205189	-0.00114502
0.0124069	2010-11-12 09:00:00	-0.0169932	-0.0149611	0.00203215	0.0124069	0.000322123	-0.00100984	0.00243779	0.0011255	0.000272348	0.0103018	-0.000881023	-0.00140572	-0.0232955	-0.0014324	-0.00839054	0.000721297	-0.00869202	-0.000854371	0.00451799	0.00292983	0	0	-0.00361431	-0.000420966	-0.00203215
0.0124069	2010-11-12 09:30:00	-0.0169932	-0.0143296	0.00266355	0.0124069	0.000331419	-0.00102985	0.00262086	0.000975454	0.00027013	0.00955273	-0.00094932	-0.00140914	-0.0226902	-0.00124546	-0.00815011	0.000719783	-0.00813627	-0.000843684	0.00439708	0.0029352	0	0	-0.00350928	-0.000575958	-0.00266355
0.0124069	2010-11-12 10:00:00	-0.0169932	-0.0134068	0.00358636	0.0124069	0.000336334	-0.00108365	0.00281646	0.000820164	0.000273807	0.00882381	-0.00101016	-0.00141179	-0.0220849	-0.00109923	-0.00772968	0.000708319	-0.00758529	-0.000830759	0.00427394	0.00293991	0	0	-0.00329437	-0.000676708	-0.00358636
0.0124069	2010-11-12 10:30:00	-0.0155771	-0.0119553	0.00362178	0.0124069	0.000331774	-0.00115198	0.00293738	0.000644971	0.000277626	0.00813422	-0.00106379	-0.00141398	-0.0211862	-0.000972759	-0.00710925	0.000692521	-0.00705196	-0.000814179	0.00414933	0.00294391	0	0	-0.00297742	-0.000732428	-0.00362178
0.0124069	2010-11-12 11:00:00	-0.0120369	-0.0097772	0.0022597	0.0124069	0.000327215	-0.00123766	0.00297949	0.000488365	0.000284228	0.00745005	-0.00111089	-0.00141544	-0.0196448	-0.000846285	-0.00642216	0.000663893	-0.00655645	-0.000791476	0.0040247	0.00294751	0	0	-0.00257037	-0.000754074	-0.0022597
0.0124069	2010-11-12 11:30:00	-0.0084966	-0.00550084	0.00299576	0.0124069	0.000312649	-0.00117155	0.00298309	0.000372882	0.000290075	0.00676003	-0.00115212	-0.00141684	-0.0163249	-0.000733785	-0.00563423	0.000625345	-0.00605982	-0.00076571	0.0038989	0.00295024	0	0	-0.0020886	-0.000753442	-0.00299576
0.0124069	2010-11-12 12:00:00	-0.0063725	-0.00297419	0.00339831	0.0124069	0.000275284	-0.000979161	0.00293217	0.000275258	0.000298563	0.00610561	-0.00119011	-0.00141823	-0.014821	-0.000646579	-0.00493798	0.000581096	-0.00554815	-0.000738256	0.00377082	0.00295217	0	0	-0.00155027	-0.000742365	-0.00339831
0.0124069	2010-11-12 12:30:00	-0.0042483	-0.000312412	0.00393589	0.0124069	0.000218794	-0.000732963	0.00278173	0.000197662	0.000309408	0.0054964	-0.00122496	-0.00141973	-0.013005	-0.000608518	-0.00437964	0.000531145	-0.00505815	-0.00071249	0.00364125	0.00295333	0	0	-0.000975538	-0.000732035	-0.00393589
0.0124069	2010-11-12 13:00:00	-0.0014161	0.00223229	0.00364839	0.0124069	0.00017773	-0.000554501	0.00251042	0.00014204	0.000323321	0.00492092	-0.00125834	-0.00142096	-0.0111891	-0.000600087	-0.00379338	0.000478402	-0.00457366	-0.000684993	0.00351168	0.00295399	0	0	-0.000385694	-0.000732447	-0.00364839
0.0124069	2010-11-12 13:30:00	0	0.00364778	0.00364778	0.0124069	0.000147028	-0.000454897	0.00217324	0.00011307	0.000335441	0.0043526	-0.00128012	-0.0014225	-0.0102717	-0.000590211	-0.00331421	0.000422749	-0.0040943	-0.00065794	0.00338251	0.00295434	0	0	0.000197718	-0.000751976	-0.00364778
0.0124069	2010-11-12 14:00:00	0.0021242	0.00586123	0.00373703	0.0124069	0.000111588	-0.000267692	0.00179756	0.000126005	0.000347278	0.00380229	-0.00129472	-0.00142351	-0.00845572	-0.000597197	-0.00296837	0.000365877	-0.0036212	-0.000630907	0.00325223	0.00295403	0	0	0.000753815	-0.000797038	-0.00373703
0.0124069	2010-11-12 14:30:00	0.0028322	0.00728091	0.00444871	0.0124069	9.01827e-05	3.70007e-06	0.00143546	0.000168102	0.000357796	0.00322138	-0.00130829	-0.00142367	-0.00726387	-0.000651882	-0.00274046	0.000323201	-0.00319993	-0.00060434	0.00312225	0.00295292	0	0	0.00126327	-0.000871829	-0.00444871
0.0124069	2010-11-12 15:00:00	0.0028322	0.00735295	0.00452075	0.0124069	4.52683e-05	0.000391006	0.00115217	0.000210981	0.000364024	0.00264419	-0.0013177	-0.00142306	-0.00726387	-0.000741739	-0.00263504	0.000287653	-0.00286093	-0.000580919	0.00299111	0.00295186	0	0	0.00170915	-0.000978117	-0.00452075
0.0124069	2010-11-12 15:30:00	0.0035403	0.00720997	0.00366967	0.0124069	2.61432e-05	0.000776086	0.000854687	0.000249183	0.000364923	0.00211406	-0.00132768	-0.00142206	-0.00726387	-0.000835931	-0.00262421	0.000260628	-0.00258067	-0.000559674	0.00285781	0.00295099	0	0	0.00207772	-0.00111508	-0.00366967
0.0124069	2010-11-12 16:00:00	0.0028322	0.00725702	0.00442482	0.0124069	2.36859e-05	0.00106987	0.000589761	0.000289552	0.000359502	0.00164613	-0.00133205	-0.00142131	-0.00695183	-0.000875438	-0.00270338	0.000239305	-0.0022993	-0.000541111	0.00272713	0.00294972	0	0	0.00235907	-0.0012792	-0.00442482
0.0124069	2010-11-12 16:30:00	0.0028322	0.00687551	0.00404331	0.0124069	2.36859e-05	0.00128123	0.000398322	0.00032383	0.000351391	0.00125401	-0.00133272	-0.0014209	-0.00697061	-0.000862909	-0.00288797	0.000225168	-0.00201755	-0.000523729	0.00259566	0.0029483	0	0	0.00254759	-0.00146421	-0.00404331
0.0124069	2010-11-12 17:00:00	0.0014161	0.00569818	0.00428208	0.0124069	1.93038e-05	0.00138395	0.000260774	0.000355284	0.000339557	0.000933672	-0.00133032	-0.00142033	-0.0075759	-0.000820751	-0.00324631	0.000225316	-0.00172077	-0.000502863	0.00246259	0.00294699	0	0	0.00264226	-0.00166119	-0.00428208
0.0124069	2010-11-12 17:30:00	-0.0014161	0.00347308	0.00488918	0.0124069	2.12285e-05	0.00140426	0.000205644	0.000383472	0.000321167	0.000612322	-0.00132727	-0.00141926	-0.00907983	-0.000816417	-0.00359214	0.000235383	-0.00146255	-0.000481132	0.00232813	0.00294526	0	0	0.00264669	-0.00185878	-0.00488918
0.0124069	2010-11-12 18:00:00	-0.0028322	0.00160291	0.00443511	0.0124069	3.03472e-05	0.00141523	0.000196155	0.000407956	0.000296412	0.000270382	-0.00131918	-0.00141779	-0.0103092	-0.000855685	-0.00375797	0.000252489	-0.00121498	-0.000460773	0.00219405	0.00294339	0	0	0.00256885	-0.00204362	-0.00443511
0.0124069	2010-11-12 18:30:00	-0.0042483	0.000579578	0.00482788	0.0124069	5.43876e-05	0.00153321	0.000220401	0.000447447	0.000267457	-8.11379e-05	-0.00130976	-0.00141641	-0.0108958	-0.000945543	-0.00377964	0.000269536	-0.000971432	-0.000441745	0.00206075	0.00294126	0	0	0.00242058	-0.00220091	-0.00482788
0.0124069	2010-11-12 19:00:00	-0.0035403	0.00100979	0.00455009	0.0124069	8.73702e-05	0.00170915	0.000295623	0.000489668	0.000236709	-0.000431225	-0.00129775	-0.00141451	-0.0102717	-0.00103684	-0.00369589	0.000282394	-0.000694824	-0.000425399	0.00192895	0.00293953	0	0	0.00221686	-0.00231526	-0.00455009
0.0124069	2010-11-12 19:30:00	-0.0035403	0.00158932	0.00512962	0.0124069	8.5268e-05	0.00195535	0.000453822	0.000534399	0.000205584	-0.000750855	-0.00128713	-0.00141151	-0.00968513	-0.00110719	-0.00365714	0.000293769	-0.000374509	-0.000411271	0.00179839	0.00293751	0	0	0.00197476	-0.00237171	-0.00512962
0.0124069	2010-11-12 20:00:00	-0.0035403	0.00164621	0.00518651	0.0124069	8.07084e-05	0.00211158	0.00059782	0.0005602	0.000175025	-0.00107177	-0.00127971	-0.00140892	-0.00939187	-0.00113682	-0.00382631	0.000305113	-3.84098e-05	-0.000398896	0.00167036	0.00293563	0	0	0.00171237	-0.00235681	-0.00518651
0.0124069	2010-11-12 20:30:00	-0.0042483	0.000462443	0.00471074	0.0124069	7.33363e-05	0.00227625	0.000698037	0.000587291	0.000144275	-0.00136823	-0.00126934	-0.00140595	-0.0102905	-0.00113826	-0.00413966	0.000312271	0.00029918	-0.000388252	0.00154434	0.00293299	0	0	0.00144756	-0.0022598	-0.00471074
0.0124069	2010-11-12 21:00:00	-0.0056644	-0.000901273	0.00476313	0.0124069	7.08789e-05	0.00225002	0.000732456	0.000612654	0.000115694	-0.00164495	-0.00125851	-0.00140222	-0.0112078	-0.0011691	-0.00449633	0.000320824	0.000673475	-0.000379087	0.00142059	0.00293025	0	0	0.00119672	-0.00207372	-0.00476313
0.0124069	2010-11-12 21:30:00	-0.0070805	-0.00291303	0.00416747	0.0124069	9.21074e-05	0.00211113	0.000698657	0.000647468	9.36679e-05	-0.00193069	-0.00124742	-0.00139791	-0.0127118	-0.00125606	-0.00480341	0.000330861	0.00102499	-0.000376089	0.00129983	0.00292731	0	0	0.000973726	-0.00179633	-0.00416747
0.0124069	2010-11-12 22:00:00	-0.0077886	-0.00420291	0.00358569	0.0124069	0.000108598	0.0019223	0.000718192	0.000663036	7.97983e-05	-0.00226491	-0.001232	-0.0013941	-0.0136291	-0.0014035	-0.00495841	0.000346601	0.00134969	-0.000377991	0.00117943	0.00292438	0	0	0.000788953	-0.00143073	-0.00358569
0.0124069	2010-11-12 22:30:00	-0.0077886	-0.00410088	0.00368772	0.0124069	0.000125622	0.0019466	0.000792794	0.000663379	7.12615e-05	-0.002612	-0.00121488	-0.00139035	-0.0136291	-0.00151046	-0.00505925	0.000366558	0.00168103	-0.000385235	0.00106181	0.00292153	0	0	0.000648656	-0.000985719	-0.00368772
0.0124069	2010-11-12 23:00:00	-0.0070805	-0.00367208	0.00340842	0.0124069	0.000144215	0.00208	0.00091366	0.000661089	6.53654e-05	-0.00290831	-0.00119751	-0.00138614	-0.0136104	-0.00154996	-0.00523925	0.000385059	0.00201675	-0.000396745	0.000946342	0.00291773	0	0	0.000554622	-0.000475566	-0.00340842
0.0124069	2010-11-12 23:30:00	-0.0077886	-0.00322969	0.00455891	0.0124069	0.000134741	0.00216924	0.00107192	0.000665012	6.18273e-05	-0.003154	-0.00118916	-0.00138092	-0.0136291	-0.00150515	-0.00558051	0.00040362	0.00237162	-0.000408762	0.000834574	0.00291378	0	0	0.00050419	8.05297e-05	-0.00455891
0.0124069	2010-11-13	-0.0106208	-0.00437795	0.00624285	0.0124069	0.000135451	0.00206281	0.0011691	0.000648592	6.03634e-05	-0.00341185	-0.0011845	-0.00137604	-0.0148398	-0.00150082	-0.0061001	0.000426428	0.00275618	-0.000421687	0.000731012	0.00290987	0	0	0.00049061	0.00065948	-0.00624285
0.0124069	2010-11-13 00:30:00	-0.0113288	-0.00635576	0.00497304	0.0124069	0.000116147	0.00197165	0.00121362	0.000597359	6.43697e-05	-0.00364081	-0.00117911	-0.00137148	-0.016949	-0.00149239	-0.0065126	0.00045075	0.00313085	-0.000437675	0.000630338	0.00290587	0	0	0.00050373	0.00123568	-0.00497304
0.0124069	2010-11-13 01:00:00	-0.0127449	-0.00815525	0.00458965	0.0124069	0.000139656	0.00194557	0.00119465	0.000507705	7.19142e-05	-0.00387649	-0.00116703	-0.0013669	-0.019077	-0.00147143	-0.00670009	0.000476349	0.00347023	-0.000453619	0.000528828	0.00290192	0	0	0.000530928	0.00178266	-0.00458965
0.0124069	2010-11-13 01:30:00	-0.0092047	-0.00699762	0.00220708	0.0124069	0.000158959	0.00197491	0.00119341	0.000390521	8.18646e-05	-0.00409629	-0.00115439	-0.00136267	-0.0184529	-0.00135362	-0.00672801	0.000499098	0.00375487	-0.000468191	0.000427191	0.00289771	0	0	0.000558229	0.00227479	-0.00220708
0.0124069	2010-11-13 02:00:00	-0.0077886	-0.00596814	0.00182046	0.0124069	0.00018229	0.00203035	0.00124556	0.000276355	9.27101e-05	-0.00428506	-0.00114261	-0.00135864	-0.0181408	-0.0011332	-0.00665509	0.000516233	0.00399179	-0.000480524	0.000331202	0.00289386	0	0	0.000571497	0.00268907	-0.00182046
0.0124069	2010-11-13 02:30:00	-0.0070805	-0.00432865	0.00275185	0.0124069	0.000161239	0.00210254	0.00135576	0.000176564	0.000104736	-0.00443522	-0.00113142	-0.00135491	-0.017261	-0.000888682	-0.00656509	0.000537586	0.00425738	-0.000487028	0.000238606	0.00288919	0	0	0.00055762	0.00300659	-0.00275185
0.0124069	2010-11-13 03:00:00	-0.0070805	-0.00483744	0.00224306	0.0124069	0.000142468	0.0021931	0.00144885	9.1999e-05	0.000116809	-0.00455748	-0.00111822	-0.00135109	-0.0184529	-0.000709936	-0.00639759	0.000553118	0.00453213	-0.000488231	0.000148265	0.00288499	0	0	0.000505577	0.00321382	-0.00224306
0.0124069	2010-11-13 03:30:00	-0.0056644	-0.00363563	0.00202877	0.0124069	0.000118427	0.00224557	0.00143886	4.7899e-05	0.000125347	-0.00465045	-0.00110049	-0.00134738	-0.0178476	-0.000682957	-0.00590257	0.000554366	0.00479072	-0.000485591	6.14193e-05	0.00288119	0	0	0.000407319	0.00330335	-0.00202877
0.0124069	2010-11-13 04:00:00	-0.0049564	-0.0015336	0.0034228	0.0124069	0.000130536	0.00225269	0.00134938	4.68979e-05	0.000132421	-0.00477544	-0.00107338	-0.00134359	-0.0163249	-0.000751617	-0.00504172	0.000537113	0.0050155	-0.000483352	-2.17037e-05	0.00287794	0	0	0.000258404	0.0032743	-0.0034228
0.0124069	2010-11-13 04:30:00	-0.0007081	0.0014519	0.00216	0.0124069	0.000128256	0.00237645	0.00123558	7.24524e-05	0.000139071	-0.0049166	-0.00103575	-0.0013403	-0.0138848	-0.000823404	-0.00410963	0.000504149	0.00521825	-0.000481621	-0.000102522	0.002875	0	0	5.83433e-05	0.0031321	-0.00216
0.0124069	2010-11-13 05:00:00	0.0021242	0.00593305	0.00380885	0.0124069	8.80804e-05	0.00256469	0.00115502	0.000125661	0.000147416	-0.00507591	-0.000997056	-0.00133723	-0.00966639	-0.000802445	-0.00343046	0.000458534	0.00538793	-0.000482086	-0.000179921	0.00287176	0	0	-0.000189344	0.00288789	-0.00380885
0.0124069	2010-11-13 05:30:00	0.0021242	0.00780381	0.00567961	0.0124069	4.33441e-05	0.00282438	0.00103118	0.000146469	0.000156707	-0.00524638	-0.000958862	-0.00133411	-0.00755712	-0.000702949	-0.00315463	0.000411463	0.00552382	-0.000480734	-0.000254737	0.00286887	0	0	-0.000477353	0.00255755	-0.00567961
0.0124069	2010-11-13 06:00:00	0.0014161	0.00657667	0.00516057	0.0124069	-1.8416e-05	0.00299706	0.000839307	0.000140598	0.000164537	-0.00538595	-0.000927043	-0.00133058	-0.00788799	-0.000523235	-0.00329589	0.000365907	0.00560609	-0.000478368	-0.000328742	0.0028671	0	0	-0.000795055	0.00216043	-0.00516057
0.0124069	2010-11-13 06:30:00	0.0042483	0.00420508	-4.32242e-05	0.0124069	-3.80743e-05	0.00309207	0.000493887	0.00013005	0.000169632	-0.00550394	-0.000896291	-0.00132641	-0.00907983	-0.000344727	-0.00347881	0.000327537	0.00566997	-0.0004707	-0.000400063	0.00286512	0	0	-0.00112916	0.00171791	4.32242e-05
0.0124069	2010-11-13 07:00:00	0.0007081	0.00190805	0.00119995	0.0124069	-1.68464e-05	0.00312557	0.000134697	0.000116772	0.000173075	-0.00560075	-0.000863175	-0.00132267	-0.0102905	-0.000218014	-0.00343839	0.000300512	0.00567585	-0.00045731	-0.000468319	0.00286315	0	0	-0.00146452	0.001252	-0.00119995
0.0124069	2010-11-13 07:30:00	0.0007081	0.00124364	0.000535542	0.0124069	9.11925e-06	0.00312038	-8.465e-05	0.000117088	0.000174868	-0.00566181	-0.00082379	-0.00131859	-0.0102717	-0.000206454	-0.00308462	0.000276456	0.00570266	-0.000441344	-0.000531889	0.00286194	0	0	-0.00178495	0.00078401	-0.000535542
0.0124069	2010-11-13 08:00:00	0.0021242	0.0031262	0.001002	0.0124069	4.96504e-05	0.0030482	-0.000131039	9.40435e-05	0.000172701	-0.00568168	-0.000781754	-0.00131345	-0.00818124	-0.000265474	-0.00236794	0.000267874	0.00570266	-0.000425442	-0.000588343	0.00286133	0	0	-0.00207419	0.000333384	-0.001002
0.0124069	2010-11-13 08:30:00	0.0035403	0.00502208	0.00148178	0.0124069	7.10565e-05	0.00288767	3.89421e-05	2.70221e-05	0.000164733	-0.0056578	-0.000732186	-0.00130872	-0.00632771	-0.000241864	-0.00167168	0.000256352	0.00570154	-0.000411651	-0.000641479	0.00286077	0	0	-0.00231668	-8.31509e-05	-0.00148178
0.0124069	2010-11-13 09:00:00	0.0063725	0.0076745	0.001302	0.0124069	4.96504e-05	0.00256989	0.000273668	-5.75154e-05	0.000151485	-0.0056352	-0.000682056	-0.00130446	-0.00359437	-5.25118e-05	-0.00116459	0.000229149	0.00566223	-0.000395579	-0.000693095	0.00286149	0	0	-0.0024984	-0.000452185	-0.001302
0.0124069	2010-11-13 09:30:00	0.0070805	0.009052	0.0019715	0.0124069	4.07093e-05	0.00215323	0.000418286	-0.000159254	0.000134553	-0.00559215	-0.000636929	-0.0013004	-0.00181597	0.000235367	-0.00101585	0.000194908	0.00561264	-0.00037279	-0.000742787	0.00286296	0	0	-0.00260752	-0.00076393	-0.0019715
0.0124069	2010-11-13 10:00:00	0.0021242	0.00812387	0.00599967	0.0124069	-1.92472e-06	0.00174533	0.000465233	-0.000312981	0.000120217	-0.00549561	-0.000598049	-0.00129624	-0.002128	0.00047169	-0.00106085	0.000159329	0.00556417	-0.00034375	-0.000789388	0.00286509	0	0	-0.00263503	-0.00101227	-0.00599967
0.0124069	2010-11-13 10:30:00	0.0021242	0.00632641	0.00420221	0.0124069	-1.45666e-05	0.00140026	0.000333763	-0.0005158	0.000105833	-0.00535416	-0.000563684	-0.0012922	-0.00365072	0.00066417	-0.000823334	0.000130938	0.00554101	-0.000308206	-0.000831811	0.00286778	0	0	-0.00257517	-0.00119462	-0.00420221
0.0124069	2010-11-13 11:00:00	0.0049564	0.00636101	0.00140461	0.0124069	1.63138e-05	0.00112605	0.000155904	-0.000731266	9.35235e-05	-0.00518841	-0.000528653	-0.0012883	-0.00392519	0.000828705	-0.000190403	0.000105131	0.00548554	-0.000267698	-0.000870789	0.00287102	0	0	-0.00242576	-0.00131162	-0.00140461
0.0124069	2010-11-13 11:30:00	0.0099127	0.0103728	0.000460107	0.0124069	4.22789e-05	0.000813152	8.59529e-05	-0.000895746	8.18263e-05	-0.00502839	-0.000489379	-0.00128435	-0.000879809	0.00101131	0.000827116	6.65839e-05	0.00542493	-0.000223728	-0.000904828	0.00287421	0	0	-0.00218845	-0.0013668	-0.000460107
0.0124069	2010-11-13 12:00:00	0.0148691	0.0160928	0.00122373	0.0124069	6.17597e-05	0.000536718	0.000110137	-0.00101503	7.164e-05	-0.00486235	-0.000445064	-0.0012802	0.00363193	0.00110164	0.00186005	2.66407e-05	0.00535844	-0.000177625	-0.000935499	0.00287756	0	0	-0.0018687	-0.00136614	-0.00122373
0.0124069	2010-11-13 12:30:00	0.0191174	0.0204609	0.00134345	0.0124069	1.49217e-05	0.000321498	0.000254135	-0.00111297	6.27735e-05	-0.00468916	-0.000404994	-0.00127636	0.00667731	0.00113682	0.00281839	-1.61239e-05	0.00527468	-0.000131501	-0.000963156	0.00288116	0	0	-0.00147581	-0.00131767	-0.00134345
0.0124069	2010-11-13 13:00:00	0.0191174	0.0222021	0.00308468	0.0124069	-8.05308e-05	0.000235529	0.000281611	-0.00120689	5.22599e-05	-0.00451912	-0.000360988	-0.00127309	0.00726387	0.00114814	0.0036109	-6.6282e-05	0.00515234	-8.53559e-05	-0.000987799	0.00288425	0	0	-0.00102259	-0.00123109	-0.00308468
0.0124069	2010-11-13 13:30:00	0.0269059	0.026445	-0.000460932	0.0124069	-0.000144038	0.000213296	4.40951e-05	-0.00128828	3.74985e-05	-0.0043375	-0.000316745	-0.00126972	0.0106213	0.00116067	0.00426382	-0.000137704	0.00499695	-3.83873e-05	-0.00101166	0.00288678	0	0	-0.00052499	-0.00111732	0.000460932
0.0124069	2010-11-13 14:00:00	0.027614	0.0289235	0.0013095	0.0124069	-0.00014685	0.000200104	-0.000389014	-0.0013537	2.56583e-05	-0.00415287	-0.000272955	-0.00126601	0.0124373	0.00122378	0.00473674	-0.000218898	0.00482064	5.89901e-06	-0.00103197	0.00288845	0	0	-1.54247e-06	-0.000988129	-0.0013095
0.0124069	2010-11-13 14:30:00	0.0290301	0.0308124	0.0017823	0.0124069	-0.000200528	0.000214627	-0.000858341	-0.00138995	2.04205e-05	-0.00399499	-0.00023014	-0.00126255	0.0139412	0.00126883	0.00499883	-0.000289817	0.00462593	4.75243e-05	-0.00104704	0.00288972	0	0	0.000527411	-0.000855629	-0.0017823
0.0124069	2010-11-13 15:00:00	0.0290301	0.0304363	0.00140619	0.0124069	-0.00023878	0.00031423	-0.00132717	-0.00142837	2.27751e-05	-0.00384812	-0.000186278	-0.00125906	0.0132983	0.001304	0.005098	-0.000333948	0.00438789	8.55378e-05	-0.00105917	0.00289068	0	0	0.0010406	-0.000731751	-0.00140619
0.0124069	2010-11-13 15:30:00	0.0311542	0.0310446	-0.000109585	0.0124069	-0.000267025	0.000512105	-0.00167743	-0.00144231	2.8907e-05	-0.00371397	-0.000140248	-0.00125544	0.0136291	0.00127196	0.00511509	-0.000369527	0.00411679	0.000119201	-0.00106973	0.00289098	0	0	0.00151685	-0.000627635	0.000109585
0.0124069	2010-11-13 16:00:00	0.0318623	0.0321536	0.000291339	0.0124069	-0.000272649	0.000694124	-0.0019583	-0.00145145	2.74967e-05	-0.00354779	-9.41665e-05	-0.00125132	0.0142157	0.00121848	0.00540051	-0.000400769	0.00381926	0.000152929	-0.00107923	0.00289068	0	0	0.00193616	-0.000552949	-0.000291339
0.0124069	2010-11-13 16:30:00	0.0311542	0.0321398	0.000985644	0.0124069	-0.000277031	0.000785284	-0.00223153	-0.00144896	1.75507e-05	-0.00334599	-4.08248e-05	-0.00124688	0.0139224	0.00119728	0.00554467	-0.00041936	0.00352173	0.000186677	-0.00108751	0.00288971	0	0	0.00228088	-0.000515191	-0.000985644
0.0124069	2010-11-13 17:00:00	0.0361106	0.034444	-0.00166665	0.0124069	-0.0002937	0.000756233	-0.00239513	-0.00142285	1.14093e-06	-0.00311975	1.58584e-05	-0.00124203	0.0160692	0.00119584	0.0056455	-0.000437743	0.00323008	0.000222221	-0.00109392	0.00288844	0	0	0.00253666	-0.000518999	0.00166665
0.0124069	2010-11-13 17:30:00	0.0339864	0.0340614	7.50203e-05	0.0124069	-0.000298082	0.000707911	-0.00251072	-0.00142784	-2.10666e-05	-0.00290953	7.45626e-05	-0.00123756	0.0157383	0.00122667	0.005633	-0.000444811	0.00294908	0.000258904	-0.00109881	0.00288656	0	0	0.00269347	-0.000565562	-7.50203e-05
0.0124069	2010-11-13 18:00:00	0.0311542	0.0332131	0.00205891	0.0124069	-0.000342818	0.000731478	-0.00258241	-0.00139327	-5.05883e-05	-0.00270531	0.000133884	-0.00123273	0.015133	0.00130954	0.0054205	-0.000453335	0.0026692	0.000292188	-0.0011018	0.00288459	0	0	0.00274626	-0.000652211	-0.00205891
0.0124069	2010-11-13 18:30:00	0.0311542	0.0323251	0.00117088	0.0124069	-0.000343351	0.000834937	-0.00274712	-0.0013617	-8.09101e-05	-0.00251554	0.000190208	-0.00122741	0.014509	0.00132664	0.005343	-0.000454701	0.0024165	0.000325873	-0.00110327	0.00288292	0	0	0.00269539	-0.000772248	-0.00117088
0.0124069	2010-11-13 19:00:00	0.0311542	0.0314506	0.000296356	0.0124069	-0.000331596	0.00100346	-0.00288938	-0.0013347	-0.000112369	-0.00234607	0.000245464	-0.00122208	0.0139224	0.00129436	0.00528717	-0.000453364	0.00221561	0.000355776	-0.00110392	0.00288124	0	0	0.00254671	-0.000915107	-0.000296356
0.0124069	2010-11-13 19:30:00	0.0332784	0.0319806	-0.00129784	0.0124069	-0.000325113	0.00116458	-0.00297825	-0.00129662	-0.000138826	-0.00218447	0.000300558	-0.00121664	0.0145465	0.00120451	0.00546259	-0.000457552	0.00209112	0.000378416	-0.00110121	0.00287957	0	0	0.00231131	-0.00106684	0.00129784
0.0124069	2010-11-13 20:00:00	0.0346945	0.0320175	-0.00267697	0.0124069	-0.000305454	0.00125766	-0.00301806	-0.00127616	-0.000166412	-0.00203574	0.000358594	-0.00121057	0.0145277	0.0011691	0.00576342	-0.000450454	0.00202061	0.000401985	-0.00109741	0.0028779	0	0	0.00200487	-0.001211	0.00267697
0.0124069	2010-11-13 20:30:00	0.0346945	0.0324337	-0.00226078	0.0124069	-0.000305099	0.00129695	-0.00292684	-0.00124765	-0.000197441	-0.00191863	0.000423007	-0.00120415	0.0151518	0.00119439	0.00570591	-0.000454849	0.00198242	0.000427751	-0.00109362	0.00287592	0	0	0.00164667	-0.00132975	0.00226078
0.0124069	2010-11-13 21:00:00	0.0325703	0.0344352	0.00186487	0.0124069	-0.000310547	0.00122343	-0.00284976	-0.00122957	-0.000234128	-0.00187859	0.000480757	-0.00119762	0.0175543	0.0012351	0.00565008	-0.000463195	0.00195524	0.00045474	-0.00108898	0.00287394	0	0	0.00125838	-0.00140532	-0.00186487
0.0124069	2010-11-13 21:30:00	0.0318623	0.031165	-0.000697293	0.0124069	-0.000312471	0.00122283	-0.00279705	-0.00126709	-0.000274687	-0.00187717	0.000538	-0.00119087	0.0147834	0.00128015	0.00546383	-0.000459007	0.00193983	0.000478097	-0.00108328	0.00287242	0	0	0.000862631	-0.0014215	0.000697293
0.0124069	2010-11-13 22:00:00	0.0318623	0.0297757	-0.00208664	0.0124069	-0.000348443	0.00128538	-0.00279159	-0.00130203	-0.000308554	-0.00192579	0.000596111	-0.00118421	0.0139224	0.00131243	0.00519716	-0.000459037	0.00196887	0.000496153	-0.00107715	0.00287065	0	0	0.000481512	-0.00136516	0.00208664
0.0124069	2010-11-13 22:30:00	0.0325703	0.0301811	-0.00238915	0.0124069	-0.000280554	0.00147555	-0.00287816	-0.00132281	-0.000333269	-0.00198186	0.000654852	-0.00117748	0.0142345	0.00130978	0.00528259	-0.000456156	0.00203022	0.000509015	-0.00106836	0.00286888	0	0	0.000135115	-0.0012276	0.00238915
0.0124069	2010-11-13 23:00:00	0.0311542	0.0301869	-0.000967314	0.0124069	-0.000262997	0.00156538	-0.002803	-0.0013796	-0.000349162	-0.00204922	0.000712421	-0.00117113	0.0139412	0.0012816	0.00546717	-0.000456186	0.00211912	0.000521748	-0.00105874	0.00286674	0	0	-0.000159772	-0.00100559	0.000967314
0.0124069	2010-11-13 23:30:00	0.0339864	0.0313764	-0.00260998	0.0124069	-0.000262642	0.00152699	-0.00269633	-0.00147534	-0.000364254	-0.00212845	0.000773942	-0.00116495	0.0148398	0.001304	0.00559592	-0.000456097	0.00222456	0.00052745	-0.00104587	0.0028636	0	0	-0.000390718	-0.000702067	0.00260998
0.0124069	2010-11-14	0.0361106	0.0327705	-0.00334005	0.0124069	-0.000260185	0.00134616	-0.00257137	-0.00154565	-0.000375198	-0.00222498	0.000840033	-0.00115902	0.0157571	0.00142181	0.00575717	-0.00044897	0.00234614	0.00053235	-0.00103529	0.0028601	0	0	-0.000550372	-0.000326227	0.00334005
0.0124069	2010-11-14 00:30:00	0.0368186	0.0329732	-0.00384545	0.0124069	-0.000277031	0.00123632	-0.00239172	-0.00163151	-0.000381707	-0.00231707	0.000910602	-0.00115314	0.0154263	0.00154129	0.00574466	-0.000451998	0.00247213	0.00053951	-0.00102701	0.0028566	0	0	-0.000636794	0.000106809	0.00384545
0.0124069	2010-11-14 01:00:00	0.0382347	0.0340391	-0.00419563	0.0124069	-0.000293168	0.00118415	-0.00239816	-0.00170638	-0.000388498	-0.00237141	0.000979585	-0.00114795	0.0160504	0.00162151	0.00568425	-0.000461917	0.00257607	0.000547936	-0.00102014	0.00285239	0	0	-0.000653393	0.000576891	0.00419563
0.0124069	2010-11-14 01:30:00	0.0361106	0.034045	-0.0020656	0.0124069	-0.000300895	0.00109937	-0.00247574	-0.00182909	-0.000392841	-0.00239228	0.00104474	-0.00114327	0.0154263	0.00162585	0.00592634	-0.000463372	0.00267011	0.000556342	-0.00101092	0.00284579	0	0	-0.000608473	0.00106015	0.0020656
0.0124069	2010-11-14 02:00:00	0.0368186	0.0338653	-0.00295333	0.0124069	-0.000317031	0.000848281	-0.00256343	-0.00195948	-0.000390861	-0.00235237	0.00111567	-0.00113864	0.0145465	0.00170992	0.00623801	-0.000471984	0.00277516	0.000564367	-0.00100029	0.00283829	0	0	-0.000514437	0.00153067	0.00295333
0.0124069	2010-11-14 02:30:00	0.0410669	0.0370199	-0.00404696	0.0124069	-0.000308089	0.00040999	-0.00268672	-0.00203058	-0.000387464	-0.00227544	0.00119505	-0.00113429	0.0169678	0.00182941	0.00663052	-0.000490604	0.00290338	0.000574188	-0.000988965	0.00282931	0	0	-0.00038673	0.00196227	0.00404696
0.0124069	2010-11-14 03:00:00	0.0438991	0.0408945	-0.00300462	0.0124069	-0.00029071	-1.44333e-07	-0.00274545	-0.00206649	-0.000383316	-0.00219735	0.00127295	-0.00113028	0.0199756	0.00194745	0.00703677	-0.000506225	0.00306317	0.000585698	-0.000980582	0.00281861	0	0	-0.000242596	0.00233042	0.00300462
0.0124069	2010-11-14 03:30:00	0.0431911	0.0403447	-0.00284644	0.0124069	-0.000357029	-0.000216257	-0.00275072	-0.00210883	-0.000376195	-0.00212785	0.00135004	-0.00112686	0.0187837	0.00197443	0.00724761	-0.000524786	0.00322295	0.000597715	-0.000970679	0.00280634	0	0	-9.97651e-05	0.0026139	0.00284644
0.0124069	2010-11-14 04:00:00	0.0438991	0.0419956	-0.00190352	0.0124069	-0.000421424	-0.00016201	-0.00289639	-0.00211677	-0.000370204	-0.00209768	0.00142173	-0.00112366	0.0196823	0.0019884	0.00759679	-0.000541922	0.00336546	0.000609647	-0.000959991	0.00279326	0	0	2.48406e-05	0.00279626	0.00190352
0.0124069	2010-11-14 04:30:00	0.0446072	0.0431286	-0.00147857	0.0124069	-0.000404756	9.87112e-05	-0.00312516	-0.00211636	-0.000367423	-0.0020941	0.00149194	-0.00112086	0.0199944	0.00194769	0.00803721	-0.000566391	0.00350871	0.00062348	-0.000947708	0.00277916	0	0	0.000116292	0.0028669	0.00147857
0.0124069	2010-11-14 05:00:00	0.0481474	0.0459345	-0.00221291	0.0124069	-0.000428619	0.000374851	-0.00336032	-0.00206221	-0.000365958	-0.00207508	0.00155993	-0.00111876	0.0221412	0.00197997	0.00840471	-0.000610463	0.00363395	0.000636342	-0.000930106	0.0027639	0	0	0.000162649	0.00282159	0.00221291
0.0124069	2010-11-14 05:30:00	0.0481474	0.047899	-0.000248351	0.0124069	-0.000428263	0.000520109	-0.0036508	-0.00200235	-0.000367232	-0.0020346	0.00162696	-0.00111674	0.0239008	0.00197588	0.00869014	-0.000643102	0.00371511	0.000650491	-0.000909945	0.00274732	0	0	0.000155717	0.00266263	0.000248351
0.0124069	2010-11-14 06:00:00	0.0474394	0.0479832	0.000543827	0.0124069	-0.000472645	0.00051359	-0.00379901	-0.00196901	-0.000365393	-0.00193921	0.00169446	-0.00111485	0.0242129	0.00202357	0.00870845	-0.000658812	0.0037463	0.000665105	-0.000889076	0.00272998	0	0	9.15343e-05	0.00239846	-0.000543827
0.0124069	2010-11-14 06:30:00	0.0467313	0.0457995	-0.000931825	0.0124069	-0.000509504	0.000308898	-0.00393873	-0.00195781	-0.000367559	-0.00181651	0.00176784	-0.00111354	0.0227089	0.00207392	0.00868221	-0.000683045	0.00370513	0.000677903	-0.000870562	0.00271148	0	0	-2.94326e-05	0.00204294	0.000931825
0.0124069	2010-11-14 07:00:00	0.0488555	0.0467911	-0.00206437	0.0124069	-0.000492836	9.72355e-05	-0.00416161	-0.00199454	-0.000375859	-0.00171325	0.00184076	-0.00111297	0.0245061	0.00220016	0.00873972	-0.0006973	0.00361071	0.000688252	-0.000854226	0.00269196	0	0	-0.000202359	0.00161426	0.00206437
0.0124069	2010-11-14 07:30:00	0.0460233	0.0443743	-0.00164897	0.0124069	-0.000464059	1.92711e-06	-0.00429854	-0.00203623	-0.000382554	-0.00162788	0.00191252	-0.00111285	0.0227465	0.00239963	0.00879388	-0.000717168	0.00349501	0.000707071	-0.00083746	0.0026723	0	0	-0.000418392	0.00113372	0.00164897
0.0124069	2010-11-14 08:00:00	0.0474394	0.0450793	-0.00236015	0.0124069	-0.00047898	0.000113833	-0.00437972	-0.00210598	-0.000397076	-0.00155194	0.00198076	-0.00111397	0.0239008	0.00262728	0.00889639	-0.000728365	0.00338369	0.000731548	-0.000818034	0.00265288	0	0	-0.000665191	0.000624376	0.00236015
0.0124069	2010-11-14 08:30:00	0.0467313	0.0453269	-0.00140439	0.0124069	-0.000434925	0.000352916	-0.00435268	-0.0022139	-0.000413298	-0.0014491	0.00204269	-0.00111554	0.0241753	0.00282554	0.00920348	-0.000728424	0.00325109	0.00075873	-0.000797798	0.00263388	0	0	-0.000927655	0.000109714	0.00140439
0.0124069	2010-11-14 09:00:00	0.0446072	0.0457586	0.00115136	0.0124069	-0.000438626	0.000382119	-0.00420149	-0.00236731	-0.000431876	-0.0012576	0.00210311	-0.00111764	0.0245061	0.00302501	0.00972932	-0.000730086	0.00309644	0.000790218	-0.000774497	0.00261477	0	0	-0.00118878	-0.000387532	-0.00115136
0.0124069	2010-11-14 09:30:00	0.0474394	0.0474065	-3.28642e-05	0.0124069	-0.000424947	3.91358e-05	-0.00408825	-0.00250292	-0.0004564	-0.000985876	0.00217156	-0.00112017	0.0260664	0.00324567	0.0104956	-0.000752923	0.00291938	0.000823143	-0.000747904	0.0025952	0	0	-0.00143061	-0.00084645	3.28642e-05
0.0124069	2010-11-14 10:00:00	0.0481474	0.0505271	0.00237972	0.0124069	-0.00041494	-0.000572871	-0.00398345	-0.00263492	-0.000478377	-0.0006987	0.00224865	-0.00112411	0.029093	0.00344948	0.0114573	-0.000781729	0.0027313	0.000860018	-0.000721741	0.00257538	0	0	-0.00163525	-0.0012488	-0.00237972
0.0124069	2010-11-14 10:30:00	0.0509796	0.0534412	0.00246158	0.0124069	-0.000430366	-0.00110573	-0.00385594	-0.00278029	-0.000495876	-0.000356472	0.0023324	-0.00112873	0.0318076	0.00361401	0.0123615	-0.00082877	0.00250793	0.000900398	-0.000697554	0.00255576	0	0	-0.00178589	-0.00157966	-0.00246158
0.0124069	2010-11-14 11:00:00	0.0531038	0.0561936	0.00308978	0.0124069	-0.000463703	-0.0014837	-0.00384528	-0.00291361	-0.000513702	-3.74924e-07	0.00241657	-0.00113372	0.0342476	0.00374337	0.0132998	-0.000882938	0.0022104	0.000941264	-0.00067628	0.0025366	0	0	-0.00186778	-0.0018279	-0.00308978
0.0124069	2010-11-14 11:30:00	0.056644	0.0584646	0.00182058	0.0124069	-0.000498965	-0.00179942	-0.00391101	-0.0030218	-0.000525634	0.000356582	0.00249328	-0.00113978	0.0360448	0.00384311	0.014249	-0.000944441	0.0019195	0.000986164	-0.000655005	0.00251693	0	0	-0.00186919	-0.00198646	-0.00182058
0.0124069	2010-11-14 12:00:00	0.0623084	0.0618718	-0.00043664	0.0124069	-0.000512999	-0.00216004	-0.00408992	-0.00309702	-0.000540301	0.000719114	0.00256892	-0.00114642	0.0390902	0.00386599	0.0150523	-0.00102154	0.00167379	0.00103269	-0.000632135	0.00249691	0	0	-0.00178221	-0.00205252	0.00043664
0.0124069	2010-11-14 12:30:00	0.0665567	0.0654762	-0.00108051	0.0124069	-0.000539674	-0.00242092	-0.00432806	-0.00316046	-0.000553981	0.00108894	0.00264072	-0.00115324	0.042098	0.00382239	0.0158619	-0.00110125	0.00150008	0.00107676	-0.000607365	0.00247633	0	0	-0.00160344	-0.00202751	0.00108051
0.0124069	2010-11-14 13:00:00	0.0672648	0.0673967	0.000131935	0.0124069	-0.000572479	-0.00254527	-0.00456985	-0.0032028	-0.000558701	0.00145075	0.00271378	-0.0011607	0.0432899	0.00376915	0.0164403	-0.00117104	0.00137261	0.00111237	-0.000581988	0.00245529	0	0	-0.00133445	-0.00191702	-0.000131935
0.0124069	2010-11-14 13:30:00	0.0679728	0.0695849	0.00161207	0.0124069	-0.000634238	-0.0026345	-0.00482461	-0.00323654	-0.000557943	0.00178239	0.00278472	-0.00116864	0.0448126	0.00372531	0.0168528	-0.001238	0.00119994	0.00115131	-0.000557142	0.00243319	0	0	-0.000982007	-0.00173061	-0.00161207
0.0124069	2010-11-14 14:00:00	0.070805	0.0718418	0.00103684	0.0124069	-0.000644068	-0.00270254	-0.00513096	-0.0032383	-0.000562423	0.00209944	0.00285332	-0.0011774	0.0466098	0.00369592	0.0169348	-0.00129496	0.000965179	0.00118679	-0.000529789	0.00240961	0	0	-0.000558057	-0.00148143	-0.00103684
0.0124069	2010-11-14 14:30:00	0.0743453	0.0723642	-0.00198113	0.0124069	-0.000669856	-0.00289463	-0.0054184	-0.00322709	-0.000567891	0.0023756	0.00291453	-0.00118736	0.0469406	0.00362148	0.0169115	-0.00134738	0.000666904	0.00122179	-0.000502461	0.00238498	0	0	-7.93429e-05	-0.00118572	0.00198113
0.0124069	2010-11-14 15:00:00	0.0686809	0.0704722	0.00179133	0.0124069	-0.000717404	-0.00306183	-0.0057188	-0.0032594	-0.000575343	0.00265218	0.00297884	-0.00119841	0.0450495	0.00354848	0.0167098	-0.00137153	0.000322314	0.0012522	-0.000475564	0.00235912	0	0	0.000433249	-0.000862147	-0.00179133
0.0124069	2010-11-14 15:30:00	0.070097	0.0705663	0.000469253	0.0124069	-0.000726523	-0.00317715	-0.00602763	-0.00327258	-0.000580864	0.00294121	0.00304331	-0.00121034	0.0451058	0.00352584	0.0164136	-0.00138706	-7.36474e-05	0.00127832	-0.00045006	0.00233236	0	0	0.000955668	-0.00053092	-0.000469253
0.0124069	2010-11-14 16:00:00	0.0693889	0.070778	0.00138908	0.0124069	-0.000704081	-0.00314869	-0.00623327	-0.00327214	-0.000585718	0.0032494	0.00310467	-0.00122239	0.044775	0.00352584	0.0163019	-0.00138985	-0.000465217	0.00130464	-0.000423087	0.00230483	0	0	0.00146195	-0.000212728	-0.00138908
0.0124069	2010-11-14 16:30:00	0.0679728	0.0703546	0.00238176	0.0124069	-0.000712844	-0.00302433	-0.00635953	-0.00327117	-0.000597975	0.00358448	0.00316542	-0.00123463	0.0438952	0.00352584	0.0159886	-0.00138546	-0.000837277	0.0013342	-0.000396898	0.00227588	0	0	0.00192568	7.24502e-05	-0.00238176
0.0124069	2010-11-14 17:00:00	0.070097	0.0708158	0.000718838	0.0124069	-0.00073653	-0.00293318	-0.00644846	-0.00324756	-0.000615567	0.0039174	0.00321867	-0.00124681	0.0438952	0.00349356	0.0157561	-0.00136829	-0.0011392	0.00135957	-0.000369773	0.00224556	0	0	0.00232158	0.000306634	-0.000718838
0.0124069	2010-11-14 17:30:00	0.0686809	0.0695325	0.000851573	0.0124069	-0.000712489	-0.00288486	-0.00648288	-0.00325538	-0.000634143	0.00424919	0.00327394	-0.00125917	0.0420793	0.00348079	0.0156832	-0.00134397	-0.00143122	0.00138658	-0.000339736	0.00221418	0	0	0.00262715	0.000475134	-0.000851573
0.0124069	2010-11-14 18:00:00	0.0658487	0.0689179	0.00306915	0.0124069	-0.00074337	-0.00290131	-0.00645677	-0.00323484	-0.000660127	0.00457625	0.003334	-0.00127235	0.0411619	0.00353403	0.0155498	-0.00132992	-0.00172399	0.0014127	-0.000308964	0.002182	0	0	0.00282419	0.000567735	-0.00306915
0.0124069	2010-11-14 18:30:00	0.0693889	0.0708993	0.00151044	0.0124069	-0.000717759	-0.00302893	-0.00654626	-0.00320207	-0.000688139	0.00481021	0.00339684	-0.00128612	0.0432899	0.00356655	0.0154832	-0.00131982	-0.00205718	0.00143982	-0.000277052	0.0021495	0	0	0.00290011	0.000579663	-0.00151044
0.0124069	2010-11-14 19:00:00	0.0693889	0.0696336	0.000244723	0.0124069	-0.000715124	-0.00296342	-0.00654868	-0.00317781	-0.000718464	0.00505161	0.00345736	-0.00130042	0.0420605	0.00361281	0.0154986	-0.0013056	-0.00242411	0.00146772	-0.0002459	0.00211645	0	0	0.00284899	0.000512224	-0.000244723
0.0124069	2010-11-14 19:30:00	0.070805	0.0685391	-0.00226588	0.0124069	-0.000748284	-0.00280971	-0.00651717	-0.00316735	-0.000747183	0.0053169	0.00351664	-0.00131564	0.0411431	0.00363955	0.0154273	-0.00129286	-0.00271791	0.00149207	-0.000215507	0.0020831	0	0	0.00267212	0.000373009	0.00226588
0.0124069	2010-11-14 20:00:00	0.0693889	0.0695305	0.000141641	0.0124069	-0.000741445	-0.00254869	-0.00658893	-0.00315081	-0.000776281	0.00560822	0.00357401	-0.00133182	0.0420793	0.00370266	0.0155732	-0.00128297	-0.00292505	0.00151371	-0.000184786	0.0020496	0	0	0.00237815	0.000175617	-0.000141641
0.0124069	2010-11-14 20:30:00	0.0686809	0.0691271	0.000446238	0.0124069	-0.000720216	-0.00245278	-0.00658242	-0.00313395	-0.000801325	0.00589652	0.00363012	-0.00134805	0.041786	0.00374915	0.0157236	-0.00128591	-0.00305654	0.00153319	-0.000154672	0.00201599	0	0	0.00198271	-6.11406e-05	-0.000446238
0.0124069	2010-11-14 21:00:00	0.0679728	0.0701713	0.00219852	0.0124069	-0.000726878	-0.00249725	-0.00658893	-0.00312262	-0.000824385	0.00612076	0.00368499	-0.00136515	0.0432899	0.00376746	0.0158973	-0.00129716	-0.00317701	0.00154907	-0.000120759	0.00198208	0	0	0.00150748	-0.000314507	-0.00219852
0.0124069	2010-11-14 21:30:00	0.0651406	0.0693548	0.00421421	0.0124069	-0.00070109	-0.00258589	-0.00660263	-0.00314231	-0.000845752	0.00629236	0.00374949	-0.00138373	0.0429591	0.00379131	0.0161207	-0.00129443	-0.00325266	0.00156184	-8.55295e-05	0.00194771	0	0	0.000978916	-0.000559468	-0.00421421
0.0124069	2010-11-14 22:00:00	0.0686809	0.0695132	0.000832295	0.0124069	-0.000726878	-0.00271573	-0.00650068	-0.00316635	-0.000862777	0.00644338	0.00381289	-0.00140278	0.0436019	0.00384744	0.0162819	-0.00130304	-0.00329085	0.00157152	-5.24273e-05	0.00191289	0	0	0.000426536	-0.000770701	-0.000832295
0.0124069	2010-11-14 22:30:00	0.070805	0.0697353	-0.0010697	0.0124069	-0.000696886	-0.00283401	-0.00647104	-0.00319269	-0.000878247	0.00656736	0.00387698	-0.00142205	0.0442073	0.0039626	0.0164773	-0.0013216	-0.00334119	0.00157815	-1.78307e-05	0.00187791	0	0	-0.000118998	-0.000924663	0.0010697
0.0124069	2010-11-14 23:00:00	0.0679728	0.0705373	0.00256446	0.0124069	-0.000702838	-0.00289968	-0.00641299	-0.00320478	-0.000889237	0.00662971	0.00393769	-0.00144186	0.0453991	0.00401752	0.0166232	-0.00133589	-0.00340507	0.00158569	1.67659e-05	0.00184253	0	0	-0.000627877	-0.0010016	-0.00256446
0.0124069	2010-11-14 23:30:00	0.0686809	0.0701441	0.00146317	0.0124069	-0.000696353	-0.00286425	-0.00636673	-0.00324198	-0.000897539	0.00672882	0.00399629	-0.00146286	0.0451058	0.00401631	0.0167844	-0.00135005	-0.0034047	0.0015909	5.2097e-05	0.00180735	0	0	-0.0010731	-0.000987304	-0.00146317
0.0124069	2010-11-15	0.0693889	0.0698401	0.000451226	0.0124069	-0.00070337	-0.00297482	-0.00635253	-0.00327572	-0.000901927	0.00685539	0.00405483	-0.00148559	0.0448126	0.00398259	0.0170373	-0.00136149	-0.00339993	0.00159263	8.82891e-05	0.00177166	0	0	-0.00143221	-0.000874506	-0.000451226
0.0124069	2010-11-15 00:30:00	0.0722211	0.0714828	-0.000738337	0.0124069	-0.000694073	-0.00329972	-0.00630037	-0.00330086	-0.000901598	0.00697852	0.00411468	-0.00150939	0.0463165	0.00396428	0.0173832	-0.00137868	-0.00339918	0.0015931	0.00012709	0.00173476	0	0	-0.00168871	-0.000663651	0.000738337
0.0124069	2010-11-15 01:00:00	0.0750533	0.0726189	-0.00243438	0.0124069	-0.000684422	-0.00366317	-0.00629739	-0.00329512	-0.000900182	0.0071058	0.00417624	-0.00153298	0.0472339	0.00395585	0.0176219	-0.00140152	-0.00337164	0.00159671	0.000167866	0.00169628	0	0	-0.00183303	-0.000363102	0.00243438
0.0124069	2010-11-15 01:30:00	0.0736372	0.074672	0.00103482	0.0124069	-0.000708107	-0.00390477	-0.00625826	-0.00329772	-0.000901646	0.00723108	0.00424072	-0.00155684	0.049031	0.00387731	0.0176778	-0.00142136	-0.00336173	0.00160017	0.000211884	0.00165725	0	0	-0.00186299	1.13306e-05	-0.00103482
0.0124069	2010-11-15 02:00:00	0.0736372	0.074253	0.000615791	0.0124069	-0.000715124	-0.00394435	-0.00628493	-0.00330717	-0.000898957	0.00737381	0.00429703	-0.00158204	0.0481325	0.00381131	0.0176482	-0.0014327	-0.00337752	0.00160108	0.000253294	0.00161802	0	0	-0.00178377	0.00043747	-0.000615791
0.0124069	2010-11-15 02:30:00	0.0736372	0.0733868	-0.000250448	0.0124069	-0.000743902	-0.00412844	-0.0063222	-0.00329763	-0.000896222	0.00751725	0.00434667	-0.00160768	0.046903	0.0037465	0.0175428	-0.00144277	-0.00339554	0.00160328	0.000295868	0.00157787	0	0	-0.00160737	0.000888378	0.000250448
0.0124069	2010-11-15 03:00:00	0.0736372	0.0745382	0.000901047	0.0124069	-0.00073653	-0.00438812	-0.0064342	-0.00326171	-0.000894572	0.00765525	0.00439514	-0.00163435	0.0478204	0.00368339	0.0173519	-0.00145551	-0.00343336	0.00160381	0.000341254	0.00153574	0	0	-0.00135156	0.00133434	-0.000901047
0.0124069	2010-11-15 03:30:00	0.0743453	0.0745872	0.000241911	0.0124069	-0.000717582	-0.00459786	-0.00654093	-0.00320863	-0.000890328	0.00777453	0.00444169	-0.00166129	0.0475271	0.00358076	0.0171736	-0.00146109	-0.00343299	0.00160638	0.000388311	0.00149214	0	0	-0.00103859	0.00174505	-0.000241911
0.0124069	2010-11-15 04:00:00	0.0736372	0.0741005	0.000463289	0.0124069	-0.000743547	-0.00460098	-0.00656697	-0.00314334	-0.000887309	0.00792625	0.00448535	-0.00168825	0.046591	0.00345453	0.0168882	-0.00145236	-0.00345652	0.00160676	0.000435014	0.00144748	0	0	-0.000693527	0.00209184	-0.000463289
0.0124069	2010-11-15 04:30:00	0.0715131	0.0726876	0.00117452	0.0124069	-0.000743547	-0.00450656	-0.00662155	-0.00305195	-0.000885329	0.00805025	0.00452736	-0.00171546	0.0447938	0.00332372	0.0165748	-0.00143529	-0.00352226	0.00160357	0.000480172	0.00140176	0	0	-0.000342514	0.00234972	-0.00117452
0.0124069	2010-11-15 05:00:00	0.070805	0.0733029	0.00249789	0.0124069	-0.00074636	-0.00432484	-0.00662862	-0.00294607	-0.00088165	0.00816051	0.00456111	-0.0017426	0.0450683	0.00317629	0.0162011	-0.00141682	-0.00355019	0.00159823	0.000523405	0.00135614	0	0	-1.10385e-05	0.0024991	-0.00249789
0.0124069	2010-11-15 05:30:00	0.0722211	0.0727858	0.000564732	0.0124069	-0.000722319	-0.0042491	-0.00664642	-0.00282365	-0.000881318	0.00826547	0.00459129	-0.00176997	0.0445005	0.00303705	0.0158427	-0.00140238	-0.00363469	0.00159196	0.000565473	0.00130945	0	0	0.000277729	0.00252708	-0.000564732
0.0124069	2010-11-15 06:00:00	0.070097	0.0703684	0.000271372	0.0124069	-0.000741978	-0.00408828	-0.00666062	-0.00272722	-0.000883016	0.00833397	0.00462307	-0.00179791	0.0423537	0.00295683	0.0153231	-0.00137248	-0.00373975	0.00158218	0.000604983	0.00126216	0	0	0.000504374	0.00242826	-0.000271372
0.0124069	2010-11-15 06:30:00	0.0693889	0.0689444	-0.00044451	0.0124069	-0.000743547	-0.00401772	-0.00665057	-0.00262102	-0.000883016	0.00843824	0.00465001	-0.00182688	0.0414739	0.00293563	0.0146919	-0.0013424	-0.00385769	0.00157193	0.000644139	0.00121528	0	0	0.000654397	0.00220487	0.00044451
0.0124069	2010-11-15 07:00:00	0.0672648	0.0664685	-0.000796284	0.0124069	-0.000711097	-0.00396273	-0.0066435	-0.00253351	-0.000885939	0.00862602	0.00467813	-0.001856	0.0396204	0.0029496	0.0141227	-0.00130397	-0.00403877	0.00156038	0.000685649	0.00116864	0	0	0.000719029	0.00186655	0.000796284
0.0124069	2010-11-15 07:30:00	0.0637245	0.063723	-1.46969e-06	0.0124069	-0.000691439	-0.00406559	-0.00656232	-0.00250344	-0.000887684	0.00884483	0.00469981	-0.0018859	0.0378232	0.00296646	0.0135256	-0.00126676	-0.00420407	0.00154932	0.000727084	0.00112176	0	0	0.000695679	0.00142954	1.46969e-06
0.0124069	2010-11-15 08:00:00	0.0608923	0.0610216	0.000129308	0.0124069	-0.000670744	-0.00431697	-0.00648239	-0.00250799	-0.000893248	0.00907694	0.00472013	-0.00191677	0.0360073	0.00308138	0.0131923	-0.00122117	-0.0043407	0.00153734	0.000770241	0.00107559	0	0	0.000588003	0.000915524	-0.000129308
0.0124069	2010-11-15 08:30:00	0.0587682	0.0590653	0.00029711	0.0124069	-0.000635126	-0.00458793	-0.00631768	-0.00253606	-0.000895607	0.0093202	0.00474119	-0.00194838	0.0347966	0.00324712	0.0130202	-0.00117564	-0.00449572	0.00152769	0.00081122	0.00103042	0	0	0.000405603	0.000350271	-0.00029711
0.0124069	2010-11-15 09:00:00	0.0594762	0.0588545	-0.000621745	0.0124069	-0.000604424	-0.00483279	-0.00606881	-0.0025774	-0.00090004	0.0095885	0.00476167	-0.00197999	0.0351087	0.00343261	0.0129985	-0.00114295	-0.00461693	0.0015211	0.00084916	0.000985209	0	0	0.000163385	-0.000237946	0.000621745
0.0124069	2010-11-15 09:30:00	0.0594762	0.0586889	-0.000787292	0.0124069	-0.000578281	-0.00506254	-0.00583117	-0.00263224	-0.000903152	0.00988839	0.00477281	-0.00201111	0.0354019	0.00354246	0.0131848	-0.00111447	-0.00477746	0.00151671	0.000884491	0.00094015	0	0	-0.00011937	-0.000819933	0.000787292
0.0124069	2010-11-15 10:00:00	0.056644	0.058331	0.00168704	0.0124069	-0.000559155	-0.00542508	-0.00557046	-0.00272799	-0.000907021	0.0101967	0.00478016	-0.00204224	0.0354019	0.00361979	0.0136656	-0.00109466	-0.00495742	0.00151403	0.000921468	0.00089575	0	0	-0.000420199	-0.00136711	-0.00168704
0.0124069	2010-11-15 10:30:00	0.0573521	0.0585578	0.00120569	0.0124069	-0.00055424	-0.00575503	-0.00532687	-0.00281538	-0.000907493	0.0105188	0.00479148	-0.00207329	0.035714	0.00371953	0.0142581	-0.00109356	-0.00508266	0.00151048	0.00096265	0.00085211	0	0	-0.00071482	-0.00185293	-0.00120569
0.0124069	2010-11-15 11:00:00	0.0580601	0.0630034	0.00494326	0.0124069	-0.000533545	-0.00606274	-0.00515143	-0.00286187	-0.000905184	0.0109068	0.00480082	-0.00210416	0.03997	0.00379541	0.0149344	-0.00111648	-0.00516828	0.00150778	0.00100842	0.000809283	0	0	-0.000978627	-0.00225414	-0.00494326
0.0124069	2010-11-15 11:30:00	0.0601843	0.0646866	0.00450227	0.0124069	-0.00052792	-0.00632791	-0.00499143	-0.00289212	-0.000898114	0.011268	0.0048084	-0.00213538	0.0414739	0.0038195	0.0155748	-0.00115072	-0.00532919	0.00150298	0.00105775	0.00076706	0	0	-0.00118822	-0.00255181	-0.00450227
0.0124069	2010-11-15 12:00:00	0.0616004	0.0653989	0.00379855	0.0124069	-0.000582308	-0.00657959	-0.00489828	-0.00291727	-0.000885665	0.0115432	0.00480927	-0.00216737	0.0423725	0.00375638	0.0159828	-0.00118782	-0.00552903	0.00149981	0.00110554	0.000725041	0	0	-0.00132295	-0.00273219	-0.00379855
0.0124069	2010-11-15 12:30:00	0.0637245	0.0665407	0.00281619	0.0124069	-0.000598977	-0.00671996	-0.00495869	-0.00292794	-0.000870998	0.0118179	0.00480813	-0.00219991	0.0435832	0.00366243	0.0163503	-0.00122776	-0.00576156	0.00149534	0.00115227	0.000683631	0	0	-0.00136626	-0.00278732	-0.00281619
0.0124069	2010-11-15 13:00:00	0.0644326	0.0673618	0.00292915	0.0124069	-0.000608629	-0.00671092	-0.00506473	-0.00292904	-0.000855532	0.0121022	0.00480873	-0.00223283	0.0441885	0.00356535	0.0166619	-0.00127486	-0.0060025	0.00148908	0.00119784	0.000642678	0	0	-0.00130699	-0.00271541	-0.00292915
0.0124069	2010-11-15 13:30:00	0.0665567	0.069234	0.00267735	0.0124069	-0.000615468	-0.00673864	-0.00524247	-0.00291284	-0.000836668	0.0123653	0.00480546	-0.00226644	0.0459856	0.00348103	0.0167052	-0.00132178	-0.00624717	0.00148064	0.00124378	0.000602689	0	0	-0.00114026	-0.00252095	-0.00267735
0.0124069	2010-11-15 14:00:00	0.0672648	0.0696133	0.00234848	0.0124069	-0.000632314	-0.00675094	-0.00543273	-0.00287605	-0.000817052	0.0126332	0.00479611	-0.00230066	0.0463165	0.00335046	0.0165811	-0.00135008	-0.00655282	0.00147227	0.0012882	0.000564019	0	0	-0.000868138	-0.00221468	-0.00234848
0.0124069	2010-11-15 14:30:00	0.0658487	0.0678989	0.00205022	0.0124069	-0.000661092	-0.00684728	-0.00554944	-0.00286776	-0.000794931	0.0128214	0.00478504	-0.00233487	0.044775	0.00320014	0.0162398	-0.0013614	-0.00692086	0.00146456	0.00133073	0.000525902	0	0	-0.000499824	-0.00181312	-0.00205022
0.0124069	2010-11-15 15:00:00	0.0658487	0.0667183	0.000869578	0.0124069	-0.000679508	-0.00681305	-0.00568575	-0.00285972	-0.000778377	0.0130195	0.00477657	-0.00236895	0.0435832	0.00306234	0.0157761	-0.00136695	-0.00727684	0.00145217	0.00137231	0.000487785	0	0	-5.14581e-05	-0.00133794	-0.000869578
0.0124069	2010-11-15 15:30:00	0.0651406	0.066019	0.000878368	0.0124069	-0.000656177	-0.00681275	-0.00584221	-0.00283427	-0.000763851	0.0132694	0.00476427	-0.00240268	0.042647	0.00297658	0.0153852	-0.00135834	-0.00769998	0.00143893	0.00141116	0.000450076	0	0	0.00045457	-0.000815005	-0.000878368
0.0124069	2010-11-15 16:00:00	0.0630165	0.0649641	0.00194763	0.0124069	-0.000648982	-0.00682564	-0.00592463	-0.00279456	-0.000750362	0.0135046	0.00475461	-0.00243624	0.0414552	0.0028754	0.0147865	-0.00134251	-0.00810771	0.00143001	0.00145095	0.000413025	0	0	0.000990744	-0.000273079	-0.00194763
0.0124069	2010-11-15 16:30:00	0.0608923	0.0641758	0.00328345	0.0124069	-0.0006446	-0.00689012	-0.00595371	-0.00274537	-0.000740739	0.0137598	0.00474022	-0.00246937	0.0405566	0.00273785	0.0141894	-0.00131243	-0.00852422	0.00141757	0.00148821	0.000376175	0	0	0.00152595	0.000257657	-0.00328345
0.0124069	2010-11-15 17:00:00	0.0616004	0.0617488	0.000148415	0.0124069	-0.000641965	-0.00691651	-0.00591284	-0.00271956	-0.000734513	0.0140074	0.0047242	-0.00250229	0.0378044	0.00261113	0.0137273	-0.00126679	-0.00888347	0.00140562	0.00152577	0.000339325	0	0	0.00202734	0.000747346	-0.000148415
0.0124069	2010-11-15 17:30:00	0.0594762	0.0602256	0.000749385	0.0124069	-0.000651262	-0.00685559	-0.00583222	-0.00268638	-0.00073319	0.0142484	0.0047142	-0.0025358	0.0360073	0.00256609	0.0131456	-0.00122271	-0.00923349	0.00139462	0.00155948	0.000303036	0	0	0.0024624	0.00116828	-0.000749385
0.0124069	2010-11-15 18:00:00	0.0580601	0.060321	0.00226092	0.0124069	-0.000637761	-0.0067373	-0.00582509	-0.00263785	-0.00073663	0.0145328	0.00469925	-0.00256926	0.0357328	0.00257861	0.0126602	-0.00118835	-0.00950161	0.00138712	0.00159212	0.0002672	0	0	0.00280113	0.00149676	-0.00226092
0.0124069	2010-11-15 18:30:00	0.056644	0.0594341	0.00279012	0.0124069	-0.000620382	-0.00673641	-0.00578782	-0.00261237	-0.000743421	0.0147902	0.00467798	-0.00260261	0.0347591	0.00261933	0.0121748	-0.00114277	-0.00972089	0.0013818	0.00162604	0.000231823	0	0	0.00301812	0.00171475	-0.00279012
0.0124069	2010-11-15 19:00:00	0.0594762	0.0569404	-0.00253577	0.0124069	-0.000641433	-0.00666897	-0.00574038	-0.0026129	-0.000750919	0.0150186	0.00465685	-0.00263602	0.0323753	0.00268244	0.0116831	-0.0010957	-0.00987806	0.0013765	0.00166172	0.000197562	0	0	0.00309447	0.00181135	0.00253577
0.0124069	2010-11-15 19:30:00	0.0552279	0.0549677	-0.000260228	0.0124069	-0.000637761	-0.00664748	-0.00574509	-0.00262552	-0.000760068	0.0152137	0.00463715	-0.00266917	0.0305594	0.00278772	0.0114398	-0.00104735	-0.00998051	0.00137213	0.00169662	0.000164262	0	0	0.00301927	0.00178379	0.000260228
0.0124069	2010-11-15 20:00:00	0.055936	0.0549322	-0.0010038	0.0124069	-0.000601789	-0.00657426	-0.00570013	-0.00263814	-0.000768651	0.0153924	0.0046181	-0.00270202	0.0305781	0.00291419	0.0113964	-0.00101468	-0.0100349	0.00137042	0.00173011	0.000131521	0	0	0.00279063	0.00163787	0.0010038
0.0124069	2010-11-15 20:30:00	0.0552279	0.0550753	-0.000152603	0.0124069	-0.000585298	-0.00657144	-0.00562603	-0.0026711	-0.000780155	0.0155347	0.00459831	-0.00273455	0.0308714	0.00306452	0.0115702	-0.000991933	-0.0100492	0.00137078	0.0017643	9.98961e-05	0	0	0.00241608	0.00138784	0.000152603
0.0124069	2010-11-15 21:00:00	0.0545199	0.0551244	0.000604461	0.0124069	-0.000582486	-0.00656299	-0.00553896	-0.00272638	-0.000791808	0.0156537	0.00457864	-0.00276696	0.0311647	0.00322327	0.0118556	-0.000971976	-0.0100201	0.00136725	0.00179879	6.92321e-05	0	0	0.00191238	0.00105557	-0.000604461
0.0124069	2010-11-15 21:30:00	0.0552279	0.0558914	0.000663528	0.0124069	-0.000582841	-0.00651823	-0.00540209	-0.0027897	-0.000795204	0.0157428	0.00456333	-0.00279934	0.032082	0.00340877	0.0122806	-0.000960838	-0.00995363	0.00136463	0.00183146	3.90236e-05	0	0	0.00130462	0.000669132	-0.000663528
0.0124069	2010-11-15 22:00:00	0.056644	0.0568789	0.000234929	0.0124069	-0.000578281	-0.00652727	-0.00529121	-0.00286479	-0.000798174	0.0158094	0.00454763	-0.00283143	0.0333115	0.00358583	0.0128173	-0.000969568	-0.00986585	0.00136507	0.00186659	9.73183e-06	0	0	0.000624725	0.000260793	-0.000234929
0.0124069	2010-11-15 22:30:00	0.0580601	0.0583966	0.000336504	0.0124069	-0.000582663	-0.00658434	-0.00524023	-0.00295705	-0.000802326	0.0158881	0.00453274	-0.0028632	0.0351274	0.00376433	0.0134656	-0.000995316	-0.00978908	0.00136558	0.00190423	-1.82964e-05	0	0	-9.05007e-05	-0.000135354	-0.000336504
0.0124069	2010-11-15 23:00:00	0.0587682	0.0594678	0.000699589	0.0124069	-0.000579851	-0.00675998	-0.0052349	-0.00307184	-0.000801621	0.0159208	0.00451959	-0.00289475	0.0366314	0.00392863	0.0142148	-0.00102819	-0.00976191	0.00136867	0.00194303	-4.52565e-05	0	0	-0.000801747	-0.000486016	-0.000699589
0.0124069	2010-11-15 23:30:00	0.0608923	0.0612922	0.000399893	0.0124069	-0.000596697	-0.00685855	-0.0052331	-0.00321188	-0.000797285	0.0159211	0.00451249	-0.00292565	0.0387594	0.00410015	0.0149515	-0.00106962	-0.00971857	0.00137145	0.00198211	-7.04933e-05	0	0	-0.00146974	-0.000761324	-0.000399893
0.0124069	2010-11-16	0.0658487	0.0634305	-0.00241816	0.0124069	-0.000596875	-0.00687752	-0.00526628	-0.00333085	-0.000789079	0.0159353	0.0045063	-0.00295633	0.0408874	0.00428131	0.0157503	-0.00112382	-0.00970354	0.00137773	0.00201969	-9.50276e-05	0	0	-0.00205782	-0.000937233	0.00241816
0.0124069	2010-11-16 00:30:00	0.0665567	0.0659444	-0.000612345	0.0124069	-0.000605994	-0.00687367	-0.00531012	-0.0034674	-0.00077993	0.0159752	0.0045009	-0.00298728	0.0432711	0.00441091	0.0165148	-0.0011795	-0.00972595	0.00138856	0.00205733	-0.000119763	0	0	-0.00253429	-0.000997513	0.000612345
0.0124069	2010-11-16 01:00:00	0.070097	0.0680495	-0.00204745	0.0124069	-0.000631958	-0.0068959	-0.00537288	-0.00359723	-0.00077262	0.015991	0.00449602	-0.00301806	0.0451058	0.00451908	0.0172623	-0.0012408	-0.0097491	0.00140446	0.00209651	-0.000144496	0	0	-0.00287449	-0.000935123	0.00204745
0.0124069	2010-11-16 01:30:00	0.0715131	0.0705018	-0.0010113	0.0124069	-0.000656532	-0.00698098	-0.00549611	-0.00371542	-0.000765404	0.0159963	0.00449653	-0.00304826	0.0472151	0.00456846	0.0180053	-0.00130072	-0.00979906	0.00142144	0.00213721	-0.000167757	0	0	-0.00306231	-0.000752871	0.0010113
0.0124069	2010-11-16 02:00:00	0.0743453	0.0734092	-0.000936135	0.0124069	-0.000670211	-0.00693163	-0.00562826	-0.00380858	-0.000758754	0.0160042	0.0045031	-0.00307767	0.0493619	0.0045993	0.0187807	-0.00136627	-0.00988134	0.00144147	0.00217867	-0.000189955	0	0	-0.00309114	-0.000463271	0.000936135
0.0124069	2010-11-16 02:30:00	0.0778855	0.0759227	-0.00196282	0.0124069	-0.000701268	-0.00692421	-0.00580301	-0.00389434	-0.000753849	0.0160121	0.00451668	-0.00310643	0.0511591	0.00459665	0.019367	-0.00142908	-0.00994306	0.0014628	0.00222028	-0.000211699	0	0	-0.00296415	-8.76382e-05	0.00196282
0.0124069	2010-11-16 03:00:00	0.0807177	0.0794019	-0.00131584	0.0124069	-0.000735998	-0.00690331	-0.00601399	-0.00395257	-0.000748567	0.0160074	0.00452863	-0.00313452	0.0539112	0.0045952	0.0198291	-0.00149296	-0.0100599	0.00148814	0.00225817	-0.000232628	0	0	-0.00269389	0.000345524	0.00131584
0.0124069	2010-11-16 03:30:00	0.0800097	0.0797469	-0.000262803	0.0124069	-0.000764598	-0.00688167	-0.00624512	-0.00400568	-0.000745122	0.0159686	0.0045445	-0.00316222	0.0535616	0.00459665	0.0201516	-0.00154431	-0.0101917	0.00151572	0.00229282	-0.000252342	0	0	-0.00230133	0.000802695	0.000262803
0.0124069	2010-11-16 04:00:00	0.0821338	0.0818806	-0.000253167	0.0124069	-0.000823545	-0.00672604	-0.00650341	-0.00402398	-0.000745027	0.0158964	0.00456606	-0.00318947	0.0550843	0.00457135	0.0202182	-0.00159126	-0.0102957	0.00154446	0.00232878	-0.000270991	0	0	-0.0018143	0.00124788	0.000253167
0.0124069	2010-11-16 04:30:00	0.0835499	0.0828278	-0.000722079	0.0124069	-0.000824255	-0.00652135	-0.00684535	-0.00403214	-0.000746207	0.0158081	0.00458625	-0.00321619	0.0553963	0.00451667	0.0202957	-0.00162823	-0.0103945	0.00157295	0.00236102	-0.000287709	0	0	-0.00126553	0.00164529	0.000722079
0.0124069	2010-11-16 05:00:00	0.084966	0.0828727	-0.0020933	0.0124069	-0.000856882	-0.00627648	-0.00712386	-0.00402878	-0.000748845	0.0157023	0.00460855	-0.0032427	0.054791	0.00447861	0.0203236	-0.00165517	-0.0104713	0.00160404	0.00239286	-0.00030276	0	0	-0.000690481	0.00196202	0.0020933
0.0124069	2010-11-16 05:30:00	0.084258	0.0833634	-0.000894633	0.0124069	-0.000875831	-0.00601576	-0.00739232	-0.00400508	-0.000757945	0.0155763	0.00463522	-0.00326905	0.0547722	0.00447716	0.0202507	-0.00167224	-0.0105532	0.00163735	0.00242047	-0.000317001	0	0	-0.000124962	0.00217037	0.000894633
0.0124069	2010-11-16 06:00:00	0.0856741	0.0844242	-0.00124987	0.0124069	-0.000878288	-0.00572095	-0.00763121	-0.00396427	-0.00077091	0.0154364	0.0046676	-0.00329556	0.0553963	0.00447716	0.0201328	-0.00167925	-0.0105851	0.00167148	0.00244541	-0.000331297	0	0	0.000397102	0.00224983	0.00124987
0.0124069	2010-11-16 06:30:00	0.084966	0.0840699	-0.000896134	0.0124069	-0.000885838	-0.00547608	-0.00775387	-0.0039277	-0.000788028	0.015287	0.00469987	-0.00332215	0.0547722	0.00449113	0.0199932	-0.00168202	-0.0106056	0.0017047	0.00246714	-0.000345182	0	0	0.000845793	0.00218841	0.000896134
0.0124069	2010-11-16 07:00:00	0.084258	0.0831482	-0.00110983	0.0124069	-0.000914083	-0.00530696	-0.00789371	-0.00390516	-0.000809436	0.0151457	0.00473495	-0.0033486	0.0538736	0.00453185	0.0198428	-0.00167486	-0.0105844	0.00173711	0.00249009	-0.000358001	0	0	0.00119697	0.00198335	0.00110983
0.0124069	2010-11-16 07:30:00	0.084258	0.0823701	-0.00188792	0.0124069	-0.000916717	-0.00517193	-0.00801936	-0.00391135	-0.000834761	0.0149872	0.0047745	-0.00337517	0.0532683	0.00462724	0.0197761	-0.00166494	-0.0105608	0.00177082	0.00250767	-0.000368635	0	0	0.00143365	0.00164125	0.00188792
0.0124069	2010-11-16 08:00:00	0.0835499	0.0824513	-0.00109859	0.0124069	-0.000909345	-0.00506209	-0.00810531	-0.00392679	-0.000860366	0.0148827	0.00481684	-0.00340146	0.0535804	0.00477612	0.0197374	-0.00166063	-0.0104991	0.00180408	0.00252532	-0.000377706	0	0	0.00154691	0.00117748	0.00109859
0.0124069	2010-11-16 08:30:00	0.0835499	0.0823453	-0.00120463	0.0124069	-0.000890575	-0.0051279	-0.00816639	-0.00399206	-0.000888851	0.0147922	0.00485946	-0.00342748	0.0538736	0.00494885	0.0198724	-0.0016549	-0.0104032	0.00183783	0.00253966	-0.000385609	0	0	0.00153626	0.000615072	0.00120463
0.0124069	2010-11-16 09:00:00	0.0821338	0.0812525	-0.000881315	0.0124069	-0.000890397	-0.00531422	-0.00816999	-0.00410532	-0.000916864	0.0147217	0.00490365	-0.00345298	0.0532683	0.00520445	0.020057	-0.00164501	-0.0102412	0.00187289	0.002553	-0.000392244	0	0	0.00140956	-1.67525e-05	0.000881315
0.0124069	2010-11-16 09:30:00	0.0835499	0.0818052	-0.00174473	0.0124069	-0.0008811	-0.00557198	-0.00811312	-0.00423437	-0.00094582	0.0146487	0.0049487	-0.00347836	0.0542045	0.00548968	0.0204216	-0.00164653	-0.0100204	0.00191023	0.00256668	-0.00039802	0	0	0.00118233	-0.000684446	0.00174473
0.0124069	2010-11-16 10:00:00	0.0835499	0.0829729	-0.00057697	0.0124069	-0.000860049	-0.00569308	-0.00803312	-0.00437801	-0.000974917	0.0145797	0.00499982	-0.00350372	0.0553963	0.00576936	0.0210591	-0.00165662	-0.00978863	0.00195014	0.00257833	-0.000403189	0	0	0.000876742	-0.00135212	0.00057697
0.0124069	2010-11-16 10:30:00	0.084966	0.0845336	-0.000432373	0.0124069	-0.000859694	-0.00579876	-0.0079223	-0.00451981	-0.00100293	0.0145123	0.00504919	-0.00352899	0.056919	0.00597894	0.0218424	-0.00167958	-0.00956824	0.00199052	0.00258621	-0.000408105	0	0	0.000520102	-0.0019836	0.000432373
0.0124069	2010-11-16 11:00:00	0.0899224	0.0875044	-0.00241801	0.0124069	-0.000857237	-0.00595602	-0.00785297	-0.00465431	-0.00102816	0.01446	0.0050963	-0.0035539	0.0596524	0.00611963	0.0229158	-0.00171245	-0.00934271	0.00203128	0.00259355	-0.000412409	0	0	0.000143131	-0.00254439	0.00241801
0.0124069	2010-11-16 11:30:00	0.0913385	0.0899994	-0.0013391	0.0124069	-0.000871449	-0.00614841	-0.00778302	-0.00475881	-0.00105066	0.0143962	0.0051502	-0.00357911	0.0617804	0.00620972	0.0240991	-0.00176116	-0.00912232	0.00207075	0.00260186	-0.000415292	0	0	-0.000222024	-0.00300352	0.0013391
0.0124069	2010-11-16 12:00:00	0.0970029	0.0949943	-0.00200861	0.0124069	-0.000899516	-0.00623987	-0.00776993	-0.00482281	-0.00106919	0.0143218	0.00521032	-0.00360408	0.0663109	0.00624634	0.0252329	-0.00183118	-0.00892032	0.00210835	0.00260938	-0.000416657	0	0	-0.000543864	-0.00333517	0.00200861
0.0124069	2010-11-16 12:30:00	0.0991271	0.0990297	-9.73516e-05	0.0124069	-0.00091127	-0.00621245	-0.00786531	-0.0048769	-0.00108382	0.0142311	0.00527148	-0.00362867	0.0699428	0.00620996	0.0262192	-0.00190959	-0.00879032	0.00214287	0.00261422	-0.000416958	0	0	-0.000793599	-0.00351993	9.73516e-05
0.0124069	2010-11-16 13:00:00	0.101251	0.101139	-0.000112046	0.0124069	-0.00097303	-0.00612055	-0.00800031	-0.00489793	-0.00109387	0.0141333	0.00533233	-0.00365249	0.0717588	0.00615937	0.0269154	-0.00199226	-0.00871504	0.00217206	0.00261645	-0.000417007	0	0	-0.000947089	-0.00354591	0.000112046
0.0124069	2010-11-16 13:30:00	0.104791	0.103037	-0.00175406	0.0124069	-0.00102286	-0.00606067	-0.00827107	-0.0048925	-0.00109684	0.0140637	0.00539368	-0.00367644	0.073556	0.00606398	0.0273108	-0.00207346	-0.00867208	0.00220082	0.00261911	-0.000415786	0	0	-0.000986549	-0.00340929	0.00175406
0.0124069	2010-11-16 14:00:00	0.104083	0.10419	0.000107032	0.0124069	-0.00104637	-0.00606037	-0.0086124	-0.00485203	-0.00109995	0.013967	0.0054558	-0.00370017	0.0747666	0.00590956	0.0274704	-0.00214604	-0.00868496	0.00222602	0.0026202	-0.000413146	0	0	-0.000901905	-0.00311471	-0.000107032
0.0124069	2010-11-16 14:30:00	0.105499	0.104101	-0.00139893	0.0124069	-0.00107286	-0.00604585	-0.00895013	-0.00479873	-0.00110061	0.0138656	0.00551947	-0.00372371	0.0747478	0.00569178	0.0274083	-0.0022071	-0.00872979	0.00224631	0.00261936	-0.000409392	0	0	-0.000691717	-0.00267512	0.00139893
0.0124069	2010-11-16 15:00:00	0.105499	0.104161	-0.00133899	0.0124069	-0.00108672	-0.00597915	-0.00929747	-0.00471146	-0.00110141	0.0137844	0.00558359	-0.0037467	0.0747478	0.00545305	0.0271896	-0.0022425	-0.00883671	0.00226222	0.00261551	-0.000405538	0	0	-0.000363577	-0.0021113	0.00133899
0.0124069	2010-11-16 15:30:00	0.107624	0.102757	-0.00486681	0.0124069	-0.00109918	-0.00594372	-0.00954758	-0.00461179	-0.00110396	0.0137322	0.00565165	-0.00376987	0.0732439	0.00518179	0.026752	-0.00225806	-0.00898183	0.00227668	0.00261361	-0.000400975	0	0	6.60521e-05	-0.00145096	0.00486681
0.0124069	2010-11-16 16:00:00	0.106208	0.102432	-0.00377547	0.0124069	-0.00109199	-0.00594372	-0.00971117	-0.00450318	-0.00111018	0.0136542	0.00571578	-0.00379442	0.0729318	0.00493029	0.0260308	-0.00226067	-0.0091629	0.00228234	0.00260938	-0.000396362	0	0	0.000572595	-0.000727434	0.00377547
0.0124069	2010-11-16 16:30:00	0.104083	0.100804	-0.0032796	0.0124069	-0.00108918	-0.00589599	-0.00979955	-0.00437099	-0.00111905	0.0135953	0.0057754	-0.00381894	0.0710971	0.00468554	0.0252599	-0.00224048	-0.00932783	0.00228542	0.00260449	-0.000391036	0	0	0.00112468	2.19793e-05	0.0032796
0.0124069	2010-11-16 17:00:00	0.0998351	0.0972679	-0.00256722	0.0124069	-0.00111076	-0.0057374	-0.00984277	-0.00423931	-0.00113102	0.0135636	0.00583647	-0.00384346	0.0674652	0.00448751	0.0241462	-0.00219763	-0.00948061	0.00228629	0.00259902	-0.000384341	0	0	0.00168599	0.000758015	0.00256722
0.0124069	2010-11-16 17:30:00	0.0934627	0.0949728	0.00151014	0.0124069	-0.00109217	-0.0055496	-0.00988668	-0.00408555	-0.00114687	0.0135586	0.00589074	-0.00386825	0.0650815	0.00428371	0.0229691	-0.00215035	-0.00959595	0.00228568	0.00258993	-0.000376989	0	0	0.00221751	0.00144165	-0.00151014
0.0124069	2010-11-16 18:00:00	0.0906305	0.0922163	0.00158576	0.0124069	-0.00106585	-0.00548453	-0.00986479	-0.00395855	-0.00116554	0.0135699	0.00593524	-0.00389271	0.0622918	0.0040828	0.0219253	-0.00207759	-0.00969475	0.0022794	0.00258162	-0.000368876	0	0	0.00268005	0.00203641	-0.00158576
0.0124069	2010-11-16 18:30:00	0.0877982	0.0876406	-0.000157571	0.0124069	-0.00103935	-0.00545844	-0.00980023	-0.00382112	-0.00118653	0.0135948	0.00598498	-0.0039165	0.0577988	0.0039491	0.0208582	-0.00200053	-0.00976191	0.00227005	0.00257534	-0.000360666	0	0	0.00303697	0.00251075	0.000157571
0.0124069	2010-11-16 19:00:00	0.0856741	0.0857048	3.06934e-05	0.0124069	-0.00101445	-0.00545651	-0.00968234	-0.00370868	-0.00120784	0.0136242	0.00603616	-0.00393876	0.0559829	0.0038366	0.0198719	-0.00191357	-0.00969944	0.00226067	0.0025624	-0.000352199	0	0	0.00325672	0.0028401	-3.06934e-05
0.0124069	2010-11-16 19:30:00	0.084966	0.0836743	-0.00129171	0.0124069	-0.000956717	-0.00544139	-0.009446	-0.00359866	-0.00123043	0.0136942	0.00607916	-0.00395966	0.0538924	0.00385732	0.0190173	-0.00182798	-0.00958887	0.00224686	0.00254905	-0.000343125	0	0	0.00331521	0.0030087	0.00129171
0.0124069	2010-11-16 20:00:00	0.0807177	0.0799877	-0.000730041	0.0124069	-0.000956894	-0.00549298	-0.00915143	-0.0035302	-0.00125491	0.0137293	0.00611755	-0.00397999	0.0505162	0.00390502	0.0182544	-0.00174257	-0.00947606	0.00223319	0.0025354	-0.000334	0	0	0.00319779	0.00301084	0.000730041
0.0124069	2010-11-16 20:30:00	0.0778855	0.0776251	-0.000260359	0.0124069	-0.000949167	-0.00554515	-0.00890964	-0.00348578	-0.00127924	0.0137428	0.00615166	-0.00399953	0.048719	0.00403414	0.0175115	-0.00165984	-0.0092821	0.00222023	0.00252137	-0.000324059	0	0	0.00290054	0.00285154	0.000260359
0.0124069	2010-11-16 21:00:00	0.0757614	0.0750004	-0.000761044	0.0124069	-0.000879353	-0.00562282	-0.00869637	-0.00343442	-0.00129914	0.013769	0.00618202	-0.00401947	0.0466098	0.00412568	0.0171177	-0.00158734	-0.00904808	0.00220384	0.002508	-0.000312856	0	0	0.00243092	0.00254639	0.000761044
0.0124069	2010-11-16 21:30:00	0.0715131	0.0740033	0.00249023	0.0124069	-0.00085777	-0.00572628	-0.00840534	-0.00339459	-0.00131353	0.013811	0.00620851	-0.00403861	0.0459669	0.00420855	0.0171194	-0.00152614	-0.00876232	0.00218728	0.00249321	-0.000302213	0	0	0.00180766	0.00212072	-0.00249023
0.0124069	2010-11-16 22:00:00	0.070097	0.0722089	0.00211189	0.0124069	-0.000816883	-0.00590963	-0.00816602	-0.00334574	-0.00132528	0.0138513	0.00623643	-0.00405709	0.0447938	0.00423264	0.0172482	-0.00147942	-0.00848169	0.00216453	0.00248001	-0.000290906	0	0	0.00105981	0.00160792	-0.00211189
0.0124069	2010-11-16 22:30:00	0.0715131	0.074809	0.00329586	0.0124069	-0.000791806	-0.00610587	-0.00785725	-0.0032786	-0.00132443	0.0138961	0.00626133	-0.00407534	0.0478392	0.00422566	0.0177028	-0.00145239	-0.00823487	0.00213606	0.00246828	-0.000279045	0	0	0.000225067	0.00104721	-0.00329586
0.0124069	2010-11-16 23:00:00	0.0750533	0.0743344	-0.000718931	0.0124069	-0.000758291	-0.00632272	-0.00749874	-0.00322831	-0.00131783	0.0139626	0.00628596	-0.00409249	0.0478204	0.00421723	0.0181928	-0.00144265	-0.00801522	0.00210493	0.002458	-0.000266522	0	0	-0.000652486	0.000480805	0.000718931
0.0124069	2010-11-16 23:30:00	0.0750533	0.0753255	0.000272209	0.0124069	-0.000786181	-0.00655158	-0.00723735	-0.00318	-0.00130741	0.0140514	0.00630664	-0.00410938	0.0496551	0.00422975	0.0184378	-0.00145135	-0.00783012	0.00207119	0.00244825	-0.0002538	0	0	-0.0015252	-4.91872e-05	-0.000272209
0.0124069	2010-11-17	0.0757614	0.0756053	-0.000156107	0.0124069	-0.000772324	-0.00684995	-0.00709031	-0.00315474	-0.00129218	0.0142094	0.00631856	-0.00412529	0.050847	0.00424806	0.018644	-0.00147128	-0.00769975	0.00203528	0.00244154	-0.000240874	0	0	-0.00234492	-0.000503902	0.000156107
0.0124069	2010-11-17 00:30:00	0.0743453	0.0745514	0.000206147	0.0124069	-0.000767232	-0.00721798	-0.00698545	-0.00312601	-0.0012696	0.014368	0.00632607	-0.00413981	0.050847	0.00424951	0.0186765	-0.00149275	-0.00761896	0.00200111	0.00243886	-0.000227997	0	0	-0.00306609	-0.000850691	-0.000206147
0.0124069	2010-11-17 01:00:00	0.0722211	0.072968	0.000746915	0.0124069	-0.000767765	-0.00752303	-0.00694625	-0.00309315	-0.00124257	0.0145663	0.00632591	-0.0041527	0.0502417	0.00418374	0.0186315	-0.00151972	-0.00761643	0.00196612	0.00243589	-0.000214055	0	0	-0.00364873	-0.00106563	-0.000746915
0.0124069	2010-11-17 01:30:00	0.0715131	0.0725608	0.00104775	0.0124069	-0.000741445	-0.00780243	-0.0069558	-0.00307616	-0.00121485	0.0147759	0.00632196	-0.00416523	0.0505349	0.00404185	0.0186828	-0.00153252	-0.00768479	0.00193142	0.00243473	-0.000200016	0	0	-0.00406103	-0.00113539	-0.00104775
0.0124069	2010-11-17 02:00:00	0.070805	0.0723439	0.0015389	0.0124069	-0.000713022	-0.00798474	-0.00684858	-0.0030356	-0.0011825	0.0149829	0.00631331	-0.00417624	0.0505349	0.00386912	0.0187324	-0.00154392	-0.00781151	0.00189283	0.00243338	-0.000186075	0	0	-0.00428139	-0.00105825	-0.0015389
0.0124069	2010-11-17 02:30:00	0.0715131	0.0727551	0.00124199	0.0124069	-0.000691794	-0.00814749	-0.00671407	-0.00295107	-0.00114859	0.0152264	0.00629975	-0.00418612	0.0508658	0.0036711	0.0186811	-0.00155236	-0.00798053	0.00185518	0.0024365	-0.000171677	0	0	-0.00429972	-0.000844266	-0.00124199
0.0124069	2010-11-17 03:00:00	0.0722211	0.0731733	0.000952216	0.0124069	-0.00068688	-0.00825762	-0.00653752	-0.00285074	-0.00111803	0.0154848	0.00628287	-0.00419493	0.0511403	0.00342947	0.0183894	-0.00155233	-0.00823622	0.00181966	0.00244308	-0.000156522	0	0	-0.004118	-0.000514437	-0.000952216
0.0124069	2010-11-17 03:30:00	0.0750533	0.072654	-0.00239928	0.0124069	-0.000693719	-0.00837042	-0.00636444	-0.00272897	-0.0010885	0.0157241	0.00625988	-0.00420218	0.0505349	0.00315966	0.0178744	-0.00154651	-0.00855251	0.00178056	0.00245139	-0.000141467	0	0	-0.00375004	-9.90893e-05	0.00239928
0.0124069	2010-11-17 04:00:00	0.0715131	0.0702668	-0.00124633	0.0124069	-0.000703548	-0.00849092	-0.00626955	-0.00258144	-0.00106191	0.0159928	0.0062292	-0.00420811	0.0480949	0.00288696	0.0171982	-0.00152931	-0.00891653	0.00174166	0.00245983	-0.000126413	0	0	-0.00322039	0.000364494	0.00124633
0.0124069	2010-11-17 04:30:00	0.070097	0.0680155	-0.00208147	0.0124069	-0.000717582	-0.00856311	-0.00625529	-0.00240037	-0.00103634	0.0162618	0.00619791	-0.00421242	0.0460045	0.00258222	0.0162194	-0.00150496	-0.00930408	0.00170523	0.00247059	-0.000111154	0	0	-0.00256264	0.00083495	0.00208147
0.0124069	2010-11-17 05:00:00	0.0693889	0.0661114	-0.0032775	0.0124069	-0.000684777	-0.00851212	-0.00631042	-0.00221636	-0.00101314	0.0165441	0.00615854	-0.00421628	0.0441697	0.00226182	0.0152144	-0.00147054	-0.00972685	0.00166523	0.00248343	-9.51337e-05	0	0	-0.00181712	0.00126999	0.0032775
0.0124069	2010-11-17 05:30:00	0.0651406	0.0626615	-0.00247908	0.0124069	-0.000655822	-0.00842675	-0.00629448	-0.00206474	-0.000987911	0.0168098	0.00611136	-0.00421858	0.0407935	0.00198768	0.0141023	-0.00141192	-0.0101298	0.00162175	0.00249602	-7.91164e-05	0	0	-0.00102822	0.00162957	0.00247908
0.0124069	2010-11-17 06:00:00	0.0608923	0.0588696	-0.00202267	0.0124069	-0.000663016	-0.00834359	-0.00620679	-0.00189903	-0.000962113	0.0170608	0.00605919	-0.00422007	0.0371991	0.0018229	0.0128164	-0.00133913	-0.0105258	0.00158052	0.00250904	-6.31533e-05	0	0	-0.000241512	0.00187887	0.00202267
0.0124069	2010-11-17 06:30:00	0.0573521	0.0558945	-0.00145758	0.0124069	-0.000624083	-0.00824918	-0.00611259	-0.00171034	-0.000943436	0.0173171	0.00600295	-0.00422046	0.0344845	0.00169787	0.0114826	-0.00125636	-0.0108879	0.00153936	0.0025254	-4.77413e-05	0	0	0.000499103	0.00199077	0.00145758
0.0124069	2010-11-17 07:00:00	0.0552279	0.0522336	-0.00299427	0.0124069	-0.000578281	-0.0081509	-0.00588866	-0.00155295	-0.000928673	0.0175726	0.00593601	-0.00422023	0.0311459	0.0015461	0.0102218	-0.00116501	-0.0112225	0.00150021	0.00254135	-3.19296e-05	0	0	0.00115412	0.0019478	0.00299427
0.0124069	2010-11-17 07:30:00	0.0474394	0.0465225	-0.000916881	0.0124069	-0.000561435	-0.00807101	-0.00565338	-0.00148217	-0.000918013	0.0178264	0.00586471	-0.00421954	0.0259913	0.00142517	0.00905553	-0.00106232	-0.0115142	0.00145765	0.0025589	-1.59593e-05	0	0	0.00169078	0.00174325	0.000916881
0.0124069	2010-11-17 08:00:00	0.0446072	0.0430127	-0.00159455	0.0124069	-0.000528453	-0.00809072	-0.00543062	-0.00145103	-0.000909525	0.0180996	0.00579265	-0.00421682	0.0229834	0.00145143	0.00818094	-0.000959685	-0.0117757	0.00141503	0.00257838	2.10828e-07	0	0	0.0020849	0.00138163	0.00159455
0.0124069	2010-11-17 08:30:00	0.0431911	0.0411206	-0.00207047	0.0124069	-0.000446175	-0.00820515	-0.00511131	-0.00145656	-0.000899811	0.0183878	0.00572025	-0.00421338	0.0214607	0.00162537	0.00750009	-0.000864413	-0.0119729	0.00137168	0.00260085	1.61768e-05	0	0	0.00232224	0.000878221	0.00207047
0.0124069	2010-11-17 09:00:00	0.041775	0.0397736	-0.00200145	0.0124069	-0.000395637	-0.00836982	-0.00471014	-0.00148353	-0.000887408	0.018711	0.00564205	-0.00420927	0.0205809	0.00187543	0.00687508	-0.00078316	-0.0121253	0.00133271	0.00262437	3.22441e-05	0	0	0.00239905	0.000258037	0.00200145
0.0124069	2010-11-17 09:30:00	0.0382347	0.0369987	-0.00123596	0.0124069	-0.000393712	-0.00867116	-0.00430772	-0.00157491	-0.000875715	0.0190447	0.00555701	-0.00420468	0.0184341	0.00209754	0.00655425	-0.000700541	-0.0122351	0.00129548	0.00264722	4.88726e-05	0	0	0.00232214	-0.000445868	0.00123596
0.0124069	2010-11-17 10:00:00	0.0346945	0.034068	-0.0006265	0.0124069	-0.000374053	-0.00905268	-0.00392671	-0.00170167	-0.000857655	0.0193992	0.0054716	-0.00419982	0.0160316	0.00230278	0.00660093	-0.000628137	-0.0123163	0.00126009	0.00267194	6.63121e-05	0	0	0.00210817	-0.00119452	0.0006265
0.0124069	2010-11-17 10:30:00	0.0354025	0.034205	-0.00119748	0.0124069	-0.000322833	-0.00946933	-0.00358947	-0.00182661	-0.000837847	0.0197456	0.0053896	-0.00419433	0.0163624	0.00248129	0.00716262	-0.000591429	-0.0123589	0.00122824	0.00269785	8.42571e-05	0	0	0.00178244	-0.00194545	0.00119748
0.0124069	2010-11-17 11:00:00	0.0389428	0.0380378	-0.000904977	0.0124069	-0.000272827	-0.00979794	-0.00331568	-0.00192771	-0.000818417	0.0200871	0.0053107	-0.00418873	0.0199944	0.00262752	0.00811347	-0.000583083	-0.0123482	0.0011999	0.00272593	0.000102707	0	0	0.0013771	-0.00265524	0.000904977
0.0124069	2010-11-17 11:30:00	0.042483	0.0410636	-0.00141937	0.0124069	-0.000272117	-0.0100077	-0.00303128	-0.00200129	-0.000795926	0.0203983	0.00522901	-0.00418301	0.0227278	0.00273159	0.00914015	-0.000596119	-0.0123754	0.00117333	0.00275179	0.000120701	0	0	0.000928985	-0.00328202	0.00141937
0.0124069	2010-11-17 12:00:00	0.0446072	0.0439367	-0.000670544	0.0124069	-0.000314574	-0.0101842	-0.00277813	-0.00207029	-0.000767678	0.0206658	0.00514248	-0.00417735	0.0254423	0.00278796	0.0100443	-0.000624807	-0.0123931	0.00114809	0.00278041	0.000139154	0	0	0.00047723	-0.00378791	0.000670544
0.0124069	2010-11-17 12:30:00	0.0467313	0.0464555	-0.000275783	0.0124069	-0.000357029	-0.0102512	-0.00266129	-0.00210861	-0.000739006	0.0209004	0.00505504	-0.00416975	0.0278636	0.00279229	0.0108306	-0.000674935	-0.0124449	0.00112319	0.00281281	0.000157909	0	0	6.0639e-05	-0.00414109	0.000275783
0.0124069	2010-11-17 13:00:00	0.0502716	0.0485264	-0.00174518	0.0124069	-0.000385808	-0.0102644	-0.00276486	-0.00212321	-0.000706985	0.0211479	0.00496598	-0.00416073	0.0299728	0.00273905	0.0114773	-0.000744902	-0.0125507	0.00109703	0.00284705	0.000176409	0	0	-0.000284854	-0.00431755	0.00174518
0.0124069	2010-11-17 13:30:00	0.0516877	0.0501028	-0.00158491	0.0124069	-0.000402121	-0.0102938	-0.00302792	-0.00210418	-0.00067195	0.0213486	0.00487827	-0.00415088	0.0317888	0.0026015	0.0119564	-0.000820335	-0.0127241	0.00107042	0.00288309	0.000195165	0	0	-0.0005286	-0.00430246	0.00158491
0.0124069	2010-11-17 14:00:00	0.0531038	0.0510199	-0.00208395	0.0124069	-0.000431076	-0.0103034	-0.00332243	-0.00207317	-0.000629554	0.0215157	0.00478818	-0.00414029	0.0329994	0.0023895	0.0122231	-0.000882968	-0.0129578	0.00104381	0.0029185	0.000213714	0	0	-0.000647352	-0.00409105	0.00208395
0.0124069	2010-11-17 14:30:00	0.0523957	0.0514683	-0.000927379	0.0124069	-0.00044967	-0.0102408	-0.00357669	-0.00202291	-0.000588192	0.0216536	0.00469968	-0.00412901	0.0336047	0.00214498	0.0122664	-0.000935534	-0.0132516	0.00101578	0.00295459	0.000231961	0	0	-0.000626945	-0.00368892	0.000927379
0.0124069	2010-11-17 15:00:00	0.0523957	0.0514651	-0.000930645	0.0124069	-0.000471075	-0.0100301	-0.00378115	-0.00194653	-0.000552255	0.0217518	0.00461313	-0.00411745	0.033586	0.00190191	0.0120243	-0.000972448	-0.0135999	0.000985623	0.00299227	0.000249345	0	0	-0.000463438	-0.00311196	0.000930645
0.0124069	2010-11-17 15:30:00	0.0509796	0.0507668	-0.000212795	0.0124069	-0.000478269	-0.00979706	-0.00397315	-0.00187339	-0.000519995	0.0217867	0.00452171	-0.00410582	0.0329807	0.00164054	0.0114472	-0.000993624	-0.0139808	0.000957281	0.00303021	0.000266935	0	0	-0.000163628	-0.00238566	0.000212795
0.0124069	2010-11-17 16:00:00	0.0502716	0.0492593	-0.00101232	0.0124069	-0.000480726	-0.00946193	-0.00413439	-0.00180788	-0.000496317	0.0218282	0.00442743	-0.00409258	0.0314579	0.00138759	0.0105972	-0.000993388	-0.0143712	0.000928433	0.00306863	0.000284166	0	0	0.000255121	-0.0015439	0.00101232
0.0124069	2010-11-17 16:30:00	0.0474394	0.0463102	-0.00112916	0.0124069	-0.000490556	-0.00919869	-0.00424874	-0.00175477	-0.000478158	0.0218702	0.00433425	-0.00407886	0.0284314	0.00117945	0.00961387	-0.000970343	-0.0147518	0.000899204	0.00310733	0.000301147	0	0	0.000765751	-0.000627343	0.00112916
0.0124069	2010-11-17 17:00:00	0.0438991	0.0430626	-0.000836546	0.0124069	-0.000476167	-0.00897161	-0.0043288	-0.00171494	-0.000464905	0.0218596	0.00424504	-0.00406462	0.0250927	0.00105418	0.00849094	-0.000926035	-0.0151257	0.000872722	0.00314335	0.000318176	0	0	0.00133305	0.000318662	0.000836546
0.0124069	2010-11-17 17:30:00	0.042483	0.0408571	-0.00162588	0.0124069	-0.000454939	-0.00875595	-0.0043324	-0.00167815	-0.000456647	0.0218292	0.00415311	-0.00404971	0.0226902	0.000982397	0.0073355	-0.000868808	-0.0154713	0.000851983	0.00317835	0.000335158	0	0	0.00191581	0.00124652	0.00162588
0.0124069	2010-11-17 18:00:00	0.0396508	0.0382843	-0.0013665	0.0124069	-0.000431253	-0.00844854	-0.004272	-0.0016654	-0.00045919	0.0217794	0.00406701	-0.00403365	0.0196448	0.000961198	0.00632591	-0.00079311	-0.0157777	0.000834729	0.00321429	0.000352396	0	0	0.00246944	0.00210904	0.0013665
0.0124069	2010-11-17 18:30:00	0.0361106	0.0349745	-0.00113606	0.0124069	-0.000430898	-0.008047	-0.00415293	-0.00166496	-0.00046716	0.0217183	0.00398275	-0.00401715	0.0157196	0.000976617	0.0054109	-0.000706125	-0.0159998	0.000820179	0.00324374	0.000370491	0	0	0.00294892	0.00286217	0.00113606
0.0124069	2010-11-17 19:00:00	0.0354025	0.0335355	-0.00186702	0.0124069	-0.000405288	-0.00775159	-0.00402078	-0.00166007	-0.00047626	0.0216291	0.0038995	-0.00400006	0.0136104	0.00102432	0.00475965	-0.000619259	-0.0161082	0.000807803	0.00327155	0.000388077	0	0	0.00331193	0.00346775	0.00186702
0.0124069	2010-11-17 19:30:00	0.0339864	0.0331148	-0.000871582	0.0124069	-0.000376688	-0.00744418	-0.00385725	-0.00168236	-0.000488095	0.0215572	0.00381943	-0.00398189	0.0123997	0.00111273	0.00442631	-0.000540976	-0.0161573	0.000799082	0.00329931	0.000405108	0	0	0.00352187	0.00389591	0.000871582
0.0124069	2010-11-17 20:00:00	0.0325703	0.0328503	0.000279951	0.0124069	-0.000376333	-0.00732086	-0.00368478	-0.00172414	-0.000504363	0.0214553	0.00374794	-0.00396304	0.0115011	0.00128112	0.00431007	-0.000475551	-0.0160265	0.000796084	0.00332725	0.000422291	0	0	0.00355057	0.00412714	-0.000279951
0.0124069	2010-11-17 20:30:00	0.0325703	0.0329814	0.000411078	0.0124069	-0.000371951	-0.00725	-0.00356566	-0.00177245	-0.000523652	0.0213309	0.00368215	-0.00394403	0.0112078	0.00153672	0.0043334	-0.000422956	-0.0157873	0.000796528	0.00335072	0.000439832	0	0	0.00338063	0.00415376	-0.000411078
0.0124069	2010-11-17 21:00:00	0.0339864	0.0337494	-0.000236964	0.0124069	-0.000367214	-0.00726809	-0.00343468	-0.00182892	-0.000540019	0.0211646	0.00361844	-0.00392555	0.0118132	0.00181351	0.00454133	-0.000387526	-0.015471	0.000797457	0.00337152	0.000458031	0	0	0.00300693	0.00398058	0.000236964
0.0124069	2010-11-17 21:30:00	0.0346945	0.0340123	-0.000682229	0.0124069	-0.000369494	-0.00723192	-0.0033576	-0.0019015	-0.00055082	0.0209262	0.00356109	-0.00390703	0.0121065	0.0020932	0.00497259	-0.000372023	-0.0150926	0.000798788	0.00339117	0.000476533	0	0	0.0024375	0.00362487	0.000682229
0.0124069	2010-11-17 22:00:00	0.0354025	0.0348275	-0.00057496	0.0124069	-0.000371774	-0.00713365	-0.00334395	-0.00199323	-0.000556671	0.0206337	0.00350385	-0.00388847	0.0130238	0.00234759	0.00568927	-0.000373626	-0.0146287	0.000801026	0.0034071	0.000495644	0	0	0.00169337	0.00311533	0.00057496
0.0124069	2010-11-17 22:30:00	0.0375267	0.0369209	-0.000605792	0.0124069	-0.000371951	-0.00697669	-0.00333329	-0.00208671	-0.000556578	0.0202933	0.00344982	-0.00386925	0.0151518	0.00260897	0.0066897	-0.000393819	-0.0141317	0.000804152	0.00342313	0.000515161	0	0	0.000807608	0.00249028	0.000605792
0.0124069	2010-11-17 23:00:00	0.0396508	0.040264	0.000613215	0.0124069	-0.000371951	-0.00674338	-0.00333446	-0.00216572	-0.000553185	0.0199401	0.00340117	-0.00384995	0.0184904	0.0028465	0.00785763	-0.000436791	-0.0136248	0.00080863	0.00343937	0.000534928	0	0	-0.000176539	0.0017951	-0.000613215
0.0124069	2010-11-17 23:30:00	0.0438991	0.0440852	0.000186127	0.0124069	-0.000371774	-0.00656522	-0.00334395	-0.00224831	-0.000547762	0.0195726	0.00335322	-0.00383105	0.0224157	0.00306717	0.00908599	-0.000495354	-0.0131069	0.000814438	0.00345421	0.000554493	0	0	-0.00120826	0.00107909	-0.000186127
0.0124069	2010-11-18	0.0467313	0.046479	-0.000252331	0.0124069	-0.000404578	-0.00648859	-0.00335518	-0.0023395	-0.000539464	0.0192195	0.00331133	-0.00381183	0.025149	0.00324013	0.0102523	-0.000566746	-0.0126195	0.000822041	0.00346898	0.000574519	0	0	-0.00223231	0.000391977	0.000252331
0.0124069	2010-11-18 00:30:00	0.0502716	0.0493025	-0.000969052	0.0124069	-0.000428619	-0.00651601	-0.00343691	-0.00242971	-0.000529042	0.018885	0.00327617	-0.00379189	0.0284689	0.00338636	0.0113689	-0.000650968	-0.0122026	0.000831376	0.00348136	0.000595608	0	0	-0.00319258	-0.000219727	0.000969052
0.0124069	2010-11-18 01:00:00	0.0531038	0.0517557	-0.00134815	0.0124069	-0.000440373	-0.00660464	-0.00356727	-0.00251362	-0.000518195	0.0185018	0.00324792	-0.0037714	0.0314955	0.00350031	0.0124235	-0.000745109	-0.0118592	0.000842971	0.0034904	0.000617815	0	0	-0.00403567	-0.000716087	0.00134815
0.0124069	2010-11-18 01:30:00	0.055936	0.0543677	-0.00156829	0.0124069	-0.000456864	-0.00659812	-0.00372664	-0.00257489	-0.000507349	0.0180965	0.00322378	-0.00375081	0.0345221	0.00357908	0.0133773	-0.000842013	-0.0115955	0.00085767	0.00349714	0.000640419	0	0	-0.00471436	-0.00106672	0.00156829
0.0124069	2010-11-18 02:00:00	0.0580601	0.0566016	-0.00145853	0.0124069	-0.000478269	-0.00645568	-0.00391864	-0.00263105	-0.000495747	0.0177241	0.00320182	-0.0037302	0.0369434	0.00358342	0.0141806	-0.000934581	-0.0113898	0.000875073	0.00350127	0.000662619	0	0	-0.0051907	-0.00125305	0.00145853
0.0124069	2010-11-18 02:30:00	0.0601843	0.05902	-0.00116425	0.0124069	-0.000504412	-0.00629101	-0.00408279	-0.00267741	-0.000485371	0.017337	0.00318071	-0.00370999	0.0393647	0.00352174	0.0148615	-0.0010172	-0.0112583	0.000895559	0.00350236	0.000684162	0	0	-0.00543845	-0.00126964	0.00116425
0.0124069	2010-11-18 03:00:00	0.0623084	0.0604348	-0.00187364	0.0124069	-0.000518624	-0.00611181	-0.00425463	-0.00269778	-0.000478954	0.0169186	0.00316226	-0.00368931	0.0405753	0.00343887	0.0153794	-0.00109406	-0.011161	0.000919994	0.00350263	0.000706262	0	0	-0.00544474	-0.00112455	0.00187364
0.0124069	2010-11-18 03:30:00	0.0637245	0.0623528	-0.00137171	0.0124069	-0.000535115	-0.0058711	-0.00443063	-0.0026867	-0.000478246	0.0165456	0.00314768	-0.00366821	0.0420793	0.00332661	0.0156569	-0.00116236	-0.0111015	0.000946224	0.00349876	0.000728209	0	0	-0.00521081	-0.000838671	0.00137171
0.0124069	2010-11-18 04:00:00	0.0665567	0.0640733	-0.00248338	0.0124069	-0.000553886	-0.0055582	-0.00460427	-0.002657	-0.000478763	0.0161514	0.00314033	-0.00364644	0.0432711	0.00316786	0.0157282	-0.00121781	-0.0110983	0.000975095	0.00349364	0.000749239	0	0	-0.00475186	-0.000443989	0.00248338
0.0124069	2010-11-18 04:30:00	0.0672648	0.0644849	-0.00277994	0.0124069	-0.000580206	-0.00524634	-0.00477612	-0.00260945	-0.000483524	0.0156939	0.00313156	-0.00362474	0.0432711	0.00297682	0.0155481	-0.00125473	-0.011149	0.00100525	0.00348296	0.000769259	0	0	-0.00409594	1.889e-05	0.00277994
0.0124069	2010-11-18 05:00:00	0.0665567	0.0637583	-0.00279838	0.0124069	-0.000599332	-0.00486215	-0.00494914	-0.00256559	-0.000493001	0.015216	0.00312489	-0.00360304	0.0420793	0.00277302	0.0152177	-0.00127733	-0.0112254	0.00103539	0.00347034	0.000787753	0	0	-0.003282	0.00050393	0.00279838
0.0124069	2010-11-18 05:30:00	0.0637245	0.0631784	-0.000546115	0.0124069	-0.000613544	-0.00435108	-0.00513047	-0.00250532	-0.000504743	0.0147877	0.00312792	-0.00358109	0.0408498	0.00265474	0.014681	-0.00128294	-0.0112911	0.00106373	0.00345568	0.000805237	0	0	-0.00235732	0.000963208	0.000546115
0.0124069	2010-11-18 06:00:00	0.0637245	0.0631004	-0.000624143	0.0124069	-0.000598977	-0.00391901	-0.00529704	-0.00245036	-0.000518843	0.0143755	0.00313209	-0.00355869	0.0402445	0.00255356	0.0140048	-0.001277	-0.0113219	0.00109174	0.00343506	0.000821811	0	0	-0.00137439	0.00135057	0.000624143
0.0124069	2010-11-18 06:30:00	0.0623084	0.0609726	-0.0013358	0.0124069	-0.000606349	-0.00365621	-0.00539366	-0.00241639	-0.000534829	0.0139269	0.0031363	-0.00353632	0.0378044	0.00252248	0.0132385	-0.00124971	-0.011276	0.00112003	0.00341027	0.000838639	0	0	-0.000387538	0.00162508	0.0013358
0.0124069	2010-11-18 07:00:00	0.0594762	0.0583479	-0.00112831	0.0124069	-0.000608806	-0.00344573	-0.00544761	-0.0024067	-0.000552277	0.0134767	0.00314684	-0.00351394	0.0350899	0.00251405	0.0123964	-0.00120686	-0.0111896	0.00114618	0.00338281	0.000855061	0	0	0.000550465	0.00175408	0.00112831
0.0124069	2010-11-18 07:30:00	0.0573521	0.0570254	-0.000326682	0.0124069	-0.00059723	-0.00307933	-0.00546423	-0.00242745	-0.000572225	0.0130302	0.00316526	-0.00349156	0.0332739	0.00258127	0.0118335	-0.00115266	-0.0109831	0.00117281	0.00335108	0.000871075	0	0	0.00139166	0.00171553	0.000326682
0.0124069	2010-11-18 08:00:00	0.055936	0.0547467	-0.00118931	0.0124069	-0.000573366	-0.00275294	-0.00542572	-0.00249708	-0.000594295	0.0126092	0.00318585	-0.00346868	0.0305594	0.00272436	0.0113822	-0.00109858	-0.0107062	0.00119986	0.00331451	0.000885873	0	0	0.00209574	0.00149958	0.00118931
0.0124069	2010-11-18 08:30:00	0.0580601	0.0556157	-0.00244438	0.0124069	-0.000561612	-0.0026806	-0.00536116	-0.00260641	-0.000617827	0.0122423	0.00320678	-0.00344555	0.0311835	0.00296864	0.0111668	-0.00105005	-0.0103792	0.0012265	0.00327528	0.00089991	0	0	0.00263234	0.00110925	0.00244438
0.0124069	2010-11-18 09:00:00	0.0552279	0.0541461	-0.00108179	0.0124069	-0.000532835	-0.00291079	-0.00524923	-0.00276984	-0.000640418	0.0118919	0.00323251	-0.00342288	0.0296608	0.00329169	0.0112289	-0.00100025	-0.0099843	0.00125446	0.00323351	0.000913187	0	0	0.00298267	0.000560143	0.00108179
0.0124069	2010-11-18 09:30:00	0.0552279	0.0540757	-0.00115216	0.0124069	-0.00054231	-0.00326652	-0.0050821	-0.00295765	-0.000660132	0.0115803	0.00326844	-0.00340072	0.0296608	0.00369062	0.011426	-0.000964819	-0.00950345	0.00128335	0.0031916	0.000925707	0	0	0.00314037	-0.000120593	0.00115216
0.0124069	2010-11-18 10:00:00	0.055936	0.0554637	-0.000472304	0.0124069	-0.000518979	-0.00355037	-0.00496297	-0.00317299	-0.000677959	0.0113144	0.00331069	-0.00337814	0.0308714	0.00408137	0.0120652	-0.00094789	-0.00899029	0.00131492	0.00314472	0.000938227	0	0	0.00311154	-0.000896137	0.000472304
0.0124069	2010-11-18 10:30:00	0.0573521	0.0573803	2.81894e-05	0.0124069	-0.000528098	-0.0037936	-0.00484266	-0.00340956	-0.000694136	0.0110878	0.00335257	-0.00335597	0.0323941	0.00446223	0.0130998	-0.000948215	-0.00843857	0.00134954	0.00309495	0.000951565	0	0	0.00291406	-0.00172239	-2.81894e-05
0.0124069	2010-11-18 11:00:00	0.0608923	0.0606497	-0.000242557	0.0124069	-0.00053547	-0.00398985	-0.00478096	-0.00363211	-0.000706211	0.0108931	0.00339732	-0.00333419	0.0351462	0.00478142	0.0144307	-0.000981238	-0.00786957	0.00138548	0.00304637	0.000966468	0	0	0.00257615	-0.0025508	0.000242557
0.0124069	2010-11-18 11:30:00	0.0658487	0.0662111	0.000362449	0.0124069	-0.000556697	-0.0042067	-0.00478865	-0.00382833	-0.000714749	0.0107038	0.00344455	-0.00331251	0.0399888	0.00505413	0.0161074	-0.00103282	-0.00725798	0.00142187	0.00299817	0.000981064	0	0	0.00213433	-0.00333136	-0.000362449
0.0124069	2010-11-18 12:00:00	0.0722211	0.0711782	-0.00104285	0.0124069	-0.000577216	-0.00435878	-0.00482418	-0.00400594	-0.000718193	0.0105033	0.00349851	-0.00329126	0.044226	0.00526226	0.0178211	-0.00111294	-0.00667103	0.00145912	0.00295096	0.000994442	0	0	0.00163085	-0.00401569	0.00104285
0.0124069	2010-11-18 12:30:00	0.0778855	0.0771635	-0.00072197	0.0124069	-0.000641433	-0.00446668	-0.00497518	-0.00415156	-0.000720033	0.0103036	0.00355487	-0.00327021	0.0496927	0.0054268	0.0194341	-0.00121855	-0.00616711	0.00149593	0.00290115	0.00100716	0	0	0.00111088	-0.00455985	0.00072197
0.0124069	2010-11-18 13:00:00	0.0835499	0.0817537	-0.00179622	0.0124069	-0.000698278	-0.00453368	-0.00524178	-0.00427693	-0.000719563	0.010097	0.00361657	-0.00324984	0.0539112	0.00551689	0.0209183	-0.00133698	-0.00575134	0.00153317	0.00284986	0.00101973	0	0	0.000619487	-0.00492696	0.00179622
0.0124069	2010-11-18 13:30:00	0.0870902	0.0858702	-0.00122001	0.0124069	-0.000759683	-0.00453205	-0.0056192	-0.00436869	-0.000715886	0.00990762	0.00368067	-0.00322998	0.0578364	0.00555496	0.022117	-0.00146391	-0.00545278	0.00156903	0.00279855	0.00103189	0	0	0.000198595	-0.00508932	0.00122001
0.0124069	2010-11-18 14:00:00	0.0899224	0.0889692	-0.000953212	0.0124069	-0.000809511	-0.00446016	-0.00609082	-0.00444183	-0.000711171	0.00969868	0.00374718	-0.00321008	0.060863	0.00550316	0.0230816	-0.00159209	-0.00526328	0.00160316	0.00274688	0.00104335	0	0	-0.000115785	-0.00503	0.000953212
0.0124069	2010-11-18 14:30:00	0.0920466	0.0918377	-0.000208941	0.0124069	-0.000858984	-0.00428452	-0.00660641	-0.0045069	-0.000705841	0.00949433	0.00381596	-0.00319017	0.0635776	0.00542029	0.0238058	-0.0017074	-0.00516709	0.00163553	0.00269483	0.00105363	0	0	-0.000296017	-0.00474386	0.000208941
0.0124069	2010-11-18 15:00:00	0.0941707	0.0935376	-0.00063308	0.0124069	-0.000901796	-0.004136	-0.00709471	-0.00456013	-0.000700839	0.00932643	0.00388754	-0.00317048	0.0650815	0.00531212	0.0242508	-0.00180986	-0.00516568	0.00166746	0.00264352	0.00106362	0	0	-0.000324769	-0.00423798	0.00063308
0.0124069	2010-11-18 15:30:00	0.0970029	0.0952658	-0.00173712	0.0124069	-0.000932853	-0.00398615	-0.00754866	-0.00459724	-0.000702676	0.00915482	0.00396243	-0.00315126	0.0665854	0.00521239	0.0243995	-0.00188945	-0.00528436	0.00169982	0.00259153	0.0010733	0	0	-0.000196312	-0.00353137	0.00173712
0.0124069	2010-11-18 16:00:00	0.0970029	0.0955683	-0.00143463	0.0124069	-0.000951979	-0.00381569	-0.00793092	-0.00463685	-0.000709559	0.00900295	0.0040417	-0.00313043	0.0665854	0.00508736	0.0242583	-0.00194909	-0.00547282	0.00173173	0.00254016	0.00108232	0	0	8.29052e-05	-0.00265412	0.00143463
0.0124069	2010-11-18 16:30:00	0.098419	0.0957495	-0.00266953	0.0124069	-0.000982859	-0.00364524	-0.00824856	-0.00467842	-0.000722053	0.00889713	0.00412496	-0.00310955	0.0662734	0.00498329	0.0239449	-0.00198449	-0.00569946	0.00176372	0.00248614	0.00109109	0	0	0.000494472	-0.00164592	0.00266953
0.0124069	2010-11-18 17:00:00	0.097711	0.0946371	-0.00307389	0.0124069	-0.00099479	-0.00353185	-0.00851764	-0.00471662	-0.000741668	0.00886024	0.00421162	-0.00308917	0.0644574	0.00490307	0.023537	-0.00199856	-0.00593125	0.00179838	0.00243067	0.00109843	0	0	0.00100901	-0.000554095	0.00307389
0.0124069	2010-11-18 17:30:00	0.0962949	0.0944593	-0.00183558	0.0124069	-0.00101146	-0.00349449	-0.00872092	-0.00475535	-0.000768027	0.00883321	0.00430184	-0.00306827	0.0635588	0.0048679	0.0230174	-0.00199556	-0.00618545	0.00183528	0.00237566	0.00110502	0	0	0.00158795	0.000568917	0.00183558
0.0124069	2010-11-18 18:00:00	0.0955868	0.0941162	-0.0014706	0.0124069	-0.00101374	-0.00347419	-0.00889103	-0.00477202	-0.000800847	0.00883135	0.00439661	-0.00304772	0.0623482	0.00485658	0.022532	-0.0019811	-0.00643741	0.00187561	0.00232083	0.00111196	0	0	0.00218589	0.00166833	0.0014706
0.0124069	2010-11-18 18:30:00	0.0962949	0.0934811	-0.00281384	0.0124069	-0.00102567	-0.00346648	-0.00902498	-0.00481553	-0.000839658	0.00884667	0.00449426	-0.00302754	0.0608066	0.00485658	0.0221024	-0.00194826	-0.00662578	0.00191473	0.00226471	0.00111835	0	0	0.00275363	0.00269007	0.00281384
0.0124069	2010-11-18 19:00:00	0.0948788	0.0927018	-0.00217704	0.0124069	-0.00103935	-0.0034813	-0.00911745	-0.00485492	-0.000880025	0.00891975	0.00459336	-0.00300811	0.0590095	0.00490838	0.0217287	-0.00191119	-0.00668929	0.00195684	0.00221038	0.00112438	0	0	0.0032414	0.00358387	0.00217704
0.0124069	2010-11-18 19:30:00	0.0962949	0.0934536	-0.00284133	0.0124069	-0.00104269	-0.00349064	-0.00922114	-0.00491096	-0.000925109	0.00901871	0.00469541	-0.00299003	0.0587162	0.00502208	0.0215178	-0.00187419	-0.00666315	0.00199946	0.00215651	0.0011298	0	0	0.00360233	0.00430622	0.00284133
0.0124069	2010-11-18 20:00:00	0.0962949	0.0939777	-0.00231717	0.0124069	-0.00104426	-0.00349064	-0.00928576	-0.00496906	-0.000971042	0.00912082	0.00479799	-0.00297347	0.0581109	0.00525504	0.0214791	-0.00184429	-0.00651617	0.00204387	0.00210375	0.00113517	0	0	0.00379582	0.00482312	0.00231717
0.0124069	2010-11-18 20:30:00	0.0962949	0.0944006	-0.00189426	0.0124069	-0.00106111	-0.00357513	-0.00935745	-0.00504751	-0.00101768	0.00920433	0.00490119	-0.00295749	0.0577988	0.00553039	0.0214745	-0.00181732	-0.00627113	0.00209141	0.00205447	0.0011406	0	0	0.00379062	0.00511223	0.00189426
0.0124069	2010-11-18 21:00:00	0.0970029	0.0955134	-0.00148946	0.0124069	-0.00107269	-0.00374721	-0.00943862	-0.00514087	-0.001063	0.00926197	0.00500311	-0.00294247	0.0584229	0.0058479	0.0217103	-0.00179879	-0.00596072	0.00213971	0.00200787	0.00114536	0	0	0.00356727	0.00516445	0.00148946
0.0124069	2010-11-18 21:30:00	0.097711	0.0955782	-0.00213281	0.0124069	-0.00107514	-0.00395828	-0.00950739	-0.00525959	-0.00110649	0.00932203	0.00510859	-0.00292845	0.0581109	0.00616685	0.0222766	-0.00178905	-0.00559595	0.00218672	0.00196453	0.00115084	0	0	0.00311994	0.00498466	0.00213281
0.0124069	2010-11-18 22:00:00	0.0991271	0.0977221	-0.00140497	0.0124069	-0.00108216	-0.00413096	-0.00958795	-0.00538625	-0.00114441	0.00937223	0.00521682	-0.0029164	0.0599456	0.00653784	0.0231266	-0.0017992	-0.00519887	0.00223329	0.00192252	0.00115753	0	0	0.00245733	0.00459159	0.00140497
0.0124069	2010-11-18 22:30:00	0.101251	0.100753	-0.000498035	0.0124069	-0.00107532	-0.00428466	-0.00966739	-0.00551499	-0.00117898	0.00943358	0.0053268	-0.00290438	0.0626789	0.00690883	0.0243008	-0.00182795	-0.00479666	0.00227981	0.00188377	0.00116473	0	0	0.00160258	0.00401673	0.000498035
0.0124069	2010-11-18 23:00:00	0.104791	0.105123	0.000331542	0.0124069	-0.00109883	-0.00448091	-0.00970293	-0.00562871	-0.00120581	0.00948478	0.00543406	-0.0028939	0.0669163	0.00728825	0.0256471	-0.00187517	-0.00440583	0.00232594	0.00184476	0.00117249	0	0	0.000592226	0.00330238	-0.000331542
0.0124069	2010-11-18 23:30:00	0.10904	0.108136	-0.00090423	0.0124069	-0.00111286	-0.00467553	-0.00976277	-0.00574505	-0.00123001	0.00953898	0.00554434	-0.0028842	0.0699616	0.00758215	0.02715	-0.00194237	-0.00403266	0.00237257	0.00181067	0.0011807	0	0	-0.00052582	0.00249886	0.00090423
0.0124069	2010-11-19	0.11258	0.112206	-0.000374279	0.0124069	-0.0011462	-0.0048534	-0.00985635	-0.00584082	-0.00125	0.00960749	0.00565662	-0.00287597	0.0741989	0.00783799	0.0287088	-0.00202529	-0.00371644	0.00241994	0.00177805	0.00118952	0	0	-0.00169508	0.00166108	0.000374279
0.0124069	2010-11-19 00:30:00	0.116828	0.116184	-0.000644187	0.0124069	-0.00116023	-0.00500903	-0.0100027	-0.00592212	-0.00126684	0.00969044	0.00577116	-0.00286933	0.0784549	0.00799987	0.030328	-0.00213517	-0.00350566	0.0024661	0.00174816	0.00119885	0	0	-0.00285399	0.000844826	0.000644187
0.0124069	2010-11-19 01:00:00	0.122493	0.120643	-0.00184976	0.0124069	-0.00119322	-0.00519979	-0.0101971	-0.00598198	-0.00128108	0.00979913	0.00588637	-0.0028638	0.0832599	0.00814176	0.0319409	-0.002255	-0.00342711	0.00251307	0.0017221	0.00120889	0	0	-0.0039398	0.000102726	0.00184976
0.0124069	2010-11-19 01:30:00	0.125325	0.124308	-0.00101691	0.0124069	-0.00121918	-0.00540182	-0.0104139	-0.00604052	-0.00129358	0.00993213	0.00600322	-0.00286028	0.0874972	0.00820801	0.0332514	-0.00238189	-0.00344699	0.00255924	0.00170055	0.00121954	0	0	-0.00489253	-0.000519422	0.00101691
0.0124069	2010-11-19 02:00:00	0.130281	0.128315	-0.00196658	0.0124069	-0.00125743	-0.00559095	-0.0106563	-0.00610211	-0.00130386	0.010076	0.00611776	-0.00285851	0.0920465	0.00825715	0.0343943	-0.00250582	-0.0035837	0.00260625	0.00168204	0.0012314	0	0	-0.00565891	-0.000985967	0.00196658
0.0124069	2010-11-19 02:30:00	0.130281	0.129369	-0.00091182	0.0124069	-0.00128849	-0.00565988	-0.010914	-0.00614675	-0.00131471	0.0102388	0.00623337	-0.00285799	0.0935316	0.00828678	0.0352301	-0.00262408	-0.00384601	0.00265381	0.00166659	0.00124321	0	0	-0.0061958	-0.00127395	0.00091182
0.0124069	2010-11-19 03:00:00	0.133822	0.132002	-0.00181967	0.0124069	-0.00131884	-0.00568789	-0.0111996	-0.0061993	-0.00132702	0.0104081	0.00634515	-0.00285785	0.0965582	0.00826582	0.035776	-0.00273227	-0.00420125	0.00270572	0.00165291	0.00125487	0	0	-0.00647299	-0.00137475	0.00181967
0.0124069	2010-11-19 03:30:00	0.135238	0.132833	-0.00240412	0.0124069	-0.00131446	-0.00567885	-0.0114776	-0.00623229	-0.00134074	0.0105966	0.00645595	-0.00285755	0.0974568	0.00821114	0.0361651	-0.00282469	-0.00462774	0.00275715	0.00164083	0.00126658	0	0	-0.00647514	-0.00129456	0.00240412
0.0124069	2010-11-19 04:00:00	0.137362	0.134171	-0.00319042	0.0124069	-0.00134323	-0.00567722	-0.0116886	-0.00626308	-0.00135597	0.0107778	0.00656547	-0.00285834	0.0986674	0.00807358	0.0364164	-0.00289718	-0.00511446	0.00280859	0.00163143	0.00127849	0	0	-0.00620273	-0.00105386	0.00319042
0.0124069	2010-11-19 04:30:00	0.135238	0.134704	-0.000533259	0.0124069	-0.00134323	-0.00558117	-0.0118711	-0.00627984	-0.00137248	0.0109415	0.00667942	-0.00286061	0.0986674	0.00796108	0.0365264	-0.00294978	-0.00563827	0.00286002	0.00162548	0.00129035	0	0	-0.00567196	-0.000685724	0.000533259
0.0124069	2010-11-19 05:00:00	0.135946	0.136023	7.76404e-05	0.0124069	-0.00135972	-0.00543873	-0.0119926	-0.00627312	-0.00139299	0.0110904	0.00679571	-0.00286368	0.0992915	0.0078122	0.0364255	-0.00298669	-0.0061786	0.00291146	0.00162095	0.0013016	0	0	-0.00491362	-0.000233173	-7.76404e-05
0.0124069	2010-11-19 05:30:00	0.138778	0.137227	-0.00155121	0.0124069	-0.00136165	-0.00523863	-0.0120798	-0.00626484	-0.0014161	0.011248	0.00690998	-0.00286799	0.0995661	0.00768428	0.0362176	-0.00301069	-0.00674061	0.00296109	0.00161791	0.00131194	0	0	-0.00397101	0.000254182	0.00155121
0.0124069	2010-11-19 06:00:00	0.139486	0.136051	-0.00343538	0.0124069	-0.00138288	-0.00513072	-0.0121817	-0.00626223	-0.00144005	0.0113828	0.00702793	-0.00287375	0.0977501	0.00756335	0.0357197	-0.00301488	-0.00729047	0.00300935	0.00161771	0.00132243	0	0	-0.00289709	0.000723995	0.00343538
0.0124069	2010-11-19 06:30:00	0.13807	0.136199	-0.00187111	0.0124069	-0.00141183	-0.00500503	-0.012283	-0.00625699	-0.00146462	0.0115234	0.00714612	-0.00288	0.0971447	0.00751541	0.0351722	-0.00300754	-0.00778412	0.0030555	0.00162036	0.00133298	0	0	-0.00175103	0.00112521	0.00187111
0.0124069	2010-11-19 07:00:00	0.135238	0.134099	-0.00113884	0.0124069	-0.00139499	-0.00497479	-0.0124282	-0.00629768	-0.00149047	0.0116726	0.00726648	-0.00288675	0.0944114	0.00752361	0.0345968	-0.00298613	-0.00820465	0.00310164	0.00162267	0.00134286	0	0	-0.000594448	0.00141197	0.00113884
0.0124069	2010-11-19 07:30:00	0.13453	0.134035	-0.00049456	0.0124069	-0.00142095	-0.00495641	-0.0125165	-0.00639775	-0.00151641	0.0118418	0.0073905	-0.00289404	0.0938061	0.00763442	0.0339609	-0.00295753	-0.00853338	0.00314821	0.0016266	0.0013531	0	0	0.000512479	0.00154703	0.00049456
0.0124069	2010-11-19 08:00:00	0.132405	0.132535	0.000129754	0.0124069	-0.00139499	-0.00505187	-0.0126392	-0.00650853	-0.00154376	0.0120194	0.00751365	-0.00290172	0.0916968	0.00788569	0.0335484	-0.00291887	-0.00878824	0.00319526	0.00163386	0.00136303	0	0	0.00151468	0.00150459	-0.000129754
0.0124069	2010-11-19 08:30:00	0.131697	0.131284	-0.000413153	0.0124069	-0.00140008	-0.00519786	-0.0126588	-0.00667532	-0.00156927	0.0122215	0.00763823	-0.00291065	0.0898621	0.00820175	0.0332647	-0.00287052	-0.00892814	0.00324584	0.00164346	0.00137287	0	0	0.00236546	0.00127213	0.000413153
0.0124069	2010-11-19 09:00:00	0.133113	0.131525	-0.00158853	0.0124069	-0.00139481	-0.00550824	-0.0126333	-0.00689349	-0.00159483	0.0124643	0.0077657	-0.00291928	0.0895876	0.00856696	0.0332726	-0.00283351	-0.00897475	0.00329509	0.00165486	0.0013826	0	0	0.00302918	0.000851412	0.00158853
0.0124069	2010-11-19 09:30:00	0.133822	0.132828	-0.000993471	0.0124069	-0.00139078	-0.00593942	-0.0126309	-0.00714744	-0.00162058	0.0127495	0.00789263	-0.00292794	0.090193	0.0089618	0.0338576	-0.00279948	-0.00892218	0.00334527	0.00166631	0.00139243	0	0	0.00348312	0.000258292	0.000993471
0.0124069	2010-11-19 10:00:00	0.13453	0.133911	-0.000618492	0.0124069	-0.00139025	-0.00650044	-0.012564	-0.00742374	-0.00164402	0.0130598	0.00802661	-0.00293648	0.0905237	0.00941132	0.034813	-0.00278828	-0.00880573	0.00339944	0.0016813	0.0014016	0	0	0.00371855	-0.00047832	0.000618492
0.0124069	2010-11-19 10:30:00	0.138778	0.138014	-0.000764342	0.0124069	-0.00140218	-0.00703048	-0.0125533	-0.00767797	-0.00166529	0.0133937	0.00816906	-0.00294493	0.0938624	0.00987795	0.0360385	-0.00280432	-0.00864408	0.00345397	0.00170078	0.00141042	0	0	0.00374081	-0.00131843	0.000764342
0.0124069	2010-11-19 11:00:00	0.145858	0.14471	-0.00114801	0.0124069	-0.00140393	-0.00753444	-0.0125598	-0.0079091	-0.0016834	0.0137491	0.00830657	-0.00295276	0.0995848	0.01028	0.0377106	-0.00284586	-0.00844461	0.00350988	0.00172205	0.00141934	0	0	0.0035686	-0.00221361	0.00114801
0.0124069	2010-11-19 11:30:00	0.147982	0.14795	-3.28312e-05	0.0124069	-0.00146341	-0.00799067	-0.0125941	-0.00812601	-0.00169736	0.0141184	0.00844666	-0.00296036	0.102025	0.0105978	0.0394677	-0.00291322	-0.00822935	0.00356704	0.00174419	0.00142847	0	0	0.00323233	-0.00311017	3.28312e-05
0.0124069	2010-11-19 12:00:00	0.155063	0.153778	-0.00128466	0.0124069	-0.00154166	-0.00838568	-0.012783	-0.00828459	-0.00170741	0.0144901	0.00858957	-0.00296654	0.107198	0.0108285	0.0413182	-0.00301466	-0.00801559	0.00361984	0.00176855	0.0014382	0	0	0.00277191	-0.00395258	0.00128466
0.0124069	2010-11-19 12:30:00	0.16356	0.161155	-0.00240479	0.0124069	-0.00156307	-0.00869206	-0.0131267	-0.0084104	-0.00171538	0.014863	0.00873246	-0.00297194	0.113819	0.0109565	0.0433624	-0.0031347	-0.00783712	0.00367562	0.0017953	0.00144788	0	0	0.00223383	-0.00468695	0.00240479
0.0124069	2010-11-19 13:00:00	0.166392	0.166101	-0.000291117	0.0124069	-0.00163113	-0.00894789	-0.0135058	-0.00849933	-0.00172198	0.015228	0.00887806	-0.00297821	0.118387	0.0110425	0.0450665	-0.00328019	-0.00775782	0.00372666	0.00182574	0.00145767	0	0	0.00166802	-0.00526432	0.000291117
0.0124069	2010-11-19 13:30:00	0.17064	0.171625	0.000984527	0.0124069	-0.00171729	-0.00914636	-0.0140284	-0.00857247	-0.0017275	0.015594	0.00902028	-0.002984	0.123816	0.0110593	0.0465353	-0.00343396	-0.00778284	0.00377847	0.00185849	0.00146755	0	0	0.00112442	-0.00564366	-0.000984527
0.0124069	2010-11-19 14:00:00	0.177721	0.175747	-0.00197359	0.0124069	-0.00176868	-0.00933164	-0.0145873	-0.00862677	-0.00173274	0.0159684	0.00916075	-0.00298911	0.128016	0.0110735	0.0475757	-0.00356802	-0.00790339	0.0038277	0.00189314	0.00147713	0	0	0.000649657	-0.00579427	0.00197359
0.0124069	2010-11-19 14:30:00	0.181969	0.177098	-0.00487065	0.0124069	-0.00183782	-0.00943762	-0.0151134	-0.00868934	-0.00174113	0.0163481	0.00929866	-0.0029936	0.129576	0.0110258	0.0482486	-0.00370751	-0.00816645	0.00387781	0.00193006	0.00148656	0	0	0.000283913	-0.00569763	0.00487065
0.0124069	2010-11-19 15:00:00	0.181261	0.1789	-0.00236139	0.0124069	-0.00186905	-0.00953396	-0.0157297	-0.00876703	-0.00175584	0.0167402	0.00943493	-0.00299787	0.131629	0.0109738	0.0486395	-0.00382128	-0.00854998	0.00392514	0.00196884	0.00149599	0	0	5.82336e-05	-0.00534853	0.00236139
0.0124069	2010-11-19 15:30:00	0.181969	0.179799	-0.00217039	0.0124069	-0.00188975	-0.00961712	-0.0162372	-0.00884277	-0.00177258	0.0171349	0.00956881	-0.00300143	0.132584	0.0108755	0.0488053	-0.00391085	-0.00902755	0.00397002	0.00200956	0.00150556	0	0	-7.59283e-06	-0.00475543	0.00217039
0.0124069	2010-11-19 16:00:00	0.185509	0.179805	-0.00570456	0.0124069	-0.00190011	-0.00971761	-0.0166265	-0.00891755	-0.00179135	0.0175558	0.00970408	-0.00300495	0.132253	0.0108235	0.0488657	-0.00397613	-0.00960757	0.00401701	0.00205178	0.00151479	0	0	9.35577e-05	-0.00394011	0.00570456
0.0124069	2010-11-19 16:30:00	0.186925	0.180375	-0.00655065	0.0124069	-0.00191115	-0.00977112	-0.0168974	-0.0089463	-0.00182072	0.0180031	0.00984157	-0.00301007	0.132253	0.0107211	0.0486361	-0.00401863	-0.0102151	0.00406448	0.00209595	0.0015236	0	0	0.000355547	-0.00293659	0.00655065
0.0124069	2010-11-19 17:00:00	0.188341	0.181884	-0.00645784	0.0124069	-0.00191379	-0.00984553	-0.0170545	-0.00897653	-0.00185279	0.0184851	0.00997657	-0.0030155	0.13284	0.0105553	0.0484345	-0.00403561	-0.0108771	0.0041132	0.00214235	0.0015312	0	0	0.000759229	-0.00178943	0.00645784
0.0124069	2010-11-19 17:30:00	0.181969	0.180525	-0.00144404	0.0124069	-0.00193484	-0.00992453	-0.0171582	-0.00899222	-0.00189448	0.0189718	0.0101174	-0.00302085	0.130419	0.010374	0.0481382	-0.00403829	-0.0115485	0.004158	0.00219108	0.00153871	0	0	0.00127357	-0.000551331	0.00144404
0.0124069	2010-11-19 18:00:00	0.178429	0.181693	0.00326478	0.0124069	-0.00196379	-0.0100305	-0.0172619	-0.00897765	-0.0019406	0.0194693	0.0102566	-0.00302558	0.130437	0.0102193	0.0477645	-0.00402971	-0.0121976	0.00420283	0.00224166	0.00154519	0	0	0.00185754	0.000719552	-0.00326478
0.0124069	2010-11-19 18:30:00	0.179845	0.181728	0.00188366	0.0124069	-0.00194923	-0.0100972	-0.0174024	-0.0089672	-0.00198823	0.0199734	0.0104003	-0.00303004	0.129227	0.0101475	0.047299	-0.00401533	-0.0127959	0.0042494	0.00229492	0.0015501	0	0	0.00246279	0.00196281	-0.00188366
0.0124069	2010-11-19 19:00:00	0.178429	0.182159	0.00373019	0.0124069	-0.0019987	-0.0101181	-0.0174959	-0.00897709	-0.00203963	0.0204845	0.01054	-0.00303498	0.128584	0.0101502	0.0466119	-0.00399383	-0.013316	0.00429548	0.00235006	0.00155436	0	0	0.00303674	0.00311904	-0.00373019
0.0124069	2010-11-19 19:30:00	0.181261	0.18096	-0.000301279	0.0124069	-0.00200835	-0.0101807	-0.0176879	-0.00903071	-0.00209004	0.0210002	0.0106743	-0.00304002	0.126456	0.0102636	0.0459186	-0.00395659	-0.0137314	0.00434127	0.00240671	0.00155836	0	0	0.00352623	0.00413324	0.000301279
0.0124069	2010-11-19 20:00:00	0.177721	0.178468	0.000747157	0.0124069	-0.00202573	-0.0102732	-0.0178521	-0.00913939	-0.00214131	0.0215324	0.010808	-0.00304561	0.123155	0.0104756	0.0452719	-0.00390682	-0.014052	0.00438965	0.00246448	0.00156114	0	0	0.00388111	0.00495792	-0.000747157
0.0124069	2010-11-19 20:30:00	0.176305	0.178364	0.00205964	0.0124069	-0.00202872	-0.0104781	-0.0180013	-0.00927334	-0.00219233	0.0220262	0.0109401	-0.00305148	0.122275	0.0108028	0.0448952	-0.00386545	-0.0142301	0.00443873	0.00252299	0.00156327	0	0	0.00405789	0.00555595	-0.00205964
0.0124069	2010-11-19 21:00:00	0.176305	0.178038	0.00173374	0.0124069	-0.00199485	-0.0106747	-0.0181538	-0.00944275	-0.00224072	0.0224983	0.0110708	-0.00305672	0.121064	0.0111991	0.0449419	-0.00382129	-0.0143156	0.00448547	0.00258152	0.00156454	0	0	0.00402299	0.00590286	-0.00173374
0.0124069	2010-11-19 21:30:00	0.176305	0.178704	0.0023998	0.0124069	-0.0019987	-0.010919	-0.0181349	-0.00962699	-0.00228123	0.0229433	0.0112052	-0.00306203	0.120752	0.0116556	0.0453857	-0.00378431	-0.0143244	0.0045378	0.00263997	0.00156524	0	0	0.00375541	0.00598837	-0.0023998
0.0124069	2010-11-19 22:00:00	0.177013	0.181469	0.00445624	0.0124069	-0.0019894	-0.0111487	-0.0181029	-0.00979719	-0.00232184	0.0233696	0.0113428	-0.00306802	0.122587	0.0120661	0.0462374	-0.00376038	-0.0142726	0.00458961	0.00269856	0.001566	0	0	0.00324864	0.00581723	-0.00445624
0.0124069	2010-11-19 22:30:00	0.180553	0.185548	0.00499518	0.0124069	-0.00198292	-0.0114487	-0.0180206	-0.00993747	-0.00235806	0.0237813	0.0114813	-0.00307455	0.125651	0.0124385	0.0476582	-0.00376498	-0.0141675	0.00463841	0.00275901	0.00156732	0	0	0.00251168	0.00540894	-0.00499518
0.0124069	2010-11-19 23:00:00	0.186925	0.189353	0.00242722	0.0124069	-0.00201291	-0.0117509	-0.0179346	-0.0100515	-0.00238858	0.024174	0.0116264	-0.00308244	0.128659	0.0127618	0.049352	-0.00380388	-0.0140448	0.00468667	0.00282137	0.00156829	0	0	0.00156897	0.0047967	-0.00242722
0.0124069	2010-11-19 23:30:00	0.194006	0.19582	0.00181436	0.0124069	-0.00205028	-0.0120564	-0.0179878	-0.0101181	-0.00241405	0.024531	0.011774	-0.00309041	0.134731	0.0130374	0.0511666	-0.00387685	-0.0139031	0.00473187	0.00288364	0.00156996	0	0	0.000459344	0.00402529	-0.00181436
0.0124069	2010-11-20	0.194714	0.201113	0.00639907	0.0124069	-0.00208379	-0.0122516	-0.0181169	-0.0101686	-0.00242975	0.0248905	0.011924	-0.00309805	0.139848	0.0132694	0.0530308	-0.00397832	-0.0138057	0.00477584	0.00294603	0.00157199	0	0	-0.000766081	0.00314822	-0.00639907
0.0124069	2010-11-20 00:30:00	0.201794	0.206115	0.00432048	0.0124069	-0.00214765	-0.012424	-0.0183432	-0.0102375	-0.00244154	0.0252286	0.0120704	-0.00310638	0.145296	0.0134676	0.0546483	-0.00410249	-0.0137819	0.00482099	0.0030099	0.00157356	0	0	-0.00204686	0.00222417	-0.00432048
0.0124069	2010-11-20 01:00:00	0.208875	0.209372	0.000496931	0.0124069	-0.00219328	-0.0125155	-0.0187295	-0.0102969	-0.00245168	0.0255621	0.0122141	-0.00311467	0.14924	0.0136994	0.0561263	-0.004238	-0.013851	0.00486633	0.00307641	0.00157472	0	0	-0.00331688	0.00131303	-0.000496931
0.0124069	2010-11-20 01:30:00	0.211707	0.212313	0.000605841	0.0124069	-0.00224293	-0.0126428	-0.0191407	-0.0103519	-0.00246097	0.0258863	0.0123549	-0.00312269	0.153165	0.0138822	0.0573655	-0.00437487	-0.0140086	0.00491478	0.00314408	0.00157533	0	0	-0.00450847	0.000471787	-0.000605841
0.0124069	2010-11-20 02:00:00	0.213831	0.215037	0.00120531	0.0124069	-0.00225468	-0.012704	-0.0195645	-0.0104035	-0.00246894	0.0262254	0.0124933	-0.00313068	0.156816	0.014013	0.0584309	-0.00451297	-0.0142599	0.00496709	0.00321333	0.00157604	0	0	-0.0055567	-0.000249424	-0.00120531
0.0124069	2010-11-20 02:30:00	0.214539	0.216296	0.00175684	0.0124069	-0.00227135	-0.0128204	-0.0199379	-0.0104484	-0.0024804	0.0265773	0.0126291	-0.00313865	0.158925	0.0140357	0.0594251	-0.00463393	-0.0146383	0.0050194	0.00328391	0.00157731	0	0	-0.00640352	-0.000810854	-0.00175684
0.0124069	2010-11-20 03:00:00	0.215955	0.218137	0.00218167	0.0124069	-0.00227345	-0.0129853	-0.0201987	-0.0104768	-0.00249389	0.0269117	0.0127669	-0.00314646	0.161328	0.0139769	0.060368	-0.00474069	-0.0151207	0.00507009	0.00335389	0.00157847	0	0	-0.00700153	-0.00118591	-0.00218167
0.0124069	2010-11-20 03:30:00	0.218788	0.22033	0.00154257	0.0124069	-0.00227609	-0.0130987	-0.0203706	-0.0104567	-0.00250987	0.0272442	0.012912	-0.0031544	0.163749	0.0138492	0.0611093	-0.0048362	-0.015686	0.00512407	0.00342488	0.00157933	0	0	-0.00731703	-0.00136299	-0.00154257
0.0124069	2010-11-20 04:00:00	0.220204	0.223989	0.00378532	0.0124069	-0.00227117	-0.0132154	-0.0204406	-0.0103896	-0.0025326	0.0275718	0.0130556	-0.00316206	0.167381	0.0136331	0.0616318	-0.00492434	-0.0163255	0.00517414	0.00349514	0.00157943	0	0	-0.0073322	-0.0013462	-0.00378532
0.0124069	2010-11-20 04:30:00	0.220912	0.224585	0.00367317	0.0124069	-0.00228784	-0.0131808	-0.0204779	-0.0103142	-0.00255467	0.0278812	0.0131967	-0.00316975	0.167655	0.0133787	0.0618859	-0.00499407	-0.0170051	0.00522145	0.00356466	0.00157964	0	0	-0.00704627	-0.00115493	-0.00367317
0.0124069	2010-11-20 05:00:00	0.223036	0.225261	0.00222539	0.0124069	-0.00235153	-0.0131937	-0.0205306	-0.010223	-0.00257825	0.0281812	0.0133339	-0.003177	0.168261	0.0130851	0.0616222	-0.00504391	-0.0177107	0.0052644	0.00363431	0.00157913	0	0	-0.00647546	-0.000822219	-0.00222539
0.0124069	2010-11-20 05:30:00	0.220912	0.225217	0.00430487	0.0124069	-0.00234768	-0.0131199	-0.0207089	-0.0101162	-0.00260202	0.0284657	0.0134695	-0.0031839	0.168005	0.0128124	0.0611117	-0.00508347	-0.018438	0.00530525	0.00370687	0.00157755	0	0	-0.00565193	-0.000392155	-0.00430487
0.0124069	2010-11-20 06:00:00	0.220912	0.222617	0.00170574	0.0124069	-0.00234996	-0.0131032	-0.0208713	-0.0100007	-0.00262668	0.0287491	0.0136006	-0.00319049	0.165234	0.0125678	0.0602788	-0.00509891	-0.0191418	0.00534647	0.00377938	0.00157532	0	0	-0.00462163	8.36175e-05	-0.00170574
0.0124069	2010-11-20 06:30:00	0.220204	0.220878	0.000674639	0.0124069	-0.00235398	-0.0130658	-0.021039	-0.00989234	-0.00265512	0.0290387	0.0137269	-0.00319587	0.163399	0.0123527	0.0591217	-0.00508858	-0.0197956	0.00538586	0.00385123	0.00157273	0	0	-0.0034413	0.000549912	-0.000674639
0.0124069	2010-11-20 07:00:00	0.216663	0.217424	0.000761023	0.0124069	-0.00233539	-0.013088	-0.0211718	-0.00980712	-0.00268228	0.0293306	0.0138512	-0.00320019	0.159767	0.0121728	0.0579258	-0.00504415	-0.0203943	0.00542218	0.00392418	0.00156923	0	0	-0.00217478	0.000952275	-0.000761023
0.0124069	2010-11-20 07:30:00	0.212415	0.214205	0.00178992	0.0124069	-0.00231925	-0.0131152	-0.0211286	-0.00975573	-0.00271133	0.0296604	0.013973	-0.00320383	0.156135	0.0120376	0.0567487	-0.00498125	-0.020914	0.00545669	0.00399831	0.00156487	0	0	-0.000888967	0.00124118	-0.00178992
0.0124069	2010-11-20 08:00:00	0.208167	0.211228	0.00306147	0.0124069	-0.00228136	-0.0133295	-0.0210552	-0.00974962	-0.00274519	0.0300312	0.0140903	-0.00320662	0.152816	0.012022	0.0556212	-0.00490139	-0.0213357	0.00548634	0.00407282	0.00156026	0	0	0.000350387	0.00137583	-0.00306147
0.0124069	2010-11-20 08:30:00	0.206043	0.208804	0.00276164	0.0124069	-0.00226223	-0.0137398	-0.0208982	-0.00977376	-0.00277934	0.0304065	0.0142068	-0.00320902	0.150101	0.012113	0.0546675	-0.0048129	-0.0216496	0.00551333	0.0041487	0.00155554	0	0	0.00148269	0.00132725	-0.00276164
0.0124069	2010-11-20 09:00:00	0.20321	0.20633	0.00311975	0.0124069	-0.00223627	-0.0142363	-0.0206866	-0.00982772	-0.00280844	0.0308248	0.0143175	-0.00321159	0.147349	0.0122942	0.0538641	-0.00472166	-0.021845	0.00553853	0.00422172	0.00155062	0	0	0.00245612	0.00108053	-0.00311975
0.0124069	2010-11-20 09:30:00	0.202502	0.204518	0.00201546	0.0124069	-0.00220995	-0.014749	-0.0204556	-0.00991628	-0.00283376	0.0312884	0.0144255	-0.00321304	0.145258	0.0125021	0.0533137	-0.00463198	-0.021935	0.00555878	0.00429734	0.00154469	0	0	0.0032306	0.000635943	-0.00201546
0.0124069	2010-11-20 10:00:00	0.201086	0.203423	0.00233685	0.0124069	-0.00219381	-0.0153032	-0.0202185	-0.0100227	-0.00285292	0.0317678	0.0145281	-0.00321419	0.143755	0.0127367	0.053227	-0.00455233	-0.0219154	0.0055751	0.00437294	0.00153815	0	0	0.00377988	9.03729e-06	-0.00233685
0.0124069	2010-11-20 10:30:00	0.201794	0.202927	0.00113245	0.0124069	-0.00216485	-0.0159268	-0.0200165	-0.0101353	-0.00286608	0.0322774	0.0146254	-0.00321423	0.142875	0.0129644	0.0535421	-0.00449557	-0.0218368	0.00558797	0.00444978	0.00153202	0	0	0.0040928	-0.000770413	-0.00113245
0.0124069	2010-11-20 11:00:00	0.203919	0.205468	0.00154987	0.0124069	-0.00214363	-0.0165831	-0.019799	-0.0102334	-0.00287127	0.0327921	0.0147212	-0.00321281	0.144984	0.0132074	0.0542092	-0.00446308	-0.0217152	0.00559897	0.00453121	0.00152594	0	0	0.00417347	-0.00166042	-0.00154987
0.0124069	2010-11-20 11:30:00	0.206043	0.208409	0.0023663	0.0124069	-0.00214783	-0.0170748	-0.0195969	-0.01031	-0.00287235	0.0333098	0.0148153	-0.00321066	0.147424	0.0134072	0.0551196	-0.00445613	-0.0215775	0.0056083	0.00461319	0.00152001	0	0	0.00404046	-0.00260958	-0.0023663
0.0124069	2010-11-20 12:00:00	0.210291	0.210853	0.000561785	0.0124069	-0.00217871	-0.0174662	-0.0194676	-0.0103755	-0.00287	0.0338207	0.0148968	-0.00320737	0.149533	0.0135787	0.0561246	-0.00447353	-0.0214585	0.00561624	0.00469381	0.00151459	0	0	0.00372518	-0.00356051	-0.000561785
0.0124069	2010-11-20 12:30:00	0.213123	0.213971	0.000847359	0.0124069	-0.00221451	-0.0176878	-0.0194568	-0.0104459	-0.00286429	0.0343361	0.0149759	-0.00320254	0.15256	0.0136786	0.057108	-0.00451514	-0.0214339	0.00562281	0.00477779	0.00150962	0	0	0.00326942	-0.00445357	-0.000847359
0.0124069	2010-11-20 13:00:00	0.214539	0.217347	0.00280754	0.0124069	-0.00224503	-0.0178154	-0.0195794	-0.0105167	-0.00285726	0.0348464	0.0150459	-0.00319652	0.155899	0.0137461	0.0581626	-0.00457661	-0.0214571	0.00562718	0.00486064	0.00150506	0	0	0.00272228	-0.00523069	-0.00280754
0.0124069	2010-11-20 13:30:00	0.219496	0.219047	-0.000448677	0.0124069	-0.00225276	-0.0179069	-0.019817	-0.01058	-0.00284703	0.0353737	0.0151138	-0.00318928	0.157715	0.0137981	0.0590605	-0.00465507	-0.0215446	0.00562843	0.00494538	0.0015005	0	0	0.00213671	-0.00583902	0.000448677
0.0124069	2010-11-20 14:00:00	0.218788	0.222403	0.00361512	0.0124069	-0.00228802	-0.0180007	-0.0200505	-0.0106238	-0.00283303	0.0359071	0.0151812	-0.00318113	0.161346	0.0138109	0.0597692	-0.0047363	-0.0217907	0.00562572	0.00503162	0.00149619	0	0	0.00156592	-0.00623426	-0.00361512
0.0124069	2010-11-20 14:30:00	0.220912	0.22354	0.00262812	0.0124069	-0.00229468	-0.0181715	-0.020284	-0.0106775	-0.00281181	0.0364022	0.0152437	-0.00317244	0.16285	0.013776	0.0603088	-0.00481176	-0.0221317	0.00562256	0.00511596	0.00149229	0	0	0.00105973	-0.00638328	-0.00262812
0.0124069	2010-11-20 15:00:00	0.22162	0.22417	0.00255013	0.0124069	-0.00232784	-0.0182826	-0.0204677	-0.0107317	-0.00279393	0.0369464	0.0153096	-0.00316284	0.163749	0.0136917	0.0606376	-0.00488149	-0.0226254	0.00561723	0.00520136	0.00148884	0	0	0.000661286	-0.00626618	-0.00255013
0.0124069	2010-11-20 15:30:00	0.224452	0.224947	0.000494601	0.0124069	-0.00233995	-0.0184712	-0.0206532	-0.0107575	-0.0027795	0.0374918	0.0153756	-0.00315154	0.164648	0.0135794	0.0608547	-0.00493842	-0.0232238	0.00560929	0.00528458	0.00148535	0	0	0.000404132	-0.00587748	-0.000494601
0.0124069	2010-11-20 16:00:00	0.224452	0.225674	0.00122175	0.0124069	-0.00233539	-0.0186158	-0.0208435	-0.0107619	-0.00276724	0.0380524	0.0154433	-0.00313979	0.165272	0.0133814	0.0609151	-0.00498395	-0.0238876	0.00560522	0.00536773	0.00148169	0	0	0.000310009	-0.00522646	-0.00122175
0.0124069	2010-11-20 16:30:00	0.22516	0.226104	0.000944227	0.0124069	-0.00235188	-0.018853	-0.0209549	-0.010757	-0.00275941	0.0386159	0.0155077	-0.00312693	0.165565	0.0131426	0.060763	-0.00502077	-0.0246487	0.00559768	0.00545017	0.00147733	0	0	0.000387358	-0.00433676	-0.000944227
0.0124069	2010-11-20 17:00:00	0.225868	0.225967	9.86905e-05	0.0124069	-0.00236819	-0.0189708	-0.021077	-0.0107542	-0.00275502	0.0391612	0.0155727	-0.00311275	0.164941	0.0128923	0.0604946	-0.00503628	-0.0254102	0.00559062	0.00553383	0.00147252	0	0	0.000630703	-0.00324506	-9.86905e-05
0.0124069	2010-11-20 17:30:00	0.22516	0.225457	0.000296995	0.0124069	-0.0023896	-0.0189341	-0.0211688	-0.0107501	-0.00275591	0.0397029	0.0156374	-0.00309823	0.163711	0.0127124	0.0599113	-0.00503479	-0.0261867	0.00558539	0.00561811	0.00146775	0	0	0.00102093	-0.00199919	-0.000296995
0.0124069	2010-11-20 18:00:00	0.223036	0.225084	0.00204785	0.0124069	-0.00240171	-0.0188391	-0.0212855	-0.0107184	-0.00276143	0.0402518	0.0156965	-0.00308342	0.162538	0.0125746	0.0590613	-0.00502885	-0.0269452	0.00558319	0.00570177	0.00146207	0	0	0.00152647	-0.000655535	-0.00204785
0.0124069	2010-11-20 18:30:00	0.222328	0.224079	0.00175081	0.0124069	-0.00239961	-0.0187205	-0.0214325	-0.0107152	-0.00277194	0.0407816	0.0157492	-0.00306774	0.160666	0.0124397	0.05814	-0.00499874	-0.0276518	0.00558232	0.00578646	0.00145522	0	0	0.00210527	0.000723982	-0.00175081
0.0124069	2010-11-20 19:00:00	0.21808	0.220782	0.00270267	0.0124069	-0.0024203	-0.0186873	-0.021538	-0.0107314	-0.00278486	0.0413418	0.0158001	-0.00305123	0.156447	0.0123665	0.0571287	-0.00495013	-0.0282333	0.00558283	0.00587273	0.00144874	0	0	0.00270758	0.00207522	-0.00270267
0.0124069	2010-11-20 19:30:00	0.218788	0.219073	0.000285679	0.0124069	-0.00241891	-0.0187221	-0.0216553	-0.0107496	-0.00280033	0.0418968	0.0158572	-0.00303394	0.153733	0.0123354	0.0562542	-0.00488877	-0.0287435	0.00558644	0.00595889	0.0014424	0	0	0.00327918	0.00333532	-0.000285679
0.0124069	2010-11-20 20:00:00	0.219496	0.218389	-0.00110703	0.0124069	-0.00239259	-0.0188878	-0.0217064	-0.0107455	-0.00281985	0.0424215	0.0159169	-0.00301547	0.151936	0.0123971	0.0555733	-0.00482454	-0.0291511	0.00559187	0.00604125	0.00143601	0	0	0.00376507	0.00444616	0.00110703
0.0124069	2010-11-20 20:30:00	0.21808	0.217553	-0.000526363	0.0124069	-0.00238522	-0.0191872	-0.0216803	-0.010761	-0.00284371	0.0429626	0.0159744	-0.00299551	0.150101	0.0124686	0.0550616	-0.0047576	-0.0294343	0.0056007	0.00612179	0.00142948	0	0	0.00411327	0.0053576	0.000526363
0.0124069	2010-11-20 21:00:00	0.214539	0.217109	0.0025697	0.0124069	-0.00239188	-0.0196039	-0.0216459	-0.0108027	-0.00286843	0.0435073	0.0160318	-0.00297361	0.14889	0.0126175	0.0546879	-0.00468769	-0.0295999	0.00560735	0.0062019	0.00142304	0	0	0.00427853	0.00603037	-0.0025697
0.0124069	2010-11-20 21:30:00	0.215247	0.216018	0.000770394	0.0124069	-0.00239943	-0.0200582	-0.0215808	-0.0108506	-0.00289031	0.0440083	0.0160907	-0.00295067	0.147093	0.012828	0.0545779	-0.00462663	-0.029606	0.00561445	0.00628051	0.0014165	0	0	0.00422566	0.0064383	-0.000770394
0.0124069	2010-11-20 22:00:00	0.214539	0.217134	0.00259444	0.0124069	-0.00239505	-0.0205432	-0.0215475	-0.0108998	-0.00290908	0.044477	0.0161459	-0.00292678	0.14768	0.0131342	0.0547021	-0.00458407	-0.0295013	0.00562249	0.00635996	0.00141001	0	0	0.00393235	0.00656992	-0.00259444
0.0124069	2010-11-20 22:30:00	0.218788	0.217765	-0.00102235	0.0124069	-0.00238504	-0.0208979	-0.0215505	-0.0109717	-0.00292719	0.0448916	0.0161939	-0.00290253	0.148011	0.0134392	0.0550775	-0.00456144	-0.0293547	0.00563274	0.00643982	0.00140373	0	0	0.00339114	0.00642923	0.00102235
0.0124069	2010-11-20 23:00:00	0.216663	0.219376	0.00271256	0.0124069	-0.00239978	-0.0211482	-0.0215588	-0.0111184	-0.00294158	0.0452664	0.0162339	-0.00287796	0.149514	0.0137916	0.0557104	-0.00455019	-0.0291619	0.00564383	0.00652104	0.0013981	0	0	0.00261051	0.00603542	-0.00271256
0.0124069	2010-11-20 23:30:00	0.222328	0.220499	-0.00182925	0.0124069	-0.00241118	-0.0212619	-0.02157	-0.011253	-0.00295129	0.0456304	0.0162694	-0.00285253	0.150451	0.0142286	0.0566442	-0.00456034	-0.0289591	0.00565599	0.00660214	0.00139304	0	0	0.00161489	0.00542179	0.00182925
0.0124069	2010-11-21	0.223744	0.223581	-0.000163177	0.0124069	-0.00240908	-0.0213363	-0.0215967	-0.011389	-0.00295988	0.0459628	0.0163023	-0.00282687	0.153458	0.0146671	0.0578634	-0.00458921	-0.028802	0.00567605	0.00668724	0.00138827	0	0	0.000443658	0.00463368	0.000163177
0.0124069	2010-11-21 00:30:00	0.225868	0.227383	0.00151522	0.0124069	-0.00239434	-0.0213421	-0.0216275	-0.011517	-0.00296695	0.0463203	0.0163341	-0.00280057	0.157421	0.0150496	0.0591305	-0.0046478	-0.0287146	0.00570003	0.00677317	0.00138366	0	0	-0.000850933	0.00372561	-0.00151522
0.0124069	2010-11-21 01:00:00	0.231533	0.231578	4.59645e-05	0.0124069	-0.00242539	-0.0213847	-0.0216512	-0.0116267	-0.00297294	0.0467164	0.0163638	-0.00277373	0.161658	0.0153014	0.0608647	-0.00472204	-0.0286926	0.0057263	0.00685934	0.00137956	0	0	-0.00220673	0.00275768	-4.59645e-05
0.0124069	2010-11-21 01:30:00	0.232949	0.233936	0.000987574	0.0124069	-0.00244644	-0.021591	-0.0217134	-0.0117213	-0.00297756	0.0471008	0.0164026	-0.00274603	0.164354	0.0154982	0.0626901	-0.0048065	-0.0288278	0.00575652	0.00694479	0.00137566	0	0	-0.00355537	0.00179171	-0.000987574
0.0124069	2010-11-21 02:00:00	0.236489	0.239533	0.00304421	0.0124069	-0.00246803	-0.0218397	-0.0217993	-0.0117026	-0.00298218	0.0474552	0.0164511	-0.0027167	0.170501	0.0155801	0.064376	-0.00492648	-0.0290523	0.00578801	0.00702913	0.00137195	0	0	-0.00482648	0.000886996	-0.00304421
0.0124069	2010-11-21 02:30:00	0.24711	0.246059	-0.00105101	0.0124069	-0.00247066	-0.0220362	-0.0219421	-0.0116185	-0.00298525	0.0478196	0.0164997	-0.00268562	0.177397	0.0155088	0.0661627	-0.00506181	-0.0293796	0.00581943	0.00711192	0.0013682	0	0	-0.00595205	9.633e-05	0.00105101
0.0124069	2010-11-21 03:00:00	0.252774	0.248042	-0.00473169	0.0124069	-0.0025231	-0.0220629	-0.0221033	-0.0115167	-0.00298733	0.0481462	0.0165504	-0.0026536	0.180093	0.0152912	0.0673923	-0.00519444	-0.0297962	0.0058486	0.00719583	0.0013642	0	0	-0.00687078	-0.000537619	0.00473169
0.0124069	2010-11-21 03:30:00	0.259146	0.250752	-0.00839479	0.0124069	-0.00261224	-0.0220259	-0.0223556	-0.011375	-0.00298657	0.0484268	0.0165971	-0.00262068	0.183743	0.0150144	0.0681831	-0.00532547	-0.0303138	0.00587339	0.0072787	0.00136035	0	0	-0.00753199	-0.000985248	0.00839479
0.0124069	2010-11-21 04:00:00	0.255606	0.252161	-0.00344544	0.0124069	-0.0026054	-0.021943	-0.0227218	-0.0112356	-0.00298817	0.0486552	0.016636	-0.0025878	0.186146	0.0147193	0.0685877	-0.00544364	-0.0309497	0.00589504	0.00736428	0.00135655	0	0	-0.0078989	-0.00123203	0.00344544
0.0124069	2010-11-21 04:30:00	0.25419	0.252065	-0.00212543	0.0124069	-0.00263101	-0.0217383	-0.0230323	-0.011071	-0.0029894	0.0488606	0.0166726	-0.00255407	0.187044	0.0144943	0.0683098	-0.00555031	-0.0316458	0.00591504	0.00745125	0.00135239	0	0	-0.00795097	-0.00127941	0.00212543
0.0124069	2010-11-21 05:00:00	0.252066	0.250001	-0.00206497	0.0124069	-0.00264523	-0.0215028	-0.0233985	-0.010921	-0.00299411	0.0490718	0.016701	-0.0025199	0.186108	0.0142009	0.0675202	-0.00561811	-0.0324021	0.00593728	0.00753827	0.00134803	0	0	-0.00768527	-0.00114461	0.00206497
0.0124069	2010-11-21 05:30:00	0.245694	0.246116	0.000422067	0.0124069	-0.00262927	-0.0212434	-0.0236387	-0.0107923	-0.00300223	0.0492736	0.0167208	-0.00248526	0.183063	0.0139323	0.0664126	-0.00563344	-0.0332191	0.00595886	0.00762375	0.00134326	0	0	-0.00711662	-0.000859115	-0.000422067
0.0124069	2010-11-21 06:00:00	0.242153	0.241409	-0.000744459	0.0124069	-0.00260594	-0.0210134	-0.0236725	-0.0106674	-0.00301184	0.0494499	0.0167395	-0.0024494	0.178844	0.0135996	0.0651735	-0.00562034	-0.0340441	0.00597573	0.00770875	0.00133814	0	0	-0.00627663	-0.000466235	0.000744459
0.0124069	2010-11-21 06:30:00	0.237905	0.238751	0.000846524	0.0124069	-0.00254945	-0.0208042	-0.0236572	-0.0105518	-0.00303169	0.0496047	0.0167592	-0.00241334	0.17613	0.0133028	0.0640568	-0.00557583	-0.0348136	0.00599284	0.00779263	0.0013321	0	0	-0.00521158	-1.76678e-05	-0.000846524
0.0124069	2010-11-21 07:00:00	0.237905	0.235511	-0.00239409	0.0124069	-0.00248751	-0.0205761	-0.0234493	-0.0104265	-0.00305273	0.0497425	0.0167842	-0.0023766	0.172498	0.0130345	0.0627834	-0.00550729	-0.0355162	0.00600348	0.0078735	0.00132562	0	0	-0.00397945	0.000430528	0.00239409
0.0124069	2010-11-21 07:30:00	0.235781	0.234791	-0.000990251	0.0124069	-0.00246329	-0.0203705	-0.0230826	-0.0103029	-0.00307503	0.0498529	0.0168025	-0.0023387	0.170994	0.0128136	0.0616171	-0.00542001	-0.0361049	0.0060136	0.00795315	0.00131862	0	0	-0.00264616	0.000822296	0.000990251
0.0124069	2010-11-21 08:00:00	0.230116	0.229682	-0.000434668	0.0124069	-0.00242995	-0.0202104	-0.0227034	-0.0102069	-0.00310012	0.0499506	0.0168243	-0.00230053	0.165215	0.0126688	0.0602475	-0.00531318	-0.0365519	0.00602019	0.00802911	0.00131096	0	0	-0.00128141	0.00110594	0.000434668
0.0124069	2010-11-21 08:30:00	0.230116	0.227961	-0.00215518	0.0124069	-0.00244416	-0.0202376	-0.022324	-0.0101191	-0.00312432	0.0500381	0.016841	-0.00226184	0.163144	0.0125324	0.0588534	-0.00521331	-0.036845	0.00602405	0.0081039	0.00130326	0	0	4.5736e-05	0.00123815	0.00215518
0.0124069	2010-11-21 09:00:00	0.224452	0.223678	-0.000773823	0.0124069	-0.00237873	-0.0204387	-0.0220964	-0.0100787	-0.00314493	0.0500979	0.0168579	-0.0022225	0.158538	0.01249	0.0577988	-0.00510643	-0.0369999	0.00602314	0.00817826	0.0012953	0	0	0.00127103	0.00118734	0.000773823
0.0124069	2010-11-21 09:30:00	0.219496	0.220048	0.000552658	0.0124069	-0.00236819	-0.0207348	-0.0218511	-0.0100519	-0.00316176	0.0501286	0.0168757	-0.00218362	0.154944	0.0124997	0.0567333	-0.00500249	-0.0370182	0.00602128	0.00824885	0.00128734	0	0	0.00233892	0.000936166	-0.000552658
0.0124069	2010-11-21 10:00:00	0.217371	0.218656	0.0012842	0.0124069	-0.0023268	-0.02098	-0.0216448	-0.0100439	-0.00317266	0.050164	0.016892	-0.00214511	0.15344	0.0125797	0.0560092	-0.00490695	-0.0369161	0.0060159	0.00831682	0.00127928	0	0	0.00320572	0.000482924	-0.0012842
0.0124069	2010-11-21 10:30:00	0.215955	0.216312	0.00035704	0.0124069	-0.0022882	-0.021204	-0.0213925	-0.0100246	-0.00317667	0.050193	0.0169027	-0.00210702	0.151018	0.0126794	0.0555083	-0.00481159	-0.0367357	0.00600648	0.00838242	0.00127138	0	0	0.00384195	-0.0001582	-0.00035704
0.0124069	2010-11-21 11:00:00	0.214539	0.215215	0.000675685	0.0124069	-0.00227872	-0.0213673	-0.0210487	-0.00998536	-0.00317587	0.0502472	0.0169055	-0.00206952	0.149789	0.0127596	0.0552417	-0.00473476	-0.0364524	0.00599311	0.00844528	0.00126382	0	0	0.00423368	-0.000958015	-0.000675685
0.0124069	2010-11-21 11:30:00	0.212415	0.213912	0.00149644	0.0124069	-0.00225276	-0.0215871	-0.0208283	-0.00991366	-0.00317285	0.0503032	0.0169067	-0.00203309	0.148597	0.0127683	0.0552371	-0.00466936	-0.0360968	0.00597702	0.00850346	0.00125709	0	0	0.00438288	-0.00187428	-0.00149644
0.0124069	2010-11-21 12:00:00	0.213831	0.215056	0.00122476	0.0124069	-0.00224609	-0.0217656	-0.0205705	-0.0098128	-0.00316725	0.050362	0.0169048	-0.00199744	0.149808	0.0126897	0.0555071	-0.00462832	-0.0356498	0.00595089	0.00856186	0.00125045	0	0	0.00430672	-0.00285454	-0.00122476
0.0124069	2010-11-21 12:30:00	0.213123	0.21548	0.00235657	0.0124069	-0.00222188	-0.0219031	-0.0203939	-0.00966406	-0.00314966	0.0504261	0.0169013	-0.0019624	0.150432	0.0125507	0.0559196	-0.00460994	-0.0352207	0.00591171	0.00861674	0.00124436	0	0	0.00403586	-0.00383969	-0.00235657
0.0124069	2010-11-21 13:00:00	0.214539	0.216162	0.00162223	0.0124069	-0.00223837	-0.021983	-0.0202504	-0.00948626	-0.00312415	0.0504704	0.0168965	-0.00192816	0.151642	0.0123513	0.0562096	-0.00460587	-0.034816	0.00586628	0.00866727	0.00123889	0	0	0.00361201	-0.00476782	-0.00162223
0.0124069	2010-11-21 13:30:00	0.215247	0.217024	0.0017766	0.0124069	-0.0022431	-0.0220642	-0.0201668	-0.00929387	-0.00309317	0.050499	0.0168826	-0.00189456	0.153458	0.0121125	0.0562358	-0.00461727	-0.0344652	0.00581106	0.00871534	0.00123398	0	0	0.00308477	-0.00557835	-0.0017766
0.0124069	2010-11-21 14:00:00	0.211707	0.215361	0.00365359	0.0124069	-0.00224538	-0.0222231	-0.0201443	-0.0091118	-0.00305827	0.0505484	0.0168568	-0.00186164	0.153146	0.0118526	0.0560046	-0.0046315	-0.0342089	0.00574793	0.0087601	0.00122967	0	0	0.0025081	-0.00621588	-0.00365359
0.0124069	2010-11-21 14:30:00	0.210999	0.21215	0.00115071	0.0124069	-0.00225732	-0.0223846	-0.0201573	-0.00896336	-0.00302026	0.0505987	0.016825	-0.0018293	0.151605	0.0115997	0.0553996	-0.00464139	-0.0340426	0.00567908	0.00880307	0.00122603	0	0	0.00193649	-0.00663372	-0.00115071
0.0124069	2010-11-21 15:00:00	0.208167	0.209289	0.0011221	0.0124069	-0.00222433	-0.0224944	-0.0202267	-0.00878578	-0.00298296	0.0506662	0.0167873	-0.0017974	0.150413	0.0113173	0.0545387	-0.00463842	-0.0339908	0.00560719	0.00884547	0.00122294	0	0	0.00142134	-0.00679678	-0.0011221
0.0124069	2010-11-21 15:30:00	0.205335	0.205426	9.15671e-05	0.0124069	-0.00216802	-0.022583	-0.0201829	-0.00863514	-0.00294561	0.0507432	0.016738	-0.001766	0.147992	0.0109521	0.0535833	-0.00461823	-0.0340559	0.0055349	0.00888655	0.00122061	0	0	0.00100742	-0.00668374	-9.15671e-05
0.0124069	2010-11-21 16:00:00	0.201794	0.20064	-0.00115482	0.0124069	-0.00212222	-0.0226484	-0.0199957	-0.00850129	-0.00291467	0.0508282	0.0166811	-0.00173576	0.14436	0.0105643	0.0524774	-0.00457807	-0.0342293	0.00546031	0.00892685	0.00121843	0	0	0.000729957	-0.00628829	0.00115482
0.0124069	2010-11-21 16:30:00	0.196838	0.19726	0.000422157	0.0124069	-0.00209169	-0.02263	-0.019709	-0.00835124	-0.00289057	0.0509339	0.0166175	-0.00170585	0.141626	0.0101595	0.051322	-0.00451521	-0.0344732	0.00538269	0.00896864	0.00121645	0	0	0.000612307	-0.00561955	-0.000422157
0.0124069	2010-11-21 17:00:00	0.19259	0.194041	0.0014511	0.0124069	-0.00202292	-0.0225343	-0.0193251	-0.00819802	-0.00286906	0.0510655	0.0165503	-0.00167688	0.1386	0.00977314	0.050002	-0.00443951	-0.034784	0.00530453	0.00901033	0.00121503	0	0	0.000664412	-0.00470153	-0.0014511
0.0124069	2010-11-21 17:30:00	0.189757	0.190684	0.000926217	0.0124069	-0.00199186	-0.0224335	-0.0188729	-0.00804132	-0.00285133	0.05123	0.016479	-0.00164785	0.135261	0.00938239	0.0484603	-0.00435525	-0.0351385	0.00522155	0.00905024	0.00121433	0	0	0.000882155	-0.00357179	-0.000926217
0.0124069	2010-11-21 18:00:00	0.184093	0.186747	0.00265406	0.0124069	-0.00196362	-0.0224499	-0.0184888	-0.00790778	-0.00283133	0.0513997	0.0163946	-0.00161913	0.131298	0.00904778	0.0468348	-0.00424962	-0.0355363	0.00513866	0.00909054	0.00121387	0	0	0.00124762	-0.00227934	-0.00265406
0.0124069	2010-11-21 18:30:00	0.179137	0.18086	0.00172332	0.0124069	-0.00193993	-0.0224853	-0.0181315	-0.00780536	-0.00281355	0.0515954	0.0163135	-0.00159078	0.125264	0.00879749	0.0450806	-0.00413273	-0.0359473	0.00505528	0.0091307	0.00121443	0	0	0.00173025	-0.000881956	-0.00172332
0.0124069	2010-11-21 19:00:00	0.177013	0.177282	0.000269318	0.0124069	-0.00192151	-0.0224689	-0.0178067	-0.00773439	-0.00279007	0.0518178	0.0162296	-0.00156296	0.121339	0.00861465	0.0432723	-0.0040143	-0.0363032	0.00497594	0.009167	0.00121524	0	0	0.00228882	0.000556945	-0.000269318
0.0124069	2010-11-21 19:30:00	0.172764	0.173394	0.000630079	0.0124069	-0.00185028	-0.022467	-0.0175679	-0.00764072	-0.0027688	0.0520636	0.0161385	-0.0015356	0.11679	0.008453	0.0416764	-0.00388586	-0.0365772	0.00489706	0.00920002	0.00121672	0	0	0.00287419	0.00197177	-0.000630079
0.0124069	2010-11-21 20:00:00	0.168516	0.168649	0.000132696	0.0124069	-0.00184255	-0.0225034	-0.0172479	-0.00756268	-0.00274513	0.0522811	0.0160407	-0.00150884	0.111323	0.00830678	0.0402543	-0.00374476	-0.03681	0.00481903	0.00923282	0.00121885	0	0	0.00343248	0.00329827	-0.000132696
0.0124069	2010-11-21 20:30:00	0.164976	0.16543	0.000454782	0.0124069	-0.00180957	-0.0225833	-0.0169748	-0.00752348	-0.00271777	0.0524576	0.0159408	-0.00148278	0.107435	0.00818873	0.0389935	-0.00360794	-0.0369106	0.00474224	0.00926813	0.00122179	0	0	0.00390881	0.00447702	-0.000454782
0.0124069	2010-11-21 21:00:00	0.165684	0.16407	-0.00161384	0.0124069	-0.00176028	-0.0225685	-0.0166732	-0.00748289	-0.00269028	0.0526363	0.0158401	-0.00145735	0.105014	0.00813092	0.0381468	-0.00348122	-0.0368915	0.00466469	0.00930232	0.0012256	0	0	0.00425097	0.00545662	0.00161384
0.0124069	2010-11-21 21:30:00	0.162143	0.162501	0.000357757	0.0124069	-0.0017294	-0.022613	-0.0163211	-0.00746754	-0.00266118	0.0528102	0.0157386	-0.00143295	0.102555	0.00818681	0.0374272	-0.00336739	-0.0367949	0.00458885	0.0093357	0.0012296	0	0	0.00441317	0.00619651	-0.000357757
0.0124069	2010-11-21 22:00:00	0.161436	0.161491	5.56962e-05	0.0124069	-0.00170992	-0.0227161	-0.0160468	-0.00742968	-0.00263242	0.0529906	0.0156402	-0.00140871	0.101089	0.00831039	0.0367293	-0.00326773	-0.0366104	0.00451398	0.00936946	0.00123488	0	0	0.00435934	0.00666919	-5.56962e-05
0.0124069	2010-11-21 22:30:00	0.160727	0.15983	-0.00089741	0.0124069	-0.00169203	-0.0229401	-0.0157575	-0.00740115	-0.00259635	0.0531568	0.0155293	-0.00138431	0.0992728	0.00849011	0.0362843	-0.00318232	-0.0363665	0.00444125	0.00940059	0.0012405	0	0	0.00406599	0.00686175	0.00089741
0.0124069	2010-11-21 23:00:00	0.157895	0.157981	8.54434e-05	0.0124069	-0.00169307	-0.0230925	-0.0154921	-0.00735732	-0.00255612	0.0533556	0.0154191	-0.00136024	0.097438	0.00868403	0.0360689	-0.00311416	-0.036073	0.00436902	0.00942974	0.00124705	0	0	0.00352419	0.00677654	-8.54434e-05
0.0124069	2010-11-21 23:30:00	0.156479	0.157013	0.000533881	0.0124069	-0.00172904	-0.0233043	-0.0153628	-0.00729846	-0.0025141	0.0536041	0.0153095	-0.00133589	0.0968515	0.00882327	0.0362101	-0.00306444	-0.0357644	0.00429903	0.0094558	0.0012544	0	0	0.00274079	0.00643103	-0.000533881
0.0124069	2010-11-22	0.157187	0.156893	-0.000294347	0.0124069	-0.0016515	-0.0237429	-0.0153557	-0.00721478	-0.00246732	0.0538458	0.0151967	-0.00131279	0.0974756	0.00896251	0.0366585	-0.00303469	-0.0354397	0.00423073	0.00947768	0.00126256	0	0	0.0017385	0.00585674	0.000294347
0.0124069	2010-11-22 00:30:00	0.160019	0.158581	-0.00143873	0.0124069	-0.00163202	-0.0241692	-0.0152117	-0.0071212	-0.00241959	0.0541072	0.0150794	-0.00129041	0.0998969	0.00909597	0.0374139	-0.00302634	-0.0351374	0.004167	0.00949665	0.0012723	0	0	0.00055506	0.00509725	0.00143873
0.0124069	2010-11-22 01:00:00	0.160727	0.159116	-0.00161155	0.0124069	-0.00166009	-0.0245316	-0.0150914	-0.0070286	-0.00237493	0.0543675	0.014962	-0.00126878	0.101401	0.00927713	0.0381939	-0.00303231	-0.0348579	0.0041082	0.00951453	0.00128366	0	0	-0.000758723	0.00420553	0.00161155
0.0124069	2010-11-22 01:30:00	0.162143	0.160736	-0.00140775	0.0124069	-0.00165499	-0.0246488	-0.0150014	-0.00690086	-0.00233414	0.0545907	0.0148417	-0.00124768	0.104153	0.00943035	0.0388314	-0.00306242	-0.0346515	0.00405604	0.00953229	0.00129639	0	0	-0.00214175	0.00324056	0.00140775
0.0124069	2010-11-22 02:00:00	0.16356	0.162218	-0.00134165	0.0124069	-0.00165325	-0.0247306	-0.0148549	-0.00678026	-0.00229372	0.0547742	0.0146926	-0.00122671	0.106867	0.00948406	0.0395464	-0.00310521	-0.0345168	0.00401137	0.0095485	0.00131048	0	0	-0.00352619	0.00226352	0.00134165
0.0124069	2010-11-22 02:30:00	0.162852	0.160129	-0.0027223	0.0124069	-0.00165991	-0.024678	-0.0148673	-0.00666418	-0.00226391	0.0549013	0.0145389	-0.00120579	0.106262	0.00946455	0.0401931	-0.00315805	-0.0345003	0.00397106	0.00957139	0.00132514	0	0	-0.0048416	0.0013338	0.0027223
0.0124069	2010-11-22 03:00:00	0.162852	0.16141	-0.00144122	0.0124069	-0.00166026	-0.0244069	-0.014929	-0.00653174	-0.00223397	0.054974	0.0143818	-0.00118518	0.108958	0.00930892	0.0408198	-0.00321795	-0.03463	0.00393298	0.0095968	0.00134039	0	0	-0.0060192	0.000505049	0.00144122
0.0124069	2010-11-22 03:30:00	0.164976	0.163245	-0.00173056	0.0124069	-0.00156605	-0.02397	-0.0149125	-0.00637962	-0.00220138	0.0550013	0.0142203	-0.0011652	0.111691	0.00909958	0.041454	-0.00327636	-0.0348575	0.00389657	0.00962232	0.00135616	0	0	-0.00699624	-0.000178402	0.00173056
0.0124069	2010-11-22 04:00:00	0.165684	0.163498	-0.0021861	0.0124069	-0.0015543	-0.0235156	-0.0147039	-0.00623086	-0.00217209	0.055029	0.0140567	-0.00114611	0.112902	0.00882013	0.0417423	-0.00333478	-0.03528	0.0038608	0.00964922	0.00137284	0	0	-0.00771992	-0.000684541	0.0021861
0.0124069	2010-11-22 04:30:00	0.164976	0.164049	-0.000926818	0.0124069	-0.00153236	-0.0231297	-0.0144717	-0.00607905	-0.00214624	0.0550801	0.0138906	-0.00112776	0.114406	0.00854743	0.0416506	-0.00338158	-0.0358108	0.00382931	0.00967351	0.00139038	0	0	-0.00815081	-0.00099582	0.000926818
0.0124069	2010-11-22 05:00:00	0.162143	0.161536	-0.000607982	0.0124069	-0.00152535	-0.0229693	-0.0141801	-0.00593541	-0.00212766	0.0550724	0.0137268	-0.00110984	0.113176	0.00819499	0.0410952	-0.00340864	-0.0364099	0.00379831	0.00969772	0.00140873	0	0	-0.00826537	-0.00111028	0.000607982
0.0124069	2010-11-22 05:30:00	0.161436	0.159137	-0.0022988	0.0124069	-0.00151605	-0.0227353	-0.013895	-0.00577491	-0.00210903	0.055042	0.0135638	-0.0010927	0.111966	0.00779871	0.0402002	-0.00342821	-0.0371045	0.00376764	0.00971854	0.00142785	0	0	-0.00805745	-0.00104156	0.0022988
0.0124069	2010-11-22 06:00:00	0.155063	0.154267	-0.000795743	0.0124069	-0.00147623	-0.0225233	-0.0137783	-0.00564288	-0.00209493	0.0549708	0.0134004	-0.00107647	0.108315	0.00735063	0.0390881	-0.00341799	-0.0378161	0.00373575	0.0097344	0.00144787	0	0	-0.00753873	-0.000817731	0.000795743
0.0124069	2010-11-22 06:30:00	0.152231	0.150759	-0.00147132	0.0124069	-0.00144973	-0.0221894	-0.0136023	-0.00553524	-0.00208027	0.0548841	0.0132361	-0.00106124	0.1056	0.00695965	0.0377914	-0.00338066	-0.0385246	0.00370325	0.00974954	0.00146845	0	0	-0.00673792	-0.00047911	0.00147132
0.0124069	2010-11-22 07:00:00	0.147982	0.146283	-0.00169905	0.0124069	-0.00138868	-0.0218788	-0.013405	-0.00541338	-0.00206371	0.0547733	0.0130719	-0.00104738	0.101656	0.00666021	0.0362543	-0.00332056	-0.039167	0.00366642	0.00976322	0.00148929	0	0	-0.00569891	-7.50609e-05	0.00169905
0.0124069	2010-11-22 07:30:00	0.14515	0.142985	-0.00216487	0.0124069	-0.00134323	-0.0216088	-0.0130827	-0.00528867	-0.00204612	0.0546392	0.0129075	-0.00103421	0.0986299	0.00640847	0.0345622	-0.00323331	-0.0397135	0.00363051	0.00977814	0.00151134	0	0	-0.00447791	0.000339832	0.00216487
0.0124069	2010-11-22 08:00:00	0.137362	0.136758	-0.00060403	0.0124069	-0.00130762	-0.0213598	-0.012691	-0.00518854	-0.00203032	0.0544851	0.0127456	-0.00102199	0.0925579	0.00621454	0.0327242	-0.00312197	-0.0401454	0.00359233	0.00979359	0.00153405	0	0	-0.00313986	0.000710035	0.00060403
0.0124069	2010-11-22 08:30:00	0.133113	0.131525	-0.0015885	0.0124069	-0.00130762	-0.0212263	-0.0123218	-0.00513301	-0.00201274	0.0543294	0.0125762	-0.00101091	0.0874408	0.00607097	0.0310121	-0.00299638	-0.0404491	0.00355372	0.00980698	0.00155671	0	0	-0.00175431	0.000983404	0.0015885
0.0124069	2010-11-22 09:00:00	0.126741	0.126621	-0.000119674	0.0124069	-0.00128165	-0.0210485	-0.0120077	-0.00513907	-0.00199019	0.0541695	0.0124135	-0.00100105	0.0822674	0.00605242	0.0296287	-0.00286244	-0.040628	0.00351567	0.0098216	0.00157987	0	0	-0.000391024	0.00111529	0.000119674
0.0124069	2010-11-22 09:30:00	0.123909	0.123511	-0.000397768	0.0124069	-0.00124867	-0.0209847	-0.0117748	-0.00516387	-0.00197105	0.0539962	0.0122518	-0.000991783	0.0789851	0.00613505	0.02843	-0.00273278	-0.0406992	0.00348023	0.00983264	0.0016036	0	0	0.000884285	0.00107205	0.000397768
0.0124069	2010-11-22 10:00:00	0.121785	0.121769	-1.5589e-05	0.0124069	-0.00119236	-0.0209677	-0.0115603	-0.00519771	-0.00194959	0.053801	0.012087	-0.000983235	0.0768571	0.00629236	0.0275833	-0.00260734	-0.0405665	0.00344608	0.00984368	0.00162864	0	0	0.00201391	0.000833802	1.5589e-05
0.0124069	2010-11-22 10:30:00	0.118953	0.118809	-0.000143501	0.0124069	-0.00117234	-0.021036	-0.0112872	-0.00525516	-0.00191946	0.0536043	0.0119223	-0.000975755	0.0735372	0.006454	0.0270266	-0.00248635	-0.0402791	0.00341195	0.00985429	0.00165526	0	0	0.00295148	0.000396032	0.000143501
0.0124069	2010-11-22 11:00:00	0.117536	0.117702	0.000166078	0.0124069	-0.00117006	-0.0210992	-0.010989	-0.00530968	-0.00188598	0.0533721	0.0117633	-0.000969735	0.0720145	0.0065918	0.0268454	-0.00238692	-0.0398405	0.00337865	0.00986399	0.00168238	0	0	0.00366447	-0.000229832	-0.000166078
0.0124069	2010-11-22 11:30:00	0.118244	0.118179	-6.49153e-05	0.0124069	-0.00112761	-0.0210572	-0.010736	-0.00536029	-0.0018516	0.0529833	0.0116073	-0.000964618	0.0720521	0.00668743	0.0271154	-0.00231734	-0.0392979	0.00334266	0.00986883	0.00170955	0	0	0.00413572	-0.00101709	6.49153e-05
0.0124069	2010-11-22 12:00:00	0.119661	0.119988	0.000327322	0.0124069	-0.00111568	-0.0208435	-0.0104711	-0.00538838	-0.00181491	0.0525387	0.0114543	-0.000960278	0.0732627	0.00679415	0.0277313	-0.00227921	-0.0386786	0.00330414	0.00987106	0.00173779	0	0	0.00436397	-0.00192552	-0.000327322
0.0124069	2010-11-22 12:30:00	0.122493	0.122505	1.18511e-05	0.0124069	-0.00112479	-0.0204346	-0.0103122	-0.00539785	-0.00177619	0.0520602	0.0113048	-0.00095751	0.0753907	0.00688979	0.0283733	-0.00226801	-0.0380163	0.0032686	0.00987136	0.00176708	0	0	0.00436331	-0.00290408	-1.18511e-05
0.0124069	2010-11-22 13:00:00	0.125325	0.124909	-0.000415643	0.0124069	-0.00115076	-0.0200195	-0.0102114	-0.00539274	-0.00174186	0.0514993	0.0111522	-0.000957311	0.077812	0.00698254	0.0289813	-0.00227677	-0.0373397	0.00323126	0.00986939	0.00179735	0	0	0.0041616	-0.00389441	0.000415643
0.0124069	2010-11-22 13:30:00	0.125325	0.125646	0.000321239	0.0124069	-0.00118146	-0.0195655	-0.0101853	-0.00541308	-0.00170389	0.0509078	0.0110024	-0.0009584	0.0790039	0.00702205	0.0294946	-0.0023054	-0.0367263	0.00319045	0.00986521	0.00182878	0	0	0.00379817	-0.0048347	-0.000321239
0.0124069	2010-11-22 14:00:00	0.125325	0.126041	0.000716263	0.0124069	-0.00120988	-0.0191579	-0.0103185	-0.00543647	-0.00166805	0.050312	0.0108574	-0.000961176	0.0802145	0.00706975	0.0299521	-0.00234543	-0.0362	0.00314868	0.00985971	0.00186071	0	0	0.00332067	-0.00566386	-0.000716263
0.0124069	2010-11-22 14:30:00	0.125325	0.126047	0.000721641	0.0124069	-0.00120112	-0.0187558	-0.0105342	-0.00545759	-0.00163037	0.0497344	0.010724	-0.000964808	0.0811319	0.00707408	0.0303538	-0.0023925	-0.0357457	0.00310528	0.0098489	0.00189326	0	0	0.00278166	-0.00632552	-0.000721641
0.0124069	2010-11-22 15:00:00	0.127449	0.126954	-0.000495288	0.0124069	-0.0012055	-0.018479	-0.0106978	-0.0054725	-0.00159118	0.0491967	0.0105933	-0.000969912	0.0829478	0.00703626	0.0307275	-0.00244088	-0.0353843	0.00306361	0.00983363	0.001926	0	0	0.00223482	-0.00677166	0.000495288
0.0124069	2010-11-22 15:30:00	0.126741	0.126717	-2.39854e-05	0.0124069	-0.00119375	-0.0182606	-0.0108111	-0.00546447	-0.00155591	0.0486359	0.0104713	-0.00097675	0.0835344	0.00692689	0.0309896	-0.00248073	-0.0350673	0.00302239	0.00981524	0.00195936	0	0	0.00173124	-0.00696569	2.39854e-05
0.0124069	2010-11-22 16:00:00	0.126033	0.127082	0.00104883	0.0124069	-0.00121006	-0.0179183	-0.010833	-0.00546739	-0.00152553	0.0480911	0.0103568	-0.000984702	0.0844518	0.00672332	0.0311446	-0.00251197	-0.0348421	0.00298427	0.00979192	0.00199297	0	0	0.00131601	-0.00688465	-0.00104883
0.0124069	2010-11-22 16:30:00	0.126033	0.12649	0.000456747	0.0124069	-0.00120322	-0.017601	-0.0108307	-0.00547153	-0.00150426	0.0475194	0.0102485	-0.000993929	0.0841397	0.00651808	0.0311771	-0.00253906	-0.0346174	0.0029448	0.00976403	0.00202759	0	0	0.00102523	-0.00652066	-0.000456747
0.0124069	2010-11-22 17:00:00	0.128157	0.127551	-0.000605694	0.0124069	-0.00120814	-0.0172546	-0.0108395	-0.00546359	-0.0014903	0.0469222	0.0101453	-0.00100494	0.0853504	0.00629886	0.0309925	-0.00256038	-0.034448	0.00290716	0.00973199	0.00206317	0	0	0.000883639	-0.00588129	0.000605694
0.0124069	2010-11-22 17:30:00	0.127449	0.126651	-0.000797698	0.0124069	-0.00120761	-0.016971	-0.0108437	-0.00546977	-0.00148082	0.0463485	0.0100431	-0.00101739	0.0844518	0.00612733	0.0305425	-0.002573	-0.0342871	0.00287179	0.00969691	0.00209906	0	0	0.000903066	-0.0049891	0.000797698
0.0124069	2010-11-22 18:00:00	0.126033	0.124901	-0.00113174	0.0124069	-0.00122919	-0.0166307	-0.0108804	-0.00547828	-0.00147035	0.0457616	0.00994906	-0.00103099	0.082617	0.00597412	0.0297438	-0.00256998	-0.0340994	0.00284176	0.0096592	0.00213576	0	0	0.00108172	-0.00388028	0.00113174
0.0124069	2010-11-22 18:30:00	0.123909	0.123734	-0.000174992	0.0124069	-0.00123603	-0.016306	-0.0109231	-0.00551536	-0.00146247	0.0452115	0.00985559	-0.00104545	0.0810755	0.00582235	0.0288892	-0.00254696	-0.0338996	0.00281661	0.00961567	0.00217353	0	0	0.00140434	-0.00260254	0.000174992
0.0124069	2010-11-22 19:00:00	0.121785	0.120029	-0.00175553	0.0124069	-0.00122709	-0.0160853	-0.0109966	-0.00558282	-0.00145818	0.0446808	0.00976671	-0.0010617	0.0768571	0.00572238	0.0279725	-0.00250699	-0.0336671	0.00279718	0.00956861	0.00221175	0	0	0.0018433	-0.00121241	0.00175553
0.0124069	2010-11-22 19:30:00	0.121077	0.119282	-0.00179488	0.0124069	-0.00123218	-0.0159471	-0.0110463	-0.00564833	-0.00146039	0.0441919	0.00968577	-0.00107896	0.0753531	0.0056465	0.0271258	-0.0024612	-0.0333934	0.00277997	0.0095218	0.00224951	0	0	0.00236037	0.000227865	0.00179488
0.0124069	2010-11-22 20:00:00	0.119661	0.118153	-0.00150722	0.0124069	-0.00119393	-0.0159948	-0.0110808	-0.00572938	-0.00146393	0.043644	0.00961032	-0.00109694	0.0732251	0.00564626	0.0264837	-0.00239842	-0.0329933	0.00276632	0.00947226	0.00228671	0	0	0.00290934	0.00165378	0.00150722
0.0124069	2010-11-22 20:30:00	0.117536	0.116988	-0.000548026	0.0124069	-0.00120761	-0.0158881	-0.0110008	-0.00582917	-0.00146751	0.0431073	0.00954371	-0.0011153	0.0708039	0.00571781	0.0258029	-0.00233145	-0.0324944	0.00275754	0.00941789	0.00232381	0	0	0.00343905	0.00300197	0.000548026
0.0124069	2010-11-22 21:00:00	0.120369	0.117576	-0.00279289	0.0124069	-0.00122691	-0.0157128	-0.0109427	-0.00592416	-0.00147722	0.0425904	0.00947637	-0.00113463	0.0699053	0.00585536	0.0253408	-0.00226721	-0.0319008	0.00275323	0.00936275	0.00236046	0	0	0.00389685	0.00421361	0.00279289
0.0124069	2010-11-22 21:30:00	0.118953	0.116989	-0.00196326	0.0124069	-0.00121726	-0.0154921	-0.0109356	-0.00603886	-0.00148868	0.0420611	0.00941721	-0.00115441	0.0677772	0.00605893	0.025057	-0.00220191	-0.0311863	0.00275237	0.00930685	0.00239696	0	0	0.00423217	0.00523748	0.00196326
0.0124069	2010-11-22 22:00:00	0.120369	0.11795	-0.00241871	0.0124069	-0.00124988	-0.0154664	-0.0109201	-0.0061541	-0.00149953	0.0415264	0.0093558	-0.0011746	0.0675028	0.00629501	0.024992	-0.00215777	-0.0303752	0.00275289	0.00924906	0.00243391	0	0	0.00440005	0.00603265	0.00241871
0.0124069	2010-11-22 22:30:00	0.121077	0.11867	-0.00240688	0.0124069	-0.00124358	-0.0155389	-0.0110516	-0.0062662	-0.00150746	0.0409901	0.00930221	-0.00119569	0.0671907	0.00658289	0.0253179	-0.00212086	-0.0295484	0.002756	0.00918936	0.00247142	0	0	0.00436435	0.00657054	0.00240688
0.0124069	2010-11-22 23:00:00	0.123909	0.120458	-0.00345115	0.0124069	-0.00126691	-0.0155466	-0.0111281	-0.00637371	-0.00150949	0.0404599	0.00926046	-0.00121816	0.0681081	0.00691027	0.0258329	-0.00210114	-0.0287101	0.0027601	0.00912726	0.00250908	0	0	0.0041005	0.00683644	0.00345115
0.0124069	2010-11-22 23:30:00	0.127449	0.12325	-0.00419945	0.0124069	-0.00129305	-0.0155672	-0.0112294	-0.00648895	-0.00150802	0.0398865	0.00922092	-0.00124254	0.0702361	0.00728536	0.0267	-0.00210414	-0.0278584	0.00276909	0.00906116	0.00254751	0	0	0.00359759	0.0068301	0.00419945
0.0124069	2010-11-23	0.129573	0.125927	-0.00364594	0.0124069	-0.00131674	-0.0153296	-0.0114012	-0.00660647	-0.00151029	0.0393601	0.00918429	-0.00126661	0.0723453	0.00771947	0.0277283	-0.00212154	-0.0270543	0.00278386	0.00899381	0.00258664	0	0	0.00285954	0.0065657	0.00364594
0.0124069	2010-11-23 00:30:00	0.133822	0.129678	-0.00414349	0.0124069	-0.00134007	-0.0150096	-0.0115505	-0.00669757	-0.00151175	0.0388387	0.00914926	-0.00129068	0.0757028	0.0081355	0.0289521	-0.00216733	-0.0262723	0.00280487	0.00892503	0.00262633	0	0	0.00190544	0.0060709	0.00414349
0.0124069	2010-11-23 01:00:00	0.135946	0.132933	-0.00301296	0.0124069	-0.00137148	-0.0146075	-0.0117774	-0.00679899	-0.00151542	0.0383619	0.00912031	-0.00131523	0.0787106	0.00852336	0.0304334	-0.00222886	-0.0255138	0.00283068	0.00885386	0.00266638	0	0	0.000768924	0.0053851	0.00301296
0.0124069	2010-11-23 01:30:00	0.140902	0.136969	-0.00393337	0.0124069	-0.00139691	-0.014441	-0.0120074	-0.00687115	-0.00151986	0.0379197	0.00909178	-0.00134037	0.0829666	0.00885243	0.0320372	-0.00231318	-0.0248166	0.00286097	0.0087794	0.00270662	0	0	-0.000503502	0.00455705	0.00393337
0.0124069	2010-11-23 02:00:00	0.145858	0.141147	-0.00471177	0.0124069	-0.00141639	-0.0143224	-0.0122444	-0.00694439	-0.00152481	0.0374625	0.00907384	-0.00136659	0.0875159	0.009135	0.0338797	-0.00241735	-0.0242272	0.00289655	0.00870567	0.00274717	0	0	-0.00185491	0.00364182	0.00471177
0.0124069	2010-11-23 02:30:00	0.150107	0.145341	-0.00476525	0.0124069	-0.0014492	-0.0141638	-0.0124708	-0.00700142	-0.00153249	0.0370063	0.00907023	-0.00139401	0.0923397	0.00937542	0.0356493	-0.00253588	-0.0237842	0.00293649	0.00862511	0.00278767	0	0	-0.0032212	0.00269734	0.00476525
0.0124069	2010-11-23 03:00:00	0.157895	0.150943	-0.00695255	0.0124069	-0.0014664	-0.0139286	-0.0127126	-0.00705039	-0.00154212	0.0365072	0.00907187	-0.00142261	0.098705	0.00953152	0.0373631	-0.00266851	-0.023442	0.00297786	0.00853803	0.00282843	0	0	-0.00453484	0.00178072	0.00695255
0.0124069	2010-11-23 03:30:00	0.161436	0.153869	-0.00756662	0.0124069	-0.00148043	-0.0135535	-0.0129259	-0.0071037	-0.00155188	0.0360198	0.00907473	-0.00145271	0.102337	0.00967775	0.0389077	-0.00280253	-0.0232426	0.00302274	0.00845027	0.00286959	0	0	-0.00572897	0.000944575	0.00756662
0.0124069	2010-11-23 04:00:00	0.162852	0.156946	-0.00590545	0.0124069	-0.00153219	-0.0131307	-0.0131149	-0.00716519	-0.0015647	0.0355387	0.00908242	-0.00148463	0.106281	0.00976351	0.0401298	-0.00294363	-0.0231574	0.00307334	0.00836054	0.00291131	0	0	-0.0067415	0.000233593	0.00590545
0.0124069	2010-11-23 04:30:00	0.164268	0.160058	-0.00420935	0.0124069	-0.00154657	-0.0126938	-0.0133751	-0.00725538	-0.00157984	0.0350676	0.00909289	-0.00151741	0.110187	0.00981988	0.041189	-0.0030775	-0.023171	0.00312591	0.00826974	0.00295302	0	0	-0.00751896	-0.000318426	0.00420935
0.0124069	2010-11-23 05:00:00	0.168516	0.161378	-0.00713846	0.0124069	-0.00154394	-0.012411	-0.0135831	-0.00736986	-0.00159851	0.0346084	0.0091106	-0.00155148	0.112297	0.00982831	0.0420031	-0.00319995	-0.0232673	0.00318625	0.00817811	0.00299509	0	0	-0.00801997	-0.000690792	0.00713846
0.0124069	2010-11-23 05:30:00	0.169224	0.163099	-0.00612488	0.0124069	-0.00157517	-0.0122163	-0.0137674	-0.00748161	-0.00162228	0.0341592	0.00913505	-0.00158672	0.114718	0.00983554	0.0425707	-0.00330662	-0.0234462	0.00324798	0.00808585	0.00303742	0	0	-0.00821776	-0.000877271	0.00612488
0.0124069	2010-11-23 06:00:00	0.169932	0.16363	-0.00630172	0.0124069	-0.00156816	-0.012033	-0.0139689	-0.00759327	-0.0016477	0.0336847	0.00917198	-0.00162314	0.115635	0.00981723	0.0430219	-0.00339343	-0.0236795	0.0033141	0.00799469	0.00307913	0	0	-0.00810202	-0.000886409	0.00630172
0.0124069	2010-11-23 06:30:00	0.17064	0.165495	-0.00514508	0.0124069	-0.00157745	-0.0116988	-0.0140454	-0.0077161	-0.00167232	0.0331963	0.00921636	-0.00166044	0.117414	0.00980037	0.0432561	-0.00346176	-0.0239491	0.00338198	0.0079043	0.00312065	0	0	-0.00767949	-0.000740791	0.00514508
0.0124069	2010-11-23 07:00:00	0.173472	0.166286	-0.00718587	0.0124069	-0.00158201	-0.0113424	-0.0141171	-0.00785865	-0.00170103	0.0327348	0.00926725	-0.00169831	0.117763	0.00977772	0.0434002	-0.00351706	-0.0242246	0.00345081	0.00781348	0.0031619	0	0	-0.00697356	-0.000475255	0.00718587
0.0124069	2010-11-23 07:30:00	0.17418	0.166528	-0.00765222	0.0124069	-0.00161325	-0.0110844	-0.0142024	-0.00802091	-0.00172999	0.0321984	0.00932824	-0.00173781	0.117432	0.00985337	0.0434281	-0.00355118	-0.0244699	0.0035223	0.00772263	0.0032026	0	0	-0.00602277	-0.000134186	0.00765222
0.0124069	2010-11-23 08:00:00	0.175596	0.167662	-0.00793491	0.0124069	-0.00162166	-0.0108746	-0.0142842	-0.00817108	-0.00175961	0.0316764	0.00939661	-0.0017789	0.117744	0.00999526	0.0433273	-0.00357952	-0.0246377	0.00359691	0.00762834	0.0032431	0	0	-0.00487835	0.000231941	0.00793491
0.0124069	2010-11-23 08:30:00	0.175596	0.16865	-0.00694645	0.0124069	-0.00165289	-0.0107045	-0.0144163	-0.0083939	-0.00178922	0.0312169	0.00947243	-0.00182093	0.117707	0.0101933	0.0432652	-0.00359086	-0.0247056	0.00367676	0.00753334	0.00328289	0	0	-0.0036009	0.0005705	0.00694645
0.0124069	2010-11-23 09:00:00	0.175596	0.168878	-0.00671861	0.0124069	-0.00170728	-0.010554	-0.0145999	-0.0086768	-0.00181672	0.0307723	0.00955875	-0.00186406	0.116808	0.0104951	0.0432436	-0.00359645	-0.0246806	0.00375708	0.00743555	0.00332192	0	0	-0.0022566	0.00083085	0.00671861
0.0124069	2010-11-23 09:30:00	0.175596	0.170515	-0.00508138	0.0124069	-0.00173677	-0.0105973	-0.0148861	-0.0089903	-0.00184195	0.0303469	0.00964869	-0.00190879	0.11712	0.0109023	0.0435757	-0.00359229	-0.0245259	0.00384107	0.0073369	0.00336049	0	0	-0.000913002	0.000968353	0.00508138
0.0124069	2010-11-23 10:00:00	0.178429	0.172029	-0.00639961	0.0124069	-0.00174097	-0.0107875	-0.0151658	-0.00928653	-0.00186515	0.0299388	0.00975226	-0.00195427	0.117158	0.0113829	0.0441123	-0.00359526	-0.0242096	0.00393127	0.00724038	0.00339825	0	0	0.000365129	0.000947949	0.00639961
0.0124069	2010-11-23 10:30:00	0.182677	0.176246	-0.00643093	0.0124069	-0.00176448	-0.0110504	-0.0154266	-0.00952152	-0.00188836	0.0295298	0.00986771	-0.00199921	0.119891	0.0117823	0.0449874	-0.00361527	-0.0238235	0.00402572	0.00714196	0.00343561	0	0	0.00151971	0.00074703	0.00643093
0.0124069	2010-11-23 11:00:00	0.18905	0.180358	-0.00869156	0.0124069	-0.001785	-0.0112292	-0.0156643	-0.00975177	-0.00190892	0.0291137	0.00999046	-0.0020451	0.122275	0.0120328	0.046357	-0.00363959	-0.0232919	0.00412103	0.0070439	0.00347286	0	0	0.00250273	0.000357373	0.00869156
0.0124069	2010-11-23 11:30:00	0.191174	0.184364	-0.00680922	0.0124069	-0.00185132	-0.011311	-0.0158426	-0.00993355	-0.00193151	0.0287347	0.0101256	-0.00209135	0.124422	0.0122407	0.0480274	-0.00368562	-0.0226781	0.00421228	0.00694563	0.00350945	0	0	0.0032789	-0.000214001	0.00680922
0.0124069	2010-11-23 12:00:00	0.198254	0.19288	-0.00537362	0.0124069	-0.00191379	-0.0112765	-0.0161275	-0.0100508	-0.00195461	0.0284181	0.0102714	-0.0021373	0.131099	0.0124207	0.0498995	-0.00376581	-0.0219864	0.00429961	0.00685027	0.00354534	0	0	0.00382736	-0.000945115	0.00537362
0.0124069	2010-11-23 12:30:00	0.203919	0.200622	-0.00329629	0.0124069	-0.00195343	-0.0112849	-0.016518	-0.010119	-0.0019814	0.0281186	0.01042	-0.00218316	0.137483	0.0126315	0.0516441	-0.00387435	-0.0212308	0.00438503	0.0067554	0.00358056	0	0	0.00414245	-0.00180043	0.00329629
0.0124069	2010-11-23 13:00:00	0.211707	0.205282	-0.00642537	0.0124069	-0.00206221	-0.0112891	-0.0169706	-0.0101712	-0.00200616	0.0278266	0.0105695	-0.00222908	0.141683	0.0128268	0.0529266	-0.00399979	-0.0204719	0.00446433	0.00666275	0.00361518	0	0	0.0042334	-0.00273324	0.00642537
0.0124069	2010-11-23 13:30:00	0.215247	0.208296	-0.00695132	0.0124069	-0.00216607	-0.0113277	-0.0176017	-0.0102209	-0.00202795	0.0275439	0.0107187	-0.00227459	0.144984	0.0129969	0.0539471	-0.00411942	-0.0197583	0.00454062	0.00657114	0.00364924	0	0	0.00412307	-0.00368886	0.00695132
0.0124069	2010-11-23 14:00:00	0.214539	0.208546	-0.00599339	0.0124069	-0.00222134	-0.0113242	-0.0183086	-0.0102724	-0.00205016	0.0273003	0.0108728	-0.00232025	0.145901	0.0131164	0.0548062	-0.00423645	-0.019139	0.00461498	0.0064785	0.0036833	0	0	0.00384589	-0.00460833	0.00599339
0.0124069	2010-11-23 14:30:00	0.215955	0.211017	-0.00493817	0.0124069	-0.00224538	-0.0113942	-0.0190043	-0.0103075	-0.00207774	0.027102	0.0110269	-0.00236584	0.149259	0.0131687	0.0556221	-0.00436023	-0.0186138	0.0046841	0.0063874	0.00371686	0	0	0.003445	-0.00543248	0.00493817
0.0124069	2010-11-23 15:00:00	0.21808	0.212422	-0.00565744	0.0124069	-0.00222889	-0.0114773	-0.0196308	-0.0103245	-0.00211	0.0269272	0.0111813	-0.00241117	0.151349	0.0131814	0.0565542	-0.00446266	-0.0181973	0.00475096	0.00630017	0.00375011	0	0	0.00296902	-0.00610585	0.00565744
0.0124069	2010-11-23 15:30:00	0.217371	0.213913	-0.00345833	0.0124069	-0.00226117	-0.011552	-0.019983	-0.0103462	-0.00214612	0.0268105	0.0113401	-0.00245611	0.15344	0.0131323	0.0572225	-0.0045424	-0.0178543	0.00481476	0.00621631	0.00378305	0	0	0.00246852	-0.00658036	0.00345833
0.0124069	2010-11-23 16:00:00	0.224452	0.216298	-0.00815376	0.0124069	-0.0022617	-0.0115671	-0.020181	-0.0103257	-0.00218993	0.0266945	0.0115008	-0.00249973	0.156192	0.0130424	0.0577405	-0.00461492	-0.0176383	0.00487364	0.00613598	0.00381615	0	0	0.00199244	-0.00681844	0.00815376
0.0124069	2010-11-23 16:30:00	0.223744	0.217375	-0.00636882	0.0124069	-0.00227416	-0.0114511	-0.0202705	-0.0102796	-0.00224321	0.0266062	0.0116584	-0.00254242	0.157384	0.0128543	0.0581142	-0.00467337	-0.0175429	0.00492906	0.00606083	0.00384935	0	0	0.00158479	-0.00679537	0.00636882
0.0124069	2010-11-23 17:00:00	0.222328	0.217408	-0.00492023	0.0124069	-0.00230188	-0.0113706	-0.0203404	-0.0101975	-0.00230268	0.0265448	0.0118147	-0.00258412	0.157696	0.0126073	0.0581	-0.00473024	-0.0175679	0.00497991	0.00598959	0.00388281	0	0	0.00128177	-0.0065008	0.00492023
0.0124069	2010-11-23 17:30:00	0.223036	0.217112	-0.00592408	0.0124069	-0.0023117	-0.01135	-0.020508	-0.0100827	-0.00236371	0.0265032	0.0119707	-0.00262492	0.157677	0.0122645	0.0579263	-0.0047728	-0.0176579	0.00502671	0.00592207	0.00391611	0	0	0.00110936	-0.00593924	0.00592408
0.0124069	2010-11-23 18:00:00	0.220912	0.216934	-0.0039773	0.0124069	-0.00231153	-0.0114145	-0.0206153	-0.00996178	-0.00242124	0.0265298	0.0121255	-0.00266514	0.157639	0.0118909	0.0574996	-0.00479403	-0.0177975	0.00506426	0.00585751	0.00394957	0	0	0.0010818	-0.00512976	0.0039773
0.0124069	2010-11-23 18:30:00	0.219496	0.215054	-0.00444131	0.0124069	-0.00230697	-0.0115402	-0.0207203	-0.00979879	-0.00247359	0.0265988	0.012285	-0.00270469	0.15588	0.0115071	0.056755	-0.00480241	-0.0180029	0.00509691	0.00579614	0.00398241	0	0	0.00120072	-0.0041047	0.00444131
0.0124069	2010-11-23 19:00:00	0.218788	0.213446	-0.00534169	0.0124069	-0.00231943	-0.0116074	-0.0207996	-0.00961315	-0.0025266	0.0266866	0.0124415	-0.00274381	0.154357	0.0111068	0.0556537	-0.00478504	-0.0182347	0.00512337	0.00573766	0.00401469	0	0	0.00145521	-0.00290775	0.00534169
0.0124069	2010-11-23 19:30:00	0.215247	0.2098	-0.00544709	0.0124069	-0.00229924	-0.0117477	-0.0208193	-0.00941673	-0.00257966	0.0268196	0.0125875	-0.00278189	0.150725	0.0106992	0.0543012	-0.00474768	-0.0184473	0.00514187	0.0056808	0.00404632	0	0	0.00182259	-0.00159131	0.00544709
0.0124069	2010-11-23 20:00:00	0.207459	0.205502	-0.0019569	0.0124069	-0.00230907	-0.0118907	-0.0207985	-0.0092487	-0.00263129	0.0269991	0.0127279	-0.00281935	0.146432	0.0103169	0.0526928	-0.0046805	-0.01861	0.00515314	0.00562772	0.00407759	0	0	0.00227007	-0.000213605	0.0019569
0.0124069	2010-11-23 20:30:00	0.205335	0.201087	-0.00424753	0.0124069	-0.00227837	-0.0120992	-0.0207861	-0.00907938	-0.00268298	0.0272046	0.01286	-0.00285573	0.141939	0.0100174	0.0509432	-0.00459747	-0.0186669	0.00515424	0.00557845	0.00410836	0	0	0.00275688	0.00116461	0.00424753
0.0124069	2010-11-23 21:00:00	0.198962	0.19647	-0.00249209	0.0124069	-0.00223908	-0.012329	-0.0207115	-0.00893702	-0.00272769	0.0274158	0.0129846	-0.00289145	0.137058	0.00980494	0.0492186	-0.00449053	-0.018632	0.00514833	0.0055318	0.00413857	0	0	0.00323709	0.00248326	0.00249209
0.0124069	2010-11-23 21:30:00	0.194006	0.192535	-0.00147097	0.0124069	-0.00219082	-0.0125774	-0.0205255	-0.00879294	-0.00276698	0.027626	0.0131018	-0.00292693	0.132821	0.00970352	0.0474319	-0.00436776	-0.0185471	0.00513523	0.00548654	0.00416842	0	0	0.00366262	0.0036861	0.00147097
0.0124069	2010-11-23 22:00:00	0.190466	0.187483	-0.00298232	0.0124069	-0.00214907	-0.0128217	-0.0202707	-0.00867463	-0.00280245	0.0278252	0.0132085	-0.00296104	0.127392	0.00964017	0.0458532	-0.00422943	-0.0183965	0.00511244	0.00544225	0.00419797	0	0	0.00398654	0.00472356	0.00298232
0.0124069	2010-11-23 22:30:00	0.187633	0.183106	-0.00452741	0.0124069	-0.00212012	-0.0130704	-0.0199045	-0.00856244	-0.00282452	0.0280413	0.0133065	-0.00299404	0.12255	0.00965824	0.0444761	-0.00408827	-0.0181966	0.00507983	0.00540013	0.00422696	0	0	0.00416622	0.00555526	0.00452741
0.0124069	2010-11-23 23:00:00	0.183385	0.180346	-0.00303914	0.0124069	-0.00206819	-0.0133034	-0.0195389	-0.00845078	-0.00283792	0.0282834	0.0133979	-0.00302592	0.11923	0.00966257	0.0435131	-0.00395585	-0.0179409	0.00504074	0.00536034	0.00425499	0	0	0.0041664	0.00615186	0.00303914
0.0124069	2010-11-23 23:30:00	0.181261	0.178506	-0.00275535	0.0124069	-0.00202538	-0.0135357	-0.0191608	-0.0083659	-0.00284457	0.02854	0.01348	-0.00305632	0.11679	0.00972135	0.0429673	-0.00383198	-0.0176434	0.00499899	0.00532478	0.00428256	0	0	0.00396168	0.0064965	0.00275535
0.0124069	2010-11-24	0.181261	0.177449	-0.00381211	0.0124069	-0.00198502	-0.01373	-0.0187816	-0.00829864	-0.00284665	0.0288422	0.0135581	-0.00308651	0.115304	0.00983241	0.0426169	-0.00373101	-0.0173345	0.00495508	0.00529294	0.00430973	0	0	0.00353864	0.00658542	0.00381211
0.0124069	2010-11-24 00:30:00	0.179137	0.178339	-0.000798263	0.0124069	-0.00196187	-0.0139817	-0.0184219	-0.00822845	-0.00284373	0.0291471	0.0136262	-0.00311585	0.11591	0.00999936	0.0426465	-0.00364857	-0.0170314	0.00491113	0.00526301	0.00433695	0	0	0.00289709	0.00642803	0.000798263
0.0124069	2010-11-24 01:00:00	0.179137	0.176991	-0.00214534	0.0124069	-0.0019359	-0.0142298	-0.0180704	-0.00815261	-0.00283491	0.0294543	0.0136901	-0.0031449	0.114699	0.0101892	0.0426852	-0.00359048	-0.0167361	0.00486634	0.00523492	0.00436381	-4.63996e-24	0	0.00205062	0.00604612	0.00214534
0.0124069	2010-11-24 01:30:00	0.179137	0.178088	-0.00104863	0.0124069	-0.00192362	-0.0144357	-0.0177777	-0.00806402	-0.00282105	0.0297921	0.0137436	-0.00317391	0.116241	0.0102933	0.0429507	-0.00356209	-0.0165011	0.00482239	0.00520883	0.00439017	-2.15922e-17	0	0.00102624	0.00547258	0.00104863
0.0124069	2010-11-24 02:00:00	0.179137	0.17713	-0.00200663	0.0124069	-0.00188818	-0.0145864	-0.0175507	-0.00799437	-0.00280271	0.0301047	0.0137943	-0.00320268	0.11591	0.010365	0.0434702	-0.00354661	-0.0163388	0.00477445	0.00518498	0.0044176	-5.04623e-14	0	-0.000136769	0.00474937	0.00200663
0.0124069	2010-11-24 02:30:00	0.180553	0.177573	-0.00297965	0.0124069	-0.00187571	-0.0146608	-0.0173273	-0.00789667	-0.00277644	0.0304192	0.0138402	-0.00323085	0.117158	0.0104002	0.0440798	-0.00355822	-0.0162771	0.00472571	0.00516428	0.00444604	-5.55254e-12	0	-0.0013889	0.00392499	0.00297965
0.0124069	2010-11-24 03:00:00	0.181969	0.179612	-0.00235739	0.0124069	-0.00184081	-0.0147607	-0.0171365	-0.00778492	-0.00274546	0.0307342	0.0138814	-0.00325808	0.120147	0.0104298	0.0447886	-0.003584	-0.0163473	0.00467779	0.00515073	0.00447452	-1.31455e-10	0	-0.00267308	0.00305154	0.00235739
0.0124069	2010-11-24 03:30:00	0.183385	0.180596	-0.00278926	0.0124069	-0.00181851	-0.0147868	-0.0169173	-0.00765619	-0.00271207	0.0310766	0.0139188	-0.00328335	0.122294	0.0103935	0.0453003	-0.00361973	-0.0165277	0.00463025	0.00514015	0.00450372	-1.28742e-09	0	-0.00392797	0.00218157	0.00278926
0.0124069	2010-11-24 04:00:00	0.181261	0.180683	-0.000578041	0.0124069	-0.00182677	-0.0149161	-0.0167003	-0.00750972	-0.0026759	0.0314563	0.0139464	-0.00330738	0.123779	0.010312	0.0457019	-0.00366107	-0.0168404	0.00458066	0.00513078	0.00453322	-7.241e-09	-3.56564e-35	-0.0050915	0.00136477	0.000578034
0.0124069	2010-11-24 04:30:00	0.181261	0.179061	-0.0022001	0.0124069	-0.00182852	-0.0150472	-0.0165652	-0.0073937	-0.00263704	0.0318739	0.0139703	-0.00332969	0.123798	0.0101408	0.0459019	-0.00369816	-0.0172915	0.00453187	0.00512551	0.00456282	-2.80837e-08	-1.39065e-31	-0.0061047	0.000644872	0.00220007
0.0124069	2010-11-24 05:00:00	0.180553	0.178318	-0.00223476	0.0124069	-0.00180519	-0.0152657	-0.0164597	-0.00729444	-0.00259734	0.0323165	0.0139911	-0.0033504	0.124715	0.00996514	0.0459515	-0.00374092	-0.0178514	0.00448176	0.00512181	0.00459181	-8.38552e-08	-1.04901e-28	-0.00691522	5.68243e-05	0.00223467
0.0124069	2010-11-24 05:30:00	0.179137	0.17703	-0.00210668	0.0124069	-0.00176273	-0.0155468	-0.016382	-0.00720096	-0.00255428	0.0327839	0.0140069	-0.00336994	0.125008	0.00977266	0.0458444	-0.00377915	-0.0185159	0.00443344	0.00512234	0.00461933	-2.06813e-07	-2.39321e-26	-0.00748067	-0.000375464	0.00210647
0.0124069	2010-11-24 06:00:00	0.176305	0.175164	-0.00114096	0.0124069	-0.00173852	-0.0159179	-0.0162352	-0.00714283	-0.00251287	0.0332477	0.0140138	-0.00338835	0.124678	0.00959415	0.0454736	-0.00379613	-0.0192671	0.00438879	0.00512632	0.00464609	-4.41613e-07	-2.22498e-24	-0.00777127	-0.00064067	0.00114051
0.0124069	2010-11-24 06:30:00	0.176305	0.172387	-0.00391763	0.0124069	-0.00171729	-0.0161921	-0.0160367	-0.00710105	-0.00247165	0.0337085	0.0140165	-0.00340578	0.123174	0.00942408	0.0448082	-0.00379738	-0.0200723	0.00434713	0.00513749	0.00467219	-8.43574e-07	-1.03641e-22	-0.00777179	-0.000740759	0.00391678
0.0124069	2010-11-24 07:00:00	0.172764	0.170397	-0.0023671	0.0124069	-0.00169168	-0.0163815	-0.015786	-0.00707001	-0.00243647	0.0341953	0.0140061	-0.00342189	0.121963	0.00922605	0.0440823	-0.00378013	-0.0208991	0.00430954	0.00515177	0.00469794	-1.47571e-06	-2.80361e-21	-0.00748253	-0.000690747	0.00236563
0.0124069	2010-11-24 07:30:00	0.17064	0.166368	-0.00427173	0.0124069	-0.00165606	-0.0165198	-0.01553	-0.00705739	-0.00240431	0.034716	0.0139906	-0.00343682	0.118331	0.00898443	0.0432773	-0.0037515	-0.0217138	0.00427547	0.00517236	0.00472333	-2.40529e-06	-4.90822e-20	-0.00691934	-0.000517523	0.00426932
0.0124069	2010-11-24 08:00:00	0.169932	0.16455	-0.00538241	0.0124069	-0.00163465	-0.0168489	-0.0152935	-0.00703498	-0.00237474	0.0352673	0.0139687	-0.00345057	0.116808	0.00873702	0.0424244	-0.00371004	-0.0225282	0.00424312	0.00519617	0.00474751	-3.70051e-06	-6.03194e-19	-0.00611263	-0.000257768	0.00537871
0.0124069	2010-11-24 08:30:00	0.1671	0.162862	-0.00423831	0.0124069	-0.00157254	-0.0173119	-0.0150447	-0.00701614	-0.00234668	0.0358422	0.013946	-0.00346321	0.114992	0.0085219	0.0416923	-0.0036557	-0.0232764	0.00421309	0.00522866	0.00477164	-5.4276e-06	-5.53771e-18	-0.00510548	4.48715e-05	0.00423288
0.0124069	2010-11-24 09:00:00	0.162852	0.160054	-0.00279809	0.0124069	-0.00157745	-0.0178323	-0.0147253	-0.00701668	-0.00231894	0.0364799	0.0139228	-0.00347446	0.111966	0.00840506	0.0407693	-0.003593	-0.0239897	0.00418648	0.00526605	0.00479439	-7.64863e-06	-3.98625e-17	-0.00395086	0.000343192	0.00279045
0.0124069	2010-11-24 09:30:00	0.158603	0.158983	0.000380075	0.0124069	-0.00158693	-0.0184727	-0.0144811	-0.0070244	-0.00229334	0.0371984	0.013895	-0.00348433	0.110755	0.00835857	0.0396977	-0.00352874	-0.0246156	0.00416168	0.00530958	0.00481598	-1.04199e-05	-2.33757e-16	-0.00270828	0.000590141	-0.000390495
0.0124069	2010-11-24 10:00:00	0.155063	0.156096	0.00103309	0.0124069	-0.00157482	-0.0192348	-0.0143276	-0.00706606	-0.0022682	0.0379316	0.013856	-0.00349379	0.10771	0.00840049	0.0387593	-0.00345031	-0.0251735	0.00413866	0.00535682	0.00483696	-1.37909e-05	-1.15139e-15	-0.0014401	0.000742573	-0.00104688
0.0124069	2010-11-24 10:30:00	0.155063	0.151598	-0.00346523	0.0124069	-0.00159131	-0.0200819	-0.0142167	-0.00710307	-0.00224194	0.0386683	0.0138064	-0.00350174	0.103179	0.00851275	0.0378335	-0.00337339	-0.0256212	0.00411704	0.00540914	0.00485637	-1.7804e-05	-4.88324e-15	-0.000207604	0.000764738	0.00344743
0.0124069	2010-11-24 11:00:00	0.155771	0.15066	-0.00511125	0.0124069	-0.0015829	-0.020693	-0.0142617	-0.00713854	-0.00221425	0.0393596	0.0137511	-0.00350868	0.102006	0.00859441	0.0372056	-0.00329926	-0.0259499	0.00409976	0.00546965	0.00487344	-2.2494e-05	-1.81982e-14	0.000932665	0.000631242	0.00508876
0.0124069	2010-11-24 11:30:00	0.156479	0.14974	-0.00673923	0.0124069	-0.00155605	-0.0209397	-0.0142582	-0.00717043	-0.00218506	0.0400758	0.0136839	-0.00351465	0.10019	0.00864789	0.0370568	-0.00322808	-0.0262074	0.00408109	0.00553365	0.00488941	-2.78887e-05	-6.06003e-14	0.00193228	0.000329232	0.00671134
0.0124069	2010-11-24 12:00:00	0.157895	0.149756	-0.00813878	0.0124069	-0.00155851	-0.021056	-0.0141948	-0.00718807	-0.00215554	0.0407624	0.0136065	-0.00351982	0.0992728	0.00866765	0.0371593	-0.00316978	-0.0264267	0.00406293	0.00560342	0.0049042	-3.40089e-05	-1.82859e-13	0.00275363	-0.000140364	0.00810477
0.0124069	2010-11-24 12:30:00	0.160019	0.15185	-0.00816877	0.0124069	-0.00154868	-0.0211195	-0.0141492	-0.00716481	-0.0021304	0.0414252	0.0135204	-0.00352438	0.100502	0.00869993	0.0374835	-0.00312437	-0.0266353	0.00404371	0.00567963	0.00491702	-4.08693e-05	-5.05896e-13	0.00337183	-0.000762646	0.0081279
0.0124069	2010-11-24 13:00:00	0.161435	0.153939	-0.00749618	0.0124069	-0.00155113	-0.0212545	-0.0140497	-0.00711313	-0.00210593	0.0421147	0.0134309	-0.00352647	0.102025	0.00871823	0.0378464	-0.00310186	-0.0268285	0.00402061	0.00576096	0.00492877	-4.84787e-05	-1.29608e-12	0.00377576	-0.00150962	0.0074477
0.0124069	2010-11-24 13:30:00	0.161435	0.155491	-0.00594398	0.0124069	-0.00158412	-0.0213844	-0.0139992	-0.00702533	-0.00208197	0.042789	0.0133401	-0.00352729	0.103529	0.00871269	0.0381364	-0.00310338	-0.027064	0.00399435	0.0058438	0.00493911	-5.68407e-05	-3.10104e-12	0.00396818	-0.00234203	0.00588714
0.0124069	2010-11-24 14:00:00	0.160018	0.154582	-0.00543646	0.0124069	-0.00161254	-0.0215342	-0.0140691	-0.0069187	-0.0020591	0.0434588	0.0132477	-0.00352705	0.103217	0.00865512	0.0382977	-0.00311062	-0.0273972	0.00396595	0.005927	0.00494772	-6.59546e-05	-6.97996e-12	0.00396484	-0.00321211	0.0053705
0.0124069	2010-11-24 14:30:00	0.160726	0.154251	-0.00647487	0.0124069	-0.00162219	-0.0216489	-0.0142	-0.00679596	-0.0020349	0.0441268	0.0131503	-0.00352562	0.103822	0.00858212	0.0383814	-0.00312918	-0.027813	0.00393486	0.00601111	0.00495522	-7.58154e-05	-1.48727e-11	0.00379286	-0.00406683	0.00639906
0.0124069	2010-11-24 15:00:00	0.160726	0.153567	-0.00715876	0.0124069	-0.00161061	-0.0216869	-0.014363	-0.00664471	-0.002015	0.0447945	0.0130505	-0.00352297	0.104115	0.00849636	0.038476	-0.00315339	-0.028288	0.00390198	0.00609846	0.0049613	-8.64152e-05	-3.01637e-11	0.00348833	-0.00485162	0.00707234
0.0124069	2010-11-24 15:30:00	0.159309	0.152686	-0.00662378	0.0124069	-0.00160114	-0.021711	-0.0144869	-0.00647963	-0.00199632	0.0454252	0.0129457	-0.00351862	0.104409	0.00836869	0.0383906	-0.00317186	-0.0287957	0.0038669	0.00618622	0.00496636	-9.77427e-05	-5.85052e-11	0.00309353	-0.00551413	0.00652603
0.0124069	2010-11-24 16:00:00	0.157893	0.1516	-0.0062927	0.0124069	-0.00159676	-0.0216701	-0.0145183	-0.00631891	-0.00197996	0.0460605	0.0128334	-0.00351295	0.104409	0.00818608	0.038206	-0.00318311	-0.029332	0.00382958	0.00627525	0.00497011	-0.000109784	-1.08974e-10	0.00265366	-0.00600772	0.00618292
0.0124069	2010-11-24 16:30:00	0.156477	0.149879	-0.00659762	0.0124069	-0.00158939	-0.0216737	-0.0144739	-0.0061623	-0.00196821	0.0466334	0.0127139	-0.00350548	0.103784	0.00797963	0.0379206	-0.00317881	-0.029934	0.00379007	0.00636645	0.00497299	-0.000122525	-1.95638e-10	0.00221371	-0.0062946	0.0064751
0.0124069	2010-11-24 17:00:00	0.154352	0.147435	-0.00691641	0.0124069	-0.00156114	-0.0215593	-0.0143945	-0.00603203	-0.00196307	0.0471319	0.0125887	-0.00349671	0.102299	0.00776595	0.0375001	-0.00317444	-0.0305904	0.00374975	0.00645836	0.00497466	-0.000135947	-3.39616e-10	0.00181532	-0.00634826	0.00678047
0.0124069	2010-11-24 17:30:00	0.152227	0.145983	-0.00624355	0.0124069	-0.00154272	-0.0213993	-0.0142837	-0.00588176	-0.00196245	0.0475426	0.0124579	-0.00348606	0.101675	0.00755106	0.0369139	-0.00316155	-0.0312711	0.00370979	0.00654956	0.00497583	-0.000150033	-5.71697e-10	0.00149401	-0.00615508	0.00609352
0.0124069	2010-11-24 18:00:00	0.151518	0.144587	-0.00693091	0.0124069	-0.00149044	-0.0210384	-0.0141351	-0.00572647	-0.00196689	0.0479164	0.012323	-0.00347372	0.100777	0.00723644	0.0362097	-0.00313854	-0.0319973	0.00366935	0.00664226	0.00497562	-0.000164763	-9.356e-10	0.00127698	-0.00571508	0.00676614
0.0124069	2010-11-24 18:30:00	0.147977	0.141023	-0.00695303	0.0124069	-0.00144991	-0.0206443	-0.0138868	-0.00557511	-0.00196953	0.0482465	0.0121822	-0.00345982	0.097438	0.00687967	0.0353426	-0.00309993	-0.0326787	0.00362405	0.00673422	0.00497384	-0.000180116	-1.49192e-09	0.00118139	-0.00504178	0.00677292
0.0124069	2010-11-24 19:00:00	0.145851	0.138604	-0.00724776	0.0124069	-0.00142376	-0.0202525	-0.013571	-0.00541297	-0.00197122	0.0485156	0.0120414	-0.00344384	0.0950167	0.00645953	0.0343888	-0.00305277	-0.0333277	0.00357602	0.00682742	0.0049709	-0.000196073	-2.32281e-09	0.00121345	-0.00416121	0.00705168
0.0124069	2010-11-24 19:30:00	0.143018	0.136995	-0.00602368	0.0124069	-0.0013671	-0.0198806	-0.0132499	-0.00523244	-0.0019725	0.0486957	0.0119	-0.00342588	0.093182	0.00607722	0.0333371	-0.0029929	-0.0339403	0.00352272	0.00692232	0.00496704	-0.000212613	-3.5374e-09	0.00136824	-0.00311026	0.00581107
0.0124069	2010-11-24 20:00:00	0.140185	0.134042	-0.00614299	0.0124069	-0.00133832	-0.0194837	-0.0128599	-0.00503625	-0.00197057	0.0487743	0.0117655	-0.00340697	0.0898809	0.00571322	0.0320063	-0.0029314	-0.0343888	0.00346732	0.00701522	0.00496242	-0.000229713	-5.27801e-09	0.00163017	-0.00193435	0.00591327
0.0124069	2010-11-24 20:30:00	0.135228	0.131631	-0.0035973	0.0124069	-0.00132446	-0.0190709	-0.0125292	-0.00484558	-0.00196835	0.0488016	0.011626	-0.00338732	0.08711	0.00537307	0.0304817	-0.00284854	-0.0347094	0.00341271	0.00710333	0.00495725	-0.000247354	-7.7271e-09	0.00197419	-0.000684814	0.00334994
0.0124069	2010-11-24 21:00:00	0.130978	0.126404	-0.00457346	0.0124069	-0.00128849	-0.0187297	-0.0122418	-0.00467265	-0.00196359	0.0487289	0.0114873	-0.00336741	0.0816809	0.00508351	0.0287491	-0.00274725	-0.0349029	0.00335366	0.00719013	0.00495168	-0.000265514	-1.11149e-08	0.00236755	0.000584008	0.00430794
0.0124069	2010-11-24 21:30:00	0.126019	0.121711	-0.0043084	0.0124069	-0.00127937	-0.0184442	-0.0119508	-0.004534	-0.00195425	0.0485506	0.0113474	-0.00334712	0.0768383	0.0048402	0.0270416	-0.00263879	-0.0349815	0.00329328	0.00727171	0.00494529	-0.000284172	-1.57276e-08	0.00277201	0.00181769	0.00402422
0.0124069	2010-11-24 22:00:00	0.122477	0.116997	-0.00547987	0.0124069	-0.00121533	-0.0182361	-0.0117464	-0.00439777	-0.00194265	0.0482594	0.0112101	-0.00332589	0.0719957	0.0047065	0.0254116	-0.00252036	-0.034934	0.0032298	0.00734944	0.00493813	-0.000303309	-2.19166e-08	0.00314643	0.00296453	0.00517654
0.0124069	2010-11-24 22:30:00	0.119642	0.11333	-0.00631196	0.0124069	-0.00117288	-0.0180064	-0.0114608	-0.00425488	-0.00192643	0.0479292	0.0110701	-0.00330337	0.0680705	0.00458002	0.0239337	-0.00239206	-0.0347631	0.00316409	0.00742142	0.00492956	-0.000322903	-3.01073e-08	0.00344953	0.00397813	0.00598903
0.0124069	2010-11-24 23:00:00	0.116808	0.109366	-0.00744205	0.0124069	-0.00112796	-0.0178076	-0.0111206	-0.0041419	-0.00190238	0.0475671	0.0109286	-0.0032795	0.0638333	0.00447041	0.0226387	-0.00225937	-0.0344611	0.00309431	0.00748851	0.00491922	-0.000342935	-4.08094e-08	0.00364263	0.00481954	0.00709907
0.0124069	2010-11-24 23:30:00	0.114681	0.105812	-0.00886962	0.0124069	-0.00109954	-0.0175694	-0.0107509	-0.0040208	-0.00187442	0.0471905	0.0107867	-0.00325407	0.0599081	0.00437478	0.0216028	-0.00212698	-0.0340273	0.00301888	0.00755137	0.00490709	-0.000363385	-5.46268e-08	0.00369232	0.00545907	0.00850618
0.0124069	2010-11-25	0.111847	0.104169	-0.00767779	0.0124069	-0.00103796	-0.0173371	-0.0103468	-0.00391413	-0.00184216	0.0467894	0.0106456	-0.00322666	0.0577801	0.00431286	0.0208895	-0.00200599	-0.0334557	0.00294348	0.00760823	0.00489346	-0.000384236	-7.22676e-08	0.00357278	0.00587754	0.00729348
0.0124069	2010-11-25 00:30:00	0.108304	0.10199	-0.00631479	0.0124069	-0.00100216	-0.0171931	-0.00994559	-0.0037951	-0.00181	0.0463834	0.0105075	-0.00319889	0.0553963	0.00433792	0.0202582	-0.00190642	-0.0327871	0.00286714	0.00766248	0.00487886	-0.000405467	-9.45546e-08	0.00326778	0.00606692	0.00590923
0.0124069	2010-11-25 01:00:00	0.108302	0.101817	-0.00648539	0.0124069	-0.000971638	-0.0171271	-0.00956631	-0.00368768	-0.00177398	0.0459492	0.0103675	-0.00316946	0.0553776	0.00437165	0.0197915	-0.00182383	-0.0320686	0.00279003	0.00771204	0.00486334	-0.000427062	-1.22436e-07	0.00277203	0.00603059	0.00605821
0.0124069	2010-11-25 01:30:00	0.105468	0.099237	-0.00623052	0.0124069	-0.000947242	-0.0170981	-0.00921078	-0.00359018	-0.0017338	0.0454492	0.0102226	-0.00313927	0.0532495	0.00448246	0.0194503	-0.00174842	-0.0313016	0.00271466	0.00775758	0.00484748	-0.000449004	-1.56993e-07	0.00209192	0.00578287	0.00578136
0.0124069	2010-11-25 02:00:00	0.10334	0.0966916	-0.0066482	0.0124069	-0.000952512	-0.0169076	-0.00888948	-0.00348593	-0.00168994	0.0449308	0.0100827	-0.00310799	0.0514524	0.00456003	0.0191278	-0.00169164	-0.0305384	0.00264154	0.00779952	0.00483105	-0.000471275	-1.99454e-07	0.00124566	0.00534812	0.00617673
0.0124069	2010-11-25 02:30:00	0.102627	0.0964955	-0.00613115	0.0124069	-0.00091497	-0.0166375	-0.00870102	-0.00336743	-0.00164514	0.0443921	0.00993403	-0.0030751	0.0520577	0.00459376	0.0191574	-0.00165318	-0.0298	0.00257149	0.00783511	0.00481387	-0.000493858	-2.51201e-07	0.000262528	0.00475927	0.00563704
0.0124069	2010-11-25 03:00:00	0.100497	0.0946583	-0.0058391	0.0124069	-0.000862507	-0.0163595	-0.00849427	-0.00324968	-0.00159793	0.0438195	0.00978565	-0.00304098	0.0511403	0.00455882	0.0193761	-0.00162354	-0.0290875	0.002501	0.00786874	0.00479668	-0.00051674	-3.13776e-07	-0.000818414	0.00405597	0.00532204
0.0124069	2010-11-25 03:30:00	0.0983682	0.0951306	-0.00323756	0.0124069	-0.000855135	-0.0161333	-0.008256	-0.00308528	-0.00155096	0.0432401	0.00963561	-0.00300611	0.0526818	0.00449691	0.0197345	-0.00161214	-0.0284656	0.00243181	0.00789645	0.00477955	-0.000539904	-3.88895e-07	-0.00195037	0.00328225	0.00269726
0.0124069	2010-11-25 04:00:00	0.100487	0.0944648	-0.00602236	0.0124069	-0.000812856	-0.0158835	-0.00803505	-0.00288039	-0.00150512	0.0426242	0.00949098	-0.00296954	0.0532871	0.00434972	0.0200291	-0.00160804	-0.0279144	0.00236227	0.00792291	0.00476176	-0.000563335	-4.78451e-07	-0.00308134	0.00248404	0.00545855
0.0124069	2010-11-25 04:30:00	0.0997741	0.0950256	-0.00474853	0.0124069	-0.000797935	-0.0156222	-0.00771921	-0.002667	-0.00145843	0.0419725	0.00934513	-0.0029314	0.0553963	0.00410255	0.0201795	-0.0016209	-0.0275045	0.00229432	0.00794439	0.00474381	-0.00058702	-5.84524e-07	-0.00415707	0.00170641	0.00416092
0.0124069	2010-11-25 05:00:00	0.0955207	0.0929588	-0.00256193	0.0124069	-0.000781443	-0.0152555	-0.00746966	-0.00250352	-0.00141792	0.0413485	0.00919649	-0.00289206	0.0550467	0.0038272	0.0201328	-0.00163373	-0.0272114	0.00222328	0.00796182	0.00472531	-0.000610945	-7.09385e-07	-0.00512426	0.000990918	0.00195027
0.0124069	2010-11-25 05:30:00	0.0940995	0.0904101	-0.00368944	0.0124069	-0.000783901	-0.0149974	-0.00729304	-0.00234757	-0.00137765	0.0407911	0.00904497	-0.00285126	0.0544789	0.00361762	0.0197728	-0.0016451	-0.0270447	0.00215107	0.00797767	0.0047064	-0.000635097	-8.55501e-07	-0.0059337	0.000372983	0.00305349
0.0124069	2010-11-25 06:00:00	0.0926783	0.0876699	-0.00500836	0.0124069	-0.000742332	-0.0148377	-0.00713776	-0.00222296	-0.00133384	0.0402468	0.00889289	-0.00280926	0.0538548	0.00343068	0.0191182	-0.00165502	-0.0269764	0.00208142	0.00799089	0.00468673	-0.000659463	-1.02554e-06	-0.00654336	-0.00012028	0.00434787
0.0124069	2010-11-25 06:30:00	0.0905491	0.0845442	-0.00600491	0.0124069	-0.000703725	-0.0148277	-0.00697187	-0.0021076	-0.00129069	0.039764	0.0087331	-0.0027663	0.0529563	0.00323121	0.0181736	-0.00164763	-0.027007	0.0020119	0.00800097	0.00466686	-0.000684032	-1.22238e-06	-0.00692101	-0.000471828	0.00531966
0.0124069	2010-11-25 07:00:00	0.0827555	0.0782166	-0.00453894	0.0124069	-0.000666184	-0.0148645	-0.006755	-0.00208121	-0.00124697	0.039299	0.00857242	-0.00272253	0.0487002	0.00296574	0.0171686	-0.00161597	-0.0271128	0.00194677	0.00800743	0.00464684	-0.000708791	-1.44909e-06	-0.00704627	-0.000675782	0.0038287
0.0124069	2010-11-25 07:30:00	0.077794	0.0726586	-0.00513537	0.0124069	-0.000625474	-0.0148689	-0.00647953	-0.00210089	-0.00120565	0.0388597	0.00841165	-0.00267689	0.044775	0.00274917	0.0161077	-0.00156165	-0.0272678	0.00188339	0.00801029	0.00462682	-0.000733729	-1.70898e-06	-0.00691201	-0.00073778	0.00439993
0.0124069	2010-11-25 08:00:00	0.0742487	0.0699979	-0.00425078	0.0124069	-0.000547934	-0.0148097	-0.00611042	-0.00213495	-0.00116792	0.0384576	0.0082516	-0.00262987	0.0429591	0.00256777	0.015199	-0.00150178	-0.027421	0.0018232	0.0080106	0.00460588	-0.000758836	-2.00553e-06	-0.00652483	-0.00067452	0.00348994
0.0124069	2010-11-25 08:30:00	0.0749488	0.068192	-0.00675682	0.0124069	-0.000483361	-0.0147136	-0.00566721	-0.0021838	-0.00113402	0.0380697	0.00809042	-0.00258118	0.0414364	0.00247623	0.0142931	-0.00143179	-0.0275422	0.00176743	0.00800819	0.00458433	-0.000784102	-2.34246e-06	-0.00590471	-0.00051249	0.00597037
0.0124069	2010-11-25 09:00:00	0.0685664	0.0648367	-0.00372968	0.0124069	-0.000467048	-0.0145944	-0.00517593	-0.00225267	-0.00110185	0.0377128	0.00792741	-0.00253176	0.0381165	0.0024466	0.0132431	-0.0013533	-0.0276387	0.00171655	0.0080028	0.00456183	-0.000809516	-2.72369e-06	-0.00508385	-0.000285946	0.00291744
0.0124069	2010-11-25 09:30:00	0.0671404	0.0626181	-0.00452234	0.0124069	-0.000481081	-0.0145777	-0.00474325	-0.00233319	-0.00106978	0.0374078	0.00775866	-0.00248105	0.0356764	0.00244515	0.0123064	-0.00126207	-0.0276648	0.00167142	0.00799591	0.00453937	-0.000835069	-3.15334e-06	-0.0041046	-3.42616e-05	0.00368412
0.0124069	2010-11-25 10:00:00	0.0628821	0.0590934	-0.00378875	0.0124069	-0.000464236	-0.0146438	-0.00442735	-0.0024121	-0.00103842	0.0371449	0.00760286	-0.00242949	0.0317512	0.00246057	0.011531	-0.00117814	-0.0276637	0.00163028	0.00798631	0.00451656	-0.000860752	-3.63575e-06	-0.00301686	0.000201161	0.00292436
0.0124069	2010-11-25 10:30:00	0.0621642	0.0583975	-0.00376672	0.0124069	-0.000461956	-0.0148323	-0.00426071	-0.00242584	-0.00100555	0.0369169	0.00745101	-0.00237826	0.0305594	0.00243263	0.0110256	-0.00110832	-0.0275931	0.00159212	0.00797121	0.00449324	-0.000886556	-4.17545e-06	-0.00187493	0.000380195	0.00287599
0.0124069	2010-11-25 11:00:00	0.0635703	0.0578928	-0.00567754	0.0124069	-0.000428974	-0.0150527	-0.004208	-0.00242726	-0.000969292	0.0366879	0.00730253	-0.00232735	0.0293487	0.00236662	0.0108814	-0.00104278	-0.0274318	0.00155356	0.00794865	0.00446886	-0.000912472	-4.77717e-06	-0.000734158	0.000467248	0.00476029
0.0124069	2010-11-25 11:30:00	0.0635604	0.0580853	-0.00547509	0.0124069	-0.000478092	-0.0151574	-0.00412856	-0.00240399	-0.000924774	0.0364926	0.00715666	-0.00227484	0.0287434	0.00230615	0.0108039	-0.000984569	-0.0271967	0.0015159	0.00792193	0.00444397	-0.000938494	-5.44584e-06	0.000352448	0.000434211	0.00453115
0.0124069	2010-11-25 12:00:00	0.0649665	0.0597748	-0.00519171	0.0124069	-0.000509149	-0.0151357	-0.00413855	-0.00235916	-0.000881763	0.0362744	0.00701137	-0.00222129	0.0296608	0.00224713	0.0108039	-0.000944714	-0.0268583	0.00147998	0.00789085	0.00441872	-0.000964612	-6.18656e-06	0.00133738	0.000262865	0.00422091
0.0124069	2010-11-25 12:30:00	0.0649566	0.0599353	-0.00502128	0.0124069	-0.000520903	-0.0150619	-0.00424223	-0.00228605	-0.000843185	0.0360637	0.00686128	-0.00216757	0.0293487	0.00222738	0.0107077	-0.000914986	-0.0264613	0.00144315	0.00785119	0.00439333	-0.00099082	-7.00464e-06	0.00218137	-5.34728e-05	0.00402345
0.0124069	2010-11-25 13:00:00	0.0628225	0.0598645	-0.00295803	0.0124069	-0.000542487	-0.0149875	-0.0043897	-0.0021953	-0.000804984	0.0358295	0.0067065	-0.00211363	0.0293487	0.00218112	0.0104564	-0.000902186	-0.02603	0.00140676	0.00780545	0.00436763	-0.00101711	-7.90554e-06	0.00285547	-0.000509184	0.00193302
0.0124069	2010-11-25 13:30:00	0.0613965	0.0585475	-0.00284902	0.0124069	-0.000565994	-0.0148712	-0.00464216	-0.00211802	-0.000770604	0.035608	0.00654615	-0.00205984	0.0284314	0.00212909	0.0102439	-0.000887931	-0.0255716	0.00136767	0.0077567	0.00434152	-0.00104348	-8.8949e-06	0.00334243	-0.00108655	0.00179665
0.0124069	2010-11-25 14:00:00	0.0599704	0.0564241	-0.0035463	0.0124069	-0.000566172	-0.0147084	-0.00483125	-0.00203132	-0.000735471	0.0353761	0.0063884	-0.00200657	0.0269274	0.00207007	0.00998181	-0.000876586	-0.0251165	0.00132587	0.0077046	0.00431471	-0.00106991	-9.97853e-06	0.00363723	-0.00175689	0.00246641
0.0124069	2010-11-25 14:30:00	0.0592524	0.0561379	-0.00311449	0.0124069	-0.000556875	-0.0144164	-0.00495571	-0.00190434	-0.000702598	0.0351227	0.00622802	-0.00195353	0.0272395	0.00201803	0.00982056	-0.000867945	-0.0247161	0.00128015	0.00765134	0.00428759	-0.00109641	-1.11624e-05	0.00374677	-0.00248257	0.00200691
0.0124069	2010-11-25 15:00:00	0.0571183	0.0545058	-0.00261254	0.0124069	-0.000511962	-0.0140681	-0.00501803	-0.00177962	-0.000674442	0.0348623	0.00606792	-0.00190091	0.0263221	0.00195347	0.0096468	-0.000852264	-0.024372	0.00123451	0.0075946	0.00426067	-0.00112297	-1.24526e-05	0.00368885	-0.00321963	0.00147712
0.0124069	2010-11-25 15:30:00	0.0564003	0.0536082	-0.00279209	0.0124069	-0.000516344	-0.0136937	-0.00494281	-0.00164197	-0.000652509	0.0345853	0.00590591	-0.00184838	0.0263221	0.00186361	0.00939555	-0.000836525	-0.0241024	0.00118832	0.00753559	0.00423361	-0.00114957	-1.38553e-05	0.00349035	-0.00392098	0.00162866
0.0124069	2010-11-25 16:00:00	0.0549743	0.0518179	-0.00315643	0.0124069	-0.000497928	-0.0133141	-0.00482846	-0.00150279	-0.00063619	0.0343094	0.00574288	-0.00179674	0.0254047	0.00174846	0.00918304	-0.000815142	-0.0238614	0.00114087	0.00747397	0.00420664	-0.00117623	-1.5377e-05	0.00318501	-0.00453968	0.00196483
0.0124069	2010-11-25 16:30:00	0.0528367	0.0500009	-0.00283584	0.0124069	-0.000485641	-0.01296	-0.00466908	-0.00137547	-0.00062567	0.0340627	0.00558576	-0.00174582	0.0245061	0.00160657	0.00891471	-0.000795274	-0.023665	0.00109303	0.00740888	0.00417947	-0.00120292	-1.70241e-05	0.00281078	-0.00503227	0.0016159
0.0124069	2010-11-25 17:00:00	0.0514032	0.0487739	-0.00262934	0.0124069	-0.000460031	-0.0126487	-0.00451615	-0.0012279	-0.000620574	0.033801	0.00542792	-0.00169569	0.0242129	0.00145769	0.00860762	-0.00078099	-0.023528	0.0010483	0.00734009	0.00415261	-0.00122965	-1.88033e-05	0.00240706	-0.00536176	0.00138089
0.0124069	2010-11-25 17:30:00	0.0492616	0.0471902	-0.00207145	0.0124069	-0.000431253	-0.0123887	-0.00439057	-0.00111537	-0.000622881	0.0335219	0.0052672	-0.00164579	0.0236076	0.00126232	0.00825553	-0.000760974	-0.0234137	0.00100704	0.0072705	0.00412579	-0.00125641	-2.07212e-05	0.00201192	-0.00550005	0.000794315
0.0124069	2010-11-25 18:00:00	0.0471201	0.0446595	-0.00246058	0.0124069	-0.000426161	-0.0122035	-0.00419622	-0.00101959	-0.000627694	0.0331916	0.00510968	-0.00159672	0.0220849	0.00108671	0.0077576	-0.000738107	-0.0233554	0.000963129	0.00719938	0.00409898	-0.00128319	-2.27847e-05	0.00165965	-0.00542973	0.0011546
0.0124069	2010-11-25 18:30:00	0.0471027	0.0426343	-0.0044684	0.0124069	-0.000379678	-0.011878	-0.00403622	-0.000955372	-0.000631985	0.0328168	0.00495417	-0.00154814	0.0208742	0.00088989	0.00716051	-0.000709538	-0.0233455	0.000920131	0.00712606	0.00407161	-0.00131	-2.50006e-05	0.00137849	-0.00514509	0.00313339
0.0124069	2010-11-25 19:00:00	0.042837	0.0405965	-0.00224053	0.0124069	-0.000327392	-0.0115244	-0.00378562	-0.000906937	-0.000635192	0.0323883	0.00479589	-0.00149998	0.0193515	0.000770402	0.00644383	-0.000675267	-0.0233513	0.000877576	0.00705116	0.00404449	-0.00133683	-2.73759e-05	0.00118906	-0.00465232	0.000876322
0.0124069	2010-11-25 19:30:00	0.0399874	0.0379892	-0.00199821	0.0124069	-0.000305632	-0.0110617	-0.00348814	-0.00086189	-0.000637314	0.0319687	0.00464154	-0.00145234	0.0169302	0.000603216	0.00567924	-0.000638116	-0.0233679	0.000837789	0.00697599	0.00401788	-0.00136367	-2.99178e-05	0.00110319	-0.00396891	0.00060462
0.0124069	2010-11-25 20:00:00	0.0378458	0.0363206	-0.00152524	0.0124069	-0.000277564	-0.0106851	-0.0032043	-0.000851191	-0.000638871	0.0314942	0.00448434	-0.00140536	0.0153888	0.000436029	0.00485256	-0.000585343	-0.0233653	0.000800471	0.00690115	0.00399122	-0.00139052	-3.26331e-05	0.0011234	-0.0031224	0.000102092
0.0124069	2010-11-25 20:30:00	0.0371204	0.0336707	-0.00344971	0.0124069	-0.000239313	-0.0102684	-0.00286241	-0.000848146	-0.000639534	0.0309973	0.0043319	-0.00135891	0.0124185	0.000265952	0.00408797	-0.000531086	-0.0232859	0.000760534	0.00682943	0.00396435	-0.00141737	-3.55292e-05	0.00124306	-0.00214857	0.00199681
0.0124069	2010-11-25 21:00:00	0.0349788	0.0324176	-0.00256117	0.0124069	-0.000239845	-0.00986792	-0.00256542	-0.000866856	-0.000633782	0.0304691	0.00418497	-0.00131331	0.0105649	0.000152005	0.00345213	-0.00046979	-0.0231455	0.00072064	0.00675682	0.00393764	-0.00144423	-3.86133e-05	0.00144701	-0.00108924	0.00107833
0.0124069	2010-11-25 21:30:00	0.0335453	0.0309352	-0.00261012	0.0124069	-0.000200883	-0.00947157	-0.00235984	-0.000890806	-0.000623552	0.0299081	0.00404851	-0.00126902	0.00847454	8.16632e-05	0.00267503	-0.000411375	-0.0229182	0.00068064	0.00668423	0.00391088	-0.00147109	-4.18924e-05	0.00171273	1.015e-05	0.00109714
0.0124069	2010-11-25 22:00:00	0.034236	0.0312916	-0.00294445	0.0124069	-0.000189483	-0.00916682	-0.00212989	-0.000899941	-0.000605823	0.029319	0.0039143	-0.0012254	0.00816246	2.40876e-05	0.0019896	-0.00035002	-0.0226617	0.0006376	0.00661096	0.00388401	-0.00149794	-4.53739e-05	0.00201198	0.00110304	0.00140113
0.0124069	2010-11-25 22:30:00	0.0320944	0.0282348	-0.00385959	0.0124069	-0.000172638	-0.00900348	-0.00193845	-0.00093551	-0.000582434	0.0286757	0.00378672	-0.00118259	0.00453053	-6.98617e-06	0.00136917	-0.000285814	-0.0223002	0.000595002	0.00653883	0.0038571	-0.00152478	-4.90652e-05	0.00231269	0.00214411	0.00228574
0.0124069	2010-11-25 23:00:00	0.0306609	0.0266014	-0.00405954	0.0124069	-0.000205975	-0.00882947	-0.00179501	-0.000977951	-0.00055513	0.0279896	0.00366851	-0.00114059	0.00242126	1.39733e-05	0.000756663	-0.000223329	-0.0218451	0.000551138	0.00646776	0.00383008	-0.00155162	-5.29733e-05	0.00258109	0.00309151	0.00245495
0.0124069	2010-11-25 23:30:00	0.0306435	0.0270626	-0.00358092	0.0124069	-0.000184746	-0.00857808	-0.00173213	-0.00102865	-0.00052377	0.0273081	0.00355451	-0.00109963	0.002128	9.10634e-05	0.00042333	-0.000171952	-0.0212966	0.000509999	0.0063955	0.00380357	-0.00157844	-5.71057e-05	0.00278396	0.00390874	0.00194537
0.0124069	2010-11-26	0.0299181	0.0262563	-0.00366179	0.0124069	-0.000179832	-0.00827037	-0.00169244	-0.00110025	-0.000493162	0.0265905	0.00344721	-0.00105938	0.000605294	0.000245482	0.000182912	-0.000123603	-0.0206663	0.000473273	0.00632294	0.00377681	-0.00160525	-6.14696e-05	0.0028908	0.0045662	0.00199507
0.0124069	2010-11-26 00:30:00	0.0306087	0.0262417	-0.00436704	0.0124069	-0.000196145	-0.00795362	-0.00167935	-0.00116099	-0.000462697	0.0258731	0.00334098	-0.00101975	0	0.0004688	2.79158e-05	-8.50855e-05	-0.0199764	0.000439251	0.0062484	0.00375015	-0.00163204	-6.60723e-05	0.00287591	0.00504237	0.00266893
0.0124069	2010-11-26 01:00:00	0.0305913	0.0266489	-0.00394238	0.0124069	-0.000196323	-0.00773425	-0.00172444	-0.00121279	-0.000431148	0.0251547	0.00323658	-0.000981085	-1.87819e-05	0.00068248	0.000124173	-4.39534e-05	-0.0192359	0.00041186	0.00617283	0.00372303	-0.00165881	-7.09211e-05	0.00272019	0.00532457	0.00221266
0.0124069	2010-11-26 01:30:00	0.0305739	0.0267659	-0.00380799	0.0124069	-0.00020633	-0.00751221	-0.00171371	-0.00124697	-0.000399456	0.0244543	0.00314344	-0.000942854	-0.000293256	0.000879297	0.000437513	-2.41738e-05	-0.0184582	0.000387975	0.0060971	0.00369627	-0.00168555	-7.6023e-05	0.00241256	0.00540928	0.00204641
0.0124069	2010-11-26 02:00:00	0.0326807	0.0281238	-0.00455688	0.0124069	-0.000225456	-0.00740208	-0.00176996	-0.0012745	-0.00037064	0.0237544	0.00305555	-0.000904362	0.000917375	0.000994687	0.00109378	-2.14708e-05	-0.0176439	0.000367681	0.00601648	0.0036697	-0.00171227	-8.13855e-05	0.00195104	0.00530219	0.00276322
0.0124069	2010-11-26 02:30:00	0.0347839	0.0303005	-0.0044834	0.0124069	-0.00021089	-0.00725505	-0.00186304	-0.00129355	-0.000344607	0.023064	0.00297541	-0.000867136	0.00304538	0.00111827	0.0019763	-3.02307e-05	-0.0168847	0.000350427	0.00593597	0.00364213	-0.00173897	-8.70155e-05	0.0013432	0.00501767	0.00265742
0.0124069	2010-11-26 03:00:00	0.0375884	0.0326535	-0.00493485	0.0124069	-0.00023422	-0.00701048	-0.0018974	-0.00128388	-0.000319753	0.0223651	0.00290534	-0.000830036	0.00548547	0.00127558	0.00286965	-6.31946e-05	-0.0161456	0.000335454	0.00585368	0.00361532	-0.00176563	-9.29203e-05	0.00060616	0.00457801	0.00307631
0.0124069	2010-11-26 03:30:00	0.0411009	0.0359842	-0.00511668	0.0124069	-0.000246152	-0.00665919	-0.00198037	-0.00126473	-0.000296171	0.0216658	0.00283474	-0.000794303	0.00909862	0.00145818	0.00370091	-0.000110265	-0.0153981	0.000325402	0.0057675	0.00358871	-0.00179226	-9.91067e-05	-0.000234062	0.00401225	0.00322531
0.0124069	2010-11-26 04:00:00	0.0417812	0.0367361	-0.00504508	0.0124069	-0.000274219	-0.00627871	-0.00206986	-0.00125406	-0.000278767	0.020937	0.0027626	-0.000759401	0.0106025	0.00163115	0.0043305	-0.000164582	-0.014705	0.00032063	0.00568042	0.0035625	-0.00181886	-0.000105582	-0.00114371	0.00335466	0.00312064
0.0124069	2010-11-26 04:30:00	0.0403374	0.0374846	-0.00285278	0.0124069	-0.000312471	-0.00582041	-0.00219953	-0.00127362	-0.000267259	0.0201656	0.00268978	-0.00072573	0.0124185	0.0017157	0.004923	-0.000225848	-0.0140633	0.000320694	0.00559353	0.00353701	-0.00184542	-0.000112353	-0.00208301	0.00264291	0.000895002
0.0124069	2010-11-26 05:00:00	0.0403097	0.0370363	-0.00327339	0.0124069	-0.000303352	-0.00524975	-0.00242533	-0.00130127	-0.000258863	0.0194125	0.0026277	-0.00069327	0.0130238	0.0017369	0.00560384	-0.000287174	-0.0135168	0.000323418	0.00550833	0.00351233	-0.00187195	-0.000119426	-0.00300826	0.00191608	0.00128201
0.0124069	2010-11-26 05:30:00	0.04099	0.0381249	-0.00286512	0.0124069	-0.000289141	-0.00475128	-0.00257292	-0.00131618	-0.000252918	0.0186807	0.00256926	-0.000661793	0.0151518	0.00172148	0.0063251	-0.00035138	-0.0130849	0.000328318	0.00541981	0.00348917	-0.00189844	-0.000126809	-0.00387435	0.00121245	0.000839867
0.0124069	2010-11-26 06:00:00	0.0437945	0.039992	-0.00380254	0.0124069	-0.000265277	-0.00449751	-0.00265714	-0.00134773	-0.000250984	0.0179765	0.0025181	-0.000631209	0.0181784	0.00171161	0.00702761	-0.000413983	-0.0127691	0.000336028	0.00533121	0.00346794	-0.00192489	-0.000134508	-0.00463737	0.000567293	0.00174315
0.0124069	2010-11-26 06:30:00	0.0430587	0.0401873	-0.00287139	0.0124069	-0.000281768	-0.00442281	-0.00262756	-0.00137407	-0.000251971	0.0173127	0.00247446	-0.00060113	0.0197011	0.00173546	0.00743844	-0.000469518	-0.0125502	0.000348024	0.00524161	0.00344797	-0.00195129	-0.00014253	-0.00525724	1.07263e-05	0.000777562
0.0124069	2010-11-26 07:00:00	0.044447	0.0403492	-0.00409784	0.0124069	-0.000281946	-0.00440028	-0.0025594	-0.00143205	-0.00025777	0.0166633	0.00244273	-0.00057214	0.0211862	0.00175232	0.00761678	-0.000519291	-0.0123768	0.00036323	0.00515104	0.00342937	-0.00197766	-0.000150881	-0.00570029	-0.000434151	0.0019693
0.0124069	2010-11-26 07:30:00	0.0430032	0.0390012	-0.004002	0.0124069	-0.000281591	-0.00426036	-0.00251258	-0.00150463	-0.000269133	0.0160924	0.00241874	-0.000544089	0.0208742	0.00179159	0.00763219	-0.000556324	-0.012278	0.000381857	0.00505644	0.00341133	-0.00200398	-0.000159568	-0.00594137	-0.000752767	0.00183846
0.0124069	2010-11-26 08:00:00	0.0422674	0.0375371	-0.0047303	0.0124069	-0.000284403	-0.004274	-0.00250719	-0.00157906	-0.000282482	0.0155904	0.00239498	-0.000517264	0.0202877	0.00184218	0.00759344	-0.000591873	-0.0121972	0.000401541	0.00496296	0.00339497	-0.00203025	-0.000168597	-0.00596555	-0.000940059	0.00253145
0.0124069	2010-11-26 08:30:00	0.0415317	0.0373178	-0.00421387	0.0124069	-0.000281768	-0.00441065	-0.00254396	-0.00167753	-0.000291489	0.0151455	0.00237181	-0.000491377	0.0205809	0.00191517	0.00765553	-0.000617383	-0.0121168	0.000428257	0.0048695	0.00337961	-0.00205648	-0.000177974	-0.00576921	-0.00100082	0.00197942
0.0124069	2010-11-26 09:00:00	0.042212	0.0371372	-0.00507475	0.0124069	-0.000307201	-0.00467849	-0.00254514	-0.001782	-0.000300355	0.0147435	0.00235157	-0.0004662	0.0205809	0.00196166	0.00773928	-0.000630183	-0.0119559	0.000458923	0.00477491	0.00336507	-0.00208266	-0.000187706	-0.00536038	-0.000949354	0.00280438
0.0124069	2010-11-26 09:30:00	0.0428923	0.0379863	-0.00490598	0.0124069	-0.000310369	-0.00489979	-0.00261205	-0.00190734	-0.000309645	0.0143966	0.00233522	-0.000442821	0.0211862	0.00200238	0.00791303	-0.000637192	-0.0117854	0.000490876	0.004681	0.00335209	-0.0021088	-0.000197799	-0.00475835	-0.000808404	0.00259938
0.0124069	2010-11-26 10:00:00	0.0428646	0.0385771	-0.00428746	0.0124069	-0.000305454	-0.00507573	-0.00267016	-0.00204609	-0.000318276	0.0140429	0.00232325	-0.000419921	0.0211862	0.00206838	0.00813637	-0.000638677	-0.0116186	0.00052509	0.00458407	0.00334003	-0.00213488	-0.000208258	-0.00399258	-0.000607439	0.00194432
0.0124069	2010-11-26 10:30:00	0.044961	0.0403657	-0.00459525	0.0124069	-0.000324581	-0.00522425	-0.00272641	-0.00218603	-0.000326152	0.0136978	0.0023083	-0.000397868	0.0221036	0.00216667	0.00838763	-0.000647319	-0.0113912	0.000562386	0.00448775	0.0033297	-0.00216091	-0.00021909	-0.00310086	-0.00038035	0.00221525
0.0124069	2010-11-26 11:00:00	0.0491816	0.042319	-0.00686261	0.0124069	-0.000326682	-0.00528027	-0.00281888	-0.00232804	-0.000334077	0.0133633	0.00229616	-0.000376921	0.0230022	0.00229026	0.00861097	-0.000661603	-0.0111356	0.000601922	0.00439587	0.00332043	-0.00218689	-0.000230301	-0.00212704	-0.000162775	0.00444542
0.0124069	2010-11-26 11:30:00	0.0498619	0.0446301	-0.00523181	0.0124069	-0.000366859	-0.00514065	-0.00286508	-0.00247103	-0.000339782	0.0130563	0.00228381	-0.000356304	0.0239196	0.00241673	0.00885139	-0.000677254	-0.0107858	0.00064321	0.00430436	0.00331278	-0.00221282	-0.000241895	-0.00111828	1.07874e-05	0.0027771
0.0124069	2010-11-26 12:00:00	0.0512503	0.0457551	-0.00549524	0.0124069	-0.000392824	-0.00497731	-0.00300132	-0.00260761	-0.000347609	0.0127491	0.00227195	-0.000335827	0.0236076	0.00257259	0.00917556	-0.000692964	-0.0103762	0.000685786	0.00421516	0.00330706	-0.00223869	-0.000253879	-0.000122159	0.000109812	0.00300267
0.0124069	2010-11-26 12:30:00	0.0519306	0.0479797	-0.00395087	0.0124069	-0.000428263	-0.00479974	-0.00320101	-0.00274821	-0.000355769	0.0124669	0.00226375	-0.000316577	0.0245249	0.00272027	0.00951682	-0.00071301	-0.00991193	0.000727939	0.00412773	0.00330326	-0.00226451	-0.000266258	0.000816187	0.000110304	0.0014201
0.0124069	2010-11-26 13:00:00	0.0547351	0.0509981	-0.00373697	0.0124069	-0.000449847	-0.00469895	-0.00344392	-0.00287901	-0.000361476	0.0121655	0.00226214	-0.000298645	0.0263409	0.00288745	0.0100535	-0.000740094	-0.00943883	0.000769501	0.0040384	0.00330038	-0.00229027	-0.000279037	0.00165673	-3.13543e-06	0.00116766
0.0124069	2010-11-26 13:30:00	0.0561234	0.0529141	-0.00320926	0.0124069	-0.000468618	-0.00454228	-0.00371536	-0.00299296	-0.000365392	0.011845	0.00227023	-0.000281978	0.0272395	0.00304765	0.0106398	-0.000767237	-0.00897675	0.00080855	0.00394672	0.00329774	-0.00231598	-0.000292222	0.00236682	-0.000235936	0.000601058
0.0124069	2010-11-26 14:00:00	0.0596359	0.055618	-0.00401787	0.0124069	-0.000506514	-0.00432899	-0.00394822	-0.00309972	-0.000366429	0.0115304	0.00228588	-0.00026612	0.0290742	0.00321484	0.011271	-0.000800083	-0.00853633	0.000848043	0.00385131	0.00329546	-0.00234163	-0.000305818	0.00292283	-0.000582973	0.00137042
0.0124069	2010-11-26 14:30:00	0.0610243	0.0580458	-0.00297847	0.0124069	-0.000546869	-0.00414178	-0.00420657	-0.0031857	-0.000371237	0.0112256	0.0023065	-0.00025116	0.0308902	0.00336805	0.0119644	-0.000837264	-0.0081088	0.00088798	0.00375558	0.00329471	-0.00236723	-0.000319829	0.00331125	-0.00102884	0.000291412
0.0124069	2010-11-26 15:00:00	0.0638265	0.0604811	-0.00334538	0.0124069	-0.000582486	-0.00390329	-0.00447559	-0.00326361	-0.00038076	0.0108982	0.00233151	-0.000237202	0.0330182	0.00349742	0.0126731	-0.00088573	-0.00775253	0.000929669	0.00365901	0.00329522	-0.00239277	-0.00033426	0.00352902	-0.00154895	0.000618357
0.0124069	2010-11-26 15:30:00	0.0644935	0.0618152	-0.00267828	0.0124069	-0.000615645	-0.00358877	-0.00477897	-0.00333533	-0.000395379	0.0105963	0.00236318	-0.000223976	0.0342101	0.00362244	0.013399	-0.000938503	-0.00743884	0.000969963	0.00356135	0.003297	-0.00241824	-0.000349117	0.00358313	-0.00211136	-8.90843e-05
0.0124069	2010-11-26 16:00:00	0.0687008	0.0644936	-0.0042072	0.0124069	-0.000650907	-0.00321658	-0.00510727	-0.0034238	-0.000411507	0.0103118	0.00240383	-0.000211543	0.0369246	0.00374747	0.0140861	-0.000991305	-0.00714794	0.00100768	0.0034629	0.00330081	-0.00244366	-0.000364403	0.00348964	-0.00267918	0.00139913
0.0124069	2010-11-26 16:30:00	0.0693678	0.0662791	-0.00308865	0.0124069	-0.00065372	-0.00288441	-0.00542553	-0.00349106	-0.000429285	0.0100731	0.00244845	-0.000200415	0.0387594	0.00391466	0.0147715	-0.00104975	-0.00688496	0.00104582	0.00336296	0.00330583	-0.00246902	-0.000380124	0.00327213	-0.00321328	0.000239502
0.0124069	2010-11-26 17:00:00	0.0707429	0.0675426	-0.0032003	0.0124069	-0.000691794	-0.00260249	-0.00566671	-0.00356461	-0.000450034	0.00985385	0.00249852	-0.000190031	0.0402633	0.00405245	0.0153577	-0.0011082	-0.00667119	0.0010858	0.00326315	0.00331202	-0.00249433	-0.000396283	0.00295975	-0.00367523	0.000309688
0.0124069	2010-11-26 17:30:00	0.073534	0.0692952	-0.00423882	0.0124069	-0.000717404	-0.00239691	-0.00590732	-0.00364535	-0.00047479	0.00960815	0.00255778	-0.000179951	0.0423725	0.00418182	0.0159161	-0.00116376	-0.00649674	0.00112756	0.00316473	0.00331932	-0.00251957	-0.000412886	0.002585	-0.00403002	0.00130636
0.0124069	2010-11-26 18:00:00	0.072785	0.0699949	-0.00279005	0.0124069	-0.000729336	-0.00214819	-0.00613312	-0.00373415	-0.000503321	0.00935416	0.00262483	-0.000170399	0.0432899	0.00425216	0.0165473	-0.00121508	-0.00637076	0.00117237	0.00306593	0.00332744	-0.00254475	-0.000429935	0.00218146	-0.00424852	-0.00018463
0.0124069	2010-11-26 18:30:00	0.0762842	0.0713866	-0.00489761	0.0124069	-0.000753199	-0.00199063	-0.00631265	-0.00381696	-0.000532418	0.00909289	0.00269599	-0.000161815	0.0448126	0.0043225	0.0171724	-0.00126922	-0.0062558	0.00121763	0.00296647	0.00333712	-0.00256987	-0.000447436	0.00178153	-0.00430939	0.00188031
0.0124069	2010-11-26 19:00:00	0.0776593	0.0736201	-0.0040392	0.0124069	-0.000753022	-0.00178119	-0.00652487	-0.00387717	-0.000564767	0.00887522	0.00277994	-0.000154789	0.0469406	0.00432539	0.0177928	-0.00132341	-0.00615662	0.00126415	0.00286962	0.00334756	-0.00259492	-0.000465391	0.00141444	-0.0042004	0.000978883
0.0124069	2010-11-26 19:30:00	0.0804504	0.0761172	-0.00433318	0.0124069	-0.000771792	-0.0017806	-0.00666353	-0.00395461	-0.000599572	0.00863467	0.00286326	-0.000149576	0.0493431	0.00433527	0.0183557	-0.00137325	-0.00605045	0.0013085	0.00277307	0.00335831	-0.00261992	-0.000483805	0.00110456	-0.00391904	0.00122945
0.0124069	2010-11-26 20:00:00	0.0804094	0.0766247	-0.00378467	0.0124069	-0.000776352	-0.00176577	-0.00678266	-0.00408997	-0.000634846	0.00834636	0.00295736	-0.00014556	0.0496551	0.00437719	0.0187511	-0.00142308	-0.00590094	0.00135372	0.00267703	0.00336906	-0.00264486	-0.000502682	0.000870039	-0.00347248	0.000637136
0.0124069	2010-11-26 20:30:00	0.0832006	0.078703	-0.00449759	0.0124069	-0.000828815	-0.00178415	-0.00689758	-0.00422436	-0.000671866	0.00805833	0.00305505	-0.000142245	0.0514524	0.00449933	0.0189682	-0.00146584	-0.00573452	0.00139813	0.00258054	0.00338011	-0.00266973	-0.000522024	0.000722024	-0.00287685	0.00130584
0.0124069	2010-11-26 21:00:00	0.0845757	0.0795058	-0.00506993	0.0124069	-0.000820051	-0.00175643	-0.00707177	-0.00437736	-0.000707331	0.00775215	0.00315812	-0.000139861	0.0517644	0.00463977	0.0191015	-0.00150852	-0.00552954	0.00144519	0.00248645	0.00339029	-0.00269454	-0.000541836	0.000664229	-0.00215605	0.00183356
0.0124069	2010-11-26 21:30:00	0.0852427	0.0803224	-0.00492031	0.0124069	-0.000852145	-0.00178578	-0.00721875	-0.00455754	-0.000742088	0.00743867	0.00325925	-0.000138013	0.0520389	0.00479299	0.0191745	-0.00153979	-0.00531429	0.00149313	0.00239542	0.00339962	-0.00271928	-0.000562121	0.000693023	-0.00134014	0.0016389
0.0124069	2010-11-26 22:00:00	0.0859097	0.0804892	-0.00542048	0.0124069	-0.000868814	-0.00186923	-0.00740479	-0.00478017	-0.000773922	0.00712647	0.0033605	-0.000137114	0.0514524	0.00492789	0.019404	-0.00156388	-0.00506009	0.00154375	0.00230974	0.00340802	-0.00274397	-0.000582881	0.00079792	-0.000463543	0.00209363
0.0124069	2010-11-26 22:30:00	0.0872848	0.0821612	-0.00512355	0.0124069	-0.000888473	-0.00196202	-0.0076069	-0.00502458	-0.000804905	0.00680856	0.00347379	-0.00013645	0.0520389	0.00511748	0.0198353	-0.00157828	-0.00478311	0.00159564	0.00222733	0.00341537	-0.00276859	-0.00060412	0.00096245	0.000436948	0.00175085
0.0124069	2010-11-26 23:00:00	0.0893679	0.0855241	-0.00384379	0.0124069	-0.000893032	-0.00200649	-0.00773787	-0.00522004	-0.000834806	0.00653985	0.00359505	-0.000136052	0.0538924	0.00531984	0.0203828	-0.00160391	-0.0044683	0.00164892	0.00214613	0.00342232	-0.00279314	-0.000625841	0.00116534	0.00132403	0.0004248
0.0124069	2010-11-26 23:30:00	0.0942833	0.0892501	-0.00503325	0.0124069	-0.000890752	-0.00208	-0.00790202	-0.00542484	-0.000864752	0.00630203	0.00372053	-0.000135145	0.0560016	0.00553762	0.0210699	-0.0016282	-0.00414323	0.00170485	0.0020688	0.0034288	-0.00281764	-0.000648047	0.00138192	0.00216169	0.00156756
0.0124069	2010-11-27	0.0991986	0.0920366	-0.00716196	0.0124069	-0.000950913	-0.00214863	-0.00798854	-0.00563192	-0.000892627	0.00609024	0.00385175	-0.000135024	0.0572123	0.0057484	0.0217462	-0.0016582	-0.00379462	0.00176119	0.00199548	0.00343493	-0.00284207	-0.00067074	0.00158575	0.00291678	0.00364915
0.0124069	2010-11-27 00:30:00	0.101282	0.0955849	-0.00569682	0.0124069	-0.00102058	-0.00233139	-0.00818934	-0.00585652	-0.000916724	0.00593364	0.00398821	-0.000137156	0.0593403	0.006004	0.0225341	-0.00169541	-0.00340818	0.00181889	0.00192343	0.0034404	-0.00286643	-0.000693923	0.00175026	0.00356038	0.00213646
0.0124069	2010-11-27 01:00:00	0.106197	0.0983577	-0.00783938	0.0124069	-0.0010583	-0.00257788	-0.00849625	-0.00607287	-0.000941106	0.00577633	0.00413475	-0.000140446	0.060863	0.00632994	0.0233995	-0.00174824	-0.00300634	0.00187843	0.00185423	0.00344502	-0.00289074	-0.000717599	0.00185047	0.00406889	0.00423104
0.0124069	2010-11-27 01:30:00	0.110404	0.102792	-0.00761216	0.0124069	-0.00111058	-0.00276731	-0.00888371	-0.00628039	-0.000964545	0.00563847	0.00428501	-0.000144852	0.0641829	0.006719	0.0243162	-0.00181105	-0.00260375	0.00194364	0.00178405	0.00344942	-0.00291497	-0.000741769	0.00186464	0.00442483	0.00395542
0.0124069	2010-11-27 02:00:00	0.113904	0.10616	-0.00774399	0.0124069	-0.00115268	-0.00283298	-0.00938088	-0.00649661	-0.000987561	0.00549532	0.00443608	-0.000149786	0.0666042	0.00710974	0.0253212	-0.0018752	-0.00220742	0.00201122	0.00171772	0.00345266	-0.00293915	-0.000766437	0.00177573	0.00461751	0.0040384
0.0124069	2010-11-27 02:30:00	0.115987	0.109357	-0.00663015	0.0124069	-0.00121936	-0.00270402	-0.0098295	-0.00669698	-0.00100742	0.00537977	0.00459261	-0.000155274	0.0687322	0.00748073	0.0264954	-0.00194228	-0.00183312	0.00208358	0.00165549	0.00345662	-0.00296326	-0.000791604	0.00157266	0.00464333	0.00287529
0.0124069	2010-11-27 03:00:00	0.12161	0.113374	-0.00823653	0.0124069	-0.00125743	-0.00262191	-0.0102798	-0.00685967	-0.00102665	0.00531986	0.0047513	-0.000161405	0.0717588	0.00780137	0.027865	-0.00201941	-0.00147134	0.00215946	0.00159524	0.00346063	-0.0029873	-0.000817273	0.00125132	0.00450591	0.00443195
0.0124069	2010-11-27 03:30:00	0.126525	0.118564	-0.00796173	0.0124069	-0.00127831	-0.00259582	-0.0107161	-0.00695352	-0.00105367	0.00529555	0.00491734	-0.000167734	0.0760148	0.00806419	0.0294905	-0.00211076	-0.00116941	0.00223802	0.00154064	0.00346463	-0.00301128	-0.000843444	0.000815155	0.00421594	0.004107
0.0124069	2010-11-27 04:00:00	0.132149	0.123693	-0.00845541	0.0124069	-0.00133533	-0.00263613	-0.011103	-0.00699056	-0.00108244	0.00528654	0.00509311	-0.000174286	0.0805266	0.00822608	0.0311826	-0.00221494	-0.000925943	0.00231792	0.0014871	0.00346833	-0.0030352	-0.000870122	0.000275329	0.00379083	0.00455009
0.0124069	2010-11-27 04:30:00	0.137772	0.129392	-0.00838066	0.0124069	-0.00138708	-0.00265511	-0.0115054	-0.00698481	-0.00111602	0.00531458	0.0052776	-0.000181305	0.0859933	0.00828245	0.0327955	-0.00232761	-0.000773903	0.00239811	0.00143464	0.00347162	-0.00305905	-0.000897306	-0.000349525	0.00325394	0.0044243
0.0124069	2010-11-27 05:00:00	0.144812	0.13315	-0.0116613	0.0124069	-0.00145183	-0.00265125	-0.0118946	-0.00696359	-0.00115171	0.00537265	0.00546694	-0.000189046	0.0899184	0.00830654	0.0342285	-0.00244744	-0.000722531	0.00247428	0.00138105	0.00347538	-0.00308284	-0.000924999	-0.00103407	0.00263364	0.00765343
0.0124069	2010-11-27 05:30:00	0.146895	0.136394	-0.0105003	0.0124069	-0.00150376	-0.00271929	-0.0123414	-0.00695282	-0.00119293	0.00546703	0.00565666	-0.000197395	0.0938436	0.00838772	0.0353543	-0.0025757	-0.000750825	0.00254835	0.00132956	0.00347969	-0.00310657	-0.000953202	-0.00174748	0.00196199	0.00644056
0.0124069	2010-11-27 06:00:00	0.147562	0.138577	-0.00898529	0.0124069	-0.00154166	-0.00280467	-0.0128422	-0.00699967	-0.00123419	0.00556429	0.0058465	-0.000206596	0.0971447	0.00857731	0.0360831	-0.00269826	-0.000814786	0.00262292	0.0012822	0.00348466	-0.00313023	-0.000981917	-0.00245507	0.00127313	0.00487315
0.0124069	2010-11-27 06:30:00	0.148937	0.139395	-0.00954165	0.0124069	-0.00157745	-0.00288071	-0.0133062	-0.00710433	-0.00127857	0.00569757	0.00603018	-0.000216683	0.0992915	0.00887194	0.0364893	-0.00280916	-0.000965415	0.00270148	0.00123826	0.00349023	-0.00315382	-0.00101114	-0.00312023	0.000601487	0.00537668
0.0124069	2010-11-27 07:00:00	0.148884	0.138132	-0.0107527	0.0124069	-0.00159711	-0.00294415	-0.013721	-0.00720434	-0.00132441	0.00582042	0.0062101	-0.000227149	0.0992728	0.00923883	0.0367406	-0.00289587	-0.00117665	0.0027833	0.00119817	0.00349637	-0.00317735	-0.00104089	-0.00370665	-2.01871e-05	0.0065345
0.0124069	2010-11-27 07:30:00	0.146703	0.13692	-0.00978338	0.0124069	-0.00159149	-0.00298446	-0.0140275	-0.00736949	-0.00137322	0.00597774	0.00638683	-0.00023825	0.0989795	0.00946528	0.0371672	-0.00296124	-0.00144373	0.00287479	0.00116375	0.00350261	-0.00320082	-0.00107114	-0.00418055	-0.000562812	0.00551142
0.0124069	2010-11-27 08:00:00	0.144522	0.137345	-0.0071775	0.0124069	-0.00155851	-0.00315981	-0.0142083	-0.00756851	-0.00142764	0.00617281	0.00656386	-0.000250153	0.0998593	0.00964957	0.0378839	-0.00301113	-0.00177581	0.00296695	0.00113305	0.00351001	-0.00322422	-0.00110192	-0.00451292	-0.00100284	0.00285136
0.0124069	2010-11-27 08:30:00	0.148005	0.140518	-0.00748727	0.0124069	-0.00152342	-0.00336895	-0.0142292	-0.00776549	-0.00148621	0.00639405	0.00674903	-0.00026286	0.10263	0.00975918	0.0391373	-0.00306376	-0.00215599	0.00305977	0.00110499	0.00351863	-0.00324756	-0.00113321	-0.00468144	-0.00132386	0.0031065
0.0124069	2010-11-27 09:00:00	0.153613	0.144707	-0.00890589	0.0124069	-0.00151167	-0.00367606	-0.0140947	-0.00799486	-0.00154931	0.00662259	0.00694501	-0.000276492	0.105913	0.00995575	0.0404865	-0.00311252	-0.00254205	0.00315424	0.00107893	0.00352796	-0.00327083	-0.00116502	-0.00467212	-0.00151778	0.00447004
0.0124069	2010-11-27 09:30:00	0.157804	0.150877	-0.00692763	0.0124069	-0.00153219	-0.00394701	-0.0139098	-0.00820326	-0.00160948	0.00686113	0.00714856	-0.000290707	0.111123	0.0101735	0.0414681	-0.00318388	-0.00291597	0.0032487	0.00105737	0.00353825	-0.00329404	-0.00119735	-0.00448038	-0.00158542	0.00243623
0.0124069	2010-11-27 10:00:00	0.166244	0.156631	-0.00961327	0.0124069	-0.00158044	-0.0041861	-0.0138012	-0.00844579	-0.00166645	0.00712456	0.00734365	-0.000304804	0.115598	0.010439	0.0424948	-0.00325513	-0.00327299	0.00334505	0.00103932	0.00354798	-0.00331719	-0.0012302	-0.00411156	-0.00153656	0.00506588
0.0124069	2010-11-27 10:30:00	0.164063	0.155875	-0.00818778	0.0124069	-0.00165938	-0.00443066	-0.0138645	-0.00872828	-0.00171819	0.00742961	0.00754451	-0.00031897	0.1138	0.0107425	0.0431398	-0.00333222	-0.00359144	0.0034445	0.00102652	0.00355746	-0.00334027	-0.00126357	-0.00358071	-0.00138917	0.00358394
0.0124069	2010-11-27 11:00:00	0.167546	0.160535	-0.00701098	0.0124069	-0.00173413	-0.00472488	-0.0142033	-0.00900555	-0.00176399	0.00775997	0.00774647	-0.000333232	0.117451	0.0110208	0.0438132	-0.00341924	-0.0038702	0.00354775	0.00101672	0.00356719	-0.00336329	-0.00129746	-0.00291182	-0.00116812	0.00235023
0.0124069	2010-11-27 11:30:00	0.171029	0.164195	-0.00683463	0.0124069	-0.00169114	-0.00507676	-0.0146917	-0.00928556	-0.00180191	0.00810005	0.00795155	-0.000347797	0.119579	0.0112766	0.0448911	-0.00350316	-0.00408948	0.00364851	0.0010092	0.00357667	-0.00338625	-0.00133188	-0.00213643	-0.000903204	0.00211651
0.0124069	2010-11-27 12:00:00	0.174512	0.167478	-0.00703413	0.0124069	-0.00176395	-0.0054196	-0.0150455	-0.00955577	-0.00183106	0.00845686	0.00816643	-0.000363589	0.121083	0.0115211	0.0460482	-0.00358308	-0.00428746	0.00375144	0.00100307	0.00358554	-0.00340914	-0.00136681	-0.00129164	-0.000626804	0.00225818
0.0124069	2010-11-27 12:30:00	0.179412	0.173501	-0.00591041	0.0124069	-0.00180184	-0.00574376	-0.0154615	-0.00980259	-0.00185661	0.00877949	0.00838817	-0.00037993	0.125339	0.0117517	0.0471928	-0.00365851	-0.00447479	0.00385605	0.000995905	0.00359425	-0.00343197	-0.00140227	-0.00041791	-0.00037126	0.00107618
0.0124069	2010-11-27 13:00:00	0.185019	0.179536	-0.00548334	0.0124069	-0.00185167	-0.00598344	-0.0157673	-0.0100163	-0.00188501	0.00912472	0.00861091	-0.000396514	0.129283	0.0119808	0.0484878	-0.00373281	-0.00466175	0.00395849	0.000991042	0.00360272	-0.00345473	-0.00143825	0.000443493	-0.000166256	0.00059036
0.0124069	2010-11-27 13:30:00	0.187795	0.184125	-0.00366965	0.0124069	-0.00193431	-0.0062206	-0.0160658	-0.0102174	-0.00191198	0.00950828	0.0088382	-0.000413652	0.13196	0.0122055	0.0496883	-0.00382271	-0.0048193	0.00405995	0.000988053	0.00361098	-0.00347743	-0.00147476	0.00125294	-3.64e-05	-0.00128254
0.0124069	2010-11-27 14:00:00	0.19411	0.18888	-0.00523045	0.0124069	-0.00201466	-0.00643004	-0.0166198	-0.0103848	-0.00194405	0.00992302	0.00906851	-0.000431236	0.135336	0.0123983	0.0506808	-0.003914	-0.00492399	0.00415832	0.000987471	0.00361884	-0.00350007	-0.00151178	0.00197479	7.84329e-07	0.000218596
0.0124069	2010-11-27 14:30:00	0.199009	0.1932	-0.00580942	0.0124069	-0.00206502	-0.00665948	-0.0171922	-0.0105333	-0.00196872	0.0103571	0.00930072	-0.000448447	0.138363	0.0125724	0.0517929	-0.0040109	-0.0050283	0.00425177	0.000991345	0.00362659	-0.00352265	-0.00154933	0.00257943	-6.37422e-05	0.000737437
0.0124069	2010-11-27 15:00:00	0.200369	0.196542	-0.0038268	0.0124069	-0.00213045	-0.00685796	-0.0177819	-0.0106844	-0.00199069	0.0107829	0.00953682	-0.000465053	0.140747	0.0127565	0.0528087	-0.00410783	-0.00513336	0.00434134	0.000997171	0.00363389	-0.00354516	-0.00158741	0.00304477	-0.000229842	-0.00130577
0.0124069	2010-11-27 15:30:00	0.203852	0.20005	-0.00380224	0.0124069	-0.00218537	-0.00698261	-0.0184088	-0.0108146	-0.0020147	0.0112307	0.00977616	-0.000482072	0.143499	0.0130022	0.0537346	-0.00420186	-0.00526232	0.00442955	0.00100669	0.00364088	-0.00356761	-0.001626	0.00335732	-0.000488278	-0.00139138
0.0124069	2010-11-27 16:00:00	0.211583	0.203564	-0.00801908	0.0124069	-0.00223328	-0.00711023	-0.0189706	-0.0109406	-0.00203978	0.0116769	0.0100163	-0.000499368	0.146507	0.0132595	0.0546	-0.00428872	-0.00543938	0.00451789	0.0010186	0.00364767	-0.00359	-0.00166512	0.00351254	-0.000821543	0.00276396
0.0124069	2010-11-27 16:30:00	0.212234	0.206373	-0.005861	0.0124069	-0.00228029	-0.0071882	-0.0194542	-0.0110885	-0.0020702	0.0121749	0.0102555	-0.000516903	0.148928	0.013504	0.0554313	-0.00437277	-0.00564474	0.00460841	0.00103395	0.00365401	-0.00361233	-0.00170476	0.00351473	-0.00120534	0.000543908
0.0124069	2010-11-27 17:00:00	0.214302	0.207659	-0.00664231	0.0124069	-0.0023282	-0.00740994	-0.0199443	-0.0112346	-0.00210929	0.0126553	0.0104964	-0.000534565	0.15012	0.0137724	0.0563029	-0.00444692	-0.00588717	0.00470167	0.00105302	0.00365978	-0.00363459	-0.00174493	0.00337625	-0.0016106	0.0012628
0.0124069	2010-11-27 17:30:00	0.218493	0.210662	-0.0078314	0.0124069	-0.00235644	-0.00757936	-0.0203763	-0.0113232	-0.00215866	0.0131402	0.0107401	-0.000552223	0.152872	0.0140099	0.0573034	-0.00452102	-0.00615313	0.0048011	0.00107477	0.00366541	-0.00365679	-0.00178561	0.00311638	-0.00200575	0.00238899
0.0124069	2010-11-27 18:00:00	0.219852	0.213571	-0.00628139	0.0124069	-0.0023761	-0.00779531	-0.0207544	-0.0114215	-0.00221577	0.013653	0.0109885	-0.000569895	0.155605	0.0141409	0.0583921	-0.00459951	-0.00645178	0.00490355	0.00109881	0.00367104	-0.00367893	-0.00182682	0.00275976	-0.00235921	0.000775638
0.0124069	2010-11-27 18:30:00	0.224751	0.2175	-0.0072516	0.0124069	-0.00240627	-0.00793286	-0.0210685	-0.0114969	-0.00228127	0.0141692	0.0112382	-0.000587929	0.159237	0.0142267	0.0595213	-0.0046821	-0.00677135	0.00500175	0.00112629	0.0036761	-0.00370101	-0.00186855	0.00233465	-0.00264168	0.00168204
0.0124069	2010-11-27 19:00:00	0.228235	0.22054	-0.00769431	0.0124069	-0.00242978	-0.00813622	-0.0213406	-0.0115666	-0.00234904	0.0146856	0.0114875	-0.000605865	0.161933	0.0142802	0.0606984	-0.00475911	-0.00710819	0.0050958	0.00115759	0.00368178	-0.00372303	-0.00191079	0.00187106	-0.0028282	0.00206048
0.0124069	2010-11-27 19:30:00	0.23101	0.223283	-0.00772745	0.0124069	-0.00247206	-0.00828341	-0.0215723	-0.0115799	-0.00241619	0.0151778	0.0117427	-0.000623737	0.164373	0.0143616	0.0615947	-0.00484333	-0.00745055	0.00518515	0.00119424	0.00368731	-0.00374498	-0.00195356	0.0013989	-0.00289979	0.0020289
0.0124069	2010-11-27 20:00:00	0.233785	0.227967	-0.00581861	0.0124069	-0.00249663	-0.00835782	-0.021836	-0.0115719	-0.00248029	0.015701	0.0119977	-0.000641308	0.168904	0.0143211	0.062243	-0.00493595	-0.00782045	0.00526813	0.00123494	0.00369258	-0.00376688	-0.00199685	0.000946305	-0.00284452	5.48843e-05
0.0124069	2010-11-27 20:30:00	0.238685	0.229621	-0.00906341	0.0124069	-0.00252416	-0.00851745	-0.0221056	-0.0115735	-0.00254149	0.0162541	0.012241	-0.000659158	0.170407	0.0142551	0.0628214	-0.00501555	-0.00820651	0.00535094	0.00127964	0.00369734	-0.00378871	-0.00204065	0.000538093	-0.00265808	0.00323405
0.0124069	2010-11-27 21:00:00	0.235087	0.227482	-0.0076049	0.0124069	-0.00259101	-0.00890416	-0.0223876	-0.0115986	-0.00260908	0.0168145	0.012488	-0.000677095	0.168573	0.0141708	0.0630772	-0.00508397	-0.0086091	0.00542802	0.0013287	0.00370083	-0.00381049	-0.00208497	0.000194584	-0.00234376	0.00170944
0.0124069	2010-11-27 21:30:00	0.238571	0.230527	-0.0080435	0.0124069	-0.00259365	-0.00941108	-0.0227443	-0.0115952	-0.00267071	0.0174068	0.0127364	-0.000694088	0.171911	0.0141342	0.0631547	-0.00514509	-0.00901094	0.00550065	0.00138123	0.00370326	-0.0038322	-0.00212981	-6.93277e-05	-0.00191194	0.00208148
0.0124069	2010-11-27 22:00:00	0.239222	0.230866	-0.00835565	0.0124069	-0.00253944	-0.00992883	-0.0229928	-0.011581	-0.00273155	0.0180119	0.0129828	-0.0007097	0.172205	0.0140781	0.0632089	-0.00519341	-0.00940728	0.00557017	0.00143517	0.00370447	-0.00385385	-0.00217517	-0.000244744	-0.00137926	0.00232663
0.0124069	2010-11-27 22:30:00	0.238457	0.230345	-0.00811168	0.0124069	-0.00259119	-0.0103381	-0.0230982	-0.0115655	-0.0027905	0.0186386	0.0132243	-0.00072553	0.171581	0.0140092	0.0629622	-0.00522165	-0.0097812	0.0056334	0.00149041	0.00370437	-0.00387545	-0.00222104	-0.000329009	-0.000767462	0.0020152
0.0124069	2010-11-27 23:00:00	0.236275	0.228932	-0.00734324	0.0124069	-0.0026033	-0.0108362	-0.0232322	-0.0115209	-0.00284564	0.0192635	0.0134531	-0.000740928	0.170095	0.0138759	0.0626272	-0.00522723	-0.0101323	0.00568778	0.00155066	0.00370269	-0.00389698	-0.00226742	-0.000325625	-0.000102059	0.00117884
0.0124069	2010-11-27 23:30:00	0.236927	0.229119	-0.00780804	0.0124069	-0.0025991	-0.0113015	-0.0232589	-0.0114518	-0.0028936	0.0198809	0.0136753	-0.000756707	0.169783	0.0137073	0.0624272	-0.00522153	-0.0104445	0.00573682	0.00161687	0.00369929	-0.00391845	-0.00231432	-0.000243879	0.000588989	0.00157527
0.0124069	2010-11-28	0.236162	0.228501	-0.00766082	0.0124069	-0.00257926	-0.0117039	-0.0232707	-0.0113746	-0.00294344	0.0205202	0.0138933	-0.00077287	0.168573	0.0135247	0.0621355	-0.00522141	-0.0107193	0.00577656	0.00168535	0.00369426	-0.00393986	-0.00236173	-9.81756e-05	0.00127662	0.00135922
0.0124069	2010-11-28 00:30:00	0.237521	0.229453	-0.00806726	0.0124069	-0.002584	-0.012069	-0.023352	-0.0112644	-0.00298896	0.0211866	0.0141049	-0.000789153	0.168885	0.0133826	0.0618005	-0.00520561	-0.010968	0.00580875	0.00175766	0.00368787	-0.00396122	-0.00240965	9.28629e-05	0.00193194	0.00169639
0.0124069	2010-11-28 01:00:00	0.236048	0.228788	-0.00725938	0.0124069	-0.00257452	-0.0124651	-0.0233289	-0.011133	-0.00302594	0.0218911	0.0143061	-0.000805289	0.167655	0.0132491	0.0612855	-0.0051785	-0.0112376	0.00583572	0.00183293	0.00368011	-0.00398251	-0.00245807	0.000307523	0.00252735	0.00081879
0.0124069	2010-11-28 01:30:00	0.236699	0.22751	-0.00918894	0.0124069	-0.00259557	-0.0130022	-0.0232661	-0.0109655	-0.00305871	0.0226204	0.0144948	-0.000821141	0.16617	0.0131212	0.0605642	-0.00514993	-0.0114969	0.00585679	0.00191175	0.00367037	-0.00400375	-0.00250701	0.000522297	0.0030376	0.00267818
0.0124069	2010-11-28 02:00:00	0.235226	0.225051	-0.0101747	0.0124069	-0.00259365	-0.0135265	-0.0232737	-0.0108146	-0.00308998	0.0233625	0.0146751	-0.000837596	0.163711	0.0129555	0.0598617	-0.00511421	-0.0117676	0.00586997	0.00199424	0.00365876	-0.00402493	-0.00255646	0.000713304	0.00344076	0.00359336
0.0124069	2010-11-28 02:30:00	0.230913	0.222827	-0.00808673	0.0124069	-0.00258628	-0.0140178	-0.023301	-0.0106577	-0.00311738	0.0241188	0.0148433	-0.000854244	0.161602	0.0128037	0.0591746	-0.00506999	-0.0120431	0.00587694	0.00207784	0.00364557	-0.00404605	-0.00260641	0.000857789	0.00371901	0.00143428
0.0124069	2010-11-28 03:00:00	0.227298	0.220597	-0.00670095	0.0124069	-0.00255418	-0.0144164	-0.0233075	-0.0104901	-0.00313898	0.0248826	0.015003	-0.000870693	0.159493	0.0126688	0.0585325	-0.00502577	-0.0123296	0.00588034	0.00216223	0.00363026	-0.00406711	-0.00265686	0.000935613	0.00385949	-2.30166e-05
0.0124069	2010-11-28 03:30:00	0.225807	0.219848	-0.00595987	0.0124069	-0.00251558	-0.0147286	-0.0232418	-0.010301	-0.0031594	0.0256324	0.0151474	-0.000887415	0.158888	0.0125577	0.0579184	-0.00497436	-0.0126231	0.0058771	0.00224774	0.00361398	-0.00408811	-0.00270782	0.000930665	0.00385492	-0.000836053
0.0124069	2010-11-28 04:00:00	0.2229	0.217536	-0.00536469	0.0124069	-0.0024775	-0.0148919	-0.0230475	-0.0101133	-0.00317634	0.0263426	0.0152787	-0.000904213	0.15676	0.0124522	0.0573042	-0.0049174	-0.0129482	0.00586806	0.00233519	0.0035968	-0.00410905	-0.00275928	0.00083211	0.00370417	-0.00150364
0.0124069	2010-11-28 04:30:00	0.22141	0.215341	-0.00606814	0.0124069	-0.00246803	-0.0148596	-0.0227874	-0.00995537	-0.00319138	0.0269873	0.0153959	-0.000920819	0.154962	0.0123356	0.0566233	-0.00485893	-0.0132917	0.00585151	0.00242616	0.0035788	-0.00412994	-0.00281124	0.000635376	0.00341261	-0.000873042
0.0124069	2010-11-28 05:00:00	0.219919	0.212863	-0.00705596	0.0124069	-0.00243768	-0.0146491	-0.0225172	-0.00979204	-0.0032035	0.0276025	0.0155025	-0.000936839	0.152853	0.0122568	0.0560433	-0.00480618	-0.0136906	0.0058292	0.00252127	0.00355964	-0.00415077	-0.00286369	0.000342793	0.00299228	4.14899e-05
0.0124069	2010-11-28 05:30:00	0.21772	0.210723	-0.00699685	0.0124069	-0.00239469	-0.0144106	-0.022257	-0.00961129	-0.00321242	0.0282466	0.0155993	-0.00095307	0.151312	0.0121292	0.0555021	-0.00475492	-0.0141785	0.00580242	0.0026205	0.00353966	-0.00417154	-0.00291665	-3.61744e-05	0.00246163	-9.13431e-05
0.0124069	2010-11-28 06:00:00	0.215521	0.208566	-0.00695499	0.0124069	-0.00233767	-0.0142964	-0.0219803	-0.00941359	-0.0032169	0.028898	0.0156914	-0.000969359	0.150101	0.0119466	0.0549933	-0.00470785	-0.0147545	0.00576675	0.00272191	0.00351898	-0.00419226	-0.0029701	-0.000485171	0.00184506	-0.000207369
0.0124069	2010-11-28 06:30:00	0.211906	0.206005	-0.00590054	0.0124069	-0.00230732	-0.0144453	-0.0216633	-0.00921291	-0.00321002	0.0296039	0.0157792	-0.000985107	0.14889	0.0116799	0.0545421	-0.0046566	-0.015412	0.00572322	0.0028219	0.00349713	-0.00421292	-0.00302405	-0.000981676	0.00117187	-0.00133642
0.0124069	2010-11-28 07:00:00	0.208999	0.203232	-0.00576661	0.0124069	-0.00226697	-0.0148563	-0.0212948	-0.00904096	-0.00320026	0.030366	0.0158657	-0.00100085	0.147699	0.0114043	0.0541279	-0.00460958	-0.016107	0.00567904	0.00292206	0.0034738	-0.00423352	-0.00307849	-0.0014982	0.000474938	-0.0015454
0.0124069	2010-11-28 07:30:00	0.207508	0.199429	-0.00807912	0.0124069	-0.00222732	-0.0154882	-0.0209178	-0.0088824	-0.00319314	0.0310927	0.0159551	-0.00101675	0.145883	0.0112299	0.0535012	-0.00456836	-0.016835	0.0056231	0.0030197	0.00344922	-0.00425406	-0.00313342	-0.00200391	-0.000211012	0.000691642
0.0124069	2010-11-28 08:00:00	0.203185	0.198009	-0.00517636	0.0124069	-0.00218398	-0.0158597	-0.0205392	-0.00874874	-0.00317932	0.0318698	0.0160369	-0.00103248	0.146176	0.0111017	0.0527366	-0.00452973	-0.0175741	0.00556631	0.00311891	0.00342413	-0.00427455	-0.00318883	-0.00246655	-0.000851462	-0.00228703
0.0124069	2010-11-28 08:30:00	0.196738	0.192822	-0.00391561	0.0124069	-0.00213924	-0.0161992	-0.0201878	-0.00868167	-0.0031598	0.0325976	0.016102	-0.00104791	0.142837	0.0110721	0.0516895	-0.00447975	-0.0183058	0.00550872	0.00321973	0.00339817	-0.00429499	-0.00324474	-0.00285458	-0.00141425	-0.00362412
0.0124069	2010-11-28 09:00:00	0.193123	0.187655	-0.00546755	0.0124069	-0.00213924	-0.0164142	-0.0198197	-0.00864391	-0.00313636	0.0333375	0.0161517	-0.00106333	0.139224	0.0110608	0.0505916	-0.0044254	-0.0189978	0.00545286	0.0033258	0.00337161	-0.00431537	-0.00330113	-0.00313938	-0.00187174	-0.00214895
0.0124069	2010-11-28 09:30:00	0.187384	0.183287	-0.00409647	0.0124069	-0.00208959	-0.0168853	-0.0195259	-0.00866476	-0.0031109	0.0341072	0.0161791	-0.00107858	0.136141	0.0110581	0.0497666	-0.00435415	-0.0196465	0.00539837	0.00343511	0.00334403	-0.00433569	-0.00335801	-0.00329729	-0.00220277	-0.00359722
0.0124069	2010-11-28 10:00:00	0.18306	0.179516	-0.00354416	0.0124069	-0.00202274	-0.0174189	-0.0192118	-0.00868133	-0.00308091	0.0349144	0.0162098	-0.00109288	0.133171	0.0110075	0.0491307	-0.00428722	-0.0202651	0.00534637	0.00355222	0.00331539	-0.00435596	-0.00341537	-0.00331138	-0.00239427	-0.00422717
0.0124069	2010-11-28 10:30:00	0.182986	0.17923	-0.00375578	0.0124069	-0.00196468	-0.0180667	-0.0188515	-0.00866011	-0.00304837	0.0357051	0.0162361	-0.0011076	0.133152	0.0108758	0.0489216	-0.00422301	-0.0209255	0.00528965	0.00366916	0.00328563	-0.00437617	-0.0034732	-0.00317287	-0.00244228	-0.00409359
0.0124069	2010-11-28 11:00:00	0.182911	0.178243	-0.00466769	0.0124069	-0.00190677	-0.0187395	-0.0184356	-0.00860975	-0.00300819	0.0365137	0.0162567	-0.00112191	0.13196	0.0106551	0.0488936	-0.00415619	-0.0215779	0.00523415	0.00378629	0.00325456	-0.00439632	-0.00353152	-0.00288189	-0.00235234	-0.00326016
0.0124069	2010-11-28 11:30:00	0.184252	0.178928	-0.00532398	0.0124069	-0.0019187	-0.0193546	-0.0179283	-0.00850151	-0.00296514	0.037352	0.016275	-0.00113627	0.132272	0.0103814	0.0487199	-0.00410796	-0.0222758	0.00517379	0.00390604	0.00322282	-0.00441643	-0.00359032	-0.00244773	-0.00213913	-0.00268276
0.0124069	2010-11-28 12:00:00	0.183469	0.180122	-0.00334736	0.0124069	-0.0019087	-0.0199055	-0.0175584	-0.00834135	-0.00292062	0.0381878	0.0162826	-0.00115161	0.132877	0.0100456	0.0485461	-0.00407936	-0.0228891	0.00511339	0.00402728	0.00318946	-0.00443648	-0.00364959	-0.0018884	-0.00182542	-0.0047387
0.0124069	2010-11-28 12:30:00	0.185519	0.179151	-0.00636733	0.0124069	-0.00192519	-0.0204317	-0.0173131	-0.00816007	-0.00287704	0.0390244	0.0162794	-0.00116698	0.131611	0.00970279	0.0479565	-0.00405112	-0.0234236	0.00504944	0.00415207	0.00315387	-0.00445647	-0.00370933	-0.00122959	-0.00144031	-0.00179847
0.0124069	2010-11-28 13:00:00	0.181904	0.177865	-0.00403831	0.0124069	-0.00195852	-0.0209121	-0.0172584	-0.00794896	-0.00283049	0.0398362	0.0162607	-0.00118192	0.130456	0.00932482	0.0470336	-0.0040352	-0.0239404	0.00498148	0.00428095	0.00311646	-0.00447641	-0.00376954	-0.000503145	-0.00101698	-0.00420765
0.0124069	2010-11-28 13:30:00	0.179705	0.174772	-0.00493326	0.0124069	-0.0019545	-0.0213606	-0.0173757	-0.00776483	-0.00278301	0.0406331	0.0162286	-0.00119665	0.127685	0.00899719	0.0459386	-0.00399668	-0.0244234	0.00490861	0.00441278	0.00307747	-0.0044963	-0.00383023	0.00025496	-0.000590118	-0.00339326
0.0124069	2010-11-28 14:00:00	0.177506	0.170307	-0.0071986	0.0124069	-0.00195835	-0.021746	-0.0174569	-0.00756427	-0.00272845	0.0414039	0.0161798	-0.00121105	0.123798	0.00873991	0.0444681	-0.00395226	-0.024894	0.0048328	0.00454552	0.00303773	-0.00451613	-0.00389138	0.00100683	-0.000193212	-0.00120891
0.0124069	2010-11-28 14:30:00	0.173891	0.166033	-0.00785744	0.0124069	-0.00193362	-0.0220656	-0.0175677	-0.00736535	-0.00267694	0.042167	0.0161153	-0.0012253	0.120128	0.00853876	0.0429948	-0.00388499	-0.0254031	0.00475698	0.00468082	0.00299718	-0.00453591	-0.00395299	0.00171501	0.000143988	-0.000631466
0.0124069	2010-11-28 15:00:00	0.168152	0.160752	-0.00739997	0.0124069	-0.00187554	-0.0223044	-0.0175519	-0.00716762	-0.00262903	0.0429241	0.0160379	-0.00123871	0.115579	0.0083393	0.0413864	-0.00379213	-0.0259883	0.00468063	0.00481794	0.00295541	-0.00455564	-0.00401507	0.00234471	0.000397693	-0.00117074
0.0124069	2010-11-28 15:30:00	0.163121	0.155931	-0.00718957	0.0124069	-0.00183853	-0.022536	-0.0173581	-0.00697359	-0.00258743	0.0437324	0.0159453	-0.00125118	0.11136	0.00811453	0.0399752	-0.00368652	-0.0266072	0.00460296	0.0049544	0.00291288	-0.00457531	-0.00407761	0.00286589	0.000551746	-0.00146335
0.0124069	2010-11-28 16:00:00	0.159506	0.150504	-0.00900116	0.0124069	-0.00178168	-0.0228187	-0.0170874	-0.00677674	-0.00255206	0.0445673	0.0158456	-0.00126345	0.106499	0.00791073	0.0387981	-0.00356675	-0.0272805	0.00452306	0.0050938	0.00286928	-0.00459493	-0.00414062	0.00325486	0.000598619	0.000265616
0.0124069	2010-11-28 16:30:00	0.156599	0.147602	-0.00899698	0.0124069	-0.00172957	-0.0231196	-0.0166721	-0.00656498	-0.00252211	0.045461	0.0157354	-0.00127562	0.104097	0.00772234	0.0377605	-0.00345147	-0.0279615	0.00444146	0.00523289	0.00282478	-0.0046145	-0.00420407	0.00349555	0.000539686	0.00017841
0.0124069	2010-11-28 17:00:00	0.155108	0.145351	-0.00975634	0.0124069	-0.00167992	-0.0234064	-0.016224	-0.00637007	-0.00249494	0.0464342	0.0156172	-0.00128837	0.102281	0.00757323	0.0368843	-0.00334313	-0.028612	0.00435852	0.00537227	0.00278007	-0.00463401	-0.00426799	0.00358019	0.000384772	0.000854339
0.0124069	2010-11-28 17:30:00	0.151493	0.14183	-0.00966247	0.0124069	-0.00165588	-0.023777	-0.0157766	-0.00617473	-0.00247278	0.0474091	0.0154862	-0.00130088	0.0995661	0.00743278	0.035963	-0.00324055	-0.0292321	0.00427555	0.00551136	0.00273501	-0.00465348	-0.00433235	0.00350945	0.000151043	0.000676642
0.0124069	2010-11-28 18:00:00	0.147878	0.138063	-0.0098148	0.0124069	-0.00162379	-0.0240827	-0.0153789	-0.00599778	-0.00244755	0.0482898	0.0153432	-0.00131366	0.0968327	0.00732582	0.0350588	-0.00314656	-0.0298191	0.00419128	0.00565165	0.00268939	-0.00467289	-0.00439717	0.00329213	-0.000138619	0.000744734
0.0124069	2010-11-28 18:30:00	0.142847	0.134298	-0.00854881	0.0124069	-0.00157781	-0.0241735	-0.0150169	-0.00582246	-0.00242053	0.0491823	0.015187	-0.00132744	0.0940993	0.00720513	0.0342105	-0.00306115	-0.0304732	0.00410852	0.00579497	0.00264407	-0.00469225	-0.00446244	0.00294432	-0.000457584	-0.000605882
0.0124069	2010-11-28 19:00:00	0.141356	0.13153	-0.00982599	0.0124069	-0.00152114	-0.0241696	-0.0146744	-0.00565412	-0.00239294	0.049985	0.0150229	-0.00133973	0.0922834	0.00708131	0.0335359	-0.00298851	-0.031086	0.0040304	0.00594085	0.0025985	-0.00471156	-0.00452815	0.00248829	-0.000777614	0.000586274
0.0124069	2010-11-28 19:30:00	0.139865	0.128359	-0.0115056	0.0124069	-0.00146886	-0.0241954	-0.0143112	-0.00550121	-0.00236606	0.050791	0.014845	-0.00135139	0.0901741	0.00692833	0.0328938	-0.00291872	-0.0317148	0.00395293	0.00608636	0.00255334	-0.00473082	-0.00459431	0.00195103	-0.00107096	0.00218048
0.0124069	2010-11-28 20:00:00	0.136958	0.126125	-0.0108327	0.0124069	-0.00142412	-0.0243633	-0.0138816	-0.0053295	-0.00234069	0.0515646	0.0146575	-0.00136269	0.0889823	0.00678909	0.0323976	-0.00285457	-0.032376	0.00387787	0.00623394	0.00250854	-0.00475003	-0.00466091	0.00136264	-0.00131229	0.00142171
0.0124069	2010-11-28 20:30:00	0.136175	0.12334	-0.012835	0.0124069	-0.00137675	-0.0243494	-0.0134395	-0.00518269	-0.00231612	0.0522868	0.0144697	-0.00137401	0.0871288	0.00662624	0.0318501	-0.002792	-0.033025	0.00380028	0.00638471	0.00246485	-0.00476919	-0.00472796	0.000754636	-0.00148025	0.00333788
[truncated: 4,471 more rows]

## Sheet: DATA
DATE-TIME	WL_UE-20n1-CFC-20-7	DATE-TIME	Q_ER-20-7	DATE-TIME	WL_PM-3-1-m	DATE-TIME	B_PM-3-1-m
2010-11-01 00:15:00	-0.00070805	2010-11-23 23:59:59	0	2010-11-01	0	2010-11-01	0
[truncated: 17,375 more rows]
