# Supplementary material for: Detecting Drawdowns Masked by Environmental Stresses with Water-Level Models
Source: Ground Water. 2013 Mar 7;51(3):322–32. doi: 10.1111/gwat.12042 (PMC3675638; doi:10.1111/gwat.12042)
Supplement: Supplementary file 2 [file gwat0051-0322-SD2.zip › HypotheticalModel/WLM/WL_UE-20n1-CHZ-x0_WLM.xlsx]

## Sheet: CONTROL
	Transform	TIDEcomponent	Unique Selected Series	Altitudes			RETURNdataFROMactivePAGE
	SLOPE+OFFSET	GRAVITY	Q_ER-20-7	0
	SERIES	DRY	WL_PM-3-1-m	1000		ThisIsAnArchiveWLMbook
	THEIS	TILT	B_PM-3-1-m	2000
	TIDE			3000
	STEP			4000
	AIR-LAG			6000
	GAMMA			8000
				10000
				12000

## Sheet: WLmodel
	RMS =	0.00362031						VIEW:	DD-WL_UE-20n1-CHZ-x0
RMS Expected:	0.003		Maximum:	0.00759984					SeriesSEEfileNAME:	SeriesSee.V1.00.xlam
Max Iter:	30		Minimum:	-0.211952					SourceBOOK:	rerun_test.xlsm
Time Begin:	2010-11-01		Average:	-0.0692103					PESTmodule:	SSmodule_WLmodel.SerSee
Time End:	2011-03-02		Std. Dev.:	0.0536993
Interval:	0:30:00		Count:	5808
Measured:	WL_UE-20n1-CHZ-x0
Transform	Time Series	Coeff.1	Est	Coeff.2	Est	Coeff.3	Coeff.4	Coeff.5
Slope+Offset		0	fixed	0.00918989	none
SERIES	WL_PM-3-1-m	-0.00952474	none	0.0623675	none	0
SERIES	WL_PM-3-1-m	0.806083	none	-0.00342436	none	0.04167
SERIES	WL_PM-3-1-m	-0.114446	none	-0.0952691	none	0.08333
SERIES	WL_PM-3-1-m	0.558556	none	0.0166724	none	0.125
SERIES	WL_PM-3-1-m	-0.198353	none	-0.553218	none	0.25
SERIES	WL_PM-3-1-m	0.444771	none	-0.463673	none	0.5
SERIES	WL_PM-3-1-m	-0.595283	none	-0.0190233	none	1
SERIES	WL_PM-3-1-m	0.0462644	none	-2.29024	none	2
SERIES	B_PM-3-1-m	-0.517301	none	-0.00567307	none	0
SERIES	B_PM-3-1-m	0.171615	none	-0.00394609	none	0.04167
SERIES	B_PM-3-1-m	0.248804	none	-0.0123546	none	0.08333
SERIES	B_PM-3-1-m	0.239629	none	0.0277676	none	0.125
SERIES	B_PM-3-1-m	-0.175321	none	-0.078803	none	0.25
SERIES	B_PM-3-1-m	0.355724	none	-0.178703	none	0.5
SERIES	B_PM-3-1-m	-0.572437	none	0.00382367	none	1
SERIES	B_PM-3-1-m	0.0323399	none	0.703278	none	2
THEIS	Q_ER-20-7	2481.07	log	0.0576342	log	1500	-1
THEIS	Q_ER-20-7	1161.87	log	0.00320911	log	1500	-1
TIDE	GRAVITY	3.9355e-05	none	0.110644	none	36	-114	5000
TIDE	DRY	-3.43297e-05	none	0.0291916	none	36	-114	5000

## Sheet: Series
22
DD-WL_UE-20n1-CHZ-x0	DATE-TIME	MEASURED	SYNTHETIC	DIFFERENCES	Slope+Offset	WL_PM-3-1-M-Avg0.000	WL_PM-3-1-M-Avg0.042	WL_PM-3-1-M-Avg0.083	WL_PM-3-1-M-Avg0.125	WL_PM-3-1-M-Avg0.250	WL_PM-3-1-M-Avg0.500	WL_PM-3-1-M-Avg1.000	WL_PM-3-1-M-Avg2.000	B_PM-3-1-M-Avg0.000	B_PM-3-1-M-Avg0.042	B_PM-3-1-M-Avg0.083	B_PM-3-1-M-Avg0.125	B_PM-3-1-M-Avg0.250	B_PM-3-1-M-Avg0.500	B_PM-3-1-M-Avg1.000	B_PM-3-1-M-Avg2.000	THEIS:Q_ER-20-7_022	THEIS:Q_ER-20-7_023	GRAVITYTIDE024	DRYTIDE025	DD-WL_UE-20n1-CHZ-x0
-0.000114718	2010-11-01 00:15:00	-0.0007081	-0.000593382	0.000114718	0.00918989	2.02226e-05	-0.000223654	-0.000361809	-0.000274989	-0.012334	0.00267298	0.00459246	0.000350639	-0.00182582	0.000383025	0.000589569	0.000575204	0.00103015	-0.000377788	-0.00204596	0.000830338	0	0	-0.00105486	-0.00232901	-0.000114718
-0.00102191	2010-11-01 00:45:00	-0.0014161	-0.000394192	0.00102191	0.00918989	3.3762e-05	-0.000605603	-0.000280466	-0.00088574	-0.0118941	0.00233751	0.00508969	0.000338373	-0.000942191	0.000336255	0.000538714	0.000560133	0.000823744	-9.88245e-05	-0.00253328	0.000838284	0	0	-0.00128855	-0.00195178	-0.00102191
-0.00200777	2010-11-01 01:30:00	-0.0028322	-0.000824428	0.00200777	0.00918989	6.08398e-05	-0.00130671	-0.000158453	-0.00180187	-0.0112344	0.00183431	0.00583555	0.000319973	-0.000749589	0.00030401	0.00046243	0.000572639	0.000514132	0.00031962	-0.00326425	0.000850203	0	0	-0.00143852	-0.00113428	-0.00200777
0.000246077	2010-11-01 02:00:00	-0.0014161	-0.00166218	-0.000246077	0.00918989	7.43793e-05	-0.0021988	-7.71108e-05	-0.00256538	-0.0107945	0.00149884	0.00633279	0.000307706	-0.00105736	0.00032137	0.000469674	0.000678109	0.000307724	0.000598584	-0.00375157	0.000858149	0	0	-0.00139948	-0.000455177	0.000246077
0.000222121	2010-11-01 02:30:00	-0.0021242	-0.00234632	-0.000222121	0.00918989	0.000108054	-0.00345645	4.23152e-06	-0.00361593	-0.0103547	0.00116337	0.00683002	0.000295439	-0.00105736	0.000428015	0.00057064	0.000901582	0.000101315	0.000877547	-0.00423888	0.000866094	0	0	-0.00125419	0.000294961	0.000222121
-0.000392961	2010-11-01 03:00:00	-0.0042483	-0.00385534	0.000392961	0.00918989	0.000141902	-0.00480959	8.55738e-05	-0.00497799	-0.00991482	0.000827905	0.00732726	0.000283172	-0.00169173	0.000498169	0.00068107	0.00124062	-0.000105093	0.00115651	-0.0047262	0.00087404	0	0	-0.00101465	0.00107863	-0.000392961
0.000199923	2010-11-01 03:30:00	-0.0049564	-0.00515632	-0.000199923	0.00918989	0.000189203	-0.00656102	0.000166916	-0.00657207	-0.00947498	0.000492437	0.0078245	0.000270906	-0.00172949	0.000626783	0.000832892	0.00163997	-0.000311502	0.00143547	-0.00521352	0.000881986	0	0	-0.000699099	0.0018544	0.000199923
8.20035e-05	2010-11-01 04:00:00	-0.0070805	-0.0071625	-8.20035e-05	0.00918989	0.000216453	-0.0087271	0.000269228	-0.00822108	-0.00903513	0.000156969	0.00832173	0.000258639	-0.00221097	0.000812092	0.00112383	0.00204937	-0.00051791	0.00171444	-0.00570083	0.000889932	0	0	-0.00033101	0.00257896	8.20035e-05
-0.000402763	2010-11-01 04:30:00	-0.0106208	-0.010218	0.000402763	0.00918989	0.000236761	-0.0117362	0.000425343	-0.00998618	-0.00859529	-0.000178499	0.00881897	0.000246372	-0.0032306	0.00120928	0.00156733	0.00256423	-0.000724318	0.0019934	-0.00618815	0.000897878	0	0	6.23286e-05	0.0032094	-0.000402763
1.76764e-05	2010-11-01 05:00:00	-0.014161	-0.0141787	-1.76764e-05	0.00918989	0.000270609	-0.0148545	0.000605393	-0.0118367	-0.00815544	-0.000513967	0.0093162	0.000234105	-0.00513383	0.00167698	0.00215142	0.00314192	-0.000930727	0.00227236	-0.00667547	0.000905824	0	0	0.000451526	0.00370574	1.76764e-05
-0.000420459	2010-11-01 05:30:00	-0.0177013	-0.0172808	0.000420459	0.00918989	0.000297601	-0.0176072	0.000839881	-0.0135834	-0.0077156	-0.000849435	0.00981344	0.000221839	-0.00644037	0.00208055	0.00273152	0.00373973	-0.00114212	0.00255133	-0.00716278	0.00091377	0	0	0.000807013	0.00403351	-0.000420459
0.000996043	2010-11-01 06:00:00	-0.0184093	-0.0194053	-0.000996043	0.00918989	0.000311227	-0.0200407	0.00113537	-0.0151407	-0.00727575	-0.0011849	0.0103107	0.000209572	-0.00697849	0.00245188	0.00335523	0.00426974	-0.00138755	0.00283029	-0.0076501	0.000921716	0	0	0.00110105	0.00416626	0.000996043
0.000373228	2010-11-01 06:30:00	-0.0219496	-0.0223228	-0.000373228	0.00918989	0.000318168	-0.0222369	0.00150564	-0.0163133	-0.00683591	-0.00152037	0.0108079	0.000197305	-0.00851733	0.0028186	0.00389394	0.00474196	-0.00167149	0.00310925	-0.00813741	0.000929662	0	0	0.00130973	0.00408776	0.000373228
-7.41487e-05	2010-11-01 07:00:00	-0.0247818	-0.0247077	7.41487e-05	0.00918989	0.000318168	-0.0243048	0.00192251	-0.0172538	-0.00639606	-0.00185584	0.0113052	0.000185039	-0.00968984	0.00326433	0.0044526	0.0052217	-0.00197624	0.00338822	-0.00862473	0.000937608	0	0	0.0014147	0.00379375	-7.41487e-05
-0.000160008	2010-11-01 07:30:00	-0.0269059	-0.0267459	0.000160008	0.00918989	0.000324852	-0.0257835	0.00231904	-0.0179377	-0.00595622	-0.00219131	0.0118024	0.000172772	-0.0109587	0.00363707	0.00505014	0.00568392	-0.00229695	0.00366718	-0.00911205	0.000945553	0	0	0.00140471	0.003293	-0.000160008
-0.000931964	2010-11-01 08:00:00	-0.0290301	-0.0280981	0.000931964	0.00918989	0.000318082	-0.0265938	0.00270477	-0.0183529	-0.00551637	-0.00252678	0.0122996	0.000160505	-0.0119386	0.00397049	0.00554272	0.00608329	-0.00262376	0.00394614	-0.00959936	0.000953914	0	0	0.00127652	0.00260753	-0.000931964
-0.000618343	2010-11-01 08:30:00	-0.0297381	-0.0291198	0.000618343	0.00918989	0.000311485	-0.0270059	0.0030295	-0.0183956	-0.00507653	-0.00286224	0.0127969	0.000148238	-0.0128033	0.00423516	0.00597573	0.00639983	-0.00297114	0.00422511	-0.0100867	0.000962477	0	0	0.00103544	0.00177189	-0.000618343
-0.000982497	2010-11-01 09:00:00	-0.0304462	-0.0294637	0.000982497	0.00918989	0.000291176	-0.0269267	0.00331419	-0.018084	-0.00463669	-0.00319771	0.0132941	0.000135972	-0.0134189	0.00451295	0.0063833	0.00657823	-0.00332663	0.00450407	-0.010574	0.000970379	0	0	0.000695138	0.000831514	-0.000982497
-0.000201727	2010-11-01 09:30:00	-0.0304462	-0.0302445	0.000201727	0.00918989	0.000264185	-0.0267822	0.00356054	-0.0174426	-0.00419684	-0.00353318	0.0137913	0.000123705	-0.0144385	0.00473936	0.00672657	0.0066009	-0.00366391	0.00478303	-0.0110613	0.000977535	0	0	0.000276901	-0.000159901	-0.000201727
-0.000746035	2010-11-01 10:00:00	-0.0304462	-0.0297002	0.000746035	0.00918989	0.000230423	-0.0259856	0.00371242	-0.0165631	-0.003757	-0.00386865	0.0142886	0.000111438	-0.014784	0.00495302	0.00702446	0.00651556	-0.00393027	0.005062	-0.0115486	0.000984729	0	0	-0.0001917	-0.00114373	-0.000746035
-0.00199861	2010-11-01 10:30:00	-0.0311542	-0.0291556	0.00199861	0.00918989	0.000210028	-0.0246625	0.00379969	-0.0154393	-0.00331715	-0.00420412	0.0147858	9.91715e-05	-0.0154561	0.00496507	0.00714509	0.00628961	-0.00411847	0.00534096	-0.0120359	0.000991681	0	0	-0.000678639	-0.00206033	-0.00199861
-0.001615	2010-11-01 11:00:00	-0.028322	-0.026707	0.001615	0.00918989	0.00018295	-0.0225455	0.00382299	-0.0141323	-0.00287731	-0.00453958	0.015283	8.69048e-05	-0.0147254	0.00479748	0.00698203	0.00594551	-0.00426293	0.0056124	-0.0125233	0.000998871	0	0	-0.00114963	-0.00285317	-0.001615
-0.00240246	2010-11-01 11:30:00	-0.0261979	-0.0237954	0.00240246	0.00918989	0.000169238	-0.020333	0.00380202	-0.012807	-0.00243746	-0.00487505	0.0157803	7.4638e-05	-0.0134755	0.00445698	0.00665369	0.00554112	-0.00435229	0.00586512	-0.0130106	0.0010059	0	0	-0.00157053	-0.00347294	-0.00240246
-0.00240537	2010-11-01 12:00:00	-0.0233657	-0.0209603	0.00240537	0.00918989	0.000155786	-0.0180414	0.00372004	-0.0116588	-0.00199762	-0.00521052	0.0162775	6.23713e-05	-0.0123992	0.00411364	0.00617604	0.00517941	-0.00436775	0.00611691	-0.0134979	0.00101226	0	0	-0.00190977	-0.00388119	-0.00240537
-0.0017587	2010-11-01 12:30:00	-0.0205335	-0.0187748	0.0017587	0.00918989	0.000162469	-0.0160852	0.00355673	-0.0108039	-0.00155777	-0.00554599	0.0167748	5.01046e-05	-0.0116497	0.00374657	0.0056326	0.00489804	-0.00434307	0.00636165	-0.0139852	0.00101711	0	0	-0.00214064	-0.00405325	-0.0017587
-0.00323649	2010-11-01 13:00:00	-0.0191174	-0.0158809	0.00323649	0.00918989	0.000169238	-0.0145274	0.00331504	-0.0103032	-0.00111793	-0.00588146	0.0172705	3.78379e-05	-0.0100542	0.00345992	0.00521157	0.0047046	-0.00428934	0.006605	-0.0144683	0.0010208	0	0	-0.00224323	-0.00398016	-0.00323649
-0.00423916	2010-11-01 13:30:00	-0.0191174	-0.0148782	0.00423916	0.00918989	0.000182692	-0.0138453	0.00301658	-0.0101567	-0.000678084	-0.00621692	0.0177444	2.55711e-05	-0.00974645	0.00327107	0.00491842	0.00458651	-0.00421107	0.00683444	-0.0149427	0.00102485	0	0	-0.00220592	-0.00366945	-0.00423916
-0.00444682	2010-11-01 14:00:00	-0.0191174	-0.0146706	0.00444682	0.00918989	0.000202914	-0.013878	0.00269778	-0.0104561	-0.00023824	-0.00655239	0.0181965	1.33044e-05	-0.00984275	0.00323741	0.00472151	0.00463163	-0.00411846	0.00707001	-0.0154033	0.00102861	0	0	-0.0020263	-0.00314462	-0.00444682
-0.0066547	2010-11-01 14:30:00	-0.0212415	-0.0145868	0.0066547	0.00918989	0.000229906	-0.0144836	0.00240356	-0.0112258	0.000201605	-0.00688786	0.0186296	1.03769e-06	-0.00972758	0.00323883	0.00469135	0.00482244	-0.00400902	0.0073193	-0.0158583	0.00103266	0	0	-0.00171141	-0.00244343	-0.0066547
-0.00705436	2010-11-01 15:00:00	-0.0219496	-0.0148952	0.00705436	0.00918989	0.000270523	-0.0154712	0.00217395	-0.0124351	0.00064145	-0.00722333	0.0190345	-1.1229e-05	-0.00972758	0.00325477	0.00472476	0.00515393	-0.00390058	0.00758547	-0.0162996	0.00103656	0	0	-0.00127732	-0.00161514	-0.00705436
-0.00685828	2010-11-01 15:30:00	-0.0226576	-0.0157993	0.00685828	0.00918989	0.000311141	-0.0169852	0.00202927	-0.0140109	0.00108129	-0.0075588	0.0194255	-2.34958e-05	-0.00993905	0.00335539	0.00483771	0.00561354	-0.00381595	0.00785507	-0.0167398	0.00104004	0	0	-0.000748148	-0.000716854	-0.00685828
-0.00842263	2010-11-01 16:00:00	-0.0261979	-0.0177753	0.00842263	0.00918989	0.000358527	-0.0193423	0.00198627	-0.0159532	0.00152114	-0.00789426	0.0198101	-3.57625e-05	-0.0105546	0.00360058	0.0051279	0.00618114	-0.00379614	0.00813311	-0.0171867	0.00104278	0	0	-0.000154448	0.000190659	-0.00842263
-0.00892737	2010-11-01 16:30:00	-0.0297381	-0.0208107	0.00892737	0.00918989	0.000405915	-0.0223677	0.00202758	-0.0181275	0.00196098	-0.00822973	0.0201968	-4.80292e-05	-0.0118045	0.00403284	0.00564695	0.00678648	-0.00385535	0.00843898	-0.017625	0.00104466	0	0	0.000468744	0.00104731	-0.00892737
-0.00837075	2010-11-01 17:00:00	-0.0332784	-0.0249077	0.00837075	0.00918989	0.000433165	-0.0260125	0.00215022	-0.0203445	0.00240585	-0.0085652	0.0205704	-6.02959e-05	-0.0137078	0.00460719	0.00636217	0.00742194	-0.00398785	0.00871959	-0.0180178	0.00104572	0	0	0.00108419	0.00179792	-0.00837075
-0.00820515	2010-11-01 17:30:00	-0.0375267	-0.0293215	0.00820515	0.00918989	0.000460156	-0.0298319	0.00234107	-0.0225371	0.00288897	-0.00890067	0.0209214	-7.25627e-05	-0.0157261	0.0051904	0.00716239	0.00804487	-0.00416646	0.00899513	-0.0183776	0.00104581	0	0	0.00165482	0.00239594	-0.00820515
-0.00873586	2010-11-01 18:00:00	-0.041775	-0.0330391	0.00873586	0.00918989	0.000487235	-0.0333949	0.0026336	-0.0245402	0.00338961	-0.00921694	0.0212478	-8.48294e-05	-0.0170913	0.0056907	0.00791471	0.00861003	-0.00440341	0.00926269	-0.018731	0.00104464	0	0	0.00214608	0.00280646	-0.00873586
-0.00814464	2010-11-01 18:30:00	-0.0446072	-0.0364626	0.00814464	0.00918989	0.00050086	-0.0363059	0.00301764	-0.0263113	0.00388143	-0.00951072	0.0215764	-9.70961e-05	-0.0183978	0.00604148	0.00852171	0.00909987	-0.00468449	0.00953136	-0.019095	0.00104282	0	0	0.00252805	0.00300821	-0.00814464
-0.00811335	2010-11-01 19:00:00	-0.0467313	-0.038618	0.00811335	0.00918989	0.000514485	-0.038644	0.00348958	-0.0277098	0.0043507	-0.00978813	0.0219123	-0.000109363	-0.0188793	0.00635293	0.00902627	0.00952189	-0.0049946	0.00980142	-0.0194644	0.00104028	0	0	0.00277727	0.00299457	-0.00811335
-0.00716247	2010-11-01 19:30:00	-0.0481474	-0.0409849	0.00716247	0.00918989	0.000514571	-0.0405536	0.00401829	-0.0286502	0.00478736	-0.0100559	0.022262	-0.00012163	-0.0199555	0.00664205	0.00947598	0.00987355	-0.00533376	0.0100669	-0.0198335	0.00103705	0	0	0.00287811	0.00277349	-0.00716247
-0.00656148	2010-11-01 20:00:00	-0.0495635	-0.043002	0.00656148	0.00918989	0.000507801	-0.0422233	0.00451587	-0.029212	0.00519962	-0.0103108	0.0226204	-0.000133896	-0.0209166	0.00698857	0.00993293	0.010175	-0.00568762	0.0103156	-0.0201867	0.00103318	0	0	0.00282369	0.00236644	-0.00656148
-0.0062736	2010-11-01 20:30:00	-0.0509796	-0.044706	0.0062736	0.00918989	0.00048758	-0.0432082	0.0049626	-0.0293585	0.00554852	-0.0105591	0.0229686	-0.000146163	-0.0220891	0.00728691	0.0103707	0.0104086	-0.00604722	0.0105445	-0.020517	0.00102872	0	0	0.00261619	0.00180646	-0.0062736
-0.0069911	2010-11-01 21:00:00	-0.0523957	-0.0454046	0.0069911	0.00918989	0.000467271	-0.0435084	0.00534474	-0.0291324	0.00580719	-0.0108203	0.0233168	-0.00015843	-0.0227235	0.00751509	0.0107274	0.0106071	-0.00639073	0.0107612	-0.0208337	0.00102392	0	0	0.00226672	0.00113565	-0.0069911
-0.00786225	2010-11-01 21:30:00	-0.0531038	-0.0452415	0.00786225	0.00918989	0.000460329	-0.0428701	0.00563896	-0.0286254	0.00594928	-0.0110944	0.0236555	-0.000170696	-0.0230313	0.00761466	0.0109537	0.0106925	-0.0067072	0.0110086	-0.0211213	0.00101868	0	0	0.00179458	0.000402119	-0.00786225
-0.00741293	2010-11-01 22:00:00	-0.0516877	-0.0442748	0.00741293	0.00918989	0.000440106	-0.0415961	0.00588594	-0.0277703	0.00598239	-0.0113783	0.023976	-0.000182963	-0.023069	0.00764974	0.0110602	0.0107177	-0.00698839	0.0112764	-0.0213638	0.00101285	0	0	0.00122615	-0.000343161	-0.00741293
-0.00790668	2010-11-01 22:30:00	-0.0509796	-0.0430729	0.00790668	0.00918989	0.000413028	-0.0401638	0.00606112	-0.0267564	0.00594158	-0.0116653	0.0242572	-0.00019523	-0.0230501	0.00770537	0.0111579	0.0106976	-0.00720402	0.0115733	-0.0215855	0.00100672	0	0	0.000593346	-0.00104959	-0.00790668
-0.00775059	2010-11-01 23:00:00	-0.0502716	-0.042521	0.00775059	0.00918989	0.000392806	-0.0387152	0.00613462	-0.0256082	0.00580049	-0.0119875	0.0245312	-0.000207497	-0.0235505	0.00772734	0.0111673	0.0106223	-0.00737266	0.0118799	-0.0217877	0.00100049	0	0	-6.82076e-05	-0.00166995	-0.00775059
-0.00772056	2010-11-01 23:30:00	-0.0488555	-0.0411349	0.00772056	0.00918989	0.000372411	-0.0371083	0.00610285	-0.0244967	0.00560056	-0.0123392	0.0247819	-0.000219763	-0.0232616	0.00770537	0.0111539	0.0105168	-0.00749905	0.012213	-0.0219567	0.000993907	0	0	-0.000721212	-0.00216304	-0.00772056
-0.00927296	2010-11-02	-0.0488555	-0.0395825	0.00927296	0.00918989	0.000358872	-0.0353569	0.00596644	-0.0234951	0.00535931	-0.0126778	0.0250006	-0.00023203	-0.0228387	0.00763982	0.0111299	0.0103485	-0.00759352	0.0125424	-0.0220865	0.000986885	0	0	-0.0013288	-0.00249596	-0.00927296
-0.00818676	2010-11-02 00:30:00	-0.0467313	-0.0385445	0.00818676	0.00918989	0.000352102	-0.0334799	0.00578999	-0.0225057	0.00510555	-0.0130229	0.0251764	-0.000244297	-0.023069	0.00752289	0.0109567	0.0101777	-0.00764338	0.0128579	-0.0221856	0.000979514	0	0	-0.00185667	-0.00264583	-0.00818676
-0.0086083	2010-11-02 01:00:00	-0.0453152	-0.0367069	0.0086083	0.00918989	0.000345247	-0.0319685	0.00557943	-0.0217423	0.00486246	-0.0133746	0.0253224	-0.000256564	-0.0222043	0.00738861	0.010766	0.0100295	-0.00765434	0.0131729	-0.0222581	0.000971189	0	0	-0.00227502	-0.00260096	-0.0086083
-0.0083855	2010-11-02 01:30:00	-0.0438991	-0.0355136	0.0083855	0.00918989	0.000352016	-0.0307599	0.00534918	-0.021266	0.00463629	-0.0137421	0.02544	-0.00026883	-0.021685	0.00718381	0.0105506	0.00989638	-0.00763253	0.0134846	-0.0222824	0.000962278	0	0	-0.00256035	-0.00236149	-0.0083855
-0.00933914	2010-11-02 02:00:00	-0.0438991	-0.03456	0.00933914	0.00918989	0.00036547	-0.0299496	0.00512189	-0.0211501	0.00445338	-0.0141227	0.0255068	-0.000281097	-0.0211658	0.00705661	0.010325	0.00984359	-0.00758579	0.0138016	-0.0222857	0.000952893	0	0	-0.00269686	-0.00193945	-0.00933914
-0.00875257	2010-11-02 02:30:00	-0.0431911	-0.0344385	0.00875257	0.00918989	0.000385778	-0.0296958	0.00486771	-0.0214128	0.00432502	-0.0144905	0.0255453	-0.000293364	-0.0210506	0.00696591	0.0101677	0.00985614	-0.00753705	0.0141137	-0.0222828	0.00094299	0	0	-0.0026775	-0.00135823	-0.00875257
-0.00945618	2010-11-02 03:00:00	-0.0438991	-0.0344429	0.00945618	0.00918989	0.00041277	-0.0299685	0.00463449	-0.0219748	0.00429694	-0.0148392	0.0255699	-0.00030563	-0.0208392	0.00695846	0.0101074	0.00990131	-0.00749168	0.0143998	-0.0222716	0.00093268	0	0	-0.00250443	-0.000651549	-0.00945618
-0.00845236	2010-11-02 03:30:00	-0.0438991	-0.0354467	0.00845236	0.00918989	0.000433079	-0.0310516	0.00445147	-0.0228299	0.00438041	-0.0151617	0.0255815	-0.000317897	-0.0210317	0.00699921	0.0101488	0.00996411	-0.00746501	0.014634	-0.022243	0.000922644	0	0	-0.00218912	0.000138184	-0.00845236
-0.00921796	2010-11-02 04:00:00	-0.0460233	-0.0368053	0.00921796	0.00918989	0.000453473	-0.032612	0.0043068	-0.0239232	0.00459296	-0.0154906	0.0255756	-0.000330164	-0.0213584	0.00713668	0.0102719	0.0100821	-0.00742363	0.0148108	-0.0222101	0.000912301	0	0	-0.0017517	0.000961971	-0.00921796
-0.00791596	2010-11-02 04:30:00	-0.0467313	-0.0388153	0.00791596	0.00918989	0.000480465	-0.0344426	0.00424643	-0.0252486	0.00492013	-0.0158421	0.0255618	-0.000342431	-0.0220891	0.00720825	0.0103856	0.0103031	-0.00738312	0.0149685	-0.0221803	0.000901851	0	0	-0.00121993	0.0017668	-0.00791596
-0.00840809	2010-11-02 05:00:00	-0.0481474	-0.0397393	0.00840809	0.00918989	0.000514313	-0.0363523	0.00426083	-0.0267694	0.00533312	-0.0162034	0.02554	-0.000354697	-0.0216661	0.00727274	0.010488	0.0106246	-0.00736729	0.0151333	-0.0221448	0.000890784	0	0	-0.000627537	0.0024986	-0.00840809
-0.00733488	2010-11-02 05:30:00	-0.0488555	-0.0415206	0.00733488	0.00918989	0.000554844	-0.0382947	0.00436018	-0.0284062	0.00582567	-0.0165742	0.0255138	-0.000366964	-0.0220116	0.00728407	0.010589	0.0109812	-0.00739035	0.0153338	-0.0220816	0.00087934	0	0	-1.22014e-05	0.00310548	-0.00733488
-0.00645405	2010-11-02 06:00:00	-0.0495635	-0.0431095	0.00645405	0.00918989	0.000582008	-0.0406027	0.00455039	-0.0299696	0.00637523	-0.0169516	0.0254774	-0.000379231	-0.0220891	0.00750021	0.0108029	0.011363	-0.0074786	0.0155346	-0.0220092	0.000867075	0	0	0.000586801	0.00354098	-0.00645405
-0.00620401	2010-11-02 06:30:00	-0.0523957	-0.0461917	0.00620401	0.00918989	0.000582267	-0.043309	0.00478488	-0.0313499	0.00694918	-0.017329	0.0254279	-0.000391497	-0.0235505	0.00787543	0.0112552	0.0117247	-0.0076131	0.0157075	-0.0218984	0.000854264	0	0	0.00113114	0.00376739	-0.00620401
-0.00645561	2010-11-02 07:00:00	-0.055936	-0.0494804	0.00645561	0.00918989	0.00058895	-0.0461408	0.00504924	-0.032498	0.00753	-0.0177065	0.0253573	-0.000403764	-0.0252234	0.00836652	0.0118298	0.0120864	-0.00777239	0.0158493	-0.0217691	0.000841662	0	0	0.00158596	0.00375858	-0.00645561
-0.00616557	2010-11-02 07:30:00	-0.0580601	-0.0518945	0.00616557	0.00918989	0.000582181	-0.0482552	0.00533097	-0.0332979	0.00809011	-0.0180551	0.0252773	-0.000416031	-0.0265299	0.00877186	0.0124256	0.0123101	-0.0079358	0.0159744	-0.0216103	0.000828707	0	0	0.00192229	0.00350245	-0.00616557
-0.00604596	2010-11-02 08:00:00	-0.0594762	-0.0534302	0.00604596	0.00918989	0.000562044	-0.0493984	0.00564319	-0.0335421	0.00860633	-0.018397	0.0251791	-0.000428298	-0.0274135	0.0089593	0.0128172	0.0123353	-0.00810295	0.0160671	-0.0214441	0.00081518	0	0	0.00211906	0.00300243	-0.00604596
-0.00641767	2010-11-02 08:30:00	-0.0594762	-0.0530585	0.00641767	0.00918989	0.000528282	-0.0495239	0.00600266	-0.0332305	0.00905047	-0.0187324	0.0250708	-0.000440564	-0.0270492	0.00900041	0.0129966	0.0122374	-0.00825638	0.0161274	-0.0212741	0.000801719	0	0	0.0021647	0.00227824	-0.00641767
-0.00757487	2010-11-02 09:00:00	-0.0601843	-0.0526094	0.00757487	0.00918989	0.000514571	-0.0489811	0.00637886	-0.0324058	0.00939434	-0.0190679	0.024961	-0.000452831	-0.0269529	0.00893911	0.0129869	0.0119662	-0.00836768	0.0161822	-0.0211055	0.000787913	0	0	0.00205801	0.00136531	-0.00757487
-0.00701079	2010-11-02 09:30:00	-0.0587682	-0.0517574	0.00701079	0.00918989	0.000467443	-0.0474998	0.00669638	-0.0310987	0.00965301	-0.0193906	0.0248483	-0.000465098	-0.0268943	0.00876975	0.0127707	0.0115242	-0.00845481	0.0161768	-0.0209462	0.000773869	0	0	0.00180845	0.000313259	-0.00701079
-0.00726267	2010-11-02 10:00:00	-0.056644	-0.0493813	0.00726267	0.00918989	0.000413373	-0.0456365	0.00691879	-0.0292113	0.0097951	-0.019678	0.0247385	-0.000477365	-0.0256255	0.0085653	0.0125339	0.0108838	-0.0085079	0.0160992	-0.0207609	0.000759517	0	0	0.00143555	-0.000816887	-0.00726267
-0.00706881	2010-11-02 10:30:00	-0.0545199	-0.0474511	0.00706881	0.00918989	0.000352361	-0.0431048	0.00700903	-0.0269332	0.00982319	-0.0199299	0.0246149	-0.000489631	-0.0251648	0.00826732	0.0121555	0.0100901	-0.00848633	0.0159575	-0.0205586	0.000745165	0	0	0.000967679	-0.0019564	-0.00706881
-0.00471989	2010-11-02 11:00:00	-0.0495635	-0.0448436	0.00471989	0.00918989	0.000304974	-0.0399512	0.00696349	-0.0244046	0.00975479	-0.0201333	0.0244789	-0.000501898	-0.0242604	0.0078425	0.011522	0.0091935	-0.00838537	0.0157489	-0.0203428	0.000730297	0	0	0.000440121	-0.00303334	-0.00471989
-0.00519047	2010-11-02 11:30:00	-0.0453152	-0.0401247	0.00519047	0.00918989	0.000257587	-0.0356053	0.00680674	-0.0216929	0.0096175	-0.0203108	0.024332	-0.000514165	-0.0219531	0.00711792	0.0106716	0.00815621	-0.00819541	0.0154873	-0.0201202	0.000715192	0	0	-0.000107369	-0.00397744	-0.00519047
-0.0059607	2010-11-02 12:00:00	-0.0403589	-0.0343982	0.0059607	0.00918989	0.000210114	-0.0310221	0.00658242	-0.0188407	0.00941757	-0.0205009	0.0241567	-0.000526431	-0.018781	0.00627464	0.00960592	0.00712382	-0.00789314	0.0151701	-0.0199066	0.000700056	0	0	-0.000633359	-0.00472513	-0.0059607
-0.00545956	2010-11-02 12:30:00	-0.0354025	-0.0299429	0.00545956	0.00918989	0.000189547	-0.026567	0.00625579	-0.0163245	0.00917191	-0.0207073	0.0239779	-0.000538698	-0.0166664	0.00543278	0.00839087	0.00620447	-0.00747433	0.0148561	-0.0196967	0.000684637	0	0	-0.00109769	-0.00522418	-0.00545956
-0.00621844	2010-11-02 13:00:00	-0.0318623	-0.0256439	0.00621844	0.00918989	0.000182864	-0.0224775	0.00581731	-0.0142787	0.00889621	-0.0208979	0.0237852	-0.000550965	-0.0143402	0.00461431	0.00713946	0.00549352	-0.00700418	0.0145265	-0.0195073	0.000669574	0	0	-0.00146438	-0.00543766	-0.00621844
-0.00805392	2010-11-02 13:30:00	-0.0290301	-0.0209762	0.00805392	0.00918989	0.000182778	-0.0189635	0.00528797	-0.0127581	0.00862492	-0.0210593	0.0235977	-0.000563232	-0.0113608	0.0038844	0.00611942	0.00489066	-0.00653103	0.0142021	-0.0193237	0.000654672	0	0	-0.00170417	-0.00534685	-0.00805392
-0.00779796	2010-11-02 14:00:00	-0.0261979	-0.0183999	0.00779796	0.00918989	0.000182778	-0.0166909	0.00467728	-0.0117505	0.00839126	-0.0211885	0.0233991	-0.000575498	-0.00982388	0.00340607	0.0053257	0.00448866	-0.00604903	0.0138488	-0.019121	0.000639467	0	0	-0.00179672	-0.00495284	-0.00779796
-0.00813765	2010-11-02 14:30:00	-0.0261979	-0.0180602	0.00813765	0.00918989	0.000202914	-0.0157387	0.00404329	-0.0114087	0.00821841	-0.0212984	0.0231752	-0.000587765	-0.00986162	0.0031878	0.00477931	0.00438051	-0.00554896	0.0135056	-0.0189145	0.000624119	0	0	-0.00173205	-0.00427668	-0.00813765
-0.00875733	2010-11-02 15:00:00	-0.0261979	-0.0174406	0.00875733	0.00918989	0.000236589	-0.015564	0.00342731	-0.0118242	0.00811886	-0.0213728	0.0229404	-0.000600032	-0.00917059	0.00306238	0.00449813	0.00451104	-0.00508679	0.0131783	-0.0187239	0.000608292	0	0	-0.00151132	-0.00335804	-0.00875733
-0.00805349	2010-11-02 15:30:00	-0.0254898	-0.0174363	0.00805349	0.00918989	0.000270523	-0.0159159	0.0029238	-0.0127404	0.00808196	-0.021434	0.0227085	-0.000612299	-0.00880426	0.00294934	0.00437025	0.00469436	-0.00467858	0.0129041	-0.0185366	0.000592367	0	0	-0.0011468	-0.00225244	-0.00805349
-0.00892108	2010-11-02 16:00:00	-0.0269059	-0.0179848	0.00892108	0.00918989	0.000304457	-0.0171598	0.00254887	-0.0140292	0.00810647	-0.0214795	0.0224729	-0.000624565	-0.00863248	0.00302658	0.00441815	0.00501582	-0.00432622	0.0126385	-0.0183421	0.000575821	0	0	-0.00066103	-0.00102744	-0.00892108
-0.00865928	2010-11-02 16:30:00	-0.0290301	-0.0203708	0.00865928	0.00918989	0.000344989	-0.0194377	0.00231333	-0.0156111	0.008225	-0.0214542	0.0222279	-0.000636832	-0.00978614	0.00332279	0.00469637	0.00531471	-0.00404964	0.0124077	-0.0181536	0.000558898	0	0	-8.53411e-05	0.000242191	-0.00865928
-0.00845184	2010-11-02 17:00:00	-0.0318623	-0.0234105	0.00845184	0.00918989	0.00036547	-0.022335	0.00222669	-0.0173395	0.00842873	-0.0213481	0.0219829	-0.000649099	-0.0112476	0.0037175	0.00514387	0.00562118	-0.003885	0.0121165	-0.0179631	0.000542221	0	0	0.000542304	0.00147967	-0.00845184
-0.0085838	2010-11-02 17:30:00	-0.0346945	-0.0261107	0.0085838	0.00918989	0.000379094	-0.0254697	0.00225783	-0.0190313	0.00873396	-0.0211905	0.0217343	-0.000661365	-0.0122463	0.00409308	0.00569854	0.00584227	-0.00377781	0.0117714	-0.0177512	0.000525746	0	0	0.00117985	0.00261146	-0.0085838
-0.00814867	2010-11-02 18:00:00	-0.0368186	-0.0286699	0.00814867	0.00918989	0.000392634	-0.0282852	0.00239488	-0.0205336	0.00910306	-0.0209811	0.0214754	-0.000673632	-0.0131696	0.00431135	0.00609089	0.00602563	-0.00372309	0.0113849	-0.0175369	0.000508375	0	0	0.00178394	0.00357226	-0.00814867
-0.00705571	2010-11-02 18:30:00	-0.0375267	-0.030471	0.00705571	0.00918989	0.00041277	-0.0305277	0.00265034	-0.021865	0.0094859	-0.0207137	0.0212116	-0.000685899	-0.0134943	0.00438611	0.00625838	0.00617886	-0.00374092	0.0110027	-0.0173325	0.000490563	0	0	0.00231281	0.00430916	-0.00705571
-0.00720741	2010-11-02 19:00:00	-0.0382347	-0.0310273	0.00720741	0.00918989	0.000426395	-0.0320856	0.00301044	-0.0229521	0.00988627	-0.0203978	0.0209638	-0.000698166	-0.0130337	0.004328	0.00630599	0.00634464	-0.00383204	0.0106466	-0.0171169	0.000472998	0	0	0.00272896	0.00478492	-0.00720741
-0.00665167	2010-11-02 19:30:00	-0.0382347	-0.031583	0.00665167	0.00918989	0.000433165	-0.0333268	0.00343451	-0.0237276	0.0102653	-0.0200848	0.0207239	-0.000710432	-0.0128033	0.00430851	0.00629327	0.00651538	-0.00395045	0.0103229	-0.0169037	0.000455805	0	0	0.00300163	0.00497995	-0.00665167
-0.00709227	2010-11-02 20:00:00	-0.0396508	-0.0325585	0.00709227	0.00918989	0.000426568	-0.0345518	0.00384057	-0.0241489	0.0105904	-0.019772	0.0204876	-0.000722699	-0.0130733	0.00445308	0.00641494	0.00664605	-0.00411274	0.0100179	-0.0166842	0.000438507	0	0	0.00310869	0.00489302	-0.00709227
-0.00535042	2010-11-02 20:30:00	-0.0396508	-0.0343004	0.00535042	0.00918989	0.000399661	-0.0356022	0.00418203	-0.024161	0.0108316	-0.0194463	0.0202543	-0.000734966	-0.0142648	0.00469684	0.00667572	0.00673148	-0.00429921	0.00970968	-0.0164636	0.000421561	0	0	0.00303805	0.00454075	-0.00535042
-0.00535483	2010-11-02 21:00:00	-0.0403589	-0.0350041	0.00535483	0.00918989	0.000372497	-0.0361888	0.00445232	-0.023825	0.011	-0.0191108	0.0200362	-0.000747233	-0.0148614	0.00499376	0.00705639	0.0067943	-0.00447595	0.00939398	-0.0162341	0.000405609	0	0	0.00278841	0.00395587	-0.00535483
-0.00559472	2010-11-02 21:30:00	-0.0410669	-0.0354722	0.00559472	0.00918989	0.000345419	-0.0357087	0.00465864	-0.023037	0.0110569	-0.0187817	0.0198225	-0.000759499	-0.0158413	0.00509935	0.0072675	0.00676169	-0.00460109	0.00909991	-0.0159883	0.000389779	0	0	0.00236933	0.00318449	-0.00559472
-0.00708788	2010-11-02 22:00:00	-0.0410669	-0.033979	0.00708788	0.00918989	0.000311571	-0.0341947	0.00483445	-0.0218765	0.0109747	-0.0184783	0.0196052	-0.000771766	-0.0153976	0.00501503	0.00724754	0.00668636	-0.00468285	0.00886335	-0.0157624	0.000373613	0	0	0.00180067	0.00228273	-0.00708788
-0.00833247	2010-11-02 22:30:00	-0.0396508	-0.0313183	0.00833247	0.00918989	0.000284493	-0.0319495	0.00498336	-0.0203923	0.0107615	-0.018204	0.0194017	-0.000784033	-0.0143025	0.00479004	0.00709646	0.00655075	-0.00472498	0.00871603	-0.0155165	0.000357068	0	0	0.00111138	0.0013128	-0.00833247
-0.00566949	2010-11-02 23:00:00	-0.0346945	-0.029025	0.00566949	0.00918989	0.000250731	-0.0293877	0.0050844	-0.0187433	0.0104136	-0.0179554	0.019198	-0.000796299	-0.0138418	0.00462316	0.00683021	0.00644771	-0.0047458	0.00863425	-0.0152445	0.000341045	0	0	0.000337854	0.000338961	-0.00566949
-0.00540812	2010-11-02 23:30:00	-0.0325703	-0.0271622	0.00540812	0.00918989	0.00023702	-0.0269051	0.00506576	-0.0171432	0.00992033	-0.0177169	0.018972	-0.000808566	-0.0137455	0.00454981	0.00665	0.00639498	-0.00474916	0.00862575	-0.0149695	0.000324909	0	0	-0.000478213	-0.000576502	-0.00540812
-0.00613693	2010-11-03	-0.0311542	-0.0250173	0.00613693	0.00918989	0.000210028	-0.0243434	0.00491558	-0.0155247	0.00930054	-0.0174494	0.0187488	-0.000820833	-0.013534	0.00454981	0.00661511	0.00628951	-0.00477908	0.00868187	-0.0147062	0.00030833	0	0	-0.00129223	-0.00137693	-0.00613693
-0.00677631	2010-11-03 00:30:00	-0.0304462	-0.0236699	0.00677631	0.00918989	0.000182864	-0.0221636	0.00466012	-0.0139734	0.00864078	-0.0171367	0.0185278	-0.0008331	-0.0138607	0.00458772	0.00664453	0.0061639	-0.004806	0.00874967	-0.014461	0.000291066	0	0	-0.00205928	-0.0020145	-0.00677631
-0.00682522	2010-11-03 01:00:00	-0.0290301	-0.0222049	0.00682522	0.00918989	0.000162555	-0.0200466	0.00431739	-0.0126909	0.00796532	-0.0167948	0.0183177	-0.000845366	-0.0140533	0.00463485	0.00666271	0.00608855	-0.00479441	0.0088106	-0.0142134	0.000273804	0	0	-0.00273671	-0.00245283	-0.00682522
-0.00678266	2010-11-03 01:30:00	-0.027614	-0.0208313	0.00678266	0.00918989	0.000169238	-0.0179622	0.00396513	-0.0116833	0.0072993	-0.0164785	0.0180953	-0.000857633	-0.0140721	0.00449029	0.00652833	0.00601569	-0.00473906	0.00890306	-0.0139955	0.000256227	0	0	-0.00328656	-0.00266883	-0.00678266
-0.00661535	2010-11-03 02:00:00	-0.0247818	-0.0181665	0.00661535	0.00918989	0.000175922	-0.0159106	0.00360926	-0.0110421	0.00665964	-0.0161752	0.0178882	-0.0008699	-0.0126107	0.00425643	0.00630347	0.0059328	-0.00468284	0.00901511	-0.013813	0.000238901	0	0	-0.00367787	-0.00265383	-0.00661535
-0.00594657	2010-11-03 02:30:00	-0.0226576	-0.016711	0.00594657	0.00918989	0.000182778	-0.0146556	0.00328094	-0.0107124	0.0061021	-0.0158913	0.0177006	-0.000882166	-0.0119763	0.00409982	0.0061175	0.00589762	-0.00460257	0.00913428	-0.0136158	0.000222021	0	0	-0.00388844	-0.00241397	-0.00594657
-0.00343507	2010-11-03 03:00:00	-0.0205335	-0.0170984	0.00343507	0.00918989	0.000209683	-0.0143554	0.00297231	-0.0108286	0.00564043	-0.0156139	0.0174985	-0.000894433	-0.012573	0.00410832	0.00597543	0.00593525	-0.00452206	0.00924343	-0.0134138	0.00020555	0	0	-0.00390626	-0.00196973	-0.00343507
-0.00376474	2010-11-03 03:30:00	-0.0212415	-0.0174768	0.00376474	0.00918989	0.000229992	-0.0148656	0.00266072	-0.0113478	0.00529974	-0.0153365	0.0172891	-0.0009067	-0.0125541	0.00419159	0.0060081	0.00597043	-0.00449838	0.00930443	-0.0132156	0.000188936	0	0	-0.00373026	-0.00135479	-0.00376474
-0.00803174	2010-11-03 04:00:00	-0.0261979	-0.0181662	0.00803174	0.00918989	0.000243618	-0.0158695	0.00239043	-0.0121052	0.00510003	-0.0150462	0.0170805	-0.000918967	-0.012707	0.00429965	0.00619881	0.00600055	-0.00448728	0.00931063	-0.0130338	0.000172325	0	0	-0.00337053	-0.000614192	-0.00803174
-0.0085277	2010-11-03 04:30:00	-0.028322	-0.0197943	0.0085277	0.00918989	0.000263754	-0.0173181	0.00218771	-0.0131924	0.00506887	-0.0147751	0.0168791	-0.000931233	-0.0135152	0.0043978	0.00630924	0.00612359	-0.00445649	0.00930674	-0.0128381	0.000155228	0	0	-0.00284781	0.000198156	-0.0085277
-0.00815994	2010-11-03 05:00:00	-0.0290301	-0.0208702	0.00815994	0.00918989	0.000304457	-0.018925	0.00208074	-0.0145789	0.00515295	-0.0145552	0.016669	-0.0009435	-0.013534	0.00441127	0.00631545	0.00631692	-0.00443045	0.00933134	-0.0126427	0.000137485	0	0	-0.00219239	0.00102252	-0.00815994
-0.00908777	2010-11-03 05:30:00	-0.0304462	-0.0213584	0.00908777	0.00918989	0.000345075	-0.0204227	0.00208858	-0.0162402	0.00533915	-0.0143938	0.016456	-0.000955767	-0.0129185	0.00428088	0.00628854	0.00658068	-0.00443955	0.00940481	-0.0124359	0.000119847	0	0	-0.00144236	0.00179678	-0.00908777
-0.00769598	2010-11-03 06:00:00	-0.0297381	-0.0220421	0.00769598	0.00918989	0.000385692	-0.0225724	0.00221122	-0.0179381	0.00562747	-0.014274	0.0162467	-0.000968034	-0.0122463	0.00432729	0.00634664	0.00687454	-0.00447569	0.0095251	-0.0122233	0.000102417	0	0	-0.000641351	0.00246022	-0.00769598
-0.00642254	2010-11-03 06:30:00	-0.0318623	-0.0254398	0.00642254	0.00918989	0.000412684	-0.0254232	0.00238471	-0.0196115	0.0060016	-0.0142092	0.0160322	-0.0009803	-0.0138418	0.00456786	0.00655183	0.00717343	-0.00455235	0.0096566	-0.0119986	8.49829e-05	0	0	0.000164068	0.00295737	-0.00642254
-0.00745401	2010-11-03 07:00:00	-0.0361106	-0.0286566	0.00745401	0.00918989	0.000419625	-0.0288908	0.00258446	-0.0212116	0.00640074	-0.0141768	0.0158148	-0.000992567	-0.014918	0.00506356	0.00705417	0.00749747	-0.00467663	0.00973996	-0.0117911	6.70633e-05	0	0	0.000927326	0.00324175	-0.00745401
-0.0080902	2010-11-03 07:30:00	-0.0403589	-0.0322687	0.0080902	0.00918989	0.000419711	-0.0318017	0.00281598	-0.0225123	0.00681742	-0.0141416	0.0156114	-0.00100483	-0.0168024	0.00546713	0.00766591	0.00768841	-0.0048171	0.00979456	-0.0115918	4.85272e-05	0	0	0.00160478	0.0032793	-0.0080902
-0.00749344	2010-11-03 08:00:00	-0.041775	-0.0342816	0.00749344	0.00918989	0.000406259	-0.0339161	0.00311148	-0.0233123	0.00721902	-0.0141091	0.015421	-0.0010171	-0.0175331	0.00573217	0.00806225	0.00777137	-0.00494348	0.00980782	-0.0114104	2.91026e-05	0	0	0.00215856	0.00305119	-0.00749344
-0.00752881	2010-11-03 08:30:00	-0.042483	-0.0349542	0.00752881	0.00918989	0.00039272	-0.0349965	0.00346798	-0.0235381	0.00755099	-0.0140865	0.0152567	-0.00102937	-0.0174745	0.00575733	0.00828134	0.00760573	-0.00504544	0.00981877	-0.0112292	9.06554e-06	0	0	0.00255905	0.00255585	-0.00752881
-0.00694317	2010-11-03 09:00:00	-0.041775	-0.0348318	0.00694317	0.00918989	0.000359044	-0.0351057	0.00389205	-0.0230982	0.00779336	-0.01408	0.0150997	-0.00104163	-0.017129	0.00561418	0.0082058	0.00725417	-0.00513344	0.0098092	-0.0110465	-1.15195e-05	0	0	0.00278691	0.00180991	-0.00694317
-0.00749418	2010-11-03 09:30:00	-0.0410669	-0.0335727	0.00749418	0.00918989	0.000318426	-0.0344674	0.00432502	-0.0220597	0.00792356	-0.0140703	0.0149471	-0.0010539	-0.0162831	0.00548273	0.00802529	0.0067343	-0.00516472	0.00976587	-0.0108362	-3.19343e-05	0	0	0.00283439	0.000848001	-0.00749418
-0.00769281	2010-11-03 10:00:00	-0.0403589	-0.0326661	0.00769281	0.00918989	0.000271126	-0.0329534	0.00466287	-0.0204105	0.00794037	-0.0140415	0.0147805	-0.00106617	-0.0162831	0.00520813	0.00767478	0.00607379	-0.00514041	0.00966114	-0.0106081	-5.26956e-05	0	0	0.00270591	-0.000278736	-0.00769281
-0.00848828	2010-11-03 10:30:00	-0.0382347	-0.0297464	0.00848828	0.00918989	0.0002102	-0.0305963	0.00488169	-0.0183339	0.00785064	-0.0139773	0.0146104	-0.00107843	-0.0147443	0.00484461	0.0071717	0.00534792	-0.00507023	0.00949614	-0.0103874	-7.41358e-05	0	0	0.00241778	-0.00150536	-0.00848828
-0.00759189	2010-11-03 11:00:00	-0.0339864	-0.0263945	0.00759189	0.00918989	0.000169497	-0.0273472	0.00495519	-0.0158847	0.00766322	-0.0138678	0.0144388	-0.0010907	-0.0131488	0.00426176	0.00650083	0.00446135	-0.00495581	0.00927817	-0.0101622	-9.60948e-05	0	0	0.0019971	-0.002757	-0.00759189
-0.00833166	2010-11-03 11:30:00	-0.0304462	-0.0221145	0.00833166	0.00918989	0.000108657	-0.023225	0.00491325	-0.0131608	0.00741817	-0.0137612	0.0142549	-0.00110297	-0.0111493	0.00358076	0.00555277	0.00356962	-0.00476672	0.00898694	-0.00993149	-0.000118295	0	0	0.00147989	-0.00395358	-0.00833166
-0.00756806	2010-11-03 12:00:00	-0.0247818	-0.0172137	0.00756806	0.00918989	7.46375e-05	-0.0189909	0.00474569	-0.0104796	0.00710104	-0.0136868	0.0140681	-0.00111523	-0.00861168	0.0028909	0.00460797	0.0027608	-0.00447979	0.00866142	-0.00970207	-0.000141348	0	0	0.000908562	-0.00501521	-0.00756806
-0.00832125	2010-11-03 12:30:00	-0.0212415	-0.0129202	0.00832125	0.00918989	4.75587e-05	-0.0144404	0.00445317	-0.00796954	0.00672128	-0.0136607	0.0138739	-0.0011275	-0.00688219	0.0021688	0.00357417	0.00202984	-0.00411096	0.00835937	-0.00944344	-0.000164673	0	0	0.000328899	-0.00586771	-0.00832125
-0.00776107	2010-11-03 13:00:00	-0.0162852	-0.00852413	0.00776107	0.00918989	2.72501e-05	-0.0104791	0.00405176	-0.00576488	0.00629394	-0.0136637	0.0136586	-0.00113977	-0.00459375	0.00153563	0.00260571	0.00140936	-0.00369801	0.00805416	-0.00916247	-0.000187612	0	0	-0.00021318	-0.00644802	-0.00776107
-0.00861809	2010-11-03 13:30:00	-0.013453	-0.00483491	0.00861809	0.00918989	2.03086e-05	-0.00702791	0.00351881	-0.00406103	0.00586035	-0.0136703	0.0134201	-0.00115203	-0.00276796	0.00102965	0.00187083	0.000934594	-0.00325528	0.00771017	-0.00886131	-0.000210013	0	0	-0.000674924	-0.00670883	-0.00861809
-0.0089736	2010-11-03 14:00:00	-0.0120369	-0.0030633	0.0089736	0.00918989	2.03086e-05	-0.00461071	0.00294223	-0.00283971	0.00544122	-0.0136607	0.0131525	-0.0011643	-0.00222984	0.000699072	0.00124239	0.000618003	-0.00279983	0.00736934	-0.00855847	-0.000232481	0	0	-0.00101982	-0.00662239	-0.0089736
-0.00975415	2010-11-03 14:30:00	-0.0113288	-0.00157465	0.00975415	0.00918989	3.3762e-05	-0.00295739	0.00231841	-0.00224133	0.00507099	-0.0136254	0.0128718	-0.00117657	-0.00149915	0.000443255	0.000778488	0.000472249	-0.00236333	0.00702918	-0.00826174	-0.000254778	0	0	-0.00122022	-0.00618275	-0.00975415
-0.00983066	2010-11-03 15:00:00	-0.0099127	-8.20427e-05	0.00983066	0.00918989	4.73004e-05	-0.00206796	0.00172636	-0.00221096	0.00479038	-0.0135738	0.0125745	-0.00118883	-0.000460684	0.000248736	0.000510764	0.000484735	-0.00193581	0.00668037	-0.00795334	-0.000277659	0	0	-0.00125934	-0.00540664	-0.00983066
-0.00905291	2010-11-03 15:30:00	-0.0092047	-0.000151787	0.00905291	0.00918989	8.77455e-05	-0.00205424	0.00123239	-0.00277299	0.00458872	-0.0135287	0.0122582	-0.0012011	-0.000422945	0.000140312	0.000314592	0.000587688	-0.00154493	0.00637351	-0.00763376	-0.000301055	0	0	-0.00113248	-0.0043326	-0.00905291
-0.00932264	2010-11-03 16:00:00	-0.0099127	-0.000590059	0.00932264	0.00918989	0.000128363	-0.00278804	0.000813191	-0.00381749	0.00446097	-0.0134643	0.0119208	-0.00121337	-0.000422945	0.000182475	0.000253539	0.000798609	-0.00123969	0.00609567	-0.00729779	-0.000324031	0	0	-0.00084736	-0.00301852	-0.00932264
-0.00889188	2010-11-03 16:30:00	-0.0106208	-0.00172892	0.00889188	0.00918989	0.000155528	-0.00449305	0.000533372	-0.00522228	0.00443166	-0.0133742	0.0115667	-0.00122563	-0.000749589	0.000357504	0.000471446	0.00105231	-0.00100561	0.00585344	-0.00696221	-0.000346877	0	0	-0.000423604	-0.00153778	-0.00889188
-0.00999812	2010-11-03 17:00:00	-0.014161	-0.00416288	0.00999812	0.00918989	0.000189375	-0.0070247	0.000368361	-0.00688358	0.00452077	-0.0132359	0.0112032	-0.0012379	-0.00186549	0.000646982	0.000789287	0.00130098	-0.000849437	0.00557771	-0.00661699	-0.000369791	0	0	0.000108646	2.56934e-05	-0.00999812
-0.00926949	2010-11-03 17:30:00	-0.0162852	-0.00701571	0.00926949	0.00918989	0.000223137	-0.0100011	0.000315193	-0.00867308	0.00471322	-0.0130554	0.0108273	-0.00125017	-0.00307573	0.000939294	0.00114926	0.0015421	-0.000759447	0.00527091	-0.00627274	-0.000392387	0	0	0.000710824	0.00158318	-0.00926949
-0.00937584	2010-11-03 18:00:00	-0.0184093	-0.00903346	0.00937584	0.00918989	0.000243532	-0.0129284	0.000370903	-0.0105542	0.00499651	-0.0128332	0.010445	-0.00126243	-0.00336464	0.00115012	0.0015187	0.00179578	-0.000721187	0.00491894	-0.0059699	-0.000414587	0	0	0.00133862	0.00304713	-0.00937584
-0.0093539	2010-11-03 18:30:00	-0.0205335	-0.0111796	0.0093539	0.00918989	0.000277293	-0.0155857	0.000565356	-0.0123619	0.00537003	-0.012556	0.0100889	-0.0012747	-0.00390275	0.00124366	0.00172832	0.00201934	-0.000745495	0.00457831	-0.00565845	-0.000437711	0	0	0.001945	0.00433702	-0.0093539
-0.00857152	2010-11-03 19:00:00	-0.0212415	-0.01267	0.00857152	0.00918989	0.000297773	-0.0180519	0.000874618	-0.0139559	0.0057905	-0.0122753	0.00973557	-0.00128697	-0.00390275	0.00131098	0.00184674	0.00226047	-0.000816546	0.00425892	-0.00535319	-0.000460857	0	0	0.00248348	0.00538452	-0.00857152
-0.00833922	2010-11-03 19:30:00	-0.0226576	-0.0143184	0.00833922	0.00918989	0.000311313	-0.0204554	0.00124128	-0.0152933	0.00620337	-0.0120043	0.00938227	-0.00129924	-0.00399906	0.00139389	0.00201054	0.00243884	-0.000934585	0.0039667	-0.00503643	-0.00048308	0	0	0.00291117	0.00613778	-0.00833922
-0.00796511	2010-11-03 20:00:00	-0.0240737	-0.0161086	0.00796511	0.00918989	0.000298032	-0.0227143	0.00165815	-0.0162216	0.00658867	-0.0117302	0.00902746	-0.0013115	-0.00449941	0.00162915	0.0022688	0.00256696	-0.00109201	0.00368431	-0.00470174	-0.000505378	0	0	0.00319175	0.00656437	-0.00796511
-0.00824226	2010-11-03 20:30:00	-0.0269059	-0.0186636	0.00824226	0.00918989	0.000284493	-0.0246704	0.00205765	-0.0166367	0.00692947	-0.0114464	0.0086698	-0.00132377	-0.00601743	0.00190091	0.00258591	0.00260972	-0.00125779	0.00338595	-0.00434839	-0.000527192	0	0	0.00329779	0.00665287	-0.00824226
-0.00826103	2010-11-03 21:00:00	-0.027614	-0.019353	0.00826103	0.00918989	0.000250731	-0.0256063	0.00240992	-0.0165022	0.00717809	-0.0111625	0.00830777	-0.00133604	-0.0064215	0.00210607	0.00287507	0.00257711	-0.00140312	0.00309373	-0.00398627	-0.000548906	0	0	0.00321263	0.00641288	-0.00826103
-0.00636955	2010-11-03 21:30:00	-0.0254898	-0.0191202	0.00636955	0.00918989	0.000216797	-0.0254127	0.00276578	-0.0157691	0.00732459	-0.0108851	0.00794215	-0.0013483	-0.00657441	0.00208871	0.00299244	0.00242393	-0.00151355	0.00283277	-0.00362883	-0.000570448	0	0	0.00293144	0.00587375	-0.00636955
-0.00675758	2010-11-03 22:00:00	-0.0240737	-0.0173161	0.00675758	0.00918989	0.00018295	-0.0239614	0.00309411	-0.0145536	0.00735391	-0.0106171	0.00759037	-0.00136057	-0.00594	0.00192254	0.00284609	0.0022155	-0.0015826	0.00262042	-0.00326825	-0.00059182	0	0	0.00246161	0.00508193	-0.00675758
-0.00648669	2010-11-03 22:30:00	-0.0212415	-0.0147548	0.00648669	0.00918989	0.000142505	-0.0216207	0.00336799	-0.0128373	0.00726982	-0.0103879	0.00725015	-0.00137284	-0.005113	0.00164475	0.00253771	0.00190658	-0.00160466	0.00246834	-0.00290244	-0.000613401	0	0	0.00182232	0.00409738	-0.00648669
-0.00753408	2010-11-03 23:00:00	-0.0191174	-0.0115833	0.00753408	0.00918989	0.000101802	-0.0187562	0.00354974	-0.0107912	0.00703594	-0.0101973	0.00690558	-0.0013851	-0.00401793	0.00140346	0.00220642	0.00158758	-0.00161313	0.00233433	-0.00253397	-0.000635908	0	0	0.00104342	0.00298932	-0.00753408
-0.00790425	2010-11-03 23:30:00	-0.0169932	-0.00908895	0.00790425	0.00918989	5.4415e-05	-0.0157798	0.0035885	-0.00852535	0.00664356	-0.0100233	0.0065646	-0.00139737	-0.00371015	0.00125571	0.00193544	0.00126608	-0.00157574	0.00224319	-0.00215522	-0.000658548	0	0	0.000163676	0.00183146	-0.00790425
-0.00724996	2010-11-04	-0.014161	-0.00691104	0.00724996	0.00918989	1.37977e-05	-0.0125961	0.00345802	-0.00620453	0.00613091	-0.00982661	0.00621131	-0.00140964	-0.00371015	0.00109804	0.001651	0.00095212	-0.00151304	0.00218041	-0.00178129	-0.000681012	0	0	-0.000771506	0.000697347	-0.00724996
-0.00786649	2010-11-04 00:30:00	-0.0113288	-0.00346231	0.00786649	0.00918989	-2.68196e-05	-0.00903048	0.00318222	-0.00385317	0.00553747	-0.00960428	0.00586673	-0.0014219	-0.00267166	0.000873046	0.00136731	0.00061555	-0.00142978	0.00210714	-0.00140293	-0.000703724	0	0	-0.00171272	-0.000344209	-0.00786649
-0.00850244	2010-11-04 01:00:00	-0.0084966	5.83824e-06	0.00850244	0.00918989	-6.07537e-05	-0.00532293	0.00282933	-0.00155068	0.0048858	-0.00936542	0.00551116	-0.00143417	-0.00171062	0.000589593	0.00103823	0.00026139	-0.001308	0.00203545	-0.00101324	-0.000726603	0	0	-0.00260946	-0.00123314	-0.00850244
-0.00714207	2010-11-04 01:30:00	-0.0042483	0.00289377	0.00714207	0.00918989	-8.11485e-05	-0.00171086	0.00241182	0.000525772	0.00422039	-0.00913963	0.00514193	-0.00144644	-0.0011914	0.000298698	0.000593255	-5.51137e-05	-0.00112888	0.0019852	-0.000635367	-0.000749897	0	0	-0.003413	-0.00192145	-0.00714207
-0.00840785	2010-11-04 02:00:00	-0.0021242	0.00628365	0.00840785	0.00918989	-9.46879e-05	0.00159841	0.00196085	0.00226017	0.0035757	-0.00892343	0.00477839	-0.0014587	-1.88698e-05	2.83516e-05	0.0001944	-0.000321388	-0.000924465	0.00192815	-0.00026055	-0.000773529	0	0	-0.00407929	-0.00237575	-0.00840785
-0.00818885	2010-11-04 02:30:00	0.0007081	0.00889695	0.00818885	0.00918989	-9.4774e-05	0.00439757	0.00147938	0.00356705	0.00297551	-0.00871384	0.0044084	-0.00147097	0.000730719	-0.000232079	-0.000153603	-0.000517351	-0.000702475	0.00186286	0.000118206	-0.000797197	0	0	-0.00457147	-0.00257887	-0.00818885
-0.00795761	2010-11-04 03:00:00	0.0028322	0.0107898	0.00795761	0.00918989	-8.80899e-05	0.00641648	0.000973968	0.00439754	0.00245119	-0.00850095	0.00403766	-0.00148324	0.00126883	-0.000382667	-0.00044676	-0.000647971	-0.000485473	0.00180259	0.000500016	-0.000820688	0	0	-0.00486202	-0.00253049	-0.00795761
-0.00937446	2010-11-04 03:30:00	0.0021242	0.0114987	0.00937446	0.00918989	-7.45514e-05	0.0074969	0.000459026	0.00473942	0.00206037	-0.00826886	0.00366103	-0.0014955	0.00136514	-0.000507031	-0.000659637	-0.000728405	-0.000297638	0.00170425	0.000879658	-0.000844048	0	0	-0.00493447	-0.00224687	-0.00937446
-0.00863475	2010-11-04 04:00:00	0.0035403	0.0121751	0.00863475	0.00918989	-6.1012e-05	0.00781343	-2.83812e-05	0.00454383	0.00180488	-0.00802686	0.00327208	-0.00150777	0.0019032	-0.000549548	-0.00075011	-0.000703324	-0.000141583	0.00157275	0.00125512	-0.000867508	0	0	-0.00478435	-0.00175967	-0.00863475
-0.00811384	2010-11-04 04:30:00	0.0035403	0.0116541	0.00811384	0.00918989	-2.72501e-05	0.00738243	-0.000441015	0.00384744	0.00170042	-0.00779776	0.00287953	-0.00152004	0.00171062	-0.000550965	-0.00077879	-0.000617959	1.30962e-05	0.00145701	0.0016321	-0.000891109	0	0	-0.00441957	-0.00111393	-0.00811384
-0.00917174	2010-11-04 05:00:00	0.0014161	0.0105878	0.00917174	0.00918989	1.32811e-05	0.00645764	-0.000768708	0.0026808	0.00172247	-0.00760075	0.00248773	-0.0015323	0.00136514	-0.000567267	-0.000835849	-0.000379416	0.000138362	0.00134628	0.00201071	-0.000914777	0	0	-0.00386001	-0.000365366	-0.00917174
-0.00813834	2010-11-04 05:30:00	0.0021242	0.0102625	0.00813834	0.00918989	5.38984e-05	0.00478533	-0.000980957	0.0011355	0.0018893	-0.00742971	0.0020929	-0.00154457	0.00211467	-0.000497113	-0.000722169	-9.05583e-05	0.000226232	0.00128324	0.00240876	-0.000938685	0	0	-0.00313645	0.00042303	-0.00813834
-0.00829014	2010-11-04 06:00:00	-0.0007081	0.00758204	0.00829014	0.00918989	9.45157e-05	0.00242827	-0.00107119	-0.000611262	0.00216572	-0.00725867	0.00168214	-0.00155684	0.00105736	-0.000380544	-0.000565613	0.00019828	0.000242805	0.00123575	0.00279781	-0.000962346	0	0	-0.0022888	0.00118476	-0.00829014
-0.00926275	2010-11-04 06:30:00	-0.0042483	0.00501445	0.00926275	0.00918989	0.000121594	-0.000659962	-0.00105679	-0.0024435	0.00254365	-0.00711344	0.00127366	-0.0015691	0.000422945	-3.72109e-05	-0.000238009	0.000479625	0.000217751	0.00118622	0.00319281	-0.000985842	0	0	-0.00136379	0.00185395	-0.00926275
-0.0087022	2010-11-04 07:00:00	-0.0070805	0.0016217	0.0087022	0.00918989	0.000135305	-0.00398559	-0.000957444	-0.00417184	0.00298606	-0.00695877	0.000868017	-0.00158137	-0.000904452	0.000322423	0.000267282	0.000650486	0.000154555	0.00107009	0.0035891	-0.00100934	0	0	-0.000412187	0.00236949	-0.0087022
-0.00911339	2010-11-04 07:30:00	-0.0106208	-0.00150741	0.00911339	0.00918989	0.000135391	-0.00700839	-0.000756422	-0.00565588	0.00346979	-0.0067783	0.000466739	-0.00159361	-0.00221097	0.00064698	0.000695556	0.000753484	8.21382e-05	0.000921502	0.00397421	-0.00103294	0	0	0.000514274	0.00267917	-0.00911339
-0.00872706	2010-11-04 08:00:00	-0.0120369	-0.00330984	0.00872706	0.00918989	0.000142161	-0.00940923	-0.000457326	-0.00677953	0.00393341	-0.00658476	7.13381e-05	-0.0016053	-0.00251875	0.000789419	0.000994917	0.000733486	1.74477e-05	0.000762829	0.00435715	-0.00105636	0	0	0.00136607	0.0027433	-0.00872706
-0.00847625	2010-11-04 08:30:00	-0.0127449	-0.00426865	0.00847625	0.00918989	0.000135477	-0.0107924	-7.68894e-05	-0.0073901	0.00434875	-0.00637848	-0.000312493	-0.00161555	-0.00246019	0.000690216	0.00100187	0.000517571	-4.23827e-05	0.000603035	0.0047552	-0.00107896	0	0	0.00209898	0.00253786	-0.00847625
-0.00816733	2010-11-04 09:00:00	-0.0120369	-0.00386957	0.00816733	0.00918989	0.000108571	-0.0115864	0.000370483	-0.00737774	0.00468072	-0.00615599	-0.000695566	-0.00162395	-0.00136514	0.000501722	0.000836591	0.000138378	-0.000102959	0.000426819	0.00515262	-0.00110118	0	0	0.00267685	0.00205671	-0.00816733
-0.00853989	2010-11-04 09:30:00	-0.0120369	-0.00349701	0.00853989	0.00918989	7.47236e-05	-0.0117283	0.000804085	-0.00669961	0.00490176	-0.00591415	-0.00107143	-0.00163072	-0.00082702	0.000307202	0.000583797	-0.000409132	-0.000132245	0.000227783	0.00556273	-0.00112307	0	0	0.00307391	0.00131279	-0.00853989
-0.009037	2010-11-04 10:00:00	-0.0120369	-0.0029999	0.009037	0.00918989	2.0653e-05	-0.0111528	0.00117245	-0.00545355	0.00500377	-0.00566271	-0.0014545	-0.00163679	-0.000653287	0.000111618	0.000245259	-0.00104203	-9.80907e-05	-2.67153e-05	0.00596738	-0.00114502	0	0	0.00327639	0.000338141	-0.009037
-0.00823214	2010-11-04 10:30:00	-0.0092047	-0.000972562	0.00823214	0.00918989	-2.67335e-05	-0.00941505	0.00142896	-0.00365168	0.00498233	-0.00536627	-0.00182885	-0.00164224	0.000288904	-0.000241634	-0.000210957	-0.00179549	-1.76933e-05	-0.000344657	0.00637967	-0.00116708	0	0	0.00328342	-0.000817403	-0.00823214
-0.00779246	2010-11-04 11:00:00	-0.0049564	0.00283606	0.00779246	0.00918989	-8.76594e-05	-0.00637324	0.00158741	-0.00125741	0.00483181	-0.00504371	-0.00219448	-0.00164728	0.0021921	-0.000811375	-0.000890549	-0.00269968	0.000138241	-0.000698475	0.00677113	-0.00118889	0	0	0.00310701	-0.00208877	-0.00779246
-0.00730167	2010-11-04 11:30:00	0	0.00730167	0.00730167	0.00918989	-0.000148585	-0.00258393	0.00164714	0.00152156	0.00455661	-0.00473074	-0.00254702	-0.00165166	0.00438424	-0.00150548	-0.00178701	-0.00365414	0.00037644	-0.0010879	0.00716131	-0.00121078	0	0	0.00277113	-0.00339939	-0.00730167
-0.00656663	2010-11-04 12:00:00	0.0056644	0.012231	0.00656663	0.00918989	-0.000195972	0.00193658	0.00158487	0.00443479	0.00417305	-0.00443382	-0.00289236	-0.00165515	0.00649893	-0.00224495	-0.0028248	-0.00452828	0.000705629	-0.00150497	0.0075765	-0.00123301	0	0	0.00231006	-0.00466596	-0.00656663
-0.00681344	2010-11-04 12:30:00	0.0106208	0.0174342	0.00681344	0.00918989	-0.000223309	0.00671082	0.00140355	0.00721974	0.00367229	-0.00415625	-0.0032595	-0.00165729	0.00884395	-0.00300354	-0.00391818	-0.0053095	0.00112232	-0.00190653	0.00799868	-0.00125496	0	0	0.00176591	-0.00580382	-0.00681344
-0.00626047	2010-11-04 13:00:00	0.0162852	0.0225457	0.00626047	0.00918989	-0.000250301	0.0114524	0.00105298	0.00976038	0.00307322	-0.00389175	-0.003631	-0.00165909	0.0112664	-0.00371998	-0.00494474	-0.00601032	0.00157004	-0.00230968	0.00842086	-0.00127644	0	0	0.00118562	-0.00673278	-0.00626047
-0.00608317	2010-11-04 13:30:00	0.0205335	0.0266167	0.00608317	0.00918989	-0.000277293	0.0154601	0.00057023	0.0119956	0.00242155	-0.00361136	-0.00400611	-0.00166167	0.0130733	-0.00426989	-0.00579877	-0.0065655	0.0020443	-0.0027272	0.00884264	-0.00129805	0	0	0.000617622	-0.00738271	-0.00608317
-0.00572925	2010-11-04 14:00:00	0.0233657	0.029095	0.00572925	0.00918989	-0.000284235	0.0184502	-2.37225e-05	0.0137055	0.00175553	-0.00330186	-0.0043871	-0.00166495	0.013957	-0.00463696	-0.00647009	-0.0069298	0.00251857	-0.00314657	0.00927359	-0.00131959	0	0	0.000108368	-0.00769875	-0.00572925
-0.00690371	2010-11-04 14:30:00	0.0240737	0.0309774	0.00690371	0.00918989	-0.000277637	0.0207719	-0.000684613	0.0147925	0.00111145	-0.0029793	-0.00477965	-0.00166906	0.0146877	-0.00492644	-0.0069841	-0.00713836	0.00298785	-0.00354266	0.0097063	-0.00134176	0	0	-0.000301017	-0.00764551	-0.00690371
-0.00730251	2010-11-04 15:00:00	0.0254898	0.0327923	0.00730251	0.00918989	-0.000264098	0.0224579	-0.00133533	0.0152809	0.000531969	-0.00267278	-0.00517808	-0.00167354	0.0157261	-0.0051897	-0.00735028	-0.00723382	0.00344442	-0.00393486	0.0101454	-0.00136412	0	0	-0.000577668	-0.00720999	-0.00730251
-0.00709265	2010-11-04 15:30:00	0.0269059	0.0339985	0.00709265	0.00918989	-0.00024379	0.0234265	-0.00193395	0.0152869	3.70745e-05	-0.00236957	-0.00559396	-0.0016785	0.0163794	-0.00533462	-0.00758859	-0.00722885	0.00387307	-0.00432363	0.0105895	-0.00138593	0	0	-0.000699352	-0.00640302	-0.00709265
-0.00749011	2010-11-04 16:00:00	0.0261979	0.033688	0.00749011	0.00918989	-0.000210114	0.0233284	-0.00242072	0.0147554	-0.000368824	-0.00206951	-0.00602653	-0.00168357	0.0160717	-0.00534809	-0.00771321	-0.00709832	0.00424026	-0.00467065	0.011034	-0.00140702	0	0	-0.000656049	-0.00525897	-0.00749011
-0.00763806	2010-11-04 16:30:00	0.0254898	0.0331279	0.00763806	0.00918989	-0.000169583	0.0223081	-0.00280285	0.0136803	-0.00066317	-0.00175041	-0.00646858	-0.00168814	0.0159565	-0.00522088	-0.00763368	-0.0068999	0.00453404	-0.00502084	0.0114887	-0.00142726	0	0	-0.00045067	-0.00383376	-0.00763806
-0.00673149	2010-11-04 17:00:00	0.0247818	0.0315133	0.00673149	0.00918989	-0.000142333	0.0205403	-0.0030761	0.0122267	-0.000817155	-0.00139906	-0.00692808	-0.00169202	0.0152258	-0.00506605	-0.00742227	-0.00670399	0.00474755	-0.00538745	0.0119642	-0.00144643	0	0	-9.88416e-05	-0.00220135	-0.00673149
-0.00640704	2010-11-04 17:30:00	0.0233657	0.0297727	0.00640704	0.00918989	-0.000108485	0.0181041	-0.00324111	0.0105226	-0.000825139	-0.00101215	-0.00740938	-0.00169518	0.0147443	-0.00485275	-0.00716475	-0.00648297	0.00488989	-0.00578486	0.012441	-0.00146565	0	0	0.000372223	-0.000448886	-0.00640704
-0.00637783	2010-11-04 18:00:00	0.0212415	0.0276193	0.00637783	0.00918989	-7.46375e-05	0.0153024	-0.00329068	0.00865373	-0.000707223	-0.000592974	-0.00790301	-0.00169735	0.0141099	-0.00466567	-0.00688431	-0.00627448	0.00496704	-0.00620535	0.012922	-0.00148455	0	0	0.000925658	0.00132903	-0.00637783
-0.00686456	2010-11-04 18:30:00	0.0184093	0.0252739	0.00686456	0.00918989	-4.07895e-05	0.0123424	-0.00320807	0.00666267	-0.000476526	-0.000164044	-0.00841049	-0.00169862	0.013534	-0.00453847	-0.00667291	-0.00604088	0.00497464	-0.0066238	0.0133937	-0.00150301	0	0	0.00151756	0.00303666	-0.00686456
-0.00662594	2010-11-04 19:00:00	0.0169932	0.0236191	0.00662594	0.00918989	-6.94142e-06	0.00949417	-0.00300345	0.00471443	-0.000164425	0.000268355	-0.00892517	-0.00169836	0.013534	-0.0044258	-0.00647348	-0.00582486	0.00493811	-0.00701626	0.0138562	-0.00152081	0	0	0.00210007	0.00458342	-0.00662594
-0.00657064	2010-11-04 19:30:00	0.0148691	0.0214397	0.00657064	0.00918989	1.34533e-05	0.00662963	-0.00269418	0.0030533	0.000194017	0.000668497	-0.00943474	-0.00169707	0.0130148	-0.00431773	-0.00630746	-0.00566911	0.00486382	-0.0073683	0.0143251	-0.00153863	0	0	0.00262475	0.0058897	-0.00657064
-0.00807788	2010-11-04 20:00:00	0.0113288	0.0194067	0.00807788	0.00918989	1.35394e-05	0.00378143	-0.00233112	0.00172809	0.000581881	0.00104912	-0.00994145	-0.00169423	0.0125918	-0.00413809	-0.0060968	-0.00554349	0.00474903	-0.00771255	0.0147982	-0.00155643	0	0	0.00304589	0.00689193	-0.00807788
-0.00821302	2010-11-04 20:30:00	0.0092047	0.0174177	0.00821302	0.00918989	6.76923e-06	0.00126874	-0.00192738	0.000805999	0.000960926	0.0014266	-0.0104474	-0.00168992	0.0119763	-0.00394073	-0.00582109	-0.00551582	0.00461429	-0.00806479	0.0152787	-0.00157331	0	0	0.00332371	0.00754628	-0.00821302
-0.00810406	2010-11-04 21:00:00	0.0077886	0.0158927	0.00810406	0.00918989	-1.33672e-05	-0.000351879	-0.00151051	0.000421379	0.00128604	0.00178804	-0.0109562	-0.00168455	0.0112079	-0.0037944	-0.00562092	-0.0055384	0.00449114	-0.00841636	0.0157272	-0.00159037	0	0	0.0034271	0.00783103	-0.00810406
-0.00673388	2010-11-04 21:30:00	0.0092047	0.0159386	0.00673388	0.00918989	-4.04451e-05	-0.000843013	-0.00110742	0.000586433	0.00152276	0.00212367	-0.0114468	-0.00167781	0.011189	-0.0037501	-0.00550901	-0.00563128	0.0044019	-0.00872276	0.0161776	-0.00160704	0	0	0.00333569	0.00774731	-0.00673388
-0.00688741	2010-11-04 22:00:00	0.0099127	0.0168001	0.00688741	0.00918989	-6.7523e-05	-0.000283818	-0.000704314	0.00141725	0.00165235	0.00243663	-0.011923	-0.0016701	0.0114193	-0.00390635	-0.00561324	-0.00586735	0.00433359	-0.00898168	0.0166325	-0.00162366	0	0	0.00304136	0.00731829	-0.00688741
-0.00776172	2010-11-04 22:30:00	0.0113288	0.0190905	0.00776172	0.00918989	-0.000121508	0.00110204	-0.000342519	0.00284653	0.00164403	0.00273041	-0.0124005	-0.0016617	0.012573	-0.00409202	-0.00582464	-0.0061863	0.00428748	-0.00921342	0.0170643	-0.0016402	0	0	0.00254878	0.00658692	-0.00776172
-0.00746279	2010-11-04 23:00:00	0.013453	0.0209158	0.00746279	0.00918989	-0.000168894	0.00309349	-7.94331e-05	0.00469719	0.0014728	0.00298862	-0.0128534	-0.0016528	0.0128996	-0.00427768	-0.00606147	-0.00656053	0.00429496	-0.00941114	0.0175135	-0.00165664	0	0	0.00187523	0.00561245	-0.00746279
-0.00772318	2010-11-04 23:30:00	0.0155771	0.0233003	0.00772318	0.00918989	-0.000216281	0.0060071	6.16412e-05	0.00691429	0.00114244	0.00323692	-0.0133042	-0.00164287	0.0131111	-0.00447787	-0.00640947	-0.00691718	0.00434831	-0.00956915	0.0179831	-0.00167315	0	0	0.00104965	0.00446604	-0.00772318
-0.00645878	2010-11-05	0.0205335	0.0269923	0.00645878	0.00918989	-0.000263668	0.00949361	5.31677e-05	0.00941228	0.000665466	0.00349812	-0.0137657	-0.00163265	0.0143422	-0.00474219	-0.00674328	-0.0073316	0.0044307	-0.00969676	0.0184361	-0.00168997	0	0	0.000110845	0.00322579	-0.00645878
-0.00706626	2010-11-05 00:30:00	0.0233657	0.030432	0.00706626	0.00918989	-0.000311141	0.0135203	-9.70155e-05	0.012063	0.000100224	0.00377222	-0.0142135	-0.00162221	0.0151692	-0.00510466	-0.00717481	-0.00779877	0.00453902	-0.00983235	0.0188622	-0.00170647	0	0	-0.000894706	0.00197154	-0.00706626
-0.00745819	2010-11-05 01:00:00	0.0269059	0.0343641	0.00745819	0.00918989	-0.000358441	0.017547	-0.000338707	0.0148418	-0.000539554	0.00405293	-0.0146394	-0.00161092	0.0163417	-0.00538068	-0.00763575	-0.00825093	0.00469844	-0.0099748	0.01928	-0.00172263	0	0	-0.00191566	0.000779772	-0.00745819
-0.0077354	2010-11-05 01:30:00	0.0297381	0.0374735	0.0077354	0.00918989	-0.000399144	0.0216365	-0.000706009	0.0174741	-0.00122567	0.00432074	-0.0150538	-0.00159916	0.0168024	-0.00572862	-0.00812286	-0.00866789	0.00489762	-0.0101102	0.0196844	-0.00173904	0	0	-0.00289881	-0.000280963	-0.0077354
-0.00839051	2010-11-05 02:00:00	0.0332784	0.0416689	0.00839051	0.00918989	-0.000426309	0.0256469	-0.00116418	0.0198559	-0.00193496	0.00456605	-0.0154615	-0.00158775	0.0183978	-0.006056	-0.00861071	-0.0090271	0.00514342	-0.0102399	0.0200783	-0.00175475	0	0	-0.00379217	-0.00115403	-0.00839051
-0.00755291	2010-11-05 02:30:00	0.0375267	0.0450796	0.00755291	0.00918989	-0.000439934	0.0295127	-0.00168336	0.0219324	-0.00262477	0.00480144	-0.0158541	-0.00157616	0.01934	-0.00643336	-0.00907314	-0.00938376	0.00540517	-0.0103843	0.0204649	-0.00176824	0	0	-0.00454801	-0.00179774	-0.00755291
-0.00782911	2010-11-05 03:00:00	0.0403589	0.048188	0.00782911	0.00918989	-0.000453473	0.0328056	-0.00225995	0.0236362	-0.003255	0.00505619	-0.016251	-0.00156499	0.0202822	-0.0066789	-0.00951486	-0.00968017	0.00567178	-0.0105496	0.0208494	-0.00178228	0	0	-0.00512565	-0.0021874	-0.00782911
-0.00770405	2010-11-05 03:30:00	0.042483	0.050187	0.00770405	0.00918989	-0.000460243	0.035302	-0.00283589	0.0249126	-0.00379562	0.00531738	-0.0166479	-0.00155425	0.0206088	-0.0068837	-0.00984216	-0.00994393	0.00593054	-0.0107482	0.0212446	-0.00179681	0	0	-0.00549378	-0.00231626	-0.00770405
-0.00811088	2010-11-05 04:00:00	0.0438991	0.05201	0.00811088	0.00918989	-0.000453559	0.0369553	-0.00340527	0.0256942	-0.00419834	0.00557874	-0.0170507	-0.00154371	0.0212621	-0.0070357	-0.0101139	-0.0101022	0.00618531	-0.0109764	0.0216628	-0.00181077	0	0	-0.00563229	-0.00219547	-0.00811088
-0.00850568	2010-11-05 04:30:00	0.0446072	0.0531129	0.00850568	0.00918989	-0.000440106	0.0379566	-0.00395729	0.0259078	-0.00445444	0.00582091	-0.0174709	-0.00153313	0.0216473	-0.00719797	-0.010334	-0.0101375	0.00645031	-0.0112054	0.0220808	-0.00182361	0	0	-0.00553347	-0.00185286	-0.00850568
-0.00845289	2010-11-05 05:00:00	0.0453152	0.0537681	0.00845289	0.00918989	-0.000406431	0.0383849	-0.00444766	0.0255106	-0.0045589	0.0060434	-0.0179027	-0.00152237	0.0220702	-0.00736451	-0.0105803	-0.010032	0.00668189	-0.0114134	0.0224853	-0.00183632	0	0	-0.00520246	-0.00133098	-0.00845289
-0.00824835	2010-11-05 05:30:00	0.0460233	0.0542717	0.00824835	0.00918989	-0.00035913	0.0381285	-0.00483996	0.0245699	-0.00450547	0.0062629	-0.0183243	-0.00151106	0.0227046	-0.00746124	-0.0107296	-0.00981607	0.00685327	-0.0115828	0.0228827	-0.0018493	0	0	-0.00465698	-0.000684231	-0.00824835
-0.00819628	2010-11-05 06:00:00	0.0453152	0.0535115	0.00819628	0.00918989	-0.000318426	0.0368846	-0.00513355	0.0232079	-0.00431548	0.0064566	-0.0187343	-0.00149887	0.0226461	-0.00738861	-0.010681	-0.00955486	0.00695585	-0.0117342	0.0232939	-0.00186242	0	0	-0.00392634	2.46763e-05	-0.00819628
-0.00793045	2010-11-05 06:30:00	0.0431911	0.0511215	0.00793045	0.00918989	-0.000284579	0.0344949	-0.00531889	0.0215649	-0.00400522	0.00663079	-0.0191509	-0.00148556	0.0216076	-0.00709524	-0.0104122	-0.00925097	0.00700371	-0.011896	0.0237266	-0.00187609	0	0	-0.00304974	0.000728634	-0.00793045
-0.00821337	2010-11-05 07:00:00	0.0396508	0.0478642	0.00821337	0.00918989	-0.000264185	0.0312157	-0.00540616	0.0197571	-0.00360412	0.00681143	-0.0195922	-0.00147169	0.0202236	-0.00666403	-0.00990913	-0.00891939	0.00701343	-0.0120732	0.0241609	-0.0018901	0	0	-0.002074	0.0013604	-0.00821337
-0.00737276	2010-11-05 07:30:00	0.0368186	0.0441914	0.00737276	0.00918989	-0.00024379	0.0278109	-0.00540849	0.0179126	-0.00313915	0.00701754	-0.0200371	-0.0014566	0.0187433	-0.0063129	-0.00940782	-0.00871336	0.0069961	-0.0122651	0.0246032	-0.00190401	0	0	-0.00105079	0.00185692	-0.00737276
-0.00862484	2010-11-05 08:00:00	0.0332784	0.0419032	0.00862484	0.00918989	-0.000230164	0.0249954	-0.00528161	0.0163431	-0.0026542	0.00726567	-0.0204864	-0.00144035	0.0183015	-0.0061329	-0.00905908	-0.00861787	0.00694399	-0.0124834	0.0250372	-0.00191749	0	0	-3.36055e-05	0.00216343	-0.00862484
-0.00810789	2010-11-05 08:30:00	0.0325703	0.0406782	0.00810789	0.00918989	-0.000230164	0.0227365	-0.00500222	0.0151095	-0.00217929	0.00753332	-0.0209305	-0.00142287	0.018513	-0.00606699	-0.00883275	-0.00862532	0.00689613	-0.0126975	0.0254546	-0.00192988	0	0	0.000925493	0.00223728	-0.00810789
-0.00787449	2010-11-05 09:00:00	0.0311542	0.0390287	0.00787449	0.00918989	-0.000223309	0.0209877	-0.00461161	0.0144073	-0.00176396	0.00782032	-0.0213616	-0.00140385	0.01809	-0.00610632	-0.00884798	-0.00887136	0.00684079	-0.0128849	0.0258792	-0.0019417	0	0	0.00177898	0.00205106	-0.00787449
-0.00766492	2010-11-05 09:30:00	0.0311542	0.0388191	0.00766492	0.00918989	-0.000256984	0.0198746	-0.00416064	0.0144137	-0.00142695	0.00814256	-0.0217847	-0.0013835	0.0185715	-0.00617789	-0.0089417	-0.00930582	0.00677323	-0.0131426	0.0263062	-0.00195341	0	0	0.00248676	0.00159489	-0.00766492
-0.0086841	2010-11-05 10:00:00	0.0304462	0.0391303	0.0086841	0.00918989	-0.000311055	0.0192088	-0.00373064	0.0150368	-0.001189	0.00850996	-0.0222062	-0.00136197	0.0191285	-0.00625513	-0.00899507	-0.00985585	0.00675791	-0.0134704	0.0267425	-0.00196512	0	0	0.00301862	0.000877818	-0.0086841
-0.00873819	2010-11-05 10:30:00	0.0304462	0.0391844	0.00873819	0.00918989	-0.000345075	0.0198007	-0.00336884	0.016179	-0.00109643	0.00891623	-0.022617	-0.00133941	0.0187244	-0.00650457	-0.00937279	-0.0104787	0.00680515	-0.0137987	0.0271837	-0.00197715	0	0	0.00335604	-7.20883e-05	-0.00873819
-0.00837201	2010-11-05 11:00:00	0.0339864	0.0423584	0.00837201	0.00918989	-0.000385606	0.0218576	-0.00309199	0.0178526	-0.00114042	0.00936435	-0.023035	-0.00131583	0.0206485	-0.00703604	-0.0100237	-0.011187	0.00688555	-0.0141411	0.0276221	-0.00199	0	0	0.00349325	-0.00120877	-0.00837201
-0.00861022	2010-11-05 11:30:00	0.0389428	0.047553	0.00861022	0.00918989	-0.000439676	0.0252323	-0.00290601	0.0200453	-0.00131914	0.0098449	-0.0234398	-0.00129142	0.0237242	-0.00779464	-0.0108192	-0.0120208	0.00702179	-0.0145022	0.0280636	-0.00200298	0	0	0.00343749	-0.00247048	-0.00861022
-0.0092456	2010-11-05 12:00:00	0.042483	0.0517286	0.0092456	0.00918989	-0.000480551	0.0288607	-0.0027787	0.0225433	-0.00163822	0.0103096	-0.0238411	-0.00126652	0.0255689	-0.00842923	-0.011776	-0.0127946	0.00724727	-0.0148907	0.0284941	-0.00201458	0	0	0.00320838	-0.00378325	-0.0092456
-0.0082855	2010-11-05 12:30:00	0.0467313	0.0550168	0.0082855	0.00918989	-0.000520996	0.0325218	-0.00281471	0.0249923	-0.00208822	0.0107515	-0.0242365	-0.00124116	0.0265111	-0.00894972	-0.0126849	-0.0133749	0.00755141	-0.0152501	0.0289138	-0.00202505	0	0	0.00283643	-0.00506534	-0.0082855
-0.0084152	2010-11-05 13:00:00	0.0509796	0.0593948	0.0084152	0.00918989	-0.000548074	0.0364204	-0.00304327	0.0272093	-0.00267295	0.0111902	-0.0246188	-0.00121631	0.0285106	-0.00944506	-0.013419	-0.0138772	0.00789667	-0.0155927	0.0293184	-0.00203557	0	0	0.00236085	-0.0062324	-0.0084152
-0.00778558	2010-11-05 13:30:00	0.0552279	0.0630135	0.00778558	0.00918989	-0.000568469	0.0401907	-0.00339384	0.0293285	-0.00336164	0.0116417	-0.0249837	-0.0011918	0.0299909	-0.00993508	-0.0140641	-0.0144072	0.00824767	-0.015939	0.0296917	-0.00204628	0	0	0.00182672	-0.00720304	-0.00778558
-0.00778039	2010-11-05 14:00:00	0.0580601	0.0658405	0.00778039	0.00918989	-0.000595548	0.0432599	-0.00387595	0.0312706	-0.00409851	0.0121093	-0.0253275	-0.0011676	0.0310859	-0.010232	-0.0146083	-0.0148569	0.0086287	-0.0163132	0.0300515	-0.00205719	0	0	0.00128175	-0.00790447	-0.00778039
-0.00713753	2010-11-05 14:30:00	0.0601843	0.0673218	0.00713753	0.00918989	-0.000615856	0.045647	-0.00442203	0.0327668	-0.00484789	0.0125771	-0.0256626	-0.00114358	0.0312785	-0.0104425	-0.0150152	-0.0151734	0.00904402	-0.0166855	0.0304004	-0.00206862	0	0	0.000772886	-0.0082777	-0.00713753
-0.00753749	2010-11-05 15:00:00	0.0616004	0.0691379	0.00753749	0.00918989	-0.000609258	0.0478268	-0.00495011	0.0337316	-0.00559347	0.0130384	-0.0259934	-0.00111982	0.0318941	-0.0106979	-0.0154093	-0.0153217	0.00946294	-0.0170385	0.030747	-0.00208044	0	0	0.000342894	-0.00828197	-0.00753749
-0.00771239	2010-11-05 15:30:00	0.0637245	0.0714369	0.00771239	0.00918989	-0.00057567	0.049783	-0.00546505	0.034104	-0.0063008	0.0134708	-0.0263205	-0.00109699	0.0332781	-0.0110561	-0.0158248	-0.0154021	0.00987987	-0.0173444	0.0310805	-0.00209212	0	0	2.73366e-05	-0.00789806	-0.00771239
-0.00735025	2010-11-05 16:00:00	0.0658487	0.0731989	0.00735025	0.00918989	-0.000548505	0.0510216	-0.00594229	0.0339573	-0.00695236	0.0138998	-0.0266381	-0.00107438	0.0345657	-0.0113123	-0.0161776	-0.0154398	0.0102403	-0.0176143	0.0314062	-0.00210415	0	0	-0.000147994	-0.00713018	-0.00735025
-0.00693421	2010-11-05 16:30:00	0.0658487	0.0727829	0.00693421	0.00918989	-0.000521341	0.0507953	-0.00633098	0.0334014	-0.00750046	0.0143639	-0.026958	-0.00105247	0.0343543	-0.011307	-0.0163077	-0.0153996	0.0104972	-0.0178855	0.0317356	-0.00211651	0	0	-0.00016892	-0.00600623	-0.00693421
-0.00651931	2010-11-05 17:00:00	0.0644326	0.0709519	0.00651931	0.00918989	-0.000501032	0.0491694	-0.00666291	0.0323997	-0.00790882	0.0148575	-0.0272888	-0.00103159	0.0334499	-0.011082	-0.0161787	-0.0152691	0.0106888	-0.0181909	0.0320496	-0.00212878	0	0	-3.38858e-05	-0.0045764	-0.00651931
-0.00700005	2010-11-05 17:30:00	0.0616004	0.0686005	0.00700005	0.00918989	-0.000467357	0.046766	-0.00694697	0.0309643	-0.0081599	0.0153253	-0.02761	-0.00101107	0.0325851	-0.0108524	-0.015907	-0.0151359	0.0108587	-0.0185353	0.0323428	-0.00214132	0	0	0.00024595	-0.00291024	-0.00700005
-0.00670172	2010-11-05 18:00:00	0.0601843	0.066886	0.00670172	0.00918989	-0.000440192	0.044507	-0.00713888	0.0292725	-0.00826877	0.015793	-0.0279197	-0.000989946	0.0322396	-0.0107557	-0.0156902	-0.0149877	0.0109838	-0.0189188	0.0326097	-0.00215482	0	0	0.000647531	-0.00109228	-0.00670172
-0.00642424	2010-11-05 18:30:00	0.0594762	0.0659004	0.00642424	0.00918989	-0.000399661	0.0423109	-0.00717764	0.0274647	-0.00824169	0.0162737	-0.0282243	-0.000968673	0.0324511	-0.0107599	-0.0156084	-0.0148245	0.0110643	-0.0192887	0.0328874	-0.00216903	0	0	0.00113757	0.000783438	-0.00642424
-0.00676523	2010-11-05 19:00:00	0.0580601	0.0648253	0.00676523	0.00918989	-0.000352361	0.040082	-0.00704716	0.0255713	-0.00810183	0.0167254	-0.0285216	-0.000948058	0.0325662	-0.0108025	-0.0156251	-0.0146562	0.0110859	-0.0196204	0.0331683	-0.00218304	0	0	0.00167495	0.00261944	-0.00676523
-0.00831981	2010-11-05 19:30:00	0.0552279	0.0635477	0.00831981	0.00918989	-0.000318426	0.0373594	-0.00677857	0.0237453	-0.0078536	0.0171449	-0.0288336	-0.000927056	0.0326625	-0.0107355	-0.015563	-0.0144754	0.0110669	-0.0199498	0.0334765	-0.00219763	0	0	0.00221364	0.00432116	-0.00831981
-0.00804172	2010-11-05 20:00:00	0.0531038	0.0611455	0.00804172	0.00918989	-0.000311485	0.034192	-0.00645977	0.0220291	-0.00754028	0.0175259	-0.0291702	-0.000905418	0.0319507	-0.0105194	-0.0153269	-0.0143422	0.0110193	-0.0202692	0.0337866	-0.00221225	0	0	0.00270604	0.00580305	-0.00804172
-0.00780674	2010-11-05 20:30:00	0.0502716	0.0580783	0.00780674	0.00918989	-0.000311313	0.0308828	-0.00613441	0.0206917	-0.00718747	0.0178776	-0.0295097	-0.000883952	0.0307008	-0.0102271	-0.0150138	-0.0142693	0.0109357	-0.0205968	0.0340598	-0.00222629	0	0	0.00310626	0.00699398	-0.00780674
-0.00792693	2010-11-05 21:00:00	0.0481474	0.0560743	0.00792693	0.00918989	-0.000324852	0.0282746	-0.00580905	0.0197513	-0.00682032	0.0182195	-0.0298273	-0.000862826	0.0300475	-0.0100017	-0.0146825	-0.0142718	0.0108354	-0.020959	0.0343412	-0.00224051	0	0	0.00337344	0.00784153	-0.00792693
-0.00837792	2010-11-05 21:30:00	0.0467313	0.0551092	0.00837792	0.00918989	-0.000338391	0.0267822	-0.00545255	0.0193545	-0.00650649	0.0185455	-0.0301493	-0.000840972	0.0298172	-0.00997939	-0.0145317	-0.0143797	0.0107572	-0.0212876	0.034595	-0.00225562	0	0	0.0034746	0.00831494	-0.00837792
-0.00838393	2010-11-05 22:00:00	0.0474394	0.0558233	0.00838393	0.00918989	-0.000365383	0.026673	-0.00502488	0.0196173	-0.00628165	0.018817	-0.030456	-0.000818243	0.0303175	-0.0101385	-0.0146487	-0.0145681	0.0107095	-0.0215369	0.0348148	-0.00227082	0	0	0.00338699	0.00840654	-0.00838393
-0.00737432	2010-11-05 22:30:00	0.0502716	0.0576459	0.00737432	0.00918989	-0.000399144	0.0273277	-0.00458471	0.0205152	-0.00613074	0.0190173	-0.0307344	-0.000794878	0.0313748	-0.0103752	-0.0148975	-0.0148268	0.0107001	-0.021741	0.035059	-0.00228499	0	0	0.00309969	0.00813152	-0.00737432
-0.00844272	2010-11-05 23:00:00	0.0509796	0.0594223	0.00844272	0.00918989	-0.000439762	0.0287926	-0.00419898	0.0218345	-0.00609517	0.0191691	-0.0310201	-0.000771344	0.031913	-0.0105916	-0.0152026	-0.015073	0.0107128	-0.0219399	0.0353013	-0.00229911	0	0	0.00261449	0.0075262	-0.00844272
-0.00687135	2010-11-05 23:30:00	0.0545199	0.0613912	0.00687135	0.00918989	-0.00047361	0.0307677	-0.00392276	0.0234286	-0.00622632	0.0193046	-0.0313057	-0.000747445	0.0323548	-0.0107291	-0.0154663	-0.0152162	0.0107379	-0.0220858	0.0355041	-0.00231381	0	0	0.00194591	0.00664492	-0.00687135
-0.00703978	2010-11-06	0.056644	0.0636838	0.00703978	0.00918989	-0.000500774	0.033474	-0.00381939	0.0252609	-0.00649085	0.0194561	-0.0315593	-0.000722695	0.0326625	-0.0108606	-0.0156777	-0.0153518	0.0107702	-0.0221801	0.0356861	-0.00232898	0	0	0.00112034	0.00555588	-0.00703978
-0.00662081	2010-11-06 00:30:00	0.0594762	0.066097	0.00662081	0.00918989	-0.000548074	0.0364504	-0.00386133	0.0273314	-0.00686878	0.0196333	-0.0317781	-0.00069748	0.0330666	-0.0110289	-0.0158914	-0.0155025	0.0107858	-0.0222578	0.0359086	-0.00234537	0	0	0.000174571	0.00433619	-0.00662081
-0.00738491	2010-11-06 01:00:00	0.0616004	0.0689853	0.00738491	0.00918989	-0.000588691	0.0394105	-0.00401512	0.0295546	-0.00733252	0.0198237	-0.0320188	-0.000672436	0.0339314	-0.0110771	-0.0159844	-0.0156934	0.010826	-0.0223488	0.0361234	-0.00236305	0	0	-0.000846476	0.00306661	-0.00738491
-0.00641027	2010-11-06 01:30:00	0.0637245	0.0701348	0.00641027	0.00918989	-0.000635993	0.0424823	-0.00427354	0.0317898	-0.00787521	0.0199949	-0.0322477	-0.000647267	0.0330855	-0.0111313	-0.0161028	-0.0158466	0.0109143	-0.0224468	0.0363329	-0.00238155	0	0	-0.00189236	0.00182622	-0.00641027
-0.00627911	2010-11-06 02:00:00	0.0665567	0.0728358	0.00627911	0.00918989	-0.00065656	0.0457451	-0.0046097	0.0338786	-0.00848679	0.0201337	-0.0324527	-0.000622804	0.0336047	-0.011166	-0.0162259	-0.0159622	0.0110508	-0.0225004	0.0365392	-0.00240046	0	0	-0.00291014	0.000687469	-0.00627911
-0.00632764	2010-11-06 02:30:00	0.0693889	0.0757165	0.00632764	0.00918989	-0.000683552	0.0493736	-0.00500327	0.0358879	-0.00912338	0.0202754	-0.0326641	-0.000599362	0.034124	-0.0113793	-0.016385	-0.016148	0.0111957	-0.0225285	0.0367413	-0.00242102	0	0	-0.00384747	-0.00028813	-0.00632764
-0.00779374	2010-11-06 03:00:00	0.070805	0.0785987	0.00779374	0.00918989	-0.000703946	0.052571	-0.00541718	0.0376712	-0.00976121	0.0204238	-0.0328655	-0.00057709	0.0349698	-0.0115504	-0.0166273	-0.0162988	0.0113394	-0.0225696	0.0369553	-0.00244154	0	0	-0.00465568	-0.00105343	-0.00779374
-0.00767364	2010-11-06 03:30:00	0.0729292	0.0806028	0.00767364	0.00918989	-0.000704032	0.0553074	-0.00586455	0.0390086	-0.0103031	0.0205977	-0.0330713	-0.0005555	0.0352379	-0.0116762	-0.0168307	-0.0163917	0.0114679	-0.0226271	0.0371527	-0.0024644	0	0	-0.00529255	-0.00157802	-0.00767364
-0.00703532	2010-11-06 04:00:00	0.0750533	0.0820886	0.00703532	0.00918989	-0.000697263	0.0574218	-0.00631552	0.0399001	-0.0107114	0.020801	-0.0332704	-0.000534544	0.0353153	-0.0117641	-0.0170181	-0.0163591	0.0115735	-0.0227034	0.0373241	-0.00248887	0	0	-0.00572481	-0.0018495	-0.00703532
-0.0076465	2010-11-06 04:30:00	0.0757614	0.0834079	0.0076465	0.00918989	-0.00068381	0.0587886	-0.00679699	0.0402053	-0.0110096	0.0209786	-0.0334557	-0.000513418	0.0358346	-0.0118314	-0.0170919	-0.0162712	0.011657	-0.0227616	0.0374877	-0.00251477	0	0	-0.00592995	-0.00187358	-0.0076465
-0.00572216	2010-11-06 05:00:00	0.0778855	0.0836077	0.00572216	0.00918989	-0.000656818	0.0592798	-0.00726406	0.0400464	-0.0112124	0.0211143	-0.0336273	-0.000492532	0.0358346	-0.0118388	-0.0171173	-0.0161005	0.0117097	-0.022805	0.037659	-0.00254059	0	0	-0.00589754	-0.00167309	-0.00572216
-0.00642942	2010-11-06 05:30:00	0.0764694	0.0828988	0.00642942	0.00918989	-0.000629739	0.0588324	-0.00767373	0.0394111	-0.0112768	0.0212529	-0.0338113	-0.000472428	0.0353928	-0.0117046	-0.0170171	-0.0158719	0.0117424	-0.0228119	0.0378292	-0.00256652	0	0	-0.0056298	-0.00128604	-0.00642942
-0.00779115	2010-11-06 06:00:00	0.0736372	0.0814283	0.00779115	0.00918989	-0.000602661	0.0576375	-0.00802176	0.0383239	-0.0112046	0.0213821	-0.0340017	-0.000452325	0.0346998	-0.0115292	-0.0168144	-0.0155831	0.011719	-0.0228057	0.0379893	-0.00259341	0	0	-0.00514138	-0.000762772	-0.00779115
-0.00850644	2010-11-06 06:30:00	0.0715131	0.0800195	0.00850644	0.00918989	-0.000568813	0.0558697	-0.00824057	0.0368519	-0.011009	0.0214696	-0.03419	-0.000432368	0.0342391	-0.0112588	-0.0164752	-0.0152214	0.0117005	-0.0227968	0.0381336	-0.00262064	0	0	-0.00445857	-0.00016254	-0.00850644
-0.00801762	2010-11-06 07:00:00	0.0693889	0.0774065	0.00801762	0.00918989	-0.00051483	0.0536409	-0.00835835	0.0351845	-0.0106937	0.02155	-0.0343673	-0.000411513	0.0330269	-0.0110586	-0.0161541	-0.0149049	0.011659	-0.0227851	0.0382193	-0.00264832	0	0	-0.00361766	0.000450463	-0.00801762
-0.00913702	2010-11-06 07:30:00	0.0665567	0.0756937	0.00913702	0.00918989	-0.000501118	0.0511256	-0.00836364	0.0334072	-0.0102914	0.0216466	-0.0345052	-0.000389659	0.0328929	-0.010822	-0.0158449	-0.0145408	0.0115623	-0.0227945	0.0382503	-0.00267619	0	0	-0.00266288	0.00101127	-0.00913702
-0.00731374	2010-11-06 08:00:00	0.0658487	0.0731624	0.00731374	0.00918989	-0.000467357	0.0480701	-0.0082338	0.0315628	-0.00982704	0.0217721	-0.034596	-0.000366883	0.0321244	-0.0105428	-0.0153952	-0.0142217	0.0114475	-0.0227715	0.0383069	-0.00270356	0	0	-0.00164379	0.00145835	-0.00731374
-0.00750582	2010-11-06 08:30:00	0.0623084	0.0698142	0.00750582	0.00918989	-0.00044679	0.0452219	-0.00801964	0.0298955	-0.00933706	0.0219238	-0.0346884	-0.000342597	0.0304893	-0.0103	-0.0151115	-0.0139981	0.0112852	-0.0227329	0.0383913	-0.00273096	0	0	-0.000612343	0.00173768	-0.00750582
-0.00611024	2010-11-06 09:00:00	0.0623084	0.0684186	0.00611024	0.00918989	-0.000446704	0.0424528	-0.00774088	0.0285703	-0.00886718	0.0220689	-0.0348018	-0.000317336	0.030663	-0.0100269	-0.0147182	-0.013885	0.0111099	-0.0226893	0.0384286	-0.00275805	0	0	0.000380123	0.00180634	-0.00611024
-0.00616496	2010-11-06 09:30:00	0.0601843	0.0663493	0.00616496	0.00918989	-0.000453559	0.0402103	-0.00739455	0.0276971	-0.00846189	0.02223	-0.0348824	-0.000291006	0.0297397	-0.00982349	-0.0143218	-0.0139628	0.0109465	-0.0226573	0.0384503	-0.00278728	0	0	0.00128595	0.00163557	-0.00616496
-0.00756037	2010-11-06 10:00:00	0.056644	0.0642044	0.00756037	0.00918989	-0.000473782	0.0384942	-0.00698785	0.027398	-0.00815247	0.0224169	-0.0349368	-0.000262925	0.0285295	-0.00970337	-0.0142234	-0.0141712	0.0108005	-0.0226491	0.0384759	-0.00281656	0	0	0.00206395	0.00121305	-0.00756037
-0.00762827	2010-11-06 10:30:00	0.0573521	0.0649804	0.00762827	0.00918989	-0.000494091	0.0379566	-0.00660148	0.0276669	-0.0079546	0.0226489	-0.0349797	-0.000233188	0.0294716	-0.00977139	-0.0141997	-0.0146257	0.0107002	-0.022678	0.0385034	-0.00284522	0	0	0.00268181	0.000544165	-0.00762827
-0.00603682	2010-11-06 11:00:00	0.0601843	0.0662211	0.00603682	0.00918989	-0.000554758	0.0386904	-0.00620135	0.0286443	-0.00785382	0.0229228	-0.0350145	-0.00020211	0.0301061	-0.0101016	-0.0144717	-0.0152461	0.0106514	-0.0227753	0.0385407	-0.0028734	0	0	0.00311798	-0.000347663	-0.00603682
-0.0084588	2010-11-06 11:30:00	0.0601843	0.0686431	0.0084588	0.00918989	-0.000582094	0.0400926	-0.00583299	0.0301163	-0.00785332	0.02321	-0.0350494	-0.000169794	0.03149	-0.010474	-0.0150042	-0.0159443	0.0106995	-0.0228737	0.0385883	-0.00290056	0	0	0.00336283	-0.00142188	-0.0084588
-0.00840048	2010-11-06 12:00:00	0.0630165	0.071417	0.00840048	0.00918989	-0.000622626	0.042657	-0.00560041	0.0319303	-0.00795996	0.0234842	-0.0350792	-0.00013599	0.0327588	-0.011076	-0.0157608	-0.0166476	0.0108021	-0.0230473	0.0386561	-0.00292772	0	0	0.00341908	-0.00262277	-0.00840048
-0.00718749	2010-11-06 12:30:00	0.0686809	0.0758684	0.00718749	0.00918989	-0.000663243	0.0457452	-0.00545933	0.0338908	-0.00820071	0.0237648	-0.0351141	-0.000101382	0.0354513	-0.0117017	-0.0165927	-0.0172781	0.0109649	-0.0232242	0.0387333	-0.00295515	0	0	0.00330141	-0.00388246	-0.00718749
-0.00593783	2010-11-06 13:00:00	0.0736372	0.079575	0.00593783	0.00918989	-0.000690235	0.0492781	-0.00547141	0.0359551	-0.00858181	0.0240422	-0.0351352	-6.67965e-05	0.0371997	-0.0123126	-0.0174303	-0.017896	0.0111725	-0.0233959	0.0387883	-0.00298096	0	0	0.00303532	-0.00512493	-0.00593783
-0.00711859	2010-11-06 13:30:00	0.0750533	0.0821719	0.00711859	0.00918989	-0.0007174	0.0524592	-0.00562879	0.0379888	-0.00909949	0.0243133	-0.0351511	-3.18704e-05	0.0382004	-0.0127866	-0.0182509	-0.0183658	0.0114149	-0.023576	0.038835	-0.003006	0	0	0.00265515	-0.00627065	-0.00711859
-0.00833336	2010-11-06 14:00:00	0.0771775	0.0855109	0.00833336	0.00918989	-0.00073111	0.0553237	-0.00594165	0.0396683	-0.00967785	0.0246097	-0.0351511	2.86201e-06	0.0399677	-0.0130818	-0.0187443	-0.0186949	0.0117024	-0.0237531	0.0388931	-0.00303097	0	0	0.00220166	-0.00724171	-0.00833336
-0.00672857	2010-11-06 14:30:00	0.0800097	0.0867383	0.00672857	0.00918989	-0.00074465	0.0579646	-0.00632865	0.0410729	-0.0103126	0.0249195	-0.0351519	3.74706e-05	0.0398525	-0.0133539	-0.0191925	-0.0189612	0.0120138	-0.0239306	0.0389673	-0.00305585	0	0	0.00171904	-0.00796699	-0.00672857
-0.00804152	2010-11-06 15:00:00	0.0807177	0.0887592	0.00804152	0.00918989	-0.00074465	0.0600489	-0.00677666	0.0421355	-0.0109504	0.0251874	-0.0351657	7.18856e-05	0.0407947	-0.0135307	-0.0195387	-0.0190567	0.0123664	-0.0240992	0.0390414	-0.00307859	0	0	0.00125176	-0.00838714	-0.00804152
-0.00608665	2010-11-06 15:30:00	0.084258	0.0903447	0.00608665	0.00918989	-0.000738053	0.0617814	-0.00726406	0.0426789	-0.0115613	0.0254391	-0.0351831	0.000106231	0.041582	-0.013743	-0.0197596	-0.0190668	0.0127034	-0.0242449	0.0391444	-0.00310227	0	0	0.000841363	-0.00845893	-0.00608665
-0.0059733	2010-11-06 16:00:00	0.084966	0.0909393	0.0059733	0.00918989	-0.000710974	0.0626871	-0.00767373	0.0426666	-0.0121226	0.0256811	-0.0352175	0.000139724	0.0418709	-0.0138103	-0.0199503	-0.0189714	0.013012	-0.0243694	0.0392797	-0.00312651	0	0	0.00052347	-0.00815864	-0.0059733
-0.00478362	2010-11-06 16:30:00	0.0856741	0.0904577	0.00478362	0.00918989	-0.000683724	0.062971	-0.00806666	0.0421473	-0.0126069	0.0259198	-0.0352888	0.000172218	0.0414291	-0.013812	-0.0200001	-0.0187604	0.0132567	-0.0244967	0.0393961	-0.00315001	0	0	0.000325252	-0.00748421	-0.00478362
-0.00520959	2010-11-06 17:00:00	0.084966	0.0901756	0.00520959	0.00918989	-0.000643365	0.062109	-0.00839796	0.0410905	-0.0129795	0.0261489	-0.0353555	0.000203985	0.0416971	-0.0136544	-0.019845	-0.0183211	0.0134425	-0.0246148	0.0394712	-0.00317344	0	0	0.000263456	-0.00645601	-0.00520959
-0.00419019	2010-11-06 17:30:00	0.0835499	0.0877401	0.00419019	0.00918989	-0.000582783	0.0603248	-0.00865151	0.0392764	-0.0132501	0.0263906	-0.0353991	0.000234434	0.0405058	-0.0134046	-0.0195431	-0.0177986	0.013554	-0.0246717	0.0395353	-0.00319689	0	0	0.000343214	-0.005116	-0.00419019
-0.00317856	2010-11-06 18:00:00	0.0814258	0.0846044	0.00317856	0.00918989	-0.000521513	0.0577304	-0.00883029	0.0371082	-0.0134192	0.0266455	-0.0354465	0.000264443	0.0392181	-0.0131034	-0.0192021	-0.0172987	0.0135334	-0.0247109	0.0396347	-0.00321981	0	0	0.000557685	-0.0035255	-0.00317856
-0.0036809	2010-11-06 18:30:00	0.0785936	0.0822745	0.0036809	0.00918989	-0.000494349	0.0544649	-0.00890316	0.0347935	-0.0134553	0.0269003	-0.0355302	0.000294939	0.0389481	-0.0127183	-0.0186043	-0.0168692	0.0134306	-0.0247817	0.039725	-0.00324327	0	0	0.000888557	-0.00176147	-0.0036809
-0.00388648	2010-11-06 19:00:00	0.0743453	0.0782318	0.00388648	0.00918989	-0.000480551	0.0501354	-0.00883368	0.0322832	-0.0133543	0.0271712	-0.0356138	0.000324661	0.0373129	-0.0121174	-0.0178425	-0.0163066	0.0132953	-0.0248896	0.0398284	-0.00326638	0	0	0.00130739	8.82711e-05	-0.00388648
-0.00545949	2010-11-06 19:30:00	0.0665567	0.0720162	0.00545949	0.00918989	-0.000393064	0.0458386	-0.00863986	0.0295104	-0.0131468	0.0274101	-0.0357185	0.000353647	0.033701	-0.011667	-0.0173005	-0.0157163	0.0131576	-0.02491	0.0399273	-0.00328847	0	0	0.00177766	0.00193062	-0.00545949
-0.00497934	2010-11-06 20:00:00	0.0658487	0.070828	0.00497934	0.00918989	-0.000352275	0.0423083	-0.00834373	0.0268171	-0.0128253	0.0276296	-0.0358196	0.000382781	0.0347772	-0.0114558	-0.0168348	-0.0152666	0.0129194	-0.0249369	0.0400172	-0.00330886	0	0	0.00225744	0.00367316	-0.00497934
-0.00458582	2010-11-06 20:30:00	0.0644326	0.0690184	0.00458582	0.00918989	-0.000338563	0.0388217	-0.00789445	0.0246614	-0.0124393	0.0278105	-0.035925	0.000411721	0.0350473	-0.0112592	-0.0162805	-0.015151	0.0126286	-0.0250143	0.0401451	-0.00332814	0	0	0.00270239	0.00523008	-0.00458582
-0.00392239	2010-11-06 21:00:00	0.0601843	0.0641067	0.00392239	0.00918989	-0.000345161	0.0349232	-0.00733884	0.0231407	-0.0120226	0.0279687	-0.036064	0.000440854	0.0322188	-0.0108163	-0.0159005	-0.0150781	0.0123448	-0.0251029	0.0402978	-0.00334621	0	0	0.00306896	0.0065276	-0.00392239
-0.00404374	2010-11-06 21:30:00	0.056644	0.0606877	0.00404374	0.00918989	-0.000358699	0.0312019	-0.00678259	0.0220171	-0.0116153	0.0280851	-0.036229	0.000470181	0.0307971	-0.0103861	-0.0154715	-0.0150429	0.0120955	-0.0252053	0.0404601	-0.00336365	0	0	0.00331755	0.00750848	-0.00404374
-0.00419913	2010-11-06 22:00:00	0.055936	0.0601351	0.00419913	0.00918989	-0.000372239	0.0294558	-0.00624668	0.0213699	-0.011252	0.0281692	-0.0363942	0.000499725	0.0310859	-0.0103957	-0.0151547	-0.0152412	0.0118704	-0.0252928	0.0406736	-0.00338053	0	0	0.00341533	0.00813543	-0.00419913
-0.0031292	2010-11-06 22:30:00	0.0580601	0.0611893	0.0031292	0.00918989	-0.000412598	0.0293629	-0.00567497	0.0216327	-0.0109538	0.0282113	-0.0366094	0.000530462	0.0320093	-0.0106731	-0.0153417	-0.0156305	0.0116985	-0.0253793	0.0408946	-0.00339655	0	0	0.00333863	0.00839293	-0.0031292
-0.00294683	2010-11-06 23:00:00	0.0601843	0.0631311	0.00294683	0.00918989	-0.000433079	0.0301922	-0.00517019	0.0225307	-0.0107836	0.0282019	-0.0368362	0.000562391	0.0331818	-0.0110239	-0.0157732	-0.0159922	0.0115906	-0.025412	0.041156	-0.0034123	0	0	0.00307471	0.00828772	-0.00294683
-0.00328967	2010-11-06 23:30:00	0.0623084	0.0655981	0.00328967	0.00918989	-0.000466927	0.0318645	-0.00470672	0.0237644	-0.0107104	0.0281667	-0.0370771	0.000594932	0.034258	-0.011385	-0.0162898	-0.0162409	0.0115133	-0.0253801	0.0414613	-0.00342844	0	0	0.00262272	0.00784756	-0.00328967
-0.00507176	2010-11-07	0.0630165	0.0680883	0.00507176	0.00918989	-0.000487235	0.0339188	-0.00433243	0.025212	-0.0107493	0.0280993	-0.0373534	0.000627326	0.0352776	-0.0117081	-0.0167736	-0.0164645	0.0114659	-0.0252991	0.0417963	-0.00344387	0	0	0.00199395	0.00711877	-0.00507176
-0.00633435	2010-11-07 00:30:00	0.0644326	0.070767	0.00633435	0.00918989	-0.000527679	0.0364969	-0.00420576	0.0270016	-0.0108967	0.0279417	-0.037653	0.000660231	0.0361424	-0.0119218	-0.0171064	-0.0166955	0.0114947	-0.0251973	0.0421291	-0.00345905	0	0	0.00121121	0.00616249	-0.00633435
-0.003769	2010-11-07 01:00:00	0.0686809	0.0724499	0.003769	0.00918989	-0.000581836	0.0387721	-0.0042513	0.029072	-0.0111706	0.0277642	-0.0379632	0.000693476	0.0362953	-0.0119338	-0.017235	-0.0169166	0.0115345	-0.0251297	0.0424274	-0.00347447	0	0	0.000307524	0.00505012	-0.003769
-0.00401906	2010-11-07 01:30:00	0.0693889	0.073408	0.00401906	0.00918989	-0.00062254	0.0413038	-0.00444575	0.031283	-0.0115278	0.0276026	-0.0382468	0.000727256	0.0355645	-0.0118913	-0.0172899	-0.0172054	0.0115988	-0.025061	0.0427353	-0.00348921	0	0	-0.000675851	0.0038583	-0.00401906
-0.00411956	2010-11-07 02:00:00	0.0715131	0.0756327	0.00411956	0.00918989	-0.000683293	0.0444247	-0.00471075	0.0337321	-0.0119578	0.0274323	-0.0385303	0.00076116	0.0357005	-0.0119845	-0.0173996	-0.017557	0.0117242	-0.0250251	0.0430478	-0.00350374	0	0	-0.0016919	0.00266365	-0.00411956
-0.00367769	2010-11-07 02:30:00	0.0757614	0.0794391	0.00367769	0.00918989	-0.000730766	0.0481977	-0.00502954	0.0362178	-0.0124521	0.0271874	-0.038824	0.000795017	0.0369694	-0.0122428	-0.0176135	-0.0178961	0.0119656	-0.0250123	0.04339	-0.00351976	0	0	-0.00269066	0.00153784	-0.00367769
-0.00429822	2010-11-07 03:00:00	0.0785936	0.0828918	0.00429822	0.00918989	-0.00074465	0.0524945	-0.00536867	0.0384775	-0.012959	0.0269548	-0.0391293	0.000828216	0.0377378	-0.0126665	-0.0181405	-0.0181398	0.0122434	-0.0249779	0.0437077	-0.00353646	0	0	-0.00362217	0.00054314	-0.00429822
-0.00436174	2010-11-07 03:30:00	0.0828419	0.0872036	0.00436174	0.00918989	-0.00073788	0.0566795	-0.00572517	0.0403279	-0.0134245	0.0267546	-0.0394201	0.000860858	0.0394881	-0.0130991	-0.0187595	-0.0182604	0.0124871	-0.0248991	0.0440041	-0.00355214	0	0	-0.0044394	-0.000271128	-0.00436174
-0.00378501	2010-11-07 04:00:00	0.0870902	0.0908752	0.00378501	0.00918989	-0.000731196	0.0602726	-0.00615941	0.041873	-0.0138079	0.026574	-0.0396971	0.000892523	0.040891	-0.0134506	-0.0191954	-0.018386	0.0126553	-0.0248441	0.0443381	-0.00356721	0	0	-0.005101	-0.000871227	-0.00378501
-0.00254354	2010-11-07 04:30:00	0.0899224	0.0924659	0.00254354	0.00918989	-0.000751591	0.062147	-0.00663135	0.0429539	-0.014116	0.0263998	-0.0400076	0.000923949	0.0411779	-0.0134088	-0.0193422	-0.0183033	0.0127725	-0.0248477	0.0447075	-0.00358369	0	0	-0.00557365	-0.00124045	-0.00254354
-0.00404572	2010-11-07 05:00:00	0.0870902	0.0911359	0.00404572	0.00918989	-0.000724772	0.0625917	-0.00720497	0.0433873	-0.0142825	0.0262351	-0.0403398	0.000954445	0.0393521	-0.0130946	-0.0191563	-0.0181074	0.0128956	-0.0248164	0.0450698	-0.00359996	0	0	-0.00583389	-0.00137947	-0.00404572
-0.00450196	2010-11-07 05:30:00	0.0856741	0.0901761	0.00450196	0.00918989	-0.000724513	0.0629736	-0.00780782	0.0431856	-0.0142648	0.0260837	-0.04067	0.000984531	0.0381022	-0.0129216	-0.0189583	-0.0178185	0.0129548	-0.024831	0.0454888	-0.0036155	0	0	-0.00586946	-0.00130552	-0.00450196
-0.00175542	2010-11-07 06:00:00	0.0899224	0.0916778	0.00175542	0.00918989	-0.000690751	0.06302	-0.00830772	0.0426237	-0.0141024	0.0258903	-0.0410532	0.00101345	0.0394673	-0.0128253	-0.0186525	-0.0175698	0.013001	-0.0249239	0.0459578	-0.00362967	0	0	-0.00567987	-0.00105065	-0.00175542
-0.00506263	2010-11-07 06:30:00	0.0856741	0.0907367	0.00506263	0.00918989	-0.000657076	0.0627937	-0.00865871	0.0419213	-0.0138215	0.0256776	-0.0414852	0.00104188	0.0386006	-0.0128345	-0.0185293	-0.0174618	0.0130388	-0.0249602	0.0464592	-0.00364251	0	0	-0.00527635	-0.000659092	-0.00506263
-0.00313842	2010-11-07 07:00:00	0.0863821	0.0895205	0.00313842	0.00918989	-0.000656732	0.0611378	-0.00884766	0.0410478	-0.0134505	0.0254453	-0.041955	0.00107033	0.0382759	-0.0125787	-0.0183949	-0.0173186	0.0130591	-0.0250095	0.0470259	-0.0036549	0	0	-0.00468111	-0.000183974	-0.00313842
-0.00400703	2010-11-07 07:30:00	0.0835499	0.0875569	0.00400703	0.00918989	-0.000643106	0.0592117	-0.00894446	0.0398629	-0.0129109	0.0252417	-0.0424744	0.00109859	0.0371411	-0.0123491	-0.0180103	-0.0172131	0.0130631	-0.0251418	0.0477104	-0.00366595	0	0	-0.00392598	0.000316386	-0.00400703
-0.00525773	2010-11-07 08:00:00	0.0807177	0.0859754	0.00525773	0.00918989	-0.000616115	0.0572229	-0.0089271	0.038837	-0.0122773	0.0250771	-0.0430968	0.00112631	0.0364859	-0.012191	-0.0178348	-0.0172156	0.0130504	-0.0253256	0.0484145	-0.00367616	0	0	-0.00305052	0.000782428	-0.00525773
-0.00476312	2010-11-07 08:30:00	0.0807177	0.0854808	0.00476312	0.00918989	-0.000622798	0.0555997	-0.00889236	0.0379026	-0.0116025	0.0249509	-0.0437615	0.0011534	0.0367956	-0.012191	-0.0177149	-0.0173311	0.013006	-0.0255253	0.0491543	-0.00368775	0	0	-0.00209969	0.00115729	-0.00476312
-0.00500438	2010-11-07 09:00:00	0.0800097	0.0850141	0.00500438	0.00918989	-0.000622712	0.0541373	-0.00876547	0.0372981	-0.0109415	0.0248957	-0.0444681	0.00118066	0.0370845	-0.0122828	-0.0177229	-0.0177202	0.012938	-0.0257251	0.0499688	-0.00369953	0	0	-0.00112123	0.00139058	-0.00500438
-0.00688068	2010-11-07 09:30:00	0.0778855	0.0847662	0.00688068	0.00918989	-0.000649445	0.0531197	-0.00850048	0.0373226	-0.0103024	0.0248891	-0.0452325	0.00120794	0.0371034	-0.0124245	-0.0179463	-0.0183179	0.0128722	-0.0259898	0.0508569	-0.00371089	0	0	-0.000162873	0.00144168	-0.00688068
-0.00635343	2010-11-07 10:00:00	0.0793016	0.085655	0.00635343	0.00918989	-0.000676868	0.0525003	-0.00825646	0.0377625	-0.00973425	0.0248763	-0.0460737	0.00123595	0.0380267	-0.0126042	-0.0181911	-0.0190588	0.012921	-0.0262973	0.0517431	-0.00372116	0	0	0.000730399	0.00128256	-0.00635343
-0.00554137	2010-11-07 10:30:00	0.0814258	0.0869672	0.00554137	0.00918989	-0.0007174	0.0530131	-0.0079957	0.0387521	-0.00928324	0.0248729	-0.0469294	0.0012646	0.0386234	-0.0130067	-0.0186857	-0.0199178	0.0130864	-0.0266456	0.0526588	-0.00373122	0	0	0.00151893	0.000899826	-0.00554137
-0.00628854	2010-11-07 11:00:00	0.0835499	0.0898384	0.00628854	0.00918989	-0.000758103	0.0545435	-0.00776249	0.0401874	-0.00892686	0.0249592	-0.0478135	0.00129399	0.0403359	-0.0136785	-0.019552	-0.0207894	0.0133064	-0.0270157	0.0535909	-0.00373901	0	0	0.00217065	0.000295953	-0.00628854
-0.0051247	2010-11-07 11:30:00	0.0899224	0.0950471	0.0051247	0.00918989	-0.000791864	0.0572361	-0.00762078	0.0418854	-0.00869393	0.0250916	-0.0487164	0.00132454	0.0439478	-0.0145653	-0.0206217	-0.0217112	0.013579	-0.0274046	0.0545109	-0.00374476	0	0	0.00266285	-0.000510441	-0.0051247
-0.00336475	2010-11-07 12:00:00	0.0962949	0.0996596	0.00336475	0.00918989	-0.000825626	0.0606081	-0.00750957	0.0439865	-0.00862392	0.0252557	-0.04962	0.00135574	0.0466007	-0.0154635	-0.0218463	-0.0226883	0.0139046	-0.0278536	0.0554426	-0.00375138	0	0	0.00298336	-0.00148525	-0.00336475
-0.00540831	2010-11-07 12:30:00	0.098419	0.103827	0.00540831	0.00918989	-0.00087961	0.0637428	-0.00751868	0.046234	-0.00868422	0.0254937	-0.0505344	0.00138728	0.0488305	-0.0160939	-0.0228892	-0.0234996	0.0142775	-0.0283672	0.0563476	-0.00375965	0	0	0.0031311	-0.00258055	-0.00540831
-0.00475612	2010-11-07 13:00:00	0.101959	0.106715	0.00475612	0.00918989	-0.000907033	0.0666864	-0.00769936	0.0483776	-0.00887041	0.0257969	-0.0514322	0.00141936	0.0497916	-0.0165676	-0.0237044	-0.0240749	0.0147284	-0.0288781	0.0572488	-0.00376837	0	0	0.00311588	-0.00373711	-0.00475612
-0.00482663	2010-11-07 13:30:00	0.104791	0.109618	0.00482663	0.00918989	-0.000920743	0.0698074	-0.00799253	0.0502708	-0.00923594	0.0261159	-0.052322	0.00145194	0.0509263	-0.0170321	-0.0244672	-0.0245145	0.0152321	-0.0293409	0.0581557	-0.0037757	0	0	0.00295754	-0.00488778	-0.00482663
-0.00414376	2010-11-07 14:00:00	0.10904	0.113184	0.00414376	0.00918989	-0.000934283	0.0731493	-0.00841363	0.0521275	-0.00977997	0.0264606	-0.0532015	0.00148521	0.0528881	-0.0175714	-0.0251664	-0.0250043	0.015705	-0.0297735	0.0590831	-0.00378309	0	0	0.0026844	-0.00596149	-0.00414376
-0.00179192	2010-11-07 14:30:00	0.114704	0.116496	0.00179192	0.00918989	-0.000981497	0.0761394	-0.00885677	0.0539598	-0.0104348	0.026899	-0.0540815	0.00151914	0.0546365	-0.0179533	-0.0257066	-0.0255067	0.0161752	-0.0302177	0.0600616	-0.00378901	0	0	0.00233116	-0.00688764	-0.00179192
-0.00149196	2010-11-07 15:00:00	0.11612	0.117612	0.00149196	0.00918989	-0.00100849	0.078191	-0.00928741	0.0555415	-0.0111015	0.027405	-0.0550059	0.001553	0.0546345	-0.0180865	-0.0260968	-0.025881	0.016681	-0.0306843	0.061027	-0.00379445	0	0	0.00193639	-0.00760068	-0.00149196
-0.00298632	2010-11-07 15:30:00	0.115412	0.118399	0.00298632	0.00918989	-0.00100189	0.0802753	-0.00974855	0.0568118	-0.0117399	0.0279371	-0.0559117	0.00158583	0.0542701	-0.0182414	-0.0264495	-0.0262251	0.0172048	-0.0312016	0.0619476	-0.00379959	0	0	0.00153971	-0.00804453	-0.00298632
-0.00217195	2010-11-07 16:00:00	0.118953	0.121124	0.00217195	0.00918989	-0.00102888	0.0824551	-0.0101959	0.0578683	-0.0123702	0.0284724	-0.0567933	0.00161811	0.0560205	-0.018589	-0.0267935	-0.0266219	0.0176924	-0.031798	0.0628006	-0.00380469	0	0	0.001179	-0.00817651	-0.00217195
0.00106162	2010-11-07 16:30:00	0.124617	0.123555	-0.00106162	0.00918989	-0.00102897	0.0842366	-0.0106056	0.0588393	-0.0129666	0.0290593	-0.0576219	0.001649	0.057597	-0.0189486	-0.0271814	-0.0271192	0.0181203	-0.0323916	0.0636205	-0.00380986	0	0	0.000887623	-0.00797066	0.00106162
0.00334812	2010-11-07 17:00:00	0.127449	0.124101	-0.00334812	0.00918989	-0.00102914	0.0855407	-0.010968	0.0595905	-0.0134778	0.0296816	-0.0584128	0.0016786	0.0575385	-0.0192629	-0.0277408	-0.0276642	0.0185068	-0.033025	0.0644978	-0.00381482	0	0	0.000692038	-0.00741994	0.00334812
0.00011857	2010-11-07 17:30:00	0.126033	0.125914	-0.00011857	0.00918989	-0.00103565	0.086321	-0.0112957	0.0601157	-0.0139119	0.0303235	-0.0592505	0.00170752	0.0588659	-0.0195155	-0.0281985	-0.0281491	0.0188568	-0.0337381	0.0653752	-0.00381862	0	0	0.000609897	-0.00653725	0.00011857
-0.00134226	2010-11-07 18:00:00	0.126033	0.127375	0.00134226	0.00918989	-0.00103591	0.0871941	-0.0115798	0.0603111	-0.0142652	0.030975	-0.0601031	0.00173539	0.0598458	-0.0199088	-0.0286141	-0.0287467	0.0192186	-0.0344894	0.0661762	-0.00382139	0	0	0.00064876	-0.00535524	-0.00134226
-0.0020635	2010-11-07 18:30:00	0.126741	0.128805	0.0020635	0.00918989	-0.00103548	0.0874178	-0.0118172	0.0605553	-0.0145139	0.0316265	-0.0609047	0.00176202	0.0611334	-0.0202854	-0.0292214	-0.0293722	0.0195927	-0.0353282	0.066948	-0.00382353	0	0	0.000805556	-0.00392465	-0.0020635
0.00244437	2010-11-07 19:00:00	0.132405	0.129961	-0.00244437	0.00918989	-0.00102246	0.0876852	-0.0120672	0.0606103	-0.0146559	0.0323164	-0.0616885	0.00178721	0.0621153	-0.020802	-0.0298647	-0.0300679	0.0199524	-0.0361912	0.0677331	-0.00382435	0	0	0.0010668	-0.00231147	0.00244437
0.00257112	2010-11-07 19:30:00	0.135238	0.132666	-0.00257112	0.00918989	-0.00104902	0.0874969	-0.0122161	0.0606286	-0.0146953	0.0330199	-0.0624888	0.00181221	0.0647284	-0.0212148	-0.0304887	-0.0307085	0.0203025	-0.0371059	0.0684629	-0.00382442	0	0	0.00140959	-0.000592975	0.00257112
-0.00372565	2010-11-07 20:00:00	0.128865	0.132591	0.00372565	0.00918989	-0.00103565	0.0874151	-0.012307	0.0605125	-0.0146219	0.0336687	-0.0632578	0.00183597	0.0644812	-0.0217459	-0.0312214	-0.0312787	0.0206927	-0.0380259	0.0691628	-0.00382417	0	0	0.00180325	0.00114705	-0.00372565
-0.00174907	2010-11-07 20:30:00	0.133822	0.135571	0.00174907	0.00918989	-0.00100215	0.0874014	-0.0123985	0.0603171	-0.0144633	0.0342594	-0.0640023	0.00185894	0.0671697	-0.0222363	-0.0320031	-0.0318312	0.0211202	-0.038923	0.0699025	-0.00382383	0	0	0.0022116	0.00282357	-0.00174907
-0.00162555	2010-11-07 21:00:00	0.135946	0.137571	0.00162555	0.00918989	-0.0010288	0.0875106	-0.0124277	0.0604333	-0.0142559	0.0348046	-0.0647749	0.00188158	0.0688635	-0.0228029	-0.0326668	-0.0325119	0.02151	-0.039872	0.0705911	-0.00382369	0	0	0.00259555	0.00435573	-0.00162555
7.22513e-05	2010-11-07 21:30:00	0.138778	0.138706	-7.22513e-05	0.00918989	-0.00104928	0.086954	-0.0124247	0.0606714	-0.0141206	0.0353144	-0.0655054	0.00190426	0.0699774	-0.0230732	-0.0332005	-0.0330444	0.021909	-0.0408189	0.0712571	-0.00382266	0	0	0.00291601	0.00567187	7.22513e-05
0.00318985	2010-11-07 22:00:00	0.14161	0.13842	-0.00318985	0.00918989	-0.00106282	0.0865584	-0.0124146	0.0611662	-0.0140436	0.0358112	-0.0662228	0.00192726	0.0695734	-0.0233375	-0.0337362	-0.0335644	0.0223445	-0.0416819	0.0718838	-0.00382125	0	0	0.00313671	0.00671407	0.00318985
0.00154913	2010-11-07 22:30:00	0.142318	0.140769	-0.00154913	0.00918989	-0.00109649	0.0870849	-0.0124241	0.0618015	-0.0140017	0.0363463	-0.0669038	0.00195012	0.0711896	-0.0237333	-0.0342749	-0.0339663	0.0227781	-0.0425056	0.0724873	-0.00382088	0	0	0.00322686	0.00744153	0.00154913
-0.00210687	2010-11-07 23:00:00	0.142318	0.144425	0.00210687	0.00918989	-0.00111689	0.0885825	-0.012408	0.0626871	-0.0140419	0.036895	-0.0675486	0.00197331	0.0734572	-0.0242375	-0.0347947	-0.0344209	0.0232126	-0.043259	0.0730788	-0.00382037	0	0	0.00316346	0.00783289	-0.00210687
-0.00577045	2010-11-07 23:30:00	0.140902	0.146672	0.00577045	0.00918989	-0.00114379	0.0904759	-0.0123493	0.0639758	-0.0141522	0.0374271	-0.0681882	0.00199706	0.0741482	-0.0247013	-0.0355114	-0.03474	0.0236138	-0.0440005	0.0736307	-0.00381941	0	0	0.00293299	0.00788702	-0.00577045
-0.00499751	2010-11-08	0.144442	0.14944	0.00499751	0.00918989	-0.00115091	0.0922901	-0.012344	0.065179	-0.014371	0.0379881	-0.0688002	0.00202157	0.0755908	-0.0249355	-0.0359855	-0.0350061	0.0240016	-0.0446835	0.0741186	-0.00381804	0	0	0.00253254	0.00762256	-0.00499751
-0.00459633	2010-11-08 00:30:00	0.146566	0.151163	0.00459633	0.00918989	-0.00117773	0.094328	-0.0123817	0.066932	-0.0147239	0.0385942	-0.0693575	0.00204574	0.0757248	-0.0251109	-0.0362485	-0.0353754	0.0243068	-0.0453765	0.0745642	-0.00381669	0	0	0.00197016	0.00707597	-0.00459633
-0.00235468	2010-11-08 01:00:00	0.150107	0.152461	0.00235468	0.00918989	-0.00125262	0.0960931	-0.0124876	0.0688864	-0.0151501	0.0392229	-0.0698597	0.00207	0.0756871	-0.0251215	-0.036404	-0.0356995	0.024634	-0.0460672	0.0749714	-0.00381426	0	0	0.00126445	0.00629855	-0.00235468
-0.00104823	2010-11-08 01:30:00	0.152939	0.153987	0.00104823	0.00918989	-0.00130626	0.0979453	-0.0127395	0.0708713	-0.0156269	0.039926	-0.0703226	0.00209468	0.0758777	-0.0250822	-0.0364315	-0.0359406	0.0249742	-0.0467721	0.0753455	-0.00381161	0	0	0.000443533	0.0053524	-0.00104823
-0.000746275	2010-11-08 02:00:00	0.154355	0.155101	0.000746275	0.00918989	-0.00133334	0.101525	-0.0130032	0.0728685	-0.0161797	0.0406447	-0.0707471	0.00211835	0.0749752	-0.0255109	-0.0368987	-0.0360914	0.0252941	-0.0474704	0.0756798	-0.00380868	0	0	-0.000456623	0.00430596	-0.000746275
-7.94827e-05	2010-11-08 02:30:00	0.162143	0.162223	7.94827e-05	0.00918989	-0.00134037	0.105584	-0.0132682	0.0747068	-0.0167874	0.0414027	-0.0711343	0.00214016	0.0798371	-0.0259843	-0.037388	-0.0361893	0.0255455	-0.0480812	0.0759605	-0.00380531	0	0	-0.0013944	0.00322915	-7.94827e-05
-0.00202885	2010-11-08 03:00:00	0.162852	0.16488	0.00202885	0.00918989	-0.00135382	0.109685	-0.0135355	0.0767101	-0.0174297	0.0421675	-0.0714722	0.00216213	0.0800127	-0.0264109	-0.0378188	-0.0364279	0.025767	-0.0486389	0.0762119	-0.00380141	0	0	-0.00232502	0.00218869	-0.00202885
-0.000698176	2010-11-08 03:30:00	0.164976	0.165674	0.000698176	0.00918989	-0.00140095	0.111865	-0.0138228	0.0785054	-0.0180619	0.0429187	-0.0717768	0.00218458	0.0791858	-0.0262458	-0.0380732	-0.0362398	0.0259495	-0.0492238	0.0764763	-0.0037966	0	0	-0.0032032	0.00124386	-0.000698176
-0.000491692	2010-11-08 04:00:00	0.165684	0.166175	0.000491692	0.00918989	-0.0013947	0.113392	-0.0142701	0.0795252	-0.0186558	0.0437281	-0.0720683	0.00220508	0.0783002	-0.0259372	-0.0378	-0.0358104	0.0260923	-0.0497131	0.0767261	-0.00379119	0	0	-0.00398587	0.000442931	-0.000491692
-0.00138779	2010-11-08 04:30:00	0.164976	0.166363	0.00138779	0.00918989	-0.00136762	0.115223	-0.0147546	0.0800321	-0.0191996	0.0445157	-0.0723408	0.00222389	0.0772051	-0.0258259	-0.0375951	-0.0353482	0.026167	-0.0500969	0.0769348	-0.00378491	0	0	-0.00463461	-0.000179463	-0.00138779
-0.00339363	2010-11-08 05:00:00	0.164976	0.168369	0.00339363	0.00918989	-0.00136728	0.11686	-0.0152737	0.080258	-0.0196613	0.0452769	-0.0725841	0.00224157	0.0781095	-0.025743	-0.0373445	-0.0349036	0.0261379	-0.0504291	0.0771028	-0.00377858	0	0	-0.00511787	-0.000603937	-0.00339363
-0.00369111	2010-11-08 05:30:00	0.164976	0.168667	0.00369111	0.00918989	-0.00135391	0.117397	-0.0157281	0.0801235	-0.0200911	0.0460127	-0.0727884	0.00225892	0.0776846	-0.0254309	-0.0368796	-0.0343034	0.0260605	-0.0507161	0.0772432	-0.0037729	0	0	-0.00541272	-0.000826859	-0.00369111
-0.00266468	2010-11-08 06:00:00	0.162852	0.165516	0.00266468	0.00918989	-0.00130018	0.116552	-0.0159997	0.0793599	-0.0204468	0.0467094	-0.0729619	0.00227574	0.07459	-0.0248523	-0.0363591	-0.0335826	0.0259724	-0.0508249	0.0773267	-0.00376627	0	0	-0.00550604	-0.000859796	-0.00266468
-0.00465435	2010-11-08 06:30:00	0.158603	0.163258	0.00465435	0.00918989	-0.00125931	0.115231	-0.0162778	0.0781383	-0.0207425	0.0473967	-0.0730889	0.0022919	0.0729191	-0.0242992	-0.0356526	-0.0329169	0.0257923	-0.0509203	0.077338	-0.00375912	0	0	-0.00539515	-0.00072801	-0.00465435
-0.00411411	2010-11-08 07:00:00	0.157895	0.162009	0.00411411	0.00918989	-0.00125922	0.113526	-0.0164828	0.0766602	-0.0209492	0.048042	-0.0731557	0.00230785	0.0724188	-0.023829	-0.0347641	-0.0323442	0.0255917	-0.0509596	0.077325	-0.00375255	0	0	-0.00508784	-0.000468136	-0.00411411
-0.00584313	2010-11-08 07:30:00	0.152939	0.158782	0.00584313	0.00918989	-0.00120532	0.110836	-0.0165665	0.0751212	-0.0211422	0.0487417	-0.073205	0.00232262	0.0705513	-0.0232192	-0.0339714	-0.0318469	0.025319	-0.0509086	0.0772387	-0.00374663	0	0	-0.00460174	-0.000125245	-0.00584313
-0.00513746	2010-11-08 08:00:00	0.148691	0.153828	0.00513746	0.00918989	-0.00118484	0.108226	-0.0165826	0.0732888	-0.0212963	0.049451	-0.0732092	0.00233667	0.0673435	-0.0228188	-0.0334636	-0.0313169	0.0249817	-0.050795	0.0771324	-0.00374167	0	0	-0.00396325	0.000250505	-0.00513746
-0.00630456	2010-11-08 08:30:00	0.147275	0.153579	0.00630456	0.00918989	-0.00115082	0.105522	-0.0164521	0.0712978	-0.0213519	0.0501928	-0.0731836	0.00234938	0.0688049	-0.0224936	-0.0328326	-0.0308747	0.0246241	-0.0506689	0.076942	-0.00373698	0	0	-0.00320586	0.00060741	-0.00630456
-0.00477329	2010-11-08 09:00:00	0.145858	0.150632	0.00477329	0.00918989	-0.00111706	0.103323	-0.0161799	0.0696611	-0.0214133	0.0509415	-0.0730933	0.00236133	0.0672849	-0.0224022	-0.0324395	-0.0307465	0.0242557	-0.0504934	0.076705	-0.00373304	0	0	-0.00236824	0.000895739	-0.00477329
-0.00445053	2010-11-08 09:30:00	0.143734	0.148185	0.00445053	0.00918989	-0.00111697	0.100188	-0.0158654	0.0684703	-0.0215017	0.0516351	-0.072968	0.00237377	0.0667279	-0.0219986	-0.0321486	-0.0306812	0.0239154	-0.0502857	0.0764003	-0.00372937	0	0	-0.00149189	0.00107105	-0.00445053
-0.00348462	2010-11-08 10:00:00	0.14161	0.145095	0.00348462	0.00918989	-0.00114388	0.0974848	-0.0155525	0.0673771	-0.0215813	0.0523442	-0.0727687	0.00238606	0.0651136	-0.0217353	-0.0316815	-0.0306485	0.023587	-0.0501058	0.076077	-0.00372582	0	0	-0.000618863	0.00109714	-0.00348462
-0.00234339	2010-11-08 10:30:00	0.14161	0.143953	0.00234339	0.00918989	-0.00112383	0.0955313	-0.0151386	0.0666321	-0.0217029	0.0530993	-0.0725418	0.00239927	0.0648247	-0.0215957	-0.0314878	-0.0307188	0.0233009	-0.049873	0.0757227	-0.00372337	0	0	0.000210704	0.000948404	-0.00234339
-0.00331888	2010-11-08 11:00:00	0.140902	0.144221	0.00331888	0.00918989	-0.00113043	0.0952148	-0.0147696	0.0662108	-0.0218426	0.0537739	-0.0722908	0.00241384	0.0652099	-0.0218469	-0.031616	-0.0308594	0.0230808	-0.0496495	0.0752818	-0.00372204	0	0	0.000960781	0.000611674	-0.00331888
-0.00215457	2010-11-08 11:30:00	0.144442	0.146597	0.00215457	0.00918989	-0.00113051	0.0954058	-0.0144131	0.0661009	-0.0220375	0.0543998	-0.071954	0.00242893	0.0672869	-0.0221144	-0.0318663	-0.0309975	0.0229339	-0.0494139	0.0748107	-0.00372128	0	0	0.00160144	8.72196e-05	-0.00215457
-0.00251667	2010-11-08 12:00:00	0.144442	0.146959	0.00251667	0.00918989	-0.00113051	0.0956759	-0.0140005	0.0662781	-0.0222287	0.0550192	-0.0715722	0.00244322	0.067266	-0.0223734	-0.0322135	-0.0311206	0.0227901	-0.0491603	0.0743167	-0.00371984	0	0	0.00211043	-0.000610957	-0.00251667
-0.00206452	2010-11-08 12:30:00	0.14515	0.147215	0.00206452	0.00918989	-0.00114397	0.0954849	-0.0137207	0.0665407	-0.0225515	0.0555781	-0.0711569	0.00245731	0.0676324	-0.0223766	-0.0324406	-0.0310881	0.0226667	-0.0489313	0.0737743	-0.00371847	0	0	0.00247433	-0.00145565	-0.00206452
-0.00145852	2010-11-08 13:00:00	0.145858	0.147317	0.00145852	0.00918989	-0.0011641	0.0956131	-0.0135832	0.0667056	-0.0229438	0.0560394	-0.0706733	0.00247284	0.0674586	-0.0223416	-0.0323698	-0.0309851	0.0226411	-0.0485646	0.0732588	-0.00371835	0	0	0.00268909	-0.00240774	-0.00145852
-0.00274969	2010-11-08 13:30:00	0.144442	0.147192	0.00274969	0.00918989	-0.00115751	0.095995	-0.0135228	0.0669988	-0.0233949	0.0564784	-0.0701907	0.00248839	0.0669394	-0.0222466	-0.0323229	-0.0308621	0.0225933	-0.048174	0.072757	-0.00371845	0	0	0.00276003	-0.00341828	-0.00274969
-0.00232645	2010-11-08 14:00:00	0.14515	0.147477	0.00232645	0.00918989	-0.00115759	0.0966798	-0.0135504	0.0673225	-0.0238988	0.056866	-0.0697117	0.00250532	0.0668242	-0.0221722	-0.0321972	-0.0307841	0.0225411	-0.0477948	0.0722627	-0.00371808	0	0	0.00270124	-0.00443114	-0.00232645
-0.0018921	2010-11-08 14:30:00	0.145858	0.14775	0.0018921	0.00918989	-0.00117104	0.0973482	-0.0135838	0.0677805	-0.0244477	0.0571662	-0.0692406	0.00252311	0.0668242	-0.0220684	-0.0320272	-0.0307113	0.0225137	-0.0474644	0.0716898	-0.00371883	0	0	0.00253441	-0.00538625	-0.0018921
-0.000396177	2010-11-08 15:00:00	0.146566	0.146963	0.000396177	0.00918989	-0.00117139	0.0978256	-0.0135671	0.0680919	-0.0250172	0.0574117	-0.0687104	0.00254136	0.0659595	-0.0219515	-0.0318914	-0.0305782	0.0225356	-0.0471457	0.0710961	-0.00372031	0	0	0.00228722	-0.00622321	-0.000396177
-0.000783532	2010-11-08 15:30:00	0.145858	0.146642	0.000783532	0.00918989	-0.00115776	0.0982566	-0.013615	0.0681896	-0.0256081	0.0576378	-0.0681549	0.00256045	0.0657669	-0.0218749	-0.0318176	-0.0303999	0.0225679	-0.0467769	0.0704928	-0.00372116	0	0	0.00199124	-0.00688501	-0.000783532
-0.000840677	2010-11-08 16:00:00	0.145858	0.146699	0.000840677	0.00918989	-0.00114422	0.098955	-0.0136963	0.0679941	-0.0261531	0.0578027	-0.0675805	0.00257987	0.0659595	-0.0219235	-0.0317715	-0.0301814	0.0225694	-0.0463981	0.0698614	-0.00372209	0	0	0.0016797	-0.00732174	-0.000840677
-0.00102294	2010-11-08 16:30:00	0.145858	0.146881	0.00102294	0.00918989	-0.00112392	0.0990969	-0.0137711	0.067481	-0.0266098	0.057951	-0.0669786	0.00259917	0.0665731	-0.0218593	-0.0316665	-0.0298474	0.0225093	-0.0460639	0.0692348	-0.00372432	0	0	0.00138507	-0.00749401	-0.00102294
-0.00164518	2010-11-08 17:00:00	0.143026	0.144671	0.00164518	0.00918989	-0.0010767	0.0985051	-0.0138524	0.066693	-0.0270233	0.058074	-0.0663833	0.00261891	0.0652854	-0.0216917	-0.0315107	-0.0294907	0.0223925	-0.045729	0.0686363	-0.00372673	0	0	0.00113672	-0.00737585	-0.00164518
-0.00238934	2010-11-08 17:30:00	0.140194	0.142583	0.00238934	0.00918989	-0.00106299	0.0970401	-0.0139446	0.0655875	-0.0273772	0.0581291	-0.0658061	0.00263886	0.0646321	-0.0213732	-0.0311671	-0.0290387	0.0222265	-0.0454021	0.0680388	-0.00372953	0	0	0.000958793	-0.00695679	-0.00238934
-0.00342498	2010-11-08 18:00:00	0.136654	0.140079	0.00342498	0.00918989	-0.00104268	0.0949067	-0.0140115	0.0641583	-0.0276033	0.0581551	-0.0652195	0.00265921	0.0636899	-0.0209523	-0.0305689	-0.0286066	0.0220459	-0.0451057	0.0674916	-0.00373283	0	0	0.000868474	-0.00624314	-0.00342498
-0.00168971	2010-11-08 18:30:00	0.13453	0.136219	0.00168971	0.00918989	-0.00100206	0.0926151	-0.0140312	0.0625275	-0.0277586	0.0581329	-0.0646642	0.00267941	0.0614978	-0.0205678	-0.030077	-0.0281595	0.0218628	-0.0448758	0.0669703	-0.00373666	0	0	0.000874725	-0.00525813	-0.00168971
-0.00274643	2010-11-08 19:00:00	0.131697	0.134444	0.00274643	0.00918989	-0.000961533	0.0903071	-0.0139965	0.0606891	-0.0277402	0.0580973	-0.0641385	0.00269905	0.0611334	-0.0202344	-0.0295899	-0.0277099	0.0216629	-0.0445846	0.0664237	-0.00373977	0	0	0.000977632	-0.00404091	-0.00274643
-0.00366774	2010-11-08 19:30:00	0.128865	0.132533	0.00366774	0.00918989	-0.0009276	0.0879991	-0.0138522	0.0586798	-0.0275903	0.0580048	-0.063567	0.00271911	0.0605953	-0.0200357	-0.0291267	-0.027313	0.0214371	-0.0443049	0.0658448	-0.00374334	0	0	0.00116839	-0.00264459	-0.00366774
-0.00330838	2010-11-08 20:00:00	0.126741	0.130049	0.00330838	0.00918989	-0.000873615	0.085181	-0.0135741	0.0566643	-0.0273377	0.0577954	-0.0629601	0.00273844	0.0596343	-0.0197653	-0.0287962	-0.0269162	0.0212049	-0.0440079	0.0653226	-0.00374704	0	0	0.00142994	-0.00113317	-0.00330838
-0.00181111	2010-11-08 20:30:00	0.125325	0.127136	0.00181111	0.00918989	-0.000846365	0.0819345	-0.0132858	0.0545205	-0.0270024	0.0575183	-0.0623982	0.0027565	0.0586921	-0.0194525	-0.0283894	-0.0264993	0.0209493	-0.0437335	0.0647723	-0.00375053	0	0	0.00173821	0.00042228	-0.00181111
-0.000877265	2010-11-08 21:00:00	0.123201	0.124078	0.000877265	0.00918989	-0.000812517	0.0784807	-0.01297	0.0522913	-0.0266151	0.0572024	-0.0618348	0.00277528	0.0577499	-0.0191325	-0.0279237	-0.0260497	0.0206707	-0.0434491	0.0642467	-0.0037533	0	0	0.00206389	0.00194796	-0.000877265
-0.00370454	2010-11-08 21:30:00	0.117536	0.121241	0.00370454	0.00918989	-0.000771986	0.0751551	-0.0126039	0.0501782	-0.0261784	0.056896	-0.0612905	0.00279437	0.0568266	-0.0188065	-0.0274573	-0.0256703	0.0203529	-0.0431179	0.0637539	-0.0037557	0	0	0.00237458	0.00337195	-0.00370454
-0.00280444	2010-11-08 22:00:00	0.115412	0.118217	0.00280444	0.00918989	-0.000758275	0.0719249	-0.0122409	0.0483461	-0.0257379	0.0565352	-0.0607853	0.00281308	0.0557316	-0.0185128	-0.027025	-0.0253363	0.0200289	-0.0427367	0.0632723	-0.00375809	0	0	0.00263718	0.00462873	-0.00280444
-0.00188362	2010-11-08 22:30:00	0.113996	0.11588	0.00188362	0.00918989	-0.000751505	0.0689976	-0.0118234	0.0466849	-0.0253188	0.0560745	-0.0602932	0.00283134	0.0550971	-0.0181882	-0.0265466	-0.024967	0.0197243	-0.0423386	0.0627839	-0.00376007	0	0	0.00282039	0.00566323	-0.00188362
0.000163005	2010-11-08 23:00:00	0.113288	0.113125	-0.000163005	0.00918989	-0.000717916	0.0664849	-0.0113353	0.0454391	-0.0249347	0.0555809	-0.0598091	0.00285042	0.0538661	-0.0179381	-0.0261757	-0.0247886	0.019436	-0.0418926	0.0622997	-0.00376116	0	0	0.00289699	0.00643419	0.000163005
0.000929926	2010-11-08 23:30:00	0.11258	0.11165	-0.000929926	0.00918989	-0.000757845	0.0647198	-0.0108676	0.0448102	-0.0245613	0.0550748	-0.0593272	0.00287006	0.0533865	-0.0177627	-0.0259047	-0.0247007	0.0191597	-0.0415003	0.0618204	-0.00376132	0	0	0.00284592	0.00691655	0.000929926
0.000743007	2010-11-09	0.111872	0.111129	-0.000743007	0.00918989	-0.000785095	0.0633202	-0.0104137	0.0446332	-0.0242513	0.0545266	-0.0588531	0.00289035	0.0535206	-0.0175859	-0.0255535	-0.0246529	0.0189428	-0.0411328	0.061338	-0.00376101	0	0	0.00265393	0.00710268	0.000743007
-0.000226651	2010-11-09 00:30:00	0.109748	0.109974	0.000226651	0.00918989	-0.000798634	0.0629573	-0.00996333	0.0449937	-0.024044	0.0539653	-0.0583727	0.00291346	0.0522895	-0.0175051	-0.0254648	-0.0246479	0.0187625	-0.0407579	0.0608983	-0.00376005	0	0	0.00231663	0.00700233	-0.000226651
0.000390426	2010-11-09 01:00:00	0.111164	0.110773	-0.000390426	0.00918989	-0.000825712	0.0636911	-0.00960514	0.0456656	-0.0238686	0.0534264	-0.0579294	0.00293831	0.0524652	-0.017587	-0.0255425	-0.0246529	0.0185865	-0.0403749	0.0604742	-0.00375813	0	0	0.00183897	0.0066415	0.000390426
-0.00153468	2010-11-09 01:30:00	0.11258	0.114115	0.00153468	0.00918989	-0.000852618	0.0655079	-0.00932109	0.0466856	-0.0237615	0.0528881	-0.0574991	0.00296457	0.0542135	-0.0177152	-0.0255411	-0.0246755	0.0184362	-0.0400294	0.0600852	-0.00375604	0	0	0.00123509	0.00606008	-0.00153468
0.000535041	2010-11-09 02:00:00	0.115412	0.114877	-0.000535041	0.00918989	-0.000866502	0.0675432	-0.00906753	0.0479621	-0.0237083	0.0522946	-0.0570921	0.00299184	0.0532714	-0.0178197	-0.025719	-0.0245727	0.0183123	-0.0396612	0.0597372	-0.00375436	0	0	0.000527485	0.00530866	0.000535041
0.00013493	2010-11-09 02:30:00	0.116828	0.116693	-0.00013493	0.00918989	-0.000873185	0.0693273	-0.0089917	0.0490492	-0.0237535	0.0517045	-0.0567083	0.00302112	0.0536943	-0.017717	-0.0257754	-0.0242913	0.0182009	-0.0392305	0.0594087	-0.0037521	0	0	-0.000254271	0.00444471	0.00013493
0.000785402	2010-11-09 03:00:00	0.118244	0.117459	-0.000785402	0.00918989	-0.000886638	0.0713626	-0.00905334	0.0501913	-0.0238369	0.0510946	-0.0563339	0.00305134	0.0530996	-0.0177145	-0.0256577	-0.0241556	0.0180689	-0.0387728	0.0591088	-0.00374966	0	0	-0.00107536	0.00352841	0.000785402
0.000781992	2010-11-09 03:30:00	0.119661	0.118879	-0.000781992	0.00918989	-0.000927169	0.0727785	-0.00918679	0.0514739	-0.0239058	0.0504915	-0.0559764	0.00308383	0.0534054	-0.0174633	-0.0253937	-0.0240376	0.0179253	-0.0383888	0.0588353	-0.0037463	0	0	-0.0018978	0.00261847	0.000781992
-0.000533008	2010-11-09 04:00:00	0.117536	0.118069	0.000533008	0.00918989	-0.000954333	0.0739079	-0.00946555	0.0526587	-0.0239157	0.0498694	-0.0556501	0.00311887	0.051521	-0.0170775	-0.0249584	-0.0238995	0.0178485	-0.0380342	0.0585671	-0.00374229	0	0	-0.00268275	0.00176826	-0.000533008
-0.000570968	2010-11-09 04:30:00	0.116828	0.117399	0.000570968	0.00918989	-0.000954505	0.075422	-0.00975024	0.0535869	-0.0238944	0.0491923	-0.0553375	0.00315482	0.0496953	-0.0168606	-0.0247216	-0.0236559	0.0178113	-0.037679	0.0583092	-0.00373835	0	0	-0.00339277	0.00102248	-0.000570968
0.00143688	2010-11-09 05:00:00	0.121785	0.120348	-0.00143688	0.00918989	-0.000954505	0.0776345	-0.0100074	0.0541609	-0.0238129	0.0484666	-0.0550337	0.00319023	0.0512529	-0.016923	-0.0245795	-0.0234097	0.0177522	-0.0373528	0.0580877	-0.00373431	0	0	-0.00399405	0.000414641	0.00143688
0.00138667	2010-11-09 05:30:00	0.123201	0.121814	-0.00138667	0.00918989	-0.000907463	0.0796534	-0.0102304	0.054228	-0.0236963	0.0477315	-0.0547612	0.00322591	0.0519062	-0.0171267	-0.0246169	-0.0231284	0.0176859	-0.0369903	0.0578739	-0.00372993	0	0	-0.00445827	-3.45983e-05	0.00138667
0.0027837	2010-11-09 06:00:00	0.124617	0.121833	-0.0027837	0.00918989	-0.00085999	0.0805729	-0.0104243	0.053898	-0.0235308	0.0469795	-0.0545097	0.0032622	0.0517325	-0.0170307	-0.0246707	-0.0226739	0.017595	-0.0365767	0.0576874	-0.00372512	0	0	-0.00476417	-0.000318055	0.0027837
0.000937886	2010-11-09 06:30:00	0.120369	0.119431	-0.000937886	0.00918989	-0.000839681	0.0796455	-0.0106545	0.0530062	-0.023287	0.0462954	-0.054286	0.00329829	0.0505411	-0.0167097	-0.0243566	-0.0221389	0.0173835	-0.0361466	0.0575493	-0.00371905	0	0	-0.00489869	-0.000441738	0.000937886
-0.000594813	2010-11-09 07:00:00	0.115412	0.116007	0.000594813	0.00918989	-0.000825884	0.0772093	-0.0109057	0.0518213	-0.0229542	0.0456405	-0.0540994	0.00333439	0.049176	-0.0161265	-0.0236676	-0.0216566	0.0171467	-0.0357443	0.0574621	-0.00371185	0	0	-0.00485747	-0.000423661	-0.000594813
-0.0011018	2010-11-09 07:30:00	0.109748	0.11085	0.0011018	0.00918989	-0.000819114	0.0742165	-0.0111563	0.0505326	-0.0225569	0.0450112	-0.0539664	0.00336973	0.0464647	-0.0155465	-0.0228888	-0.0212672	0.0168924	-0.0353875	0.0574029	-0.00370473	0	0	-0.00464501	-0.000291925	-0.0011018
-0.000320091	2010-11-09 08:00:00	0.107624	0.107944	0.000320091	0.00918989	-0.000805662	0.0716574	-0.0113512	0.0491218	-0.0220756	0.0443949	-0.0538596	0.00340432	0.0453884	-0.0149962	-0.0221444	-0.0209005	0.0166713	-0.0350608	0.0573645	-0.00369826	0	0	-0.00427424	-8.22305e-05	-0.000320091
-0.000235745	2010-11-09 08:30:00	0.105499	0.105735	0.000235745	0.00918989	-0.000772072	0.0702579	-0.0113146	0.0478698	-0.0215273	0.0438368	-0.0537834	0.00343815	0.043929	-0.0148335	-0.021679	-0.0206468	0.0164424	-0.0347352	0.0573532	-0.00368933	0	0	-0.00376557	0.000164969	-0.000235745
0.000825561	2010-11-09 09:00:00	0.106916	0.10609	-0.000825561	0.00918989	-0.000751677	0.0691611	-0.0110627	0.0467766	-0.0208988	0.043282	-0.0537341	0.00347141	0.0447937	-0.0148272	-0.0215544	-0.0205512	0.0162337	-0.0344017	0.0573805	-0.00367882	0	0	-0.00314568	0.000407479	0.000825561
0.000289531	2010-11-09 09:30:00	0.106208	0.105918	-0.000289531	0.00918989	-0.000744564	0.0679662	-0.0107295	0.0460194	-0.0202403	0.0427144	-0.0537248	0.00350676	0.0451392	-0.0148831	-0.0214894	-0.0206617	0.0160559	-0.0341339	0.057443	-0.00366812	0	0	-0.00244588	0.000604345	0.000289531
-0.000660184	2010-11-09 10:00:00	0.104083	0.104744	0.000660184	0.00918989	-0.000758189	0.0662776	-0.0103503	0.0454454	-0.0195855	0.0422008	-0.0537642	0.00354179	0.0446766	-0.0147637	-0.0214288	-0.0207973	0.0158688	-0.0339168	0.0575449	-0.00365564	0	0	-0.00170027	0.000718634	-0.000660184
-0.00130955	2010-11-09 10:30:00	0.101959	0.103269	0.00130955	0.00918989	-0.000764872	0.0644497	-0.0100705	0.0450607	-0.0189477	0.041781	-0.0538407	0.00357605	0.0439081	-0.0145703	-0.021278	-0.0210208	0.0156997	-0.0337266	0.0576886	-0.00364145	0	0	-0.000943873	0.000719866	-0.00130955
-0.00112229	2010-11-09 11:00:00	0.101251	0.102373	0.00112229	0.00918989	-0.000785095	0.0637512	-0.0098911	0.0449508	-0.0183356	0.0414162	-0.0539535	0.00361006	0.0431983	-0.0146737	-0.0213201	-0.0213297	0.0155532	-0.0336158	0.0578593	-0.00362628	0	0	-0.000210643	0.000585991	-0.00112229
-0.00160249	2010-11-09 11:30:00	0.103375	0.104978	0.00160249	0.00918989	-0.00079872	0.0638657	-0.00970152	0.0452319	-0.0178232	0.0410965	-0.0541063	0.0036433	0.0454659	-0.0149494	-0.0215547	-0.0217892	0.0154809	-0.0335265	0.0580911	-0.00361082	0	0	0.000468356	0.000304824	-0.00160249
-0.00247534	2010-11-09 12:00:00	0.104083	0.106559	0.00247534	0.00918989	-0.000818942	0.064916	-0.00949393	0.0459588	-0.0173803	0.0408097	-0.05431	0.00367783	0.0461777	-0.0154437	-0.022081	-0.0223895	0.0154676	-0.0334263	0.0583577	-0.0035943	0	0	0.00106659	-0.000125102	-0.00247534
-0.000608601	2010-11-09 12:30:00	0.108332	0.10894	0.000608601	0.00918989	-0.000839337	0.0659991	-0.00927448	0.0468749	-0.0170358	0.0404616	-0.0545537	0.00371303	0.0477354	-0.0158309	-0.0227276	-0.022917	0.0155446	-0.0333785	0.058687	-0.0035769	0	0	0.00156339	-0.000694305	-0.000608601
-0.00218212	2010-11-09 13:00:00	0.10904	0.111222	0.00218212	0.00918989	-0.000859559	0.067464	-0.00912918	0.0479071	-0.0167884	0.0401098	-0.054844	0.00374723	0.0489268	-0.0162225	-0.0232681	-0.0234319	0.0157069	-0.0333505	0.0590596	-0.00355757	0	0	0.00194499	-0.00138273	-0.00218212
-0.00102184	2010-11-09 13:30:00	0.111872	0.112894	0.00102184	0.00918989	-0.000879954	0.0690709	-0.00907961	0.0491164	-0.0166576	0.0397837	-0.0551856	0.00378174	0.0496575	-0.0166246	-0.0238878	-0.0238841	0.0159335	-0.0333566	0.0594085	-0.00353684	0	0	0.00220504	-0.00216073	-0.00102184
-0.00227262	2010-11-09 14:00:00	0.113288	0.115561	0.00227262	0.00918989	-0.000900435	0.0707268	-0.00915925	0.0502768	-0.0166188	0.0395156	-0.0554981	0.0038172	0.0514833	-0.0169899	-0.0244138	-0.0242759	0.0161621	-0.033365	0.0597705	-0.00351443	0	0	0.00234477	-0.00299054	-0.00227262
-0.00324132	2010-11-09 14:30:00	0.113996	0.117237	0.00324132	0.00918989	-0.000920571	0.0725574	-0.00931833	0.051535	-0.0166496	0.0393024	-0.0558108	0.00385201	0.0521951	-0.0173248	-0.0248875	-0.0246904	0.0163992	-0.0334432	0.0601978	-0.00349051	0	0	0.00237267	-0.00382837	-0.00324132
-0.0040885	2010-11-09 15:00:00	0.114704	0.118793	0.0040885	0.00918989	-0.00094765	0.0744508	-0.00949542	0.0527503	-0.0167731	0.0391443	-0.0561592	0.003886	0.052771	-0.0175983	-0.0253568	-0.025022	0.0166476	-0.0335998	0.0606949	-0.00346661	0	0	0.00230363	-0.00462671	-0.0040885
-0.00361388	2010-11-09 15:30:00	0.117536	0.12115	0.00361388	0.00918989	-0.000961189	0.076265	-0.0097191	0.0538435	-0.0170201	0.0389957	-0.0565512	0.00392168	0.0540586	-0.0177765	-0.0256565	-0.0252556	0.0169552	-0.0337341	0.0612173	-0.00344315	0	0	0.00215788	-0.00533711	-0.00361388
-0.00289086	2010-11-09 16:00:00	0.118953	0.121843	0.00289086	0.00918989	-0.000961275	0.0781256	-0.00994639	0.0547657	-0.0173391	0.0388664	-0.0569678	0.00395705	0.0538094	-0.0180486	-0.0260092	-0.0254842	0.0172993	-0.0338304	0.0617905	-0.00341972	0	0	0.00195938	-0.00591303	-0.00289086
-0.00285984	2010-11-09 16:30:00	0.121077	0.123936	0.00285984	0.00918989	-0.000967959	0.0796534	-0.0102012	0.0554802	-0.0176712	0.0388272	-0.0574288	0.0039921	0.0552897	-0.0182531	-0.026354	-0.0256525	0.0175805	-0.0339514	0.062378	-0.00339574	0	0	0.00173412	-0.0063127	-0.00285984
-0.00373377	2010-11-09 17:00:00	0.121077	0.12481	0.00373377	0.00918989	-0.000961361	0.0808293	-0.0104649	0.0560482	-0.0180252	0.038827	-0.0579115	0.004027	0.0557901	-0.0184171	-0.0265272	-0.0259112	0.0178499	-0.0341093	0.062941	-0.00337052	0	0	0.00150825	-0.00650187	-0.00373377
-0.00343061	2010-11-09 17:30:00	0.121077	0.124507	0.00343061	0.00918989	-0.000974728	0.0813858	-0.0107162	0.0564939	-0.0182819	0.0388685	-0.0583745	0.00406105	0.0554238	-0.0184579	-0.0267354	-0.0261347	0.0180922	-0.0343407	0.0635031	-0.0033449	0	0	0.00130616	-0.00645623	-0.00343061
-0.00355925	2010-11-09 18:00:00	0.121077	0.124636	0.00355925	0.00918989	-0.000974814	0.0815604	-0.0109835	0.0566954	-0.0184216	0.0389908	-0.0588456	0.00409464	0.0555975	-0.018493	-0.0268371	-0.0263131	0.0183241	-0.0346653	0.0640513	-0.00331967	0	0	0.00114875	-0.0061633	-0.00355925
-0.00474527	2010-11-09 18:30:00	0.120369	0.125114	0.00474527	0.00918989	-0.000961447	0.0818633	-0.0112131	0.0566404	-0.0184936	0.039091	-0.0593231	0.00412864	0.0561734	-0.0186783	-0.0269969	-0.0265316	0.0185595	-0.035023	0.064555	-0.00329448	0	0	0.00105193	-0.0056237	-0.00474527
-0.00253298	2010-11-09 19:00:00	0.123201	0.125734	0.00253298	0.00918989	-0.000947822	0.0821334	-0.0113823	0.0564694	-0.0185023	0.0391845	-0.0597658	0.00416109	0.0569626	-0.0189429	-0.0273267	-0.0268079	0.0187531	-0.0354357	0.0650856	-0.00326818	0	0	0.00102543	-0.00485165	-0.00253298
-0.00290537	2010-11-09 19:30:00	0.123909	0.126814	0.00290537	0.00918989	-0.000940966	0.0821798	-0.0115139	0.0562373	-0.0184659	0.0392781	-0.0602139	0.00419191	0.0580388	-0.0191739	-0.0276206	-0.0270816	0.0189325	-0.0358478	0.0656684	-0.0032415	0	0	0.00107208	-0.00387457	-0.00290537
-0.00274595	2010-11-09 20:00:00	0.123909	0.126655	0.00274595	0.00918989	-0.000940966	0.0815578	-0.0115677	0.0559074	-0.0183612	0.0393716	-0.0607323	0.00422027	0.0582692	-0.0193231	-0.0278996	-0.0273479	0.0191094	-0.0362653	0.0662256	-0.00321416	0	0	0.00118763	-0.00273189	-0.00274595
-0.00437429	2010-11-09 20:30:00	0.121785	0.126159	0.00437429	0.00918989	-0.000920743	0.080603	-0.0116084	0.055431	-0.0182007	0.0394654	-0.0612535	0.00424707	0.0583466	-0.0194429	-0.0281459	-0.0276192	0.0192777	-0.0367092	0.0667972	-0.00318644	0	0	0.00136102	-0.00147297	-0.00437429
-0.00480284	2010-11-09 21:00:00	0.121785	0.126588	0.00480284	0.00918989	-0.000920657	0.0798554	-0.011649	0.0549241	-0.0179795	0.0395522	-0.0617835	0.00427234	0.0590962	-0.0196225	-0.028362	-0.0278854	0.019458	-0.037211	0.0673889	-0.00315687	0	0	0.00157523	-0.000154264	-0.00480284
-0.00315243	2010-11-09 21:30:00	0.123909	0.127061	0.00315243	0.00918989	-0.000913974	0.0791079	-0.0116448	0.0545577	-0.017705	0.0396778	-0.0623426	0.00429681	0.0598458	-0.0198316	-0.0286195	-0.0282646	0.0196406	-0.0377404	0.0679604	-0.0031256	0	0	0.00180848	0.00116394	-0.00315243
-0.00421032	2010-11-09 22:00:00	0.123201	0.127411	0.00421032	0.00918989	-0.000927341	0.078535	-0.0115969	0.0544845	-0.0173917	0.0398038	-0.0629009	0.00431974	0.0602687	-0.0200888	-0.0289882	-0.0287418	0.0198109	-0.0382556	0.0685261	-0.00309346	0	0	0.00203592	0.00242126	-0.00421032
-0.00322546	2010-11-09 22:30:00	0.125325	0.12855	0.00322546	0.00918989	-0.000954247	0.0778993	-0.0115018	0.0546922	-0.0170803	0.039872	-0.0634607	0.00434152	0.0613846	-0.0202918	-0.0292974	-0.0292893	0.0200228	-0.0388124	0.0691038	-0.00306023	0	0	0.00223145	0.00356091	-0.00322546
-0.00254975	2010-11-09 23:00:00	0.126741	0.129291	0.00254975	0.00918989	-0.000974642	0.0779484	-0.0113929	0.0551504	-0.0168021	0.0398946	-0.0640387	0.0043632	0.0616527	-0.0206323	-0.0297249	-0.0298695	0.0202917	-0.0393712	0.06973	-0.00302666	0	0	0.00236973	0.00453325	-0.00254975
-0.00438855	2010-11-09 23:30:00	0.127449	0.131838	0.00438855	0.00918989	-0.000995037	0.0786822	-0.011268	0.0558956	-0.0165992	0.0399173	-0.064656	0.00438511	0.0632878	-0.021009	-0.0303028	-0.0304523	0.0205928	-0.0399182	0.0703521	-0.00299168	0	0	0.00242809	0.00529886	-0.00438855
-0.00322554	2010-11-10	0.130989	0.134215	0.00322554	0.00918989	-0.00101526	0.0801799	-0.0111836	0.0568056	-0.0165192	0.0399523	-0.065279	0.00440604	0.0646152	-0.0215964	-0.0309759	-0.0310199	0.0209105	-0.0404732	0.0709532	-0.00295471	0	0	0.00238829	0.00583085	-0.00322554
-0.00332497	2010-11-10 00:30:00	0.13453	0.137855	0.00332497	0.00918989	-0.00103548	0.0820896	-0.0111125	0.0581128	-0.0165048	0.0400807	-0.0659055	0.00442719	0.0669017	-0.0221314	-0.0317521	-0.0317232	0.0212202	-0.04099	0.0715495	-0.00291624	0	0	0.00223798	0.00611636	-0.00332497
-0.00225882	2010-11-10 01:00:00	0.13807	0.140329	0.00225882	0.00918989	-0.00108947	0.0838711	-0.011076	0.0598229	-0.0165688	0.0402839	-0.0665154	0.00444898	0.0681894	-0.0225967	-0.0324387	-0.0324993	0.0215258	-0.0415785	0.0721078	-0.00287702	0	0	0.0019717	0.00615701	-0.00225882
-0.00224718	2010-11-10 01:30:00	0.140194	0.142441	0.00224718	0.00918989	-0.00113702	0.085527	-0.0111551	0.0618018	-0.0166892	0.0404997	-0.0670917	0.00446998	0.0689975	-0.0228525	-0.0329534	-0.0332101	0.0219102	-0.0422169	0.0726279	-0.00283677	0	0	0.00159144	0.00596836	-0.00224718
-0.00130806	2010-11-10 02:00:00	0.143026	0.144334	0.00130806	0.00918989	-0.00118458	0.0879331	-0.0113118	0.0639333	-0.0168509	0.0407255	-0.0676273	0.00449193	0.0692656	-0.0232582	-0.0335615	-0.0338632	0.0223457	-0.0428559	0.0730735	-0.00279611	0	0	0.00110667	0.00557837	-0.00130806
-0.000216673	2010-11-10 02:30:00	0.148691	0.148907	0.000216673	0.00918989	-0.0012318	0.0913896	-0.0115427	0.0661809	-0.0170878	0.0409609	-0.0680997	0.00451653	0.0715937	-0.0238658	-0.0343515	-0.0343431	0.0228044	-0.0435106	0.0735	-0.00275449	0	0	0.000533821	0.00502505	-0.000216673
-1.75765e-05	2010-11-10 03:00:00	0.154355	0.154373	1.75765e-05	0.00918989	-0.00125228	0.0957655	-0.0117969	0.068349	-0.0174005	0.0411965	-0.0685467	0.00454138	0.0743994	-0.0246567	-0.0352375	-0.0347951	0.0232683	-0.0440769	0.0738888	-0.00271261	0	0	-0.000104645	0.00435344	-1.75765e-05
-0.000365796	2010-11-10 03:30:00	0.158603	0.158969	0.000365796	0.00918989	-0.00126565	0.0999014	-0.0120481	0.0706393	-0.0177658	0.0414671	-0.0689616	0.00456582	0.0764555	-0.0252611	-0.0361805	-0.0351795	0.0236718	-0.0446409	0.0742214	-0.00267058	0	0	-0.000781616	0.00361228	-0.000365796
-0.000343995	2010-11-10 04:00:00	0.162143	0.162487	0.000343995	0.00918989	-0.00130635	0.103192	-0.0123813	0.0727158	-0.0181054	0.0417829	-0.0693155	0.00459018	0.0773788	-0.025439	-0.0366321	-0.0352752	0.0240422	-0.0452313	0.0745258	-0.00262717	0	0	-0.00146696	0.00285045	-0.000343995
-0.000525997	2010-11-10 04:30:00	0.162852	0.163378	0.000525997	0.00918989	-0.00133343	0.105325	-0.0128132	0.0741691	-0.0184494	0.0421152	-0.0696344	0.00461556	0.0763592	-0.0252852	-0.0366877	-0.0350166	0.0244152	-0.0457801	0.0747871	-0.00258292	0	0	-0.00212937	0.00211367	-0.000525997
-0.000633975	2010-11-10 05:00:00	0.162852	0.163486	0.000633975	0.00918989	-0.00129975	0.107505	-0.0133426	0.0750363	-0.0187614	0.0424568	-0.0699142	0.00464088	0.0748998	-0.0251754	-0.036671	-0.0347377	0.0247309	-0.0462359	0.0749982	-0.00253752	0	0	-0.00273818	0.00144154	-0.000633975
-0.00116797	2010-11-10 05:30:00	0.164976	0.166144	0.00116797	0.00918989	-0.00129281	0.109652	-0.0139287	0.0755981	-0.0190609	0.0428341	-0.0701444	0.00466493	0.0763404	-0.0251917	-0.0365174	-0.0344615	0.0249017	-0.0467024	0.0751536	-0.00249135	0	0	-0.00326519	0.000865208	-0.00116797
-0.00216266	2010-11-10 06:00:00	0.164976	0.167138	0.00216266	0.00918989	-0.00128639	0.11073	-0.014425	0.0758239	-0.0193334	0.0432212	-0.0703194	0.0046866	0.0765707	-0.0249763	-0.0361527	-0.0340722	0.0250395	-0.0471116	0.0752784	-0.00244412	0	0	-0.00368626	0.000405777	-0.00216266
0.000123303	2010-11-10 06:30:00	0.16356	0.163436	-0.000123303	0.00918989	-0.00124611	0.110331	-0.0148041	0.0755856	-0.0195401	0.0436114	-0.0704611	0.00470663	0.0732835	-0.0245578	-0.0358555	-0.0335824	0.0251539	-0.0474212	0.0753487	-0.00239737	0	0	-0.00398256	7.35306e-05	0.000123303
-0.00212101	2010-11-10 07:00:00	0.159311	0.161432	0.00212101	0.00918989	-0.00123891	0.109393	-0.0151564	0.0750787	-0.0196954	0.0439954	-0.0705679	0.00472536	0.0723244	-0.0242067	-0.0354469	-0.0331579	0.0251692	-0.047734	0.0753846	-0.00235045	0	0	-0.00414159	-0.000132023	-0.00212101
-0.00298213	2010-11-10 07:30:00	0.158603	0.161585	0.00298213	0.00918989	-0.00125905	0.108389	-0.0154428	0.0744557	-0.0198044	0.0444142	-0.0706411	0.00474109	0.0733212	-0.0239073	-0.034739	-0.0328941	0.0251297	-0.0480584	0.075372	-0.00230245	0	0	-0.00415772	-0.000221344	-0.00298213
-0.00255105	2010-11-10 08:00:00	0.155771	0.158322	0.00255105	0.00918989	-0.00124568	0.107115	-0.0155845	0.0739549	-0.0198582	0.044901	-0.0706744	0.00475627	0.0707628	-0.0235129	-0.0342816	-0.0327083	0.0250411	-0.048346	0.0753107	-0.00225233	0	0	-0.0040323	-0.000213411	-0.00255105
-0.00167718	2010-11-10 08:30:00	0.154355	0.156032	0.00167718	0.00918989	-0.00123214	0.106097	-0.0156616	0.0733136	-0.0198663	0.0454428	-0.0706707	0.00477175	0.0689389	-0.0232217	-0.0340088	-0.0324219	0.0248824	-0.048612	0.0751988	-0.00220109	0	0	-0.00377345	-0.000133783	-0.00167718
-0.00257219	2010-11-10 09:00:00	0.155063	0.157635	0.00257219	0.00918989	-0.00121852	0.105685	-0.0156197	0.0726968	-0.0198293	0.0460229	-0.0706276	0.0047867	0.0704966	-0.0232036	-0.0336728	-0.0323966	0.0246861	-0.0488403	0.0750367	-0.00214975	0	0	-0.00339543	-1.23418e-05	-0.00257219
-0.00403189	2010-11-10 09:30:00	0.153647	0.157679	0.00403189	0.00918989	-0.0012252	0.105429	-0.0154258	0.0725076	-0.0197628	0.0466326	-0.0705468	0.00480053	0.0703229	-0.0232975	-0.0336357	-0.0326377	0.0244852	-0.0491028	0.0748429	-0.00209892	0	0	-0.00291771	0.0001191	-0.00403189
-0.00278112	2010-11-10 10:00:00	0.154355	0.157136	0.00278112	0.00918989	-0.00123874	0.104379	-0.0152674	0.0724954	-0.0197109	0.0472133	-0.0704376	0.00481297	0.0698811	-0.0231586	-0.0336578	-0.0327809	0.0243658	-0.0493638	0.0745952	-0.00204585	0	0	-0.00236378	0.000229164	-0.00278112
-0.00283829	2010-11-10 10:30:00	0.153647	0.156485	0.00283829	0.00918989	-0.00125219	0.10368	-0.0151651	0.0723732	-0.0196977	0.0478419	-0.0702775	0.00482434	0.0692656	-0.0231742	-0.0336604	-0.0329969	0.0242593	-0.0495786	0.0743151	-0.001991	0	0	-0.00175981	0.000289091	-0.00283829
-0.00417784	2010-11-10 11:00:00	0.153647	0.157825	0.00417784	0.00918989	-0.00125211	0.103746	-0.0150329	0.0723549	-0.0197229	0.0485254	-0.070087	0.00483306	0.0702663	-0.023418	-0.0338957	-0.0332204	0.0241418	-0.049767	0.0739577	-0.00193541	0	0	-0.00113321	0.000274639	-0.00417784
-0.00670092	2010-11-10 11:30:00	0.153647	0.160348	0.00670092	0.00918989	-0.00123223	0.104493	-0.0149522	0.0723121	-0.019768	0.0491774	-0.0698446	0.00484029	0.0719581	-0.0237425	-0.0341834	-0.0334038	0.0241196	-0.0499042	0.0735105	-0.00187883	0	0	-0.000511145	0.000167607	-0.00670092
-0.00601391	2010-11-10 12:00:00	0.155063	0.161077	0.00601391	0.00918989	-0.0012186	0.105066	-0.0148774	0.0721472	-0.0198344	0.0497936	-0.0695201	0.00484929	0.072245	-0.0240526	-0.0346618	-0.0334365	0.024142	-0.0499849	0.0730153	-0.00182291	0	0	8.08645e-05	-4.30644e-05	-0.00601391
-0.00618303	2010-11-10 12:30:00	0.155771	0.161954	0.00618303	0.00918989	-0.00119153	0.105096	-0.014783	0.0718357	-0.0199592	0.0504066	-0.0691448	0.00485992	0.0731117	-0.0241815	-0.0349739	-0.0333537	0.0241055	-0.0500175	0.0724614	-0.00176724	0	0	0.000620221	-0.000360631	-0.00618303
-0.00495773	2010-11-10 13:00:00	0.156479	0.161437	0.00495773	0.00918989	-0.00119144	0.104379	-0.0147531	0.0714203	-0.0202062	0.0509813	-0.0687136	0.00487024	0.0732835	-0.0242053	-0.0349855	-0.0331628	0.0240755	-0.0499932	0.0718511	-0.00171056	0	0	0.00108834	-0.000780334	-0.00495773
-0.003837	2010-11-10 13:30:00	0.155771	0.159608	0.003837	0.00918989	-0.00119144	0.102993	-0.0147908	0.0708156	-0.020561	0.0515166	-0.0682219	0.00488032	0.0725528	-0.0239162	-0.0347868	-0.0328163	0.0241185	-0.0498606	0.0711593	-0.00165468	0	0	0.00147151	-0.00128961	-0.003837
-0.00445696	2010-11-10 14:00:00	0.152231	0.156688	0.00445696	0.00918989	-0.00116453	0.101705	-0.0148692	0.0700399	-0.0209864	0.0520936	-0.0676495	0.00488967	0.0706684	-0.0236267	-0.0344618	-0.0323592	0.0241125	-0.0496217	0.0704347	-0.00159974	0	0	0.00176144	-0.00186871	-0.00445696
-0.00373648	2010-11-10 14:30:00	0.152231	0.155967	0.00373648	0.00918989	-0.00115099	0.100878	-0.014902	0.069301	-0.021506	0.0526873	-0.0670351	0.00489739	0.0706307	-0.0233503	-0.0340597	-0.031897	0.0240505	-0.0493295	0.0696425	-0.00154366	0	0	0.00195553	-0.00249166	-0.00373648
-0.00466032	2010-11-10 15:00:00	0.150107	0.154767	0.00466032	0.00918989	-0.00115082	0.100194	-0.0148433	0.0686292	-0.0220529	0.0532614	-0.0663492	0.00490539	0.070034	-0.0231182	-0.0335853	-0.0314324	0.0239723	-0.0490398	0.0687111	-0.00148715	0	0	0.00205678	-0.0031276	-0.00466032
-0.00396276	2010-11-10 15:30:00	0.148691	0.152653	0.00396276	0.00918989	-0.001124	0.0992061	-0.0146908	0.0678535	-0.0226514	0.0538324	-0.0655419	0.00491372	0.0686878	-0.0227398	-0.0331704	-0.0308347	0.0238846	-0.0487383	0.067678	-0.00143243	0	0	0.0020734	-0.00374232	-0.00396276
-0.00372943	2010-11-10 16:00:00	0.146566	0.150296	0.00372943	0.00918989	-0.00109015	0.0980767	-0.0145311	0.0668212	-0.0232987	0.0544033	-0.0646322	0.00492226	0.067266	-0.0223451	-0.0326539	-0.030159	0.0237463	-0.0483357	0.0665758	-0.00137783	0	0	0.00201812	-0.00430012	-0.00372943
-0.00335193	2010-11-10 16:30:00	0.14515	0.148502	0.00335193	0.00918989	-0.00106967	0.0969773	-0.0143924	0.0656547	-0.0239233	0.0550031	-0.0636461	0.00493117	0.0664202	-0.0219681	-0.0320578	-0.0294582	0.0235006	-0.0478873	0.0654092	-0.00132245	0	0	0.00190718	-0.00476575	-0.00335193
-0.00595486	2010-11-10 17:00:00	0.140194	0.146149	0.00595486	0.00918989	-0.00104277	0.095305	-0.014247	0.0644271	-0.0244627	0.0556031	-0.0625737	0.0049394	0.0653043	-0.0214891	-0.031372	-0.0287801	0.0231872	-0.0474791	0.0642541	-0.00126749	0	0	0.00175918	-0.00510647	-0.00595486
-0.00556232	2010-11-10 17:30:00	0.136654	0.142216	0.00556232	0.00918989	-0.00101569	0.0930925	-0.0141316	0.0630834	-0.0249702	0.0561582	-0.0614766	0.00494644	0.0630744	-0.0209002	-0.0306267	-0.0281119	0.0228229	-0.0470678	0.0630624	-0.00121321	0	0	0.0015937	-0.00529406	-0.00556232
-0.00487299	2010-11-10 18:00:00	0.133822	0.138694	0.00487299	0.00918989	-0.00100189	0.0908172	-0.014006	0.061587	-0.0254356	0.0566717	-0.0603242	0.00495255	0.0611146	-0.0202656	-0.0297796	-0.027376	0.0224051	-0.0466128	0.0617949	-0.00115996	0	0	0.00142995	-0.00530673	-0.00487299
-0.00464265	2010-11-10 18:30:00	0.130989	0.135632	0.00464265	0.00918989	-0.000961619	0.0887165	-0.0138223	0.0599013	-0.0258077	0.0571107	-0.0591186	0.00495739	0.0594606	-0.0197582	-0.0289692	-0.0266375	0.0219833	-0.0461653	0.0605055	-0.00110735	0	0	0.00128535	-0.00513073	-0.00464265
-0.00568014	2010-11-10 19:00:00	0.127449	0.133129	0.00568014	0.00918989	-0.000914232	0.0867114	-0.013598	0.0581118	-0.0260996	0.0574724	-0.0578697	0.00496088	0.0584032	-0.019343	-0.0283225	-0.0259518	0.0215565	-0.0457125	0.059177	-0.00105526	0	0	0.00117433	-0.00476163	-0.00568014
-0.00507228	2010-11-10 19:30:00	0.125325	0.130397	0.00507228	0.00918989	-0.000873529	0.0844661	-0.0133438	0.0562613	-0.0263182	0.0577697	-0.0565849	0.00496302	0.0573081	-0.0189589	-0.0276883	-0.0253238	0.0210886	-0.0451868	0.0577305	-0.001004	0	0	0.00110723	-0.00420506	-0.00507228
-0.00568692	2010-11-10 20:00:00	0.121785	0.127472	0.00568692	0.00918989	-0.000853134	0.0816644	-0.0130382	0.0542641	-0.0264252	0.0579672	-0.0552123	0.00496432	0.0561148	-0.0184402	-0.0269818	-0.0246457	0.0205866	-0.0446391	0.0562963	-0.000952968	0	0	0.00108961	-0.0034769	-0.00568692
-0.0055875	2010-11-10 20:30:00	0.117536	0.123124	0.0055875	0.00918989	-0.000799151	0.0782897	-0.0127128	0.0521448	-0.026437	0.058036	-0.0538283	0.00496497	0.0537698	-0.0178424	-0.0262223	-0.0240052	0.0200988	-0.0440488	0.0549098	-0.000902867	0	0	0.00112179	-0.0026028	-0.0055875
-0.00456218	2010-11-10 21:00:00	0.114704	0.119266	0.00456218	0.00918989	-0.000771814	0.0750596	-0.0124287	0.049885	-0.0263881	0.0579817	-0.0524761	0.00496484	0.051944	-0.0173365	-0.0254943	-0.0232367	0.0196036	-0.0434592	0.053502	-0.000854525	0	0	0.00119888	-0.00161706	-0.00456218
-0.00402745	2010-11-10 21:30:00	0.11258	0.116607	0.00402745	0.00918989	-0.000724685	0.0718131	-0.0121159	0.047387	-0.026343	0.0578305	-0.0511071	0.00496296	0.0514059	-0.0168833	-0.0247348	-0.0224279	0.0191138	-0.042761	0.0520597	-0.000807985	0	0	0.00131112	-0.000560873	-0.00402745
-0.00449533	2010-11-10 22:00:00	0.108332	0.112827	0.00449533	0.00918989	-0.00065699	0.0687576	-0.0117289	0.0449746	-0.0262445	0.0576244	-0.0497011	0.00496099	0.0496556	-0.01654	-0.0241659	-0.0217321	0.0185792	-0.0419379	0.0505892	-0.000761578	0	0	0.00144463	0.00051997	-0.00449533
-0.00650921	2010-11-10 22:30:00	0.103375	0.109885	0.00650921	0.00918989	-0.000643106	0.0652547	-0.0113054	0.0427637	-0.0261066	0.0573221	-0.0482777	0.0049596	0.0488305	-0.0160113	-0.023491	-0.0210715	0.0180185	-0.0410996	0.0491073	-0.000715722	0	0	0.00158249	0.00157776	-0.00650921
-0.00720004	2010-11-10 23:00:00	0.098419	0.105619	0.00720004	0.00918989	-0.000622884	0.0612607	-0.010864	0.0406323	-0.0260177	0.0568872	-0.0468471	0.00495766	0.0467913	-0.01532	-0.0225128	-0.0204084	0.0175014	-0.0402342	0.0476249	-0.000670936	0	0	0.00170604	0.00256576	-0.00720004
-0.00607514	2010-11-10 23:30:00	0.0941707	0.100246	0.00607514	0.00918989	-0.000595978	0.0575695	-0.010376	0.0385557	-0.0259231	0.0563873	-0.0454105	0.0049554	0.0434078	-0.0146153	-0.0216802	-0.0196449	0.0170179	-0.0393104	0.0461082	-0.000626995	0	0	0.00179634	0.0034411	-0.00607514
-0.00542359	2010-11-11	0.0920466	0.0974702	0.00542359	0.00918989	-0.000548591	0.0545493	-0.00992923	0.0365342	-0.025784	0.0558875	-0.0439551	0.00495306	0.0423713	-0.0141352	-0.0209032	-0.018954	0.0165394	-0.0383384	0.0445735	-0.000583325	0	0	0.00183564	0.00416745	-0.00542359
-0.00759988	2010-11-11 00:30:00	0.0885063	0.0961062	0.00759988	0.00918989	-0.000541563	0.0527187	-0.00947042	0.034812	-0.0256568	0.0553427	-0.0424749	0.00495041	0.0421787	-0.013941	-0.0203009	-0.0183462	0.0160184	-0.0374033	0.0430444	-0.000539973	0	0	0.00180883	0.00471725	-0.00759988
-0.00926856	2010-11-11 01:00:00	0.084966	0.0942346	0.00926856	0.00918989	-0.000514658	0.0502989	-0.00890104	0.0333157	-0.0255716	0.0547624	-0.040984	0.00494719	0.0416971	-0.0135102	-0.0197368	-0.0176455	0.0155025	-0.0364076	0.0415115	-0.000497302	0	0	0.00170465	0.00507336	-0.00926856
-0.00752834	2010-11-11 01:30:00	0.0821338	0.0896621	0.00752834	0.00918989	-0.000474126	0.0479118	-0.00841067	0.0317094	-0.0254563	0.0541593	-0.0394938	0.00494362	0.0386403	-0.0130148	-0.0191654	-0.0167991	0.0149987	-0.0353484	0.0399806	-0.000455389	0	0	0.00151664	0.0052299	-0.00752834
-0.00654451	2010-11-11 02:00:00	0.0807177	0.0872622	0.00654451	0.00918989	-0.000453646	0.0455574	-0.0079705	0.0301031	-0.0253153	0.0534922	-0.0380085	0.00494072	0.0377378	-0.0124302	-0.0184103	-0.0158396	0.0144707	-0.0342661	0.0384432	-0.000414673	0	0	0.00124375	0.00519235	-0.00654451
-0.00596222	2010-11-11 02:30:00	0.0785936	0.0845558	0.00596222	0.00918989	-0.000433423	0.0434404	-0.00758477	0.0285091	-0.0251743	0.0527473	-0.0365168	0.00493731	0.0364293	-0.0118502	-0.0174266	-0.01485	0.0139045	-0.0331678	0.0369095	-0.000374985	0	0	0.00089056	0.00497681	-0.00596222
-0.00485157	2010-11-11 03:00:00	0.0750533	0.0799049	0.00485157	0.00918989	-0.000406259	0.0410532	-0.00725644	0.0271595	-0.0250553	0.0519478	-0.0350156	0.00493435	0.0334687	-0.0111037	-0.016512	-0.0139106	0.0133181	-0.0320031	0.0353565	-0.000335874	0	0	0.000467083	0.00460848	-0.00485157
-0.00375241	2010-11-11 03:30:00	0.0722211	0.0759735	0.00375241	0.00918989	-0.000399403	0.0387616	-0.00695141	0.0258464	-0.0248842	0.0510931	-0.0334955	0.00492992	0.0311237	-0.0103025	-0.0154415	-0.0129612	0.0126888	-0.030861	0.0338265	-0.000297487	0	0	-1.17827e-05	0.00411958	-0.00375241
-0.00489528	2010-11-11 04:00:00	0.0679728	0.0728681	0.00489528	0.00918989	-0.00038595	0.03671	-0.00662542	0.0246982	-0.0246347	0.0502002	-0.031977	0.00492556	0.0291053	-0.00950461	-0.014221	-0.0120142	0.0120633	-0.029736	0.0323149	-0.000260024	0	0	-0.000527157	0.00354681	-0.00489528
-0.00625555	2010-11-11 04:30:00	0.0630165	0.069272	0.00625555	0.00918989	-0.00037918	0.0351031	-0.00626659	0.0236416	-0.0243383	0.0491754	-0.0304751	0.00492062	0.0263165	-0.00877613	-0.0131915	-0.010997	0.0115072	-0.0285903	0.0307834	-0.000222899	0	0	-0.00105732	0.00292862	-0.00625555
-0.00376271	2010-11-11 05:00:00	0.0623084	0.0660711	0.00376271	0.00918989	-0.000338735	0.0337362	-0.00596877	0.0223406	-0.0240024	0.0480499	-0.0289593	0.00491544	0.024319	-0.00826485	-0.0123793	-0.00986178	0.0109246	-0.0273895	0.0292225	-0.000185841	0	0	-0.00157904	0.00230249	-0.00376271
-0.00548336	2010-11-11 05:30:00	0.0601843	0.0656677	0.00548336	0.00918989	-0.000284665	0.0329397	-0.00565294	0.0206793	-0.0236202	0.0468824	-0.0274152	0.00491091	0.024587	-0.00774152	-0.0114559	-0.00864855	0.0102555	-0.0261169	0.0276755	-0.000150026	0	0	-0.00206896	0.00170242	-0.00548336
-0.00245693	2010-11-11 06:00:00	0.0587682	0.0612251	0.00245693	0.00918989	-0.000223653	0.0314093	-0.00532821	0.0189387	-0.0232424	0.0456765	-0.0258755	0.00490471	0.0214924	-0.00706584	-0.0105079	-0.00753583	0.00949552	-0.0247763	0.0261364	-0.000114554	0	0	-0.00250493	0.00115687	-0.00245693
-0.00260715	2010-11-11 06:30:00	0.0538118	0.0564189	0.00260715	0.00918989	-0.000209856	0.028684	-0.00508843	0.0171492	-0.0228382	0.0444123	-0.024341	0.00489806	0.0185696	-0.00598588	-0.00927182	-0.00636284	0.00869781	-0.023446	0.0246236	-8.1418e-05	0	0	-0.00286732	0.000687196	-0.00260715
0.00044936	2010-11-11 07:00:00	0.0502716	0.0498222	-0.00044936	0.00918989	-0.000196316	0.0244663	-0.00488868	0.0153597	-0.0223632	0.0431315	-0.0228202	0.00489157	0.0148406	-0.00478297	-0.00761357	-0.00539068	0.00791393	-0.0221607	0.0231281	-4.98086e-05	0	0	-0.00314	0.00030682	0.00044936
-0.00243781	2010-11-11 07:30:00	0.0403589	0.0427967	0.00243781	0.00918989	-0.000182864	0.0206332	-0.00471943	0.0135275	-0.02183	0.0418641	-0.0213126	0.00488478	0.0106301	-0.00375473	-0.00615327	-0.00453411	0.00713428	-0.0209339	0.0216618	-1.78175e-05	0	0	-0.0033112	2.09486e-05	-0.00243781
-0.00438587	2010-11-11 08:00:00	0.0346945	0.0390804	0.00438587	0.00918989	-0.000155958	0.0179158	-0.00451841	0.0118113	-0.0212786	0.0405356	-0.0198355	0.00487826	0.00897799	-0.00306415	-0.00499662	-0.00381318	0.00642893	-0.0196843	0.0202217	1.45554e-05	0	0	-0.00337402	-0.000173021	-0.00438587
-0.00270688	2010-11-11 08:30:00	0.0346945	0.0374014	0.00270688	0.00918989	-0.000128879	0.0166281	-0.00418097	0.0103823	-0.020667	0.0391519	-0.0183694	0.00487112	0.00836244	-0.00281364	-0.00427948	-0.00332827	0.00576633	-0.0184305	0.0188128	4.5908e-05	0	0	-0.00332668	-0.000284581	-0.00270688
-0.00358031	2010-11-11 09:00:00	0.0325703	0.0361506	0.00358031	0.00918989	-0.000108485	0.0153541	-0.00369886	0.00932579	-0.020021	0.0377746	-0.0169403	0.00486452	0.00811326	-0.00265314	-0.00393547	-0.00302931	0.00511108	-0.0171854	0.0174156	7.49396e-05	0	0	-0.00317243	-0.000328784	-0.00358031
-0.00285869	2010-11-11 09:30:00	0.0318623	0.034721	0.00285869	0.00918989	-0.000101629	0.0136818	-0.00318752	0.00838528	-0.0193085	0.0363684	-0.0155388	0.00485681	0.00766949	-0.00236543	-0.00353011	-0.00277561	0.00449622	-0.0160079	0.0160297	0.000102813	0	0	-0.00291927	-0.000324641	-0.00285869
-0.00341751	2010-11-11 10:00:00	0.028322	0.0317395	0.00341751	0.00918989	-0.000101543	0.0116766	-0.00275159	0.00746917	-0.0185591	0.0349427	-0.0141598	0.00484968	0.00588143	-0.00197392	-0.00308913	-0.00256964	0.0039615	-0.0149212	0.0146376	0.000129617	0	0	-0.00257936	-0.000293395	-0.00341751
-0.00544081	2010-11-11 10:30:00	0.0240737	0.0295145	0.00544081	0.00918989	-9.46879e-05	0.0100069	-0.00244487	0.00661413	-0.0178311	0.0335457	-0.012786	0.00484323	0.00467121	-0.00166353	-0.00267756	-0.00241383	0.00342828	-0.0138786	0.0132758	0.000154572	0	0	-0.00216831	-0.000256819	-0.00544081
-0.00544983	2010-11-11 11:00:00	0.0233657	0.0288155	0.00544983	0.00918989	-8.13207e-05	0.0089893	-0.00224512	0.00600347	-0.017108	0.0321971	-0.01146	0.00483753	0.00463347	-0.00159019	-0.00239639	-0.00243383	0.00296536	-0.0128549	0.011932	0.000177192	0	0	-0.00170431	-0.000235632	-0.00544983
-0.00700218	2010-11-11 11:30:00	0.0219496	0.0289518	0.00700218	0.00918989	-8.80899e-05	0.00835361	-0.0020244	0.00556375	-0.0163712	0.0308426	-0.0101445	0.00483271	0.00509413	-0.00164262	-0.00234731	-0.00247659	0.00258895	-0.0118655	0.0107043	0.000197275	0	0	-0.00120713	-0.000248133	-0.00700218
-0.0073344	2010-11-11 12:00:00	0.0212415	0.0285759	0.0073344	0.00918989	-6.79535e-05	0.00781341	-0.00177678	0.00505681	-0.0156111	0.029443	-0.00891772	0.00482726	0.0050564	-0.00172447	-0.00246025	-0.00241135	0.00233294	-0.0109199	0.00953839	0.000213621	0	0	-0.000697189	-0.000309105	-0.0073344
-0.00657045	2010-11-11 12:30:00	0.0219496	0.02852	0.00657045	0.00918989	-4.74726e-05	0.00754331	-0.00153636	0.00440939	-0.0148756	0.0279789	-0.00775466	0.0048221	0.00538301	-0.00184989	-0.00263824	-0.00228325	0.00216479	-0.00995862	0.00836786	0.000228421	0	0	-0.000194525	-0.000429007	-0.00657045
-0.00520374	2010-11-11 13:00:00	0.0233657	0.0285694	0.00520374	0.00918989	-2.70779e-05	0.0070796	-0.00135037	0.00368869	-0.0141695	0.0264822	-0.00659728	0.00481905	0.0061326	-0.0019484	-0.00272945	-0.00207233	0.00201933	-0.00902511	0.00716581	0.000243103	0	0	0.00028213	-0.000613456	-0.00520374
-0.00573508	2010-11-11 13:30:00	0.0219496	0.0276847	0.00573508	0.00918989	-6.94142e-06	0.00604298	-0.00122243	0.00289472	-0.0134753	0.025027	-0.00542114	0.00481592	0.00620808	-0.00180278	-0.00258782	-0.00185127	0.00187525	-0.00813454	0.00602313	0.000256659	0	0	0.000716197	-0.000862978	-0.00573508
-0.0030462	2010-11-11 14:00:00	0.0212415	0.0242877	0.0030462	0.00918989	-6.68314e-06	0.00422876	-0.00114173	0.00213734	-0.0127923	0.0236428	-0.00428879	0.00481228	0.00426714	-0.00148142	-0.00231758	-0.00148717	0.0017162	-0.00732336	0.0049422	0.000269183	0	0	0.00109397	-0.00117301	-0.0030462
-0.00487253	2010-11-11 14:30:00	0.0169932	0.0218657	0.00487253	0.00918989	6.59705e-06	0.00244726	-0.00110106	0.00115401	-0.012142	0.0223009	-0.00321012	0.00480987	0.00324947	-0.00108954	-0.00184141	-0.000987365	0.00155629	-0.00652301	0.00389479	0.000280025	0	0	0.0014052	-0.00153412	-0.00487253
-0.0044619	2010-11-11 15:00:00	0.0155771	0.020039	0.0044619	0.00918989	2.69918e-05	0.00119223	-0.00101908	0.000146286	-0.0115205	0.0209589	-0.00216482	0.00480885	0.00257536	-0.000850719	-0.00139673	-0.000462414	0.00141619	-0.00575365	0.00289307	0.000288058	0	0	0.00164348	-0.00193241	-0.0044619
-0.00498425	2010-11-11 15:30:00	0.013453	0.0184373	0.00498425	0.00918989	6.06677e-05	0.000379299	-0.000882668	-0.000891976	-0.0109473	0.0196619	-0.00114436	0.00480785	0.00186549	-0.000659746	-0.00107963	8.50976e-05	0.0012711	-0.00498389	0.00195407	0.000295141	0	0	0.00180643	-0.00235014	-0.00498425
-0.0045645	2010-11-11 16:00:00	0.0127449	0.0173094	0.0045645	0.00918989	8.77455e-05	-0.000671028	-0.000702618	-0.00204633	-0.010468	0.0184004	-0.000174732	0.00480854	0.00176723	-0.000364601	-0.000636864	0.000720579	0.00107516	-0.00416757	0.00106171	0.000300677	0	0	0.00189573	-0.00276648	-0.0045645
-0.00498937	2010-11-11 16:30:00	0.0092047	0.0141941	0.00498937	0.00918989	0.00011491	-0.00228055	-0.000461562	-0.00315173	-0.0100125	0.017219	0.000765126	0.00481095	-7.74318e-05	0.000121518	-4.8045e-05	0.00130077	0.000824373	-0.00338383	0.000199265	0.000305545	0	0	0.00191682	-0.00315846	-0.00498937
-0.0046571	2010-11-11 17:00:00	0.0056644	0.0103215	0.0046571	0.00918989	0.000115083	-0.00449305	-0.000259482	-0.00435497	-0.0095131	0.016138	0.00167294	0.00481441	-0.00226954	0.000725279	0.000690385	0.00193126	0.000527719	-0.00267996	-0.000600298	0.000310475	0	0	0.0018785	-0.00350206	-0.0046571
-0.00411174	2010-11-11 17:30:00	0.0028322	0.00694394	0.00411174	0.00918989	0.000135305	-0.00686383	-0.000106969	-0.00553364	-0.00894724	0.0150865	0.00254301	0.00481861	-0.00376871	0.00134073	0.00156038	0.00241359	0.000214365	-0.00206215	-0.0014096	0.000314994	0	0	0.00179226	-0.00377351	-0.00411174
-0.00477402	2010-11-11 18:00:00	-0.0014161	0.00335792	0.00477402	0.00918989	0.000135477	-0.00864534	5.27445e-05	-0.00655357	-0.00837647	0.0140701	0.00339715	0.00482394	-0.00565304	0.00175316	0.00225712	0.00273268	-0.000133017	-0.0015703	-0.00216324	0.000319685	0	0	0.00167149	-0.00395056	-0.00477402
-0.00357411	2010-11-11 18:30:00	-0.0021242	0.00144991	0.00357411	0.00918989	0.000148844	-0.0101241	0.000249528	-0.00742081	-0.00781318	0.0130957	0.00423156	0.00482949	-0.00615147	0.00207205	0.00276715	0.00302401	-0.000488372	-0.00113768	-0.002863	0.000323683	0	0	0.00153054	-0.00401394	-0.00357411
-0.00351318	2010-11-11 19:00:00	-0.0035403	-2.7119e-05	0.00351318	0.00918989	0.00016898	-0.0109507	0.000515154	-0.00826971	-0.00726435	0.0121505	0.00503109	0.00483499	-0.00676702	0.00218792	0.00309194	0.00327776	-0.000788012	-0.000680453	-0.00351516	0.000325103	0	0	0.00138372	-0.0039487	-0.00351318
-0.00169015	2010-11-11 19:30:00	-0.0028322	-0.00114205	0.00169015	0.00918989	0.000189461	-0.0117937	0.000833314	-0.00903313	-0.00675438	0.0111861	0.00578908	0.00484098	-0.00690106	0.00221874	0.00315299	0.00350627	-0.00108018	-0.000201069	-0.00410894	0.000324815	0	0	0.00124429	-0.0037455	-0.00169015
-0.00122621	2010-11-11 20:00:00	-0.0028322	-0.00160599	0.00122621	0.00918989	0.000203	-0.0126066	0.00110424	-0.00997373	-0.00624749	0.010244	0.00647141	0.00484636	-0.00645924	0.00225346	0.00328664	0.00380266	-0.00140076	0.000283128	-0.00464908	0.000324136	0	0	0.00112355	-0.00340156	-0.00122621
-0.00117205	2010-11-11 20:30:00	-0.0042483	-0.00307625	0.00117205	0.00918989	0.000236761	-0.0139761	0.00134106	-0.010902	-0.00572367	0.00934367	0.00709287	0.00485087	-0.00692188	0.00247101	0.00352819	0.004094	-0.0017019	0.000754796	-0.00518529	0.00032296	0	0	0.00103004	-0.00292145	-0.00117205
-0.00165178	2010-11-11 21:00:00	-0.0077886	-0.00613682	0.00165178	0.00918989	0.000243618	-0.0155529	0.00150607	-0.0119953	-0.00522057	0.00848565	0.00769327	0.00485386	-0.00874765	0.00276155	0.00381839	0.00442055	-0.00204953	0.00119698	-0.00571209	0.000319826	0	0	0.000968901	-0.00231728	-0.00165178
-0.00231912	2010-11-11 21:30:00	-0.0099127	-0.00759358	0.00231912	0.00918989	0.000264012	-0.0175091	0.00161431	-0.0129786	-0.00472433	0.00762747	0.00827546	0.00485618	-0.00897799	0.00314918	0.00433019	0.00459395	-0.00235254	0.00163462	-0.00623422	0.000314776	0	0	0.000941593	-0.0016085	-0.00231912
-0.0019929	2010-11-11 22:00:00	-0.0120369	-0.010044	0.0019929	0.00918989	0.000250559	-0.0190695	0.00175729	-0.0137419	-0.00423374	0.00677291	0.00882997	0.00485786	-0.0105357	0.00337276	0.00475995	0.00460155	-0.00261229	0.0020321	-0.00670914	0.000308889	0	0	0.000945775	-0.000821153	-0.0019929
-0.00229909	2010-11-11 22:30:00	-0.013453	-0.0111539	0.00229909	0.00918989	0.000250559	-0.020802	0.00191997	-0.0143527	-0.00374817	0.00587965	0.00934011	0.00485849	-0.0107849	0.0036261	0.00504985	0.00461908	-0.0027722	0.00241493	-0.00713389	0.000302372	0	0	0.000975549	1.33828e-05	-0.00229909
-0.00268282	2010-11-11 23:00:00	-0.0148691	-0.0121863	0.00268282	0.00918989	0.000263926	-0.0214377	0.00211739	-0.0150734	-0.00330966	0.00494769	0.00980378	0.00485823	-0.0114193	0.00350811	0.00507823	0.0046568	-0.00286904	0.00282922	-0.00750797	0.000295387	0	0	0.00102197	0.000860122	-0.00268282
-0.00405829	2010-11-11 23:30:00	-0.0148691	-0.0108108	0.00405829	0.00918989	0.000297773	-0.0217542	0.00237518	-0.015678	-0.00295574	0.00401192	0.0102216	0.00485667	-0.00968789	0.00327886	0.00484213	0.00462166	-0.00294458	0.00330426	-0.0078342	0.000287564	0	0	0.00107377	0.00168251	-0.00405829
-0.00471621	2010-11-12	-0.0148691	-0.0101529	0.00471621	0.00918989	0.000297946	-0.0217568	0.0026156	-0.0161054	-0.0026657	0.00312777	0.0105857	0.00485473	-0.00880426	0.00299328	0.00460782	0.00448108	-0.00305801	0.00376544	-0.00812257	0.000277612	0	0	0.00111834	0.00244469	-0.00471621
-0.00279948	2010-11-12 00:30:00	-0.013453	-0.0106535	0.00279948	0.00918989	0.000291176	-0.0229353	0.00283865	-0.0162703	-0.00237933	0.002327	0.0109185	0.00485176	-0.00867022	0.00311127	0.00453804	0.00440811	-0.00315336	0.00414583	-0.00838745	0.00026579	0	0	0.00114272	0.00311373	-0.00279948
-0.00166037	2010-11-12 01:00:00	-0.0148691	-0.0132087	0.00166037	0.00918989	0.000277551	-0.0242558	0.00298692	-0.0165818	-0.00209113	0.00162679	0.01122	0.00484838	-0.0105546	0.00331748	0.00466917	0.00446084	-0.00323475	0.00449417	-0.00863175	0.000253353	0	0	0.00113472	0.00366178	-0.00166037
-0.00169662	2010-11-12 01:30:00	-0.0155771	-0.0138805	0.00169662	0.00918989	0.00029109	-0.0250798	0.00305089	-0.0168994	-0.00178724	0.000939812	0.0114948	0.00484538	-0.0107075	0.00342485	0.00477635	0.00450859	-0.00329657	0.00483823	-0.00886149	0.000239892	0	0	0.00108393	0.00406776	-0.00169662
-0.00280546	2010-11-12 02:00:00	-0.0155771	-0.0127716	0.00280546	0.00918989	0.000284407	-0.0246024	0.0031155	-0.0170031	-0.00151913	0.000223882	0.011752	0.00484276	-0.00984275	0.00321722	0.00476438	0.00446592	-0.00332922	0.00515076	-0.00901008	0.000227012	0	0	0.000982603	0.00431872	-0.00280546
-0.00267205	2010-11-12 02:30:00	-0.014161	-0.0114889	0.00267205	0.00918989	0.000277637	-0.0243323	0.00321781	-0.0168626	-0.00126538	-0.000498662	0.0119481	0.00483988	-0.00865135	0.0030971	0.00462926	0.00444831	-0.00333982	0.0054747	-0.00911205	0.000213787	0	0	0.00082633	0.00441042	-0.00267205
-0.00248944	2010-11-12 03:00:00	-0.0148691	-0.0123797	0.00248944	0.00918989	0.000284321	-0.024174	0.00335655	-0.016661	-0.00101726	-0.00122435	0.0120984	0.00483713	-0.00951611	0.00306769	0.00449739	0.00447845	-0.00332461	0.00577035	-0.00920476	0.000200368	0	0	0.000614473	0.00434743	-0.00248944
-0.00157196	2010-11-12 03:30:00	-0.014161	-0.012589	0.00157196	0.00918989	0.000270868	-0.0242368	0.00346776	-0.0164718	-0.00073715	-0.00193101	0.0122314	0.00483387	-0.00953498	0.00312757	0.004473	0.00463411	-0.00331401	0.00599985	-0.00927167	0.000187282	0	0	0.000350309	0.00414246	-0.00157196
-0.00331661	2010-11-12 04:00:00	-0.0155771	-0.0122605	0.00331661	0.00918989	0.000270696	-0.0240295	0.0035078	-0.0163373	-0.000413157	-0.00263735	0.0123404	0.00483049	-0.00918946	0.00322253	0.00466444	0.00471454	-0.0032922	0.00620759	-0.00933848	0.000172506	0	0	4.08794e-05	0.0038152	-0.00331661
-0.00298389	2010-11-12 04:30:00	-0.0162852	-0.0133013	0.00298389	0.00918989	0.000257414	-0.0236312	0.00349043	-0.0160014	-6.97898e-05	-0.00332465	0.0124472	0.00482781	-0.010362	0.00333945	0.00477562	0.00484258	-0.00330604	0.00634509	-0.00936695	0.000158035	0	0	-0.000303412	0.00339063	-0.00298389
-0.00211547	2010-11-12 05:00:00	-0.0155771	-0.0134616	0.00211547	0.00918989	0.000257156	-0.0232656	0.00344976	-0.0158121	0.000274191	-0.00399575	0.0125286	0.00482501	-0.0105923	0.00349146	0.00493868	0.00510627	-0.0033539	0.0064948	-0.00936976	0.000144464	0	0	-0.000669439	0.00289708	-0.00211547
-0.00162247	2010-11-12 05:30:00	-0.0148691	-0.0132466	0.00162247	0.00918989	0.000270696	-0.02266	0.00341989	-0.0157205	0.000655803	-0.00466007	0.0125925	0.00482197	-0.0105357	0.00354	0.00509819	0.00539261	-0.00342284	0.00667194	-0.00935287	0.000129972	0	0	-0.00104215	0.00236411	-0.00162247
-0.00188962	2010-11-12 06:00:00	-0.0155771	-0.0136875	0.00188962	0.00918989	0.000270782	-0.0221525	0.00342942	-0.0155984	0.00101854	-0.00536922	0.0126382	0.00481864	-0.0109378	0.00357897	0.00517299	0.0056689	-0.00349812	0.00687988	-0.00932801	0.000115344	0	0	-0.00140549	0.00182051	-0.00188962
0.000340364	2010-11-12 06:30:00	-0.013453	-0.0137934	-0.000340364	0.00918989	0.000264098	-0.0221525	0.00337138	-0.0155434	0.00135247	-0.00611443	0.0126628	0.00481361	-0.0107472	0.00378943	0.00543776	0.00598789	-0.00358712	0.0071045	-0.00927188	0.000100174	0	0	-0.00174332	0.00129247	0.000340364
9.89801e-05	2010-11-12 07:00:00	-0.0155771	-0.0156761	-9.89801e-05	0.00918989	0.000264012	-0.0223925	0.00331758	-0.0154762	0.00168959	-0.00681165	0.0126716	0.00480779	-0.0124389	0.00413099	0.0058279	0.00627421	-0.00370678	0.00733189	-0.00920296	8.58581e-05	0	0	-0.00204036	0.000802084	9.89801e-05
0.00018334	2010-11-12 07:30:00	-0.0169932	-0.0171765	-0.00018334	0.00918989	0.000257328	-0.0227254	0.00325594	-0.0154518	0.00203418	-0.00743146	0.012659	0.00480173	-0.0138041	0.00451862	0.0062714	0.00657063	-0.00386906	0.00751022	-0.00911852	7.14773e-05	0	0	-0.00228297	0.000366341	0.00018334
0.000556772	2010-11-12 08:00:00	-0.0169932	-0.01755	-0.000556772	0.00918989	0.000250559	-0.0226136	0.00317523	-0.0153663	0.00239262	-0.00802812	0.012619	0.00479546	-0.0143799	0.00477019	0.00673057	0.00671641	-0.004023	0.00767344	-0.00904575	5.65989e-05	0	0	-0.00245989	-3.42208e-06	0.000556772
0.00132711	2010-11-12 08:30:00	-0.0162852	-0.0176123	-0.00132711	0.00918989	0.00024379	-0.0223108	0.0031657	-0.0150853	0.00278735	-0.00859616	0.0125754	0.00478488	-0.014784	0.00489172	0.00701175	0.00671649	-0.00416472	0.00777784	-0.00899243	4.0572e-05	0	0	-0.00256274	-0.0003016	0.00132711
0.000598382	2010-11-12 09:00:00	-0.0169932	-0.0175916	-0.000598382	0.00918989	0.000236934	-0.0219288	0.00317227	-0.014676	0.00317019	-0.00914452	0.0125303	0.00477252	-0.0150143	0.00493707	0.00710621	0.00651563	-0.00430469	0.00785388	-0.00891918	2.54377e-05	0	0	-0.00258638	-0.000527976	0.000598382
6.64453e-05	2010-11-12 09:30:00	-0.0169932	-0.0170596	-6.64453e-05	0.00918989	0.000210114	-0.0214187	0.00318964	-0.0139919	0.0035235	-0.00967055	0.0124648	0.004758	-0.0148217	0.00490377	0.00710769	0.00609628	-0.00440403	0.00785394	-0.00884375	9.43612e-06	0	0	-0.00252907	-0.000687038	6.64453e-05
-0.000626515	2010-11-12 10:00:00	-0.0169932	-0.0163667	0.000626515	0.00918989	0.00017618	-0.0207503	0.00321294	-0.0131307	0.00381918	-0.0101451	0.0123987	0.00474059	-0.0146291	0.00477976	0.00697804	0.00556132	-0.00443743	0.00781879	-0.00876163	-8.18425e-06	0	0	-0.00239248	-0.000787069	-0.000626515
-0.000552124	2010-11-12 10:30:00	-0.0155771	-0.015025	0.000552124	0.00918989	0.000162555	-0.0197137	0.0031854	-0.0121474	0.00406412	-0.0105454	0.0123164	0.00472022	-0.013957	0.00448497	0.00660757	0.00493342	-0.00440314	0.00777909	-0.00865509	-2.61975e-05	0	0	-0.00218155	-0.000839111	-0.000552124
0.00024533	2010-11-12 11:00:00	-0.0120369	-0.0122822	-0.00024533	0.00918989	0.000142247	-0.0178831	0.00313096	-0.0110419	0.00433172	-0.0108911	0.0122073	0.00469861	-0.0123218	0.00393578	0.00594542	0.00421759	-0.00431053	0.00770265	-0.00853132	-4.45221e-05	0	0	-0.00190418	-0.000855909	0.00024533
0.000189965	2010-11-12 11:30:00	-0.0084966	-0.00868657	-0.000189965	0.00918989	0.000121938	-0.0158452	0.00306636	-0.00991206	0.00461429	-0.0111623	0.0120734	0.00467518	-0.00982193	0.00326789	0.00514047	0.00346161	-0.00419361	0.00753745	-0.00841521	-6.30249e-05	0	0	-0.00157085	-0.000850918	0.000189965
-0.000678996	2010-11-12 12:00:00	-0.0063725	-0.0056935	0.000678996	0.00918989	0.000108485	-0.0137936	0.00298142	-0.00868443	0.00487993	-0.0114397	0.0119369	0.00464997	-0.00793955	0.00264075	0.00424252	0.0026779	-0.0039968	0.00732701	-0.00835958	-8.3076e-05	0	0	-0.00119415	-0.000837425	-0.000678996
-0.000754372	2010-11-12 12:30:00	-0.0042483	-0.00349393	0.000754372	0.00918989	8.8176e-05	-0.0122031	0.0028414	-0.00755464	0.0051142	-0.0116979	0.0118265	0.00462242	-0.00657441	0.00212592	0.00338524	0.00202726	-0.0037303	0.00709348	-0.00832757	-0.000104548	0	0	-0.000788198	-0.000827816	-0.000754372
-0.000369953	2010-11-12 13:00:00	-0.0014161	-0.00104615	0.000369953	0.00918989	8.12346e-05	-0.0107708	0.00262068	-0.00669354	0.00532346	-0.0119463	0.0117444	0.00459354	-0.00499783	0.00168905	0.00271467	0.00152739	-0.00338865	0.00687842	-0.0082847	-0.000125957	0	0	-0.000368081	-0.000832989	-0.000369953
-0.000617291	2010-11-12 13:30:00	0	0.000617291	0.000617291	0.00918989	8.12346e-05	-0.00933853	0.00237306	-0.00598513	0.00550011	-0.012169	0.0116577	0.00456288	-0.0040368	0.0011891	0.00200669	0.00112294	-0.00302245	0.00664239	-0.00819938	-0.000146395	0	0	5.08056e-05	-0.000861894	-0.000617291
-0.000978179	2010-11-12 14:00:00	0.0021242	0.00310238	0.000978179	0.00918989	8.12346e-05	-0.00811358	0.00209133	-0.0054416	0.00564293	-0.0123501	0.0115356	0.00453027	-0.00203724	0.00077384	0.00138224	0.000798876	-0.00264404	0.00640702	-0.00810899	-0.000167534	0	0	0.000453392	-0.000921185	-0.000978179
-0.00147227	2010-11-12 14:30:00	0.0028322	0.00430447	0.00147227	0.00918989	7.45514e-05	-0.0072078	0.00182465	-0.00502022	0.00573059	-0.0124761	0.011412	0.00449709	-0.00117253	0.000459201	0.000931796	0.000570277	-0.00226936	0.00616756	-0.00802922	-0.000188465	0	0	0.000825577	-0.00101493	-0.00147227
-0.00172288	2010-11-12 15:00:00	0.0028322	0.00455508	0.00172288	0.00918989	8.11485e-05	-0.00687492	0.0016213	-0.00478821	0.00579949	-0.0125572	0.011298	0.00446441	-0.00105736	0.000362474	0.000615731	0.000534987	-0.00189094	0.00590574	-0.00794937	-0.00021052	0	0	0.00115485	-0.00114441	-0.00172288
-0.000940694	2010-11-12 15:30:00	0.0035403	0.00448099	0.000940694	0.00918989	8.79177e-05	-0.00676309	0.00140778	-0.00487991	0.0058082	-0.0125671	0.0111954	0.0044324	-0.00105736	0.000325979	0.000487858	0.000647949	-0.00153671	0.00566509	-0.00785391	-0.000232332	0	0	0.00143086	-0.00130792	-0.000940694
-0.00177395	2010-11-12 16:00:00	0.0028322	0.00460615	0.00177395	0.00918989	0.000101543	-0.00668396	0.0012254	-0.00514868	0.00583455	-0.012529	0.0110769	0.00440035	-0.000883629	0.000314286	0.000466422	0.000856417	-0.00123233	0.005453	-0.0077262	-0.000253946	0	0	0.00164589	-0.00150067	-0.00177395
-0.0015028	2010-11-12 16:30:00	0.0028322	0.004335	0.0015028	0.00918989	0.00012168	-0.0068285	0.00109682	-0.00551513	0.00583639	-0.0123939	0.0109445	0.00436759	-0.000942191	0.000357862	0.000532501	0.00105233	-0.00101933	0.00525825	-0.00752844	-0.000275808	0	0	0.00179524	-0.00171478	-0.0015028
-0.0019395	2010-11-12 17:00:00	0.0014161	0.0033556	0.0019395	0.00918989	0.000121852	-0.00752959	0.00100595	-0.0058449	0.00583639	-0.0122328	0.0107763	0.00433422	-0.00132737	0.000544582	0.000717734	0.00122564	-0.000905155	0.00506423	-0.00726081	-0.000298624	0	0	0.00187746	-0.00193943	-0.0019395
-0.0029164	2010-11-12 17:30:00	-0.0014161	0.0015003	0.0029164	0.00918989	0.000108485	-0.00859627	0.000962316	-0.00613807	0.00579938	-0.0120363	0.0105523	0.00430119	-0.00242245	0.000873389	0.00109841	0.00139396	-0.000819278	0.00481112	-0.00698909	-0.000322055	0	0	0.0018944	-0.0021611	-0.0029164
-0.0020957	2010-11-12 18:00:00	-0.0028322	-0.000736502	0.0020957	0.00918989	0.000108312	-0.00959755	0.00095575	-0.00636402	0.00574862	-0.0117724	0.0103161	0.00426899	-0.00388388	0.0011324	0.00144167	0.0015522	-0.00076531	0.00451507	-0.00672356	-0.000345652	0	0	0.00185109	-0.00236416	-0.0020957
-0.00324049	2010-11-12 18:30:00	-0.0042483	-0.00100781	0.00324049	0.00918989	0.000108226	-0.00993043	0.00097672	-0.00657165	0.00569787	-0.0114308	0.0100843	0.00423619	-0.00380645	0.00124827	0.00166875	0.00169537	-0.000737515	0.00421052	-0.0065021	-0.000368796	0	0	0.00175542	-0.00253159	-0.00324049
-0.00274468	2010-11-12 19:00:00	-0.0035403	-0.000795622	0.00274468	0.00918989	0.000115083	-0.0096904	0.00104133	-0.00674267	0.00567409	-0.0110503	0.00988955	0.0042026	-0.00361385	0.00117528	0.00174252	0.00181344	-0.000757837	0.00391968	-0.00628474	-0.000390918	0	0	0.00161765	-0.00264597	-0.00274468
-0.00324862	2010-11-12 19:30:00	-0.0035403	-0.000291678	0.00324862	0.00918989	0.000128535	-0.00924567	0.00116397	-0.0069259	0.00561954	-0.0106567	0.00970124	0.00416814	-0.00326834	0.00111079	0.00166549	0.00194653	-0.000836988	0.00364982	-0.00604734	-0.000413803	0	0	0.00144971	-0.00269064	-0.00324862
-0.00333423	2010-11-12 20:00:00	-0.0035403	-0.000206065	0.00333423	0.00918989	0.000142161	-0.00929475	0.00129255	-0.00717633	0.00555751	-0.0102762	0.00949681	0.00413297	-0.00315317	0.00117775	0.00171561	0.00213491	-0.000947673	0.00339572	-0.00577079	-0.000436434	0	0	0.00126443	-0.00265105	-0.00333423
-0.00278948	2010-11-12 20:30:00	-0.0042483	-0.00145882	0.00278948	0.00918989	0.000155614	-0.00983759	0.00136605	-0.00754893	0.00549046	-0.00987621	0.00926564	0.00409633	-0.00409536	0.00136306	0.0019041	0.00235089	-0.00107344	0.00316127	-0.00547067	-0.00045863	0	0	0.00107468	-0.00251597	-0.00278948
-0.00280276	2010-11-12 21:00:00	-0.0056644	-0.00286164	0.00280276	0.00918989	0.000155614	-0.0108716	0.00137918	-0.00797645	0.0054071	-0.00948268	0.00901399	0.00405715	-0.00482605	0.00162915	0.00219577	0.00252425	-0.00121802	0.00294825	-0.00511949	-0.000481372	0	0	0.000892456	-0.0022788	-0.00280276
-0.00280728	2010-11-12 21:30:00	-0.0070805	-0.00427322	0.00280728	0.00918989	0.000149016	-0.0119055	0.00134868	-0.00835509	0.0052855	-0.0090923	0.00872308	0.00401599	-0.00561335	0.0018793	0.00256595	0.00263226	-0.00136548	0.00275304	-0.00477041	-0.000503393	0	0	0.000728131	-0.00193849	-0.00280728
-0.00226833	2010-11-12 22:00:00	-0.0077886	-0.00552027	0.00226833	0.00918989	0.000155614	-0.0126367	0.00133195	-0.00877042	0.00512945	-0.00871151	0.00841852	0.00397292	-0.0064215	0.00200508	0.00279878	0.00277039	-0.00149061	0.00262899	-0.00445576	-0.000524855	0	0	0.00058971	-0.00150019	-0.00226833
-0.00262403	2010-11-12 22:30:00	-0.0077886	-0.00516457	0.00262403	0.00918989	0.000169152	-0.0128905	0.00138045	-0.00925901	0.00494961	-0.00838217	0.00812856	0.00392807	-0.00599856	0.00204052	0.00289073	0.00289346	-0.001575	0.0025947	-0.00418541	-0.000545959	0	0	0.000482333	-0.000975468	-0.00262403
-0.00178876	2010-11-12 23:00:00	-0.0070805	-0.00529174	0.00178876	0.00918989	0.000189547	-0.0129232	0.00148933	-0.00983316	0.00475409	-0.0080788	0.00787349	0.00388225	-0.00607404	0.00190871	0.00284786	0.00301409	-0.00165851	0.00261383	-0.00394529	-0.000567816	0	0	0.000407987	-0.000382015	-0.00178876
-0.00323661	2010-11-12 23:30:00	-0.0077886	-0.00455199	0.00323661	0.00918989	0.000216539	-0.0133542	0.00162448	-0.0103461	0.00451345	-0.00781728	0.00762924	0.00383404	-0.00519041	0.00193493	0.00285437	0.00307689	-0.00174788	0.00269165	-0.00369519	-0.000589012	0	0	0.000365453	0.000257175	-0.00323661
-0.00434644	2010-11-13	-0.0106208	-0.00627436	0.00434644	0.00918989	0.000203173	-0.0144699	0.00173632	-0.0107981	0.00423899	-0.0075531	0.00738195	0.00378347	-0.0062289	0.00206461	0.00297751	0.0030543	-0.00186417	0.00277132	-0.00341638	-0.000610937	0	0	0.000350521	0.000915058	-0.00434644
-0.00337905	2010-11-13 00:30:00	-0.0113288	-0.00794975	0.00337905	0.00918989	0.000196488	-0.0161559	0.00180326	-0.0111828	0.00393571	-0.00724674	0.00710564	0.00373105	-0.00711253	0.00238208	0.00324376	0.00307687	-0.0019665	0.00287083	-0.0031063	-0.000633096	0	0	0.000356422	0.00156219	-0.00337905
-0.00317274	2010-11-13 01:00:00	-0.0127449	-0.00957216	0.00317274	0.00918989	0.00019623	-0.0172363	0.00183736	-0.0116226	0.0036312	-0.00693063	0.0068098	0.00367714	-0.00813213	0.00247456	0.00345738	0.00306184	-0.00204378	0.00299521	-0.00282493	-0.000655536	0	0	0.000374469	0.00216865	-0.00317274
-0.000412429	2010-11-13 01:30:00	-0.0092047	-0.00879227	0.000412429	0.00918989	0.000203173	-0.0175201	0.00189243	-0.0118668	0.00333172	-0.00664016	0.0065299	0.0036226	-0.00720883	0.00237855	0.00341821	0.00292879	-0.0020884	0.00312876	-0.00251324	-0.000679519	0	0	0.00039482	0.00270597	-0.000412429
-0.000133429	2010-11-13 02:00:00	-0.0077886	-0.00765517	0.000133429	0.00918989	0.000196402	-0.0169963	0.00201148	-0.0117873	0.00304351	-0.00636904	0.00621946	0.00356731	-0.00638181	0.00207277	0.00320606	0.00260488	-0.00212068	0.00323929	-0.00220404	-0.000703525	0	0	0.000407337	0.00314913	-0.000133429
-0.000535357	2010-11-13 02:30:00	-0.0070805	-0.00654514	0.000535357	0.00918989	0.00017618	-0.0169799	0.00219809	-0.0113291	0.00275592	-0.00613978	0.00590541	0.00351125	-0.00528671	0.00192501	0.00293834	0.00214278	-0.00211519	0.00330392	-0.001895	-0.000726738	0	0	0.000402425	0.00347815	-0.000535357
-0.000237777	2010-11-13 03:00:00	-0.0070805	-0.00684272	0.000237777	0.00918989	0.000142505	-0.0169008	0.00235357	-0.0105167	0.0024953	-0.00594277	0.00559573	0.00345488	-0.00584369	0.00185344	0.00274038	0.00157765	-0.00204614	0.00329692	-0.00159433	-0.000749723	0	0	0.000371827	0.00367939	-0.000237777
0.000671749	2010-11-13 03:30:00	-0.0056644	-0.00633615	-0.000671749	0.00918989	0.000101715	-0.0165162	0.00244021	-0.00953955	0.00228236	-0.00576843	0.00529989	0.00339859	-0.00574739	0.00168444	0.00244398	0.00109283	-0.00191364	0.0032164	-0.00128441	-0.000772427	0	0	0.000309287	0.00374636	0.000671749
-0.0014945	2010-11-13 04:00:00	-0.0049564	-0.0034619	0.0014945	0.00918989	8.13207e-05	-0.0149695	0.00245037	-0.00851349	0.00214897	-0.0056136	0.00499742	0.00334166	-0.00395936	0.00123198	0.00196529	0.000653246	-0.00171084	0.00311207	-0.000962267	-0.000796001	0	0	0.000211036	0.00367989	-0.0014945
-0.000600189	2010-11-13 04:30:00	-0.0007081	-0.000107911	0.000600189	0.00918989	9.46018e-05	-0.0123587	0.00242644	-0.00757298	0.00207321	-0.00550013	0.00468925	0.00328416	-0.0019787	0.000507043	0.0011324	0.000324126	-0.00152625	0.00299771	-0.00063408	-0.000819868	0	0	7.60944e-05	0.00348789	-0.000600189
-0.00205371	2010-11-13 05:00:00	0.0021242	0.00417791	0.00205371	0.00918989	0.000101543	-0.00962236	0.0023989	-0.00682184	0.00203189	-0.0054707	0.00439038	0.00322557	0.000789281	-9.56594e-05	0.000290342	0.000205969	-0.00135299	0.00292688	-0.000256363	-0.000843647	0	0	-9.36462e-05	0.00318446	-0.00205371
-0.00391311	2010-11-13 05:30:00	0.0021242	0.00603731	0.00391311	0.00918989	0.000115083	-0.00789255	0.0023379	-0.00627831	0.00200308	-0.00551537	0.00405301	0.00316704	0.00171062	-0.000361054	-0.000217171	0.000243601	-0.00118809	0.00289991	0.000142578	-0.00086806	0	0	-0.00029354	0.00278875	-0.00391311
-0.00357926	2010-11-13 06:00:00	0.0014161	0.00499536	0.00357926	0.00918989	0.000108485	-0.0077997	0.00218644	-0.00586921	0.00198555	-0.0056406	0.00370332	0.00310746	0.000768458	-0.000195239	-0.000299364	0.00043691	-0.00104512	0.00288441	0.000559139	-0.000892384	0	0	-0.000516485	0.0023234	-0.00357926
0.00116961	2010-11-13 06:30:00	0.0042483	0.00307869	-0.00116961	0.00918989	9.46879e-05	-0.00869178	0.00188078	-0.00566765	0.00201068	-0.00580519	0.00334774	0.00304846	-0.000385205	0.0002388	0.000121223	0.000640429	-0.000920231	0.00286021	0.000972465	-0.000916247	0	0	-0.000753364	0.00181299	0.00116961
6.69233e-05	2010-11-13 07:00:00	0.0007081	0.000641177	-6.69233e-05	0.00918989	6.11842e-05	-0.00932483	0.00153869	-0.00535	0.00207148	-0.00598566	0.00298287	0.00298874	-0.00221097	0.000657255	0.000670128	0.000663124	-0.000801572	0.00277467	0.00136698	-0.000939574	0	0	-0.000993595	0.00128237	6.69233e-05
0.000798551	2010-11-13 07:30:00	0.0007081	-9.04507e-05	-0.000798551	0.00918989	2.74223e-05	-0.00898931	0.0012756	-0.00469643	0.00215986	-0.00618218	0.00262673	0.00292722	-0.00317204	0.000843274	0.00101014	0.000637999	-0.000690888	0.00261949	0.0017574	-0.000964142	0	0	-0.00122574	0.00075525	0.000798551
0.000238719	2010-11-13 08:00:00	0.0021242	0.00188548	-0.000238719	0.00918989	2.03086e-05	-0.00766624	0.00114893	-0.00394519	0.00226639	-0.00641757	0.00227703	0.00286287	-0.00221097	0.00077667	0.00109958	0.000575221	-0.00052324	0.0024624	0.00214404	-0.000989457	0	0	-0.00143814	0.000252963	0.000238719
-9.64507e-05	2010-11-13 08:30:00	0.0035403	0.00363675	9.64507e-05	0.00918989	2.69918e-05	-0.00556557	0.00118727	-0.00321844	0.00238983	-0.00664668	0.00193246	0.00279741	-0.00184466	0.000411369	0.000771982	0.000529988	-0.00035834	0.00231744	0.00255779	-0.001016	0	0	-0.00161952	-0.000206456	-9.64507e-05
-0.000437818	2010-11-13 09:00:00	0.0063725	0.00681032	0.000437818	0.00918989	4.72143e-05	-0.00357674	0.00126438	-0.00268105	0.00251953	-0.00685013	0.00156589	0.00273147	5.85622e-05	0.000104173	0.000362189	0.000522475	-0.00026399	0.00221832	0.00300843	-0.00104186	0	0	-0.00175959	-0.000608839	-0.000437818
-0.00105628	2010-11-13 09:30:00	0.0070805	0.00813678	0.00105628	0.00918989	4.07034e-05	-0.00233806	0.00126014	-0.00203968	0.0026279	-0.00701819	0.00116025	0.00266462	0.000672157	7.08431e-06	0.000200167	0.000306604	-0.000254898	0.00210694	0.00341146	-0.00106661	0	0	-0.00184953	-0.000944164	-0.00105628
-0.00460375	2010-11-13 10:00:00	0.0021242	0.00672795	0.00460375	0.00918989	2.58281e-07	-0.00245253	0.00114703	-0.0011785	0.00272376	-0.00709295	0.000773571	0.00259427	-0.000711849	0.000249079	0.000276746	-1.99099e-05	-0.000324201	0.00191825	0.00381547	-0.00109148	0	0	-0.00188241	-0.00120655	-0.00460375
-0.0032405	2010-11-13 10:30:00	0.0021242	0.0053647	0.0032405	0.00918989	-4.06173e-05	-0.00305551	0.000901734	-0.000305118	0.00283029	-0.00709344	0.000383861	0.00252138	-0.00186549	0.000603403	0.000620016	-0.00044436	-0.000357348	0.00161746	0.00422294	-0.00111676	0	0	-0.0018536	-0.00139402	-0.0032405
0.000135613	2010-11-13 11:00:00	0.0049564	0.00482079	-0.000135613	0.00918989	-8.10624e-05	-0.00249369	0.000635048	0.000611	0.00295814	-0.00705787	-1.66593e-05	0.00244677	-0.00276796	0.000550622	0.000648841	-0.000984293	-0.00027433	0.001231	0.00463635	-0.00114182	0	0	-0.00176097	-0.00150821	0.000135613
0.00166886	2010-11-13 11:30:00	0.0099127	0.00824384	-0.00166886	0.00918989	-8.12346e-05	-0.000103937	0.0004425	0.00184485	0.00312045	-0.00702247	-0.000418696	0.00237005	-0.000709896	-8.28928e-05	6.37119e-05	-0.00179547	-9.39674e-05	0.000804171	0.00504076	-0.00116506	0	0	-0.00160507	-0.00155384	0.00166886
0.000446428	2010-11-13 12:00:00	0.0148691	0.0144227	-0.000446428	0.00918989	-0.000128363	0.00320532	0.000372597	0.00346341	0.00328398	-0.00700296	-0.000825851	0.00229338	0.00359498	-0.00109447	-0.000980585	-0.00277502	0.000141364	0.00032228	0.0054775	-0.00118724	0	0	-0.00138922	-0.00153833	0.000446428
0.000290794	2010-11-13 12:30:00	0.0191174	0.0188266	-0.000290794	0.00918989	-0.000148671	0.00570165	0.000386366	0.00516735	0.00343244	-0.00701255	-0.00125994	0.00221536	0.00640263	-0.00186548	-0.00209939	-0.00373456	0.000477034	-0.00017036	0.00594335	-0.00120776	0	0	-0.00111946	-0.0014713	0.000290794
-0.00132692	2010-11-13 13:00:00	0.0191174	0.0204443	0.00132692	0.00918989	-0.000162297	0.00788145	0.000323454	0.00647414	0.00357782	-0.00699005	-0.00171583	0.00213595	0.00655554	-0.00246038	-0.00320045	-0.00438021	0.000839497	-0.000670518	0.00644258	-0.00122772	0	0	-0.000804411	-0.00136414	-0.00132692
0.00290353	2010-11-13 13:30:00	0.0269059	0.0240024	-0.00290353	0.00918989	-0.000142333	0.00971201	0.000108665	0.00738412	0.00370936	-0.00693579	-0.00220737	0.00205696	0.00890254	-0.00293092	-0.00402832	-0.00486255	0.00122776	-0.00117206	0.00692233	-0.00124742	0	0	-0.000454997	-0.00122951	0.00290353
0.000775572	2010-11-13 14:00:00	0.027614	0.0268384	-0.000775572	0.00918989	-0.000155614	0.0117636	-0.000251434	0.00811088	0.0037964	-0.00680725	-0.00270082	0.00197859	0.010632	-0.00352582	-0.00470141	-0.00531968	0.00156791	-0.00169002	0.00738384	-0.00126769	0	0	-8.40874e-05	-0.0010809	0.000775572
0.000754724	2010-11-13 14:30:00	0.0290301	0.0282754	-0.000754724	0.00918989	-0.000155786	0.0125576	-0.000627633	0.00870934	0.00383331	-0.00660113	-0.00317852	0.00189973	0.011882	-0.00386101	-0.0053433	-0.00570907	0.00188787	-0.00216947	0.00788749	-0.0012879	0	0	0.000294026	-0.00093203	0.000754724
0.000366831	2010-11-13 15:00:00	0.0290301	0.0286633	-0.000366831	0.00918989	-0.0001557	0.0129232	-0.000992393	0.00914301	0.00379875	-0.00636888	-0.00367594	0.0018217	0.0121878	-0.00404667	-0.00572618	-0.00607078	0.00225245	-0.00262195	0.00844453	-0.00130748	0	0	0.000664241	-0.000796262	0.000366831
0.00242285	2010-11-13 15:30:00	0.0311542	0.0287314	-0.00242285	0.00918989	-0.000189289	0.012986	-0.00128365	0.00944829	0.00370473	-0.00614607	-0.004224	0.00174574	0.0123615	-0.00416537	-0.00599465	-0.00631951	0.00266553	-0.00304158	0.00899417	-0.00132583	0	0	0.00101136	-0.000685864	0.00242285
0.00225568	2010-11-13 16:00:00	0.0318623	0.0296066	-0.00225568	0.00918989	-0.000176008	0.013226	-0.00152407	0.0095643	0.00358754	-0.00593979	-0.00475689	0.00166987	0.0131111	-0.00430674	-0.00616791	-0.00650785	0.00315787	-0.0034194	0.00953206	-0.00134294	0	0	0.00132085	-0.000611238	0.00225568
0.00112226	2010-11-13 16:30:00	0.0311542	0.0300319	-0.00112226	0.00918989	-0.000169238	0.0139735	-0.00170942	0.00972918	0.00347414	-0.00569182	-0.00528674	0.00159396	0.0132848	-0.00463271	-0.00656529	-0.00662598	0.00360932	-0.00381681	0.0100342	-0.00135866	0	0	0.00157966	-0.000580121	0.00112226
0.00408972	2010-11-13 17:00:00	0.0361106	0.0320209	-0.00408972	0.00918989	-0.000155872	0.0144509	-0.00180749	0.00972304	0.00333942	-0.00533765	-0.00579479	0.00151909	0.0152655	-0.00487684	-0.00689732	-0.00666118	0.00394161	-0.00421244	0.010529	-0.00137417	0	0	0.00177697	-0.000596829	0.00408972
0.00194966	2010-11-13 17:30:00	0.0339864	0.0320367	-0.00194966	0.00918989	-0.0001557	0.0148001	-0.00185409	0.00974752	0.00318337	-0.00488687	-0.00627894	0.00144556	0.0153221	-0.00503203	-0.00711271	-0.00671643	0.00417544	-0.00464935	0.0110056	-0.00138997	0	0	0.00190491	-0.000661628	0.00194966
0.000110921	2010-11-13 18:00:00	0.0311542	0.0310433	-0.000110921	0.00918989	-0.000169066	0.0142737	-0.0018577	0.00978411	0.00300476	-0.00436133	-0.00674337	0.00137327	0.0148028	-0.0049229	-0.0071887	-0.00662861	0.00436178	-0.00513191	0.0114758	-0.0014079	0	0	0.00195904	-0.000770334	0.000110921
0.000778802	2010-11-13 18:30:00	0.0311542	0.0303754	-0.000778802	0.00918989	-0.000162469	0.0137171	-0.0019564	0.00964977	0.00281304	-0.00375225	-0.00719623	0.00130224	0.0145517	-0.00473582	-0.00696532	-0.00657326	0.00452007	-0.00557983	0.0119553	-0.00142667	0	0	0.00193876	-0.000914212	0.000778802
0.00172042	2010-11-13 19:00:00	0.0311542	0.0294338	-0.00172042	0.00918989	-0.000175835	0.0135425	-0.00201677	0.00981474	0.00258993	-0.00310414	-0.00765364	0.00123156	0.0136303	-0.00461146	-0.00678985	-0.00656829	0.0046133	-0.00604939	0.0124675	-0.0014438	0	0	0.00184739	-0.00108024	0.00172042
0.00380784	2010-11-13 19:30:00	0.0332784	0.0294706	-0.00380784	0.00918989	-0.000196316	0.0135752	-0.00205087	0.00986958	0.00228911	-0.00243635	-0.00814348	0.00116178	0.0135926	-0.00454981	-0.00665946	-0.00636738	0.00469158	-0.00646177	0.0129848	-0.0014588	0	0	0.00169206	-0.0012518	0.00380784
0.00467766	2010-11-13 20:00:00	0.0346945	0.0300168	-0.00467766	0.00918989	-0.00014936	0.0140389	-0.00205681	0.00983299	0.00198963	-0.00176542	-0.0086263	0.0010927	0.0138795	-0.00460189	-0.00666774	-0.00622171	0.00476437	-0.00677067	0.0134879	-0.00147273	0	0	0.00148329	-0.00140971	0.00467766
0.00425557	2010-11-13 20:30:00	0.0346945	0.0304389	-0.00425557	0.00918989	-0.0001557	0.0149447	-0.00198203	0.00985133	0.0017328	-0.00109134	-0.00909737	0.00102518	0.0139381	-0.0047911	-0.00686465	-0.00608609	0.00476087	-0.00711308	0.0139639	-0.00148722	0	0	0.00123437	-0.00153363	0.00425557
0.00039167	2010-11-13 21:00:00	0.0325703	0.0321786	-0.00039167	0.00918989	-0.000162383	0.0149748	-0.00194857	0.00977191	0.00154805	-0.000413793	-0.00955517	0.000959753	0.0155713	-0.00462918	-0.00666892	-0.00594538	0.00472597	-0.00749064	0.0143948	-0.00150047	0	0	0.000960461	-0.00160371	0.00039167
0.00277558	2010-11-13 21:30:00	0.0318623	0.0290867	-0.00277558	0.00918989	-0.000162297	0.0145111	-0.00192823	0.00979025	0.00141713	0.000221903	-0.00997882	0.000895694	0.0125899	-0.00436663	-0.00641464	-0.00584492	0.00468658	-0.00790631	0.0148234	-0.00151258	0	0	0.000677674	-0.00160232	0.00277558
0.00411699	2010-11-13 22:00:00	0.0318623	0.0277453	-0.00411699	0.00918989	-0.000169152	0.0134771	-0.00197377	0.00973524	0.001246	0.000818891	-0.0103875	0.000831634	0.011746	-0.00395845	-0.00610374	-0.00570928	0.0046103	-0.00827985	0.0153093	-0.00152343	0	0	0.000401954	-0.00151574	0.00411699
0.0049935	2010-11-13 22:30:00	0.0325703	0.0275768	-0.0049935	0.00918989	-0.000182606	0.0132888	-0.00208858	0.00958255	0.00101285	0.00135483	-0.0108369	0.000768009	0.0117082	-0.00388474	-0.00569321	-0.00573425	0.00452641	-0.00856686	0.0158543	-0.00153432	0	0	0.000148046	-0.00133558	0.0049935
0.00347722	2010-11-13 23:00:00	0.0311542	0.027677	-0.00347722	0.00918989	-0.000169324	0.0135916	-0.00208074	0.00975366	0.000710184	0.00183884	-0.0113387	0.000705552	0.0115931	-0.00395915	-0.00572041	-0.00591762	0.00448192	-0.00877262	0.016447	-0.0015447	0	0	-7.14725e-05	-0.00105993	0.00347722
0.00526098	2010-11-13 23:30:00	0.0339864	0.0287254	-0.00526098	0.00918989	-0.000182692	0.0141017	-0.00206041	0.00993073	0.000364249	0.00233229	-0.0118949	0.000643685	0.0123615	-0.00411966	-0.00591364	-0.0060257	0.0044464	-0.00898788	0.0170358	-0.00155498	0	0	-0.000246989	-0.000693928	0.00526098
0.00649051	2010-11-14	0.0361106	0.0296201	-0.00649051	0.00918989	-0.000169324	0.0145464	-0.0020083	0.00997961	-4.05321e-05	0.00282887	-0.0124517	0.000581693	0.0130545	-0.00431276	-0.00612504	-0.00619389	0.00446198	-0.00910876	0.0175744	-0.00156472	0	0	-0.000372427	-0.000249766	0.00649051
0.00658033	2010-11-14 00:30:00	0.0368186	0.0302383	-0.00658033	0.00918989	-0.000169066	0.014912	-0.0019007	0.0101995	-0.000440289	0.00335441	-0.0129882	0.000520452	0.0134377	-0.00451154	-0.0064142	-0.00653538	0.00445811	-0.0092119	0.0181018	-0.0015726	0	0	-0.000445545	0.000253857	0.00658033
0.00725553	2010-11-14 01:00:00	0.0382347	0.0309792	-0.00725553	0.00918989	-0.000196144	0.0147511	-0.0019187	0.0106515	-0.0008262	0.003871	-0.0135224	0.000460164	0.0141307	-0.00456328	-0.00654356	-0.00693734	0.00444777	-0.009368	0.0186089	-0.0015811	0	0	-0.000467959	0.000792882	0.00725553
0.00529328	2010-11-14 01:30:00	0.0361106	0.0308173	-0.00529328	0.00918989	-0.000223395	0.0145301	-0.0019833	0.0109507	-0.00114003	0.00435799	-0.014043	0.000400457	0.0137644	-0.00453492	-0.00656677	-0.00729395	0.00452705	-0.0095431	0.0191207	-0.0015901	0	0	-0.000444869	0.00133949	0.00529328
0.00641005	2010-11-14 02:00:00	0.0368186	0.0304086	-0.00641005	0.00918989	-0.000216453	0.0149146	-0.00202757	0.0113661	-0.00143829	0.00484515	-0.0145641	0.0003425	0.0129393	-0.00475495	-0.00693177	-0.00765319	0.00461904	-0.00971978	0.0196172	-0.00159856	0	0	-0.000384549	0.00186403	0.00641005
0.00692133	2010-11-14 02:30:00	0.0410669	0.0341456	-0.00692133	0.00918989	-0.000223309	0.0163469	-0.00209154	0.0117509	-0.00173716	0.0052461	-0.015067	0.000286348	0.0158999	-0.00532185	-0.00747121	-0.00805499	0.00474768	-0.00988531	0.0200977	-0.00160685	0	0	-0.00029762	0.00233715	0.00692133
0.00627974	2010-11-14 03:00:00	0.0438991	0.0376194	-0.00627974	0.00918989	-0.000229992	0.017651	-0.00209748	0.0124167	-0.00207243	0.00557826	-0.0155504	0.00023107	0.0188019	-0.00587176	-0.00804835	-0.00871296	0.0049491	-0.010065	0.0205288	-0.00161462	0	0	-0.000196193	0.00273182	0.00627974
0.00586454	2010-11-14 03:30:00	0.0431911	0.0373266	-0.00586454	0.00918989	-0.000263582	0.0184122	-0.00206761	0.01329	-0.00245024	0.00592961	-0.0159953	0.000177543	0.0180523	-0.00619703	-0.00872188	-0.00921042	0.0051605	-0.0102708	0.0209817	-0.00162263	0	0	-9.29339e-05	0.00302526	0.00586454
0.00513243	2010-11-14 04:00:00	0.0438991	0.0387667	-0.00513243	0.00918989	-0.000264098	0.018494	-0.00214005	0.0139007	-0.00275905	0.00631008	-0.0164569	0.00012582	0.0191285	-0.00624628	-0.00906338	-0.00942406	0.00543721	-0.0104672	0.0214313	-0.00163002	0	0	-1.269e-07	0.00320043	0.00513243
0.00513993	2010-11-14 04:30:00	0.0446072	0.0394673	-0.00513993	0.00918989	-0.000270782	0.0196097	-0.00226143	0.0142549	-0.00297701	0.00669417	-0.0168952	7.49257e-05	0.0190908	-0.00659811	-0.00941892	-0.00964	0.00571641	-0.0106475	0.0218642	-0.00163705	0	0	7.11886e-05	0.0032471	0.00513993
0.00587743	2010-11-14 05:00:00	0.0481474	0.04227	-0.00587743	0.00918989	-0.000257156	0.0209465	-0.00239128	0.014774	-0.00311727	0.00701408	-0.017327	2.51932e-05	0.0210337	-0.00699282	-0.0099384	-0.00972305	0.00595696	-0.0108379	0.0222861	-0.001646	0	0	0.000111965	0.0031624	0.00587743
0.00360082	2010-11-14 05:30:00	0.0481474	0.0445466	-0.00360082	0.00918989	-0.000270868	0.0222016	-0.00254972	0.0150794	-0.00324133	0.00725971	-0.017744	-2.21001e-05	0.0227612	-0.00728869	-0.0102577	-0.00979082	0.00616026	-0.0110119	0.0226609	-0.00165567	0	0	0.000115729	0.00295075	0.00360082
0.00354973	2010-11-14 06:00:00	0.0474394	0.0438897	-0.00354973	0.00918989	-0.000270351	0.0223598	-0.00263699	0.0154519	-0.00332396	0.0074468	-0.0181155	-6.79141e-05	0.0220116	-0.00723058	-0.0104524	-0.00971054	0.00634373	-0.0111961	0.0230533	-0.00166539	0	0	7.89649e-05	0.00262339	0.00354973
0.00384877	2010-11-14 06:30:00	0.0467313	0.0428825	-0.00384877	0.00918989	-0.000264098	0.0224527	-0.00274057	0.0155678	-0.00336527	0.00761502	-0.0184893	-0.000110832	0.0207051	-0.00706016	-0.0103501	-0.00941419	0.00650041	-0.011355	0.0234775	-0.00167508	0	0	1.31106e-06	0.00219738	0.00384877
0.00541613	2010-11-14 07:00:00	0.0488555	0.0434394	-0.00541613	0.00918989	-0.000257587	0.0221061	-0.00290622	0.0156045	-0.00341418	0.00768945	-0.0188957	-0.000151938	0.021415	-0.00680221	-0.0100039	-0.00914292	0.00667977	-0.0114833	0.0239179	-0.00168512	0	0	-0.000114458	0.00169438	0.00541613
0.00450206	2010-11-14 07:30:00	0.0460233	0.0415212	-0.00450206	0.00918989	-0.000270868	0.0224553	-0.00304793	0.0157818	-0.00348123	0.00776356	-0.0193006	-0.000193508	0.0193608	-0.00666367	-0.00974341	-0.00906748	0.00677649	-0.0115612	0.0243422	-0.00169543	0	0	-0.000262624	0.00113917	0.00450206
0.00564313	2010-11-14 08:00:00	0.0474394	0.0417963	-0.00564313	0.00918989	-0.000304285	0.0224416	-0.00314664	0.0162887	-0.00348492	0.00787622	-0.0196916	-0.000235326	0.0196081	-0.00641175	-0.00947938	-0.00904984	0.00678196	-0.0117624	0.0247587	-0.00170588	0	0	-0.000434883	0.000558115	0.00564313
0.00501115	2010-11-14 08:30:00	0.0467313	0.0417201	-0.00501115	0.00918989	-0.000338132	0.0229327	-0.00318477	0.0170828	-0.00347928	0.00799879	-0.0200842	-0.00027486	0.0190303	-0.00629093	-0.00919199	-0.00926081	0.00681861	-0.0120306	0.0251624	-0.00171678	0	0	-0.000620835	-2.22561e-05	0.00501115
0.00278575	2010-11-14 09:00:00	0.0446072	0.0418214	-0.00278575	0.00918989	-0.000365297	0.0236502	-0.0031621	0.0180906	-0.00347989	0.00811822	-0.0204775	-0.000312419	0.0185507	-0.00626719	-0.00916656	-0.00952945	0.00687558	-0.0123333	0.0255543	-0.00172906	0	0	-0.000808582	-0.000576618	0.00278575
0.00383559	2010-11-14 09:30:00	0.0474394	0.0436038	-0.00383559	0.00918989	-0.000398972	0.025276	-0.00316994	0.019251	-0.00345354	0.00824063	-0.0208598	-0.000349025	0.0191682	-0.00648154	-0.00933036	-0.00990864	0.00696731	-0.0126734	0.0259455	-0.0017421	0	0	-0.000985391	-0.00108197	0.00383559
0.00141036	2010-11-14 10:00:00	0.0481474	0.046737	-0.00141036	0.00918989	-0.000412684	0.0276168	-0.00320277	0.0206925	-0.00344042	0.00839199	-0.0212395	-0.00038464	0.0206674	-0.00690956	-0.00976514	-0.0104863	0.00704833	-0.0130163	0.026399	-0.00175456	0	0	-0.00113841	-0.00151854	0.00141036
0.000844956	2010-11-14 10:30:00	0.0509796	0.0501346	-0.000844956	0.00918989	-0.000453129	0.0301785	-0.00322438	0.0224148	-0.00345611	0.00855658	-0.0216713	-0.000418087	0.0222251	-0.00732021	-0.010347	-0.0111795	0.00709183	-0.0134044	0.0268444	-0.00176648	0	0	-0.00125541	-0.00187049	0.000844956
0.000739957	2010-11-14 11:00:00	0.0531038	0.0523638	-0.000739957	0.00918989	-0.000480379	0.0323583	-0.00333622	0.0240516	-0.0034718	0.00873706	-0.022109	-0.000449807	0.0228406	-0.00769296	-0.0109199	-0.0117874	0.0072019	-0.0138319	0.0272947	-0.00177902	0	0	-0.00132547	-0.00212636	0.000739957
0.00138375	2010-11-14 11:30:00	0.056644	0.0552603	-0.00138375	0.00918989	-0.000487321	0.034699	-0.00351987	0.0255112	-0.00351127	0.00890495	-0.0225618	-0.000478661	0.0240697	-0.00807243	-0.0115366	-0.0124078	0.00740682	-0.0142542	0.0277197	-0.0017919	0	0	-0.00133969	-0.00227937	0.00138375
0.0041231	2010-11-14 12:00:00	0.0623084	0.0581853	-0.0041231	0.00918989	-0.000507543	0.0371652	-0.00378846	0.0269281	-0.00351434	0.00911752	-0.0230008	-0.00050427	0.0255123	-0.00866166	-0.0122693	-0.0130659	0.00761086	-0.0147336	0.0281313	-0.00180471	0	0	-0.00129178	-0.00232754	0.0041231
0.00427097	2010-11-14 12:30:00	0.0665567	0.0622857	-0.00427097	0.00918989	-0.000521255	0.0394242	-0.00412823	0.0281129	-0.00353383	0.00930461	-0.023429	-0.000528393	0.0282802	-0.00917471	-0.0129486	-0.0136763	0.00790677	-0.0152682	0.0285441	-0.00181613	0	0	-0.00117857	-0.00227372	0.00427097
0.00351786	2010-11-14 13:00:00	0.0672648	0.0637469	-0.00351786	0.00918989	-0.000534536	0.0412057	-0.00446016	0.0290411	-0.00359904	0.00950476	-0.0238675	-0.000552292	0.0287409	-0.00964986	-0.0136718	-0.0141033	0.00823371	-0.0157426	0.0289656	-0.00182775	0	0	-0.00100037	-0.00212543	0.00351786
0.00238737	2010-11-14 13:30:00	0.0679728	0.0655854	-0.00238737	0.00918989	-0.000487838	0.0425725	-0.00479929	0.0295052	-0.00363092	0.00971451	-0.024327	-0.00057588	0.0298757	-0.0100534	-0.0143914	-0.0144073	0.00859343	-0.0160959	0.0293992	-0.00184033	0	0	-0.000761208	-0.00189455	0.00238737
0.00264884	2010-11-14 14:00:00	0.070805	0.0681562	-0.00264884	0.00918989	-0.000507629	0.043702	-0.00514498	0.0297494	-0.00370998	0.00989216	-0.0248024	-0.000597866	0.0320093	-0.0104598	-0.0148793	-0.0146661	0.00894231	-0.0164928	0.0298507	-0.00185296	0	0	-0.000468804	-0.00159695	0.00264884
0.00609729	2010-11-14 14:30:00	0.0743453	0.068248	-0.00609729	0.00918989	-0.000494349	0.043683	-0.00544281	0.0297738	-0.00381773	0.0100626	-0.0252858	-0.000616621	0.0323945	-0.0106051	-0.0151732	-0.0148545	0.00930589	-0.0168629	0.0302432	-0.00186564	0	0	-0.000134396	-0.00125182	0.00609729
0.00180129	2010-11-14 15:00:00	0.0686809	0.0668796	-0.00180129	0.00918989	-0.000494091	0.0432383	-0.00573766	0.0296088	-0.00393554	0.0103618	-0.0257328	-0.000632055	0.0314692	-0.0105888	-0.0153781	-0.014945	0.00963656	-0.0172375	0.0305881	-0.00187848	0	0	0.0002277	-0.000880841	0.00180129
0.00353578	2010-11-14 15:30:00	0.070097	0.0665612	-0.00353578	0.00918989	-0.000494091	0.0425045	-0.00596665	0.0292057	-0.00411794	0.0107292	-0.0261477	-0.000645716	0.0318167	-0.0106228	-0.0154519	-0.0149149	0.00991788	-0.0175743	0.0309312	-0.00189139	0	0	0.000600737	-0.000507167	0.00353578
0.00198448	2010-11-14 16:00:00	0.0693889	0.0674044	-0.00198448	0.00918989	-0.000473782	0.0421716	-0.00612213	0.0286316	-0.00428772	0.0111416	-0.0265585	-0.000657308	0.032874	-0.0106823	-0.0153955	-0.0149574	0.0101987	-0.0178305	0.0312544	-0.00190437	0	0	0.000966391	-0.000154165	0.00198448
0.00201653	2010-11-14 16:30:00	0.0679728	0.0659563	-0.00201653	0.00918989	-0.000460329	0.0417243	-0.00616513	0.0284546	-0.00443177	0.0115996	-0.0269472	-0.000667267	0.0317789	-0.010823	-0.0156077	-0.0150856	0.0104145	-0.0181256	0.0315637	-0.00191729	0	0	0.00130578	0.000155968	0.00201653
0.00318775	2010-11-14 17:00:00	0.070097	0.0669092	-0.00318775	0.00918989	-0.000487321	0.0408976	-0.00616449	0.0281674	-0.00458598	0.0120928	-0.02731	-0.00067608	0.0331629	-0.0107366	-0.0156052	-0.0150932	0.0106098	-0.0184799	0.0318526	-0.00192933	0	0	0.00160057	0.000403678	0.00318775
0.00333317	2010-11-14 17:30:00	0.0686809	0.0653477	-0.00333317	0.00918989	-0.000467185	0.0400873	-0.00609628	0.0278804	-0.00471495	0.0126377	-0.0276573	-0.000684405	0.032047	-0.0107483	-0.0155466	-0.0151032	0.0107668	-0.0187988	0.0320887	-0.00194081	0	0	0.00183416	0.000573498	0.00333317
0.000699805	2010-11-14 18:00:00	0.0658487	0.0651489	-0.000699805	0.00918989	-0.000453732	0.039929	-0.00599101	0.0276606	-0.00487418	0.0132279	-0.0279523	-0.000691955	0.031913	-0.0107759	-0.0157094	-0.0150455	0.0108794	-0.0191519	0.032299	-0.00195205	0	0	0.00199281	0.000655336	0.000699805
0.00279381	2010-11-14 18:30:00	0.0693889	0.0665951	-0.00279381	0.00918989	-0.000473782	0.039929	-0.00595034	0.0275019	-0.00505904	0.0138308	-0.0282154	-0.000697368	0.0333933	-0.01089	-0.0156927	-0.0149927	0.0109497	-0.0195008	0.0325236	-0.00196314	0	0	0.00206656	0.000645492	0.00279381
0.00296944	2010-11-14 19:00:00	0.0693889	0.0664195	-0.00296944	0.00918989	-0.000473696	0.03988	-0.00584146	0.0276179	-0.00519181	0.0144981	-0.0284778	-0.000699977	0.0331044	-0.010902	-0.0157094	-0.0150228	0.0109707	-0.0198552	0.0327104	-0.0019751	0	0	0.00205009	0.000547258	0.00296944
0.00535157	2010-11-14 19:30:00	0.070805	0.0654534	-0.00535157	0.00918989	-0.000487321	0.0394981	-0.00574106	0.0277706	-0.00527885	0.0151692	-0.0287001	-0.000700736	0.0321622	-0.0107911	-0.015729	-0.0148496	0.0109507	-0.0202424	0.0329062	-0.00198728	0	0	0.00194318	0.000371023	0.00535157
0.00347984	2010-11-14 20:00:00	0.0693889	0.0659091	-0.00347984	0.00918989	-0.00047404	0.039468	-0.00571712	0.0277828	-0.0054387	0.0157735	-0.0289159	-0.000701007	0.0324322	-0.0106037	-0.0154907	-0.0147315	0.0109574	-0.0205669	0.0330591	-0.00199886	0	0	0.00175086	0.000133806	0.00347984
0.00342009	2010-11-14 20:30:00	0.0686809	0.0652608	-0.00342009	0.00918989	-0.000494005	0.0401527	-0.00566332	0.0280027	-0.00563925	0.0163084	-0.0290853	-0.000699334	0.0312974	-0.0106374	-0.0154224	-0.0146486	0.0109408	-0.0208744	0.0332023	-0.00201102	0	0	0.00148324	-0.000141784	0.00342009
0.00107672	2010-11-14 21:00:00	0.0679728	0.0668961	-0.00107672	0.00918989	-0.000500774	0.0404392	-0.00563642	0.028418	-0.00587486	0.0168636	-0.0292343	-0.000695276	0.0324322	-0.0104839	-0.0152793	-0.0145783	0.0109113	-0.0211274	0.0333492	-0.00202252	0	0	0.00115491	-0.000429121	0.00107672
-0.000796238	2010-11-14 21:30:00	0.0651406	0.0659368	0.000796238	0.00918989	-0.000507715	0.0409794	-0.00565252	0.0287418	-0.00612359	0.0173797	-0.0293949	-0.00068922	0.0311426	-0.0104928	-0.0151761	-0.014523	0.0108876	-0.0213641	0.0334891	-0.00203358	0	0	0.000784119	-0.000699558	-0.000796238
0.00233553	2010-11-14 22:00:00	0.0686809	0.0663454	-0.00233553	0.00918989	-0.000507629	0.0412985	-0.00561608	0.0289921	-0.00636925	0.017883	-0.0295482	-0.000682869	0.0313371	-0.010345	-0.0151387	-0.0144301	0.0108473	-0.0215504	0.0335629	-0.0020441	0	0	0.00039157	-0.000924701	0.00233553
0.00436381	2010-11-14 22:30:00	0.070805	0.0664412	-0.00436381	0.00918989	-0.000507543	0.0420624	-0.00566395	0.0292547	-0.00667633	0.0182999	-0.0296578	-0.000675326	0.0310859	-0.0103858	-0.0150156	-0.0144451	0.010802	-0.0217066	0.0336153	-0.00205527	0	0	-8.98358e-07	-0.00107876	0.00436381
0.0010304	2010-11-14 23:00:00	0.0679728	0.0669424	-0.0010304	0.00918989	-0.000521169	0.0425071	-0.00572136	0.0296762	-0.00705107	0.0186742	-0.0297335	-0.000667636	0.0313937	-0.0103319	-0.0150109	-0.014543	0.0107725	-0.0218067	0.0336949	-0.0020665	0	0	-0.000371747	-0.00114079	0.0010304
0.00192462	2010-11-14 23:30:00	0.0686809	0.0667563	-0.00192462	0.00918989	-0.000534622	0.0426981	-0.0057794	0.0301831	-0.00741197	0.0190769	-0.0298366	-0.000659001	0.0309896	-0.0102791	-0.0149211	-0.0146661	0.0107364	-0.0219157	0.0337609	-0.00207722	0	0	-0.000701142	-0.00109658	0.00192462
0.00296311	2010-11-15	0.0693889	0.0664258	-0.00296311	0.00918989	-0.000548332	0.0430172	-0.00586074	0.0305373	-0.00784372	0.0194871	-0.0299239	-0.000648128	0.0305479	-0.0103054	-0.0149847	-0.0147566	0.01071	-0.0220034	0.0338109	-0.00208731	0	0	-0.00097224	-0.000940063	0.00296311
0.0041868	2010-11-15 00:30:00	0.0722211	0.0680343	-0.0041868	0.00918989	-0.000541477	0.0437674	-0.00592471	0.0307449	-0.00826101	0.0198674	-0.029995	-0.000635962	0.0316052	-0.0104262	-0.0150842	-0.0148494	0.0107268	-0.0220213	0.0338143	-0.00209608	0	0	-0.00117226	-0.000674033	0.0041868
0.00579668	2010-11-15 01:00:00	0.0750533	0.0692566	-0.00579668	0.00918989	-0.000521341	0.0450224	-0.00599588	0.0310137	-0.00868834	0.0202546	-0.030032	-0.00062258	0.031913	-0.0107071	-0.0153512	-0.0150353	0.0107398	-0.0220238	0.0338094	-0.00210511	0	0	-0.00129322	-0.000310201	0.00579668
0.00252651	2010-11-15 01:30:00	0.0736372	0.0711107	-0.00252651	0.00918989	-0.000534794	0.0455626	-0.00604375	0.0312335	-0.00905795	0.020629	-0.0300517	-0.000608656	0.0332195	-0.0108404	-0.015595	-0.015176	0.0107547	-0.0220687	0.0338113	-0.00211208	0	0	-0.00133242	0.000131542	0.00252651
0.00266573	2010-11-15 02:00:00	0.0736372	0.0709715	-0.00266573	0.00918989	-0.000534708	0.0454181	-0.00610772	0.0312823	-0.00942131	0.0210319	-0.0300792	-0.000594616	0.032874	-0.0108478	-0.0156618	-0.0152439	0.0107861	-0.0221176	0.0337838	-0.00211814	0	0	-0.00129241	0.000624505	0.00266573
0.00360788	2010-11-15 02:30:00	0.0736372	0.0700293	-0.00360788	0.00918989	-0.000514658	0.0450525	-0.00618673	0.0309891	-0.00970253	0.0214321	-0.0300813	-0.00057943	0.0320281	-0.0108521	-0.0157824	-0.0152263	0.0108294	-0.0221142	0.0337157	-0.00212425	0	0	-0.00118074	0.00113714	0.00360788
0.00237772	2010-11-15 03:00:00	0.0736372	0.0712595	-0.00237772	0.00918989	-0.000500946	0.0448779	-0.00631531	0.0306409	-0.00993055	0.0217806	-0.0300557	-0.00056422	0.0331818	-0.0108971	-0.0158064	-0.0152213	0.0108852	-0.0221448	0.0336428	-0.0021296	0	0	-0.00100928	0.00163538	0.00237772
0.00309313	2010-11-15 03:30:00	0.0743453	0.0712522	-0.00309313	0.00918989	-0.000494435	0.0447006	-0.00641275	0.0302806	-0.010099	0.0220841	-0.0300086	-0.000548019	0.0331818	-0.0110204	-0.0158452	-0.015279	0.0109186	-0.0221346	0.0335802	-0.00213361	0	0	-0.000793299	0.00208513	0.00309313
0.00263547	2010-11-15 04:00:00	0.0736372	0.0710017	-0.00263547	0.00918989	-0.00050086	0.0437948	-0.00643308	0.0298652	-0.010208	0.0223617	-0.0299823	-0.000529255	0.0333347	-0.0109265	-0.0158826	-0.0151485	0.0109628	-0.022156	0.0334923	-0.00213699	0	0	-0.000550354	0.00245477	0.00263547
0.00203153	2010-11-15 04:30:00	0.0715131	0.0694816	-0.00203153	0.00918989	-0.000467271	0.0429819	-0.00643541	0.0292423	-0.0102662	0.0225814	-0.0299256	-0.000511242	0.0322396	-0.0109049	-0.015854	-0.0149777	0.0110144	-0.0221305	0.0334258	-0.00213928	0	0	-0.000299058	0.00271738	0.00203153
0.000828818	2010-11-15 05:00:00	0.070805	0.0699762	-0.000828818	0.00918989	-0.000467013	0.0423462	-0.00639178	0.0285093	-0.0102862	0.0227559	-0.0298753	-0.000492555	0.033161	-0.0108988	-0.01583	-0.0146914	0.0110343	-0.02206	0.0333193	-0.0021414	0	0	-5.78168e-05	0.00285258	0.000828818
0.00270737	2010-11-15 05:30:00	0.0722211	0.0695137	-0.00270737	0.00918989	-0.000433509	0.0415006	-0.00633014	0.0277215	-0.0102592	0.0228852	-0.0297851	-0.000472622	0.0331818	-0.0108177	-0.0156353	-0.014375	0.0110211	-0.0219495	0.0332109	-0.00214343	0	0	0.000156368	0.00284788	0.00270737
0.00270031	2010-11-15 06:00:00	0.070097	0.0673967	-0.00270031	0.00918989	-0.000419797	0.0403875	-0.00626256	0.0268358	-0.0101934	0.0229788	-0.0296855	-0.000451891	0.031777	-0.0105764	-0.0154341	-0.0139078	0.0109599	-0.0218253	0.033142	-0.00214575	0	0	0.000328967	0.00269935	0.00270031
0.00394982	2010-11-15 06:30:00	0.0693889	0.0654391	-0.00394982	0.00918989	-0.000399489	0.038827	-0.00616385	0.025877	-0.010105	0.0230885	-0.0296013	-0.000430447	0.0308556	-0.0102069	-0.0150367	-0.0133679	0.010827	-0.0216578	0.0330305	-0.0021476	0	0	0.000448795	0.00241173	0.00394982
0.00368378	2010-11-15 07:00:00	0.0672648	0.063581	-0.00368378	0.00918989	-0.00038595	0.0373947	-0.00605498	0.0249548	-0.0100255	0.0231502	-0.029489	-0.000408787	0.0299701	-0.00983554	-0.0144399	-0.0128479	0.010659	-0.0214877	0.0328809	-0.00214993	0	0	0.000508657	0.00199793	0.00368378
0.00295819	2010-11-15 07:30:00	0.0637245	0.0607663	-0.00295819	0.00918989	-0.000392634	0.0356597	-0.00591623	0.0243075	-0.00999236	0.0231697	-0.0293364	-0.000387274	0.0283746	-0.00939583	-0.0138758	-0.0124058	0.0104771	-0.0212752	0.0327331	-0.00215153	0	0	0.000505719	0.00147808	0.00295819
0.00245642	2010-11-15 08:00:00	0.0608923	0.0584359	-0.00245642	0.00918989	-0.00039272	0.0341973	-0.00579359	0.0237151	-0.0099497	0.0231793	-0.0291757	-0.000364157	0.0270095	-0.00894407	-0.0132496	-0.0119185	0.0102607	-0.0210896	0.0325938	-0.00215184	0	0	0.000441621	0.000878069	0.00245642
0.00185209	2010-11-15 08:30:00	0.0587682	0.0569161	-0.00185209	0.00918989	-0.00039272	0.0334034	-0.00560697	0.0233792	-0.00993095	0.0232404	-0.0290216	-0.000340375	0.025837	-0.00857558	-0.012676	-0.011617	0.0100302	-0.0208646	0.0324625	-0.00215103	0	0	0.000322316	0.000227987	0.00185209
0.00333361	2010-11-15 09:00:00	0.0594762	0.0561426	-0.00333361	0.00918989	-0.000399403	0.0332451	-0.00537969	0.0235504	-0.00995166	0.0232794	-0.0288653	-0.000317135	0.0249722	-0.00833712	-0.0122637	-0.0115516	0.00976142	-0.0206791	0.0323203	-0.0021495	0	0	0.000157668	-0.000439703	0.00333361
0.00300603	2010-11-15 09:30:00	0.0594762	0.0564702	-0.00300603	0.00918989	-0.000453387	0.0334361	-0.00516977	0.0241124	-0.00997483	0.0232954	-0.0286988	-0.00029319	0.0247419	-0.00811354	-0.0118823	-0.0116218	0.0095352	-0.0205387	0.0321851	-0.0021483	0	0	-3.91773e-05	-0.00109194	0.00300603
0.000475368	2010-11-15 10:00:00	0.056644	0.0561686	-0.000475368	0.00918989	-0.000467013	0.0337088	-0.00494968	0.0248636	-0.0100243	0.0233246	-0.0285353	-0.000267657	0.0238563	-0.00797996	-0.0116791	-0.0117725	0.00934811	-0.0204261	0.0320763	-0.00214772	0	0	-0.000252599	-0.0016968	0.000475368
0.000405356	2010-11-15 10:30:00	0.0573521	0.0569467	-0.000405356	0.00918989	-0.000473868	0.0351901	-0.00481518	0.0256759	-0.0101059	0.0233436	-0.0284001	-0.000242419	0.0235505	-0.00812736	-0.0118302	-0.0119935	0.00918508	-0.0203307	0.0319682	-0.00214683	0	0	-0.000465456	-0.00222503	0.000405356
-0.00259509	2010-11-15 11:00:00	0.0580601	0.0606552	0.00259509	0.00918989	-0.000487408	0.0371325	-0.00474464	0.0265493	-0.0101697	0.0233697	-0.0282751	-0.000217057	0.025973	-0.0084675	-0.0120878	-0.01233	0.00904398	-0.0202298	0.0318627	-0.00214531	0	0	-0.000660135	-0.00265142	-0.00259509
-0.00253185	2010-11-15 11:30:00	0.0601843	0.0627161	0.00253185	0.00918989	-0.000494177	0.0391678	-0.0047315	0.0275937	-0.0102839	0.0233667	-0.0281545	-0.000191602	0.0267226	-0.00884946	-0.0125185	-0.0127671	0.00895848	-0.0201469	0.0317733	-0.00214306	0	0	-0.000819649	-0.00295597	-0.00253185
-0.0022556	2010-11-15 12:00:00	0.0616004	0.063856	0.0022556	0.00918989	-0.000507887	0.0402809	-0.00478361	0.0285281	-0.0104192	0.023309	-0.0280652	-0.000164931	0.0271644	-0.00901457	-0.012965	-0.0130912	0.00890963	-0.0200474	0.0317276	-0.00214103	0	0	-0.000928722	-0.0031247	-0.0022556
-0.000854216	2010-11-15 12:30:00	0.0637245	0.0645787	0.000854216	0.00918989	-0.000521169	0.041173	-0.00495349	0.0290105	-0.0105288	0.0232284	-0.0280131	-0.000138012	0.0274532	-0.00918535	-0.013248	-0.0132696	0.00893107	-0.0199687	0.0316821	-0.00213828	0	0	-0.000974821	-0.00315036	-0.000854216
-0.0014343	2010-11-15 13:00:00	0.0644326	0.0658669	0.0014343	0.00918989	-0.000494349	0.0422697	-0.00516405	0.0291997	-0.0106297	0.0231287	-0.0279782	-0.000110869	0.0282217	-0.009444	-0.0135705	-0.0134052	0.00900773	-0.0198846	0.0316464	-0.00213375	0	0	-0.000949058	-0.00303271	-0.0014343
-0.000820991	2010-11-15 13:30:00	0.0665567	0.0673777	0.000820991	0.00918989	-0.000487408	0.0430964	-0.0054051	0.0292302	-0.0107105	0.0229836	-0.0279579	-8.52207e-05	0.0295283	-0.00974837	-0.01394	-0.0134931	0.00909174	-0.0197712	0.0316118	-0.00212979	0	0	-0.00084692	-0.00277869	-0.000820991
-0.000807832	2010-11-15 14:00:00	0.0672648	0.0680726	0.000807832	0.00918989	-0.000467357	0.0431729	-0.00565146	0.0290103	-0.0107938	0.0228289	-0.0279404	-5.83952e-05	0.0303175	-0.00985112	-0.0141282	-0.0135333	0.00919706	-0.0196415	0.031618	-0.00212536	0	0	-0.000668766	-0.00240218	-0.000807832
-0.000723572	2010-11-15 14:30:00	0.0658487	0.0665723	0.000723572	0.00918989	-0.000460415	0.0424254	-0.0057974	0.0285827	-0.010832	0.0226581	-0.0279573	-3.18713e-05	0.0292979	-0.00979266	-0.0141892	-0.0135183	0.00930351	-0.0195125	0.0316698	-0.00211983	0	0	-0.000420051	-0.00192347	-0.000723572
0.000248684	2010-11-15 15:00:00	0.0658487	0.0656	-0.000248684	0.00918989	-0.000453559	0.0412469	-0.00593911	0.0278497	-0.0108539	0.0224999	-0.0280098	-4.75908e-06	0.0289713	-0.00961869	-0.0140882	-0.0133602	0.00942367	-0.0194246	0.0317646	-0.00211333	0	0	-0.00011124	-0.00136843	0.000248684
0.000325311	2010-11-15 15:30:00	0.0651406	0.0648153	-0.000325311	0.00918989	-0.0004132	0.0402129	-0.00606049	0.0268542	-0.0108338	0.0223257	-0.0281058	2.21363e-05	0.0287975	-0.00955278	-0.0139008	-0.0132445	0.00958047	-0.019274	0.0318501	-0.00210754	0	0	0.000242603	-0.000767361	0.000325311
-0.000943594	2010-11-15 16:00:00	0.0630165	0.0639601	0.000943594	0.00918989	-0.000399489	0.039209	-0.00608675	0.0259809	-0.0108125	0.0221995	-0.0281945	4.9202e-05	0.0286635	-0.00956447	-0.0138873	-0.0132445	0.00965587	-0.0191295	0.031964	-0.00210183	0	0	0.000622551	-0.00015342	-0.000943594
-0.0024932	2010-11-15 16:30:00	0.0608923	0.0633855	0.0024932	0.00918989	-0.000406001	0.0376648	-0.00605201	0.0251563	-0.0107523	0.0221122	-0.0283058	7.68952e-05	0.0290676	-0.00952089	-0.0137878	-0.0131642	0.00969027	-0.0190509	0.0321171	-0.00209558	0	0	0.00100685	0.000439102	-0.0024932
-0.000166854	2010-11-15 17:00:00	0.0616004	0.0617673	0.000166854	0.00918989	-0.000372755	0.0359461	-0.00593297	0.0241974	-0.0106583	0.022054	-0.0284505	0.000105951	0.0285086	-0.0094185	-0.0136807	-0.0130235	0.00973826	-0.0189576	0.0322606	-0.00208776	0	0	0.00137218	0.000976804	-0.000166854
-0.000484199	2010-11-15 17:30:00	0.0594762	0.0599604	0.000484199	0.00918989	-0.000358872	0.0345001	-0.00576669	0.0231714	-0.0104984	0.0220121	-0.0285873	0.000135983	0.0276836	-0.00937739	-0.0136966	-0.0128051	0.00975645	-0.0188603	0.0324174	-0.00208031	0	0	0.00169516	0.00142926	-0.000484199
-0.00222283	2010-11-15 18:00:00	0.0580601	0.0602829	0.00222283	0.00918989	-0.000338563	0.0335126	-0.00562434	0.0222065	-0.0102759	0.0219605	-0.0287392	0.000166991	0.0286069	-0.00937456	-0.0135764	-0.0126241	0.00971868	-0.0187872	0.0326098	-0.00207342	0	0	0.00195382	0.00177108	-0.00222283
-0.00295083	2010-11-15 18:30:00	0.056644	0.0595948	0.00295083	0.00918989	-0.000345161	0.0323504	-0.00541676	0.0215775	-0.0100397	0.0219155	-0.0289087	0.000197293	0.0285086	-0.00927252	-0.0134057	-0.0125061	0.00962968	-0.0187623	0.0328364	-0.00206644	0	0	0.0021292	0.00198378	-0.00295083
0.00243063	2010-11-15 19:00:00	0.0594762	0.0570456	-0.00243063	0.00918989	-0.000345247	0.0306781	-0.00519667	0.0211255	-0.0098123	0.0218571	-0.0290991	0.000228053	0.0268755	-0.00898057	-0.013191	-0.0123127	0.00952598	-0.0187659	0.0330652	-0.00206004	0	0	0.00220666	0.00205725	0.00243063
-0.000463842	2010-11-15 19:30:00	0.0552279	0.0556917	0.000463842	0.00918989	-0.000345333	0.0294558	-0.00501789	0.020698	-0.00958171	0.0218025	-0.0292853	0.000259572	0.0261447	-0.00872864	-0.0128612	-0.0121068	0.00942577	-0.0187858	0.0333141	-0.00205391	0	0	0.00217709	0.00199081	-0.000463842
0.000497792	2010-11-15 20:00:00	0.055936	0.0554382	-0.000497792	0.00918989	-0.000358785	0.0290438	-0.0048139	0.0206188	-0.00935615	0.0217317	-0.0295006	0.000290727	0.0259918	-0.00863935	-0.0126087	-0.0120514	0.0093369	-0.0188139	0.0335945	-0.00204829	0	0	0.00203768	0.00179353	0.000497792
-0.000543309	2010-11-15 20:30:00	0.0552279	0.0557712	0.000543309	0.00918989	-0.000378922	0.0292674	-0.00463449	0.020912	-0.00914567	0.0216351	-0.0297435	0.000322121	0.0260296	-0.00860711	-0.0124896	-0.012084	0.00925376	-0.0188821	0.033893	-0.00204254	0	0	0.00179233	0.00148386	-0.000543309
-0.00146114	2010-11-15 21:00:00	0.0545199	0.055981	0.00146114	0.00918989	-0.000399231	0.0297449	-0.00445508	0.0215167	-0.00900542	0.0215094	-0.0300103	0.000353547	0.025837	-0.00860002	-0.0124769	-0.0121343	0.00918708	-0.0189725	0.034193	-0.00203689	0	0	0.0014516	0.00108855	-0.00146114
-0.00165298	2010-11-15 21:30:00	0.0552279	0.0568809	0.00165298	0.00918989	-0.000412856	0.0305414	-0.00427863	0.0222741	-0.00892401	0.0213963	-0.0302756	0.000384214	0.0260107	-0.00859541	-0.0124761	-0.0122297	0.00912725	-0.0189958	0.0345033	-0.00203114	0	0	0.00103217	0.000640851	-0.00165298
-0.000955085	2010-11-15 22:00:00	0.056644	0.0575991	0.000955085	0.00918989	-0.000439848	0.0318154	-0.00417166	0.0232147	-0.00887829	0.0212614	-0.0305483	0.000413618	0.0258578	-0.00869179	-0.0125564	-0.0124481	0.00906717	-0.0190187	0.0348243	-0.00202614	0	0	0.000555864	0.000178113	-0.000955085
-0.00143776	2010-11-15 22:30:00	0.0580601	0.0594979	0.00143776	0.00918989	-0.000466841	0.0332804	-0.00414539	0.0243934	-0.00888527	0.021084	-0.0308377	0.000443116	0.0266263	-0.0087662	-0.0126621	-0.0126893	0.00905783	-0.0190739	0.0351837	-0.00202151	0	0	4.83443e-05	-0.000260988	-0.00143776
-0.00192836	2010-11-15 23:00:00	0.0587682	0.0606966	0.00192836	0.00918989	-0.000480723	0.0349992	-0.00420343	0.0256394	-0.00892976	0.0208998	-0.0311497	0.000472326	0.0266451	-0.00889482	-0.0128212	-0.0130208	0.00906855	-0.0191257	0.0355271	-0.00201679	0	0	-0.000462564	-0.000639449	-0.00192836
-0.00139006	2010-11-15 23:30:00	0.0608923	0.0622824	0.00139006	0.00918989	-0.000507629	0.0368625	-0.00430214	0.0269525	-0.00903138	0.0207645	-0.0314643	0.000500801	0.0270303	-0.00908295	-0.0131208	-0.0133724	0.00908014	-0.0191942	0.0358625	-0.00201151	0	0	-0.000948655	-0.000924872	-0.00139006
0.00105652	2010-11-16	0.0658487	0.0647922	-0.00105652	0.00918989	-0.000528024	0.0389468	-0.00445168	0.0282718	-0.00917738	0.0205808	-0.0317698	0.000529548	0.0281839	-0.00937526	-0.0134347	-0.0138496	0.00916515	-0.019254	0.0362453	-0.00200527	0	0	-0.00138319	-0.00109209	0.00105652
-0.000656954	2010-11-16 00:30:00	0.0665567	0.0672137	0.000656954	0.00918989	-0.000561614	0.0409683	-0.0046419	0.0296581	-0.00936224	0.0204097	-0.0321225	0.000558023	0.0293356	-0.00969521	-0.0138607	-0.0144197	0.00930289	-0.019346	0.0366684	-0.00199952	0	0	-0.00174261	-0.00112525	-0.000656954
0.00104944	2010-11-16 01:00:00	0.070097	0.0690476	-0.00104944	0.00918989	-0.000575325	0.042908	-0.00487279	0.0310568	-0.00953202	0.020261	-0.0325115	0.000586615	0.0299135	-0.0100244	-0.0143613	-0.0150652	0.0095012	-0.0195068	0.0371007	-0.00199345	0	0	-0.00200812	-0.00101919	0.00104944
-0.000155586	2010-11-16 01:30:00	0.0715131	0.0716687	0.000155586	0.00918989	-0.000615684	0.0448504	-0.00513778	0.0322659	-0.00969053	0.0201576	-0.032915	0.000617088	0.0313163	-0.0104318	-0.0149087	-0.0156203	0.00973241	-0.019736	0.0375274	-0.00198577	0	0	-0.00216679	-0.000779942	-0.000155586
-9.36845e-05	2010-11-16 02:00:00	0.0743453	0.074439	9.36845e-05	0.00918989	-0.000595806	0.0467438	-0.00540871	0.0333836	-0.00981079	0.0200802	-0.0333207	0.000646833	0.0328174	-0.0109038	-0.0155375	-0.0162508	0.0100323	-0.0199702	0.0379584	-0.00197852	0	0	-0.00221236	-0.000424362	-9.36845e-05
0.000996294	2010-11-16 02:30:00	0.0778855	0.0768892	-0.000996294	0.00918989	-0.000616029	0.0488445	-0.005697	0.0343363	-0.00991352	0.0200059	-0.0337386	0.000675455	0.0341051	-0.0115132	-0.0163479	-0.016826	0.0103346	-0.0202507	0.0383971	-0.00197208	0	0	-0.00214559	2.11273e-05	0.000996294
0.000389436	2010-11-16 03:00:00	0.0807177	0.0803283	-0.000389436	0.00918989	-0.000622712	0.0501486	-0.00597808	0.0350752	-0.00998929	0.0199509	-0.034156	0.000704395	0.0367201	-0.0119416	-0.017013	-0.0173284	0.0106782	-0.0205366	0.038844	-0.00196592	0	0	-0.00197401	0.000522533	0.000389436
-0.00119858	2010-11-16 03:30:00	0.0800097	0.0812083	0.00119858	0.00918989	-0.000615942	0.0513408	-0.00625557	0.0355638	-0.00993463	0.0199345	-0.0345994	0.000733621	0.0367956	-0.0123877	-0.0176494	-0.0177504	0.011021	-0.0208461	0.0392983	-0.00195965	0	0	-0.00171135	0.00104088	-0.00119858
-0.000887675	2010-11-16 04:00:00	0.0821338	0.0830215	0.000887675	0.00918989	-0.000609345	0.0517692	-0.00652353	0.0359119	-0.00982431	0.0199284	-0.0350291	0.000764017	0.0382193	-0.0126407	-0.018207	-0.018082	0.0113655	-0.0211914	0.0397757	-0.00195352	0	0	-0.00137651	0.00153516	-0.000887675
-0.000548149	2010-11-16 04:30:00	0.0835499	0.084098	0.000548149	0.00918989	-0.000622712	0.0521348	-0.00681119	0.0359912	-0.00971091	0.0198799	-0.0354776	0.000795048	0.0390652	-0.0129096	-0.0184994	-0.0183508	0.0117165	-0.0215405	0.0402228	-0.00194763	0	0	-0.000992234	0.00196539	-0.000548149
0.000757329	2010-11-16 05:00:00	0.084966	0.0842087	-0.000757329	0.00918989	-0.000609345	0.0520393	-0.00702471	0.0359973	-0.00951846	0.0198475	-0.03591	0.000826977	0.0391804	-0.0130513	-0.018834	-0.0185267	0.0120699	-0.0218799	0.0406417	-0.00194164	0	0	-0.000583545	0.00229556	0.000757329
-0.000304061	2010-11-16 05:30:00	0.084258	0.0845621	0.000304061	0.00918989	-0.000602489	0.0520556	-0.00720349	0.0358262	-0.00928408	0.0198539	-0.0363113	0.000859588	0.0395447	-0.0132398	-0.0191311	-0.018577	0.0123815	-0.0222559	0.0410711	-0.0019354	0	0	-0.000176105	0.0024962	-0.000304061
-3.7978e-05	2010-11-16 06:00:00	0.0856741	0.0857121	3.7978e-05	0.00918989	-0.00059572	0.0520066	-0.00733143	0.0356491	-0.00899269	0.0198698	-0.036722	0.000892934	0.0407947	-0.013417	-0.0193313	-0.0186096	0.012677	-0.0226344	0.041444	-0.00192952	0	0	0.000205434	0.00254638	-3.7978e-05
-0.00060061	2010-11-16 06:30:00	0.084966	0.0855666	0.00060061	0.00918989	-0.000602403	0.0517038	-0.00735833	0.0355392	-0.00870571	0.0199118	-0.0371019	0.000925816	0.0409287	-0.0135226	-0.0194686	-0.018577	0.0129132	-0.0230186	0.0417598	-0.00192455	0	0	0.000538963	0.00243517	-0.00060061
-0.000630838	2010-11-16 07:00:00	0.084258	0.0848888	0.000630838	0.00918989	-0.000602489	0.0510354	-0.0073918	0.0353987	-0.00844889	0.0199694	-0.0374131	0.000959155	0.0405832	-0.0134014	-0.0194701	-0.0184113	0.0131177	-0.0233841	0.0421096	-0.00191948	0	0	0.000806243	0.00216216	-0.000630838
0.0002809	2010-11-16 07:30:00	0.084258	0.0839771	-0.0002809	0.00918989	-0.00059572	0.0507025	-0.00740196	0.03524	-0.0082221	0.0200692	-0.0377423	0.000994344	0.0397562	-0.0132756	-0.019331	-0.0182229	0.0132626	-0.0237313	0.042468	-0.00191393	0	0	0.000993957	0.00173744	0.0002809
-0.000636341	2010-11-16 08:00:00	0.0835499	0.0841862	0.000636341	0.00918989	-0.00061577	0.0507025	-0.00737803	0.0353255	-0.00802791	0.0202523	-0.0380651	0.00103116	0.0397373	-0.0131353	-0.0191403	-0.0180722	0.0133257	-0.0240774	0.0427673	-0.00190866	0	0	0.00109443	0.00118077	-0.000636341
-0.000431819	2010-11-16 08:30:00	0.0835499	0.0839817	0.000431819	0.00918989	-0.000622712	0.0507025	-0.00734032	0.0356126	-0.00789012	0.0204751	-0.0383535	0.0010694	0.0393333	-0.0129819	-0.0188773	-0.0180194	0.013361	-0.0244331	0.0430334	-0.00190341	0	0	0.00110599	0.000520226	-0.000431819
-0.00127588	2010-11-16 09:00:00	0.0821338	0.0834097	0.00127588	0.00918989	-0.000642934	0.0509262	-0.00728949	0.0361929	-0.00780308	0.0207391	-0.0386078	0.00110684	0.0384099	-0.0128299	-0.018712	-0.0180621	0.013381	-0.0247883	0.043274	-0.00189794	0	0	0.00103297	-0.00020964	-0.00127588
-0.000291681	2010-11-16 09:30:00	0.0835499	0.0838416	0.000291681	0.00918989	-0.000676696	0.0514527	-0.00723208	0.0369503	-0.00779191	0.0210389	-0.038831	0.00114298	0.0383722	-0.0127215	-0.01855	-0.0182227	0.0133867	-0.0251727	0.043483	-0.00189173	0	0	0.000885285	-0.000969929	-0.000291681
-0.0010551	2010-11-16 10:00:00	0.0835499	0.084605	0.0010551	0.00918989	-0.000703688	0.0526639	-0.00720518	0.0381353	-0.00785651	0.0213548	-0.0390359	0.00118012	0.038257	-0.0127884	-0.0185271	-0.0186244	0.013415	-0.0255925	0.0436696	-0.00188508	0	0	0.000677817	-0.00171968	-0.0010551
-0.00154069	2010-11-16 10:30:00	0.084966	0.0865067	0.00154069	0.00918989	-0.000751161	0.0543826	-0.00718845	0.0397416	-0.00798313	0.021732	-0.0392154	0.00121707	0.0388914	-0.0129914	-0.0187592	-0.0191695	0.0134624	-0.0260502	0.0438648	-0.00187775	0	0	0.000429358	-0.00241819	-0.00154069
0.000731231	2010-11-16 11:00:00	0.0899224	0.0891912	-0.000731231	0.00918989	-0.000791778	0.0564859	-0.00722975	0.0414212	-0.008148	0.0221445	-0.0394102	0.00125285	0.0401225	-0.013276	-0.0190988	-0.0198124	0.0135591	-0.0265202	0.0440391	-0.001871	0	0	0.000161426	-0.00302723	0.000731231
-0.00031246	2010-11-16 11:30:00	0.0913385	0.091651	0.00031246	0.00918989	-0.000812087	0.0594786	-0.00729436	0.0431923	-0.00840371	0.0225513	-0.0395803	0.00128668	0.0406418	-0.0137886	-0.0197537	-0.0204655	0.0136915	-0.0270149	0.0442119	-0.00186371	0	0	-0.000103127	-0.00351302	-0.00031246
0.000588307	2010-11-16 12:00:00	0.0970029	0.0964146	-0.000588307	0.00918989	-0.000825798	0.0627251	-0.00741404	0.0448963	-0.00872207	0.0229799	-0.039754	0.00131833	0.0434097	-0.0143995	-0.0205673	-0.021111	0.0138677	-0.0274856	0.0443524	-0.00185569	0	0	-0.000341578	-0.00384804	0.000588307
-0.00123308	2010-11-16 12:30:00	0.0991271	0.10036	0.00123308	0.00918989	-0.000839337	0.0658107	-0.00763836	0.0463803	-0.0090924	0.0234378	-0.0399124	0.00134803	0.0456396	-0.0150575	-0.0213795	-0.0217038	0.0140816	-0.0279454	0.0444339	-0.00184767	0	0	-0.000532822	-0.00401239	-0.00123308
-0.00138274	2010-11-16 13:00:00	0.101251	0.102634	0.00138274	0.00918989	-0.00083274	0.0680369	-0.00791055	0.0475467	-0.00948529	0.0239279	-0.0400279	0.00137595	0.0466781	-0.0155344	-0.0221922	-0.0220958	0.0143286	-0.0283611	0.044483	-0.00183948	0	0	-0.000658783	-0.00399486	-0.00138274
0.000309673	2010-11-16 13:30:00	0.104791	0.104482	-0.000309673	0.00918989	-0.00083274	0.069532	-0.00829099	0.0481634	-0.00991827	0.0244215	-0.0401172	0.00140423	0.0478883	-0.0158529	-0.0227825	-0.0223621	0.014585	-0.0286954	0.0444792	-0.00183037	0	0	-0.00070567	-0.00379358	0.000309673
-0.00124475	2010-11-16 14:00:00	0.104083	0.105328	0.00124475	0.00918989	-0.000819114	0.0704214	-0.00872459	0.048426	-0.0103299	0.0248991	-0.040176	0.00143196	0.048485	-0.016096	-0.0231654	-0.0225706	0.0148525	-0.029041	0.0444468	-0.00182067	0	0	-0.000665014	-0.00341621	-0.00124475
-0.000565275	2010-11-16 14:30:00	0.105499	0.106065	0.000565275	0.00918989	-0.000812431	0.0707216	-0.00913489	0.0483403	-0.0107378	0.0253763	-0.0402107	0.00145912	0.0490797	-0.0161839	-0.023363	-0.0226033	0.0151413	-0.0293582	0.0443856	-0.00181081	0	0	-0.000534393	-0.00287976	-0.000565275
0.000219656	2010-11-16 15:00:00	0.105499	0.10528	-0.000219656	0.00918989	-0.000785525	0.0702278	-0.00950982	0.0477661	-0.0111124	0.0258666	-0.040215	0.00148424	0.0487531	-0.0161955	-0.023472	-0.022508	0.0154456	-0.0296125	0.0442858	-0.00180063	0	0	-0.000317806	-0.0022099	0.000219656
0.0030842	2010-11-16 15:30:00	0.107624	0.104539	-0.0030842	0.00918989	-0.000744908	0.0696222	-0.0097765	0.046795	-0.011457	0.0263504	-0.0401967	0.00150815	0.0486002	-0.016254	-0.0235672	-0.0223221	0.0157083	-0.0298269	0.0441667	-0.00179053	0	0	-2.56473e-05	-0.00143979	0.0030842
0.00146803	2010-11-16 16:00:00	0.106208	0.10474	-0.00146803	0.00918989	-0.000731024	0.0684273	-0.00992838	0.0456405	-0.0117583	0.026847	-0.04014	0.00153072	0.0495801	-0.0162483	-0.0235091	-0.0219856	0.015912	-0.0300219	0.0439978	-0.00178039	0	0	0.00032574	-0.000608544	0.00146803
0.00151138	2010-11-16 16:30:00	0.104083	0.102572	-0.00151138	0.00918989	-0.000677471	0.066515	-0.0100048	0.0440465	-0.0120315	0.0273598	-0.0400467	0.00155182	0.0487719	-0.0161116	-0.0233493	-0.0215737	0.0160729	-0.0301071	0.0437814	-0.00177074	0	0	0.000714923	0.000240804	0.00151138
-7.87067e-05	2010-11-16 17:00:00	0.0998351	0.0999138	7.87067e-05	0.00918989	-0.000643193	0.0640488	-0.00998748	0.0423424	-0.0122369	0.0279143	-0.0399135	0.0015728	0.0475805	-0.0157651	-0.0230623	-0.0210664	0.0161199	-0.0301596	0.0435609	-0.00176139	0	0	0.00111662	0.00106359	-7.87067e-05
-0.00348105	2010-11-16 17:30:00	0.0934627	0.0969437	0.00348105	0.00918989	-0.000622884	0.0612143	-0.00991567	0.0404797	-0.0123979	0.0284949	-0.039755	0.00159464	0.0463703	-0.015365	-0.0224812	-0.020559	0.016057	-0.0302065	0.0432792	-0.00175242	0	0	0.00150323	0.00181609	-0.00348105
-0.00361982	2010-11-16 18:00:00	0.0906305	0.0942503	0.00361982	0.00918989	-0.000609086	0.0582078	-0.00977206	0.0386107	-0.0125125	0.0290851	-0.0395447	0.00161957	0.0453299	-0.0148399	-0.0217884	-0.0199236	0.0159516	-0.0302583	0.0429429	-0.00174348	0	0	0.00184666	0.00245818	-0.00361982
-0.00214736	2010-11-16 18:30:00	0.0877982	0.0899456	0.00214736	0.00918989	-0.000555361	0.0552779	-0.00951723	0.0368519	-0.0125995	0.0296724	-0.0392864	0.00164435	0.0426979	-0.0144222	-0.0212156	-0.0192756	0.0157974	-0.0302289	0.0425742	-0.00173555	0	0	0.00212017	0.00295591	-0.00214736
-0.00246978	2010-11-16 19:00:00	0.0856741	0.0881439	0.00246978	0.00918989	-0.000541649	0.0527187	-0.00923911	0.035044	-0.0126465	0.0302465	-0.0389832	0.00166708	0.0427168	-0.0141192	-0.0206965	-0.01862	0.0155457	-0.0301677	0.0421734	-0.00172849	0	0	0.00230028	0.00328381	-0.00246978
-0.00151919	2010-11-16 19:30:00	0.084966	0.0864852	0.00151919	0.00918989	-0.000521255	0.0504108	-0.00885444	0.033615	-0.0126389	0.0307792	-0.0386464	0.00168877	0.0423335	-0.0137235	-0.0200158	-0.0180297	0.0152367	-0.0301116	0.041699	-0.00172147	0	0	0.00236849	0.00342684	-0.00151919
-0.00142715	2010-11-16 20:00:00	0.0807177	0.0821448	0.00142715	0.00918989	-0.00050129	0.0481355	-0.00841787	0.0323569	-0.0126634	0.0312729	-0.0382457	0.00170965	0.0392936	-0.0132225	-0.0194299	-0.0174093	0.0149026	-0.0300039	0.0411981	-0.00171483	0	0	0.00231277	0.0033816	-0.00142715
-0.0022153	2010-11-16 20:30:00	0.0778855	0.0801008	0.0022153	0.00918989	-0.000500946	0.0459092	-0.0080351	0.0315509	-0.0126809	0.0316861	-0.0378072	0.00173059	0.0383136	-0.012579	-0.0186998	-0.0168894	0.0145334	-0.0298867	0.0406894	-0.00170874	0	0	0.00212857	0.00315685	-0.0022153
-0.00188758	2010-11-16 21:00:00	0.0757614	0.077649	0.00188758	0.00918989	-0.000541391	0.044477	-0.0076517	0.0310074	-0.0127299	0.032096	-0.0373382	0.00175009	0.0364501	-0.0121422	-0.0178439	-0.0164798	0.0141148	-0.0297788	0.0401804	-0.00170351	0	0	0.00181942	0.00277322	-0.00188758
-0.00468514	2010-11-16 21:30:00	0.0715131	0.0761982	0.00468514	0.00918989	-0.000534794	0.0433665	-0.00727678	0.0309403	-0.0128345	0.0324512	-0.0368621	0.00176769	0.0353908	-0.0116723	-0.0172315	-0.0162009	0.013734	-0.0296147	0.0396252	-0.00169868	0	0	0.00139697	0.00226192	-0.00468514
-0.00495023	2010-11-16 22:00:00	0.070097	0.0750472	0.00495023	0.00918989	-0.0005617	0.0437484	-0.00696815	0.0312153	-0.0130038	0.0327322	-0.0363544	0.00178429	0.0338728	-0.0115189	-0.016894	-0.015995	0.0133683	-0.0294426	0.0390258	-0.0016944	0	0	0.000880408	0.00166276	-0.00495023
-0.00535458	2010-11-16 22:30:00	0.0715131	0.0768677	0.00535458	0.00918989	-0.000568641	0.0444195	-0.00667456	0.0316244	-0.0132382	0.032955	-0.0357902	0.00180087	0.035085	-0.0114339	-0.0166404	-0.015779	0.0130375	-0.0291724	0.0384271	-0.00169116	0	0	0.000295444	0.00102133	-0.00535458
-0.00240017	2010-11-16 23:00:00	0.0750533	0.0774535	0.00240017	0.00918989	-0.000568641	0.0459309	-0.0064066	0.0321375	-0.013534	0.0331428	-0.0352211	0.00181616	0.0344883	-0.0114806	-0.0165612	-0.0156031	0.0127112	-0.0288088	0.0378505	-0.00168814	0	0	-0.000327296	0.000385762	-0.00240017
-0.00281515	2010-11-16 23:30:00	0.0750533	0.0778685	0.00281515	0.00918989	-0.000561872	0.0468693	-0.00624223	0.0326444	-0.0138862	0.0332109	-0.0346708	0.00183108	0.0342391	-0.0113786	-0.0165721	-0.0153144	0.0124315	-0.0283831	0.0372977	-0.00168523	0	0	-0.00095417	-0.000196832	-0.00281515
-0.00277189	2010-11-17	0.0757614	0.0785333	0.00277189	0.00918989	-0.000561958	0.0477751	-0.00622973	0.0329009	-0.0142734	0.0332529	-0.0341263	0.00184399	0.0342957	-0.0112223	-0.0163106	-0.0150305	0.0121296	-0.0279017	0.0367195	-0.00168319	0	0	-0.00155067	-0.000683923	-0.00277189
-0.00303737	2010-11-17 00:30:00	0.0743453	0.0773827	0.00303737	0.00918989	-0.000561958	0.0479334	-0.006274	0.0331452	-0.0146738	0.0332627	-0.0335657	0.00185506	0.0331044	-0.0109435	-0.0159888	-0.0148195	0.0118179	-0.0274024	0.0361106	-0.00168224	0	0	-0.00208369	-0.0010408	-0.00303737
-0.00388549	2010-11-17 01:00:00	0.0722211	0.0761066	0.00388549	0.00918989	-0.000575239	0.0478379	-0.00642122	0.033255	-0.0150629	0.0332311	-0.0329841	0.00186655	0.0318355	-0.0105764	-0.015562	-0.0146185	0.0115501	-0.0269045	0.0354943	-0.001682	0	0	-0.00252362	-0.00124326	-0.00388549
-0.00354418	2010-11-17 01:30:00	0.0715131	0.0750573	0.00354418	0.00918989	-0.000568727	0.0477424	-0.00661016	0.0332367	-0.0154476	0.0331313	-0.0323953	0.00187753	0.0308934	-0.010316	-0.0151577	-0.014508	0.0113524	-0.0264224	0.0348689	-0.00168359	0	0	-0.00284634	-0.00127949	-0.00354418
-0.00415229	2010-11-17 02:00:00	0.070805	0.0749573	0.00415229	0.00918989	-0.000561958	0.0479498	-0.00670464	0.0330412	-0.0158047	0.0329896	-0.0318021	0.00188785	0.030663	-0.0102338	-0.0149433	-0.0143573	0.0112092	-0.0259448	0.034251	-0.00168592	0	0	-0.00303471	-0.00115097	-0.00415229
-0.00370148	2010-11-17 02:30:00	0.0715131	0.0752146	0.00370148	0.00918989	-0.000528282	0.0481244	-0.00678238	0.0326197	-0.0161223	0.0328446	-0.0312081	0.00189715	0.0309519	-0.0102979	-0.0149164	-0.0142417	0.0110962	-0.0253895	0.0336183	-0.00168905	0	0	-0.00307967	-0.000872364	-0.00370148
-0.00310183	2010-11-17 03:00:00	0.0722211	0.0753229	0.00310183	0.00918989	-0.000514485	0.0480917	-0.00680208	0.0320272	-0.016359	0.0326352	-0.0306121	0.00190606	0.0314126	-0.0104428	-0.0150443	-0.0141613	0.010988	-0.0248456	0.0329979	-0.00169276	0	0	-0.00298075	-0.000470386	-0.00310183
-0.000264469	2010-11-17 03:30:00	0.0750533	0.0753178	0.000264469	0.00918989	-0.00048758	0.0471178	-0.00678831	0.031166	-0.0164786	0.0324478	-0.0300181	0.00191523	0.0320281	-0.0103776	-0.0149956	-0.0138726	0.0108474	-0.0243368	0.0323871	-0.00169866	0	0	-0.00274599	1.83233e-05	-0.000264469
-0.00125936	2010-11-17 04:00:00	0.0715131	0.0727725	0.00125936	0.00918989	-0.000433853	0.0454782	-0.00679911	0.0298039	-0.016538	0.032245	-0.0294293	0.00192337	0.0305856	-0.0101438	-0.0147842	-0.0134482	0.0107062	-0.023778	0.0317416	-0.00170552	0	0	-0.00239132	0.000550024	-0.00125936
7.49353e-05	2010-11-17 04:30:00	0.070097	0.0700221	-7.49353e-05	0.00918989	-0.000406431	0.0434731	-0.00682241	0.0281915	-0.0164188	0.0320094	-0.0288244	0.00193207	0.0292602	-0.00988053	-0.0145561	-0.0129308	0.0105155	-0.0232139	0.031079	-0.00171309	0	0	-0.00193943	0.00107724	7.49353e-05
0.000496388	2010-11-17 05:00:00	0.0693889	0.0688925	-0.000496388	0.00918989	-0.000379266	0.0411324	-0.00681161	0.0263653	-0.0161818	0.0317487	-0.0281912	0.00194319	0.0295868	-0.00956944	-0.0140117	-0.0123406	0.0102751	-0.0227	0.0304246	-0.00172211	0	0	-0.00141823	0.00155239	0.000496388
-0.000350175	2010-11-17 05:30:00	0.0651406	0.0654908	0.000350175	0.00918989	-0.000338735	0.0383143	-0.00671587	0.0243376	-0.0158653	0.0314009	-0.0275551	0.00195516	0.0279308	-0.00917367	-0.0134555	-0.0115872	0.0100432	-0.0221273	0.0297974	-0.00173214	0	0	-0.000858948	0.00193131	-0.000350175
-0.000470158	2010-11-17 06:00:00	0.0608923	0.0613625	0.000470158	0.00918989	-0.000277895	0.035226	-0.00653878	0.0221022	-0.0154849	0.0309754	-0.0269342	0.00196801	0.025837	-0.00866381	-0.012915	-0.0107482	0.00979246	-0.0214585	0.0291529	-0.00174239	0	0	-0.000294114	0.00217653	-0.000470158
-0.00127318	2010-11-17 06:30:00	0.0573521	0.0586253	0.00127318	0.00918989	-0.000250645	0.0321705	-0.00629773	0.0199035	-0.0150149	0.0305112	-0.0262851	0.00198169	0.0250685	-0.00819611	-0.0121385	-0.00993686	0.00946751	-0.0208479	0.0285493	-0.0017536	0	0	0.000244493	0.00225996	-0.00127318
0.00014332	2010-11-17 07:00:00	0.0552279	0.0550846	-0.00014332	0.00918989	-0.000230423	0.0286212	-0.00595436	0.0180043	-0.0145093	0.0300146	-0.0256578	0.00199626	0.0236071	-0.00752716	-0.0111809	-0.00924614	0.00911739	-0.0202448	0.0279576	-0.00176556	0	0	0.000727822	0.00216481	0.00014332
-0.00200853	2010-11-17 07:30:00	0.0474394	0.0494479	0.00200853	0.00918989	-0.000230164	0.0250418	-0.00558833	0.0162636	-0.0139899	0.0294952	-0.0250348	0.00201169	0.0199725	-0.00672002	-0.0102299	-0.00841984	0.00874819	-0.0196725	0.0273712	-0.00177869	0	0	0.00113129	0.00188672	-0.00200853
-0.000831903	2010-11-17 08:00:00	0.0446072	0.0454391	0.000831903	0.00918989	-0.000196575	0.0220681	-0.00519116	0.0145291	-0.013461	0.0289953	-0.0244285	0.00202843	0.0176671	-0.00606205	-0.00931928	-0.00756581	0.00834222	-0.0190498	0.0268165	-0.00179363	0	0	0.0014362	0.00143399	-0.000831903
-0.00114734	2010-11-17 08:30:00	0.0431911	0.0443384	0.00114734	0.00918989	-0.000176094	0.0204148	-0.00473595	0.0131551	-0.0129561	0.028492	-0.0238363	0.00204607	0.0176085	-0.00572402	-0.00852482	-0.00700297	0.00785499	-0.0184291	0.0263149	-0.00181025	0	0	0.00163076	0.000826883	-0.00114734
-0.000779347	2010-11-17 09:00:00	0.041775	0.0425543	0.000779347	0.00918989	-0.000189375	0.0189334	-0.00424494	0.0125812	-0.0125244	0.027973	-0.023289	0.00206576	0.0166872	-0.00534172	-0.00787568	-0.00677178	0.0073366	-0.0178093	0.0258546	-0.00182818	0	0	0.00171063	9.62636e-05	-0.000779347
-0.0012474	2010-11-17 09:30:00	0.0382347	0.0394821	0.0012474	0.00918989	-0.000229992	0.0172474	-0.00377787	0.0125264	-0.0121643	0.0274118	-0.0227773	0.00208567	0.0144554	-0.00475107	-0.00719062	-0.00669132	0.00687729	-0.0172542	0.0254108	-0.00184643	0	0	0.00167905	-0.000718468	-0.0012474
-0.00207886	2010-11-17 10:00:00	0.0346945	0.0367734	0.00207886	0.00918989	-0.000263754	0.0160414	-0.00334787	0.0129296	-0.0118905	0.0268697	-0.0222787	0.00210539	0.0122066	-0.00426812	-0.00660608	-0.00673903	0.00646747	-0.0167613	0.0250091	-0.00186492	0	0	0.00154642	-0.00157188	-0.00207886
-0.00178194	2010-11-17 10:30:00	0.0354025	0.0371844	0.00178194	0.00918989	-0.000290918	0.016666	-0.00301361	0.0136504	-0.0116713	0.0263473	-0.021823	0.00212488	0.0121312	-0.00426138	-0.00634413	-0.00700007	0.00613044	-0.0162872	0.0246051	-0.00188335	0	0	0.00132956	-0.00241532	-0.00178194
-0.00129786	2010-11-17 11:00:00	0.0389428	0.0402407	0.00129786	0.00918989	-0.000317996	0.0188648	-0.00276303	0.0148659	-0.0115335	0.0257702	-0.0213774	0.00214496	0.0140155	-0.00469932	-0.00661466	-0.0074923	0.00589262	-0.0158835	0.0242297	-0.00190195	0	0	0.00105046	-0.00319976	-0.00129786
-0.00127344	2010-11-17 11:30:00	0.042483	0.0437564	0.00127344	0.00918989	-0.000338391	0.0216967	-0.00253277	0.0164356	-0.0114296	0.0252213	-0.020956	0.00216502	0.0158999	-0.00525206	-0.00724887	-0.0080926	0.00570853	-0.0155326	0.023888	-0.00192176	0	0	0.000734835	-0.00387871	-0.00127344
-0.00180531	2010-11-17 12:00:00	0.0446072	0.0464125	0.00180531	0.00918989	-0.000358699	0.0241793	-0.00239233	0.0179807	-0.0113663	0.0246829	-0.0205809	0.00218417	0.0172064	-0.0056861	-0.00795212	-0.00862515	0.00558052	-0.0152401	0.0235532	-0.00194255	0	0	0.000410429	-0.00441077	-0.00180531
-0.00162874	2010-11-17 12:30:00	0.0467313	0.04836	0.00162874	0.00918989	-0.000372239	0.0264382	-0.0023936	0.0192693	-0.0113564	0.0240897	-0.0202183	0.00220155	0.0179183	-0.00604006	-0.00855114	-0.00903966	0.00555847	-0.0149751	0.023262	-0.00196414	0	0	0.000105155	-0.00476198	-0.00162874
-0.00041822	2010-11-17 13:00:00	0.0502716	0.0506898	0.00041822	0.00918989	-0.000379008	0.0284107	-0.00257196	0.0202892	-0.0114047	0.0234543	-0.0198993	0.00221925	0.0192437	-0.00636001	-0.009035	-0.00937121	0.00564298	-0.0147089	0.0230193	-0.00198703	0	0	-0.000154724	-0.00490769	-0.00041822
-0.000346101	2010-11-17 13:30:00	0.0516877	0.0520338	0.000346101	0.00918989	-0.000372411	0.0299849	-0.00290516	0.0209914	-0.0114824	0.0228575	-0.0196291	0.00223697	0.0200518	-0.00668918	-0.00949269	-0.00964254	0.00574257	-0.0144399	0.0228238	-0.00201139	0	0	-0.000346358	-0.00483392	-0.000346101
-0.000237407	2010-11-17 14:00:00	0.0531038	0.0533412	0.000237407	0.00918989	-0.000365642	0.031098	-0.00328432	0.0213211	-0.0115501	0.0222701	-0.0194009	0.00225376	0.0210129	-0.00692161	-0.00986759	-0.0097732	0.00587657	-0.0141469	0.0226551	-0.00203591	0	0	-0.00045187	-0.00453824	-0.000237407
-0.00126216	2010-11-17 14:30:00	0.0523957	0.0536579	0.00126216	0.00918989	-0.000345419	0.0316218	-0.00361625	0.0211744	-0.011587	0.0216835	-0.0192077	0.00227097	0.0213395	-0.00707219	-0.0101426	-0.00977831	0.0060492	-0.0138715	0.0225007	-0.00206165	0	0	-0.000459637	-0.00403002	-0.00126216
-0.00100678	2010-11-17 15:00:00	0.0523957	0.0534025	0.00100678	0.00918989	-0.000311571	0.0315728	-0.00391047	0.0205391	-0.0115468	0.0210673	-0.0190507	0.00228754	0.0214547	-0.00715723	-0.0103228	-0.00965025	0.00627618	-0.0136054	0.022355	-0.00208958	0	0	-0.000365193	-0.00333013	-0.00100678
-0.00211473	2010-11-17 15:30:00	0.0509796	0.0530943	0.00211473	0.00918989	-0.00027104	0.0308063	-0.00415386	0.0195191	-0.0114634	0.0204417	-0.0188967	0.00230407	0.0219153	-0.00713845	-0.0103242	-0.00948702	0.00649717	-0.01331	0.0222256	-0.00211844	0	0	-0.0001717	-0.00247	-0.00211473
-0.000806516	2010-11-17 16:00:00	0.0502716	0.0510781	0.000806516	0.00918989	-0.000250559	0.0291176	-0.00433624	0.0181692	-0.0112621	0.0198252	-0.0187732	0.00232055	0.0212621	-0.00699709	-0.0101732	-0.00921078	0.00665135	-0.0130547	0.0221276	-0.00214746	0	0	0.000110066	-0.0014902	-0.000806516
-0.000823661	2010-11-17 16:30:00	0.0474394	0.0482631	0.000823661	0.00918989	-0.000210114	0.026586	-0.00444385	0.0164591	-0.0109839	0.019267	-0.0186854	0.0023372	0.0203199	-0.00670761	-0.00988222	-0.00883905	0.00675268	-0.0128182	0.0220752	-0.00217734	0	0	0.000462227	-0.000438362	-0.000823661
-0.00102922	2010-11-17 17:00:00	0.0438991	0.0449283	0.00102922	0.00918989	-0.000169411	0.0238332	-0.00447011	0.0145779	-0.0106542	0.0187282	-0.0186367	0.0023528	0.0192626	-0.00648687	-0.00956837	-0.00852255	0.00677336	-0.0125808	0.0220143	-0.00220893	0	0	0.000860806	0.00063321	-0.00102922
-0.000311168	2010-11-17 17:30:00	0.042483	0.0427942	0.000311168	0.00918989	-0.000149016	0.0210315	-0.00439767	0.0127702	-0.0102582	0.0182247	-0.018591	0.00236762	0.0192248	-0.00623849	-0.00917499	-0.00824121	0.00674743	-0.0123897	0.0219738	-0.00224316	0	0	0.00127716	0.00167042	-0.000311168
-4.18007e-05	2010-11-17 18:00:00	0.0396508	0.0396926	4.18007e-05	0.00918989	-0.000135477	0.0180878	-0.00420322	0.011164	-0.00977126	0.0177727	-0.0185614	0.00238274	0.0181089	-0.00596957	-0.00876741	-0.00802516	0.0066876	-0.0122855	0.0219967	-0.00227906	0	0	0.00167982	0.00262042	-4.18007e-05
-0.000410034	2010-11-17 18:30:00	0.0361106	0.0365206	0.000410034	0.00918989	-0.000128621	0.015256	-0.00390412	0.00985099	-0.00924806	0.0173662	-0.0185883	0.0023977	0.0168212	-0.00570631	-0.00848698	-0.00783428	0.00660147	-0.0122471	0.0220245	-0.00231475	0	0	0.00203651	0.00343473	-0.000410034
0.000237655	2010-11-17 19:00:00	0.0354025	0.0351648	-0.000237655	0.00918989	-0.000128535	0.0130461	-0.00355122	0.00881281	-0.00868723	0.0169854	-0.0186181	0.00241406	0.0167835	-0.00555111	-0.00817712	-0.00771365	0.00648181	-0.012216	0.0220563	-0.00235072	0	0	0.0023164	0.00407226	0.000237655
-0.000445137	2010-11-17 19:30:00	0.0339864	0.0344315	0.000445137	0.00918989	-0.000135305	0.0117584	-0.00314749	0.00817776	-0.00810702	0.0166239	-0.0186509	0.00243039	0.0166098	-0.00550718	-0.00800164	-0.00768598	0.00635156	-0.0122156	0.0221354	-0.00238871	0	0	0.00249228	0.00450197	-0.000445137
-0.00157632	2010-11-17 20:00:00	0.0325703	0.0341466	0.00157632	0.00918989	-0.000135391	0.0110435	-0.00272405	0.00795188	-0.00748355	0.0162532	-0.0187194	0.00244665	0.0163983	-0.00547068	-0.00797148	-0.00767093	0.00622094	-0.0122705	0.0222679	-0.00242742	0	0	0.00254256	0.00470506	-0.00157632
-0.0019107	2010-11-17 20:30:00	0.0325703	0.034481	0.0019107	0.00918989	-0.000148844	0.0109016	-0.00234849	0.00809245	-0.00687772	0.0158726	-0.018814	0.00246332	0.0164946	-0.00547351	-0.00794605	-0.00768846	0.0060776	-0.0123885	0.0224127	-0.00246764	0	0	0.00245302	0.00467639	-0.0019107
-0.000895782	2010-11-17 21:00:00	0.0339864	0.0348822	0.000895782	0.00918989	-0.000175835	0.0111253	-0.00201	0.00866668	-0.00635401	0.0154855	-0.0189412	0.00247948	0.0165909	-0.0054969	-0.00795005	-0.00784162	0.00594697	-0.0125275	0.0225598	-0.00250836	0	0	0.00221799	0.00442507	-0.000895782
-0.00085038	2010-11-17 21:30:00	0.0346945	0.0355449	0.00085038	0.00918989	-0.000216367	0.0117309	-0.00175708	0.00971117	-0.00592053	0.0150984	-0.0190721	0.00249545	0.0166098	-0.00550718	-0.00797148	-0.00804255	0.00584477	-0.0126624	0.0227479	-0.00254906	0	0	0.00184114	0.0039741	-0.00085038
-0.00113881	2010-11-17 22:00:00	0.0354025	0.0365413	0.00113881	0.00918989	-0.00025707	0.0128467	-0.00162257	0.0110366	-0.0056024	0.0146794	-0.019217	0.00251105	0.0166098	-0.00551284	-0.00800415	-0.00827864	0.00581386	-0.0127611	0.0230055	-0.00259022	0	0	0.00133548	0.00335901	-0.00113881
-0.000455462	2010-11-17 22:30:00	0.0375267	0.0379822	0.000455462	0.00918989	-0.000290832	0.0149499	-0.00157237	0.0126368	-0.00540012	0.0142408	-0.0194214	0.00252733	0.0165909	-0.00568646	-0.00820609	-0.00857247	0.00581673	-0.0128387	0.0233011	-0.00263122	0	0	0.000722825	0.00262554	-0.000455462
-0.00181481	2010-11-17 23:00:00	0.0396508	0.0414656	0.00181481	0.00918989	-0.000324766	0.0179263	-0.001573	0.0145118	-0.0052937	0.0138342	-0.019662	0.00254284	0.0180334	-0.00597133	-0.0085192	-0.00894165	0.00585051	-0.0129218	0.0235975	-0.00267256	0	0	3.25985e-05	0.00182661	-0.00181481
-0.000732164	2010-11-17 23:30:00	0.0438991	0.0446313	0.000732164	0.00918989	-0.000358613	0.0210937	-0.00163825	0.016564	-0.00528254	0.0134117	-0.0199078	0.00255803	0.0191285	-0.00630757	-0.00890387	-0.0093812	0.00594612	-0.0129976	0.0239129	-0.0027147	0	0	-0.000699922	0.00101858	-0.000732164
-0.000363519	2010-11-18	0.0467313	0.0470948	0.000363519	0.00918989	-0.000392461	0.024212	-0.00178483	0.0186222	-0.0053942	0.0129922	-0.0201798	0.00257118	0.0196478	-0.00656198	-0.00936156	-0.00978061	0.00608011	-0.0130761	0.024248	-0.00275841	0	0	-0.00143578	0.000257211	-0.000363519
0.00068019	2010-11-18 00:30:00	0.0502716	0.0495914	-0.00068019	0.00918989	-0.000419539	0.0270929	-0.00203012	0.0205521	-0.00558286	0.012624	-0.0204707	0.00258366	0.0203785	-0.00681319	-0.00975169	-0.0101423	0.00623953	-0.0131448	0.0246297	-0.00280242	0	0	-0.00213483	-0.000406331	0.00068019
0.000929912	2010-11-18 01:00:00	0.0531038	0.0521739	-0.000929912	0.00918989	-0.000446618	0.0300202	-0.00238661	0.0222865	-0.0058116	0.0123365	-0.0208052	0.00259506	0.0213395	-0.00712888	-0.0101625	-0.0105467	0.00642513	-0.013224	0.0250282	-0.00284748	0	0	-0.00275828	-0.000929286	0.000929912
0.00114908	2010-11-18 01:30:00	0.055936	0.0547869	-0.00114908	0.00918989	-0.000460156	0.0326775	-0.00280412	0.0238622	-0.00604905	0.0120912	-0.0211659	0.00260376	0.022512	-0.00743005	-0.0105821	-0.0109737	0.00663116	-0.0133336	0.0254636	-0.00289406	0	0	-0.00327126	-0.00128044	0.00114908
0.00123697	2010-11-18 02:00:00	0.0580601	0.0568231	-0.00123697	0.00918989	-0.000473782	0.035111	-0.00325149	0.0252546	-0.00630661	0.0118909	-0.0215556	0.00261104	0.0231464	-0.00770643	-0.0109936	-0.0113831	0.00686225	-0.0134589	0.0259159	-0.00294184	0	0	-0.00364505	-0.00144244	0.00123697
0.00157862	2010-11-18 02:30:00	0.0601843	0.0586057	-0.00157862	0.00918989	-0.000480723	0.0370044	-0.00368149	0.0263539	-0.00656723	0.0117165	-0.0219679	0.00261783	0.0238772	-0.00795764	-0.0114045	-0.0117172	0.00711914	-0.0136198	0.026385	-0.00298965	0	0	-0.00385895	-0.00141305	0.00157862
0.00201561	2010-11-18 03:00:00	0.0623084	0.0602928	-0.00201561	0.00918989	-0.000480723	0.0386113	-0.0040882	0.0270562	-0.0067689	0.0116095	-0.0224055	0.00262295	0.0247042	-0.00826448	-0.0118193	-0.011996	0.0073981	-0.0138038	0.0268713	-0.00303671	0	0	-0.0039016	-0.00120522	0.00201561
0.00157691	2010-11-18 03:30:00	0.0637245	0.0621476	-0.00157691	0.00918989	-0.000473782	0.0398198	-0.00447753	0.0274164	-0.00684332	0.0115801	-0.0228578	0.00262677	0.0258955	-0.00858017	-0.0122516	-0.0122372	0.0076859	-0.0140197	0.0273757	-0.0030837	0	0	-0.00377167	-0.000846044	0.00157691
0.00307223	2010-11-18 04:00:00	0.0665567	0.0634845	-0.00307223	0.00918989	-0.000453646	0.0405811	-0.00483276	0.0274835	-0.00682629	0.0115865	-0.0233384	0.00262896	0.0267603	-0.00885549	-0.0126392	-0.0124181	0.00793929	-0.0142428	0.0279046	-0.00313066	0	0	-0.00347786	-0.000374552	0.00307223
0.00299492	2010-11-18 04:30:00	0.0672648	0.0642699	-0.00299492	0.00918989	-0.000446876	0.0405157	-0.00513058	0.0272147	-0.00668643	0.0116057	-0.0238335	0.00263028	0.0273947	-0.00894619	-0.0128648	-0.0124508	0.00816041	-0.0144918	0.0284639	-0.00317737	0	0	-0.00303828	0.000161323	0.00299492
0.00340047	2010-11-18 05:00:00	0.0665567	0.0631562	-0.00340047	0.00918989	-0.0004132	0.0397354	-0.00538117	0.0265061	-0.00644323	0.0116251	-0.0243585	0.0026315	0.0267226	-0.00897844	-0.0129887	-0.0123654	0.00836757	-0.0147504	0.0290523	-0.00322447	0	0	-0.00247917	0.000708493	0.00340047
0.00069652	2010-11-18 05:30:00	0.0637245	0.063028	-0.00069652	0.00918989	-0.000386036	0.0387806	-0.00558028	0.0255349	-0.00613052	0.0116605	-0.0249023	0.00263371	0.0270681	-0.00896072	-0.0130235	-0.0121671	0.00853571	-0.0149927	0.0296609	-0.00327271	0	0	-0.00183318	0.00121279	0.00069652
0.00149337	2010-11-18 06:00:00	0.0637245	0.0622311	-0.00149337	0.00918989	-0.000365728	0.0373784	-0.00569446	0.0243562	-0.00576141	0.0117088	-0.0254788	0.00263527	0.0271832	-0.00893628	-0.0129306	-0.0119636	0.00865437	-0.0152087	0.0303006	-0.00332189	0	0	-0.00113716	0.00162307	0.00149337
0.001657	2010-11-18 06:30:00	0.0623084	0.0606514	-0.001657	0.00918989	-0.000338563	0.0355315	-0.00573089	0.0232508	-0.00535725	0.0117796	-0.0260715	0.00263789	0.0266829	-0.00876833	-0.0127707	-0.0117451	0.0087213	-0.0154209	0.0309673	-0.00337159	0	0	-0.000429833	0.00189508	0.001657
0.00124348	2010-11-18 07:00:00	0.0594762	0.0582327	-0.00124348	0.00918989	-0.00035193	0.0333026	-0.00567581	0.0221758	-0.0049456	0.0118697	-0.0266967	0.0026413	0.0256066	-0.00852456	-0.0124933	-0.0114588	0.00874585	-0.0156305	0.0316551	-0.00342236	0	0	0.000250681	0.00199464	0.00124348
0.000938346	2010-11-18 07:30:00	0.0573521	0.0564138	-0.000938346	0.00918989	-0.000331708	0.0310927	-0.00556334	0.021162	-0.004544	0.0119888	-0.0273394	0.00264413	0.0250874	-0.00822019	-0.0120984	-0.0112452	0.00875719	-0.015815	0.0323534	-0.00347401	0	0	0.000869193	0.0019002	0.000938346
0.001429	2010-11-18 08:00:00	0.055936	0.054507	-0.001429	0.00918989	-0.000331708	0.0298678	-0.00537312	0.020527	-0.00415932	0.0121275	-0.0279988	0.00264615	0.0237809	-0.00806678	-0.011818	-0.0111346	0.00872229	-0.0160179	0.0330717	-0.00352573	0	0	0.00139556	0.00160428	0.001429
0.00355323	2010-11-18 08:30:00	0.0580601	0.0545069	-0.00355323	0.00918989	-0.000345247	0.0288037	-0.00513206	0.0202706	-0.00382857	0.0123046	-0.0286669	0.00264729	0.0242038	-0.00786765	-0.0115335	-0.011112	0.00866944	-0.0162327	0.033793	-0.00357727	0	0	0.00180644	0.00111399	0.00355323
0.00182733	2010-11-18 09:00:00	0.0552279	0.0534006	-0.00182733	0.00918989	-0.00036547	0.02855	-0.00486347	0.0204723	-0.0036025	0.0125269	-0.0293386	0.00264849	0.0231842	-0.00784568	-0.0113994	-0.0113204	0.00860188	-0.0164647	0.0345183	-0.00362827	0	0	0.00208652	0.000450519	0.00182733
0.00135448	2010-11-18 09:30:00	0.0552279	0.0538734	-0.00135448	0.00918989	-0.000405829	0.0285199	-0.00454891	0.0213214	-0.00350993	0.0127943	-0.0300139	0.00265031	0.0235694	-0.00782052	-0.0114201	-0.0117021	0.00853794	-0.016723	0.0352368	-0.00367902	0	0	0.00222927	-0.000352372	0.00135448
0.00114705	2010-11-18 10:00:00	0.055936	0.054789	-0.00114705	0.00918989	-0.000459984	0.0294283	-0.00433603	0.0225858	-0.00352255	0.0131036	-0.0306784	0.00265245	0.0239149	-0.0080076	-0.0115084	-0.0123173	0.00852922	-0.0170216	0.0359792	-0.00372912	0	0	0.00223714	-0.00125058	0.00114705
0.000322418	2010-11-18 10:30:00	0.0573521	0.0570297	-0.000322418	0.00918989	-0.000507371	0.0312452	-0.00416382	0.0244793	-0.00365052	0.0134647	-0.0313647	0.00265409	0.024857	-0.00827014	-0.0118861	-0.013121	0.00858718	-0.0173765	0.0367429	-0.00377892	0	0	0.00212111	-0.00219255	0.000322418
0.00107917	2010-11-18 11:00:00	0.0608923	0.0598131	-0.00107917	0.00918989	-0.000574895	0.0341915	-0.00406701	0.0268124	-0.00390879	0.0138548	-0.0320692	0.00265438	0.0257237	-0.00880764	-0.0125323	-0.0140402	0.00871108	-0.0177858	0.0375135	-0.00382948	0	0	0.00189981	-0.00312254	0.00107917
0.000797813	2010-11-18 11:30:00	0.0658487	0.0650509	-0.000797813	0.00918989	-0.000615684	0.0379972	-0.00408438	0.0294203	-0.00426478	0.0142804	-0.0327917	0.00265472	0.0286069	-0.00952619	-0.0134415	-0.0150675	0.00891612	-0.0182257	0.0382689	-0.00388013	0	0	0.00159816	-0.00398403	0.000797813
0.00177255	2010-11-18 12:00:00	0.0722211	0.0704486	-0.00177255	0.00918989	-0.000656388	0.0425804	-0.00414306	0.0321748	-0.0046953	0.0147191	-0.0335035	0.00265399	0.0311445	-0.0104208	-0.0145788	-0.0161627	0.00920755	-0.0186982	0.039045	-0.00393048	0	0	0.00124561	-0.0047232	0.00177255
0.00203647	2010-11-18 12:30:00	0.0778855	0.075849	-0.00203647	0.00918989	-0.000690235	0.0469727	-0.00435488	0.0348498	-0.00518846	0.0151546	-0.0342326	0.00265191	0.0338747	-0.0112468	-0.0158007	-0.0171448	0.00957637	-0.0192004	0.0398368	-0.00398097	0	0	0.000874135	-0.00529208	0.00203647
0.00295751	2010-11-18 13:00:00	0.0835499	0.0805924	-0.00295751	0.00918989	-0.0007174	0.0512205	-0.00471858	0.0372316	-0.00572294	0.0155612	-0.0349779	0.00264816	0.0361046	-0.012039	-0.0169624	-0.0180164	0.0100271	-0.0197134	0.0406437	-0.00403114	0	0	0.000516105	-0.00565131	0.00295751
0.00236894	2010-11-18 13:30:00	0.0870902	0.0847213	-0.00236894	0.00918989	-0.000731024	0.0547044	-0.00518756	0.0393203	-0.00627434	0.0159771	-0.0357471	0.00264413	0.0382967	-0.0127363	-0.0180398	-0.0187751	0.0105096	-0.0202318	0.0414534	-0.00408083	0	0	0.000202134	-0.00577248	0.00236894
0.00177213	2010-11-18 14:00:00	0.0899224	0.0881503	-0.00177213	0.00918989	-0.00074465	0.0576945	-0.00578511	0.0408836	-0.00684768	0.0163774	-0.0365337	0.00263843	0.0402188	-0.0133387	-0.018944	-0.0194081	0.0110316	-0.0207457	0.0422743	-0.00413001	0	0	-4.09781e-05	-0.00563975	0.00177213
0.0014012	2010-11-18 14:30:00	0.0920466	0.0906454	-0.0014012	0.00918989	-0.00074465	0.0599534	-0.0064119	0.0420195	-0.00741281	0.0167549	-0.037345	0.00263136	0.0416217	-0.0137904	-0.0196988	-0.0199205	0.0115922	-0.0212527	0.0430812	-0.00417902	0	0	-0.000192051	-0.0052508	0.0014012
0.00182676	2010-11-18 15:00:00	0.0941707	0.0923439	-0.00182676	0.00918989	-0.000737967	0.0616859	-0.00700458	0.0426362	-0.00792462	0.0171451	-0.0381439	0.00262354	0.0424864	-0.0141809	-0.020332	-0.0203099	0.0121534	-0.0217527	0.0438922	-0.00422793	0	0	-0.000236997	-0.00461716	0.00182676
0.0029696	2010-11-18 15:30:00	0.0970029	0.0940333	-0.0029696	0.00918989	-0.000717658	0.0625917	-0.00755299	0.0428315	-0.00836312	0.0175386	-0.0389596	0.00261568	0.0438704	-0.0144835	-0.0208119	-0.0206164	0.0127119	-0.0222791	0.0446777	-0.00427649	0	0	-0.000169851	-0.00376368	0.0029696
0.00254665	2010-11-18 16:00:00	0.0970029	0.0944562	-0.00254665	0.00918989	-0.000710802	0.0628755	-0.0080027	0.0426788	-0.00870577	0.0179289	-0.0397665	0.0026076	0.0444085	-0.0147659	-0.0212114	-0.0209328	0.0132577	-0.0228043	0.0454549	-0.00432454	0	0	6.70058e-06	-0.00272741	0.00254665
0.00392036	2010-11-18 16:30:00	0.098419	0.0944986	-0.00392036	0.00918989	-0.000697263	0.0621744	-0.00836449	0.042245	-0.00897571	0.0183384	-0.0405683	0.00259795	0.0451581	-0.0149179	-0.021526	-0.0211163	0.0137416	-0.0233595	0.0462254	-0.00437224	0	0	0.000281346	-0.00155576	0.00392036
0.00392044	2010-11-18 17:00:00	0.097711	0.0937906	-0.00392044	0.00918989	-0.000670443	0.0611868	-0.00864134	0.041506	-0.00912847	0.0187672	-0.0413665	0.00258702	0.0452544	-0.0150642	-0.0217429	-0.0213046	0.0141813	-0.0239056	0.0470304	-0.00441902	0	0	0.000634743	-0.000304098	0.00392044
0.00291316	2010-11-18 17:30:00	0.0962949	0.0933817	-0.00291316	0.00918989	-0.000656732	0.0599782	-0.00881652	0.040712	-0.00918414	0.0192378	-0.0421888	0.0025764	0.0457925	-0.015213	-0.0219925	-0.0214754	0.0145402	-0.0245068	0.0478462	-0.00446539	0	0	0.00104065	0.000967181	0.00291316
0.00230742	2010-11-18 18:00:00	0.0955868	0.0932794	-0.00230742	0.00918989	-0.000656646	0.0587997	-0.00888642	0.0399547	-0.00913953	0.0197442	-0.0430218	0.00256643	0.0463703	-0.0153434	-0.0221418	-0.0216714	0.0148464	-0.0251341	0.0486515	-0.00451212	0	0	0.00146757	0.00219589	0.00230742
0.00352651	2010-11-18 18:30:00	0.0962949	0.0927684	-0.00352651	0.00918989	-0.000649876	0.0573838	-0.00884809	0.0393318	-0.00902356	0.0202699	-0.0438462	0.00255628	0.0465798	-0.015444	-0.022315	-0.0218397	0.0151108	-0.0258114	0.0494805	-0.00455872	0	0	0.00188077	0.00332153	0.00352651
0.00255289	2010-11-18 19:00:00	0.0948788	0.0923259	-0.00255289	0.00918989	-0.000643193	0.056238	-0.00873921	0.0388249	-0.00886372	0.020802	-0.0446801	0.00254698	0.0466007	-0.0155422	-0.0225097	-0.0219904	0.0153314	-0.0264826	0.0503142	-0.00460441	0	0	0.00224457	0.0042888	0.00255289
0.00347157	2010-11-18 19:30:00	0.0962949	0.0928233	-0.00347157	0.00918989	-0.00065656	0.055444	-0.00859326	0.0384279	-0.00866194	0.0213439	-0.0455198	0.0025385	0.0473691	-0.0157013	-0.0226678	-0.0221034	0.0155127	-0.0271857	0.0511601	-0.00464899	0	0	0.00252486	0.00505091	0.00347157
0.00287717	2010-11-18 20:00:00	0.0962949	0.0934177	-0.00287717	0.00918989	-0.000649876	0.0550784	-0.00840664	0.0383609	-0.00844202	0.0218794	-0.0463783	0.00253071	0.0478694	-0.0158476	-0.0228657	-0.0222993	0.0156753	-0.0278831	0.0520348	-0.00469248	0	0	0.00269147	0.00557247	0.00287717
0.00245144	2010-11-18 20:30:00	0.0962949	0.0938435	-0.00245144	0.00918989	-0.000676782	0.0549993	-0.00822723	0.0386847	-0.00822148	0.0224181	-0.0472434	0.00252305	0.0479846	-0.0159514	-0.0230492	-0.0225103	0.0158018	-0.0285944	0.0528988	-0.00473498	0	0	0.00272044	0.00583189	0.00245144
0.00233569	2010-11-18 21:00:00	0.0970029	0.0946672	-0.00233569	0.00918989	-0.000710543	0.055032	-0.00806815	0.0394421	-0.00803355	0.0229313	-0.0480953	0.00251587	0.0482924	-0.0159674	-0.0231374	-0.022764	0.0159337	-0.0293142	0.0537786	-0.00477686	0	0	0.0025959	0.00582284	0.00233569
0.00251329	2010-11-18 21:30:00	0.097711	0.0951977	-0.00251329	0.00918989	-0.000757931	0.0557658	-0.0079294	0.0405599	-0.00794344	0.0234249	-0.0489489	0.002509	0.0480035	-0.0160857	-0.0232813	-0.0230653	0.0160718	-0.0300356	0.0546722	-0.00481813	0	0	0.00231147	0.00555493	0.00251329
0.00162168	2010-11-18 22:00:00	0.0991271	0.0975054	-0.00162168	0.00918989	-0.000798376	0.0572171	-0.00784213	0.0421235	-0.00795985	0.0238958	-0.0498204	0.00250321	0.049042	-0.016249	-0.0235126	-0.0234496	0.0162364	-0.0307061	0.05557	-0.00485857	0	0	0.00187106	0.0050532	0.00162168
0.00100348	2010-11-18 22:30:00	0.101251	0.100248	-0.00100348	0.00918989	-0.000845762	0.0600188	-0.0078254	0.0440414	-0.00807274	0.0243603	-0.0506907	0.00249727	0.0496575	-0.016597	-0.0238639	-0.0239519	0.0164105	-0.0313444	0.0565167	-0.00489867	0	0	0.00128897	0.00435671	0.00100348
0.000484599	2010-11-18 23:00:00	0.104791	0.104307	-0.000484599	0.00918989	-0.000899746	0.0632189	-0.00781586	0.0464661	-0.00832979	0.0248281	-0.0515953	0.00249138	0.0511566	-0.0169067	-0.0243296	-0.024512	0.0166128	-0.0319517	0.0575167	-0.00493847	0	0	0.000589284	0.00351601	0.000484599
0.00153469	2010-11-18 23:30:00	0.10904	0.107505	-0.00153469	0.00918989	-0.000940708	0.066831	-0.00789128	0.0490863	-0.00871213	0.0252894	-0.0525482	0.0024843	0.0517722	-0.0173	-0.0248501	-0.0250997	0.0168322	-0.0325372	0.0584832	-0.00497855	0	0	-0.000195416	0.00258984	0.00153469
0.000959646	2010-11-19	0.11258	0.11162	-0.000959646	0.00918989	-0.000988095	0.0705575	-0.00807916	0.0518224	-0.00919217	0.0257634	-0.0534765	0.00247615	0.0532336	-0.0176738	-0.0254302	-0.0256699	0.0171083	-0.03309	0.0594724	-0.00501872	0	0	-0.00102595	0.00164107	0.000959646
0.00129685	2010-11-19 00:30:00	0.116828	0.115531	-0.00129685	0.00918989	-0.00104216	0.0747588	-0.00837826	0.0544242	-0.00977874	0.026276	-0.0544188	0.00246826	0.0543872	-0.018156	-0.0260517	-0.0262099	0.0173917	-0.0336185	0.0604746	-0.00505875	0	0	-0.00185893	0.000732393	0.00129685
0.00245145	2010-11-19 01:00:00	0.122493	0.120041	-0.00245145	0.00918989	-0.00104919	0.0789765	-0.0087928	0.0569221	-0.0103984	0.026824	-0.0553841	0.00245922	0.0561168	-0.0186223	-0.0267302	-0.0267048	0.0176976	-0.0341186	0.061482	-0.00509883	0	0	-0.00264948	-7.81446e-05	0.00245145
0.00116549	2010-11-19 01:30:00	0.125325	0.124159	-0.00116549	0.00918989	-0.00108304	0.0831752	-0.00927787	0.0591512	-0.0110714	0.027408	-0.0563423	0.00244766	0.0575196	-0.0191006	-0.0273881	-0.0271268	0.0179971	-0.0346097	0.0625046	-0.00513869	0	0	-0.0033541	-0.000741273	0.00116549
0.00273989	2010-11-19 02:00:00	0.130281	0.127541	-0.00273989	0.00918989	-0.0010899	0.086389	-0.00981739	0.0609894	-0.0117594	0.0279883	-0.0573216	0.00243675	0.058847	-0.0193812	-0.0278886	-0.0274559	0.0183157	-0.0350711	0.063502	-0.00517801	0	0	-0.00393348	-0.00122004	0.00273989
0.00115863	2010-11-19 02:30:00	0.130281	0.129123	-0.00115863	0.00918989	-0.00110344	0.0891718	-0.0103772	0.0624184	-0.012426	0.028598	-0.058308	0.00242604	0.0586732	-0.0196445	-0.0283144	-0.0277221	0.0186386	-0.035524	0.0644905	-0.0052166	0	0	-0.00435504	-0.00149245	0.00115863
0.00241028	2010-11-19 03:00:00	0.133822	0.131411	-0.00241028	0.00918989	-0.00110344	0.0908578	-0.010967	0.0634566	-0.0130444	0.0292236	-0.0592785	0.00241543	0.0599798	-0.0197642	-0.0286028	-0.0279934	0.0189611	-0.0359746	0.0654583	-0.00525493	0	0	-0.00459504	-0.001553	0.00241028
0.00290054	2010-11-19 03:30:00	0.135238	0.132337	-0.00290054	0.00918989	-0.0011168	0.0923993	-0.0115596	0.0641589	-0.013585	0.0298782	-0.0602446	0.00240438	0.0599798	-0.0199722	-0.028807	-0.0282697	0.0192736	-0.0364606	0.0664149	-0.00529329	0	0	-0.00464009	-0.00141297	0.00290054
0.00380518	2010-11-19 04:00:00	0.137362	0.133557	-0.00380518	0.00918989	-0.00111029	0.093035	-0.01205	0.0645313	-0.0140197	0.030581	-0.0612034	0.0023935	0.0607105	-0.0200714	-0.0290453	-0.0284707	0.0195812	-0.0369327	0.0673567	-0.00533151	0	0	-0.00448805	-0.00109941	0.00380518
0.00115717	2010-11-19 04:30:00	0.135238	0.13408	-0.00115717	0.00918989	-0.00108998	0.0936079	-0.0124794	0.0645679	-0.0143573	0.0312779	-0.0621499	0.00238257	0.0607691	-0.0202787	-0.0292973	-0.0286942	0.0198854	-0.0373932	0.0683101	-0.00536915	0	0	-0.00414806	-0.000652983	0.00115717
0.000710293	2010-11-19 05:00:00	0.135946	0.135235	-0.000710293	0.00918989	-0.00108321	0.0938453	-0.0127969	0.0642868	-0.014552	0.0319618	-0.0630986	0.00237167	0.0617112	-0.0205317	-0.0296341	-0.0288324	0.0201482	-0.0378532	0.0692746	-0.0054073	0	0	-0.00363992	-0.000124726	0.000710293
0.00215118	2010-11-19 05:30:00	0.138778	0.136627	-0.00215118	0.00918989	-0.00104945	0.0935425	-0.0130062	0.0638104	-0.0146465	0.0326391	-0.0640705	0.00236098	0.0630367	-0.0206968	-0.0298528	-0.0289405	0.0203954	-0.0383022	0.0702264	-0.00544501	0	0	-0.00299275	0.000427947	0.00215118
0.00405278	2010-11-19 06:00:00	0.139486	0.135433	-0.00405278	0.00918989	-0.00104268	0.092776	-0.013161	0.0631447	-0.0146621	0.0333102	-0.0650301	0.00235122	0.0622682	-0.0208641	-0.0301347	-0.0290058	0.0205751	-0.0387175	0.0712153	-0.00548226	0	0	-0.00224303	0.000945675	0.00405278
0.00232622	2010-11-19 06:30:00	0.13807	0.135744	-0.00232622	0.00918989	-0.00102229	0.0911854	-0.0132525	0.0622101	-0.0146144	0.0339812	-0.0660028	0.0023427	0.0634219	-0.0207935	-0.0301743	-0.0289305	0.020713	-0.0391305	0.072199	-0.00551829	0	0	-0.00143228	0.00137172	0.00232622
0.00125483	2010-11-19 07:00:00	0.135238	0.133983	-0.00125483	0.00918989	-0.000995381	0.0898951	-0.0133057	0.0612452	-0.0145097	0.034668	-0.0669749	0.00233457	0.0622682	-0.0208042	-0.0301147	-0.0289254	0.020823	-0.0395177	0.073209	-0.00555449	0	0	-0.000604337	0.00165627	0.00125483
0.00119271	2010-11-19 07:30:00	0.13453	0.133337	-0.00119271	0.00918989	-0.00100189	0.0882091	-0.0132716	0.0604879	-0.0143869	0.0353457	-0.0679686	0.00232663	0.0625174	-0.0206869	-0.0301067	-0.0288652	0.0209062	-0.0399119	0.0741866	-0.00559035	0	0	0.000197368	0.00176019	0.00119271
0.000195398	2010-11-19 08:00:00	0.132405	0.13221	-0.000195398	0.00918989	-0.00100866	0.0867604	-0.0132064	0.0598651	-0.0142403	0.0360229	-0.0689403	0.00231967	0.0622494	-0.020655	-0.0299494	-0.0289504	0.0209737	-0.0403126	0.0751276	-0.005626	0	0	0.000932499	0.00165791	0.000195398
0.000347518	2010-11-19 08:30:00	0.131697	0.13135	-0.000347518	0.00918989	-0.00102194	0.0855054	-0.0130329	0.0597492	-0.0141363	0.0367005	-0.0698722	0.00231305	0.0621134	-0.0206182	-0.029924	-0.0292366	0.0210417	-0.0407333	0.0760676	-0.00566082	0	0	0.00156622	0.00133935	0.000347518
0.00186447	2010-11-19 09:00:00	0.133113	0.131249	-0.00186447	0.00918989	-0.00106247	0.0850443	-0.0128361	0.0603051	-0.0141032	0.0373777	-0.0707961	0.00230689	0.0620568	-0.0206447	-0.0299407	-0.029734	0.0211201	-0.0412169	0.0769964	-0.00569567	0	0	0.00207121	0.000810608	0.00186447
0.00147654	2010-11-19 09:30:00	0.133822	0.132345	-0.00147654	0.00918989	-0.00111689	0.0853498	-0.0126291	0.0613191	-0.0141666	0.0380615	-0.0717062	0.00230059	0.0625949	-0.020739	-0.0300355	-0.0303266	0.0212694	-0.0417278	0.0779175	-0.00573271	0	0	0.00242914	9.35887e-05	0.00147654
0.000974825	2010-11-19 10:00:00	0.13453	0.133555	-0.000974825	0.00918989	-0.00115056	0.0868501	-0.0123923	0.0629744	-0.0143196	0.0387675	-0.072607	0.00229404	0.0626345	-0.0211213	-0.0305094	-0.0312181	0.0214758	-0.0422618	0.0788623	-0.00576986	0	0	0.00263155	-0.000775509	0.000974825
0.000506106	2010-11-19 10:30:00	0.138778	0.138272	-0.000506106	0.00918989	-0.001218	0.0898755	-0.0122368	0.0652893	-0.0145684	0.0395255	-0.0735266	0.0022872	0.0653062	-0.0218225	-0.0313311	-0.0322605	0.0216779	-0.0428721	0.0798317	-0.00580685	0	0	0.00268006	-0.00174863	0.000506106
0.00165666	2010-11-19 11:00:00	0.145858	0.144202	-0.00165666	0.00918989	-0.00127927	0.0935367	-0.0121256	0.0680378	-0.0149433	0.0402707	-0.0744564	0.002281	0.0688049	-0.0226016	-0.0322515	-0.0335163	0.02199	-0.0435157	0.0808077	-0.00584432	0	0	0.00258602	-0.00276904	0.00165666
3.04703e-05	2010-11-19 11:30:00	0.147982	0.147952	-3.04703e-05	0.00918989	-0.00133994	0.0977707	-0.0121102	0.0712076	-0.0154283	0.041019	-0.0753782	0.00227426	0.0697659	-0.0234403	-0.033508	-0.0347797	0.0223668	-0.0442021	0.0818314	-0.00588134	0	0	0.00236942	-0.00377501	3.04703e-05
0.00117512	2010-11-19 12:00:00	0.155063	0.153888	-0.00117512	0.00918989	-0.00139427	0.102308	-0.0122892	0.0743956	-0.0159992	0.0417643	-0.0763408	0.00226693	0.0727662	-0.0243084	-0.0348284	-0.0358649	0.0228312	-0.0449154	0.0828705	-0.00591739	0	0	0.00205742	-0.00470373	0.00117512
0.00260641	2010-11-19 12:30:00	0.16356	0.160953	-0.00260641	0.00918989	-0.00142846	0.107513	-0.0126319	0.0773028	-0.0166503	0.0425126	-0.0773194	0.00225892	0.076667	-0.0253341	-0.0360968	-0.0369499	0.0233712	-0.0456106	0.0839236	-0.00595124	0	0	0.0016824	-0.00549524	0.00260641
9.27702e-05	2010-11-19 13:00:00	0.166392	0.166299	-9.27702e-05	0.00918989	-0.00146188	0.112699	-0.0130572	0.080167	-0.0173402	0.0432289	-0.0783167	0.00225063	0.0789177	-0.0263315	-0.0375636	-0.0378367	0.023949	-0.0463479	0.0849519	-0.00598289	0	0	0.00127965	-0.00609607	9.27702e-05
-0.00137582	2010-11-19 13:30:00	0.17064	0.172016	0.00137582	0.00918989	-0.00146248	0.117089	-0.0136453	0.082445	-0.018062	0.0439195	-0.0792945	0.00224068	0.0820312	-0.0270713	-0.0387472	-0.0384974	0.0245545	-0.0470422	0.0859599	-0.00601367	0	0	0.000885048	-0.00646249	-0.00137582
0.00237262	2010-11-19 14:00:00	0.177721	0.175348	-0.00237262	0.00918989	-0.00148913	0.120573	-0.0142983	0.0842221	-0.0188045	0.0445936	-0.08027	0.0022299	0.0834529	-0.0276535	-0.0396753	-0.0390099	0.0251732	-0.0477594	0.0869476	-0.00604323	0	0	0.000532601	-0.00656307	0.00237262
0.00439702	2010-11-19 14:30:00	0.181969	0.177572	-0.00439702	0.00918989	-0.00147585	0.122892	-0.0149539	0.0854434	-0.0195287	0.0452676	-0.0812352	0.00221839	0.0843384	-0.0279419	-0.0402987	-0.0393942	0.0257953	-0.0484632	0.0879207	-0.00607336	0	0	0.000252189	-0.00638059	0.00439702
0.00244113	2010-11-19 15:00:00	0.181261	0.17882	-0.00244113	0.00918989	-0.00147585	0.12434	-0.0156932	0.0861945	-0.0202028	0.045945	-0.0821848	0.00220559	0.0848557	-0.0281538	-0.0406649	-0.0396806	0.0264219	-0.0492054	0.088876	-0.00610243	0	0	6.75616e-05	-0.00591309	0.00244113
0.00233766	2010-11-19 15:30:00	0.181969	0.179631	-0.00233766	0.00918989	-0.00147602	0.125085	-0.0163479	0.0864876	-0.0208206	0.0466351	-0.0831392	0.00219277	0.0852995	-0.0282651	-0.0409144	-0.0399343	0.0270215	-0.0499222	0.0898492	-0.00613034	0	0	-5.28285e-06	-0.00517408	0.00233766
0.00574855	2010-11-19 16:00:00	0.185509	0.179761	-0.00574855	0.00918989	-0.00144894	0.125325	-0.0168802	0.0864386	-0.0213618	0.0473737	-0.0841026	0.00217933	0.0854335	-0.028456	-0.041164	-0.0402583	0.0275514	-0.0506198	0.0908697	-0.00615804	0	0	4.07875e-05	-0.00419191	0.00574855
0.00647088	2010-11-19 16:30:00	0.186925	0.180454	-0.00647088	0.00918989	-0.00145554	0.125339	-0.017288	0.086237	-0.0218009	0.048093	-0.0851014	0.00216602	0.0863568	-0.0287033	-0.0414952	-0.040625	0.0280364	-0.0513832	0.0918779	-0.00618403	0	0	0.000203476	-0.00300838	0.00647088
0.00689222	2010-11-19 17:00:00	0.188341	0.181449	-0.00689222	0.00918989	-0.001442	0.12475	-0.017554	0.0858583	-0.0221354	0.0488314	-0.0860966	0.00215241	0.0876823	-0.0288872	-0.0417266	-0.0409967	0.0285137	-0.052142	0.0928671	-0.00620954	0	0	0.000471107	-0.00167659	0.00689222
0.00162995	2010-11-19 17:30:00	0.181969	0.180339	-0.00162995	0.00918989	-0.00142203	0.124111	-0.0176964	0.0853269	-0.0223427	0.0496279	-0.0870961	0.00213912	0.0870101	-0.0291944	-0.0421843	-0.0412505	0.0288973	-0.0529387	0.0938301	-0.00623377	0	0	0.000823285	-0.000258154	0.00162995
-0.00342526	2010-11-19 18:00:00	0.178429	0.181854	0.00342526	0.00918989	-0.00139504	0.123047	-0.0177699	0.0844229	-0.0224453	0.0504183	-0.0880767	0.00212624	0.0892022	-0.029435	-0.0425744	-0.041336	0.0292362	-0.0536971	0.0947839	-0.00625591	0	0	0.00123215	0.00118007	-0.00342526
-0.00202969	2010-11-19 18:30:00	0.179845	0.181874	0.00202969	0.00918989	-0.00136771	0.122442	-0.0177997	0.0834275	-0.0224345	0.0512343	-0.089037	0.00211473	0.089644	-0.0298021	-0.0429409	-0.0414867	0.0294713	-0.0544388	0.0957003	-0.00627546	0	0	0.00166412	0.00256957	-0.00202969
-0.00355454	2010-11-19 19:00:00	0.178429	0.181983	0.00355454	0.00918989	-0.00136745	0.121119	-0.0177214	0.0825235	-0.0223574	0.0520602	-0.0899841	0.00210351	0.0904691	-0.0299226	-0.0432806	-0.0414968	0.0296247	-0.0551967	0.096589	-0.00629446	0	0	0.00208213	0.00384398	-0.00355454
4.76373e-05	2010-11-19 19:30:00	0.181261	0.181213	-4.76373e-05	0.00918989	-0.00135391	0.119144	-0.0176532	0.0815952	-0.0222358	0.052831	-0.0909037	0.00209316	0.0906409	-0.0298354	-0.0432273	-0.0414264	0.0297683	-0.0559539	0.0974612	-0.00631129	0	0	0.00244808	0.00494282	4.76373e-05
-0.000957022	2010-11-19 20:00:00	0.177721	0.178678	0.000957022	0.00918989	-0.00134722	0.117155	-0.0175479	0.0808563	-0.0220961	0.0536282	-0.091794	0.00208371	0.0890851	-0.0296997	-0.0431405	-0.0414113	0.0298749	-0.0566869	0.0983145	-0.00632628	0	0	0.00272546	0.00581501	-0.000957022
-0.00181469	2010-11-19 20:30:00	0.176305	0.178119	0.00181469	0.00918989	-0.00137413	0.11555	-0.0174091	0.0805205	-0.0219702	0.0543764	-0.0926605	0.00207526	0.0892022	-0.029531	-0.0429418	-0.0415243	0.0299747	-0.057464	0.0991406	-0.00633973	0	0	0.00288196	0.00642193	-0.00181469
-0.00143522	2010-11-19 21:00:00	0.176305	0.17774	0.00143522	0.00918989	-0.00142117	0.114868	-0.0172554	0.0808139	-0.0219352	0.0551186	-0.0935118	0.00206784	0.0887982	-0.0294811	-0.0427521	-0.0418683	0.0300997	-0.0582276	0.0999551	-0.00635084	0	0	0.00289188	0.00673981	-0.00143522
-0.00182327	2010-11-19 21:30:00	0.176305	0.178128	0.00182327	0.00918989	-0.00144842	0.115046	-0.0170077	0.0818951	-0.0219571	0.0558347	-0.0943447	0.00206146	0.088547	-0.0295597	-0.0428898	-0.0424233	0.0302612	-0.0589472	0.100731	-0.00635994	0	0	0.0027381	0.00676134	-0.00182327
-0.00391319	2010-11-19 22:00:00	0.177013	0.180926	0.00391319	0.00918989	-0.00152272	0.116576	-0.0167631	0.0836176	-0.0220368	0.0565637	-0.0951398	0.00205608	0.0898366	-0.0298737	-0.0432094	-0.0431139	0.0304284	-0.0597147	0.101488	-0.00636657	0	0	0.00241362	0.00649619	-0.00391319
-0.00410961	2010-11-19 22:30:00	0.180553	0.184663	0.00410961	0.00918989	-0.00157036	0.119173	-0.0165197	0.0859508	-0.0222751	0.0572351	-0.0959124	0.00205203	0.0914718	-0.030392	-0.0437618	-0.0439403	0.0306838	-0.0604514	0.102209	-0.00637246	0	0	0.00192241	0.00597059	-0.00410961
-0.00208603	2010-11-19 23:00:00	0.186925	0.189011	0.00208603	0.00918989	-0.00163129	0.123107	-0.0163589	0.0886992	-0.0226148	0.0578993	-0.0966437	0.00204831	0.0929898	-0.0310698	-0.0446957	-0.0447566	0.0309508	-0.0611212	0.10289	-0.00637607	0	0	0.00127953	0.00522576	-0.00208603
-0.00103669	2010-11-19 23:30:00	0.194006	0.195042	0.00103669	0.00918989	-0.00167859	0.127644	-0.0163602	0.0916553	-0.0231074	0.0585799	-0.097329	0.00204492	0.0958352	-0.0317728	-0.0456819	-0.0454801	0.0312387	-0.0617466	0.103564	-0.00637839	0	0	0.000510563	0.0043153	-0.00103669
-0.00590967	2010-11-20	0.194714	0.200624	0.00590967	0.00918989	-0.00171929	0.132846	-0.0165008	0.0946052	-0.0237103	0.0592734	-0.0980044	0.00204229	0.0979102	-0.0325406	-0.0466838	-0.0461056	0.0315202	-0.0622927	0.104221	-0.00637913	0	0	-0.000349763	0.00330171	-0.00590967
-0.00402764	2010-11-20 00:30:00	0.201794	0.205822	0.00402764	0.00918989	-0.00176651	0.137381	-0.0167874	0.0974572	-0.0243852	0.0599736	-0.0986548	0.0020411	0.100121	-0.033054	-0.0475632	-0.0465377	0.0318094	-0.062807	0.104791	-0.00637879	0	0	-0.00125954	0.00225226	-0.00402764
-5.19927e-05	2010-11-20 01:00:00	0.208875	0.208927	5.19927e-05	0.00918989	-0.0017869	0.141517	-0.017284	0.0999245	-0.0251566	0.0606252	-0.0992493	0.0020399	0.10064	-0.0334243	-0.0481684	-0.0468216	0.0321453	-0.0632894	0.105341	-0.00637788	0	0	-0.00217221	0.0012344	-5.19927e-05
-0.000234063	2010-11-20 01:30:00	0.211707	0.211941	0.000234063	0.00918989	-0.00180738	0.145112	-0.0178851	0.102123	-0.025936	0.061283	-0.0998249	0.00204077	0.10139	-0.0335763	-0.0485688	-0.0470526	0.0324879	-0.063764	0.105832	-0.00637392	0	0	-0.00303944	0.000311112	-0.000234063
-0.000104115	2010-11-20 02:00:00	0.213831	0.213935	0.000104115	0.00918989	-0.00183446	0.148135	-0.018546	0.104169	-0.0267311	0.0619604	-0.100347	0.00204201	0.101467	-0.033673	-0.0487308	-0.0473892	0.0328292	-0.0642692	0.106309	-0.00636878	0	0	-0.00381416	-0.000463455	-0.000104115
-0.00122735	2010-11-20 02:30:00	0.214539	0.215767	0.00122735	0.00918989	-0.00187508	0.150697	-0.0192302	0.105916	-0.0275105	0.0626251	-0.100847	0.00204442	0.101601	-0.0336801	-0.0488198	-0.0476379	0.0332059	-0.0648278	0.10678	-0.00636267	0	0	-0.00445362	-0.00104782	-0.00122735
-0.0011606	2010-11-20 03:00:00	0.215955	0.217116	0.0011606	0.00918989	-0.00186857	0.152926	-0.0198324	0.107339	-0.0282404	0.0633053	-0.101346	0.0020475	0.101371	-0.0337644	-0.0489607	-0.047869	0.0336386	-0.0653469	0.107222	-0.00635575	0	0	-0.00492209	-0.00141602	-0.0011606
-0.000728034	2010-11-20 03:30:00	0.218788	0.219516	0.000728034	0.00918989	-0.00187533	0.15555	-0.0203838	0.108371	-0.0288455	0.0640148	-0.10181	0.00205232	0.102121	-0.0341471	-0.0493882	-0.0481051	0.0340148	-0.0658245	0.107683	-0.00634842	0	0	-0.00519319	-0.00155945	-0.000728034
-0.00331317	2010-11-20 04:00:00	0.220204	0.223517	0.00331317	0.00918989	-0.00188844	0.157506	-0.0208377	0.109006	-0.0293736	0.0647088	-0.102287	0.00205852	0.104947	-0.0345156	-0.0497776	-0.0483036	0.0343402	-0.0663265	0.108149	-0.00634013	0	0	-0.00525162	-0.00148727	-0.00331317
-0.00343191	2010-11-20 04:30:00	0.220912	0.224344	0.00343191	0.00918989	-0.00184149	0.158791	-0.0212336	0.109195	-0.0298039	0.0654114	-0.102756	0.00206494	0.10483	-0.0347983	-0.0501692	-0.0483689	0.0346098	-0.066751	0.108625	-0.00633176	0	0	-0.00509412	-0.00122561	-0.00343191
-0.00171161	2010-11-20 05:00:00	0.223036	0.224748	0.00171161	0.00918989	-0.00181458	0.158917	-0.0215931	0.108761	-0.0301021	0.0661726	-0.103236	0.00207356	0.104926	-0.0348015	-0.0504693	-0.0481556	0.0347903	-0.0671201	0.109077	-0.00632307	0	0	-0.00472965	-0.000815425	-0.00171161
-0.00366102	2010-11-20 05:30:00	0.220912	0.224573	0.00366102	0.00918989	-0.00177396	0.158104	-0.0219417	0.107668	-0.0302843	0.0669149	-0.103697	0.00208295	0.105062	-0.0347417	-0.0503604	-0.0478441	0.0348899	-0.0674277	0.109534	-0.00631451	0	0	-0.00417878	-0.000309231	-0.00366102
-0.00202341	2010-11-20 06:00:00	0.220912	0.222935	0.00202341	0.00918989	-0.00173335	0.156527	-0.0222222	0.106214	-0.0303047	0.0676276	-0.10416	0.00209363	0.104254	-0.0345826	-0.0501759	-0.0474498	0.0349201	-0.0677076	0.109987	-0.00630328	0	0	-0.00347232	0.000232987	-0.00202341
-0.000494402	2010-11-20 06:30:00	0.220204	0.220698	0.000494402	0.00918989	-0.00169941	0.153884	-0.0224308	0.104486	-0.0302025	0.0683182	-0.104625	0.00210579	0.103561	-0.0342158	-0.0497992	-0.0469978	0.0349072	-0.0679913	0.110399	-0.00628977	0	0	-0.0026493	0.000748461	-0.000494402
-0.000507162	2010-11-20 07:00:00	0.216663	0.217171	0.000507162	0.00918989	-0.00167225	0.150954	-0.0225444	0.102519	-0.0300602	0.06897	-0.105066	0.0021192	0.10187	-0.0338477	-0.0492914	-0.0464854	0.0348559	-0.0682557	0.110769	-0.00627493	0	0	-0.00175442	0.00117649	-0.000507162
-0.00196803	2010-11-20 07:30:00	0.212415	0.214383	0.00196803	0.00918989	-0.00163189	0.147628	-0.0224588	0.100565	-0.0298628	0.0696181	-0.105452	0.00213494	0.101005	-0.0334399	-0.0487335	-0.0459604	0.0347727	-0.068487	0.111128	-0.006259	0	0	-0.000835244	0.00146311	-0.00196803
-0.0033501	2010-11-20 08:00:00	0.208167	0.211517	0.0033501	0.00918989	-0.00161809	0.144622	-0.0222913	0.0987142	-0.0296554	0.0702636	-0.105828	0.00215352	0.0998512	-0.0330948	-0.0481766	-0.0454932	0.0346669	-0.0687032	0.111532	-0.00624201	0	0	6.08602e-05	0.00156522	-0.0033501
-0.00270743	2010-11-20 08:30:00	0.206043	0.20875	0.00270743	0.00918989	-0.00160447	0.141869	-0.0219958	0.0971141	-0.0294888	0.0709373	-0.106226	0.00217447	0.0986598	-0.03275	-0.0476902	-0.045159	0.0345177	-0.0688665	0.11195	-0.00622454	0	0	0.00088958	0.00145387	-0.00270743
-0.00372978	2010-11-20 09:00:00	0.20321	0.20694	0.00372978	0.00918989	-0.00160421	0.139515	-0.0215848	0.0960577	-0.0293949	0.0716562	-0.106626	0.00219791	0.0979668	-0.0324035	-0.0471729	-0.0450082	0.0342872	-0.0690108	0.112353	-0.00620697	0	0	0.00161234	0.00111647	-0.00372978
-0.00226511	2010-11-20 09:30:00	0.202502	0.204768	0.00226511	0.00918989	-0.0016246	0.137509	-0.0211572	0.0955387	-0.0293612	0.0724143	-0.107017	0.00222234	0.0966414	-0.0320747	-0.0466971	-0.0450383	0.0340454	-0.0691543	0.112761	-0.00618718	0	0	0.00219852	0.000557808	-0.00226511
-0.00222167	2010-11-20 10:00:00	0.201086	0.203308	0.00222167	0.00918989	-0.00165828	0.136224	-0.0207206	0.095496	-0.0294879	0.0731724	-0.107394	0.00224779	0.0956992	-0.0318752	-0.0463984	-0.045214	0.0338519	-0.0692564	0.113171	-0.00616646	0	0	0.00262712	-0.000200245	-0.00222167
-0.00192373	2010-11-20 10:30:00	0.201794	0.203718	0.00192373	0.00918989	-0.00167867	0.136227	-0.0203073	0.0960459	-0.0297086	0.0739268	-0.10777	0.0022741	0.0958541	-0.0319638	-0.046394	-0.0455154	0.0336971	-0.069337	0.113556	-0.00614498	0	0	0.00288777	-0.00112017	-0.00192373
-0.00210102	2010-11-20 11:00:00	0.203919	0.20602	0.00210102	0.00918989	-0.00171252	0.137487	-0.0199521	0.0970965	-0.0300364	0.0746949	-0.10812	0.00230182	0.0972381	-0.0323245	-0.0466969	-0.0459574	0.0335846	-0.069369	0.113888	-0.00612256	0	0	0.00298101	-0.00215136	-0.00210102
-0.00288041	2010-11-20 11:30:00	0.206043	0.208923	0.00288041	0.00918989	-0.00175305	0.139604	-0.0196543	0.0985197	-0.0304531	0.0754176	-0.108436	0.00233117	0.0988524	-0.032801	-0.0472715	-0.0464698	0.0335021	-0.0694094	0.114168	-0.00609834	0	0	0.00291794	-0.00323345	-0.00288041
-0.0017513	2010-11-20 12:00:00	0.210291	0.212042	0.0017513	0.00918989	-0.00177336	0.142024	-0.0194355	0.100236	-0.030972	0.0760859	-0.108707	0.00236163	0.100199	-0.0331593	-0.047827	-0.0469797	0.0334965	-0.069458	0.114416	-0.0060735	0	0	0.00271909	-0.00430039	-0.0017513
-0.0010894	2010-11-20 12:30:00	0.213123	0.214213	0.0010894	0.00918989	-0.00181398	0.144681	-0.0193829	0.101958	-0.0316156	0.0767023	-0.108932	0.00239344	0.100582	-0.0335132	-0.0483719	-0.0473942	0.0335405	-0.0695372	0.114646	-0.00604768	0	0	0.00241285	-0.00528465	-0.0010894
-0.00304418	2010-11-20 13:00:00	0.214539	0.217583	0.00304418	0.00918989	-0.0018276	0.147276	-0.0194793	0.103522	-0.0323231	0.0773021	-0.109144	0.0024269	0.10214	-0.0337616	-0.0488121	-0.0477157	0.0336476	-0.0696169	0.114869	-0.00602033	0	0	0.00203332	-0.00612158	-0.00304418
-6.04514e-05	2010-11-20 13:30:00	0.219496	0.219556	6.04514e-05	0.00918989	-0.00183446	0.150012	-0.0197013	0.104945	-0.0330919	0.0778989	-0.109353	0.00246149	0.10241	-0.0341329	-0.0492531	-0.0480372	0.0337988	-0.0697046	0.115076	-0.0059919	0	0	0.00161795	-0.00675345	-6.04514e-05
-0.00342759	2010-11-20 14:00:00	0.218788	0.222215	0.00342759	0.00918989	-0.00184132	0.152192	-0.0200302	0.106111	-0.0339222	0.0784605	-0.109539	0.00249619	0.10389	-0.0343916	-0.0496996	-0.0483412	0.0339648	-0.0697911	0.115359	-0.00596316	0	0	0.00120489	-0.00713304	-0.00342759
-0.0030172	2010-11-20 14:30:00	0.220912	0.223929	0.0030172	0.00918989	-0.00185468	0.154036	-0.0203963	0.107033	-0.0347693	0.0789832	-0.109772	0.00253293	0.104447	-0.0345847	-0.0499698	-0.0486727	0.0341889	-0.0698313	0.1157	-0.00593519	0	0	0.000830485	-0.00722647	-0.0030172
-0.0026987	2010-11-20 15:00:00	0.22162	0.224318	0.0026987	0.00918989	-0.00185477	0.155037	-0.0207492	0.10768	-0.0355624	0.0794738	-0.110054	0.00257097	0.104254	-0.0346988	-0.050255	-0.048929	0.0344594	-0.069892	0.116043	-0.0059072	0	0	0.000526757	-0.00701526	-0.0026987
-0.00101203	2010-11-20 15:30:00	0.224452	0.225464	0.00101203	0.00918989	-0.0018414	0.155785	-0.0211385	0.107906	-0.0362885	0.0798966	-0.110339	0.00260899	0.104985	-0.0348462	-0.0504751	-0.0491249	0.0347633	-0.0699602	0.1164	-0.00587915	0	0	0.000319328	-0.00649746	-0.00101203
-0.00182355	2010-11-20 16:00:00	0.224452	0.226276	0.00182355	0.00918989	-0.00182127	0.156325	-0.0214734	0.107839	-0.0369055	0.0802807	-0.110645	0.00264786	0.105697	-0.0351165	-0.050758	-0.0494162	0.0350437	-0.0700214	0.116722	-0.00585023	0	0	0.000225684	-0.00568785	-0.00182355
-0.00200321	2010-11-20 16:30:00	0.22516	0.227163	0.00200321	0.00918989	-0.00182092	0.156404	-0.0217342	0.10757	-0.0373735	0.0806359	-0.110938	0.00268748	0.106658	-0.0353606	-0.051106	-0.0496021	0.0352783	-0.070138	0.116997	-0.00582096	0	0	0.000253997	-0.00461711	-0.00200321
-0.0014712	2010-11-20 17:00:00	0.225868	0.227339	0.0014712	0.00918989	-0.00178082	0.155845	-0.0219464	0.106819	-0.0376872	0.0809106	-0.111214	0.00272906	0.107215	-0.035507	-0.0513563	-0.049675	0.0355096	-0.0702424	0.11725	-0.00579236	0	0	0.000402547	-0.00333028	-0.0014712
-0.00133543	2010-11-20 17:30:00	0.22516	0.226495	0.00133543	0.00918989	-0.00174003	0.15489	-0.0220714	0.105689	-0.0378587	0.0811367	-0.111472	0.00277323	0.107137	-0.0356604	-0.051636	-0.049665	0.0356983	-0.0703706	0.117443	-0.00576338	0	0	0.000659777	-0.00188429	-0.00133543
-0.00333828	2010-11-20 18:00:00	0.223036	0.226374	0.00333828	0.00918989	-0.00171287	0.153439	-0.0221557	0.104339	-0.0378886	0.0813238	-0.111691	0.00281899	0.108023	-0.0357309	-0.0517447	-0.0496575	0.0358353	-0.0705211	0.117581	-0.00573333	0	0	0.00100499	-0.000344968	-0.00333828
-0.00255884	2010-11-20 18:30:00	0.222328	0.224887	0.00255884	0.00918989	-0.00169916	0.151131	-0.0221856	0.10291	-0.0377945	0.0814725	-0.111858	0.00286452	0.108021	-0.0356902	-0.0516779	-0.0496574	0.0359495	-0.0707242	0.117712	-0.0057024	0	0	0.00140967	0.00121652	-0.00255884
-0.00397837	2010-11-20 19:00:00	0.21808	0.222058	0.00397837	0.00918989	-0.00167225	0.148296	-0.0221406	0.101511	-0.0376177	0.0816111	-0.112023	0.00291141	0.10683	-0.0355063	-0.0515936	-0.0495696	0.0360432	-0.0709623	0.117854	-0.00567127	0	0	0.00183929	0.00272752	-0.00397837
-0.0013205	2010-11-20 19:30:00	0.218788	0.220108	0.0013205	0.00918989	-0.00165871	0.145626	-0.0220455	0.0999785	-0.0373351	0.081721	-0.112182	0.00296053	0.106484	-0.0353932	-0.051437	-0.0494791	0.0361178	-0.0711992	0.118027	-0.00564011	0	0	0.00225564	0.00411781	-0.0013205
0.0002121	2010-11-20 20:00:00	0.219496	0.219284	-0.0002121	0.00918989	-0.001645	0.143669	-0.0218541	0.0988121	-0.0369785	0.0818052	-0.112368	0.00301095	0.106754	-0.035434	-0.0513673	-0.0494916	0.03618	-0.0714889	0.118156	-0.00560955	0	0	0.00261932	0.00532354	0.0002121
-0.000981834	2010-11-20 20:30:00	0.21808	0.219061	0.000981834	0.00918989	-0.00164517	0.142142	-0.021555	0.0980243	-0.0365272	0.0818603	-0.112524	0.00306339	0.107119	-0.0354751	-0.051372	-0.0495795	0.0362341	-0.0718071	0.11831	-0.00557835	0	0	0.00289253	0.00629076	-0.000981834
-0.00383027	2010-11-20 21:00:00	0.214539	0.21837	0.00383027	0.00918989	-0.00165845	0.140679	-0.0212194	0.0976458	-0.0360843	0.081867	-0.112694	0.00311718	0.106945	-0.0354428	-0.0513999	-0.0496123	0.0362794	-0.0721409	0.118425	-0.00554649	0	0	0.00304167	0.00697853	-0.00383027
-0.00263375	2010-11-20 21:30:00	0.215247	0.217881	0.00263375	0.00918989	-0.00167208	0.139932	-0.0208564	0.0974932	-0.0356658	0.081822	-0.112828	0.0031715	0.106465	-0.0354414	-0.0514221	-0.0496348	0.036313	-0.0724165	0.118544	-0.00551364	0	0	0.00303986	0.00736134	-0.00263375
-0.00428298	2010-11-20 22:00:00	0.214539	0.218822	0.00428298	0.00918989	-0.00169213	0.13976	-0.0205221	0.097817	-0.0353037	0.0817674	-0.112958	0.00322653	0.107156	-0.0355318	-0.0514857	-0.0497403	0.0363157	-0.0726648	0.118669	-0.0054808	0	0	0.00286899	0.00743064	-0.00428298
-0.00134959	2010-11-20 22:30:00	0.218788	0.220137	0.00134959	0.00918989	-0.00171938	0.140491	-0.0202715	0.0986478	-0.0350313	0.08169	-0.113087	0.00328246	0.107638	-0.0356317	-0.051558	-0.0499688	0.0363167	-0.0729016	0.118783	-0.00544805	0	0	0.00252133	0.00719539	-0.00134959
-0.00442956	2010-11-20 23:00:00	0.216663	0.221093	0.00442956	0.00918989	-0.00177328	0.141465	-0.0200694	0.0999915	-0.0348509	0.0815802	-0.113204	0.00333875	0.10756	-0.0356196	-0.0516168	-0.0501973	0.0363391	-0.073159	0.118852	-0.00541489	0	0	0.0020004	0.00668157	-0.00442956
0.000456659	2010-11-20 23:30:00	0.222328	0.221871	-0.000456659	0.00918989	-0.00182066	0.143216	-0.0199307	0.101653	-0.034789	0.0815095	-0.113283	0.0033965	0.106869	-0.0356926	-0.0517686	-0.0503983	0.0363713	-0.0733937	0.118871	-0.00538105	0	0	0.00132117	0.00593067	0.000456659
-0.00128623	2010-11-21	0.223744	0.22503	0.00128623	0.00918989	-0.00184123	0.145813	-0.0198775	0.103675	-0.0348437	0.0813999	-0.11332	0.00345618	0.108272	-0.0358967	-0.0519793	-0.050898	0.036459	-0.0736152	0.118877	-0.00534725	0	0	0.000509525	0.00499703	-0.00128623
-0.00242173	2010-11-21 00:30:00	0.225868	0.22829	0.00242173	0.00918989	-0.00194191	0.149346	-0.0199123	0.106386	-0.0350136	0.0813029	-0.113335	0.00351636	0.109195	-0.0362507	-0.0523291	-0.0515912	0.0365622	-0.0739324	0.118864	-0.00531341	0	0	-0.00039909	0.00394442	-0.00242173
-0.000210337	2010-11-21 01:00:00	0.231533	0.231743	0.000210337	0.00918989	-0.00199667	0.152784	-0.0200385	0.109232	-0.035258	0.0812381	-0.113324	0.00357779	0.110175	-0.0364686	-0.052704	-0.0521915	0.0367629	-0.0742742	0.118837	-0.00527964	0	0	-0.00136164	0.00284188	-0.000210337
-0.00176021	2010-11-21 01:30:00	0.232949	0.234709	0.00176021	0.00918989	-0.00201724	0.15702	-0.0202533	0.112109	-0.0355689	0.081209	-0.113287	0.00364082	0.110309	-0.0368842	-0.0533338	-0.0528094	0.0370193	-0.0746191	0.1188	-0.00524511	0	0	-0.00233004	0.00175914	-0.00176021
-0.00326007	2010-11-21 02:00:00	0.236489	0.239749	0.00326007	0.00918989	-0.00206445	0.161986	-0.0205829	0.114845	-0.0359285	0.0811992	-0.113236	0.00370505	0.112524	-0.0375946	-0.0541998	-0.0533821	0.0372733	-0.0749786	0.118696	-0.00521014	0	0	-0.00325408	0.000761916	-0.00326007
0.000339453	2010-11-21 02:30:00	0.24711	0.24677	-0.000339453	0.00918989	-0.00208493	0.166951	-0.0210112	0.117288	-0.0363327	0.0812151	-0.11314	0.00376882	0.116597	-0.0382653	-0.0549411	-0.0538694	0.0375769	-0.0753282	0.118509	-0.0051758	0	0	-0.00408457	-9.25374e-05	0.000339453
0.00390347	2010-11-21 03:00:00	0.252774	0.248871	-0.00390347	0.00918989	-0.00209179	0.170989	-0.0214753	0.119432	-0.0367556	0.0812762	-0.112983	0.00383147	0.116308	-0.0387575	-0.0558177	-0.0541334	0.037875	-0.0756222	0.118285	-0.00514227	0	0	-0.00477643	-0.000759388	0.00390347
0.00759984	2010-11-21 03:30:00	0.259146	0.251547	-0.00759984	0.00918989	-0.00207174	0.173692	-0.0220807	0.120512	-0.0371246	0.0813693	-0.112792	0.00389395	0.117424	-0.0389212	-0.0563583	-0.0538799	0.0381431	-0.0758529	0.118012	-0.00510818	0	0	-0.00529158	-0.00120929	0.00759984
0.00222047	2010-11-21 04:00:00	0.255606	0.253386	-0.00222047	0.00918989	-0.00203129	0.175807	-0.0227482	0.120628	-0.0374121	0.081492	-0.112551	0.0039556	0.118058	-0.0390296	-0.0564353	-0.0534555	0.0383653	-0.0760013	0.11766	-0.00507459	0	0	-0.00560142	-0.00143035	0.00222047
0.00126862	2010-11-21 04:30:00	0.25419	0.252921	-0.00126862	0.00918989	-0.0019905	0.176423	-0.0233648	0.120188	-0.0376564	0.0815888	-0.112254	0.00401681	0.117384	-0.0388826	-0.0563834	-0.0529005	0.038533	-0.076068	0.117257	-0.00504168	0	0	-0.00568862	-0.00142885	0.00126862
0.00101207	2010-11-21 05:00:00	0.252066	0.251054	-0.00101207	0.00918989	-0.00196334	0.175305	-0.0240155	0.11904	-0.0377715	0.081692	-0.111906	0.00407885	0.116365	-0.0383819	-0.0558666	-0.0522374	0.0386056	-0.0761016	0.116807	-0.0050089	0	0	-0.00554829	-0.00122862	0.00101207
-0.00129862	2010-11-21 05:30:00	0.245694	0.246992	0.00129862	0.00918989	-0.00192272	0.172645	-0.0244974	0.117501	-0.0377614	0.0818176	-0.111515	0.00414177	0.113865	-0.0376733	-0.0549828	-0.0515868	0.0386255	-0.0761548	0.116336	-0.00497675	0	0	-0.00518826	-0.00086906	-0.00129862
-9.61338e-05	2010-11-21 06:00:00	0.242153	0.242249	9.61338e-05	0.00918989	-0.0019091	0.169461	-0.0248012	0.115436	-0.0376698	0.0819723	-0.111091	0.00420487	0.111078	-0.0369746	-0.0540729	-0.0508057	0.0385882	-0.0762064	0.115825	-0.0049449	0	0	-0.00462856	-0.000402062	-9.61338e-05
-0.00124123	2010-11-21 06:30:00	0.237905	0.239146	0.00124123	0.00918989	-0.00183489	0.166201	-0.0249721	0.113201	-0.0374886	0.0821335	-0.110633	0.0042692	0.109964	-0.0364155	-0.053184	-0.0501877	0.0385438	-0.0761704	0.115232	-0.00491399	0	0	-0.0039001	0.000112098	-0.00124123
0.00180206	2010-11-21 07:00:00	0.237905	0.236103	-0.00180206	0.00918989	-0.00182769	0.16367	-0.0249049	0.111008	-0.037243	0.082336	-0.110096	0.00433471	0.108465	-0.0362036	-0.0526485	-0.0495874	0.0383934	-0.0761263	0.114661	-0.00488401	0	0	-0.00304265	0.000609439	0.00180206
0.000999173	2010-11-21 07:30:00	0.235781	0.234782	-0.000999173	0.00918989	-0.00175383	0.160232	-0.0246357	0.108736	-0.0369472	0.0826421	-0.109563	0.00440135	0.109099	-0.0357826	-0.0520637	-0.0490147	0.0381118	-0.0760088	0.114068	-0.00485388	0	0	-0.0021023	0.00102726	0.000999173
-9.72214e-05	2010-11-21 08:00:00	0.230116	0.230214	9.72214e-05	0.00918989	-0.00172641	0.157256	-0.0242481	0.10658	-0.0366308	0.0829936	-0.10901	0.00446852	0.106233	-0.0354715	-0.0515791	-0.0484923	0.0377537	-0.0758826	0.113423	-0.00482384	0	0	-0.00112847	0.00130901	-9.72214e-05
0.00259597	2010-11-21 08:30:00	0.230116	0.22752	-0.00259597	0.00918989	-0.00171278	0.153341	-0.0237941	0.104516	-0.0362999	0.0833899	-0.108412	0.00453616	0.105697	-0.0348827	-0.0509598	-0.0478945	0.0373485	-0.0757187	0.112733	-0.00479401	0	0	-0.000170854	0.00140869	0.00259597
0.00034543	2010-11-21 09:00:00	0.224452	0.224107	-0.00034543	0.00918989	-0.0016857	0.150143	-0.0233874	0.102562	-0.0359879	0.083838	-0.107779	0.00460431	0.103926	-0.0344469	-0.0501487	-0.0473845	0.0369027	-0.0755247	0.112033	-0.00476497	0	0	0.000723675	0.00129442	0.00034543
-0.00110722	2010-11-21 09:30:00	0.219496	0.220603	0.00110722	0.00918989	-0.00166557	0.147088	-0.0229263	0.101005	-0.0356991	0.0842961	-0.107138	0.00467231	0.102158	-0.0339983	-0.0496267	-0.0469425	0.0364368	-0.0752989	0.111321	-0.00473368	0	0	0.00151388	0.000950961	-0.00110722
-0.00149244	2010-11-21 10:00:00	0.217371	0.218864	0.00149244	0.00918989	-0.00165862	0.144815	-0.0224963	0.0997098	-0.0354793	0.0847447	-0.106486	0.00474068	0.101736	-0.0336542	-0.0490157	-0.0466284	0.0359798	-0.0750898	0.110611	-0.00470201	0	0	0.00216653	0.000380998	-0.00149244
-0.000850143	2010-11-21 10:30:00	0.215955	0.216806	0.000850143	0.00918989	-0.00167216	0.143192	-0.0220106	0.0990077	-0.0353353	0.0851548	-0.105812	0.0048096	0.100582	-0.0334353	-0.0485994	-0.0464751	0.0355652	-0.0748602	0.109913	-0.00467122	0	0	0.00265824	-0.000394914	-0.000850143
-0.00118047	2010-11-21 11:00:00	0.214539	0.21572	0.00118047	0.00918989	-0.00168553	0.141762	-0.0214897	0.0987024	-0.0353047	0.0855097	-0.105116	0.00487964	0.100312	-0.033166	-0.0482634	-0.0463796	0.0352476	-0.0746077	0.109131	-0.00463964	0	0	0.00297657	-0.00133968	-0.00118047
-0.00186543	2010-11-21 11:30:00	0.212415	0.214281	0.00186543	0.00918989	-0.00169907	0.141397	-0.0211004	0.0987391	-0.0354271	0.0858133	-0.104371	0.00494969	0.0991979	-0.0330958	-0.0480712	-0.0463495	0.0349778	-0.0743377	0.108358	-0.00460854	0	0	0.00312048	-0.00240216	-0.00186543
-0.00132973	2010-11-21 12:00:00	0.213831	0.215161	0.00132973	0.00918989	-0.00171938	0.14167	-0.0207045	0.0989834	-0.0356471	0.0861099	-0.10361	0.00502052	0.0999286	-0.0330955	-0.0480163	-0.0462265	0.0347482	-0.0740551	0.107584	-0.00457803	0	0	0.00309989	-0.0035206	-0.00132973
-0.00277705	2010-11-21 12:30:00	0.213123	0.2159	0.00277705	0.00918989	-0.00171269	0.142641	-0.0204276	0.0992705	-0.0360652	0.0864419	-0.10282	0.00509159	0.10014	-0.0332124	-0.0480602	-0.0459779	0.0345191	-0.0736662	0.10679	-0.00454855	0	0	0.00293472	-0.0046268	-0.00277705
-0.0020127	2010-11-21 13:00:00	0.214539	0.216552	0.0020127	0.00918989	-0.00168587	0.143787	-0.0202321	0.0994292	-0.0366004	0.086736	-0.102023	0.00516175	0.100236	-0.033296	-0.048215	-0.0455937	0.0342907	-0.0730778	0.105964	-0.00452106	0	0	0.00265321	-0.00565059	-0.0020127
-0.00229229	2010-11-21 13:30:00	0.215247	0.21754	0.00229229	0.00918989	-0.00167893	0.144597	-0.0201245	0.0992948	-0.0372051	0.0869843	-0.101182	0.00523158	0.100774	-0.0331897	-0.0480988	-0.0450387	0.0340361	-0.0724585	0.105139	-0.00449594	0	0	0.00228973	-0.00652442	-0.00229229
-0.00431885	2010-11-21 14:00:00	0.211707	0.216026	0.00431885	0.00918989	-0.00165185	0.144499	-0.020115	0.0987205	-0.0379113	0.0872076	-0.100329	0.00530105	0.0993131	-0.0327798	-0.0476361	-0.0442927	0.0337574	-0.071748	0.104278	-0.00447164	0	0	0.00188236	-0.0071877	-0.00431885
-0.00175471	2010-11-21 14:30:00	0.210999	0.212754	0.00175471	0.00918989	-0.00161124	0.143478	-0.0201976	0.0977188	-0.0386376	0.0873624	-0.0994662	0.00536964	0.0968321	-0.0321147	-0.0469431	-0.0434288	0.0334942	-0.0709488	0.103226	-0.00444893	0	0	0.00147016	-0.00759061	-0.00175471
-0.00110477	2010-11-21 15:00:00	0.208167	0.209272	0.00110477	0.00918989	-0.00157748	0.141773	-0.0203531	0.0962835	-0.0393662	0.0874982	-0.0984746	0.00543776	0.0947382	-0.0314515	-0.0460172	-0.0425546	0.0331714	-0.0701347	0.102143	-0.00442755	0	0	0.00109053	-0.00769718	-0.00110477
-0.000842758	2010-11-21 15:30:00	0.205335	0.206177	0.000842758	0.00918989	-0.00154363	0.139465	-0.0204613	0.0945733	-0.0400297	0.0875855	-0.0974634	0.00550494	0.0933919	-0.0307467	-0.0449405	-0.0417884	0.0328401	-0.0693147	0.101035	-0.00440926	0	0	0.000776669	-0.00748751	-0.000842758
0.000920837	2010-11-21 16:00:00	0.201794	0.200874	-0.000920837	0.00918989	-0.0015031	0.13668	-0.020484	0.0926799	-0.0406003	0.0876247	-0.0964521	0.00557066	0.0903162	-0.0301036	-0.0440356	-0.0410551	0.0324863	-0.068543	0.0998973	-0.00439105	0	0	0.000555399	-0.0069589	0.000920837
-0.000378413	2010-11-21 16:30:00	0.196838	0.197216	0.000378413	0.00918989	-0.0014492	0.133736	-0.0204181	0.0903284	-0.0410513	0.0876087	-0.0954097	0.00563567	0.0889133	-0.0294864	-0.0431838	-0.0402413	0.0321406	-0.0677886	0.0987475	-0.00437504	0	0	0.000445366	-0.00612608	-0.000378413
-0.00114454	2010-11-21 17:00:00	0.19259	0.193734	0.00114454	0.00918989	-0.0013881	0.130855	-0.0202135	0.0878244	-0.0413757	0.0875703	-0.0943657	0.00569944	0.0876634	-0.0290871	-0.042426	-0.0396032	0.031743	-0.0670065	0.097579	-0.00436029	0	0	0.000455836	-0.00502034	-0.00114454
-0.000337362	2010-11-21 17:30:00	0.189757	0.190095	0.000337362	0.00918989	-0.0013474	0.127511	-0.0199078	0.0852164	-0.0415679	0.0874834	-0.0933022	0.00576216	0.086606	-0.0287207	-0.0418474	-0.0389703	0.0312625	-0.0662527	0.0964294	-0.00434767	0	0	0.000586085	-0.0036878	-0.000337362
-0.00236078	2010-11-21 18:00:00	0.184093	0.186454	0.00236078	0.00918989	-0.00129333	0.123277	-0.0195651	0.0823764	-0.0416537	0.0873322	-0.0922518	0.00582496	0.0858168	-0.0281595	-0.0410846	-0.0382695	0.0307693	-0.0654387	0.0952825	-0.00433757	0	0	0.000825434	-0.00218682	-0.00236078
-0.00107861	2010-11-21 18:30:00	0.179137	0.180215	0.00107861	0.00918989	-0.0012258	0.118852	-0.019165	0.0793715	-0.0415369	0.0871293	-0.0912101	0.00588671	0.0826259	-0.027673	-0.0404322	-0.0375511	0.0302207	-0.0646378	0.0941313	-0.00432903	0	0	0.00115395	-0.000584846	-0.00107861
2.37557e-06	2010-11-21 19:00:00	0.177013	0.17701	-2.37557e-06	0.00918989	-0.0011983	0.114318	-0.0187415	0.0764583	-0.0412566	0.0868782	-0.0901748	0.00594715	0.0822426	-0.0271348	-0.039705	-0.0368729	0.0296371	-0.0638208	0.0929787	-0.00432354	0	0	0.00154371	0.00104529	2.37557e-06
-0.000240849	2010-11-21 19:30:00	0.172764	0.173005	0.000240849	0.00918989	-0.00117122	0.109893	-0.0182791	0.0738322	-0.0408179	0.0864442	-0.0891288	0.00600666	0.0807812	-0.0266876	-0.0388764	-0.0362977	0.0290738	-0.0630468	0.0918208	-0.00432065	0	0	0.00196069	0.00262927	-0.000240849
5.05231e-05	2010-11-21 20:00:00	0.168516	0.168465	-5.05231e-05	0.00918989	-0.00113094	0.105549	-0.0177229	0.0715176	-0.0402714	0.0858545	-0.0880723	0.00606503	0.078608	-0.026125	-0.03822	-0.0358781	0.0285693	-0.0622796	0.0906695	-0.0043198	0	0	0.00236696	0.00409536	5.05231e-05
-0.000292755	2010-11-21 20:30:00	0.164976	0.165268	0.000292755	0.00918989	-0.00113051	0.101924	-0.0171361	0.0694533	-0.0396442	0.0851682	-0.0869783	0.00612227	0.077224	-0.0256481	-0.03754	-0.0355366	0.0280632	-0.0615707	0.0895266	-0.00431959	0	0	0.00272323	0.00537822	-0.000292755
0.00233938	2010-11-21 21:00:00	0.165684	0.163344	-0.00233938	0.00918989	-0.00111021	0.0992199	-0.0165051	0.0676945	-0.0389687	0.0843336	-0.0858789	0.00617964	0.0763215	-0.025309	-0.0369083	-0.0351221	0.0276545	-0.0608795	0.0883377	-0.00431912	0	0	0.0029916	0.00642249	0.00233938
0.000242063	2010-11-21 21:30:00	0.162143	0.161901	-0.000242063	0.00918989	-0.0010833	0.0972311	-0.0158412	0.0663937	-0.0382751	0.0833955	-0.0847341	0.00623616	0.0755888	-0.0251577	-0.0366201	-0.0348181	0.0273119	-0.0601152	0.0871953	-0.00432013	0	0	0.00313813	0.00718577	0.000242063
0.00119655	2010-11-21 22:00:00	0.161436	0.160239	-0.00119655	0.00918989	-0.00108313	0.0954169	-0.0152521	0.065435	-0.0376386	0.0823799	-0.0836226	0.00629204	0.0755531	-0.02523	-0.0365962	-0.0346423	0.0269135	-0.0593854	0.0860562	-0.00432346	0	0	0.00313537	0.007641	0.00119655
-5.46927e-05	2010-11-21 22:30:00	0.160727	0.160782	5.46927e-05	0.00918989	-0.00109649	0.0938427	-0.0147211	0.0649037	-0.0370936	0.0813285	-0.0825073	0.00634754	0.0771862	-0.0250312	-0.0362424	-0.0345191	0.0265377	-0.0586556	0.0848984	-0.00432806	0	0	0.00296441	0.00777792	-5.46927e-05
0.00141896	2010-11-21 23:00:00	0.157895	0.156476	-0.00141896	0.00918989	-0.00112357	0.0925549	-0.014254	0.0648489	-0.0366219	0.0802769	-0.0813748	0.0064031	0.073763	-0.0247187	-0.0359685	-0.0344062	0.0262072	-0.0579275	0.0837416	-0.00433435	0	0	0.00261652	0.00760364	0.00141896
0.00117967	2010-11-21 23:30:00	0.156479	0.155299	-0.00117967	0.00918989	-0.0011372	0.0920801	-0.0139299	0.0651361	-0.0362442	0.0791805	-0.0802415	0.00645883	0.0728606	-0.0243938	-0.0357386	-0.0342103	0.0259532	-0.0571836	0.082626	-0.00434299	0	0	0.00209405	0.00714215	0.00117967
5.68299e-05	2010-11-22	0.157187	0.15713	-5.68299e-05	0.00918989	-0.00117756	0.0929258	-0.0136626	0.0658874	-0.0359159	0.0780515	-0.0791359	0.00651493	0.0740916	-0.0244313	-0.0354083	-0.0341047	0.0257259	-0.0564416	0.0815301	-0.00435238	0	0	0.00141078	0.00643289	5.68299e-05
0.00241689	2010-11-22 00:30:00	0.160019	0.157603	-0.00241689	0.00918989	-0.00120472	0.0944071	-0.0134084	0.0668218	-0.0356785	0.0769004	-0.0780419	0.00657109	0.0738424	-0.0245295	-0.035445	-0.0338812	0.0255348	-0.055689	0.0804562	-0.00436255	0	0	0.00059138	0.00552827	0.00241689
0.00174635	2010-11-22 01:00:00	0.160727	0.158981	-0.00174635	0.00918989	-0.00119795	0.0965241	-0.0132333	0.0680067	-0.0354485	0.0756877	-0.0769704	0.00662718	0.0738027	-0.0245366	-0.0355896	-0.0335221	0.0253721	-0.0549233	0.0794052	-0.00437358	0	0	-0.000329768	0.00449042	0.00174635
0.00148466	2010-11-22 01:30:00	0.162143	0.160659	-0.00148466	0.00918989	-0.00121852	0.0986549	-0.0131365	0.0693076	-0.0352694	0.0744876	-0.0759156	0.00668263	0.0740727	-0.0245316	-0.0355337	-0.0331278	0.0251621	-0.0541887	0.0783314	-0.00438501	0	0	-0.00131045	0.00338721	0.00148466
0.00135195	2010-11-22 02:00:00	0.16356	0.162208	-0.00135195	0.00918989	-0.00125228	0.100232	-0.0131748	0.0705413	-0.0351071	0.0732748	-0.074855	0.00673708	0.0741105	-0.0240976	-0.0350306	-0.0327058	0.0249613	-0.0534821	0.0772801	-0.00439847	0	0	-0.00230305	0.00228786	0.00135195
0.00309084	2010-11-22 02:30:00	0.162852	0.159761	-0.00309084	0.00918989	-0.00126582	0.101743	-0.013325	0.071775	-0.0349166	0.0721263	-0.0738009	0.00679048	0.0699377	-0.0235572	-0.0344687	-0.0322261	0.0247518	-0.0528499	0.0762674	-0.00441152	0	0	-0.00325742	0.00125841	0.00309084
0.00165837	2010-11-22 03:00:00	0.162852	0.161193	-0.00165837	0.00918989	-0.00127944	0.10332	-0.013587	0.072636	-0.0347142	0.0709874	-0.0727725	0.00684311	0.0694185	-0.0229485	-0.0337702	-0.0315932	0.0245599	-0.0522361	0.075331	-0.00442467	0	0	-0.00412392	0.000357299	0.00165837
0.00300755	2010-11-22 03:30:00	0.164976	0.161968	-0.00300755	0.00918989	-0.00125931	0.105372	-0.0138842	0.0731979	-0.0344786	0.0698551	-0.0717978	0.00689487	0.0684008	-0.0227512	-0.0331094	-0.0311159	0.0243026	-0.0516014	0.0744159	-0.00443755	0	0	-0.00485655	-0.000368522	0.00300755
0.00276064	2010-11-22 04:00:00	0.165684	0.162923	-0.00276064	0.00918989	-0.00124577	0.107008	-0.0141085	0.073387	-0.0342048	0.0687296	-0.0708551	0.00694602	0.0680931	-0.0225669	-0.0328264	-0.0305207	0.024048	-0.0509598	0.0735619	-0.00445038	0	0	-0.00541581	-0.000886781	0.00276064
0.0020436	2010-11-22 04:30:00	0.164976	0.162932	-0.0020436	0.00918989	-0.00119855	0.107421	-0.0143663	0.0730265	-0.0338068	0.06761	-0.0699698	0.00699601	0.067689	-0.0222764	-0.0324069	-0.0298752	0.0238132	-0.0502587	0.0727611	-0.00446226	0	0	-0.00577127	-0.00118203	0.0020436
0.00134109	2010-11-22 05:00:00	0.162143	0.160802	-0.00134109	0.00918989	-0.00117139	0.107003	-0.0146097	0.0720675	-0.0333048	0.0665069	-0.0691246	0.00704598	0.0659387	-0.0218895	-0.031926	-0.0291769	0.0234815	-0.0495971	0.0720025	-0.0044738	0	0	-0.00590352	-0.00125661	0.00134109
0.00317038	2010-11-22 05:30:00	0.161436	0.158265	-0.00317038	0.00918989	-0.00112409	0.105028	-0.0148274	0.0706382	-0.0327069	0.0654292	-0.0683374	0.00709483	0.0647284	-0.0212496	-0.0311447	-0.0284812	0.0230948	-0.0489273	0.0712793	-0.0044833	0	0	-0.00580538	-0.00113032	0.00317038
0.00136001	2010-11-22 06:00:00	0.155063	0.153703	-0.00136001	0.00918989	-0.00109024	0.102576	-0.0150768	0.0685921	-0.0319862	0.0643712	-0.0675815	0.00714237	0.0620359	-0.0205948	-0.0302086	-0.0278055	0.0226697	-0.048282	0.0705644	-0.00449143	0	0	-0.00548241	-0.000838776	0.00136001
0.00307685	2010-11-22 06:30:00	0.152231	0.149154	-0.00307685	0.00918989	-0.00101595	0.0993291	-0.0151975	0.0661185	-0.0311622	0.063329	-0.0668497	0.00718871	0.0599798	-0.0199074	-0.0293379	-0.0271123	0.0222428	-0.0476615	0.0699045	-0.00450091	0	0	-0.00495254	-0.000430643	0.00307685
0.0031885	2010-11-22 07:00:00	0.147982	0.144794	-0.0031885	0.00918989	-0.000968303	0.0962082	-0.0151825	0.0633395	-0.0303164	0.0623223	-0.0661743	0.00723449	0.0583843	-0.0195198	-0.028595	-0.0263964	0.0217734	-0.0470337	0.0692466	-0.00450974	0	0	-0.00424486	3.62091e-05	0.0031885
0.00420368	2010-11-22 07:30:00	0.14515	0.140947	-0.00420368	0.00918989	-0.000900865	0.0920369	-0.0150011	0.0605057	-0.0294598	0.0613288	-0.0655093	0.0072803	0.0583843	-0.0192186	-0.0280468	-0.0258362	0.0213408	-0.0463582	0.0686269	-0.00451745	0	0	-0.00339778	0.000499205	0.00420368
0.001584	2010-11-22 08:00:00	0.137362	0.135778	-0.001584	0.00918989	-0.000880126	0.0875164	-0.0146883	0.0577635	-0.0285864	0.0604187	-0.0648806	0.00732545	0.0572307	-0.0189135	-0.0275343	-0.0253414	0.0208848	-0.0457037	0.0680616	-0.00452432	0	0	-0.00245655	0.000895949	0.001584
0.00277989	2010-11-22 08:30:00	0.133113	0.130334	-0.00277989	0.00918989	-0.000853134	0.0823766	-0.0142911	0.0550762	-0.0277613	0.059589	-0.064292	0.00736987	0.0557693	-0.0183335	-0.0268714	-0.0247537	0.0204475	-0.0450315	0.0675349	-0.00453076	0	0	-0.00147037	0.00116912	0.00277989
0.00170189	2010-11-22 09:00:00	0.126741	0.125039	-0.00170189	0.00918989	-0.0008192	0.0781942	-0.0138293	0.0525906	-0.0269587	0.0588529	-0.0637483	0.00741552	0.0532883	-0.0178042	-0.0261667	-0.0242111	0.0200042	-0.0442725	0.067068	-0.00453626	0	0	-0.000489278	0.00127096	0.00170189
0.00185889	2010-11-22 09:30:00	0.123909	0.12205	-0.00185889	0.00918989	-0.000798979	0.0748686	-0.0132826	0.050673	-0.0261787	0.0582202	-0.0632256	0.007463	0.0523292	-0.0174197	-0.0255612	-0.0238242	0.0195255	-0.0435925	0.0665994	-0.00454142	0	0	0.000438903	0.00116711	0.00185889
0.00120539	2010-11-22 10:00:00	0.121785	0.120579	-0.00120539	0.00918989	-0.000812173	0.0721977	-0.012669	0.0493418	-0.0254588	0.0576394	-0.0627009	0.00751087	0.0522329	-0.0171139	-0.0249367	-0.0236884	0.0190719	-0.0429695	0.0661827	-0.00454919	0	0	0.0012715	0.000839324	0.00120539
0.00126979	2010-11-22 10:30:00	0.118953	0.117683	-0.00126979	0.00918989	-0.000825712	0.0700179	-0.0120074	0.0487373	-0.0248424	0.057094	-0.0622167	0.00755969	0.0503485	-0.0168333	-0.0245698	-0.0237537	0.0186805	-0.0423502	0.0657509	-0.00455728	0	0	0.00197344	0.000287117	0.00126979
0.000855735	2010-11-22 11:00:00	0.117536	0.116681	-0.000855735	0.00918989	-0.000852704	0.0686209	-0.0113681	0.0486214	-0.0243783	0.0565587	-0.0617443	0.00760927	0.0498104	-0.0166296	-0.0243355	-0.0238893	0.0183754	-0.0417721	0.0653828	-0.00456543	0	0	0.00251921	-0.000472039	0.000855735
0.000835904	2010-11-22 11:30:00	0.118244	0.117408	-0.000835904	0.00918989	-0.000879782	0.0686072	-0.0108538	0.048933	-0.0240175	0.0560582	-0.0613091	0.00765902	0.0501956	-0.0167593	-0.0242896	-0.0240927	0.0181766	-0.0412203	0.0650934	-0.00457265	0	0	0.0028941	-0.00140375	0.000835904
0.000261764	2010-11-22 12:00:00	0.119661	0.119399	-0.000261764	0.00918989	-0.000886724	0.0697557	-0.0104041	0.0496171	-0.0238009	0.0556001	-0.0609283	0.00770812	0.0513492	-0.0170952	-0.024618	-0.0243639	0.0180502	-0.0406439	0.0648131	-0.00457936	0	0	0.00309471	-0.002459	0.000261764
0.000683826	2010-11-22 12:30:00	0.122493	0.121809	-0.000683826	0.00918989	-0.000900263	0.0715862	-0.01008	0.0505455	-0.0237051	0.0551548	-0.0605765	0.00775481	0.0527144	-0.0175118	-0.0251345	-0.0246026	0.01792	-0.0400682	0.0645579	-0.0045868	0	0	0.00312877	-0.00357746	0.000683826
0.00123923	2010-11-22 13:00:00	0.125325	0.124086	-0.00123923	0.00918989	-0.000913716	0.0733841	-0.0098642	0.0515716	-0.0237103	0.0547003	-0.0602465	0.00779991	0.0539832	-0.0177475	-0.0255174	-0.0248061	0.017816	-0.0395967	0.0643149	-0.00459441	0	0	0.00301414	-0.00469156	0.00123923
0.000838496	2010-11-22 13:30:00	0.125325	0.124486	-0.000838496	0.00918989	-0.000934025	0.0748628	-0.0097746	0.0525548	-0.0238012	0.0542421	-0.0599312	0.00784409	0.0536357	-0.017853	-0.0257779	-0.0249015	0.0177396	-0.039165	0.0641125	-0.0046028	0	0	0.00277726	-0.00573107	0.000838496
0.000205129	2010-11-22 14:00:00	0.125325	0.12512	-0.000205129	0.00918989	-0.000934197	0.0759131	-0.00985721	0.0533732	-0.0239768	0.0537522	-0.0596528	0.00788724	0.0538094	-0.0177712	-0.0258255	-0.0248941	0.0177382	-0.038757	0.0639134	-0.00461164	0	0	0.00245108	-0.00662772	0.000205129
0.000402942	2010-11-22 14:30:00	0.125325	0.124922	-0.000402942	0.00918989	-0.00094765	0.0771544	-0.0100684	0.0539716	-0.0242118	0.0532136	-0.0593949	0.00793035	0.0532902	-0.0178194	-0.0258175	-0.0249317	0.0177812	-0.0383509	0.0637994	-0.00461965	0	0	0.00207256	-0.0073197	0.000402942
0.001517	2010-11-22 15:00:00	0.127449	0.125932	-0.001517	0.00918989	-0.000940966	0.0782047	-0.0103023	0.0545518	-0.0244868	0.0526942	-0.0591982	0.00797117	0.054002	-0.0178134	-0.0258422	-0.0250146	0.0178217	-0.0379787	0.0637767	-0.00462763	0	0	0.00168009	-0.00775561	0.001517
0.000895316	2010-11-22 15:30:00	0.126741	0.125846	-0.000895316	0.00918989	-0.000954505	0.079206	-0.0105289	0.0549732	-0.0247676	0.0521331	-0.0590653	0.00801172	0.0537131	-0.0178764	-0.0258509	-0.0251477	0.0179105	-0.037665	0.0637879	-0.00463661	0	0	0.00131079	-0.00789773	0.000895316
0.000175183	2010-11-22 16:00:00	0.126033	0.125858	-0.000175183	0.00918989	-0.00094765	0.079588	-0.0107185	0.0551197	-0.0250244	0.0515687	-0.0589526	0.00805052	0.0539435	-0.0178732	-0.0259431	-0.0252281	0.0180449	-0.0373991	0.0638121	-0.00464642	0	0	0.000997984	-0.00772433	0.000175183
0.000232058	2010-11-22 16:30:00	0.126033	0.125801	-0.000232058	0.00918989	-0.000920743	0.0801118	-0.0108877	0.0549486	-0.0252035	0.0510265	-0.0588699	0.00808706	0.0538869	-0.017999	-0.0260449	-0.0252608	0.0181873	-0.0371974	0.0638669	-0.00465821	0	0	0.000769015	-0.00723091	0.000232058
0.0019117	2010-11-22 17:00:00	0.128157	0.126245	-0.0019117	0.00918989	-0.000893924	0.0800791	-0.0110366	0.0543316	-0.0252829	0.0505167	-0.0588191	0.0081227	0.0548668	-0.018145	-0.0262189	-0.0252156	0.0182925	-0.0370296	0.0639451	-0.00467033	0	0	0.000643448	-0.00643049	0.0019117
0.00172303	2010-11-22 17:30:00	0.127449	0.125726	-0.00172303	0.00918989	-0.000853134	0.0795526	-0.0111754	0.0534399	-0.0252647	0.0500199	-0.0587982	0.00815576	0.0551557	-0.0182343	-0.0263445	-0.0252532	0.0183516	-0.0368839	0.0640708	-0.00468181	0	0	0.000631824	-0.00535274	0.00172303
0.00199787	2010-11-22 18:00:00	0.126033	0.124035	-0.00199787	0.00918989	-0.000839509	0.0781177	-0.0112735	0.0523527	-0.0251216	0.0495263	-0.058831	0.00818515	0.0547894	-0.0182318	-0.0264078	-0.0252382	0.0183413	-0.0367743	0.0642522	-0.00469438	0	0	0.000735009	-0.00404224	0.00199787
0.0012178	2010-11-22 18:30:00	0.123909	0.122691	-0.0012178	0.00918989	-0.000812517	0.0757142	-0.0113404	0.0509724	-0.0248088	0.0490362	-0.0589143	0.00821216	0.0550386	-0.0180199	-0.0262171	-0.0252055	0.0183476	-0.0366958	0.064513	-0.00470692	0	0	0.000944185	-0.0025559	0.0012178
0.00242968	2010-11-22 19:00:00	0.121785	0.119355	-0.00242968	0.00918989	-0.000785439	0.0733899	-0.0113601	0.0495554	-0.0244234	0.0485042	-0.0590685	0.00823766	0.0533091	-0.0179307	-0.0260845	-0.0252833	0.0183745	-0.0366635	0.0648311	-0.00471907	0	0	0.00124146	-0.000959779	0.00242968
0.00283555	2010-11-22 19:30:00	0.121077	0.118241	-0.00283555	0.00918989	-0.000778584	0.0709727	-0.0112955	0.0481262	-0.0238888	0.0479524	-0.0592752	0.00825964	0.0538869	-0.0179172	-0.0260605	-0.0253335	0.0184033	-0.0367383	0.065193	-0.00473113	0	0	0.00160107	0.000674611	0.00283555
0.00161541	2010-11-22 20:00:00	0.119661	0.118045	-0.00161541	0.00918989	-0.000751591	0.0690794	-0.0111578	0.0468866	-0.0232678	0.0474268	-0.0595276	0.00827978	0.0547705	-0.0180398	-0.0260401	-0.0255821	0.0184639	-0.0368358	0.0656288	-0.00474318	0	0	0.00199109	0.00227414	0.00161541
0.00101452	2010-11-22 20:30:00	0.117536	0.116522	-0.00101452	0.00918989	-0.000758103	0.0673607	-0.0108695	0.0459766	-0.0225678	0.0468723	-0.0598515	0.00829765	0.0543287	-0.018246	-0.0263572	-0.0258936	0.0185115	-0.036972	0.0661117	-0.004755	0	0	0.00237557	0.00376799	0.00101452
0.00323294	2010-11-22 21:00:00	0.120369	0.117136	-0.00323294	0.00918989	-0.000751419	0.0656746	-0.0105609	0.0452743	-0.0217977	0.0462788	-0.0602609	0.0083125	0.0557524	-0.0183363	-0.026536	-0.0262	0.0185907	-0.0371877	0.0666521	-0.00476702	0	0	0.00271692	0.0050914	0.00323294
0.00245396	2010-11-22 21:30:00	0.118953	0.116499	-0.00245396	0.00918989	-0.000764872	0.064657	-0.0102349	0.0449935	-0.0210189	0.0456598	-0.0607221	0.00832561	0.0555201	-0.0185847	-0.026788	-0.0266395	0.018705	-0.0374466	0.0672582	-0.00477859	0	0	0.00297849	0.00618907	0.00245396
0.00323059	2010-11-22 22:00:00	0.120369	0.117138	-0.00323059	0.00918989	-0.000791864	0.063863	-0.0099108	0.0451463	-0.0202834	0.045037	-0.0612594	0.00833608	0.0565397	-0.018798	-0.0271989	-0.027059	0.0188196	-0.0377435	0.0678963	-0.00479027	0	0	0.0031271	0.00701798	0.00323059
0.00244573	2010-11-22 22:30:00	0.121077	0.118631	-0.00244573	0.00918989	-0.000812259	0.0640403	-0.00967695	0.0456961	-0.0196401	0.0444338	-0.0618281	0.00834521	0.0577122	-0.0191605	-0.0275548	-0.0275688	0.0189631	-0.0380273	0.0686352	-0.00480123	0	0	0.00313536	0.00754966	0.00244573
0.00338524	2010-11-22 23:00:00	0.123909	0.120524	-0.00338524	0.00918989	-0.000859387	0.0649651	-0.00942636	0.0467834	-0.0190938	0.0438369	-0.0624819	0.00835164	0.0587696	-0.0195286	-0.028104	-0.0280862	0.0191324	-0.0383181	0.0694496	-0.00481173	0	0	0.00298379	0.00777158	0.00338524
0.00453002	2010-11-22 23:30:00	0.127449	0.122919	-0.00453002	0.00918989	-0.000886638	0.0666374	-0.00924758	0.0482432	-0.0186591	0.0432853	-0.0631967	0.00835681	0.0597891	-0.0199102	-0.0286475	-0.0286313	0.0193402	-0.0385916	0.0703196	-0.00482173	0	0	0.00266235	0.00768767	0.00453002
0.0032124	2010-11-23	0.129573	0.126361	-0.0032124	0.00918989	-0.000940622	0.0690735	-0.00913638	0.0501733	-0.0182995	0.0427111	-0.0639661	0.00835993	0.0612297	-0.0203134	-0.0292149	-0.0291286	0.0196062	-0.038918	0.0712752	-0.00483	0	0	0.00217145	0.00731803	0.0032124
0.0042066	2010-11-23 00:30:00	0.133822	0.129615	-0.0042066	0.00918989	-0.000994692	0.0717798	-0.00909698	0.0524758	-0.0180666	0.0421722	-0.0648132	0.00836195	0.0623268	-0.0206805	-0.0297568	-0.029636	0.019917	-0.0392509	0.0723037	-0.00483661	0	0	0.00152239	0.0066976	0.0042066
0.00299242	2010-11-23 01:00:00	0.135946	0.132953	-0.00299242	0.00918989	-0.00104225	0.0751708	-0.00919992	0.0551388	-0.017959	0.0416718	-0.0657286	0.00836235	0.0632293	-0.0210734	-0.0303297	-0.030176	0.0202123	-0.0396311	0.0733491	-0.00484215	0	0	0.000736956	0.00587402	0.00299242
0.00371392	2010-11-23 01:30:00	0.140902	0.137188	-0.00371392	0.00918989	-0.00111663	0.0789438	-0.00937701	0.0580154	-0.0179741	0.041252	-0.0666686	0.00835968	0.0646718	-0.0214054	-0.0308382	-0.0306634	0.0205401	-0.0400471	0.0744012	-0.00484652	0	0	-0.000153526	0.00490467	0.00371392
0.00460628	2010-11-23 02:00:00	0.145858	0.141252	-0.00460628	0.00918989	-0.00115725	0.083306	-0.0096797	0.0609043	-0.0180619	0.0409031	-0.0676238	0.00835499	0.065478	-0.0217268	-0.0312912	-0.0311179	0.0209025	-0.040471	0.0754498	-0.00485008	0	0	-0.00110986	0.00385315	0.00460628
0.00456532	2010-11-23 02:30:00	0.150107	0.145541	-0.00456532	0.00918989	-0.00120455	0.0882549	-0.0100464	0.0639091	-0.0182004	0.0406318	-0.0685806	0.00834876	0.0660936	-0.0221318	-0.0319102	-0.031535	0.0212572	-0.040915	0.0765358	-0.00485402	0	0	-0.00208719	0.00278525	0.00456532
0.00674991	2010-11-23 03:00:00	0.157895	0.151145	-0.00674991	0.00918989	-0.00123865	0.0928846	-0.0104842	0.0667063	-0.0184048	0.0403928	-0.0695729	0.00834132	0.068382	-0.0225237	-0.0323955	-0.031864	0.0216152	-0.0413738	0.0776199	-0.0048563	0	0	-0.00303758	0.00176477	0.00674991
0.00658625	2010-11-23 03:30:00	0.161436	0.154849	-0.00658625	0.00918989	-0.00125905	0.0972442	-0.0110106	0.0692408	-0.018641	0.0402086	-0.0705733	0.00833288	0.0690352	-0.0228394	-0.032843	-0.032183	0.0219632	-0.0418021	0.0787076	-0.00485805	0	0	-0.00391294	0.000849364	0.00658625
0.00577914	2010-11-23 04:00:00	0.162852	0.157072	-0.00577914	0.00918989	-0.00128613	0.10084	-0.0115842	0.0713843	-0.0188634	0.0400921	-0.0715831	0.00832351	0.0689012	-0.0230428	-0.0333116	-0.0324191	0.0222764	-0.0422308	0.0798257	-0.00485827	0	0	-0.00466793	8.67957e-05	0.00577914
0.00353059	2010-11-23 04:30:00	0.164268	0.160737	-0.00353059	0.00918989	-0.00129958	0.103958	-0.0122553	0.0731554	-0.0190344	0.0400465	-0.0726263	0.00831302	0.0703229	-0.0231522	-0.0334904	-0.0326151	0.0225744	-0.0426962	0.0809536	-0.00485624	0	0	-0.00526281	-0.000488225	0.00353059
0.0063913	2010-11-23 05:00:00	0.168516	0.162125	-0.0063913	0.00918989	-0.00130669	0.106517	-0.0129024	0.0745662	-0.0191038	0.0400367	-0.0736783	0.00830144	0.0700152	-0.0233032	-0.0336636	-0.0329114	0.0228456	-0.0431636	0.0820606	-0.00485311	0	0	-0.00566595	-0.000856339	0.0063913
0.00571112	2010-11-23 05:30:00	0.169224	0.163513	-0.00571112	0.00918989	-0.00132657	0.108252	-0.0135292	0.0755737	-0.0190743	0.0400557	-0.0747287	0.0082876	0.0704192	-0.0233524	-0.033867	-0.0332253	0.0231161	-0.0437205	0.083161	-0.00484823	0	0	-0.00585581	-0.00101477	0.00571112
0.00559129	2010-11-23 06:00:00	0.169932	0.164341	-0.00559129	0.00918989	-0.00131329	0.109778	-0.0141075	0.0762516	-0.0189921	0.0401009	-0.0757821	0.0082706	0.0706118	-0.0235675	-0.0340585	-0.0337251	0.0233784	-0.0443088	0.0842557	-0.00484109	0	0	-0.00582237	-0.000977374	0.00559129
0.00460183	2010-11-23 06:30:00	0.17064	0.166038	-0.00460183	0.00918989	-0.00131997	0.110732	-0.0145578	0.0767523	-0.0188436	0.0401747	-0.0768449	0.00825092	0.0720336	-0.0238024	-0.0343828	-0.0342275	0.0236532	-0.0449422	0.0853458	-0.00483207	0	0	-0.00556778	-0.000773523	0.00460183
0.00729644	2010-11-23 07:00:00	0.173472	0.166176	-0.00729644	0.00918989	-0.00130678	0.111224	-0.0149567	0.0769599	-0.018643	0.0403226	-0.0779063	0.00822819	0.0723433	-0.024156	-0.0348336	-0.0347574	0.0239606	-0.0455867	0.0864676	-0.0048213	0	0	-0.00510618	-0.000445768	0.00729644
0.00712988	2010-11-23 07:30:00	0.17418	0.167051	-0.00712988	0.00918989	-0.00129992	0.111384	-0.015261	0.0770087	-0.0183873	0.0405543	-0.0789967	0.00820403	0.073765	-0.0246464	-0.0355194	-0.0352498	0.0242742	-0.0462156	0.0875645	-0.004809	0	0	-0.00446285	-4.65471e-05	0.00712988
0.0068511	2010-11-23 08:00:00	0.175596	0.168745	-0.0068511	0.00918989	-0.00130661	0.111335	-0.0154835	0.0769905	-0.018084	0.0408827	-0.0800725	0.00817821	0.0761874	-0.025192	-0.0361885	-0.0358601	0.0245525	-0.0468657	0.0885844	-0.00479594	0	0	-0.00367257	0.0003659	0.0068511
0.00600064	2010-11-23 08:30:00	0.175596	0.169596	-0.00600064	0.00918989	-0.0013198	0.111144	-0.0156557	0.0771249	-0.0177695	0.0412695	-0.0811061	0.00815161	0.0775695	-0.0256147	-0.0368042	-0.0365934	0.0248195	-0.047554	0.0895708	-0.00478158	0	0	-0.00277735	0.000732084	0.00600064
0.00583234	2010-11-23 09:00:00	0.175596	0.169764	-0.00583234	0.00918989	-0.00135356	0.110888	-0.0157436	0.0775891	-0.0174581	0.041727	-0.0821121	0.0081245	0.0777243	-0.0258784	-0.0373578	-0.0373043	0.025131	-0.0483018	0.0904925	-0.00476464	0	0	-0.00182382	0.000995955	0.00583234
0.00446672	2010-11-23 09:30:00	0.175596	0.17113	-0.00446672	0.00918989	-0.00136745	0.110795	-0.0158039	0.0781633	-0.017153	0.0422588	-0.0830715	0.00809544	0.0787628	-0.0261466	-0.0377854	-0.0381079	0.0254953	-0.0490645	0.091367	-0.0047469	0	0	-0.000860266	0.00110935	0.00446672
0.00542763	2010-11-23 10:00:00	0.178429	0.173001	-0.00542763	0.00918989	-0.00140104	0.111848	-0.0158141	0.0793972	-0.0169074	0.0428426	-0.0839873	0.0080665	0.0796295	-0.026716	-0.0384882	-0.0392431	0.0259169	-0.0498915	0.0921843	-0.00472763	0	0	6.63905e-05	0.00103589	0.00542763
0.00539096	2010-11-23 10:30:00	0.182677	0.177286	-0.00539096	0.00918989	-0.0014821	0.113537	-0.01578	0.0813274	-0.0167333	0.0434614	-0.0848485	0.00803783	0.0825901	-0.0274597	-0.0394203	-0.0406195	0.026405	-0.0508096	0.0929294	-0.00470622	0	0	0.0009134	0.000753956	0.00539096
0.00707169	2010-11-23 11:00:00	0.18905	0.181978	-0.00707169	0.00918989	-0.00156308	0.115927	-0.0157626	0.0837766	-0.0166595	0.0441256	-0.0856385	0.00800811	0.0854335	-0.0283012	-0.0405252	-0.0420637	0.0270151	-0.0518183	0.0936156	-0.0046843	0	0	0.00164472	0.000258591	0.00707169
0.00491018	2010-11-23 11:30:00	0.191174	0.186263	-0.00491018	0.00918989	-0.00159727	0.119509	-0.0157495	0.0864638	-0.0167198	0.0448673	-0.0863806	0.00797796	0.087165	-0.0293446	-0.0420366	-0.0433348	0.0277124	-0.0528453	0.0942539	-0.00466199	0	0	0.00223303	-0.000437845	0.00491018
0.00405699	2010-11-23 12:00:00	0.198254	0.194197	-0.00405699	0.00918989	-0.0016246	0.124397	-0.0158495	0.0889556	-0.0168947	0.0456632	-0.0870637	0.00794705	0.0920099	-0.0306113	-0.0437196	-0.0443672	0.0284593	-0.0538391	0.0948282	-0.00463842	0	0	0.0026611	-0.00130634	0.00405699
0.00180486	2010-11-23 12:30:00	0.203919	0.202114	-0.00180486	0.00918989	-0.00163806	0.129791	-0.0160397	0.0915514	-0.0172025	0.0465437	-0.0876946	0.00791571	0.0966245	-0.0319113	-0.0453803	-0.0453921	0.0291788	-0.0547998	0.0953713	-0.00461351	0	0	0.0029225	-0.00230311	0.00180486
0.00467481	2010-11-23 13:00:00	0.211707	0.207032	-0.00467481	0.00918989	-0.00168519	0.134052	-0.0163269	0.0940614	-0.0176507	0.047453	-0.0882984	0.00788254	0.0991413	-0.0327791	-0.0468443	-0.0461156	0.0298314	-0.0557885	0.0958476	-0.00458747	0	0	0.00302153	-0.00337256	0.00467481
0.00558462	2010-11-23 13:30:00	0.215247	0.209663	-0.00558462	0.00918989	-0.00169898	0.136644	-0.0168127	0.0961317	-0.018216	0.0484205	-0.0888326	0.00784927	0.100236	-0.0330632	-0.0476624	-0.0465252	0.0304716	-0.0567236	0.0962921	-0.00455968	0	0	0.00297248	-0.0044511	0.00558462
0.00444383	2010-11-23 14:00:00	0.214539	0.210095	-0.00444383	0.00918989	-0.00171278	0.138999	-0.0174132	0.0977868	-0.0188865	0.0494107	-0.089342	0.00781556	0.0995056	-0.0332563	-0.0481191	-0.0468191	0.0311162	-0.0576406	0.0966644	-0.00452966	0	0	0.00279829	-0.00547143	0.00444383
0.00351369	2010-11-23 14:30:00	0.215955	0.212442	-0.00351369	0.00918989	-0.00175314	0.141069	-0.0180819	0.0992341	-0.0196491	0.0504232	-0.0897808	0.00778209	0.100892	-0.0333509	-0.0483312	-0.0470326	0.0317448	-0.0586007	0.0970226	-0.00449673	0	0	0.00252857	-0.00636718	0.00351369
0.00443285	2010-11-23 15:00:00	0.21808	0.213647	-0.00443285	0.00918989	-0.00176008	0.14344	-0.0187409	0.100486	-0.0204693	0.0514745	-0.090169	0.00774722	0.100948	-0.0335731	-0.0485037	-0.0472862	0.0323893	-0.059523	0.0973389	-0.00446219	0	0	0.00219741	-0.00707728	0.00443285
0.00212066	2010-11-23 15:30:00	0.217371	0.215251	-0.00212066	0.00918989	-0.00176676	0.145603	-0.0192211	0.101616	-0.021314	0.052574	-0.0905199	0.0077112	0.101543	-0.0337733	-0.0489058	-0.0474897	0.0329669	-0.060454	0.0976264	-0.00442615	0	0	0.0018408	-0.00755	0.00212066
0.00707702	2010-11-23 16:00:00	0.224452	0.217375	-0.00707702	0.00918989	-0.00176017	0.147431	-0.0196032	0.102404	-0.0221504	0.0537384	-0.0908324	0.00767351	0.102736	-0.0340089	-0.0491569	-0.0476078	0.0334615	-0.0613844	0.0978862	-0.0043895	0	0	0.00149418	-0.00774628	0.00707702
0.00546065	2010-11-23 16:30:00	0.223744	0.218283	-0.00546065	0.00918989	-0.00174697	0.148735	-0.0199214	0.10277	-0.0229837	0.0549124	-0.0911098	0.00763583	0.103197	-0.0341932	-0.0493999	-0.0477083	0.0339156	-0.0622808	0.0980758	-0.00435241	0	0	0.00118994	-0.00764214	0.00546065
0.00399445	2010-11-23 17:00:00	0.222328	0.218333	-0.00399445	0.00918989	-0.00174646	0.149196	-0.0202133	0.102843	-0.0237562	0.0561568	-0.0913249	0.00759774	0.103178	-0.0342194	-0.0495939	-0.047726	0.0342504	-0.0631533	0.0982429	-0.00431404	0	0	0.000955291	-0.00723014	0.00399445
0.00520643	2010-11-23 17:30:00	0.223036	0.217829	-0.00520643	0.00918989	-0.00172623	0.149194	-0.0205554	0.102312	-0.0244911	0.0574916	-0.0915153	0.00755868	0.102985	-0.0342403	-0.049623	-0.0476054	0.0344548	-0.0640025	0.0983872	-0.00427527	0	0	0.000810516	-0.00651967	0.00520643
0.00296173	2010-11-23 18:00:00	0.220912	0.21795	-0.00296173	0.00918989	-0.00168562	0.148572	-0.0208119	0.101334	-0.0251388	0.0588626	-0.0916788	0.00751802	0.10358	-0.0341875	-0.0495794	-0.0472991	0.0345647	-0.0647803	0.0984941	-0.00423563	0	0	0.000767691	-0.00553634	0.00296173
0.0035487	2010-11-23 18:30:00	0.219496	0.215947	-0.0035487	0.00918989	-0.00161844	0.147391	-0.021011	0.0997891	-0.0257177	0.0602433	-0.0918146	0.00747638	0.102602	-0.0341822	-0.0495427	-0.0469048	0.034606	-0.0654131	0.0985392	-0.00419507	0	0	0.000829983	-0.00432032	0.0035487
0.00391883	2010-11-23 19:00:00	0.218788	0.214869	-0.00391883	0.00918989	-0.00158416	0.145227	-0.0211497	0.0977979	-0.0261856	0.0615566	-0.0918995	0.00743396	0.103063	-0.0339947	-0.0493542	-0.0463146	0.0345922	-0.0659728	0.0985493	-0.00415337	0	0	0.000991533	-0.00292389	0.00391883
0.00371958	2010-11-23 19:30:00	0.215247	0.211528	-0.00371958	0.00918989	-0.00151681	0.142136	-0.0211682	0.0954892	-0.0265307	0.0628212	-0.0919668	0.00739134	0.101698	-0.0336638	-0.048906	-0.0456993	0.0345207	-0.0664626	0.0984752	-0.00410918	0	0	0.00123792	-0.00140846	0.00371958
1.61513e-05	2010-11-23 20:00:00	0.207459	0.207443	-1.61513e-05	0.00918989	-0.00146942	0.138222	-0.0211101	0.092753	-0.0268007	0.0640411	-0.0919712	0.00734834	0.100004	-0.033082	-0.0482892	-0.0448805	0.034367	-0.0668854	0.0983626	-0.00406234	0	0	0.00154719	0.000158961	1.61513e-05
0.00271972	2010-11-23 20:30:00	0.205335	0.202615	-0.00271972	0.00918989	-0.00141509	0.133876	-0.0209731	0.0897542	-0.0270281	0.0651833	-0.0919594	0.00730453	0.097795	-0.0324304	-0.0474127	-0.0440115	0.0341666	-0.0672177	0.0982071	-0.00401404	0	0	0.00189133	0.00170938	0.00271972
0.000752673	2010-11-23 21:00:00	0.198962	0.19821	-0.000752673	0.00918989	-0.00136094	0.129579	-0.0207176	0.0867127	-0.0272418	0.0662929	-0.0919092	0.00725977	0.0959862	-0.0318529	-0.046533	-0.0431599	0.0338865	-0.0674182	0.0980469	-0.00396434	0	0	0.00223818	0.00317551	0.000752673
-0.000187856	2010-11-23 21:30:00	0.194006	0.194194	0.000187856	0.00918989	-0.001327	0.124963	-0.020327	0.0839644	-0.0274397	0.0673547	-0.0918343	0.00721414	0.0946607	-0.0312364	-0.0456375	-0.0423913	0.0335284	-0.0675059	0.0978835	-0.00391464	0	0	0.00255353	0.00449529	-0.000187856
0.00130982	2010-11-23 22:00:00	0.190466	0.189156	-0.00130982	0.00918989	-0.00129333	0.120396	-0.0198449	0.0813994	-0.0276729	0.0683517	-0.0917433	0.00716884	0.0923534	-0.0306284	-0.0447276	-0.0416528	0.0331319	-0.0675079	0.097681	-0.00386374	0	0	0.00280351	0.00561498	0.00130982
0.0025917	2010-11-23 22:30:00	0.187633	0.185042	-0.0025917	0.00918989	-0.0012863	0.116214	-0.0192618	0.0793779	-0.0280069	0.0693101	-0.0916092	0.00712335	0.0904313	-0.0299732	-0.0438783	-0.0409847	0.0327039	-0.0673461	0.0974017	-0.00381215	0	0	0.00295682	0.00649183	0.0025917
0.00159804	2010-11-23 23:00:00	0.183385	0.181787	-0.00159804	0.00918989	-0.00129307	0.112937	-0.0186403	0.0777535	-0.0284249	0.0702297	-0.0913843	0.00707816	0.0886244	-0.0294542	-0.0430465	-0.0403517	0.0322316	-0.067034	0.0970485	-0.00375987	0	0	0.00298693	0.0070961	0.00159804
0.000955143	2010-11-23 23:30:00	0.181261	0.180306	-0.000955143	0.00918989	-0.00127953	0.11076	-0.0180069	0.0767215	-0.0289074	0.071072	-0.091097	0.00703237	0.0876237	-0.0290155	-0.0423544	-0.0398367	0.0317719	-0.0666037	0.0966551	-0.00370575	0	0	0.00287404	0.00741243	0.000955143
0.00181391	2010-11-24	0.181261	0.179447	-0.00181391	0.00918989	-0.00130635	0.109726	-0.0173562	0.0761841	-0.0294244	0.0718752	-0.0907653	0.00698723	0.0864701	-0.0287044	-0.0418157	-0.0393068	0.0312541	-0.0661321	0.096176	-0.00365123	0	0	0.00260659	0.0074404	0.00181391
-0.000259277	2010-11-24 00:30:00	0.179137	0.179396	0.000259277	0.00918989	-0.00129307	0.109139	-0.0167707	0.0759766	-0.0299695	0.0725951	-0.0903513	0.0069421	0.0858942	-0.0283405	-0.0412785	-0.0388746	0.0307505	-0.0656185	0.0956245	-0.00359583	0	-5.51836e-36	0.0021823	0.00719434	-0.000259277
0.000164338	2010-11-24 01:00:00	0.179137	0.178972	-0.000164338	0.00918989	-0.0013198	0.109426	-0.0162534	0.0763493	-0.0305799	0.0732475	-0.089864	0.0068971	0.0843176	-0.0280496	-0.0408248	-0.0384979	0.0302337	-0.0650892	0.0950178	-0.00353869	0	-1.71049e-19	0.00160871	0.00670235	0.000164338
-3.34662e-06	2010-11-24 01:30:00	0.179137	0.17914	3.34662e-06	0.00918989	-0.00134046	0.109458	-0.0158791	0.0769723	-0.0312472	0.0737739	-0.0893129	0.00685122	0.0837229	-0.0276361	-0.0402963	-0.0381814	0.0297855	-0.0645342	0.0943871	-0.00348092	0	-6.34589e-14	0.000903075	0.00600452	-3.34662e-06
0.000314994	2010-11-24 02:00:00	0.179136	0.178821	-0.000314994	0.00918989	-0.00137404	0.11032	-0.0156699	0.0777908	-0.0319396	0.0742261	-0.0887297	0.00680546	0.0822029	-0.0273169	-0.0397968	-0.0378574	0.0293692	-0.0639683	0.0937495	-0.00342254	0	-4.18398e-11	9.16023e-05	0.00515057	0.000314994
0.00151923	2010-11-24 02:30:00	0.180551	0.179032	-0.00151923	0.00918989	-0.00138107	0.111578	-0.0155318	0.0786764	-0.0326834	0.0745912	-0.0881227	0.00676068	0.0811475	-0.0270728	-0.0394782	-0.0374581	0.029008	-0.0633296	0.0930957	-0.00336309	0	-2.15327e-09	-0.000791809	0.00419682	0.00151923
0.000983831	2010-11-24 03:00:00	0.181963	0.180979	-0.000983861	0.00918989	-0.00138767	0.113649	-0.0155294	0.0794887	-0.0333857	0.0748433	-0.0874944	0.006716	0.0815874	-0.0270242	-0.0392279	-0.0370863	0.0286603	-0.0626211	0.0924105	-0.00330431	0	-3.07019e-08	-0.00170741	0.00320277	0.000983831
0.000932098	2010-11-24 03:30:00	0.183372	0.18244	-0.000932307	0.00918989	-0.00140112	0.115618	-0.0155462	0.0804048	-0.0340517	0.0749733	-0.086822	0.00667072	0.0816271	-0.0269314	-0.0390452	-0.0367497	0.0283192	-0.0618933	0.0917074	-0.003246	0	-2.09238e-07	-0.00261185	0.00222747	0.000932098
-0.00108143	2010-11-24 04:00:00	0.181232	0.182313	0.00108054	0.00918989	-0.00140121	0.116748	-0.0156192	0.0810642	-0.0346851	0.074958	-0.0861226	0.00662589	0.0806075	-0.0266086	-0.0386762	-0.0362675	0.0280031	-0.0611459	0.0909667	-0.00318843	-5.36201e-38	-8.96359e-07	-0.00346071	0.00132583	-0.00108143
0.000135339	2010-11-24 04:30:00	0.18121	0.181072	-0.000138151	0.00918989	-0.00138793	0.117463	-0.0158059	0.0813573	-0.0351586	0.0748521	-0.0853983	0.00658091	0.0787231	-0.0261629	-0.0382018	-0.0357024	0.0276911	-0.060339	0.090172	-0.00313168	-3.66009e-34	-2.8123e-06	-0.00421116	0.000545105	0.000135339
6.89872e-05	2010-11-24 05:00:00	0.180469	0.180393	-7.60729e-05	0.00918989	-0.0013743	0.117877	-0.01602	0.0812778	-0.0354999	0.0746305	-0.0846269	0.00653577	0.0776092	-0.0257374	-0.0376043	-0.035062	0.0273761	-0.0595206	0.0893275	-0.00307649	-4.32045e-31	-7.08568e-06	-0.00482457	-7.80716e-05	6.89872e-05
-0.000565957	2010-11-24 05:30:00	0.179013	0.179564	0.000550751	0.00918989	-0.00136076	0.118098	-0.0162808	0.0808197	-0.0357096	0.0742763	-0.0838323	0.0064906	0.076667	-0.0253866	-0.036994	-0.034444	0.027046	-0.0586347	0.0884459	-0.00302255	-1.42184e-28	-1.52055e-05	-0.00526893	-0.000520124	-0.000565957
-0.00179242	2010-11-24 06:00:00	0.176118	0.177881	0.00176351	0.00918989	-0.00132015	0.117572	-0.0164828	0.0801356	-0.0357991	0.0737708	-0.0830203	0.00644513	0.0755511	-0.0249759	-0.0364339	-0.0339366	0.0267063	-0.0577521	0.0875227	-0.00296951	-1.79394e-26	-2.89092e-05	-0.00552086	-0.000772031	-0.00179242
0.000716021	2010-11-24 06:30:00	0.176054	0.175288	-0.000766069	0.00918989	-0.00129992	0.116503	-0.0166318	0.0791766	-0.0357614	0.0731936	-0.0821893	0.00640052	0.0739556	-0.0245483	-0.0358266	-0.0334895	0.0263435	-0.0569227	0.0865697	-0.00291769	-1.082e-24	-5.00478e-05	-0.00556712	-0.000839859	0.000716021
-0.000428226	2010-11-24 07:00:00	0.172428	0.172776	0.000347766	0.00918989	-0.00127962	0.114514	-0.0167125	0.0779062	-0.0356002	0.0725778	-0.0813444	0.00635554	0.0729946	-0.0239778	-0.035071	-0.0331152	0.0260099	-0.0561536	0.0855797	-0.00286687	-3.6526e-23	-8.046e-05	-0.00540545	-0.000744219	-0.000428226
0.00177467	2010-11-24 07:30:00	0.170197	0.1683	-0.00189654	0.00918989	-0.00124577	0.112492	-0.0167358	0.0765809	-0.0353012	0.0719391	-0.0804772	0.00631085	0.0701889	-0.0236019	-0.0345006	-0.0329141	0.0257256	-0.0554365	0.0845879	-0.00281707	-7.74779e-22	-0.000121873	-0.00504478	-0.00051866	0.00177467
0.00264914	2010-11-24 08:00:00	0.169381	0.166556	-0.00282497	0.00918989	-0.00123223	0.110312	-0.0167046	0.0751334	-0.0348687	0.0712941	-0.0796215	0.00626534	0.0704192	-0.023385	-0.0341359	-0.0326881	0.0254174	-0.0547833	0.0835991	-0.00276811	-1.12633e-20	-0.000175831	-0.00450463	-0.000207084	0.00264914
0.00129415	2010-11-24 08:30:00	0.166434	0.164896	-0.00153781	0.00918989	-0.00119178	0.108307	-0.0165879	0.0734355	-0.0342965	0.0706425	-0.0787683	0.00622012	0.0708421	-0.0233981	-0.0338939	-0.0326152	0.0251422	-0.0541443	0.0826503	-0.00271986	-1.19926e-19	-0.000243658	-0.00381392	0.000139653	0.00129415
-0.000506029	2010-11-24 09:00:00	0.162019	0.162198	0.000179592	0.00918989	-0.00114431	0.106381	-0.0163534	0.0718231	-0.0336185	0.0699976	-0.0779533	0.00617585	0.0702852	-0.0234711	-0.0340036	-0.0325349	0.0248489	-0.0535555	0.0816713	-0.00267229	-9.84855e-19	-0.000326437	-0.0030091	0.000467714	-0.000506029
-0.00346005	2010-11-24 09:30:00	0.157604	0.160639	0.00303504	0.00918989	-0.00114397	0.104041	-0.0160891	0.0702352	-0.0328879	0.0692945	-0.077113	0.00612939	0.0710159	-0.0234392	-0.0339812	-0.0324244	0.0245845	-0.0530076	0.0806938	-0.00262648	-6.49799e-18	-0.000425013	-0.00213187	0.000724528	-0.00346005
-0.0044495	2010-11-24 10:00:00	0.153897	0.157806	0.0039095	0.00918989	-0.00112366	0.101239	-0.0158037	0.0687634	-0.0321059	0.0685912	-0.0762748	0.00608414	0.0707062	-0.0233429	-0.0338358	-0.0323766	0.0243584	-0.05249	0.0797124	-0.00258127	-3.559e-17	-0.000539999	-0.00122655	0.000862998	-0.0044495
-0.00114427	2010-11-24 10:30:00	0.15373	0.154202	0.000472467	0.00918989	-0.00111021	0.0984861	-0.0154826	0.067603	-0.0313202	0.0678913	-0.0754424	0.00603948	0.0694582	-0.0231678	-0.0337189	-0.0323942	0.024148	-0.0520216	0.0787454	-0.00253741	-1.66156e-16	-0.000671801	-0.000337298	0.000845331	-0.00114427
0.00104882	2010-11-24 11:00:00	0.154206	0.152337	-0.00186946	0.00918989	-0.00113034	0.0962134	-0.0152212	0.0667542	-0.0305658	0.0671884	-0.0746232	0.00599513	0.0695734	-0.0230197	-0.0334781	-0.032487	0.0239734	-0.0516122	0.0777602	-0.00249353	-6.75698e-16	-0.000820637	0.000494556	0.000646189	0.00104882
0.00277475	2010-11-24 11:30:00	0.154676	0.150914	-0.00376131	0.00918989	-0.00115056	0.0950539	-0.0148982	0.066449	-0.0298303	0.0664785	-0.0738017	0.00595209	0.0691127	-0.0230034	-0.0333767	-0.0326905	0.0238835	-0.0512718	0.0767666	-0.00245007	-2.4368e-15	-0.000986559	0.00123298	0.000254905	0.00277475
0.00413556	2010-11-24 12:00:00	0.155853	0.150548	-0.00530504	0.00918989	-0.00116419	0.0946583	-0.0145053	0.0665346	-0.0291888	0.0657688	-0.0729614	0.00591017	0.0692278	-0.0231462	-0.0335492	-0.0328462	0.023855	-0.0509522	0.0757675	-0.0024072	-7.91044e-15	-0.00116948	0.00184927	-0.000323403	0.00413556
0.00439245	2010-11-24 12:30:00	0.157738	0.151976	-0.00576165	0.00918989	-0.00115751	0.0952966	-0.0141661	0.0667606	-0.0286131	0.0650398	-0.0721245	0.00587081	0.0706892	-0.0234647	-0.0338695	-0.033017	0.0238977	-0.0506542	0.0747772	-0.00236508	-2.34071e-14	-0.0013692	0.00232358	-0.00106793	0.00439245
0.00369474	2010-11-24 13:00:00	0.158915	0.153635	-0.00528017	0.00918989	-0.00116427	0.096617	-0.0138211	0.0671759	-0.0281828	0.0643398	-0.0712565	0.00583444	0.0719581	-0.0238056	-0.0342557	-0.0331451	0.0239354	-0.0503842	0.0738067	-0.00232371	-6.38082e-14	-0.00158542	0.00264579	-0.00194347	0.00369474
0.0026906	2010-11-24 13:30:00	0.15863	0.154121	-0.00450836	0.00918989	-0.00116436	0.09746	-0.0135688	0.0676767	-0.0278709	0.0637102	-0.0703921	0.00580075	0.0723999	-0.0239229	-0.0345416	-0.0331553	0.0239571	-0.0500865	0.0728173	-0.00228316	-1.61703e-13	-0.00181776	0.00281571	-0.00290278	0.0026906
0.00150531	2010-11-24 14:00:00	0.156899	0.153328	-0.00357109	0.00918989	-0.00116445	0.0980002	-0.0134989	0.068037	-0.0276894	0.0631069	-0.0694963	0.00576905	0.0718995	-0.0238616	-0.0346106	-0.0329996	0.0239775	-0.0497761	0.0718015	-0.00224375	-3.83927e-13	-0.00206578	0.00284264	-0.00388984	0.00150531
0.00266667	2010-11-24 14:30:00	0.157293	0.152297	-0.00499565	0.00918989	-0.00116445	0.0982075	-0.0135205	0.0681896	-0.0276118	0.0625743	-0.0685608	0.0057386	0.0714766	-0.0237301	-0.0344977	-0.0326857	0.0239749	-0.0494646	0.0708149	-0.00220516	-8.59753e-13	-0.00232898	0.00274428	-0.00484372	0.00266667
0.0030324	2010-11-24 15:00:00	0.156978	0.151339	-0.00563926	0.00918989	-0.00115108	0.0985731	-0.0136359	0.0680797	-0.0276344	0.0620901	-0.0676367	0.00571028	0.0713028	-0.0236207	-0.0343037	-0.0322412	0.0239349	-0.049154	0.0697685	-0.00216822	-1.82649e-12	-0.00260686	0.00254518	-0.00570287	0.0030324
0.00205899	2010-11-24 15:30:00	0.155248	0.15029	-0.00495783	0.00918989	-0.00114405	0.0987477	-0.0137681	0.067933	-0.0277379	0.0616223	-0.0666538	0.00568453	0.0709573	-0.023419	-0.0340407	-0.0317238	0.0239011	-0.0488164	0.0687226	-0.00213163	-3.69982e-12	-0.00289885	0.00227471	-0.00640923	0.00205899
0.0020833	2010-11-24 16:00:00	0.153517	0.148229	-0.00528769	0.00918989	-0.00113069	0.0985705	-0.0138763	0.0676215	-0.0278921	0.0612025	-0.0656694	0.0056594	0.0697074	-0.0231374	-0.033671	-0.031111	0.0238055	-0.0484637	0.0676706	-0.00209471	-7.17769e-12	-0.00320439	0.0019649	-0.00691225	0.0020833
0.0015106	2010-11-24 16:30:00	0.151785	0.146751	-0.00503352	0.00918989	-0.00112383	0.0979021	-0.0139403	0.0670046	-0.0280512	0.0608154	-0.0646597	0.00563747	0.0689181	-0.0226392	-0.0330709	-0.0303625	0.0236776	-0.0480971	0.0666563	-0.00205834	-1.33882e-11	-0.00352292	0.00164812	-0.00717215	0.0015106
0.00166341	2010-11-24 17:00:00	0.149274	0.143757	-0.00551726	0.00918989	-0.0010833	0.09701	-0.0139708	0.0661067	-0.0281771	0.0604605	-0.0636791	0.00561683	0.0665731	-0.0220826	-0.0323168	-0.0296316	0.0235091	-0.0477117	0.065627	-0.00202155	-2.40929e-11	-0.00385384	0.00135478	-0.00716247	0.00166341
0.00122044	2010-11-24 17:30:00	0.146763	0.141346	-0.00541704	0.00918989	-0.00105622	0.0960388	-0.0140079	0.0650256	-0.0282811	0.0601313	-0.0626808	0.00559883	0.0647473	-0.0214994	-0.0315395	-0.0288705	0.0232483	-0.0473364	0.0645815	-0.00198647	-4.19573e-11	-0.0041966	0.00111137	-0.00687169	0.00122044
0.00188554	2010-11-24 18:00:00	0.145669	0.139233	-0.00643616	0.00918989	-0.00102932	0.0944457	-0.0139899	0.0637431	-0.0283129	0.0598309	-0.0616645	0.00558293	0.0635748	-0.0208942	-0.0306147	-0.0282048	0.0229242	-0.0469951	0.063515	-0.0019526	-7.09015e-11	-0.00455062	0.000938729	-0.00630379	0.00188554
0.00152121	2010-11-24 18:30:00	0.141742	0.135305	-0.00643655	0.00918989	-0.00100198	0.092345	-0.0139253	0.0623016	-0.0283136	0.0595824	-0.0606352	0.00556939	0.061056	-0.0203517	-0.0298369	-0.0275744	0.0225522	-0.0466331	0.0624433	-0.0019198	-1.16542e-10	-0.00491534	0.000850758	-0.00547784	0.00152121
0.00179749	2010-11-24 19:00:00	0.139231	0.132144	-0.00708771	0.00918989	-0.000955022	0.0899252	-0.0138266	0.0604204	-0.0282514	0.0593052	-0.0596115	0.00555933	0.0597495	-0.019862	-0.0291471	-0.0268586	0.0221558	-0.0462131	0.0613149	-0.00188788	-1.86737e-10	-0.00529022	0.00085365	-0.00442668	0.00179749
0.000557433	2010-11-24 19:30:00	0.136013	0.12978	-0.00623216	0.00918989	-0.000900693	0.0875707	-0.0136866	0.0581972	-0.028091	0.0590438	-0.0585435	0.00555251	0.0591528	-0.0194875	-0.0284664	-0.0261628	0.0217452	-0.0457415	0.0601881	-0.0018562	-2.92243e-10	-0.00567472	0.000945618	-0.00319481	0.000557433
0.000683177	2010-11-24 20:00:00	0.132794	0.126042	-0.00675151	0.00918989	-0.000846537	0.0849573	-0.013473	0.055803	-0.0278596	0.0587444	-0.0574597	0.00554734	0.0575196	-0.0191768	-0.027972	-0.025452	0.0212688	-0.0451955	0.0590584	-0.00182456	-4.47489e-10	-0.00606833	0.00111715	-0.00183572	0.000683177
-0.00205144	2010-11-24 20:30:00	0.127451	0.123032	-0.00441911	0.00918989	-0.000792381	0.0813125	-0.0132218	0.0531951	-0.0275212	0.0584027	-0.0563831	0.00554304	0.0571344	-0.0186418	-0.027283	-0.0246583	0.0207531	-0.044607	0.0579304	-0.00179336	-6.71479e-10	-0.00647054	0.00135175	-0.000408739	-0.00205144
-0.00125973	2010-11-24 21:00:00	0.12277	0.117149	-0.00562115	0.00918989	-0.000751677	0.0771086	-0.0129191	0.0504467	-0.0271183	0.0580094	-0.0553078	0.00553889	0.0542701	-0.0180561	-0.0264733	-0.0238019	0.0202096	-0.0440012	0.0567975	-0.00176309	-9.88817e-10	-0.00688087	0.0016271	0.00102425	-0.00125973
-0.00184546	2010-11-24 21:30:00	0.117368	0.111914	-0.0054534	0.00918989	-0.000704291	0.0723834	-0.0125639	0.0475334	-0.0266815	0.0575934	-0.0542233	0.00553706	0.0523858	-0.0173191	-0.0255848	-0.0228851	0.019646	-0.0433257	0.0556475	-0.00173416	-1.43086e-09	-0.00729886	0.00191663	0.00240207	-0.00184546
-0.00124007	2010-11-24 22:00:00	0.113382	0.106898	-0.00648398	0.00918989	-0.000663587	0.0681029	-0.0121966	0.0448035	-0.0262141	0.0571355	-0.053129	0.00553754	0.0503863	-0.0167391	-0.0246226	-0.022031	0.019071	-0.0426276	0.0544666	-0.00170636	-2.03699e-09	-0.00772405	0.00219125	0.00366743	-0.00124007
-0.00107694	2010-11-24 22:30:00	0.110104	0.103025	-0.00707907	0.00918989	-0.000636596	0.0640134	-0.0117276	0.0423179	-0.0257442	0.0566487	-0.0520104	0.00554009	0.0491174	-0.0160726	-0.023665	-0.0213101	0.0185116	-0.041878	0.0533745	-0.00167927	-2.85601e-09	-0.00815601	0.00242133	0.0047697	-0.00107694
0.000251059	2010-11-24 23:00:00	0.106826	0.0979806	-0.00884539	0.00918989	-0.000622712	0.0602594	-0.011175	0.0403086	-0.0253301	0.0561328	-0.0509368	0.00554592	0.0463684	-0.0154543	-0.0227656	-0.0206972	0.0179447	-0.0410934	0.0523076	-0.00165325	-3.94761e-09	-0.00859433	0.00257867	0.00566728	0.000251059
0.000587981	2010-11-24 23:30:00	0.104256	0.0946294	-0.0096266	0.00918989	-0.000616115	0.0570293	-0.0105571	0.0385925	-0.0249717	0.0555814	-0.0498892	0.00555404	0.044754	-0.0148286	-0.0219145	-0.0200291	0.0174212	-0.0402531	0.0512659	-0.00162863	-5.38402e-09	-0.00903862	0.00263844	0.00632946	0.000587981
-0.000244835	2010-11-25	0.100978	0.0917344	-0.00924366	0.00918989	-0.000589122	0.0544866	-0.00992732	0.0370657	-0.0246917	0.055001	-0.0488498	0.00556406	0.0434078	-0.0144027	-0.0211687	-0.0194237	0.01694	-0.0393337	0.0502417	-0.00160549	-7.25159e-09	-0.00948848	0.00258089	0.00673765	-0.000244835
-0.00248712	2010-11-25 00:30:00	0.0969921	0.0895356	-0.00745647	0.00918989	-0.000575411	0.0530543	-0.00933104	0.0359909	-0.0244412	0.0544202	-0.0478394	0.00557583	0.042275	-0.0141557	-0.020723	-0.0189063	0.0164197	-0.0383865	0.0492174	-0.00158441	-9.65262e-09	-0.00994358	0.00239282	0.0068861	-0.00248712
-0.00249382	2010-11-25 01:00:00	0.0965463	0.0886366	-0.00790974	0.00918989	-0.000582181	0.0516547	-0.00877966	0.0351848	-0.0242357	0.0538333	-0.0468252	0.00558934	0.042543	-0.0138695	-0.0202207	-0.0183461	0.0158919	-0.0374332	0.0481594	-0.00156445	-1.2707e-08	-0.0104035	0.00206866	0.00678185	-0.00249382
-0.00359219	2010-11-25 01:30:00	0.0932683	0.0859924	-0.00727589	0.00918989	-0.000568727	0.0504134	-0.00830539	0.0347269	-0.024091	0.0532336	-0.0457885	0.00560518	0.040889	-0.0134386	-0.0196598	-0.0178538	0.0153635	-0.036432	0.0470674	-0.00154583	-1.65543e-08	-0.0108681	0.00161115	0.00644414	-0.00359219
-0.00328661	2010-11-25 02:00:00	0.0906805	0.0826303	-0.00805022	0.00918989	-0.000595548	0.0493958	-0.00790717	0.0344826	-0.0239714	0.0525662	-0.0447117	0.00562273	0.0385251	-0.0129578	-0.01912	-0.0173113	0.0148464	-0.0354332	0.045941	-0.00152899	-2.13552e-08	-0.0113368	0.00103144	0.00590323	-0.00328661
-0.00402527	2010-11-25 02:30:00	0.0894884	0.0817041	-0.00778426	0.00918989	-0.000602317	0.0488091	-0.00763688	0.034501	-0.0239057	0.0518506	-0.0436089	0.00564054	0.0381796	-0.0124635	-0.0183659	-0.0168566	0.0143735	-0.0344561	0.0448321	-0.001514	-2.72937e-08	-0.0118095	0.000348759	0.00519859	-0.00402527
-0.00519259	2010-11-25 03:00:00	0.0868801	0.0797868	-0.00709327	0.00918989	-0.000622712	0.0491911	-0.00740959	0.0347942	-0.0238926	0.0510638	-0.0425083	0.0056586	0.0363141	-0.0121478	-0.0177829	-0.0163894	0.01394	-0.0334957	0.0437037	-0.00149996	-3.45785e-08	-0.0122858	-0.000410415	0.00437664	-0.00519259
-0.00742336	2010-11-25 03:30:00	0.0842719	0.0789297	-0.00534221	0.00918989	-0.000602834	0.0496548	-0.00722128	0.035069	-0.0238982	0.0502637	-0.0413873	0.00567729	0.0356042	-0.0117967	-0.0173666	-0.0158771	0.0135452	-0.0325232	0.0425769	-0.00148693	-4.34452e-08	-0.0127655	-0.00121374	0.00348812	-0.00742336
-0.00583527	2010-11-25 04:00:00	0.0859119	0.0784988	-0.00741315	0.00918989	-0.000609258	0.0510079	-0.00710223	0.035295	-0.0239145	0.0494608	-0.0402612	0.0056946	0.0348735	-0.011662	-0.0170011	-0.015327	0.0131508	-0.0315701	0.0414373	-0.00147547	-5.41577e-08	-0.0132484	-0.00202474	0.00258509	-0.00583527
-0.00757176	2010-11-25 04:30:00	0.0847197	0.0785573	-0.00616236	0.00918989	-0.000595892	0.0517064	-0.00697429	0.0354721	-0.0239163	0.0485933	-0.0391213	0.00571052	0.0349887	-0.0113687	-0.0165998	-0.0147142	0.0127724	-0.0305906	0.0402925	-0.0014663	-6.70098e-08	-0.0137341	-0.00280484	0.00171789	-0.00757176
-0.0106123	2010-11-25 05:00:00	0.0799873	0.0763771	-0.00361017	0.00918989	-0.000589036	0.0520229	-0.00697196	0.0351543	-0.0238417	0.0477065	-0.0379706	0.00572516	0.0331987	-0.0109729	-0.0160793	-0.0138729	0.0123759	-0.0296231	0.0391896	-0.00145847	-8.23267e-08	-0.0142224	-0.00351561	0.000932076	-0.0106123
-0.0101622	2010-11-25 05:30:00	0.0780871	0.0735361	-0.00455101	0.00918989	-0.000535052	0.0514801	-0.00704377	0.0342991	-0.0237038	0.0467745	-0.0368409	0.00573769	0.0314315	-0.0103769	-0.0154084	-0.0129059	0.0119682	-0.0285875	0.0380779	-0.00145186	-1.00467e-07	-0.0147131	-0.00412111	0.000265597	-0.0101622
-0.00956377	2010-11-25 06:00:00	0.0761869	0.0705445	-0.00564243	0.00918989	-0.000494349	0.0507626	-0.00716642	0.033047	-0.0234781	0.0458103	-0.0357068	0.0057493	0.0297775	-0.00980259	-0.0145166	-0.012004	0.0114536	-0.0275266	0.0369471	-0.00144738	-1.21823e-07	-0.0152061	-0.00459001	-0.00025358	-0.00956377
-0.00870566	2010-11-25 06:30:00	0.0735787	0.0665832	-0.00699552	0.00918989	-0.00047404	0.0488339	-0.00728419	0.0317644	-0.0232193	0.0447755	-0.0345677	0.00576045	0.0279328	-0.0090153	-0.0134542	-0.0112606	0.0109131	-0.0264995	0.0358429	-0.00144691	-1.46822e-07	-0.015701	-0.00489763	-0.000609288	-0.00870566
-0.0112702	2010-11-25 07:00:00	0.065306	0.0603783	-0.00492775	0.00918989	-0.000453818	0.045953	-0.00734159	0.0301764	-0.0228596	0.0436724	-0.033441	0.00577082	0.0245096	-0.00812772	-0.0122878	-0.0105949	0.0104223	-0.025485	0.0347472	-0.00144843	-1.7593e-07	-0.0161978	-0.00502744	-0.000798192	-0.0112702
-0.0112235	2010-11-25 07:30:00	0.0598656	0.0543927	-0.00547294	0.00918989	-0.000419884	0.0428675	-0.00734032	0.0284419	-0.0224021	0.0425757	-0.0323331	0.00578039	0.0215887	-0.00736558	-0.0112717	-0.0100297	0.00996308	-0.0245382	0.0336373	-0.00145246	-2.09647e-07	-0.0166962	-0.00497223	-0.00082996	-0.0112235
-0.0121703	2010-11-25 08:00:00	0.0558412	0.0508152	-0.00502596	0.00918989	-0.000386209	0.0405922	-0.00723017	0.0264875	-0.0218487	0.0414567	-0.0312188	0.00578821	0.0208769	-0.00705519	-0.0105281	-0.00963771	0.00952384	-0.0236283	0.0325485	-0.00145788	-2.48515e-07	-0.017196	-0.00473456	-0.000726511	-0.0121703
-0.010094	2010-11-25 08:30:00	0.0560563	0.0484528	-0.00760348	0.00918989	-0.000345505	0.0384915	-0.00700225	0.0247958	-0.0212102	0.0403436	-0.0301253	0.00579593	0.0214924	-0.00696449	-0.010151	-0.00963757	0.00911089	-0.0227657	0.0314447	-0.00146543	-2.9311e-07	-0.0176972	-0.00432664	-0.000520344	-0.010094
-0.01352	2010-11-25 09:00:00	0.0491845	0.0445047	-0.0046798	0.00918989	-0.000338563	0.0361181	-0.00666609	0.0233178	-0.0205084	0.03925	-0.029022	0.00580163	0.020724	-0.00692977	-0.0100206	-0.00977065	0.00868599	-0.0220055	0.0303759	-0.00147559	-3.44052e-07	-0.0181995	-0.00376965	-0.000252052	-0.01352
-0.0125689	2010-11-25 09:30:00	0.0472691	0.0411348	-0.00613428	0.00918989	-0.000325024	0.0331117	-0.00630006	0.0219315	-0.0197564	0.038195	-0.0279644	0.00580778	0.0206277	-0.00668954	-0.00983714	-0.00993892	0.00832615	-0.0213427	0.0293496	-0.00148752	-4.01998e-07	-0.0187027	-0.00309239	3.28262e-05	-0.0125689
-0.0135214	2010-11-25 10:00:00	0.0425214	0.0368354	-0.00568595	0.00918989	-0.000318254	0.0307409	-0.00591369	0.0208261	-0.0189619	0.0371788	-0.0269498	0.00581457	0.0191663	-0.00677103	-0.00987632	-0.0102026	0.0080234	-0.0207525	0.0283924	-0.00150131	-4.67645e-07	-0.0192069	-0.00232948	0.000287401	-0.0135214
-0.0147689	2010-11-25 10:30:00	0.041314	0.0363706	-0.00494335	0.00918989	-0.000331708	0.0288338	-0.00557223	0.0200078	-0.0181304	0.0361562	-0.0259961	0.00582136	0.0213206	-0.00701621	-0.0101259	-0.0105367	0.00780365	-0.0202217	0.0274502	-0.00151777	-5.41731e-07	-0.0197117	-0.00151922	0.000467184	-0.0147689
-0.0139596	2010-11-25 11:00:00	0.0422308	0.0359726	-0.00625821	0.00918989	-0.000325024	0.0279444	-0.0052528	0.0194949	-0.0173479	0.0351498	-0.0250555	0.00582777	0.0227235	-0.0074708	-0.0104916	-0.0109485	0.00764337	-0.0197459	0.0265588	-0.00153648	-6.25033e-07	-0.0202171	-0.000701152	0.00053372	-0.0139596
-0.0146432	2010-11-25 11:30:00	0.0417314	0.0356508	-0.00608056	0.00918989	-0.000325024	0.0276906	-0.004873	0.0192384	-0.0165917	0.0341495	-0.0241441	0.00583336	0.0232427	-0.00778083	-0.0110899	-0.0111873	0.00756323	-0.0192588	0.0257303	-0.00155694	-7.18366e-07	-0.0207231	8.62919e-05	0.000457796	-0.0146432
-0.0148074	2010-11-25 12:00:00	0.0426482	0.0362254	-0.00642277	0.00918989	-0.000311571	0.027707	-0.00452138	0.018933	-0.0158248	0.0331499	-0.0232879	0.00583942	0.0242227	-0.00806004	-0.0115323	-0.0112024	0.00755251	-0.0187835	0.0249337	-0.0015787	-8.22586e-07	-0.0212293	0.000808151	0.000221967	-0.0148074
-0.0165773	2010-11-25 12:30:00	0.0421489	0.0369894	-0.00515947	0.00918989	-0.000297946	0.0278652	-0.00423372	0.0187254	-0.0151112	0.0321051	-0.0224483	0.00584648	0.0252611	-0.00827227	-0.0118255	-0.0111899	0.00761396	-0.0183376	0.0241815	-0.0016031	-9.38588e-07	-0.0217359	0.00143495	-0.000177823	-0.0165773
-0.0188176	2010-11-25 13:00:00	0.0395254	0.0360994	-0.00342604	0.00918989	-0.00030463	0.0274343	-0.00402867	0.0184871	-0.0144477	0.0310661	-0.0216437	0.00585458	0.02528	-0.00832401	-0.0119563	-0.0110292	0.00765909	-0.0179107	0.0234334	-0.00162914	-1.0673e-06	-0.0222425	0.00194428	-0.000731646	-0.0188176
-0.0197798	2010-11-25 13:30:00	0.0376099	0.0346392	-0.00297072	0.00918989	-0.000291176	0.0266704	-0.0039683	0.0181512	-0.0138783	0.0300501	-0.0208404	0.00586382	0.0248759	-0.00805225	-0.0117711	-0.0107731	0.00770732	-0.0174984	0.0227042	-0.00165617	-1.2097e-06	-0.0227493	0.00232196	-0.0014161	-0.0197798
-0.0190515	2010-11-25 14:00:00	0.0356945	0.0314887	-0.00420579	0.00918989	-0.000291176	0.026002	-0.00393484	0.0177786	-0.0134273	0.029053	-0.0200554	0.00587407	0.0228764	-0.00780671	-0.0114961	-0.0103913	0.00773798	-0.0170996	0.0220539	-0.00168389	-1.36679e-06	-0.023256	0.00256247	-0.00219586	-0.0190515
-0.0196805	2010-11-25 14:30:00	0.0344871	0.0304036	-0.00408354	0.00918989	-0.000277723	0.0253826	-0.00393484	0.0173206	-0.0130929	0.0281141	-0.0193221	0.00588436	0.0230501	-0.00752006	-0.0111115	-0.00996936	0.00776129	-0.0166741	0.0214374	-0.00171304	-1.5396e-06	-0.0237625	0.00266892	-0.00302615	-0.0196805
-0.020836	2010-11-25 15:00:00	0.0318636	0.0284289	-0.00343466	0.00918989	-0.000270868	0.0251753	-0.00391027	0.0169481	-0.0128624	0.0271979	-0.0186214	0.0058963	0.0222609	-0.00738861	-0.010754	-0.00964782	0.00777562	-0.0162244	0.0208818	-0.00174294	-1.72922e-06	-0.0242689	0.00265239	-0.00385592	-0.020836
-0.0206884	2010-11-25 15:30:00	0.0306562	0.0265677	-0.00408854	0.00918989	-0.000270782	0.024586	-0.00381876	0.0166244	-0.0126795	0.0263394	-0.0179608	0.00591066	0.021685	-0.00709807	-0.0104464	-0.00915814	0.00773723	-0.0158102	0.0203888	-0.00177339	-1.93676e-06	-0.024775	0.00253079	-0.0046315	-0.0206884
-0.0207758	2010-11-25 16:00:00	0.0287408	0.0242338	-0.00450701	0.00918989	-0.000264012	0.0239968	-0.00374398	0.0161602	-0.0125743	0.0255422	-0.0173494	0.00592584	0.0205691	-0.00677351	-0.00998068	-0.00856285	0.00763875	-0.0153717	0.0198927	-0.00180519	-2.16335e-06	-0.0252807	0.00232729	-0.00530038	-0.0207758
-0.0212201	2010-11-25 16:30:00	0.0261211	0.0215528	-0.00456834	0.00918989	-0.00024379	0.0233284	-0.00364591	0.0156349	-0.0124885	0.0248192	-0.0167403	0.00594319	0.0192626	-0.00647837	-0.00959927	-0.00797011	0.00745664	-0.0149252	0.0193832	-0.00183892	-2.41017e-06	-0.025786	0.00206848	-0.0058149	-0.0212201
-0.0224562	2010-11-25 17:00:00	0.0242135	0.0203762	-0.00383728	0.00918989	-0.00023025	0.0227555	-0.00358194	0.0149875	-0.012412	0.0241769	-0.0161325	0.0059598	0.0190133	-0.00607515	-0.00899123	-0.00731958	0.0071919	-0.0145118	0.0188781	-0.00187565	-2.67841e-06	-0.0262908	0.00178244	-0.00613547	-0.0224562
-0.022827	2010-11-25 17:30:00	0.021598	0.017627	-0.00397097	0.00918989	-0.000210028	0.0219753	-0.0035239	0.0142179	-0.0122522	0.0235926	-0.0155177	0.00597566	0.016993	-0.00555502	-0.00828326	-0.0067142	0.00688128	-0.0141391	0.0184434	-0.00191214	-2.96931e-06	-0.026795	0.00149674	-0.0062332	-0.022827
-0.0228058	2010-11-25 18:00:00	0.0189824	0.0144863	-0.00449614	0.00918989	-0.00018295	0.0209086	-0.00343239	0.0133689	-0.0120767	0.0230347	-0.0149581	0.00599202	0.014648	-0.00496012	-0.00760544	-0.0060512	0.00651745	-0.0138364	0.0180356	-0.00194842	-3.28413e-06	-0.0272987	0.00123658	-0.00609169	-0.0228058
-0.0216677	2010-11-25 18:30:00	0.018491	0.0123535	-0.00613754	0.00918989	-0.00015613	0.0195391	-0.00335761	0.0122207	-0.0119076	0.0224766	-0.0144377	0.00600814	0.0136492	-0.00446017	-0.00678452	-0.00544827	0.00613218	-0.0135141	0.0176792	-0.00198549	-3.62414e-06	-0.0278016	0.0010232	-0.00570791	-0.0216677
-0.0243514	2010-11-25 19:00:00	0.0137512	0.0097948	-0.0039564	0.00918989	-0.000142074	0.0179322	-0.00326251	0.0110053	-0.0116807	0.0219345	-0.0139573	0.0060231	0.0124181	-0.00404172	-0.00609429	-0.00496095	0.00576884	-0.0131657	0.0173792	-0.00202344	-3.99065e-06	-0.0283039	0.0008726	-0.00509224	-0.0243514
-0.0248345	2010-11-25 19:30:00	0.0104276	0.00645239	-0.00397521	0.00918989	-0.000108571	0.0161153	-0.00315066	0.00969216	-0.0114219	0.0214119	-0.0135316	0.00603788	0.0106886	-0.00370016	-0.00559594	-0.00457406	0.00539242	-0.012808	0.0171606	-0.00206294	-4.38498e-06	-0.0288053	0.000794645	-0.00426756	-0.0248345
-0.0263709	2010-11-25 20:00:00	0.007812	0.00487211	-0.00293989	0.00918989	-9.4774e-05	0.0139682	-0.00302505	0.00845848	-0.0110734	0.0208733	-0.0131639	0.00605217	0.0107452	-0.00334016	-0.0050525	-0.00430779	0.00500216	-0.0124656	0.0169958	-0.00210423	-4.80849e-06	-0.029306	0.000792617	-0.00326765	-0.0263709
-0.0245796	2010-11-25 20:30:00	0.0066126	0.00138119	-0.00523141	0.00918989	-8.80899e-05	0.0118976	-0.00285157	0.0071087	-0.0106585	0.0203412	-0.0128267	0.00606612	0.00894025	-0.00308328	-0.00460205	-0.00410933	0.00463372	-0.0121729	0.0168264	-0.0021474	-5.26255e-06	-0.0298057	0.000863184	-0.00213506	-0.0245796
-0.0257214	2010-11-25 21:00:00	0.003997	-0.000591933	-0.00458893	0.00918989	-4.74726e-05	0.00983233	-0.00263148	0.00569785	-0.0101879	0.019764	-0.0125149	0.00607938	0.00845874	-0.00278707	-0.00426603	-0.00392342	0.00430902	-0.0118063	0.0166661	-0.00219263	-5.74853e-06	-0.0303046	0.000996795	-0.000918459	-0.0257214
-0.0261313	2010-11-25 21:30:00	0.0020895	-0.00258799	-0.00467749	0.00918989	-2.70779e-05	0.00841377	-0.00238619	0.00450092	-0.00970175	0.0191419	-0.0122447	0.00609248	0.00769034	-0.00280479	-0.00412795	-0.00390833	0.0040019	-0.0114011	0.0165238	-0.0022408	-6.26783e-06	-0.0308025	0.00117844	0.000330082	-0.0261313
-0.0261778	2010-11-25 22:00:00	0.0023061	-0.00282237	-0.00512847	0.00918989	-2.69918e-05	0.00652043	-0.0021051	0.0033649	-0.00922808	0.0184711	-0.0120173	0.00610487	0.00918946	-0.00278565	-0.00403097	-0.00394342	0.00370787	-0.0109984	0.0164149	-0.00229026	-6.82188e-06	-0.0312994	0.00138875	0.00155792	-0.0261778
-0.0265389	2010-11-25 22:30:00	-0.0003095	-0.00557336	-0.00526386	0.00918989	-6.76923e-06	0.00459436	-0.00180664	0.00239999	-0.00877573	0.0178129	-0.0118438	0.00611662	0.00824727	-0.00281222	-0.00400806	-0.00406896	0.00346407	-0.0105791	0.0163273	-0.00234162	-7.41209e-06	-0.0317953	0.00160528	0.0027145	-0.0265389
-0.0269515	2010-11-25 23:00:00	-0.002217	-0.00756375	-0.00534675	0.00918989	0	0.00275006	-0.00152556	0.00155714	-0.00833527	0.0171326	-0.0117196	0.00612816	0.00801696	-0.00277254	-0.00410725	-0.00411927	0.00329643	-0.0101433	0.016223	-0.00239479	-8.03992e-06	-0.0322902	0.00180406	0.00375377	-0.0269515
-0.0273227	2010-11-25 23:30:00	-0.0027084	-0.0081784	-0.00547	0.00918989	6.59705e-06	0.00155781	-0.00128874	0.000799934	-0.00796443	0.0164423	-0.0116215	0.006139	0.00872878	-0.00284092	-0.00409232	-0.00420461	0.00317902	-0.00970294	0.0161388	-0.0024497	-8.7068e-06	-0.032784	0.00196116	0.00463622	-0.0273227
-0.0280057	2010-11-26	-0.0039079	-0.0091882	-0.0052803	0.00918989	8.60896e-08	0.000826645	-0.00101358	0.000482449	-0.00764117	0.015755	-0.0115481	0.00614883	0.00874765	-0.00297379	-0.00423469	-0.00439297	0.00309676	-0.00927579	0.0160519	-0.00250605	-9.41419e-06	-0.0332766	0.00205423	0.00533055	-0.0280057
-0.0277468	2010-11-26 00:30:00	-0.0036913	-0.00972277	-0.00603147	0.00918989	-1.34533e-05	0.000158257	-0.000753457	0.000513072	-0.00734045	0.0151128	-0.0114689	0.00615835	0.0092272	-0.0031056	-0.00444831	-0.00458388	0.00305637	-0.00893147	0.0159693	-0.00256316	-1.01636e-05	-0.0337681	0.00206405	0.00581487	-0.0277468
-0.0290534	2010-11-26 01:00:00	-0.0041827	-0.00939866	-0.00521596	0.00918989	-4.04451e-05	-7.91283e-05	-0.000532735	0.000824672	-0.00706855	0.0145097	-0.0113977	0.00616787	0.010092	-0.00317292	-0.00453257	-0.00488019	0.00304952	-0.00860456	0.0159154	-0.0026227	-1.09564e-05	-0.0342585	0.00197584	0.00607744	-0.0290534
-0.0292605	2010-11-26 01:30:00	-0.0046741	-0.010173	-0.00549886	0.00918989	-7.4121e-05	0.000240033	-0.000296551	0.00163707	-0.00684556	0.013871	-0.0113556	0.00617638	0.00941981	-0.0033104	-0.00472801	-0.00521676	0.00310574	-0.00834743	0.0159083	-0.00268464	-1.17941e-05	-0.0347476	0.00178038	0.00611698	-0.0292605
-0.0296759	2010-11-26 02:00:00	-0.0030414	-0.00861369	-0.00557229	0.00918989	-0.00010814	0.00127664	-0.000162043	0.00266314	-0.00666265	0.0132484	-0.0113325	0.00618568	0.0104394	-0.00342838	-0.00494016	-0.00545793	0.00321331	-0.00813079	0.0159716	-0.00274814	-1.26782e-05	-0.0352355	0.00147476	0.00594247	-0.0296759
-0.0300606	2010-11-26 02:30:00	-0.0013996	-0.00707487	-0.00567527	0.00918989	-0.000121766	0.00317262	-7.71026e-05	0.00391525	-0.0065305	0.0126322	-0.0113581	0.00619527	0.0109775	-0.003754	-0.00526702	-0.00567398	0.00337921	-0.00792371	0.0160828	-0.00281314	-1.36102e-05	-0.0357222	0.00106289	0.0055726	-0.0300606
-0.0306584	2010-11-26 03:00:00	0.0009677	-0.00459609	-0.00556379	0.00918989	-0.000142074	0.00575071	-1.01671e-05	0.00521001	-0.00641208	0.0120705	-0.0114163	0.00620401	0.0122086	-0.0041356	-0.00580173	-0.00580462	0.00350273	-0.00772877	0.0162316	-0.00288068	-1.45915e-05	-0.0362076	0.000555511	0.00503471	-0.0306584
-0.0308875	2010-11-26 03:30:00	0.0040431	-0.00177687	-0.00581997	0.00918989	-0.000148844	0.00813785	-3.47393e-05	0.00654145	-0.00630996	0.0115191	-0.0115073	0.00621239	0.0139381	-0.0044063	-0.00614648	-0.0059277	0.00361329	-0.00753494	0.0164108	-0.0029493	-1.56237e-05	-0.0366918	-3.0132e-05	0.00436339	-0.0308875
-0.0317611	2010-11-26 04:00:00	0.0042862	-0.00114407	-0.00543027	0.00918989	-0.000175835	0.0102359	-0.000143616	0.0079523	-0.00620343	0.0109354	-0.0116245	0.0062187	0.0135529	-0.00445379	-0.00633541	-0.00596042	0.00372023	-0.00740885	0.0166377	-0.00301734	-1.67081e-05	-0.0371747	-0.000671063	0.00359864	-0.0317611
-0.0339771	2010-11-26 04:30:00	0.0024052	-0.00129173	-0.00369693	0.00918989	-0.000209683	0.0114772	-0.000359041	0.00922258	-0.00605364	0.0103579	-0.0117846	0.00622303	0.0129185	-0.00422419	-0.00625661	-0.00589263	0.00383279	-0.00734283	0.0169261	-0.00308654	-1.78463e-05	-0.0376562	-0.0013397	0.00278379	-0.0339771
-0.034243	2010-11-26 05:00:00	0.0019403	-0.00197214	-0.00391244	0.00918989	-0.000229906	0.0129422	-0.000677836	0.0103768	-0.00588508	0.00976469	-0.0119883	0.00622557	0.0118423	-0.00412462	-0.00609532	-0.00581224	0.00393188	-0.00731975	0.0172418	-0.00315651	-1.90397e-05	-0.0381364	-0.00200531	0.0019631	-0.034243
-0.0356948	2010-11-26 05:30:00	0.0021834	-0.000757366	-0.00294077	0.00918989	-0.000236934	0.0147727	-0.0010032	0.0113723	-0.00567889	0.00913577	-0.0122225	0.00622577	0.012573	-0.00409521	-0.00598489	-0.0057921	0.00402574	-0.00731995	0.0175991	-0.00322597	-2.02897e-05	-0.0386153	-0.00263576	0.0011793	-0.0356948
-0.0341346	2010-11-26 06:00:00	0.0045507	-0.000429095	-0.0049798	0.00918989	-0.00023025	0.0168897	-0.00131119	0.0121479	-0.00545835	0.00851331	-0.01249	0.00622352	0.0125918	-0.00417706	-0.00598267	-0.00594275	0.00409977	-0.00737561	0.0180208	-0.00329526	-2.15979e-05	-0.0390928	-0.00319932	0.000471091	-0.0341346
-0.0360337	2010-11-26 06:30:00	0.0033778	-0.00018049	-0.00355829	0.00918989	-0.000230078	0.0187176	-0.00155097	0.0128563	-0.00520265	0.00788092	-0.0127861	0.00621825	0.0125541	-0.0041845	-0.00606442	-0.00603321	0.00418665	-0.00747282	0.018493	-0.00336468	-2.29657e-05	-0.039569	-0.00366663	-0.000129255	-0.0360337
-0.0351189	2010-11-26 07:00:00	0.004329	-0.000620234	-0.00494923	0.00918989	-0.000230164	0.0195116	-0.00176153	0.0133143	-0.00492192	0.00729667	-0.0131257	0.00621037	0.012707	-0.00419017	-0.00606842	-0.00613113	0.00429309	-0.0076034	0.0190013	-0.00343348	-2.43944e-05	-0.0400438	-0.0040125	-0.000597891	-0.0351189
-0.035894	2010-11-26 07:30:00	0.002448	-0.00220109	-0.00464909	0.00918989	-0.000230164	0.0196535	-0.00201211	0.0135708	-0.00460234	0.00677379	-0.0135156	0.00620001	0.012573	-0.00432162	-0.00623621	-0.00626679	0.00437124	-0.00775904	0.0195946	-0.0035025	-2.58855e-05	-0.0405172	-0.00421751	-0.000920982	-0.035894
-0.0369107	2010-11-26 08:00:00	0.001275	-0.00283094	-0.00410594	0.00918989	-0.000236934	0.0194626	-0.00226693	0.0136501	-0.00426964	0.00629591	-0.0139679	0.00618741	0.01367	-0.00445024	-0.00636882	-0.00643752	0.00442771	-0.00794555	0.020182	-0.00357147	-2.74404e-05	-0.0409892	-0.00426931	-0.00109563	-0.0369107
-0.0374557	2010-11-26 08:30:00	0.0001021	-0.00393098	-0.00403308	0.00918989	-0.000236934	0.0194161	-0.00253065	0.0137173	-0.00391684	0.00591165	-0.0144494	0.0061718	0.0138607	-0.00457142	-0.00651118	-0.00673639	0.00445051	-0.00811972	0.0208459	-0.00363994	-2.90606e-05	-0.0414597	-0.00416352	-0.00113009	-0.0374557
-0.036933	2010-11-26 09:00:00	0.0003452	-0.00468152	-0.00502672	0.00918989	-0.000250387	0.0196862	-0.00269863	0.0139556	-0.00352395	0.00557272	-0.0150048	0.00615272	0.0136303	-0.00464477	-0.00672806	-0.00706544	0.00448268	-0.00835846	0.0215377	-0.00370801	-3.07473e-05	-0.0419289	-0.00390403	-0.00104314	-0.036933
-0.0379887	2010-11-26 09:30:00	0.0005884	-0.00385209	-0.00444049	0.00918989	-0.000257242	0.0198935	-0.0027662	0.0142793	-0.00311291	0.00529168	-0.0155815	0.00613107	0.0144951	-0.00474078	-0.00684174	-0.00746222	0.00457865	-0.0086431	0.0222632	-0.003774	-3.25019e-05	-0.0423967	-0.00350291	-0.000862706	-0.0379887
-0.0389775	2010-11-26 10:00:00	0.0001235	-0.00379631	-0.00391981	0.00918989	-0.000270696	0.0203873	-0.0027823	0.0145969	-0.00270188	0.00504637	-0.0162009	0.00610596	0.0145725	-0.00504479	-0.00717481	-0.00793692	0.00473571	-0.00895128	0.022972	-0.00383862	-3.43259e-05	-0.042863	-0.00297969	-0.000623717	-0.0389775
-0.0396896	2010-11-26 10:30:00	0.0017827	-0.00189179	-0.00367449	0.00918989	-0.000264012	0.0209766	-0.00276557	0.0149511	-0.00229464	0.00484275	-0.0168225	0.00607893	0.0163606	-0.0053952	-0.0076532	-0.00844426	0.00492741	-0.00927588	0.0236877	-0.00390176	-3.62205e-05	-0.0433279	-0.00236018	-0.000365374	-0.0396896
-0.0377325	2010-11-26 11:00:00	0.0055661	-0.000530955	-0.00609705	0.00918989	-0.000277465	0.0218196	-0.00278294	0.0154337	-0.00190934	0.00471638	-0.0174865	0.00605023	0.0175142	-0.00589514	-0.00824054	-0.00906712	0.00513307	-0.00962488	0.0244919	-0.00396351	-3.81871e-05	-0.0437914	-0.00167489	-0.00012803	-0.0377325
-0.0394781	2010-11-26 11:30:00	0.0058093	0.000993781	-0.00481552	0.00918989	-0.000297773	0.0222807	-0.00281344	0.0160139	-0.00153655	0.00466114	-0.0182202	0.00602018	0.0190908	-0.00630155	-0.00888169	-0.00970261	0.00537277	-0.010002	0.0253452	-0.00402433	-4.02269e-05	-0.0442534	-0.000957153	5.00854e-05	-0.0394781
-0.0399611	2010-11-26 12:00:00	0.0067605	0.0019653	-0.0047952	0.00918989	-0.00030463	0.0227908	-0.00287148	0.0166308	-0.00122272	0.00467057	-0.0189981	0.00598835	0.0200707	-0.00667713	-0.00944035	-0.0103557	0.00565023	-0.010443	0.0262325	-0.00408416	-4.23412e-05	-0.044714	-0.000241056	0.000136021	-0.0399611
-0.0411765	2010-11-26 12:30:00	0.0070036	0.00296254	-0.00404106	0.00918989	-0.000331535	0.0235874	-0.00295282	0.0173698	-0.000964665	0.00471871	-0.0198052	0.00595503	0.0208977	-0.00706723	-0.0100586	-0.0110012	0.0059829	-0.0109	0.0271578	-0.0041434	-4.45314e-05	-0.0451731	0.000440618	0.000104887	-0.0411765
-0.0412118	2010-11-26 13:00:00	0.0093709	0.00490512	-0.00446578	0.00918989	-0.000351844	0.0247496	-0.00304433	0.0182371	-0.000803701	0.00479282	-0.020658	0.00592053	0.0225895	-0.00755371	-0.0107023	-0.0116643	0.00633876	-0.0113789	0.0281223	-0.00420103	-4.67986e-05	-0.0456307	0.00105834	-5.79975e-05	-0.0412118
-0.0428777	2010-11-26 13:30:00	0.0103221	0.0070637	-0.0032584	0.00918989	-0.000378836	0.0261818	-0.00312567	0.0192754	-0.000739941	0.00492765	-0.0215356	0.00588425	0.0243964	-0.00811353	-0.0114302	-0.0123098	0.00670957	-0.011862	0.0291564	-0.00425774	-4.91441e-05	-0.0460869	0.00158752	-0.000355756	-0.0428777
-0.0421115	2010-11-26 14:00:00	0.0133975	0.00891574	-0.00448176	0.00918989	-0.000385778	0.0276305	-0.00321061	0.0204236	-0.000765065	0.00510498	-0.0224713	0.00584568	0.0259918	-0.00864714	-0.0122105	-0.0129327	0.00713187	-0.0123147	0.0302111	-0.00431281	-5.15692e-05	-0.0465417	0.00200978	-0.000779545	-0.0421115
-0.0435488	2010-11-26 14:30:00	0.0143487	0.0108485	-0.00350023	0.00918989	-0.000412942	0.029461	-0.00332605	0.0215902	-0.000824638	0.00534319	-0.0234273	0.00580443	0.0274721	-0.00915452	-0.012962	-0.0135105	0.00754643	-0.0128071	0.0312775	-0.00436688	-5.40749e-05	-0.046995	0.00231387	-0.00130911	-0.0435488
-0.0436955	2010-11-26 15:00:00	0.0167229	0.0129149	-0.00380796	0.00918989	-0.000439848	0.031117	-0.0034451	0.0228422	-0.000972592	0.00561414	-0.024392	0.00576245	0.0290298	-0.00950813	-0.0135382	-0.0140254	0.0079949	-0.0133503	0.0323784	-0.00442051	-5.66624e-05	-0.0474468	0.00249595	-0.00191424	-0.0436955
-0.0445332	2010-11-26 15:30:00	0.0170056	0.0135823	-0.00342329	0.00918989	-0.000453473	0.0330103	-0.00363532	0.0240942	-0.00118319	0.00592315	-0.0253698	0.00571908	0.0291827	-0.00987804	-0.014107	-0.0144751	0.0084375	-0.0139452	0.0334988	-0.00447221	-5.9333e-05	-0.0478972	0.00255949	-0.00255704	-0.0445332
-0.0433266	2010-11-26 16:00:00	0.0208285	0.0157469	-0.00508164	0.00918989	-0.000473868	0.0348246	-0.00384883	0.0252668	-0.00145079	0.00632595	-0.0263585	0.00567456	0.0308934	-0.0102054	-0.0146417	-0.0148368	0.00886179	-0.0145351	0.0346716	-0.00452217	-6.20877e-05	-0.0483461	0.00251462	-0.00319476	-0.0433266
-0.045064	2010-11-26 16:30:00	0.0211112	0.0173167	-0.00379453	0.00918989	-0.000487321	0.0367179	-0.00407612	0.0263662	-0.00178606	0.00678053	-0.0273794	0.00562872	0.0320093	-0.0105753	-0.0150733	-0.0152085	0.00926626	-0.0151328	0.0359117	-0.00457058	-6.49276e-05	-0.0487936	0.0023771	-0.00378299	-0.045064
-0.0453127	2010-11-26 17:00:00	0.0221019	0.0181072	-0.00399468	0.00918989	-0.000507543	0.0384203	-0.00432078	0.0275082	-0.00217208	0.00724817	-0.0284554	0.0055809	0.0325474	-0.0108737	-0.0155673	-0.0155626	0.00964181	-0.015748	0.0372138	-0.00461657	-6.78539e-05	-0.0492395	0.00216701	-0.00427888	-0.0453127
-0.0447325	2010-11-26 17:30:00	0.0245087	0.0194863	-0.00502241	0.00918989	-0.000534536	0.0398362	-0.00458153	0.028687	-0.0025662	0.00775435	-0.0295722	0.00553133	0.0336236	-0.0110491	-0.0158979	-0.015947	0.0100169	-0.0163969	0.0385467	-0.00466225	-7.08675e-05	-0.0496841	0.00190716	-0.00464423	-0.0447325
-0.0466517	2010-11-26 18:00:00	0.0233753	0.0198259	-0.00354944	0.00918989	-0.000555017	0.0412521	-0.00484589	0.0297191	-0.0029515	0.00830255	-0.0307259	0.0054793	0.0336047	-0.011251	-0.0161783	-0.0162434	0.0103728	-0.017088	0.0398787	-0.00470663	-7.39696e-05	-0.0501272	0.0016215	-0.00484811	-0.0466517
-0.0455672	2010-11-26 18:30:00	0.0264901	0.0214114	-0.00507868	0.00918989	-0.0005617	0.0427498	-0.00509351	0.0307512	-0.00331865	0.00888614	-0.0318839	0.00542622	0.0344317	-0.0113878	-0.0164605	-0.01659	0.0107294	-0.0177356	0.0412106	-0.00475057	-7.71611e-05	-0.0505688	0.00133348	-0.00486886	-0.0455672
-0.0459103	2010-11-26 19:00:00	0.0274808	0.0223018	-0.00517903	0.00918989	-0.000575411	0.0446268	-0.00535363	0.0316674	-0.00364817	0.0094924	-0.0330426	0.00537091	0.0346243	-0.0117605	-0.0168793	-0.0170019	0.0110287	-0.0184234	0.042501	-0.00479441	-8.0443e-05	-0.0510089	0.00106459	-0.00469542	-0.0459103
-0.0471625	2010-11-26 19:30:00	0.0298876	0.0255187	-0.00436893	0.00918989	-0.000582094	0.0461709	-0.00556715	0.0325285	-0.00393822	0.0101117	-0.0341708	0.00531185	0.0369882	-0.0119958	-0.0172273	-0.0173837	0.0113317	-0.0191498	0.0437649	-0.00483797	-8.38163e-05	-0.0514476	0.00083307	-0.00432776	-0.0471625
-0.048176	2010-11-26 20:00:00	0.0294623	0.0256661	-0.00379615	0.00918989	-0.000575584	0.0475214	-0.0057705	0.0331453	-0.00416685	0.0107277	-0.0352948	0.00524935	0.0366408	-0.0123572	-0.0176756	-0.017758	0.01162	-0.0198575	0.0450041	-0.00488058	-8.7282e-05	-0.0518849	0.000652929	-0.0037767	-0.048176
-0.0477517	2010-11-26 20:30:00	0.0318691	0.0272093	-0.00465982	0.00918989	-0.000575411	0.048318	-0.00599779	0.0335727	-0.00437047	0.0113153	-0.0364434	0.00518428	0.0380078	-0.0125645	-0.0181514	-0.0180016	0.0119006	-0.0205677	0.0462561	-0.00492193	-9.0841e-05	-0.0523207	0.000533256	-0.0030629	-0.0477517
-0.0479533	2010-11-26 21:00:00	0.0328598	0.0279636	-0.00489621	0.00918989	-0.000575584	0.0489838	-0.00622804	0.0339698	-0.00456281	0.0118862	-0.0376315	0.00511762	0.0387574	-0.0129022	-0.0184613	-0.0185088	0.0121556	-0.0212402	0.0475611	-0.00496024	-9.44942e-05	-0.052755	0.000477877	-0.00221541	-0.0479533
-0.0485772	2010-11-26 21:30:00	0.0331425	0.0284335	-0.00470896	0.00918989	-0.000609086	0.0490165	-0.00644876	0.0345011	-0.00475453	0.0124635	-0.0388653	0.00504997	0.0396788	-0.0130953	-0.0188514	-0.0191117	0.0123841	-0.0219935	0.0489467	-0.00499673	-9.82425e-05	-0.0531879	0.00048533	-0.00126975	-0.0485772
-0.048945	2010-11-26 22:00:00	0.0334251	0.0286485	-0.00477655	0.00918989	-0.000629481	0.0490956	-0.00666164	0.0350569	-0.00492052	0.0130472	-0.0401727	0.0049799	0.0398714	-0.0131962	-0.0190588	-0.0197823	0.0126817	-0.0227567	0.050373	-0.00503062	-0.000102087	-0.0536194	0.00054916	-0.000265794	-0.048945
-0.04855	2010-11-26 22:30:00	0.0344158	0.0288103	-0.00560552	0.00918989	-0.00064302	0.0497666	-0.00681352	0.0357349	-0.00503012	0.0136536	-0.0415305	0.00490861	0.0397751	-0.0135403	-0.0195517	-0.0205207	0.0130209	-0.0235508	0.051746	-0.00506205	-0.000106028	-0.0540494	0.00065848	0.000754418	-0.04855
-0.0505085	2010-11-26 23:00:00	0.0361146	0.032035	-0.00407964	0.00918989	-0.000670012	0.0511989	-0.00689782	0.0366205	-0.00513726	0.0142313	-0.0428631	0.00483585	0.0423732	-0.0141816	-0.0202916	-0.0214349	0.0134073	-0.0243724	0.053159	-0.00509175	-0.000110066	-0.054478	0.000798771	0.00174882	-0.0505085
-0.0500974	2010-11-26 23:30:00	0.0406456	0.0357236	-0.004922	0.00918989	-0.000690235	0.0528548	-0.00695163	0.0378054	-0.00524379	0.0147828	-0.0442298	0.00476118	0.0455433	-0.0150217	-0.0212295	-0.0225249	0.0138328	-0.0252264	0.0545802	-0.00511963	-0.000114203	-0.0549052	0.000952861	0.00267728	-0.0500974
-0.0482511	2010-11-27	0.0451765	0.0379782	-0.00719833	0.00918989	-0.000724169	0.0545409	-0.00697556	0.0392041	-0.00537165	0.0153376	-0.0456176	0.00468617	0.0472162	-0.0157852	-0.0224159	-0.0235599	0.0143118	-0.0260955	0.0560271	-0.00514612	-0.000118439	-0.055331	0.00110204	0.00350334	-0.0482511
-0.0500011	2010-11-27 00:30:00	0.0468753	0.0409983	-0.00587695	0.00918989	-0.000751247	0.056134	-0.00705394	0.0405783	-0.00555025	0.0159276	-0.047023	0.0046105	0.0495612	-0.0164528	-0.0234805	-0.0244691	0.0148106	-0.0269495	0.0575422	-0.00517056	-0.000122775	-0.0557553	0.00122726	0.00419567	-0.0500011
-0.0487095	2010-11-27 01:00:00	0.0514063	0.0438104	-0.00759586	0.00918989	-0.000778239	0.0583465	-0.00720052	0.0420685	-0.00575705	0.0165435	-0.0484872	0.00453383	0.0514078	-0.0172436	-0.0245565	-0.0254185	0.0153338	-0.0278163	0.0591036	-0.00519323	-0.000127212	-0.0561782	0.00131034	0.00472922	-0.0487095
-0.0493882	2010-11-27 01:30:00	0.0552292	0.0478859	-0.00734325	0.00918989	-0.000812087	0.0606545	-0.0073973	0.0438092	-0.00600333	0.0171982	-0.0499863	0.0044578	0.0544061	-0.0179629	-0.0255845	-0.0264156	0.0158871	-0.0287007	0.0606702	-0.00521414	-0.00013175	-0.0565997	0.00133513	0.0050861	-0.0493882
-0.0497239	2010-11-27 02:00:00	0.058344	0.0509117	-0.00743226	0.00918989	-0.000866071	0.0631208	-0.00764492	0.045837	-0.00627154	0.0178594	-0.0515014	0.00438128	0.0561168	-0.0185783	-0.0265151	-0.0274455	0.0164679	-0.0296648	0.062271	-0.00523334	-0.000136389	-0.0570197	0.00128866	0.00525622	-0.0497239
-0.0507194	2010-11-27 02:30:00	0.0600428	0.0531827	-0.0068601	0.00918989	-0.000906947	0.0655406	-0.00788598	0.0481395	-0.00657483	0.0185305	-0.0530505	0.00430507	0.0570212	-0.0191513	-0.0274661	-0.0284201	0.0170952	-0.0306458	0.0638927	-0.00525055	-0.000141132	-0.0574384	0.001162	0.00523759	-0.0507194
-0.0501916	2010-11-27 03:00:00	0.0652818	0.0574717	-0.00781008	0.00918989	-0.00097447	0.0685988	-0.00816771	0.0505887	-0.00690127	0.0191756	-0.0546143	0.00422964	0.0595777	-0.019817	-0.0284047	-0.0293871	0.0177875	-0.0316548	0.065525	-0.00526551	-0.000145978	-0.0578557	0.000951097	0.00503637	-0.0501916
-0.0504221	2010-11-27 03:30:00	0.0698128	0.0618125	-0.00800034	0.00918989	-0.00101517	0.0723717	-0.0084829	0.0532088	-0.00724341	0.0198305	-0.0561838	0.00415597	0.0618661	-0.0206663	-0.0294792	-0.0303943	0.0185384	-0.0326962	0.0671908	-0.00527991	-0.000150927	-0.0582715	0.000657185	0.00466668	-0.0504221
-0.0512837	2010-11-27 04:00:00	0.0750518	0.0674935	-0.00755833	0.00918989	-0.00105588	0.0768759	-0.0088089	0.0559388	-0.00759365	0.0204851	-0.0577665	0.00408316	0.0648059	-0.0214951	-0.030667	-0.0312208	0.0192974	-0.0337509	0.068873	-0.00529203	-0.000155981	-0.058686	0.000287037	0.00415004	-0.0512837
-0.0513334	2010-11-27 04:30:00	0.0802908	0.0723639	-0.00792689	0.00918989	-0.00108321	0.0812355	-0.00917493	0.0585467	-0.00796962	0.0211752	-0.0593629	0.00401211	0.0671131	-0.0222423	-0.0317731	-0.0318715	0.0199957	-0.0347928	0.0705617	-0.00530266	-0.000161141	-0.0590991	-0.00014718	0.00351449	-0.0513334
-0.0491256	2010-11-27 05:00:00	0.0869459	0.0763942	-0.0105517	0.00918989	-0.0011168	0.0854204	-0.00958947	0.0607452	-0.00836374	0.0218782	-0.0609672	0.00394367	0.0688049	-0.0228592	-0.0327503	-0.0322082	0.0206536	-0.0358069	0.072244	-0.00531173	-0.000166405	-0.0595108	-0.000628366	0.00279339	-0.0491256
-0.0512069	2010-11-27 05:30:00	0.0886447	0.0797587	-0.00888601	0.00918989	-0.00111021	0.0888716	-0.0100752	0.0624613	-0.00877416	0.0226231	-0.06256	0.00387596	0.0704192	-0.0232954	-0.033462	-0.0322886	0.0212442	-0.0367746	0.0739376	-0.00531964	-0.000171776	-0.0599212	-0.00113528	0.00202383	-0.0512069
-0.0535624	2010-11-27 06:00:00	0.0889274	0.0819824	-0.00694496	0.00918989	-0.00111012	0.0917335	-0.0106619	0.0637376	-0.00918642	0.0233779	-0.0641659	0.00380943	0.0713406	-0.0235197	-0.0338765	-0.0322108	0.0217477	-0.0376433	0.0756533	-0.00532661	-0.000177254	-0.0603301	-0.00164365	0.00124477	-0.0535624
-0.0531543	2010-11-27 06:30:00	0.0899181	0.0821518	-0.00776629	0.00918989	-0.00111038	0.0933215	-0.0112756	0.0648064	-0.00959243	0.0241615	-0.0657958	0.00374408	0.0710347	-0.0234077	-0.0339096	-0.032158	0.0221316	-0.0385071	0.077402	-0.00533004	-0.000182838	-0.0607377	-0.0021275	0.000494964	-0.0531543
-0.0525591	2010-11-27 07:00:00	0.0895241	0.0807507	-0.00877342	0.00918989	-0.00115733	0.0939107	-0.0118683	0.0658629	-0.00997773	0.0249807	-0.0674599	0.00367934	0.0695734	-0.0230509	-0.0335773	-0.0321454	0.0224496	-0.0394024	0.0791574	-0.00533137	-0.000188531	-0.061144	-0.00256073	-0.000189356	-0.0525591
-0.0538327	2010-11-27 07:30:00	0.0870183	0.0791079	-0.00791045	0.00918989	-0.00117807	0.094118	-0.0124059	0.0670846	-0.0103399	0.0258031	-0.0691341	0.00361426	0.0680345	-0.0226619	-0.0331435	-0.0324894	0.0227864	-0.0403142	0.0809135	-0.00533112	-0.000194331	-0.0615489	-0.00291868	-0.000776649	-0.0538327
-0.0570974	2010-11-27 08:00:00	0.0845125	0.0794572	-0.00505527	0.00918989	-0.0012587	0.0953155	-0.0128316	0.0686665	-0.0106631	0.0266481	-0.0708084	0.00354935	0.0675152	-0.0225616	-0.0329095	-0.0329716	0.0231095	-0.0413393	0.0827106	-0.00532902	-0.00020024	-0.0619524	-0.00317976	-0.00124215	-0.0570974
-0.0566713	2010-11-27 08:30:00	0.0876711	0.0817815	-0.00588956	0.00918989	-0.00128639	0.0975444	-0.013118	0.070175	-0.0109463	0.0275283	-0.0725328	0.00348439	0.068382	-0.0228564	-0.0330758	-0.0335417	0.0234889	-0.0423662	0.0844948	-0.00532523	-0.000206257	-0.0623546	-0.00332687	-0.00156956	-0.0566713
-0.0561457	2010-11-27 09:00:00	0.0929539	0.0861318	-0.00682207	0.00918989	-0.00127267	0.101225	-0.0132765	0.0718973	-0.0112019	0.0284798	-0.0742526	0.00341942	0.070591	-0.0236256	-0.033913	-0.0343805	0.0238309	-0.0433989	0.0862081	-0.00531878	-0.000212384	-0.0627554	-0.00334865	-0.00175224	-0.0561457
-0.0583322	2010-11-27 09:30:00	0.0968205	0.0917792	-0.00504134	0.00918989	-0.00131989	0.105134	-0.013368	0.0737968	-0.011477	0.0294855	-0.0759437	0.00335585	0.0740162	-0.0245826	-0.0350642	-0.0353174	0.0240918	-0.0444465	0.0879462	-0.00531034	-0.00021862	-0.063155	-0.00324029	-0.00179376	-0.0583322
-0.0556606	2010-11-27 10:00:00	0.104936	0.096818	-0.00811747	0.00918989	-0.00134688	0.107617	-0.013505	0.0754884	-0.0117426	0.0305465	-0.0776681	0.00329188	0.0774354	-0.0251378	-0.035904	-0.0362768	0.0243842	-0.0454576	0.0896928	-0.00529925	-0.000224966	-0.0635531	-0.00300403	-0.00170766	-0.0556606
-0.0576783	2010-11-27 10:30:00	0.10243	0.0959266	-0.00650312	0.00918989	-0.00136051	0.109491	-0.0137503	0.0772535	-0.0120183	0.031656	-0.0794084	0.00322897	0.0754945	-0.0256311	-0.0368957	-0.0372966	0.02468	-0.046496	0.0914227	-0.00528609	-0.000231423	-0.06395	-0.00264915	-0.00151647	-0.0576783
-0.0588384	2010-11-27 11:00:00	0.105588	0.0998431	-0.00574515	0.00918989	-0.00141449	0.110847	-0.0141858	0.0787987	-0.0123009	0.0328073	-0.0811282	0.00316547	0.0787062	-0.0260013	-0.0376106	-0.0382837	0.0250096	-0.0475735	0.093113	-0.00527024	-0.00023799	-0.0643456	-0.00219145	-0.00125001	-0.0588384
-0.058974	2010-11-27 11:30:00	0.108747	0.102736	-0.00601046	0.00918989	-0.00146179	0.113155	-0.0146929	0.0804966	-0.0125929	0.0339779	-0.0828211	0.00310294	0.0803979	-0.0268021	-0.0383541	-0.0395018	0.0254517	-0.0486944	0.0947172	-0.00525173	-0.000244668	-0.0647398	-0.00165235	-0.000943058	-0.058974
-0.0598135	2010-11-27 12:00:00	0.111906	0.106335	-0.00557072	0.00918989	-0.00147576	0.115687	-0.0150583	0.0824755	-0.0128911	0.035133	-0.0844704	0.00304044	0.0826278	-0.0276553	-0.0396796	-0.0407878	0.0260095	-0.049782	0.0962776	-0.00523085	-0.000251457	-0.0651328	-0.00105762	-0.00063256	-0.0598135
-0.0609158	2010-11-27 12:30:00	0.11648	0.111613	-0.00486692	0.00918989	-0.00152949	0.118807	-0.0154375	0.0844666	-0.0132226	0.0362269	-0.0860828	0.00297871	0.0863002	-0.0287118	-0.0410512	-0.0420939	0.026661	-0.0509154	0.0978072	-0.00520695	-0.000258357	-0.0655244	-0.000435753	-0.000354667	-0.0609158
-0.0616517	2010-11-27 13:00:00	0.121763	0.117235	-0.00452845	0.00918989	-0.00156333	0.122196	-0.0156934	0.0865248	-0.0135704	0.0373043	-0.0876754	0.00291849	0.0898763	-0.0297542	-0.0424544	-0.0433724	0.0274247	-0.0520878	0.0992897	-0.00517998	-0.00026537	-0.0659147	0.000183742	-0.000141785	-0.0616517
-0.0636975	2010-11-27 13:30:00	0.124214	0.121335	-0.00287877	0.00918989	-0.00157722	0.125331	-0.0159124	0.0886013	-0.0139733	0.0383976	-0.0892228	0.00286003	0.0921628	-0.0307219	-0.0439466	-0.0445856	0.0282467	-0.0532377	0.100699	-0.00515144	-0.000272493	-0.0663038	0.000772166	-1.99333e-05	-0.0636975
-0.0623919	2010-11-27 14:00:00	0.130204	0.125625	-0.00457944	0.00918989	-0.00161758	0.128179	-0.0163024	0.0905801	-0.0144634	0.0395489	-0.0907092	0.002803	0.095029	-0.0315623	-0.0452823	-0.0456507	0.029056	-0.0543951	0.102019	-0.00512178	-0.000279729	-0.0666916	0.00130332	-6.63373e-06	-0.0623919
-0.0619811	2010-11-27 14:30:00	0.134779	0.129395	-0.00538407	0.00918989	-0.00164483	0.130948	-0.0167133	0.0923878	-0.015045	0.0407674	-0.0921207	0.00274721	0.0975081	-0.0323911	-0.046428	-0.0466353	0.0298655	-0.0555098	0.103281	-0.00509168	-0.000287078	-0.0670781	0.00175499	-0.000109514	-0.0619811
-0.0645542	2010-11-27 15:00:00	0.135814	0.13261	-0.00320365	0.00918989	-0.00167191	0.133542	-0.0171302	0.0941528	-0.0157117	0.0421152	-0.0934712	0.00269244	0.0996794	-0.0331263	-0.0476009	-0.0474744	0.0306042	-0.0566038	0.104459	-0.00506114	-0.000294538	-0.0674633	0.00211016	-0.000325746	-0.0645542
-0.064802	2010-11-27 15:30:00	0.138972	0.135625	-0.0033474	0.00918989	-0.00167885	0.136088	-0.0176044	0.0957591	-0.016421	0.0434445	-0.0947533	0.00263885	0.101756	-0.0338165	-0.0486202	-0.0482179	0.0314084	-0.0576596	0.105575	-0.00502914	-0.000302111	-0.0678473	0.0023578	-0.000642354	-0.064802
-0.0609109	2010-11-27 16:00:00	0.146379	0.13875	-0.00762887	0.00918989	-0.00171921	0.138666	-0.0180417	0.0973287	-0.0171629	0.0448117	-0.095975	0.00258668	0.103928	-0.0344245	-0.0495157	-0.0488961	0.0321826	-0.0587111	0.106583	-0.00499529	-0.000309797	-0.06823	0.00249327	-0.00103736	-0.0609109
-0.0629953	2010-11-27 16:30:00	0.146705	0.140772	-0.0059338	0.00918989	-0.00175297	0.140717	-0.0184136	0.0990633	-0.0179185	0.0461858	-0.0970927	0.00253596	0.105178	-0.0348781	-0.0502585	-0.0495868	0.0329316	-0.0597733	0.107497	-0.00495928	-0.000317595	-0.0686115	0.00251827	-0.00148163	-0.0629953
-0.0633365	2010-11-27 17:00:00	0.148448	0.142467	-0.00598076	0.00918989	-0.00179358	0.142722	-0.0188108	0.100779	-0.0186704	0.0475599	-0.0981202	0.00248637	0.106099	-0.0352625	-0.0508964	-0.0501445	0.033656	-0.0609042	0.108316	-0.00492107	-0.000325507	-0.0689917	0.00244044	-0.00194123	-0.0633365
-0.0620753	2010-11-27 17:30:00	0.152314	0.144686	-0.00762893	0.00918989	-0.00181415	0.144872	-0.0191834	0.102447	-0.0193833	0.0489756	-0.0990483	0.00243973	0.107407	-0.0356235	-0.0514511	-0.0507824	0.03435	-0.0620782	0.10906	-0.00487972	-0.000333531	-0.0693707	0.00227254	-0.00238016	-0.0620753
-0.0639893	2010-11-27 18:00:00	0.153349	0.147248	-0.00610084	0.00918989	-0.00184783	0.147786	-0.0195284	0.104322	-0.02005	0.0504364	-0.0998971	0.00239529	0.108446	-0.0361128	-0.052082	-0.0514781	0.0349624	-0.0633716	0.109738	-0.00483785	-0.000341669	-0.0697484	0.00203143	-0.00276305	-0.0639893
-0.0634476	2010-11-27 18:30:00	0.157924	0.150896	-0.00702732	0.00918989	-0.0018953	0.150634	-0.0198436	0.106288	-0.0206828	0.0519269	-0.100673	0.00235191	0.110311	-0.0365529	-0.0527225	-0.0520484	0.035551	-0.0647285	0.110379	-0.00479346	-0.000349919	-0.070125	0.00173682	-0.00305776	-0.0634476
-0.063374	2010-11-27 19:00:00	0.161082	0.153598	-0.00748455	0.00918989	-0.00190892	0.153436	-0.0201516	0.107852	-0.021357	0.053404	-0.101404	0.00230905	0.111463	-0.0370348	-0.05341	-0.0524553	0.0361405	-0.0660371	0.110997	-0.00474793	-0.000358283	-0.0705003	0.00140998	-0.00323758	-0.063374
-0.0640903	2010-11-27 19:30:00	0.163533	0.156382	-0.00715081	0.00918989	-0.00188202	0.156442	-0.0204639	0.109318	-0.0220224	0.054907	-0.102096	0.0022668	0.112638	-0.0376081	-0.0542546	-0.0528799	0.0366357	-0.0672639	0.111609	-0.00470078	-0.00036676	-0.0708743	0.00107241	-0.00328297	-0.0640903
-0.0664052	2010-11-27 20:00:00	0.165983	0.160766	-0.00521742	0.00918989	-0.00192255	0.159034	-0.0208204	0.110521	-0.0227367	0.05642	-0.102773	0.00222469	0.115655	-0.0380719	-0.0548232	-0.053229	0.0370281	-0.0684522	0.112235	-0.00465121	-0.00037535	-0.0712472	0.000744557	-0.00318258	-0.0664052
-0.0632811	2010-11-27 20:30:00	0.170558	0.161836	-0.00872189	0.00918989	-0.00192264	0.160322	-0.0212169	0.111467	-0.0233744	0.0579103	-0.103437	0.0021821	0.115789	-0.0381307	-0.0550839	-0.0534451	0.037428	-0.0695501	0.1128	-0.00459975	-0.000384054	-0.0716189	0.00044475	-0.00293374	-0.0632811
-0.0656241	2010-11-27 21:00:00	0.166636	0.159878	-0.0067581	0.00918989	-0.00190927	0.161244	-0.0216177	0.111913	-0.0239245	0.0593719	-0.104037	0.00214028	0.113385	-0.0381335	-0.055388	-0.0534402	0.0377744	-0.0706609	0.113254	-0.00454714	-0.00039287	-0.0719894	0.000188268	-0.00254229	-0.0656241
-0.0652187	2010-11-27 21:30:00	0.169795	0.162253	-0.00754176	0.00918989	-0.00190224	0.16185	-0.0220542	0.111962	-0.0244564	0.0607915	-0.104526	0.00209944	0.115674	-0.0381973	-0.0554516	-0.0533975	0.0380669	-0.0716931	0.113586	-0.00449201	-0.0004018	-0.0723587	-1.33589e-05	-0.00202193	-0.0652187
-0.0658152	2010-11-27 22:00:00	0.170121	0.162799	-0.0073224	0.00918989	-0.00189556	0.162657	-0.0224016	0.11184	-0.0249545	0.0621339	-0.104925	0.00205947	0.116231	-0.0384641	-0.055481	-0.0534928	0.0383147	-0.0726711	0.113777	-0.00443455	-0.000410843	-0.0727268	-0.000152815	-0.00139311	-0.0658152
-0.0664294	2010-11-27 22:30:00	0.169032	0.161947	-0.00708425	0.00918989	-0.00188202	0.162068	-0.0226325	0.111766	-0.0254326	0.0634339	-0.105193	0.00202006	0.116076	-0.0384014	-0.0556652	-0.0535507	0.0385435	-0.0735884	0.113994	-0.00437519	-0.000419999	-0.0730937	-0.000227219	-0.000681672	-0.0664294
-0.0675495	2010-11-27 23:00:00	0.166526	0.160186	-0.00633924	0.00918989	-0.0018887	0.161271	-0.0228615	0.111357	-0.0259507	0.0647114	-0.105463	0.00198211	0.115136	-0.0383022	-0.0556031	-0.053508	0.0387318	-0.0744302	0.114173	-0.00431369	-0.000429268	-0.0734594	-0.000238125	8.26067e-05	-0.0675495
-0.0670835	2010-11-27 23:30:00	0.166852	0.159673	-0.0071792	0.00918989	-0.00186857	0.160382	-0.0229625	0.110758	-0.0265436	0.0660078	-0.105698	0.00194526	0.115347	-0.0382023	-0.0554546	-0.0534552	0.0389012	-0.0751551	0.114318	-0.00425029	-0.00043865	-0.073824	-0.000191287	0.0008676	-0.0670835
-0.0676827	2010-11-28	0.165762	0.15881	-0.0069529	0.00918989	-0.00186154	0.159984	-0.022996	0.110111	-0.0271733	0.0673301	-0.105896	0.00191028	0.114924	-0.0382855	-0.0554858	-0.0533147	0.039015	-0.0758087	0.114444	-0.00418547	-0.000448145	-0.0741874	-9.62393e-05	0.0016403	-0.0676827
-0.0672453	2010-11-28 00:30:00	0.166797	0.159035	-0.00776211	0.00918989	-0.00182127	0.159283	-0.0230288	0.109292	-0.0278582	0.0687038	-0.106074	0.00187662	0.115847	-0.0383309	-0.0555461	-0.0530535	0.0391061	-0.0763156	0.114489	-0.0041194	-0.000457752	-0.0745497	3.43203e-05	0.00236823	-0.0672453
-0.0685951	2010-11-28 01:00:00	0.164999	0.158216	-0.00678316	0.00918989	-0.00180087	0.158486	-0.0229469	0.108327	-0.028558	0.0701614	-0.106191	0.00184415	0.115789	-0.0383837	-0.0555628	-0.0527295	0.0390631	-0.0767097	0.11446	-0.00405057	-0.000467473	-0.0749108	0.000185297	0.00302071	-0.0685951
-0.0672204	2010-11-28 01:30:00	0.165325	0.156798	-0.00852764	0.00918989	-0.00178048	0.156814	-0.0228248	0.107362	-0.0292234	0.0716517	-0.106232	0.00181369	0.115443	-0.0381534	-0.0553885	-0.0523177	0.0389556	-0.0770136	0.114319	-0.00397966	-0.000477306	-0.0752708	0.000340103	0.00356998	-0.0672204
-0.0669668	2010-11-28 02:00:00	0.163528	0.154378	-0.00915003	0.00918989	-0.00177371	0.154904	-0.0227441	0.106208	-0.0298643	0.0730461	-0.106171	0.00178613	0.114076	-0.037759	-0.0549123	-0.0517576	0.0388575	-0.0772436	0.114085	-0.00390621	-0.000487251	-0.0756296	0.000481654	0.0039923	-0.0669668
-0.0692535	2010-11-28 02:30:00	0.158915	0.151684	-0.0072311	0.00918989	-0.00174671	0.15282	-0.0226484	0.105023	-0.0304621	0.074417	-0.106031	0.00176084	0.112309	-0.0372198	-0.0542933	-0.051082	0.0387245	-0.0773558	0.113733	-0.00383157	-0.000497308	-0.0759873	0.000593434	0.00426884	-0.0692535
-0.0709675	2010-11-28 03:00:00	0.155037	0.149154	-0.0058839	0.00918989	-0.001733	0.151308	-0.0225264	0.103753	-0.0311301	0.0756855	-0.105782	0.00173768	0.110598	-0.0368102	-0.0536457	-0.0503435	0.0385118	-0.0773739	0.113273	-0.00375511	-0.000507478	-0.0763439	0.000660562	0.00438658	-0.0709675
-0.0717643	2010-11-28 03:30:00	0.153284	0.147831	-0.00545275	0.00918989	-0.00171261	0.14978	-0.0223493	0.102623	-0.0317584	0.0768982	-0.105421	0.00171655	0.110175	-0.0364215	-0.0530267	-0.0496252	0.0382425	-0.0773164	0.112721	-0.00367719	-0.00051776	-0.0766993	0.000670823	0.004339	-0.0717643
-0.0731198	2010-11-28 04:00:00	0.150114	0.145652	-0.00446202	0.00918989	-0.00168579	0.148299	-0.0220945	0.10156	-0.0324013	0.0780857	-0.104975	0.00169855	0.108848	-0.0359967	-0.0523623	-0.0489118	0.0379468	-0.0771738	0.112064	-0.00359966	-0.000528153	-0.0770537	0.000615583	0.00412666	-0.0731198
-0.0722803	2010-11-28 04:30:00	0.14836	0.142695	-0.00566522	0.00918989	-0.00167225	0.146422	-0.0218308	0.100534	-0.0330755	0.0791957	-0.10441	0.00168336	0.106907	-0.0353536	-0.0516042	-0.048073	0.0376017	-0.0769593	0.11136	-0.00352282	-0.000538658	-0.0774069	0.000490547	0.00375758	-0.0722803
-0.0709284	2010-11-28 05:00:00	0.146607	0.139227	-0.00737991	0.00918989	-0.00165871	0.144736	-0.0215831	0.0994717	-0.0337422	0.080238	-0.103777	0.00167064	0.104351	-0.0347133	-0.0507198	-0.0472039	0.0372196	-0.0766231	0.110579	-0.00344359	-0.000549275	-0.077759	0.000296271	0.00324727	-0.0709284
-0.0715235	2010-11-28 05:30:00	0.144145	0.136998	-0.00714651	0.00918989	-0.00165177	0.143241	-0.0213493	0.0984823	-0.0343705	0.0812351	-0.103087	0.00166075	0.103023	-0.0340933	-0.0498283	-0.0463725	0.0367659	-0.0762113	0.109741	-0.00336275	-0.000560003	-0.0781101	3.83961e-05	0.00261845	-0.0715235
-0.0715961	2010-11-28 06:00:00	0.141683	0.134249	-0.00743472	0.00918989	-0.00163146	0.141967	-0.0211256	0.0976701	-0.0350153	0.0821293	-0.102338	0.00165419	0.101216	-0.0335309	-0.0489256	-0.0456616	0.0362551	-0.0757327	0.108813	-0.00328151	-0.000570841	-0.07846	-0.000272449	0.00190027	-0.0715961
-0.07308	2010-11-28 06:30:00	0.137805	0.131495	-0.00631066	0.00918989	-0.00163155	0.140805	-0.0209019	0.0967539	-0.0356613	0.0828977	-0.101507	0.00165114	0.0994848	-0.0329244	-0.0480833	-0.0448604	0.0357133	-0.0751459	0.1078	-0.0032	-0.000581791	-0.0788088	-0.000621089	0.00112715	-0.07308
-0.0734447	2010-11-28 07:00:00	0.134636	0.128331	-0.00630476	0.00918989	-0.00159101	0.139517	-0.0206513	0.0956301	-0.036252	0.0835855	-0.100589	0.00165028	0.0975061	-0.0323	-0.0472165	-0.044034	0.035178	-0.0744707	0.106698	-0.00311866	-0.000592851	-0.0791566	-0.000988586	0.000337052	-0.0734447
-0.0723156	2010-11-28 07:30:00	0.132882	0.12509	-0.00779176	0.00918989	-0.00155699	0.138625	-0.0204348	0.0943596	-0.0367972	0.0841409	-0.0995933	0.00165225	0.0955255	-0.0318717	-0.04651	-0.0430771	0.0346343	-0.0738027	0.105536	-0.00303811	-0.000604022	-0.0795033	-0.00135334	-0.000430513	-0.0723156
-0.0751604	2010-11-28 08:00:00	0.128296	0.122992	-0.00530379	0.00918989	-0.00150335	0.137032	-0.0202351	0.0928511	-0.0373359	0.0845836	-0.0985404	0.00165531	0.0955255	-0.0313912	-0.0457567	-0.0421979	0.0340651	-0.0729771	0.104279	-0.0029579	-0.000615302	-0.0798489	-0.0016924	-0.00113689	-0.0751604
-0.0776141	2010-11-28 08:30:00	0.121586	0.11838	-0.00320611	0.00918989	-0.0014893	0.134882	-0.020055	0.0914525	-0.0378177	0.0849645	-0.0974134	0.00166095	0.0933145	-0.0308098	-0.0449001	-0.0414444	0.0334288	-0.0721126	0.102957	-0.00287834	-0.000626693	-0.0801935	-0.00198302	-0.00174672	-0.0776141
-0.0759938	2010-11-28 09:00:00	0.117708	0.112527	-0.00518136	0.00918989	-0.0014827	0.131682	-0.0198828	0.0900417	-0.038223	0.0852427	-0.0962189	0.00166924	0.0902973	-0.0299332	-0.0438875	-0.0407285	0.0327758	-0.0712465	0.10164	-0.00279892	-0.000638193	-0.080537	-0.00220417	-0.00223037	-0.0759938
-0.0774341	2010-11-28 09:30:00	0.111706	0.107611	-0.00409511	0.00918989	-0.00147576	0.128757	-0.0197398	0.0887164	-0.0385958	0.0854174	-0.0950209	0.00167888	0.0877766	-0.0290612	-0.0426934	-0.040221	0.032182	-0.0704146	0.100269	-0.00272077	-0.000649802	-0.0808794	-0.00233805	-0.00256606	-0.0774341
-0.0780888	2010-11-28 10:00:00	0.10712	0.103327	-0.00379358	0.00918989	-0.00148244	0.126831	-0.0195221	0.0878249	-0.0389052	0.0855018	-0.093779	0.00169031	0.0851258	-0.0285482	-0.0418259	-0.0400049	0.031649	-0.0696101	0.0988307	-0.00264372	-0.00066152	-0.0812208	-0.00237143	-0.00274154	-0.0780888
-0.0783217	2010-11-28 10:30:00	0.106783	0.10287	-0.00391287	0.00918989	-0.00148921	0.125625	-0.019241	0.0871591	-0.0391508	0.0855314	-0.09249	0.00170422	0.0856639	-0.028309	-0.0412516	-0.0399068	0.0311829	-0.0688451	0.097351	-0.00256793	-0.000673348	-0.0815612	-0.00229669	-0.00275504	-0.0783217
-0.0781141	2010-11-28 11:00:00	0.106445	0.101974	-0.00447163	0.00918989	-0.00145588	0.125339	-0.0188832	0.0867134	-0.0393299	0.0854673	-0.0911727	0.00171989	0.0851843	-0.0284096	-0.041152	-0.0400675	0.030801	-0.0680336	0.0958697	-0.00249245	-0.000685283	-0.0819005	-0.0021125	-0.00261556	-0.0781141
-0.0778476	2010-11-28 11:30:00	0.107524	0.102435	-0.00508855	0.00918989	-0.00146214	0.125309	-0.0184676	0.0862308	-0.0394188	0.0853132	-0.0898619	0.0017377	0.085915	-0.0286197	-0.0414317	-0.0400224	0.0304468	-0.0672419	0.0943399	-0.0024182	-0.000697327	-0.0822388	-0.00182407	-0.00234222	-0.0778476
-0.0804048	2010-11-28 12:00:00	0.106478	0.103598	-0.00288069	0.00918989	-0.00141518	0.125132	-0.0181567	0.085388	-0.0394456	0.0850524	-0.0885178	0.00175702	0.0874142	-0.028832	-0.0416264	-0.0399044	0.0301689	-0.0663752	0.0928047	-0.00234468	-0.000709479	-0.082576	-0.00144293	-0.00196285	-0.0804048
-0.0780821	2010-11-28 12:30:00	0.108265	0.102713	-0.00555189	0.00918989	-0.00138767	0.12451	-0.0179199	0.0842946	-0.0393339	0.084711	-0.0871641	0.00177947	0.0872782	-0.0289872	-0.0418894	-0.0395755	0.029878	-0.0655129	0.0912468	-0.00227193	-0.000721739	-0.0829123	-0.000986316	-0.00151185	-0.0780821
-0.0808908	2010-11-28 13:00:00	0.104387	0.101296	-0.00309083	0.00918989	-0.00133386	0.122723	-0.0178201	0.0826943	-0.0391515	0.0842988	-0.0857915	0.00180359	0.0873953	-0.0288274	-0.0418197	-0.0389703	0.029556	-0.0646322	0.0896671	-0.00219984	-0.000734105	-0.0832475	-0.000476103	-0.00102754	-0.0808908
-0.0805607	2010-11-28 13:30:00	0.101925	0.0981578	-0.00376758	0.00918989	-0.00127979	0.120257	-0.0178099	0.080581	-0.0389749	0.0837544	-0.0844016	0.00182953	0.0863738	-0.0284429	-0.0413508	-0.0381917	0.0292194	-0.0637289	0.0880775	-0.00212878	-0.000746579	-0.0835817	6.25357e-05	-0.000549151	-0.0805607
-0.0780629	2010-11-28 14:00:00	0.0994637	0.0928525	-0.00661116	0.00918989	-0.001239	0.116928	-0.0177519	0.0782479	-0.038721	0.0831127	-0.0830152	0.00185678	0.083704	-0.0278268	-0.0406959	-0.0372825	0.0288954	-0.062777	0.0864704	-0.00205851	-0.000759159	-0.0839149	0.000602702	-0.000113808	-0.0780629
-0.0777928	2010-11-28 14:30:00	0.0955859	0.0883597	-0.00722621	0.00918989	-0.00117824	0.113125	-0.0176938	0.0756644	-0.0384133	0.0824332	-0.0815984	0.00188647	0.0821066	-0.0270898	-0.0396905	-0.0363631	0.0285683	-0.0618056	0.084863	-0.00198947	-0.000771846	-0.0842471	0.00111744	0.000246298	-0.0777928
-0.0786005	2010-11-28 15:00:00	0.0895839	0.0828214	-0.00676246	0.00918989	-0.00115776	0.109161	-0.0175053	0.0733009	-0.0380819	0.0816109	-0.0801727	0.0019181	0.079569	-0.0263549	-0.038633	-0.035469	0.0282747	-0.0608739	0.0832429	-0.00192242	-0.000784638	-0.0845784	0.00158135	0.00050627	-0.0786005
-0.0786869	2010-11-28 15:30:00	0.08429	0.0772708	-0.00701925	0.00918989	-0.00113746	0.104897	-0.0171823	0.0709801	-0.0377548	0.080782	-0.0787166	0.00195226	0.0772428	-0.0255786	-0.0375618	-0.0345522	0.0279585	-0.059935	0.081627	-0.00185643	-0.000797537	-0.0849086	0.00197214	0.000650222	-0.0786869
-0.0778796	2010-11-28 16:00:00	0.0804122	0.0722434	-0.00816881	0.00918989	-0.00111029	0.101351	-0.0167887	0.0688181	-0.0374002	0.0799527	-0.0772568	0.00198981	0.0750319	-0.0249731	-0.0366268	-0.0336329	0.0275945	-0.0589893	0.0799898	-0.00179158	-0.00081054	-0.0852378	0.0022718	0.000672203	-0.0778796
-0.0781643	2010-11-28 16:30:00	0.0772424	0.069017	-0.00822544	0.00918989	-0.00107653	0.0985188	-0.0162689	0.0668577	-0.0370449	0.079143	-0.075773	0.00203175	0.0739368	-0.0244398	-0.035759	-0.0327362	0.0271658	-0.0580207	0.0783662	-0.00172808	-0.000823649	-0.0855661	0.00246761	0.000576294	-0.0781643
-0.0773215	2010-11-28 17:00:00	0.0754887	0.06608	-0.00940873	0.00918989	-0.00104277	0.096339	-0.0157271	0.0650988	-0.0366583	0.0783589	-0.0742806	0.00207797	0.0725697	-0.0239314	-0.0349413	-0.0318445	0.0266302	-0.0570454	0.0767544	-0.00166604	-0.000836862	-0.0858934	0.0025527	0.000375889	-0.0773215
-0.0779921	2010-11-28 17:30:00	0.0716109	0.0625331	-0.00907783	0.00918989	-0.00102246	0.094031	-0.0151439	0.0635781	-0.0362692	0.0775884	-0.0727807	0.00212479	0.0704569	-0.0232493	-0.0340696	-0.0308976	0.0260245	-0.0560654	0.0750942	-0.00160518	-0.000850179	-0.0862197	0.00252623	9.22803e-05	-0.0779921
-0.0780168	2010-11-28 18:00:00	0.0677331	0.0583412	-0.00939191	0.00918989	-0.00100206	0.0914856	-0.0146194	0.0621184	-0.0358958	0.0767689	-0.0712257	0.00217414	0.0679382	-0.0224992	-0.0330372	-0.0299582	0.0253738	-0.0550797	0.0734173	-0.00154515	-0.0008636	-0.0865451	0.00239323	-0.000247303	-0.0780168
-0.0797107	2010-11-28 18:30:00	0.0624392	0.0544033	-0.00803593	0.00918989	-0.000995123	0.089194	-0.0141829	0.0607443	-0.0355399	0.0759531	-0.0696496	0.00222518	0.0655932	-0.0217406	-0.0319892	-0.0290364	0.0246666	-0.054073	0.0717248	-0.00148663	-0.000877124	-0.0868695	0.00216413	-0.000611999	-0.0797107
-0.0784245	2010-11-28 19:00:00	0.0606855	0.0510264	-0.00965911	0.00918989	-0.000961619	0.0871096	-0.0137971	0.0594923	-0.0351533	0.0750694	-0.0680473	0.00227706	0.0636125	-0.0210302	-0.0309126	-0.0281798	0.0240101	-0.053063	0.0700387	-0.00142888	-0.000890752	-0.0871929	0.00185395	-0.00096974	-0.0784245
-0.0771393	2010-11-28 19:30:00	0.0589319	0.0476513	-0.0112806	0.00918989	-0.000968045	0.0855191	-0.0134754	0.0583746	-0.0347635	0.0741795	-0.0664356	0.00233106	0.0614978	-0.0204265	-0.0299997	-0.027356	0.0233328	-0.0521017	0.0683517	-0.00137069	-0.000904483	-0.0875154	0.00148129	-0.0012896	-0.0771393
-0.0779841	2010-11-28 20:00:00	0.0557621	0.0449909	-0.0107712	0.00918989	-0.000934455	0.0839122	-0.0131398	0.057312	-0.0342998	0.0732379	-0.0648115	0.00238745	0.0600573	-0.0198433	-0.0291185	-0.0265647	0.0226879	-0.0511517	0.0666162	-0.00131427	-0.000918315	-0.087837	0.00106727	-0.00154386	-0.0779841
-0.0767081	2010-11-28 20:30:00	0.0547165	0.0423348	-0.0123817	0.00918989	-0.000927428	0.0827828	-0.0128079	0.0562737	-0.0338625	0.0722351	-0.0631364	0.00244549	0.0583258	-0.0193242	-0.028312	-0.0258137	0.0220588	-0.0502386	0.0648694	-0.0012582	-0.00093225	-0.0881576	0.000634277	-0.00170974	-0.0767081
-0.0774807	2010-11-28 21:00:00	0.0515467	0.0396039	-0.0119428	0.00918989	-0.000900435	0.0813014	-0.0124963	0.0552843	-0.0334402	0.0711582	-0.0614471	0.0025063	0.0567115	-0.0187764	-0.0275539	-0.0250778	0.0214462	-0.0492714	0.0631629	-0.001204	-0.000946286	-0.0884772	0.000204779	-0.00177058	-0.0774807
-0.0792289	2010-11-28 21:30:00	0.0476689	0.0371414	-0.0105275	0.00918989	-0.000886896	0.0799647	-0.0122428	0.0541422	-0.0330493	0.0700582	-0.0597889	0.00256912	0.0552689	-0.01824	-0.026741	-0.0243292	0.0208302	-0.0482734	0.0614935	-0.00115119	-0.000960424	-0.088796	-0.000199819	-0.00171655	-0.0792289
-0.0802675	2010-11-28 22:00:00	0.0437911	0.0339702	-0.00982094	0.00918989	-0.000853134	0.0781504	-0.0120089	0.0530428	-0.0326966	0.0689582	-0.0581339	0.00263329	0.0534054	-0.0176787	-0.025956	-0.0236736	0.0202033	-0.0472137	0.0598953	-0.00110018	-0.000974662	-0.0891138	-0.000560228	-0.00154493	-0.0802675
-0.0785571	2010-11-28 22:30:00	0.0427455	0.0308828	-0.0118627	0.00918989	-0.000832912	0.0766227	-0.0118229	0.0517908	-0.032379	0.0678391	-0.0565286	0.00269937	0.0516173	-0.0171671	-0.0251987	-0.0230658	0.0195951	-0.046099	0.0582133	-0.00105101	-0.000989001	-0.0894307	-0.000860194	-0.00125992	-0.0785571
-0.080395	2010-11-28 23:00:00	0.0388677	0.0285125	-0.0103552	0.00918989	-0.0008192	0.0747293	-0.0116262	0.0506365	-0.0320312	0.0667007	-0.0548616	0.00276731	0.05056	-0.0166144	-0.0244122	-0.022586	0.0190285	-0.0449633	0.0565271	-0.00100334	-0.00100344	-0.0897467	-0.00108724	-0.000872135	-0.080395
-0.0817702	2010-11-28 23:30:00	0.0342818	0.0249722	-0.00930961	0.00918989	-0.000805576	0.0729779	-0.0114156	0.0494883	-0.0316991	0.0655301	-0.0532019	0.00283726	0.048349	-0.016208	-0.023771	-0.0221313	0.0185134	-0.0438281	0.0548149	-0.000957043	-0.00101798	-0.0900618	-0.00123324	-0.000397877	-0.0817702
-0.0818869	2010-11-29	0.0325281	0.0230064	-0.00952166	0.00918989	-0.000778756	0.0710845	-0.0112057	0.0482118	-0.0313137	0.064343	-0.0515227	0.0029082	0.047926	-0.0158731	-0.0232672	-0.0216642	0.0180406	-0.0426743	0.0530751	-0.000911562	-0.00103261	-0.090376	-0.00129477	0.000141759	-0.0818869
-0.0814737	2010-11-29 00:30:00	0.0314825	0.0212196	-0.0102629	0.00918989	-0.000744822	0.0695731	-0.0109646	0.0467704	-0.0308763	0.0631366	-0.0498324	0.0029809	0.0474842	-0.0156931	-0.0228487	-0.0211643	0.0175987	-0.0415569	0.0513223	-0.000867601	-0.00104735	-0.0906892	-0.00127324	0.00072189	-0.0814737
-0.0826292	2010-11-29 01:00:00	0.0283128	0.0188782	-0.00943464	0.00918989	-0.000704291	0.0680127	-0.0107176	0.0451213	-0.0304145	0.061924	-0.0481256	0.00305573	0.0465818	-0.0154873	-0.0225578	-0.0205942	0.0171682	-0.0404113	0.049586	-0.000825077	-0.00106219	-0.0910016	-0.00117481	0.0013149	-0.0826292
-0.0804808	2010-11-29 01:30:00	0.0286833	0.0167739	-0.0119094	0.00918989	-0.000656818	0.0659748	-0.0104598	0.0434785	-0.0299314	0.0606982	-0.0464449	0.00313344	0.0461569	-0.0151818	-0.0221564	-0.0200065	0.0167083	-0.0392943	0.047859	-0.000784434	-0.00107712	-0.0913131	-0.00101005	0.00189154	-0.0804808
-0.0820406	2010-11-29 02:00:00	0.0240974	0.0134222	-0.0106752	0.00918989	-0.000643279	0.0632823	-0.0102122	0.0417317	-0.0294289	0.059517	-0.044765	0.00321331	0.044754	-0.0147149	-0.0215476	-0.0193459	0.0162476	-0.0382211	0.0461977	-0.000745227	-0.00109215	-0.0916237	-0.000793355	0.0024221	-0.0820406
-0.0824205	2010-11-29 02:30:00	0.0195115	0.00889127	-0.0106202	0.00918989	-0.000609431	0.0598147	-0.00996884	0.0397956	-0.0289063	0.0583721	-0.0431294	0.00329588	0.0426771	-0.0140672	-0.0207481	-0.0186049	0.0158057	-0.0371573	0.0445441	-0.000707083	-0.00110727	-0.0919334	-0.000542175	0.00287761	-0.0824205
-0.0815127	2010-11-29 03:00:00	0.016352	0.0045	-0.011852	0.00918989	-0.000575584	0.0569502	-0.00974092	0.0378779	-0.0283493	0.0572652	-0.041496	0.00338174	0.0402169	-0.013519	-0.0199893	-0.0178289	0.0153691	-0.0360878	0.0429171	-0.000671523	-0.0011225	-0.0922422	-0.000275991	0.00323117	-0.0815127
-0.0841346	2010-11-29 03:30:00	0.0118084	0.00225496	-0.00955344	0.00918989	-0.000548591	0.0542302	-0.0094628	0.0358196	-0.0277709	0.0561592	-0.0398801	0.00347033	0.0397751	-0.0130117	-0.0191756	-0.0169247	0.0149359	-0.0349961	0.0413263	-0.000636929	-0.00113782	-0.0925502	-1.51522e-05	0.00345926	-0.0841346
-0.0827902	2010-11-29 04:00:00	0.010097	-0.00112337	-0.0112204	0.00918989	-0.000487752	0.0519222	-0.00911943	0.0337553	-0.0271424	0.0550333	-0.0382932	0.00355864	0.0380059	-0.0125967	-0.0184622	-0.016023	0.0144889	-0.0338616	0.0397593	-0.00060348	-0.00115323	-0.0928573	0.000220395	0.00354316	-0.0827902
-0.0828929	2010-11-29 04:30:00	0.0069695	-0.00446992	-0.0114394	0.00918989	-0.000460415	0.049295	-0.00868879	0.0317581	-0.0264519	0.0538757	-0.0367173	0.00365037	0.0365067	-0.0120607	-0.0177953	-0.0150233	0.0139937	-0.032727	0.0382065	-0.00057174	-0.00116874	-0.0931635	0.00041242	0.0034703	-0.0828929
-0.0840063	2010-11-29 05:00:00	0.0024259	-0.00822105	-0.0106469	0.00918989	-0.00041997	0.0460158	-0.00827553	0.0296877	-0.0257345	0.0526697	-0.0351594	0.00374257	0.0350264	-0.0113258	-0.016759	-0.0139684	0.013455	-0.0316013	0.0366486	-0.000540604	-0.00118435	-0.0934689	0.000545678	0.00323541	-0.0840063
-0.0837096	2010-11-29 05:30:00	-0.0028258	-0.0140897	-0.0112639	0.00918989	-0.000399575	0.0426575	-0.00786882	0.027709	-0.0250045	0.0514087	-0.0335833	0.00383564	0.0314881	-0.0104549	-0.0156282	-0.012921	0.01287	-0.0304656	0.03511	-0.000509582	-0.00120005	-0.0937734	0.000609035	0.00284152	-0.0837096
[truncated: 4,453 more rows]

## Sheet: DATA
DATE-TIME	WL_UE-20n1-CHZ-x0	DATE-TIME	Q_ER-20-7	DATE-TIME	WL_PM-3-1-m	DATE-TIME	B_PM-3-1-m
[truncated: 17,376 more rows]
