# Supplementary material for: Detecting Drawdowns Masked by Environmental Stresses with Water-Level Models
Source: Ground Water. 2013 Mar 7;51(3):322–32. doi: 10.1111/gwat.12042 (PMC3675638; doi:10.1111/gwat.12042)
Supplement: Supplementary file 2 [file gwat0051-0322-SD2.zip › HypotheticalModel/WLM/WL_UE-20n1-TSA-20-5-1_WLM.xlsx]

## Sheet: CONTROL
	Transform	TIDEcomponent	Unique Selected Series	Altitudes			RETURNdataFROMactivePAGE
	SLOPE+OFFSET	GRAVITY	Q_ER-20-7	0
	SERIES	DRY	WL_PM-3-1-m	1000		ThisIsAnArchiveWLMbook
	THEIS	TILT	B_PM-3-1-m	2000
	TIDE			3000
	STEP			4000
	AIR-LAG			6000
	GAMMA			8000
				10000
				12000

## Sheet: WLmodel
	RMS =	0.00366513						VIEW:	Slope+Offset
RMS Expected:	0.003		Maximum:	0.00773429					SeriesSEEfileNAME:	SeriesSee.V1.00.xlam
Max Iter:	30		Minimum:	0.00773429					SourceBOOK:	rerun_test.xlsm
Time Begin:	2010-11-01		Average:	0.00773429					PESTmodule:	SSmodule_WLmodel.SerSee
Time End:	2011-03-02		Std. Dev.:	7.08696e-16
Interval:	0:30:00		Count:	5808
Measured:	WL_UE-20n1-TSA-20-5-1
Transform	Time Series	Coeff.1	Est	Coeff.2	Est	Coeff.3	Coeff.4	Coeff.5
Slope+Offset		0	fixed	0.00773429	none
SERIES	B_PM-3-1-m	-0.190684	none	-0.00974773	none	0
SERIES	B_PM-3-1-m	0.0202805	none	0.0511277	none	0.04167
SERIES	B_PM-3-1-m	-0.0634521	none	0.0500342	none	0.08333
SERIES	B_PM-3-1-m	0.190303	none	-0.000973241	none	0.125
SERIES	B_PM-3-1-m	0.189264	none	0.0184194	none	0.25
SERIES	B_PM-3-1-m	-0.0607502	none	-0.0272473	none	0.5
SERIES	B_PM-3-1-m	-0.46435	none	-0.142969	none	1
SERIES	B_PM-3-1-m	0.0177511	none	0.47459	none	2
SERIES	WL_PM-3-1-m	0.556077	none	-0.00279526	none	0
SERIES	WL_PM-3-1-m	0.278838	none	-0.0142994	none	0.04167
SERIES	WL_PM-3-1-m	0.258014	none	0.0165639	none	0.08333
SERIES	WL_PM-3-1-m	0.137179	none	-0.00398121	none	0.125
SERIES	WL_PM-3-1-m	-0.203644	none	-0.124386	none	0.25
SERIES	WL_PM-3-1-m	0.00561802	none	-0.206545	none	0.5
SERIES	WL_PM-3-1-m	-0.292169	none	-0.0998781	none	1
SERIES	WL_PM-3-1-m	0.0562354	none	-2.09266	none	2
THEIS	Q_ER-20-7	3598.35	log	0.00627705	log	3000	-1
THEIS	Q_ER-20-7	1113.3	log	0.00902286	log	3000	-1
TIDE	GRAVITY	5.05068e-05	none	0.106854	none	36	-114	5000
TIDE	DRY	-2.98215e-05	none	0.0134632	none	36	-114	5000

## Sheet: Series
1
Slope+Offset	DATE-TIME	MEASURED	SYNTHETIC	DIFFERENCES	Slope+Offset	B_PM-3-1-M-Avg0.000	B_PM-3-1-M-Avg0.042	B_PM-3-1-M-Avg0.083	B_PM-3-1-M-Avg0.125	B_PM-3-1-M-Avg0.250	B_PM-3-1-M-Avg0.500	B_PM-3-1-M-Avg1.000	B_PM-3-1-M-Avg2.000	WL_PM-3-1-M-Avg0.000	WL_PM-3-1-M-Avg0.042	WL_PM-3-1-M-Avg0.083	WL_PM-3-1-M-Avg0.125	WL_PM-3-1-M-Avg0.250	WL_PM-3-1-M-Avg0.500	WL_PM-3-1-M-Avg1.000	WL_PM-3-1-M-Avg2.000	THEIS:Q_ER-20-7_022	THEIS:Q_ER-20-7_023	GRAVITYTIDE024	DRYTIDE025	DD-WL_UE-20n1-TSA-20-5-1
0.00773429	2010-11-01 00:15:00	-0.0007081	0.00278841	0.00349651	0.00773429	-0.000764498	3.59262e-05	-0.000114467	0.000473314	-7.22335e-05	-0.000281827	0.00112567	0.00040789	-0.000395204	-8.39759e-06	-0.000168714	8.11681e-05	-0.00336773	-1.85352e-05	0.00130686	0.000284802	0	0	-0.00128568	-0.00218423	-0.00349651
0.00773429	2010-11-01 00:45:00	-0.0014161	0.00311342	0.00452952	0.00773429	-0.000316812	3.95643e-05	-0.000130386	0.000461346	0.000150591	-0.000329468	0.000730367	0.000412251	-0.000395204	-0.00014052	-0.000352098	-6.883e-05	-0.00291615	-2.27726e-05	0.00155091	0.000269891	0	0	-0.00160889	-0.00195466	-0.00452952
0.00773429	2010-11-01 01:30:00	-0.0028322	0.00292429	0.00575649	0.00773429	-0.0003068	5.72159e-05	-0.000173519	0.000443393	0.000484827	-0.000400929	0.000137415	0.000418793	-0.000790464	-0.000342908	-0.000727127	-0.000293827	-0.00223878	-2.91287e-05	0.00191698	0.000247526	0	0	-0.00183993	-0.00137274	-0.00575649
0.00773429	2010-11-01 02:00:00	-0.0014161	0.00236876	0.00378486	0.00773429	-0.000389758	6.83267e-05	-0.000212134	0.000431424	0.000707651	-0.00044857	-0.000257887	0.000423155	-0.00147482	-0.000582527	-0.00109595	-0.000443825	-0.0017872	-3.3366e-05	0.00216103	0.000232615	0	0	-0.00181561	-0.000848076	-0.00378486
0.00773429	2010-11-01 02:30:00	-0.0021242	0.00181912	0.00394332	0.00773429	-0.000389758	8.57826e-05	-0.000286123	0.000499319	0.000930476	-0.000496212	-0.000653189	0.000427516	-0.00226529	-0.000954265	-0.00153767	-0.000631989	-0.00133563	-3.76034e-05	0.00240507	0.000217705	0	0	-0.00165307	-0.000240259	-0.00394332
0.00773429	2010-11-01 03:00:00	-0.0042483	0.000565875	0.00481418	0.00773429	-0.000623593	0.000122387	-0.000399022	0.000632482	0.0011533	-0.000543853	-0.00104849	0.000431878	-0.00345095	-0.00141668	-0.00211693	-0.000890518	-0.000884049	-4.18408e-05	0.00264912	0.000202794	0	0	-0.00136613	0.00042168	-0.00481418
0.00773429	2010-11-01 03:30:00	-0.0049564	-0.000213024	0.00474338	0.00773429	-0.000759474	0.000178475	-0.000547877	0.000873361	0.00140515	-0.000591494	-0.00144379	0.000436239	-0.0042414	-0.00192474	-0.00283579	-0.00122581	-0.000432472	-4.60782e-05	0.00289317	0.000187884	0	0	-0.000976839	0.00110418	-0.00474338
0.00773429	2010-11-01 04:00:00	-0.0070805	-0.00209427	0.00498623	0.00773429	-0.000784502	0.000230924	-0.000695751	0.00117632	0.00169723	-0.000639135	-0.00183909	0.0004406	-0.00600538	-0.00259374	-0.0037339	-0.00161757	1.91058e-05	-5.03156e-05	0.00313722	0.000172973	0	0	-0.000514224	0.00177068	-0.00498623
0.00773429	2010-11-01 04:30:00	-0.0106208	-0.00466696	0.00595384	0.00773429	-0.00103838	0.000274323	-0.000854918	0.00149404	0.00202075	-0.000686776	-0.0022344	0.000444962	-0.00798151	-0.00347354	-0.00466958	-0.00202256	0.000470683	-5.4553e-05	0.00338126	0.000158063	0	0	-1.2563e-05	0.00238344	-0.00595384
0.00773429	2010-11-01 05:00:00	-0.014161	-0.00859385	0.00556715	0.00773429	-0.00173994	0.00031634	-0.000992372	0.00186657	0.00236212	-0.000734417	-0.0026297	0.000449323	-0.010642	-0.00459235	-0.00556355	-0.00245645	0.000922261	-5.87904e-05	0.00362531	0.000143152	0	0	0.000490737	0.00290562	-0.00556715
0.00773429	2010-11-01 05:30:00	-0.0177013	-0.011466	0.00623525	0.00773429	-0.00234351	0.000365576	-0.00113474	0.00231858	0.00271421	-0.000782058	-0.003025	0.000453685	-0.012435	-0.00560787	-0.00638256	-0.00291107	0.00137384	-6.30278e-05	0.00386936	0.000128242	0	0	0.000957577	0.00330343	-0.00623525
0.00773429	2010-11-01 06:00:00	-0.0184093	-0.0132927	0.00511658	0.00773429	-0.00257236	0.000415515	-0.00128713	0.00279564	0.0030789	-0.000829699	-0.0034203	0.000458046	-0.0136207	-0.0065243	-0.0070661	-0.00333966	0.00182542	-6.72651e-05	0.00411341	0.000113331	0	0	0.00135174	0.00354847	-0.00511658
0.00773429	2010-11-01 06:30:00	-0.0219496	-0.0161237	0.00582591	0.00773429	-0.00298715	0.000457221	-0.00141289	0.00323584	0.00346266	-0.00087734	-0.0038156	0.000462408	-0.0155968	-0.00728398	-0.00770379	-0.00372148	0.00227733	-7.15025e-05	0.00435745	9.84209e-05	0	0	0.00164146	0.00361974	-0.00582591
0.00773429	2010-11-01 07:00:00	-0.0247818	-0.0185732	0.00620857	0.00773429	-0.00344983	0.000490637	-0.00152343	0.00362162	0.00384165	-0.000924981	-0.0042109	0.000466769	-0.0170716	-0.00803947	-0.00817483	-0.00400867	0.00275888	-7.57399e-05	0.0046015	8.35104e-05	0	0	0.00180176	0.0035056	-0.00620857
0.00773429	2010-11-01 07:30:00	-0.0269059	-0.0204785	0.0064274	0.00773429	-0.00391754	0.000520528	-0.00162747	0.00399807	0.00415736	-0.000970128	-0.00460621	0.00047113	-0.0179681	-0.00868325	-0.00846663	-0.0042394	0.00326325	-7.99773e-05	0.00484555	6.85999e-05	0	0	0.00181639	0.00320504	-0.0064274
0.00773429	2010-11-01 08:00:00	-0.0290301	-0.0219952	0.00703492	0.00773429	-0.00437021	0.000549235	-0.00171502	0.00439191	0.00438476	-0.00101301	-0.00500151	0.000475492	-0.0185754	-0.00909583	-0.00859797	-0.0044066	0.00377783	-8.42147e-05	0.0050896	5.36895e-05	0	0	0.00167929	0.00272853	-0.00703492
0.00773429	2010-11-01 08:30:00	-0.0297381	-0.0228794	0.00685875	0.00773429	-0.00474996	0.000577941	-0.00179116	0.00471243	0.0045538	-0.00105609	-0.00539681	0.000479853	-0.0185754	-0.0092898	-0.00861676	-0.00450806	0.00426925	-8.84521e-05	0.00533364	3.8779e-05	0	0	0.00139525	0.00209794	-0.00685875
0.00773429	2010-11-01 09:00:00	-0.0304462	-0.0237812	0.00666496	0.00773429	-0.00491587	0.000589698	-0.0018222	0.00500246	0.00468023	-0.00109765	-0.00579211	0.000484215	-0.0188646	-0.00931443	-0.00851887	-0.00451776	0.00473682	-9.26895e-05	0.00557769	2.38685e-05	0	0	0.00097992	0.00134577	-0.00666496
0.00773429	2010-11-01 09:30:00	-0.0304462	-0.0242086	0.00623757	0.00773429	-0.00516975	0.000577459	-0.00178093	0.0051816	0.00471432	-0.00113863	-0.00618741	0.000488576	-0.0184694	-0.00931023	-0.00827932	-0.00444033	0.0051649	-9.69269e-05	0.00582174	8.95803e-06	0	0	0.00045894	0.000513483	-0.00623757
0.00773429	2010-11-01 10:00:00	-0.0304462	-0.0246863	0.00575987	0.00773429	-0.00538859	0.000541476	-0.0016975	0.00524216	0.00470148	-0.00117746	-0.00658271	0.000492938	-0.0182863	-0.00916129	-0.00785845	-0.00428216	0.00556164	-0.000101164	0.00606579	-5.95245e-06	0	0	-0.000133614	-0.000350931	-0.00575987
0.00773429	2010-11-01 10:30:00	-0.0311542	-0.0240611	0.00709315	0.00773429	-0.0057583	0.000500588	-0.00157586	0.00520961	0.00465246	-0.00121878	-0.00697802	0.000497299	-0.0171006	-0.00881838	-0.00723541	-0.00406577	0.00586575	-0.000105402	0.00630983	-2.08629e-05	0	0	-0.000757481	-0.001196	-0.00709315
0.00773429	2010-11-01 11:00:00	-0.028322	-0.0222648	0.00605716	0.00773429	-0.00551945	0.000456371	-0.00143713	0.00509328	0.00457558	-0.00126213	-0.00737332	0.000501661	-0.0156258	-0.00820703	-0.00654567	-0.00378937	0.00606462	-0.000109639	0.00655388	-3.57734e-05	0	0	-0.00136897	-0.00197025	-0.00605716
0.00773429	2010-11-01 11:30:00	-0.0261979	-0.019821	0.0063769	0.00773429	-0.00511969	0.000420192	-0.00132955	0.00482958	0.00448108	-0.00130775	-0.00776862	0.000506022	-0.0137557	-0.00744735	-0.00581629	-0.00346798	0.00613715	-0.000113848	0.00679793	-5.06839e-05	0	0	-0.00192398	-0.00262579	-0.0063769
0.00773429	2010-11-01 12:00:00	-0.0233657	-0.0178894	0.00547635	0.00773429	-0.004662	0.000393432	-0.00125468	0.00451633	0.0043711	-0.00135406	-0.00816392	0.000510383	-0.012464	-0.00665463	-0.00520358	-0.00314262	0.00612897	-0.000117746	0.00704198	-6.55944e-05	0	0	-0.00238119	-0.00312181	-0.00547635
0.00773429	2010-11-01 12:30:00	-0.0205335	-0.0158201	0.00471335	0.00773429	-0.0043552	0.000383564	-0.00120419	0.00421489	0.00424659	-0.00140248	-0.00855922	0.000514745	-0.0108831	-0.00587452	-0.0047534	-0.00286116	0.00602748	-0.000121317	0.00728602	-8.05048e-05	0	0	-0.00270496	-0.00342766	-0.00471335
0.00773429	2010-11-01 13:00:00	-0.0191174	-0.0141686	0.00494883	0.00773429	-0.00373661	0.000381928	-0.00119643	0.00396076	0.00414303	-0.001455	-0.00895452	0.000519106	-0.00988055	-0.00528419	-0.00451159	-0.00265184	0.0058463	-0.000124807	0.00753007	-9.54153e-05	0	0	-0.002868	-0.00352511	-0.00494883
0.00773429	2010-11-01 13:30:00	-0.0191174	-0.0134089	0.00570853	0.00773429	-0.00365365	0.00038331	-0.00120488	0.00378386	0.00409419	-0.00150194	-0.00934983	0.000523702	-0.00919619	-0.00487582	-0.00449693	-0.00252964	0.00560825	-0.000128134	0.00777412	-0.000110326	0	0	-0.00285337	-0.00340989	-0.00570853
0.00773429	2010-11-01 14:00:00	-0.0191174	-0.0137867	0.00533072	0.00773429	-0.00365866	0.000391094	-0.00123348	0.00366737	0.00413057	-0.00154868	-0.00974513	0.000528402	-0.00948535	-0.00478934	-0.00464479	-0.00249458	0.00534773	-0.000131298	0.00801817	-0.000125236	0	0	-0.00265576	-0.00309201	-0.00533072
0.00773429	2010-11-01 14:30:00	-0.0212415	-0.0141404	0.00710113	0.00773429	-0.00358571	0.000413005	-0.00130717	0.00364869	0.00424813	-0.00159391	-0.0101404	0.000532724	-0.00988055	-0.00487221	-0.0049719	-0.00256914	0.00509333	-0.00013449	0.00826221	-0.000140147	0	0	-0.002282	-0.00259509	-0.00710113
0.00773429	2010-11-01 15:00:00	-0.0219496	-0.0148833	0.00706629	0.00773429	-0.00358571	0.000456207	-0.00143923	0.00375193	0.00443118	-0.00164003	-0.0105357	0.000536647	-0.0105649	-0.00514485	-0.00548652	-0.00275907	0.00485631	-0.000137845	0.0085045	-0.000155057	0	0	-0.00175072	-0.00195465	-0.00706629
0.00773429	2010-11-01 15:30:00	-0.0226576	-0.0161895	0.00646813	0.00773429	-0.00366366	0.000519825	-0.00162149	0.0039743	0.00466015	-0.00168634	-0.010931	0.000540599	-0.0116446	-0.00555382	-0.00622831	-0.00305687	0.00464925	-0.000141363	0.00873608	-0.000169968	0	0	-0.00109108	-0.00121546	-0.00646813
0.00773429	2010-11-01 16:00:00	-0.0261979	-0.0182147	0.00798322	0.00773429	-0.00382958	0.000588913	-0.00182547	0.00430981	0.00495057	-0.00173126	-0.0113263	0.000544413	-0.0131194	-0.00623124	-0.00717639	-0.00344466	0.00448375	-0.000144949	0.00895696	-0.000184878	0	0	-0.000341001	-0.000428244	-0.00798322
0.00773429	2010-11-01 16:30:00	-0.0297381	-0.0216486	0.00808954	0.00773429	-0.00422933	0.000653798	-0.00201765	0.00472479	0.00527575	-0.00177235	-0.0117186	0.000548356	-0.0154907	-0.00716868	-0.00830579	-0.00392245	0.00441156	-0.000148658	0.00916751	-0.000199789	0	0	0.000455408	0.000353993	-0.00808954
0.00773429	2010-11-01 17:00:00	-0.0332784	-0.0255682	0.00771018	0.00773429	-0.00493089	0.000698521	-0.00217259	0.00520783	0.00563354	-0.0018106	-0.0121036	0.000552217	-0.0178621	-0.00833734	-0.00949362	-0.0044567	0.00444426	-0.000152937	0.00936572	-0.000214699	0	0	0.00125064	0.00107977	-0.00771018
0.00773429	2010-11-01 17:30:00	-0.0375267	-0.0299427	0.00758401	0.00773429	-0.00570538	0.000738281	-0.0023013	0.00570284	0.00601205	-0.00184896	-0.0124777	0.000555691	-0.0206286	-0.00962971	-0.0105668	-0.00500133	0.00460468	-0.00015731	0.00955662	-0.00022961	0	0	0.00199687	0.00170273	-0.00758401
0.00773429	2010-11-01 18:00:00	-0.041775	-0.0339948	0.00778016	0.00773429	-0.0061781	0.000771444	-0.00241605	0.00620607	0.00639818	-0.00189192	-0.012847	0.000558333	-0.0233952	-0.0109425	-0.0115234	-0.00553955	0.00489722	-0.000161628	0.00974589	-0.00024452	0	0	0.00264893	0.00218468	-0.00778016
0.00773429	2010-11-01 18:30:00	-0.0446072	-0.0370282	0.00757903	0.00773429	-0.00678167	0.000812896	-0.00253249	0.00666965	0.00677862	-0.00193882	-0.0132055	0.000560354	-0.0251882	-0.0120529	-0.0123153	-0.006031	0.00528751	-0.000166043	0.00993466	-0.000259431	0	0	0.00316715	0.00249808	-0.00757903
0.00773429	2010-11-01 19:00:00	-0.0467313	-0.0390804	0.00765094	0.00773429	-0.0068067	0.000849639	-0.0026443	0.00708536	0.0071312	-0.00199079	-0.0135618	0.000562577	-0.026663	-0.0129651	-0.0129301	-0.00646533	0.00576429	-0.000170471	0.010117	-0.000274341	0	0	0.00351979	0.00262752	-0.00765094
0.00773429	2010-11-01 19:30:00	-0.0481474	-0.0416954	0.00645199	0.00773429	-0.00726439	0.00087891	-0.00273537	0.00744609	0.00745045	-0.00204396	-0.0139248	0.00056464	-0.0282439	-0.0136834	-0.0134491	-0.00680788	0.00630442	-0.000175211	0.0102878	-0.000289252	0	0	0.00368484	0.00257041	-0.00645199
0.00773429	2010-11-01 20:00:00	-0.0495635	-0.0436212	0.00594226	0.00773429	-0.00764914	0.000897069	-0.00279334	0.00773668	0.00770736	-0.00210085	-0.014282	0.000566868	-0.0291404	-0.0143356	-0.0137596	-0.00703794	0.00688405	-0.000179991	0.0104474	-0.000304162	0	0	0.00365137	0.00233663	-0.00594226
0.00773429	2010-11-01 20:30:00	-0.0509796	-0.0454947	0.00548494	0.00773429	-0.00811183	0.00090285	-0.00282055	0.00800111	0.00790188	-0.00215652	-0.0146016	0.000569006	-0.0300369	-0.0148142	-0.013841	-0.00717514	0.00748036	-0.000184622	0.0106098	-0.000319072	0	0	0.00342008	0.00194748	-0.00548494
0.00773429	2010-11-01 21:00:00	-0.0523957	-0.0461227	0.00627296	0.00773429	-0.00834568	0.000908123	-0.00284551	0.00820138	0.00805617	-0.00221044	-0.0148944	0.000570906	-0.030143	-0.0150328	-0.0136702	-0.0072102	0.00806986	-0.000188831	0.0107746	-0.000333983	0	0	0.00300318	0.00143382	-0.00627296
0.00773429	2010-11-01 21:30:00	-0.0531038	-0.0458532	0.0072506	0.00773429	-0.00842864	0.000911705	-0.00284806	0.00837548	0.00816973	-0.00226397	-0.0151803	0.000572405	-0.0297477	-0.0149788	-0.0133014	-0.00715417	0.00862394	-0.000192906	0.0109467	-0.000348893	0	0	0.00242361	0.000833736	-0.0072506
0.00773429	2010-11-01 22:00:00	-0.0516877	-0.0449072	0.0067805	0.00773429	-0.00856452	0.000911394	-0.00284452	0.00847627	0.00823808	-0.00231738	-0.0154762	0.000573423	-0.0286681	-0.0146359	-0.0128847	-0.00702887	0.00911365	-0.000197171	0.0111232	-0.000363804	0	0	0.00171372	0.000189905	-0.0067805
0.00773429	2010-11-01 22:30:00	-0.0509796	-0.0436365	0.0073431	0.00773429	-0.00849658	0.000907756	-0.00283862	0.008503	0.00826239	-0.00237141	-0.0157752	0.000573999	-0.0274825	-0.0141404	-0.0123783	-0.00681821	0.00951005	-0.000201667	0.0112935	-0.000378714	0	0	0.000913336	-0.000453233	-0.0073431
0.00773429	2010-11-01 23:00:00	-0.0502716	-0.0431837	0.00708793	0.00773429	-0.00858955	0.000893938	-0.00279451	0.00851553	0.00825122	-0.00242443	-0.0160747	0.000574021	-0.0268751	-0.013645	-0.011874	-0.00656895	0.00981416	-0.000206244	0.0114639	-0.000393625	0	0	6.74997e-05	-0.00105221	-0.00708793
0.00773429	2010-11-01 23:30:00	-0.0488555	-0.0421577	0.00669777	0.00773429	-0.00857453	0.000879556	-0.00274587	0.00845848	0.00820766	-0.00247044	-0.0163625	0.000573373	-0.0257955	-0.0131123	-0.0113427	-0.00628682	0.010013	-0.000210971	0.0116291	-0.000408535	0	0	-0.00077611	-0.00156707	-0.00669777
0.00773429	2010-11-02	-0.0488555	-0.040421	0.00843455	0.00773429	-0.00841863	0.000857137	-0.00269104	0.00838779	0.00815433	-0.00250802	-0.0166309	0.000572365	-0.0242146	-0.0125754	-0.0107717	-0.00601396	0.0100852	-0.000215778	0.0117849	-0.000423446	0	0	-0.00156988	-0.00196365	-0.00843455
0.00773429	2010-11-02 00:30:00	-0.0467313	-0.0393851	0.00734622	0.00773429	-0.00856452	0.000839485	-0.00263337	0.00827632	0.00809934	-0.00253664	-0.0168882	0.00057096	-0.023135	-0.0119148	-0.0102965	-0.00576823	0.0100535	-0.000220519	0.0119214	-0.000438356	0	0	-0.00226898	-0.00221537	-0.00734622
0.00773429	2010-11-02 01:00:00	-0.0453152	-0.0375368	0.00777838	0.00773429	-0.00818478	0.000826796	-0.00259319	0.0081327	0.008071	-0.0025635	-0.0171238	0.000569189	-0.0218433	-0.0113287	-0.00988802	-0.00552537	0.00994149	-0.000225203	0.0120554	-0.000453267	0	0	-0.00283395	-0.00230465	-0.00777838
0.00773429	2010-11-02 01:30:00	-0.0438991	-0.0364519	0.00744718	0.00773429	-0.00802387	0.000821327	-0.00257767	0.00800647	0.00802982	-0.00259364	-0.0173213	0.000567053	-0.0210528	-0.0108416	-0.00964414	-0.00533854	0.00976031	-0.000229522	0.0121769	-0.000468177	0	0	-0.003233	-0.00222384	-0.00744718
0.00773429	2010-11-02 02:00:00	-0.0438991	-0.0358352	0.00806389	0.00773429	-0.00786296	0.000824654	-0.00258809	0.00789277	0.0079834	-0.00262771	-0.0175017	0.000564595	-0.0206576	-0.0104867	-0.00956071	-0.00522208	0.00952737	-0.000233827	0.0122817	-0.000483088	0	0	-0.00344396	-0.0019756	-0.00806389
0.00773429	2010-11-02 02:30:00	-0.0431911	-0.0352903	0.00790077	0.00773429	-0.00779001	0.000837146	-0.00261953	0.00782359	0.00795268	-0.00266159	-0.0176667	0.000561959	-0.0201564	-0.0103011	-0.00966067	-0.00519451	0.00924913	-0.000238064	0.0123659	-0.000497998	0	0	-0.00345564	-0.00157285	-0.00790077
0.00773429	2010-11-02 03:00:00	-0.0438991	-0.0356444	0.00825468	0.00773429	-0.00771208	0.000848707	-0.00264841	0.00782622	0.00796385	-0.00268951	-0.0178053	0.000559076	-0.0205516	-0.0102807	-0.00996899	-0.00525981	0.00896579	-0.000242288	0.0124361	-0.000512909	0	0	-0.00326866	-0.00103823	-0.00825468
0.00773429	2010-11-02 03:30:00	-0.0438991	-0.0364704	0.00742872	0.00773429	-0.00772209	0.000857815	-0.00267464	0.00783819	0.00803427	-0.00271255	-0.0179116	0.000555866	-0.021236	-0.0105287	-0.0104316	-0.00539834	0.00870663	-0.000246239	0.0124907	-0.000527819	0	0	-0.0028956	-0.000403007	-0.00742872
0.00773429	2010-11-02 04:00:00	-0.0460233	-0.0379437	0.00807958	0.00773429	-0.00787297	0.000859451	-0.00270029	0.00789149	0.00816305	-0.00273305	-0.0179934	0.000552503	-0.0224216	-0.0109707	-0.0110067	-0.00560901	0.00850026	-0.000249715	0.0125215	-0.00054273	0	0	-0.00236035	0.00029438	-0.00807958
0.00773429	2010-11-02 04:30:00	-0.0467313	-0.0397546	0.00697668	0.00773429	-0.00811183	0.000876146	-0.00275453	0.00795563	0.00833349	-0.0027467	-0.0180537	0.000549077	-0.0238965	-0.0115695	-0.0116047	-0.0058779	0.00836915	-0.000252674	0.0125398	-0.00055764	0	0	-0.0016969	0.00101029	-0.00697668
0.00773429	2010-11-02 05:00:00	-0.0481474	-0.0408572	0.00729017	0.00773429	-0.00795593	0.000911622	-0.00286969	0.00810675	0.00850846	-0.00275703	-0.0180748	0.000545459	-0.0250821	-0.0122301	-0.0122716	-0.00620393	0.00830718	-0.00025509	0.0125509	-0.000572551	0	0	-0.000947306	0.00169821	-0.00729017
0.00773429	2010-11-02 05:30:00	-0.0488555	-0.0424609	0.00639458	0.00773429	-0.00817476	0.00096802	-0.003016	0.00833024	0.00868486	-0.0027646	-0.0180773	0.000541603	-0.0263739	-0.0128907	-0.0130113	-0.00657782	0.00830344	-0.000257304	0.0125556	-0.000587461	0	0	-0.00015923	0.00231136	-0.00639458
0.00773429	2010-11-02 06:00:00	-0.0495635	-0.0441526	0.00541091	0.00773429	-0.00811183	0.00102267	-0.00316828	0.00860495	0.00886342	-0.00276023	-0.0180761	0.000537545	-0.0278487	-0.0136257	-0.0138386	-0.00697995	0.00838177	-0.000259845	0.0125517	-0.000602372	0	0	0.00061706	0.00280555	-0.00541091
0.00773429	2010-11-02 06:30:00	-0.0523957	-0.0470782	0.00531749	0.00773429	-0.00858955	0.0010527	-0.0032684	0.0089139	0.00899604	-0.00274351	-0.0180668	0.00053297	-0.0298248	-0.0144641	-0.0146784	-0.00736354	0.0085524	-0.000262438	0.0125444	-0.000617282	0	0	0.0013319	0.00314204	-0.00531749
0.00773429	2010-11-02 07:00:00	-0.055936	-0.0504585	0.00547748	0.00773429	-0.0091452	0.00106232	-0.00331437	0.00920226	0.00910032	-0.00271634	-0.0180446	0.000528068	-0.0320901	-0.015455	-0.015312	-0.00770213	0.00882724	-0.000264692	0.0125337	-0.000632193	0	0	0.00193953	0.00329031	-0.00547748
0.00773429	2010-11-02 07:30:00	-0.0580601	-0.0531879	0.00487219	0.00773429	-0.00974879	0.0010595	-0.0033123	0.0094895	0.00917199	-0.00267868	-0.0180177	0.000522917	-0.033777	-0.0163588	-0.0157101	-0.00798358	0.0091821	-0.000266606	0.0125208	-0.000647103	0	0	0.00240116	0.00323048	-0.00487219
0.00773429	2010-11-02 08:00:00	-0.0594762	-0.0541047	0.00537154	0.00773429	-0.0101965	0.00104587	-0.00325718	0.00972792	0.00917965	-0.00263092	-0.0179937	0.000517473	-0.0340952	-0.0169323	-0.0158103	-0.00817901	0.00957034	-0.00026814	0.0125019	-0.000662013	0	0	0.00268776	0.00295525	-0.00537154
0.00773429	2010-11-02 08:30:00	-0.0594762	-0.0540693	0.0054069	0.00773429	-0.0099097	0.00102157	-0.00319685	0.009807	0.00909685	-0.0025758	-0.0179652	0.000511812	-0.0343843	-0.0171425	-0.0155936	-0.00823767	0.00998139	-0.000269402	0.0124766	-0.000676924	0	0	0.00278212	0.00247106	-0.0054069
0.00773429	2010-11-02 09:00:00	-0.0601843	-0.0535752	0.00660909	0.00773429	-0.0099047	0.000990293	-0.00310075	0.00975761	0.00892883	-0.00252239	-0.017915	0.000506301	-0.0339891	-0.0170638	-0.0151748	-0.00816024	0.0103802	-0.000270203	0.0124415	-0.000691834	0	0	0.00268026	0.00179844	-0.00660909
0.00773429	2010-11-02 09:30:00	-0.0587682	-0.0526665	0.0061017	0.00773429	-0.0100356	0.000946837	-0.00293951	0.00959732	0.00864773	-0.00246582	-0.0178563	0.000500624	-0.0330156	-0.0167414	-0.0146123	-0.00795641	0.0107429	-0.000271004	0.0124012	-0.000706745	0	0	0.00239184	0.000971368	-0.0061017
0.00773429	2010-11-02 10:00:00	-0.056644	-0.0501614	0.0064826	0.00773429	-0.00956786	0.000874815	-0.00272285	0.00931455	0.00822952	-0.0024096	-0.0177678	0.000494883	-0.0311455	-0.0161426	-0.0137768	-0.00763435	0.0110242	-0.000271327	0.0123515	-0.000721655	0	0	0.00193966	3.56282e-05	-0.0064826
0.00773429	2010-11-02 10:30:00	-0.0545199	-0.0486319	0.00588801	0.00773429	-0.00927608	0.000777781	-0.00245137	0.00885018	0.00772915	-0.00234897	-0.0176643	0.0004888	-0.030143	-0.0153991	-0.0126911	-0.0071698	0.0112356	-0.000270659	0.0122988	-0.000736566	0	0	0.00135823	-0.000953801	-0.00588801
0.00773429	2010-11-02 11:00:00	-0.0495635	-0.0455397	0.00402377	0.00773429	-0.00909515	0.000677477	-0.00214168	0.00825847	0.00722636	-0.00229127	-0.0175363	0.000482512	-0.0276946	-0.0144287	-0.011443	-0.00660951	0.0113422	-0.000269068	0.0122444	-0.000751476	0	0	0.000691442	-0.00193616	-0.00402377
0.00773429	2010-11-02 11:30:00	-0.0453152	-0.0408643	0.00445091	0.00773429	-0.00830564	0.000579119	-0.00182236	0.00758505	0.00670333	-0.00223747	-0.017401	0.000475772	-0.0246389	-0.0131441	-0.0100218	-0.00598812	0.0113204	-0.000266812	0.0121896	-0.000766387	0	0	-1.04762e-05	-0.00284889	-0.00445091
0.00773429	2010-11-02 12:00:00	-0.0403589	-0.0350062	0.00535268	0.00773429	-0.00713638	0.000485781	-0.0015618	0.00680615	0.00616986	-0.00219116	-0.0172638	0.000468737	-0.0209758	-0.0115587	-0.00857977	-0.00532174	0.0111545	-0.000263972	0.0121352	-0.000781297	0	0	-0.000694464	-0.003632	-0.00535268
0.00773429	2010-11-02 12:30:00	-0.0354025	-0.0305115	0.00489096	0.00773429	-0.00635689	0.000420389	-0.00135921	0.00595153	0.00564967	-0.00214741	-0.0171265	0.000461823	-0.0182092	-0.00997745	-0.00726266	-0.00462139	0.0108552	-0.00026033	0.0120735	-0.000796208	0	0	-0.00130841	-0.00423232	-0.00489096
0.00773429	2010-11-02 13:00:00	-0.0318623	-0.0261115	0.0057508	0.00773429	-0.00549942	0.000382125	-0.00121931	0.00519305	0.00519375	-0.00210624	-0.0169973	0.000454699	-0.0154427	-0.00849951	-0.00624355	-0.0040042	0.0104162	-0.00025627	0.0120063	-0.000811118	0	0	-0.00180488	-0.00460744	-0.0057508
0.00773429	2010-11-02 13:30:00	-0.0290301	-0.0213907	0.00763937	0.00773429	-0.00434018	0.000369125	-0.00114739	0.00455632	0.00478735	-0.0020542	-0.0168478	0.000447275	-0.0125701	-0.00712906	-0.00550157	-0.00350305	0.00982805	-0.000252359	0.0119321	-0.000826029	0	0	-0.00214456	-0.00472897	-0.00763937
0.00773429	2010-11-02 14:00:00	-0.0261979	-0.0187554	0.00744249	0.00773429	-0.00359072	0.000349837	-0.00111468	0.00405085	0.00445998	-0.00199284	-0.0166847	0.000439885	-0.0110662	-0.00613035	-0.00510343	-0.00313049	0.00915068	-0.000248352	0.0118456	-0.000840939	0	0	-0.00229907	-0.00458479	-0.00744249
0.00773429	2010-11-02 14:30:00	-0.0261979	-0.0184314	0.00776654	0.00773429	-0.0037266	0.000353222	-0.00112648	0.00366003	0.00423757	-0.00192605	-0.0165103	0.000432302	-0.0107771	-0.00556524	-0.00502414	-0.00288433	0.00846684	-0.000244182	0.0117578	-0.00085585	0	0	-0.00225309	-0.00418012	-0.00776654
0.00773429	2010-11-02 15:00:00	-0.0261979	-0.0177962	0.00840167	0.00773429	-0.00328892	0.000375755	-0.00119722	0.00348672	0.00411019	-0.00186274	-0.0163294	0.00042459	-0.010671	-0.0054127	-0.00515115	-0.00280207	0.00777824	-0.000239944	0.0116628	-0.00087076	0	0	-0.00200548	-0.00353738	-0.00840167
0.00773429	2010-11-02 15:30:00	-0.0254898	-0.0177239	0.00776589	0.00773429	-0.00333684	0.000423552	-0.0013111	0.0035365	0.00403112	-0.00180289	-0.0161554	0.000416711	-0.010671	-0.00539649	-0.00557408	-0.00290554	0.00710224	-0.000235898	0.0115707	-0.000885671	0	0	-0.00156944	-0.00269464	-0.00776589
0.00773429	2010-11-02 16:00:00	-0.0269059	-0.0184677	0.00843822	0.00773429	-0.00306008	0.000467768	-0.00145249	0.00366216	0.00402346	-0.00174835	-0.0159852	0.000408831	-0.0116446	-0.00564871	-0.00624916	-0.0031312	0.00649129	-0.000232191	0.0114717	-0.000900581	0	0	-0.000971639	-0.00170308	-0.00843822
0.00773429	2010-11-02 16:30:00	-0.0290301	-0.0208404	0.00818969	0.00773429	-0.00345484	0.000506033	-0.0015529	0.00388286	0.00409698	-0.00169646	-0.0158308	0.000400663	-0.0134085	-0.00626426	-0.00712641	-0.00344863	0.00597876	-0.000228797	0.0113608	-0.000915492	0	0	-0.000250398	-0.000623286	-0.00818969
0.00773429	2010-11-02 17:00:00	-0.0318623	-0.0238236	0.00803875	0.00773429	-0.00393256	0.00051734	-0.00159593	0.00411959	0.00421934	-0.00164395	-0.0156824	0.000392371	-0.0154907	-0.00719751	-0.00810795	-0.00383752	0.00556636	-0.000225796	0.0112461	-0.000930402	0	0	0.000546878	0.000478912	-0.00803875
0.00773429	2010-11-02 17:30:00	-0.0346945	-0.0266753	0.00801924	0.00773429	-0.00445317	0.000516719	-0.00160821	0.00438066	0.00437857	-0.0015901	-0.015518	0.000384066	-0.0175729	-0.00825867	-0.0089728	-0.00426214	0.0052987	-0.000222671	0.0111317	-0.000945313	0	0	0.00136691	0.00153709	-0.00801924
0.00773429	2010-11-02 18:00:00	-0.0368186	-0.0292496	0.00756898	0.00773429	-0.00470204	0.000505215	-0.00160496	0.00458692	0.00456901	-0.00154219	-0.0153502	0.000375592	-0.0198382	-0.00930722	-0.0096772	-0.0046775	0.00519927	-0.000219111	0.0110161	-0.000960223	0	0	0.00215408	0.00248875	-0.00756898
0.00773429	2010-11-02 18:30:00	-0.0375267	-0.0310046	0.00652213	0.00773429	-0.00518763	0.000518526	-0.00163582	0.00473765	0.00477542	-0.00150538	-0.0151956	0.000367334	-0.021236	-0.0101864	-0.0102211	-0.00504609	0.00523742	-0.000214995	0.0108954	-0.000975133	0	0	0.00285416	0.00327949	-0.00652213
0.00773429	2010-11-02 19:00:00	-0.0382347	-0.0314744	0.00676026	0.00773429	-0.00489585	0.000542073	-0.00170205	0.00486499	0.00492971	-0.00148371	-0.0150435	0.00035915	-0.0221324	-0.0108632	-0.0106546	-0.00537255	0.00538523	-0.000210718	0.0107746	-0.000990044	0	0	0.00341778	0.00386646	-0.00676026
0.00773429	2010-11-02 19:30:00	-0.0382347	-0.0319808	0.0062539	0.00773429	-0.00474996	0.000578816	-0.00179903	0.00499553	0.00503304	-0.00147306	-0.0148856	0.000350808	-0.0229229	-0.0112926	-0.0110193	-0.00563901	0.0056427	-0.000206807	0.0106526	-0.00100495	0	0	0.00380367	0.00422095	-0.0062539
0.00773429	2010-11-02 20:00:00	-0.0396508	-0.0330575	0.00659335	0.00773429	-0.00469704	0.000601627	-0.00185335	0.00510548	0.0050883	-0.00147528	-0.0147333	0.000342376	-0.0238965	-0.011722	-0.011334	-0.0058287	0.0059979	-0.000203086	0.0105245	-0.00101986	0	0	0.00398128	0.00432984	-0.00659335
0.00773429	2010-11-02 20:30:00	-0.0396508	-0.0347673	0.00488349	0.00773429	-0.00522768	0.000599878	-0.00184843	0.00523881	0.00511902	-0.00148581	-0.0145787	0.000333682	-0.024793	-0.0121142	-0.0115029	-0.00593126	0.00639806	-0.000199515	0.0103966	-0.00103478	0	0	0.00393264	0.00419594	-0.00488349
0.00773429	2010-11-02 21:00:00	-0.0403589	-0.0355321	0.00482684	0.00773429	-0.00532565	0.000576078	-0.00181011	0.00532315	0.00512023	-0.00149649	-0.0144077	0.000324943	-0.0251882	-0.0124607	-0.0113301	-0.00593346	0.00682103	-0.000196011	0.0102754	-0.00104969	0	0	0.00365354	0.0038373	-0.00482684
0.00773429	2010-11-02 21:30:00	-0.0410669	-0.0358081	0.00525875	0.00773429	-0.00577833	0.000550446	-0.00174231	0.00538842	0.00514687	-0.00150927	-0.0142328	0.000315856	-0.0250051	-0.0125015	-0.0109071	-0.0058503	0.00724298	-0.000192479	0.0101577	-0.0010646	0	0	0.00315374	0.00328543	-0.00525875
0.00773429	2010-11-02 22:00:00	-0.0410669	-0.0342693	0.00679761	0.00773429	-0.00588918	0.000539138	-0.00169604	0.00538691	0.0051833	-0.00152499	-0.0140674	0.00030656	-0.0236363	-0.0121502	-0.0102341	-0.00565574	0.00762235	-0.00018884	0.0100412	-0.00107951	0	0	0.00245641	0.00258282	-0.00679761
0.00773429	2010-11-02 22:30:00	-0.0396508	-0.0316819	0.00796895	0.00773429	-0.00536356	0.00053832	-0.00168701	0.00534015	0.00518522	-0.00154514	-0.0138927	0.000297411	-0.0219494	-0.011477	-0.00943183	-0.00537007	0.00791454	-0.000185555	0.00992825	-0.00109442	0	0	0.00159673	0.00177984	-0.00796895
0.00773429	2010-11-02 23:00:00	-0.0346945	-0.0295666	0.00512794	0.00773429	-0.00507178	0.000540013	-0.00169447	0.0052472	0.00513669	-0.00156561	-0.0137199	0.000288366	-0.0203685	-0.010614	-0.00865041	-0.00500478	0.00809638	-0.000183099	0.00982121	-0.00110933	0	0	0.000619867	0.000931299	-0.00512794
0.00773429	2010-11-02 23:30:00	-0.0325703	-0.0274762	0.0050941	0.00773429	-0.00506677	0.000546922	-0.00169929	0.0051335	0.0050812	-0.00158249	-0.0135418	0.000278819	-0.0183923	-0.00975524	-0.00785225	-0.00459979	0.00815699	-0.000181185	0.00971631	-0.00112424	0	0	-0.000421704	9.28988e-05	-0.0050941
0.00773429	2010-11-03	-0.0311542	-0.0257718	0.00538245	0.00773429	-0.00498882	0.000537699	-0.00166519	0.00510023	0.00499814	-0.00158998	-0.0133636	0.000269039	-0.0168115	-0.00889226	-0.00714372	-0.00420693	0.00811305	-0.000179937	0.00961015	-0.00113915	0	0	-0.00147119	-0.00068216	-0.00538245
0.00773429	2010-11-03 00:30:00	-0.0304462	-0.0239896	0.0064566	0.00773429	-0.00513972	0.000514152	-0.00160781	0.00503065	0.00490197	-0.00158971	-0.013178	0.000259406	-0.0149414	-0.00804609	-0.00643313	-0.00380944	0.00795435	-0.000179313	0.0095113	-0.00115406	0	0	-0.00247076	-0.00134631	-0.0064566
0.00773429	2010-11-03 01:00:00	-0.0290301	-0.0228905	0.00613964	0.00773429	-0.00514973	0.000489901	-0.00156045	0.00492461	0.0048617	-0.0015892	-0.012978	0.000249969	-0.0139388	-0.00731943	-0.00574959	-0.00342872	0.00772685	-0.000178987	0.0094093	-0.00116897	0	0	-0.0033649	-0.00186024	-0.00613964
0.00773429	2010-11-03 01:30:00	-0.027614	-0.0212382	0.00637583	0.00773429	-0.00521767	0.000482542	-0.0015239	0.00486141	0.00485026	-0.00159583	-0.0127946	0.000240473	-0.012464	-0.00656395	-0.00520565	-0.00311439	0.00743499	-0.000178431	0.00929886	-0.00118388	0	0	-0.0041036	-0.00219507	-0.00637583
0.00773429	2010-11-03 02:00:00	-0.0247818	-0.0188089	0.00597292	0.00773429	-0.00473995	0.000491397	-0.00153206	0.00479614	0.00482528	-0.00161134	-0.0125966	0.000231184	-0.0107771	-0.00586612	-0.00480337	-0.00286756	0.00707399	-0.000178105	0.0091888	-0.00119879	0	0	-0.00464528	-0.00233374	-0.00597292
0.00773429	2010-11-03 02:30:00	-0.0226576	-0.0172543	0.0054033	0.00773429	-0.00450609	0.000503015	-0.0015807	0.00473144	0.00478505	-0.00163309	-0.0123763	0.000222441	-0.0095914	-0.00525956	-0.00467617	-0.00271073	0.00664489	-0.000177888	0.00908138	-0.0012137	0	0	-0.00495926	-0.00227187	-0.0054033
0.00773429	2010-11-03 03:00:00	-0.0205335	-0.0176237	0.00290975	0.00773429	-0.00460407	0.000517087	-0.0016089	0.00469273	0.00478455	-0.00165345	-0.0121532	0.000213742	-0.00988055	-0.00498331	-0.00478232	-0.00263067	0.00620455	-0.000177793	0.00897774	-0.00122861	0	0	-0.00502764	-0.0020179	-0.00290975
0.00773429	2010-11-03 03:30:00	-0.0212415	-0.0179857	0.00325585	0.00773429	-0.00453613	0.000521486	-0.00161076	0.00469592	0.00481263	-0.00166694	-0.0119387	0.000204869	-0.0101697	-0.00503315	-0.00510737	-0.00266024	0.00575979	-0.000177683	0.00886857	-0.00124352	0	0	-0.00484647	-0.00159254	-0.00325585
0.00773429	2010-11-03 04:00:00	-0.0261979	-0.0187567	0.00744119	0.00773429	-0.00474495	0.000510628	-0.00160369	0.00473239	0.00488355	-0.0016736	-0.0117396	0.000195782	-0.010671	-0.00527697	-0.00554496	-0.0027884	0.00535078	-0.000177166	0.00876845	-0.00125843	0	0	-0.0044261	-0.00102765	-0.00744119
0.00773429	2010-11-03 04:30:00	-0.028322	-0.0201943	0.00812772	0.00773429	-0.00492088	0.000508232	-0.00161833	0.00474547	0.00499707	-0.00167524	-0.0115386	0.000186998	-0.0120398	-0.00571477	-0.00598462	-0.0029748	0.00502897	-0.000176133	0.0086764	-0.00127334	0	0	-0.00379076	-0.000364458	-0.00812772
0.00773429	2010-11-03 05:00:00	-0.0290301	-0.0213153	0.00771481	0.00773429	-0.00498882	0.000527944	-0.00167031	0.0048188	0.00514872	-0.00167669	-0.01136	0.000178132	-0.0132254	-0.00624745	-0.00658473	-0.00324259	0.0047882	-0.00017468	0.00857616	-0.00128825	0	0	-0.00297722	0.000348702	-0.00771481
0.00773429	2010-11-03 05:30:00	-0.0304462	-0.0219228	0.00852337	0.00773429	-0.00482291	0.000578366	-0.00179815	0.00493194	0.00529799	-0.00167407	-0.0112119	0.000169028	-0.014122	-0.00677173	-0.00730153	-0.00358362	0.00462814	-0.000173418	0.00847341	-0.00130316	0	0	-0.00203274	0.00105915	-0.00852337
0.00773429	2010-11-03 06:00:00	-0.0297381	-0.0225714	0.00716671	0.00773429	-0.00445317	0.00062918	-0.00195437	0.00514888	0.00541155	-0.00166402	-0.0110523	0.000159549	-0.0150955	-0.00741191	-0.00815793	-0.00399215	0.00454506	-0.000172659	0.00837153	-0.00131807	0	0	-0.00101228	0.00171291	-0.00716671
0.00773429	2010-11-03 06:30:00	-0.0318623	-0.0259748	0.00588746	0.00773429	-0.00507178	0.000668066	-0.00205576	0.00536862	0.00551274	-0.00164312	-0.0108888	0.000150074	-0.0175729	-0.00825447	-0.00914566	-0.00440927	0.00458355	-0.00017251	0.00827217	-0.00133298	0	0	2.48358e-05	0.00225804	-0.00588746
0.00773429	2010-11-03 07:00:00	-0.0361106	-0.0293991	0.00671149	0.00773429	-0.00552946	0.000680388	-0.00211205	0.00560256	0.00557395	-0.00161268	-0.0107271	0.000140414	-0.0199442	-0.0093901	-0.0100522	-0.00482	0.0047426	-0.000172673	0.00816854	-0.0013479	0	0	0.00101854	0.00264798	-0.00671149
0.00773429	2010-11-03 07:30:00	-0.0403589	-0.0328812	0.00747765	0.00773429	-0.00616308	0.000670348	-0.00209289	0.00586906	0.00556422	-0.00157213	-0.0105798	0.000130911	-0.0223156	-0.0104717	-0.0107275	-0.00521285	0.00499973	-0.000172659	0.00806452	-0.00136281	0	0	0.00191188	0.00284474	-0.00747765
0.00773429	2010-11-03 08:00:00	-0.041775	-0.0348819	0.00689315	0.00773429	-0.00640194	0.000652695	-0.00204709	0.00605529	0.00550496	-0.00151989	-0.0104216	0.000121654	-0.0237904	-0.0113755	-0.0111006	-0.00553114	0.00534948	-0.000172468	0.00796176	-0.00137772	0	0	0.00265462	0.00282177	-0.00689315
0.00773429	2010-11-03 08:30:00	-0.042483	-0.0356065	0.0068765	0.00773429	-0.00653281	0.000629091	-0.00195787	0.00616038	0.00539857	-0.00146492	-0.0102631	0.000112618	-0.0243977	-0.0119448	-0.0111799	-0.00572657	0.0057619	-0.000171884	0.00785598	-0.00139263	0	0	0.00320665	0.00256626	-0.0068765
0.00773429	2010-11-03 09:00:00	-0.041775	-0.0353531	0.00642192	0.00773429	-0.00631398	0.000590091	-0.00182975	0.0061106	0.00522602	-0.00141354	-0.0100957	0.000103494	-0.0245038	-0.0121838	-0.0109842	-0.0057806	0.00619543	-0.000171246	0.00774983	-0.00140754	0	0	0.00354057	0.00208068	-0.00642192
0.00773429	2010-11-03 09:30:00	-0.0410669	-0.0341113	0.00695564	0.00773429	-0.00600217	0.000530562	-0.00165907	0.00588879	0.00494874	-0.00135997	-0.0099238	9.43786e-05	-0.0238194	-0.0120721	-0.0104904	-0.0056714	0.00660545	-0.000170647	0.00765097	-0.00142245	0	0	0.00364365	0.00138336	-0.00695564
0.00773429	2010-11-03 10:00:00	-0.0403589	-0.0330513	0.00730755	0.00773429	-0.00600217	0.000452055	-0.00141746	0.0055185	0.00457883	-0.00130126	-0.00974058	8.49818e-05	-0.023029	-0.0117208	-0.00974654	-0.00541507	0.00697461	-0.000169723	0.00755854	-0.00143736	0	0	0.00351871	0.000508064	-0.00730755
0.00773429	2010-11-03 10:30:00	-0.0382347	-0.0304324	0.00780231	0.00773429	-0.00558739	0.000369714	-0.00117655	0.00503881	0.00414605	-0.00124239	-0.00957228	7.52392e-05	-0.0212649	-0.0110434	-0.00872349	-0.00500874	0.00727804	-0.000168445	0.00747896	-0.00145227	0	0	0.003184	-0.000497585	-0.00780231
0.00773429	2010-11-03 11:00:00	-0.0339864	-0.0268457	0.00714069	0.00773429	-0.0049688	0.000286498	-0.000912934	0.00448339	0.00367376	-0.00118442	-0.0094104	6.55598e-05	-0.0188936	-0.0100975	-0.0074607	-0.00449809	0.00747181	-0.000166447	0.00740189	-0.00146718	0	0	0.00267191	-0.00157472	-0.00714069
0.00773429	2010-11-03 11:30:00	-0.0304462	-0.0227468	0.00769943	0.00773429	-0.00426223	0.000206414	-0.000665638	0.00382641	0.00318693	-0.00112597	-0.0092624	5.59978e-05	-0.0162331	-0.00879256	-0.006125	-0.00389567	0.00755489	-0.000164042	0.00732696	-0.00148209	0	0	0.00202683	-0.00265678	-0.00769943
0.00773429	2010-11-03 12:00:00	-0.0247818	-0.0174935	0.00728826	0.00773429	-0.00332683	0.000142346	-0.00047798	0.00309148	0.00270603	-0.00107525	-0.00911597	4.64266e-05	-0.0126761	-0.00733925	-0.00470794	-0.00322641	0.00751674	-0.000160957	0.00724473	-0.001497	0	0	0.00130194	-0.00367381	-0.00728826
0.00773429	2010-11-03 12:30:00	-0.0212415	-0.0135468	0.00769469	0.00773429	-0.00256736	9.49159e-05	-0.000317537	0.00242986	0.00224181	-0.00102967	-0.00896813	3.65786e-05	-0.0101987	-0.00581147	-0.00345754	-0.0025682	0.00734406	-0.000157371	0.00716124	-0.00151191	0	0	0.000555527	-0.00455718	-0.00769469
0.00773429	2010-11-03 13:00:00	-0.0162852	-0.00880223	0.00748297	0.00773429	-0.00184577	6.36999e-05	-0.000198952	0.00182266	0.00179805	-0.000987454	-0.00879856	2.63922e-05	-0.00674778	-0.00430891	-0.00240931	-0.00195211	0.00700383	-0.000153881	0.00707599	-0.00152682	0	0	-0.000153187	-0.0052444	-0.00748297
0.00773429	2010-11-03 13:30:00	-0.013453	-0.00544133	0.00801167	0.00773429	-0.00108129	3.69397e-05	-0.000130571	0.00128671	0.00143686	-0.000938644	-0.00861284	1.57216e-05	-0.00455957	-0.00302915	-0.00155479	-0.00141169	0.00652568	-0.000150459	0.00698519	-0.00154173	0	0	-0.000768296	-0.00568369	-0.00801167
0.00773429	2010-11-03 14:00:00	-0.0120369	-0.00339854	0.00863836	0.00773429	-0.000852442	1.98519e-05	-8.03684e-05	0.000879057	0.0011621	-0.000884572	-0.00843457	4.7217e-06	-0.00297866	-0.00199741	-0.0010379	-0.000994139	0.00595014	-0.000146941	0.00689402	-0.00155664	0	0	-0.00124121	-0.00583787	-0.00863836
0.00773429	2010-11-03 14:30:00	-0.0113288	-0.00184992	0.00947888	0.00773429	-0.000613582	1.82737e-05	-6.45557e-05	0.000562847	0.00096256	-0.000823948	-0.00825203	-6.57898e-06	-0.00179299	-0.00128757	-0.000752305	-0.000695481	0.00530035	-0.000143356	0.00679718	-0.00157155	0	0	-0.00153417	-0.00568731	-0.00947888
0.00773429	2010-11-03 15:00:00	-0.0099127	-0.000811237	0.00910146	0.00773429	-0.000291782	3.27125e-05	-0.000119782	0.000401108	0.000848731	-0.000766754	-0.0080647	-1.77879e-05	-0.00118567	-0.000841962	-0.000716793	-0.000549686	0.0046172	-0.000139784	0.00669052	-0.00158646	0	0	-0.00162294	-0.00523169	-0.00910146
0.00773429	2010-11-03 15:30:00	-0.0092047	-0.000599932	0.00860477	0.00773429	-0.000155903	6.48033e-05	-0.00020084	0.000365038	0.000783475	-0.000713692	-0.00787914	-2.9194e-05	-0.00118567	-0.000664799	-0.000960478	-0.000543521	0.00394086	-0.00013628	0.0065714	-0.00160137	0	0	-0.00149861	-0.0044903	-0.00860477
0.00773429	2010-11-03 16:00:00	-0.0099127	-0.00131023	0.00860247	0.00773429	-0.000155903	9.77117e-05	-0.000292609	0.000427511	0.000791061	-0.000664413	-0.00767043	-4.09624e-05	-0.00187007	-0.000809532	-0.00150009	-0.000682719	0.00330538	-0.000133063	0.00643905	-0.00161628	0	0	-0.0011682	-0.00350097	-0.00860247
0.00773429	2010-11-03 16:30:00	-0.0106208	-0.00230809	0.00831271	0.00773429	-0.0003068	0.000128871	-0.00038693	0.000555248	0.000847937	-0.000615681	-0.00744323	-5.30241e-05	-0.00266049	-0.00119808	-0.00226066	-0.000940148	0.00272372	-0.000130334	0.00630028	-0.00163119	0	0	-0.00065422	-0.00231765	-0.00831271
0.00773429	2010-11-03 17:00:00	-0.014161	-0.00477437	0.00938663	0.00773429	-0.000565683	0.000142378	-0.000440668	0.00076246	0.000962896	-0.000564492	-0.00719983	-6.52198e-05	-0.00481971	-0.00194155	-0.00313791	-0.00128581	0.00226467	-0.00012808	0.00615382	-0.00164611	0	0	6.92969e-06	-0.00100676	-0.00938663
0.00773429	2010-11-03 17:30:00	-0.0162852	-0.00780923	0.00847597	0.00773429	-0.00116425	0.000152304	-0.000470833	0.000959939	0.00111571	-0.000515797	-0.00695345	-7.78786e-05	-0.00719105	-0.00290782	-0.00407567	-0.00169433	0.00194455	-0.000125771	0.00599704	-0.00166102	0	0	0.000767484	0.000357302	-0.00847597
0.00773429	2010-11-03 18:00:00	-0.0184093	-0.00946457	0.00894473	0.00773429	-0.00117927	0.000158959	-0.000512398	0.00115199	0.0013014	-0.000473067	-0.00671275	-9.06832e-05	-0.00887803	-0.00396058	-0.00494052	-0.00213396	0.00176986	-0.000123216	0.00583044	-0.00167593	0	0	0.00157163	0.00169723	-0.00894473
0.00773429	2010-11-03 18:30:00	-0.0205335	-0.0114624	0.00907108	0.00773429	-0.00140811	0.000182506	-0.000578228	0.00134891	0.00146448	-0.000439926	-0.00646348	-0.00010326	-0.0108541	-0.00491424	-0.00572195	-0.00259608	0.00174433	-0.000120255	0.00565616	-0.00169084	0	0	0.00235936	0.00293802	-0.00907108
0.00773429	2010-11-03 19:00:00	-0.0212415	-0.0132172	0.00802431	0.00773429	-0.00140811	0.000212651	-0.000658994	0.0015361	0.00159948	-0.000415364	-0.00620497	-0.00011556	-0.0127242	-0.00580185	-0.0065201	-0.00303967	0.00185298	-0.000117335	0.00547671	-0.00170575	0	0	0.00307055	0.00401192	-0.00802431
0.00773429	2010-11-03 19:30:00	-0.0226576	-0.0144419	0.00821565	0.00773429	-0.00141312	0.00024381	-0.000732877	0.00172592	0.00169044	-0.000393531	-0.00593208	-0.000127892	-0.0140159	-0.00662759	-0.0072245	-0.00343076	0.00209342	-0.000114497	0.00529173	-0.00172066	0	0	0.00364907	0.00486279	-0.00821565
0.00773429	2010-11-03 20:00:00	-0.0240737	-0.0165687	0.00750501	0.00773429	-0.00150609	0.000248969	-0.000763227	0.00189028	0.00172546	-0.000380197	-0.00566041	-0.000140133	-0.0158859	-0.00747796	-0.00778722	-0.00375832	0.00243807	-0.000111822	0.0051051	-0.00173557	0	0	0.00404648	0.00544952	-0.00750501
0.00773429	2010-11-03 20:30:00	-0.0269059	-0.0187448	0.00816114	0.00773429	-0.00218761	0.000237547	-0.00072618	0.00200566	0.00174403	-0.000369164	-0.0053809	-0.000152695	-0.0172837	-0.00820042	-0.00809367	-0.00398551	0.0028682	-0.000109133	0.00493132	-0.00175048	0	0	0.00422533	0.00574833	-0.00816114
0.00773429	2010-11-03 21:00:00	-0.027614	-0.0196126	0.00800141	0.00773429	-0.00227557	0.000205203	-0.000647673	0.00207428	0.00171954	-0.000356493	-0.00510004	-0.000165542	-0.0180742	-0.00876553	-0.0080313	-0.00408631	0.0033552	-0.000106416	0.00475792	-0.00176539	0	0	0.00416159	0.00575383	-0.00800141
0.00773429	2010-11-03 21:30:00	-0.0254898	-0.0190546	0.00643516	0.00773429	-0.0024844	0.000175369	-0.00056308	0.00207053	0.00165742	-0.000344719	-0.00485366	-0.000178145	-0.0176019	-0.00887664	-0.00760424	-0.0040521	0.00384083	-0.000103387	0.00458452	-0.0017803	0	0	0.00384624	0.00547871	-0.00643516
0.00773429	2010-11-03 22:00:00	-0.0240737	-0.0175694	0.00650427	0.00773429	-0.00225054	0.000153318	-0.000494007	0.00197495	0.0015791	-0.000336805	-0.00460155	-0.000190686	-0.0168115	-0.008616	-0.00688744	-0.00387077	0.00429614	-0.000100386	0.00440935	-0.00179521	0	0	0.00328592	0.00495235	-0.00650427
0.00773429	2010-11-03 22:30:00	-0.0212415	-0.014892	0.00634949	0.00773429	-0.00200668	0.000137808	-0.000421399	0.00183788	0.00146271	-0.000326279	-0.00435322	-0.000203265	-0.0149414	-0.00790976	-0.00605397	-0.00357121	0.00467552	-9.75757e-05	0.00423381	-0.00181012	0	0	0.00250257	0.00421829	-0.00634949
0.00773429	2010-11-03 23:00:00	-0.0191174	-0.0118383	0.00727913	0.00773429	-0.00148106	0.00011319	-0.000349084	0.00160952	0.00128872	-0.000315129	-0.00409789	-0.000215655	-0.0128592	-0.00700535	-0.00506624	-0.00314879	0.00495544	-9.52406e-05	0.00405613	-0.00182503	0	0	0.00153214	0.00333096	-0.00727913
0.00773429	2010-11-03 23:30:00	-0.0169932	-0.00952148	0.00747172	0.00773429	-0.0013981	8.24806e-05	-0.000265368	0.00135276	0.00107424	-0.000304408	-0.00382675	-0.00022785	-0.0108831	-0.00601024	-0.0040306	-0.00264563	0.00510834	-9.31079e-05	0.00387718	-0.00183994	0	0	0.000422523	0.00235182	-0.00747172
0.00773429	2010-11-04	-0.014161	-0.00710948	0.00705152	0.00773429	-0.0013981	4.71192e-05	-0.000151886	0.00110143	0.000838806	-0.000284527	-0.00354084	-0.000240551	-0.0087239	-0.00494909	-0.00292827	-0.00208888	0.00513932	-9.10312e-05	0.00370554	-0.00185485	0	0	-0.000769328	0.00134525	-0.00705152
0.00773429	2010-11-04 00:30:00	-0.0113288	-0.0039802	0.0073486	0.00773429	-0.00107628	1.45213e-05	-5.00971e-05	0.000854957	0.00059979	-0.0002632	-0.00324764	-0.000253246	-0.00624651	-0.00378464	-0.00175923	-0.00151889	0.00504259	-8.92245e-05	0.00353856	-0.00186976	0	0	-0.00198067	0.000374475	-0.0073486
0.00773429	2010-11-04 01:00:00	-0.0084966	-0.000398136	0.00809846	0.00773429	-0.000691534	-1.80772e-05	3.87229e-05	0.000592769	0.000382664	-0.000243434	-0.00295679	-0.000265435	-0.00347997	-0.00249648	-0.000615172	-0.000941407	0.00481305	-8.71593e-05	0.00336944	-0.00188467	0	0	-0.00314666	-0.000502285	-0.00809846
0.00773429	2010-11-04 01:30:00	-0.0042483	0.00257749	0.00682579	0.00773429	-0.000530643	-3.93109e-05	0.00011359	0.000312628	0.000210523	-0.000226434	-0.00266501	-0.000277676	-0.00110863	-0.00124134	0.000430998	-0.000376053	0.00446261	-8.47821e-05	0.00320158	-0.00189958	0	0	-0.00420409	-0.00123518	-0.00682579
0.00773429	2010-11-04 02:00:00	-0.0021242	0.00580189	0.00792609	0.00773429	-6.79398e-05	-5.53276e-05	0.000168018	4.76443e-05	3.55546e-05	-0.000217077	-0.0023681	-0.000289644	0.0012627	-2.76424e-05	0.00129379	0.000133268	0.00400149	-8.23235e-05	0.00302818	-0.00191449	0	0	-0.00509505	-0.00178545	-0.00792609
0.00773429	2010-11-04 02:30:00	0.0007081	0.0085028	0.0077947	0.00773429	0.00023886	-6.41248e-05	0.000191299	-0.000181431	-0.000107298	-0.000209162	-0.00206956	-0.000301563	0.00334489	0.00104974	0.00194615	0.000558325	0.00342015	-7.96204e-05	0.00285906	-0.0019294	0	0	-0.00577035	-0.00212745	-0.0077947
0.00773429	2010-11-04 03:00:00	0.0028322	0.0101984	0.00736617	0.00773429	0.000467709	-6.49425e-05	0.000198475	-0.000363195	-0.000220636	-0.000198209	-0.00176232	-0.000313385	0.00463662	0.00189171	0.00232343	0.000878384	0.00277037	-7.67404e-05	0.00268302	-0.00194406	0	0	-0.00619231	-0.00224983	-0.00736617
0.00773429	2010-11-04 03:30:00	0.0021242	0.0110823	0.00895811	0.00773429	0.000472715	-6.68884e-05	0.000213304	-0.000474267	-0.000264719	-0.000176651	-0.001459	-0.000325116	0.00542707	0.00243221	0.00242771	0.00108131	0.00208176	-7.36438e-05	0.00250281	-0.00195762	0	0	-0.0063371	-0.00215588	-0.00895811
0.00773429	2010-11-04 04:00:00	0.0035403	0.011442	0.00790171	0.00773429	0.000701545	-6.1051e-05	0.000184416	-0.000570572	-0.000247359	-0.000149829	-0.00115298	-0.000336969	0.00553314	0.00267963	0.00232776	0.00116424	0.00141087	-7.03283e-05	0.00232337	-0.00196891	0	0	-0.00619611	-0.00186314	-0.00790171
0.00773429	2010-11-04 04:30:00	0.0035403	0.0111839	0.00764365	0.00773429	0.000691534	-5.1068e-05	0.000144524	-0.000575045	-0.000194296	-0.000122968	-0.000836154	-0.000349332	0.00524394	0.00266282	0.00201944	0.00111504	0.00078221	-6.6389e-05	0.00214228	-0.00197812	0	0	-0.00577662	-0.00140215	-0.00764365
0.00773429	2010-11-04 05:00:00	0.0014161	0.0101589	0.00874282	0.00773429	0.000472715	-2.08087e-05	6.13918e-05	-0.000528848	-0.000111454	-9.52098e-05	-0.000529452	-0.00036176	0.00445352	0.0024232	0.00148189	0.000942976	0.000240392	-6.23285e-05	0.00196032	-0.00198594	0	0	-0.00510141	-0.000814557	-0.00874282
0.00773429	2010-11-04 05:30:00	0.0021242	0.00955981	0.00743561	0.00773429	0.000779496	2.28433e-05	-6.76104e-05	-0.000385951	-4.02727e-05	-6.44109e-05	-0.000225588	-0.000374083	0.00366306	0.00197699	0.000740102	0.000655547	-0.00021969	-5.84311e-05	0.00177445	-0.00199276	0	0	-0.0042076	-0.000150577	-0.00743561
0.00773429	2010-11-04 06:00:00	-0.0007081	0.0070714	0.0077795	0.00773429	0.000389758	6.235e-05	-0.000176867	-0.000154805	2.30586e-05	-2.78047e-05	8.16517e-05	-0.000386559	0.00179299	0.00129958	-0.000185061	0.000275253	-0.000574879	-5.47782e-05	0.00158304	-0.00199934	0	0	-0.00314447	0.000533996	-0.0077795
0.00773429	2010-11-04 06:30:00	-0.0042483	0.00419116	0.00843946	0.00773429	0.000155903	9.1506e-05	-0.000253594	6.71698e-05	9.11446e-05	1.82363e-05	0.000391729	-0.000399117	-0.000472296	0.000357926	-0.00119158	-0.000154005	-0.000790779	-5.13697e-05	0.00139037	-0.00200491	0	0	-0.00197067	0.00118119	-0.00843946
0.00773429	2010-11-04 07:00:00	-0.0070805	0.00109314	0.00817364	0.00773429	-0.000180933	8.61756e-05	-0.000255746	0.000305979	0.000141152	7.46484e-05	0.000699507	-0.000411909	-0.00284363	-0.000769298	-0.00214606	-0.000603995	-0.000861602	-4.80147e-05	0.00119858	-0.00200981	0	0	-0.000750668	0.00173447	-0.00817364
0.00773429	2010-11-04 07:30:00	-0.0106208	-0.00214582	0.00847498	0.00773429	-0.000784502	6.73385e-05	-0.000213597	0.00047801	0.000125	0.00013683	0.00100425	-0.000424881	-0.00521497	-0.00188391	-0.0028901	-0.00102795	-0.000788714	-4.43197e-05	0.00100327	-0.00201325	0	0	0.000449052	0.00214232	-0.00847498
0.00773429	2010-11-04 08:00:00	-0.0120369	-0.00389569	0.00814121	0.00773429	-0.000867459	4.3849e-05	-0.000149335	0.00057057	5.33684e-05	0.000204899	0.00131042	-0.000437873	-0.00679584	-0.00285799	-0.00338406	-0.00139191	-0.000600036	-4.03128e-05	0.000801158	-0.00201532	0	0	0.00156412	0.00236177	-0.00814121
0.00773429	2010-11-04 08:30:00	-0.0127449	-0.00486086	0.00788404	0.00773429	-0.000998333	2.3376e-05	-6.30675e-05	0.00061039	-8.13294e-05	0.000275582	0.00161609	-0.000450761	-0.00779841	-0.0035264	-0.00367172	-0.00166697	-0.000308515	-3.62664e-05	0.000601689	-0.00201824	0	0	0.00253627	0.00236146	-0.00788404
0.00773429	2010-11-04 09:00:00	-0.0120369	-0.00419477	0.00784213	0.00773429	-0.000472715	-1.09714e-05	5.30727e-05	0.000497974	-0.000310305	0.000344003	0.00193898	-0.000463586	-0.00790447	-0.00391015	-0.00370517	-0.00181563	4.02192e-05	-3.24365e-05	0.000402598	-0.00202162	0	0	0.00331696	0.00212418	-0.00784213
0.00773429	2010-11-04 09:30:00	-0.0120369	-0.00408573	0.00795117	0.00773429	-0.000243866	-6.9937e-05	0.000226007	0.000246246	-0.000629973	0.000413515	0.00225493	-0.000476462	-0.00829968	-0.00406269	-0.00346562	-0.00181143	0.000428795	-2.86066e-05	0.000205647	-0.00202603	0	0	0.00387052	0.0016486	-0.00795117
0.00773429	2010-11-04 10:00:00	-0.0120369	-0.00357323	0.00846367	0.00773429	-0.000301794	-0.000147372	0.000454354	-0.000152852	-0.00105486	0.000485367	0.00257499	-0.000489421	-0.00801052	-0.00401284	-0.0029198	-0.00164333	0.000827586	-2.48301e-05	1.26002e-05	-0.00203123	0	0	0.00417638	0.000950059	-0.00846367
0.00773429	2010-11-04 10:30:00	-0.0092047	-0.00133056	0.00787414	0.00773429	1.50178e-05	-0.000233605	0.000718951	-0.000617942	-0.00152931	0.000555855	0.00289681	-0.000502414	-0.00664171	-0.00362429	-0.00201343	-0.00133627	0.00119027	-2.06463e-05	-0.000175787	-0.00203705	0	0	0.00423037	6.03353e-05	-0.00787414
0.00773429	2010-11-04 11:00:00	-0.0049564	0.00218398	0.00714038	0.00773429	0.000716562	-0.000323419	0.000997793	-0.00117654	-0.00203565	0.000623262	0.00320938	-0.00051554	-0.00466564	-0.00280215	-0.000811138	-0.000892441	0.00147667	-1.6041e-05	-0.000363293	-0.00204326	0	0	0.00404492	-0.000973792	-0.00714038
0.00773429	2010-11-04 11:30:00	0	0.00696878	0.00696878	0.00773429	0.00143314	-0.000410723	0.00125973	-0.00186344	-0.00254701	0.000689968	0.00351966	-0.000528519	-0.00160989	-0.00160046	0.000595395	-0.000303252	0.00165307	-1.10283e-05	-0.00054828	-0.00204904	0	0	0.00364817	-0.00209301	-0.00696878
0.00773429	2010-11-04 12:00:00	0.0056644	0.0115489	0.00588454	0.00773429	0.00221264	-0.000483589	0.00147785	-0.00261522	-0.00305837	0.000754609	0.00384255	-0.000541416	0.00115665	-0.000163361	0.00208328	0.000379899	0.00171197	-5.65006e-06	-0.000735786	-0.00205436	0	0	0.00308191	-0.00322897	-0.00588454
0.00773429	2010-11-04 12:30:00	0.0106208	0.0170497	0.00642888	0.00773429	0.00313803	-0.000534346	0.00164929	-0.00333724	-0.00355735	0.00081379	0.00416457	-0.000554316	0.00471366	0.00145931	0.00354412	0.00109525	0.00160843	-1.76378e-07	-0.00091901	-0.00205867	0	0	0.0023986	-0.00430855	-0.00642888
0.00773429	2010-11-04 13:00:00	0.0162852	0.0222539	0.00596871	0.00773429	0.0040005	-0.000570525	0.00178056	-0.00399231	-0.00403372	0.000874179	0.00449725	-0.000567267	0.00827066	0.0031108	0.00479452	0.00177883	0.00133189	5.15987e-06	-0.00109795	-0.00206192	0	0	0.00165769	-0.00525872	-0.00596871
0.00773429	2010-11-04 13:30:00	0.0205335	0.0262572	0.0057237	0.00773429	0.00469704	-0.000602305	0.00187418	-0.00457502	-0.00445155	0.000937804	0.00482513	-0.000580121	0.0110372	0.00467522	0.00579278	0.00240242	0.000904816	1.01027e-05	-0.00127047	-0.00206413	0	0	0.000921303	-0.00601149	-0.0057237
0.00773429	2010-11-04 14:00:00	0.0233657	0.0288539	0.00548821	0.00773429	0.00514472	-0.000625174	0.0019351	-0.00506533	-0.00479893	0.0010072	0.00516011	-0.000592515	0.0129363	0.00587631	0.00658266	0.00295034	0.000358217	1.49104e-05	-0.00144048	-0.00206485	0	0	0.00024985	-0.00650881	-0.00548821
0.00773429	2010-11-04 14:30:00	0.0240737	0.0306509	0.0065772	0.00773429	0.00538358	-0.000632843	0.00196712	-0.0054137	-0.00505893	0.00107897	0.00547802	-0.000604709	0.0144111	0.00678853	0.00709955	0.00336899	-0.00027454	1.96228e-05	-0.00162118	-0.00206377	0	0	-0.000302348	-0.00670688	-0.0065772
0.00773429	2010-11-04 15:00:00	0.0254898	0.0325279	0.00703807	0.00773429	0.00570538	-0.00062255	0.00194698	-0.00562818	-0.00523466	0.00115004	0.00579416	-0.000616719	0.0158859	0.00746955	0.00738515	0.00363478	-0.000964509	2.40766e-05	-0.00180403	-0.00206138	0	0	-0.000690935	-0.00657951	-0.00703807
0.00773429	2010-11-04 15:30:00	0.0269059	0.0335939	0.00668801	0.00773429	0.00600718	-0.00060704	0.00189313	-0.00571754	-0.00534467	0.00121469	0.00613041	-0.000628772	0.0164933	0.00797702	0.00739361	0.00375345	-0.00168308	2.82045e-05	-0.00198813	-0.00205695	0	0	-0.000884712	-0.00612045	-0.00668801
0.00773429	2010-11-04 16:00:00	0.0261979	0.0333938	0.00719585	0.00773429	0.00592422	-0.000584621	0.0018276	-0.00574595	-0.00537494	0.0012741	0.00647288	-0.000640874	0.0163102	0.00814998	0.00710615	0.00375388	-0.00240574	3.2102e-05	-0.00217614	-0.00205127	0	0	-0.000867866	-0.00534418	-0.00719585
0.00773429	2010-11-04 16:30:00	0.0254898	0.0324737	0.00698392	0.00773429	0.00585127	-0.000559243	0.00175597	-0.00569003	-0.00534664	0.00133309	0.00681534	-0.000652847	0.0155197	0.00793499	0.00654567	0.00362218	-0.00308651	3.56455e-05	-0.00236881	-0.00204394	0	0	-0.000641101	-0.00428536	-0.00698392
0.00773429	2010-11-04 17:00:00	0.0247818	0.0310404	0.00625856	0.00773429	0.00561241	-0.000539956	0.00170213	-0.00554266	-0.00528357	0.00139379	0.00715658	-0.000664867	0.0143341	0.00745576	0.0057851	0.00335725	-0.00368009	3.88095e-05	-0.00256539	-0.00203499	0	0	-0.000221576	-0.00299674	-0.00625856
0.00773429	2010-11-04 17:30:00	0.0233657	0.0293185	0.00595279	0.00773429	0.00558739	-0.000526138	0.00165123	-0.00538651	-0.00517337	0.00145204	0.00750634	-0.000677074	0.0125701	0.00674531	0.00493284	0.00299946	-0.00415617	4.20015e-05	-0.00277052	-0.00202521	0	0	0.000358333	-0.0015458	-0.00595279
0.00773429	2010-11-04 18:00:00	0.0212415	0.0269047	0.00566319	0.00773429	0.00535355	-0.000515337	0.00160879	-0.00522007	-0.00503006	0.00150217	0.00785717	-0.000689113	0.0103048	0.00581627	0.00399302	0.00258057	-0.00448173	4.53565e-05	-0.00298334	-0.00201463	0	0	0.00105334	-1.03207e-05	-0.00566319
0.00773429	2010-11-04 18:30:00	0.0184093	0.024909	0.00649975	0.00773429	0.00498882	-0.000497881	0.00155524	-0.00504597	-0.00488699	0.00154537	0.00821333	-0.000700898	0.00851179	0.00479235	0.00305527	0.00212131	-0.00465642	4.88745e-05	-0.00320132	-0.00200336	0	0	0.00180846	0.00152677	-0.00649975
0.00773429	2010-11-04 19:00:00	0.0169932	0.0231421	0.00614887	0.00773429	0.00498882	-0.000473574	0.00148489	-0.0048627	-0.00478293	0.00158303	0.00857306	-0.000712767	0.00653566	0.00377262	0.00215923	0.00163206	-0.00466901	5.23645e-05	-0.00342786	-0.00199093	0	0	0.00256289	0.00298291	-0.00614887
0.00773429	2010-11-04 19:30:00	0.0148691	0.0211945	0.00632542	0.00773429	0.00482791	-0.000453158	0.0014337	-0.00468261	-0.0046996	0.00161531	0.00893402	-0.000724581	0.00455957	0.00281055	0.00126939	0.00115383	-0.00453176	5.56775e-05	-0.00366511	-0.00197849	0	0	0.00325426	0.00428129	-0.00632542
0.00773429	2010-11-04 20:00:00	0.0113288	0.0191696	0.00784078	0.00773429	0.00467201	-0.000442979	0.00140492	-0.0045476	-0.00463699	0.00163992	0.00930212	-0.000736764	0.00258345	0.00181966	0.000523279	0.000746645	-0.00425658	5.86786e-05	-0.0039079	-0.00196538	0	0	0.00382298	0.00535581	-0.00784078
0.00773429	2010-11-04 20:30:00	0.0092047	0.0171319	0.0079272	0.00773429	0.00450609	-0.0004544	0.00143126	-0.00442792	-0.0046291	0.0016619	0.0096873	-0.000749038	0.000607321	0.000870198	3.13801e-05	0.000421953	-0.00388332	6.17217e-05	-0.00415799	-0.00195127	0	0	0.00421633	0.00615518	-0.0079272
0.00773429	2010-11-04 21:00:00	0.0077886	0.0156078	0.00781919	0.00773429	0.00413137	-0.000476508	0.0014851	-0.00438155	-0.00467144	0.00168561	0.0100742	-0.000760993	-0.000684398	0.00013152	-0.000181314	0.000196527	-0.00343004	6.49812e-05	-0.0044106	-0.00193703	0	0	0.00439211	0.00664591	-0.00781919
0.00773429	2010-11-04 21:30:00	0.0092047	0.0158421	0.00663736	0.00773429	0.00406343	-0.000497799	0.00154543	-0.00438586	-0.00475141	0.00171013	0.0104642	-0.000772564	-0.000790464	-0.000239619	-2.93172e-05	0.00010323	-0.00293214	6.83222e-05	-0.00466019	-0.00192313	0	0	0.00432153	0.00681399	-0.00663736
0.00773429	2010-11-04 22:00:00	0.0099127	0.0169447	0.00703199	0.00773429	0.00420931	-0.000519654	0.00163425	-0.00442607	-0.00485211	0.00173235	0.0108476	-0.000783654	-0.000395204	-0.000247427	0.000391554	0.000144931	-0.00243494	7.15677e-05	-0.0049094	-0.00190909	0	0	0.00399121	0.0066652	-0.00703199
0.00773429	2010-11-04 22:30:00	0.0113288	0.0188211	0.00749229	0.00773429	0.00460407	-0.000546782	0.00171924	-0.00458636	-0.00500968	0.00175524	0.0112224	-0.000794177	0.000578347	9.96883e-05	0.00102492	0.000350529	-0.00197962	7.44733e-05	-0.00515773	-0.00189604	0	0	0.00340414	0.00622411	-0.00749229
0.00773429	2010-11-04 23:00:00	0.013453	0.0210708	0.00761784	0.00773429	0.00475497	-0.000586346	0.00182919	-0.00481639	-0.00520891	0.00178105	0.0116026	-0.000804726	0.00215922	0.000673808	0.00195008	0.00070259	-0.0015999	7.73254e-05	-0.00540643	-0.00188302	0	0	0.00257964	0.00553181	-0.00761784
0.00773429	2010-11-04 23:30:00	0.0155771	0.023221	0.00764393	0.00773429	0.00483292	-0.000624667	0.00194661	-0.00509597	-0.00546171	0.0018104	0.0119858	-0.000815089	0.00374011	0.00152057	0.00303363	0.00115788	-0.00130261	7.99865e-05	-0.0056457	-0.00187037	0	0	0.00155223	0.00464268	-0.00764393
0.00773429	2010-11-05	0.0205335	0.0270503	0.00651678	0.00773429	0.00516475	-0.000664484	0.0020708	-0.00537404	-0.0057388	0.00184545	0.0123765	-0.000825215	0.00668979	0.00262317	0.00425472	0.00170317	-0.00114495	8.23217e-05	-0.00587992	-0.00185732	0	0	0.000369645	0.00362044	-0.00651678
0.00773429	2010-11-05 00:30:00	0.0233657	0.0306046	0.00723887	0.00773429	0.00540861	-0.000703173	0.00219528	-0.00568841	-0.00602662	0.00188498	0.0127408	-0.000834982	0.00945633	0.00392394	0.00558215	0.00231705	-0.00113712	8.45359e-05	-0.00611276	-0.00184402	0	0	-0.000910028	0.0025337	-0.00723887
0.00773429	2010-11-05 01:00:00	0.0269059	0.0342886	0.00738266	0.00773429	0.0058713	-0.000744683	0.00231328	-0.00604523	-0.00631206	0.00192381	0.0131059	-0.000844766	0.0122229	0.00534002	0.0068658	0.00296844	-0.0012628	8.68455e-05	-0.00633452	-0.00182969	0	0	-0.00222176	0.00145151	-0.00738266
0.00773429	2010-11-05 01:30:00	0.0297381	0.0377921	0.008054	0.00773429	0.00616308	-0.000778606	0.00242608	-0.00642766	-0.0065844	0.00195761	0.0134755	-0.000854528	0.0149895	0.00676031	0.00814739	0.00365092	-0.00152776	8.96581e-05	-0.00655678	-0.00181409	0	0	-0.00349738	0.000438973	-0.008054
0.00773429	2010-11-05 02:00:00	0.0332784	0.0416573	0.00837893	0.00773429	0.00678167	-0.000805931	0.00250968	-0.00676389	-0.00686769	0.00198502	0.0138258	-0.000863794	0.0178621	0.00814756	0.00935608	0.00429701	-0.00193678	9.29316e-05	-0.00678282	-0.00179769	0	0	-0.00466961	-0.000446612	-0.00837893
0.00773429	2010-11-05 02:30:00	0.0375267	0.0450161	0.00748942	0.00773429	0.00709848	-0.000824711	0.00257905	-0.00707132	-0.00713886	0.00201106	0.0141891	-0.000873152	0.0205225	0.00953062	0.0103773	0.00488133	-0.0024793	9.63821e-05	-0.00700156	-0.00178021	0	0	-0.00567593	-0.00115901	-0.00748942
0.00773429	2010-11-05 03:00:00	0.0403589	0.0481856	0.00782669	0.00773429	0.00741529	-0.000843237	0.00263515	-0.00734659	-0.00734647	0.00203952	0.0145702	-0.0008823	0.0229999	0.0107731	0.0111921	0.00539065	-0.00314782	0.000100091	-0.00720959	-0.00176109	0	0	-0.00646223	-0.00166551	-0.00782669
0.00773429	2010-11-05 03:30:00	0.042483	0.0503569	0.00787391	0.00773429	0.00756619	-0.000861764	0.00269803	-0.00760128	-0.00748197	0.00207052	0.0149388	-0.00089142	0.0246869	0.0118091	0.0117549	0.0058082	-0.00388989	0.00010437	-0.00741296	-0.00174071	0	0	-0.00698594	-0.00194842	-0.00787391
0.00773429	2010-11-05 04:00:00	0.0438991	0.0517903	0.00789121	0.00773429	0.00786796	-0.000879924	0.00273625	-0.00782326	-0.00754556	0.00210463	0.0152846	-0.000900493	0.0255834	0.0125189	0.0120884	0.00612076	-0.00465444	0.00010922	-0.00761155	-0.00171865	0	0	-0.00721852	-0.00200575	-0.00789121
0.00773429	2010-11-05 04:30:00	0.0446072	0.0528244	0.00821721	0.00773429	0.00788799	-0.000879556	0.00272416	-0.00798875	-0.00757058	0.00214194	0.0156244	-0.000909526	0.0263739	0.0129687	0.0122176	0.00631156	-0.00542954	0.000114491	-0.00780422	-0.00169456	0	0	-0.0071471	-0.00185083	-0.00821721
0.00773429	2010-11-05 05:00:00	0.0453152	0.053652	0.00833677	0.00773429	0.00804389	-0.000853753	0.00265596	-0.00805306	-0.00756345	0.00217687	0.0159526	-0.000918587	0.0267691	0.0132204	0.0121344	0.00636272	-0.00617502	0.000120319	-0.00799903	-0.00166921	0	0	-0.00677527	-0.0015112	-0.00833677
0.00773429	2010-11-05 05:30:00	0.0460233	0.053775	0.00775172	0.00773429	0.00827774	-0.000805898	0.00252784	-0.00801078	-0.00751824	0.00221114	0.0162725	-0.00092782	0.0264799	0.0132696	0.0117282	0.00626389	-0.00686804	0.000126403	-0.00819384	-0.00164243	0	0	-0.0061229	-0.00102657	-0.00775172
0.00773429	2010-11-05 06:00:00	0.0453152	0.0531887	0.00787353	0.00773429	0.00840862	-0.000758976	0.00239982	-0.00787107	-0.00746038	0.00225878	0.0165865	-0.000936872	0.0257955	0.0130462	0.0109844	0.00603183	-0.00748376	0.00013216	-0.00839255	-0.00161441	0	0	-0.00522505	-0.000446274	-0.00787353
0.00773429	2010-11-05 06:30:00	0.0431911	0.0508169	0.00762581	0.00773429	0.0080868	-0.000731144	0.0023107	-0.00766928	-0.00740682	0.00231593	0.0168982	-0.000945741	0.0240315	0.0124265	0.0100383	0.00569653	-0.00796563	0.000137701	-0.00859983	-0.00158517	0	0	-0.0041299	0.000173946	-0.00762581
0.00773429	2010-11-05 07:00:00	0.0396508	0.0471243	0.00747346	0.00773429	0.00754616	-0.000718765	0.00225274	-0.00744899	-0.0073347	0.00237207	0.0172179	-0.000954748	0.021371	0.0114187	0.00901097	0.00529264	-0.00829085	0.000143257	-0.00881176	-0.00155512	0	0	-0.00289601	0.000775422	-0.00747346
0.00773429	2010-11-05 07:30:00	0.0368186	0.0437393	0.00692068	0.00773429	0.0070005	-0.000718004	0.00225638	-0.00717595	-0.00729205	0.00243164	0.017557	-0.000963352	0.0188936	0.0102297	0.00807941	0.00484838	-0.00846044	0.000149056	-0.00901765	-0.00152463	0	0	-0.00158885	0.00130029	-0.00692068
0.00773429	2010-11-05 08:00:00	0.0332784	0.0413354	0.00805697	0.00773429	0.00677666	-0.000726295	0.00228035	-0.00696745	-0.0073244	0.00249406	0.0178964	-0.000970741	0.0169175	0.00912346	0.00733124	0.00439553	-0.00848563	0.000155005	-0.00921889	-0.00149403	0	0	-0.000276947	0.0016952	-0.00805697
0.00773429	2010-11-05 08:30:00	0.0325703	0.0401237	0.00755336	0.00773429	0.00685461	-0.000735403	0.00229372	-0.00686723	-0.0073989	0.00255999	0.0182246	-0.000978462	0.0156258	0.00824427	0.00679143	0.00401084	-0.00839503	0.000160872	-0.0094249	-0.00146402	0	0	0.000972246	0.0019149	-0.00755336
0.00773429	2010-11-05 09:00:00	0.0311542	0.0388122	0.00765804	0.00773429	0.00669871	-0.00075568	0.00238953	-0.00682311	-0.00751933	0.00262041	0.0185467	-0.000986447	0.0143341	0.00753022	0.00640588	0.00370864	-0.00818354	0.000166616	-0.009642	-0.00143443	0	0	0.00209638	0.00192534	-0.00765804
0.00773429	2010-11-05 09:30:00	0.0311542	0.0381286	0.00697436	0.00773429	0.00672374	-0.000805848	0.00255529	-0.00694525	-0.00773306	0.0026787	0.0188795	-0.00099408	0.0134376	0.00704738	0.00623903	0.00353748	-0.00788112	0.000171994	-0.00986036	-0.00140504	0	0	0.00304203	0.00170628	-0.00697436
0.00773429	2010-11-05 10:00:00	0.0304462	0.038713	0.00826681	0.00773429	0.00702053	-0.000888303	0.00275799	-0.00724318	-0.0080325	0.00273878	0.0192304	-0.00100112	0.0134376	0.00672549	0.00648891	0.00354059	-0.00753817	0.000177495	-0.0100809	-0.00137586	0	0	0.00376791	0.00125312	-0.00826681
0.00773429	2010-11-05 10:30:00	0.0304462	0.038668	0.00822181	0.00773429	0.00693256	-0.000971658	0.00300186	-0.00765162	-0.00839957	0.00280334	0.0195826	-0.0010081	0.0129363	0.00668885	0.00711815	0.00369478	-0.00715641	0.000183568	-0.0102983	-0.00134774	0	0	0.00424737	0.000577772	-0.00822181
0.00773429	2010-11-05 11:00:00	0.0339864	0.0417428	0.0077564	0.00773429	0.00736737	-0.00103711	0.00323392	-0.00812756	-0.00877642	0.0028665	0.0199413	-0.00101523	0.0147003	0.00711884	0.00802659	0.00397648	-0.0068053	0.000189719	-0.0105094	-0.00132002	0	0	0.00446999	-0.000291416	-0.0077564
0.00773429	2010-11-05 11:30:00	0.0389428	0.047161	0.00821819	0.00773429	0.00853162	-0.00109432	0.00342129	-0.00866279	-0.00917134	0.00292455	0.0202939	-0.00102243	0.017756	0.00810193	0.00917891	0.00438854	-0.00653593	0.000195586	-0.010717	-0.00129293	0	0	0.00444206	-0.00131087	-0.00821819
0.00773429	2010-11-05 12:00:00	0.042483	0.0512756	0.00879257	0.00773429	0.00936404	-0.00115537	0.00358596	-0.00928067	-0.00961269	0.00297508	0.0206324	-0.00102994	0.0199442	0.00932824	0.0104355	0.00492809	-0.00634727	0.000201562	-0.0109229	-0.0012669	0	0	0.00418595	-0.00242404	-0.00879257
0.00773429	2010-11-05 12:30:00	0.0467313	0.0545628	0.00783151	0.00773429	0.00968085	-0.00119784	0.00372498	-0.00995202	-0.0100669	0.0030203	0.0209768	-0.00103764	0.0222095	0.0105834	0.0115837	0.00554198	-0.00625295	0.000207551	-0.011125	-0.00124205	0	0	0.00373849	-0.00356462	-0.00783151
0.00773429	2010-11-05 13:00:00	0.0509796	0.0589742	0.00799462	0.00773429	0.0103874	-0.00122517	0.00382874	-0.0104679	-0.0105157	0.0030679	0.0213232	-0.00104527	0.0252652	0.0119088	0.0127257	0.00614307	-0.00631052	0.000213131	-0.0113297	-0.00121656	0	0	0.0031482	-0.00466063	-0.00799462
0.00773429	2010-11-05 13:30:00	0.0552279	0.0627017	0.00747384	0.00773429	0.0109331	-0.00125173	0.00392925	-0.0108668	-0.010939	0.00312197	0.0216762	-0.00105266	0.0279547	0.01323	0.0137469	0.00668702	-0.00653393	0.000218305	-0.0115279	-0.00119086	0	0	0.00247188	-0.00563895	-0.00747384
0.00773429	2010-11-05 14:00:00	0.0580601	0.0656595	0.00759941	0.00773429	0.0114587	-0.00129211	0.00403526	-0.0112786	-0.0112521	0.00318283	0.0220347	-0.00105945	0.0301139	0.0144353	0.014545	0.00720737	-0.00687858	0.000222921	-0.0117248	-0.00116524	0	0	0.00177045	-0.00643028	-0.00759941
0.00773429	2010-11-05 14:30:00	0.0601843	0.0673949	0.00721063	0.00773429	0.0114687	-0.00132798	0.00412536	-0.0116818	-0.0114735	0.00324833	0.0223899	-0.00106592	0.0316948	0.0153475	0.0152723	0.00768383	-0.00732097	0.000227308	-0.0119179	-0.00114014	0	0	0.00110466	-0.00697393	-0.00721063
0.00773429	2010-11-05 15:00:00	0.0616004	0.0690716	0.00747116	0.00773429	0.0116346	-0.00133999	0.00415895	-0.0119735	-0.0116644	0.00330962	0.0227481	-0.00107236	0.0329866	0.0161648	0.015858	0.00804998	-0.00784441	0.000231613	-0.0121045	-0.00111421	0	0	0.000530698	-0.00722221	-0.00747116
0.00773429	2010-11-05 15:30:00	0.0637245	0.0714456	0.00772113	0.00773429	0.0121753	-0.00132028	0.00412642	-0.0121309	-0.0118194	0.00336587	0.0230985	-0.00107878	0.0345675	0.0168873	0.0161853	0.00828578	-0.00844822	0.00023555	-0.0122826	-0.00108793	0	0	9.61416e-05	-0.00714407	-0.00772113
0.00773429	2010-11-05 16:00:00	0.0658487	0.0733021	0.00745339	0.00773429	0.0127109	-0.00129183	0.00405706	-0.0122164	-0.0119228	0.00342213	0.023439	-0.0010854	0.0357531	0.017465	0.0161229	0.00837621	-0.00909698	0.000238644	-0.0124508	-0.00106188	0	0	-0.000163421	-0.00672771	-0.00745339
0.00773429	2010-11-05 16:30:00	0.0658487	0.0729449	0.00709623	0.00773429	0.0126329	-0.00127285	0.00400164	-0.0122594	-0.0119654	0.00347636	0.0237688	-0.00109245	0.03557	0.0176914	0.0156958	0.00833914	-0.00975664	0.000240951	-0.0126148	-0.00103612	0	0	-0.000226955	-0.00598186	-0.00709623
0.00773429	2010-11-05 17:00:00	0.0644326	0.0707694	0.00633681	0.00773429	0.012452	-0.0012704	0.00398062	-0.0122508	-0.0119581	0.00353379	0.0240713	-0.00109957	0.0339121	0.0173647	0.015027	0.00820171	-0.0103611	0.00024273	-0.0127766	-0.00100913	0	0	-8.94714e-05	-0.00493566	-0.00633681
0.00773429	2010-11-05 17:30:00	0.0616004	0.068464	0.00686361	0.00773429	0.0120723	-0.00127511	0.00398485	-0.0121709	-0.0119176	0.00359554	0.0243641	-0.00110593	0.0322251	0.0166255	0.0142934	0.00795465	-0.010843	0.000244469	-0.0129371	-0.000980945	0	0	0.000237633	-0.00363713	-0.00686361
0.00773429	2010-11-05 18:00:00	0.0601843	0.0666261	0.00644184	0.00773429	0.0118534	-0.0012731	0.00396922	-0.0120681	-0.0118391	0.00364806	0.0246473	-0.00111166	0.0305382	0.0157751	0.0135599	0.00760149	-0.0111876	0.000246452	-0.0130925	-0.000952366	0	0	0.000727415	-0.00215027	-0.00644184
0.00773429	2010-11-05 18:30:00	0.0594762	0.0659711	0.00649494	0.00773429	0.0119314	-0.00125395	0.00390918	-0.0119441	-0.0117329	0.00368786	0.0249285	-0.00111744	0.0293525	0.0150442	0.0128223	0.00718546	-0.0114393	0.00024883	-0.0132506	-0.000923559	0	0	0.00133934	-0.000550978	-0.00649494
0.00773429	2010-11-05 19:00:00	0.0580601	0.064743	0.00668286	0.00773429	0.0120043	-0.00122186	0.0038294	-0.0118195	-0.0116388	0.00372213	0.0251995	-0.00112331	0.0275885	0.0142845	0.0119659	0.0067412	-0.011568	0.000251179	-0.0134124	-0.000894088	0	0	0.0020222	0.0010778	-0.00668286
0.00773429	2010-11-05 19:30:00	0.0552279	0.0633474	0.00811955	0.00773429	0.0120093	-0.00119014	0.00374481	-0.0116933	-0.011571	0.00375492	0.0254637	-0.00112932	0.0259016	0.0134462	0.0109573	0.00627621	-0.0115469	0.000253174	-0.013569	-0.000863624	0	0	0.00271778	0.00265149	-0.00811955
0.00773429	2010-11-05 20:00:00	0.0531038	0.0610032	0.00789937	0.00773429	0.0118384	-0.001177	0.00370601	-0.0115502	-0.0115512	0.0037766	0.0257316	-0.0011356	0.0236363	0.0124138	0.0100008	0.00582799	-0.0114038	0.000254885	-0.013721	-0.000832996	0	0	0.00336501	0.00408942	-0.00789937
0.00773429	2010-11-05 20:30:00	0.0502716	0.0579104	0.00763884	0.00773429	0.0114387	-0.00118924	0.00373559	-0.0114229	-0.01156	0.00379153	0.0259872	-0.00114207	0.0209758	0.0112866	0.00918795	0.0054069	-0.0111283	0.000256759	-0.01387	-0.000802532	0	0	0.0039043	0.00531993	-0.00763884
0.00773429	2010-11-05 21:00:00	0.0481474	0.055588	0.00744062	0.00773429	0.0111369	-0.00121524	0.00379886	-0.0113543	-0.0115802	0.0038053	0.0262257	-0.0011485	0.0188936	0.0102177	0.00870225	0.00507934	-0.0107442	0.000258662	-0.0140165	-0.00077234	0	0	0.00428174	0.0062849	-0.00744062
0.00773429	2010-11-05 21:30:00	0.0467313	0.0551642	0.00843288	0.00773429	0.010991	-0.00124395	0.00387668	-0.0113221	-0.011619	0.0038214	0.0264424	-0.00115511	0.0182863	0.00945436	0.0086021	0.00484928	-0.0102963	0.000261067	-0.0141711	-0.000743205	0	0	0.00445292	0.00694322	-0.00843288
0.00773429	2010-11-05 22:00:00	0.0474394	0.055713	0.0082736	0.00773429	0.011084	-0.00126298	0.00394408	-0.0113726	-0.0116374	0.00383637	0.0266671	-0.00116189	0.0180742	0.00918652	0.00879581	0.00475312	-0.00979809	0.000263565	-0.0143368	-0.000715335	0	0	0.00438606	0.00727303	-0.0082736
0.00773429	2010-11-05 22:30:00	0.0502716	0.0576568	0.00738524	0.00773429	0.0114737	-0.00127736	0.00399792	-0.0115069	-0.0116678	0.00384401	0.0268943	-0.00116863	0.0188646	0.00929822	0.00924167	0.00481909	-0.00930122	0.000265628	-0.0145029	-0.000688663	0	0	0.00406428	0.0072726	-0.00738524
0.00773429	2010-11-05 23:00:00	0.0509796	0.0593908	0.00841123	0.00773429	0.0117025	-0.00129645	0.00405265	-0.0116896	-0.0117426	0.00384935	0.0271439	-0.00117552	0.019655	0.00967836	0.00989176	0.00504079	-0.00884659	0.000267271	-0.0146583	-0.00066282	0	0	0.00348688	0.00695982	-0.00841123
0.00773429	2010-11-05 23:30:00	0.0545199	0.061522	0.00700208	0.00773429	0.0119264	-0.00130689	0.00407633	-0.0119159	-0.0118761	0.00385684	0.0273962	-0.00118294	0.0211299	0.0102525	0.0107002	0.00536571	-0.00849037	0.00026905	-0.0148159	-0.000637327	0	0	0.00266956	0.00637035	-0.00700208
0.00773429	2010-11-06	0.056644	0.0638414	0.00719739	0.00773429	0.0120093	-0.0013138	0.00410649	-0.0120466	-0.0120339	0.00386775	0.0276182	-0.00119073	0.0229999	0.011062	0.0116171	0.00575747	-0.00823905	0.000270557	-0.0149643	-0.000611669	0	0	0.00164355	0.00555472	-0.00719739
0.00773429	2010-11-06 00:30:00	0.0594762	0.0665721	0.00709589	0.00773429	0.0120973	-0.00131656	0.00413793	-0.0121543	-0.012191	0.00388034	0.0278466	-0.00119843	0.0253713	0.0120571	0.012584	0.00620813	-0.00809705	0.000271453	-0.0151005	-0.000586861	0	0	0.000453822	0.00457449	-0.00709589
0.00773429	2010-11-06 01:00:00	0.0616004	0.0690336	0.0074332	0.00773429	0.0124771	-0.00133489	0.00417822	-0.012262	-0.0123379	0.00388978	0.0280549	-0.00120645	0.0273474	0.0131099	0.0135926	0.00671702	-0.00804836	0.000272594	-0.0152422	-0.000562425	0	0	-0.000843637	0.00349784	-0.0074332
0.00773429	2010-11-06 01:30:00	0.0637245	0.0703475	0.00662303	0.00773429	0.0121653	-0.0013597	0.00424012	-0.012404	-0.0124608	0.00389493	0.0282326	-0.00121446	0.0290343	0.014138	0.0146282	0.0072634	-0.00810967	0.000273925	-0.0153809	-0.00053801	0	0	-0.0021851	0.00239499	-0.00662303
0.00773429	2010-11-06 02:00:00	0.0665567	0.073237	0.00668031	0.00773429	0.0123262	-0.00137572	0.00429199	-0.0125433	-0.0125565	0.00389614	0.0284296	-0.00122217	0.0316948	0.0152322	0.0157264	0.00781199	-0.00829903	0.000275679	-0.0155028	-0.000513487	0	0	-0.00350292	0.00133361	-0.00668031
0.00773429	2010-11-06 02:30:00	0.0693889	0.075916	0.00652706	0.00773429	0.0124871	-0.00138759	0.00433994	-0.0126407	-0.0126265	0.00389462	0.0286274	-0.00122998	0.0340662	0.0164008	0.0167288	0.00832485	-0.00862768	0.000277539	-0.0156107	-0.000487536	0	0	-0.00472947	0.000374615	-0.00652706
0.00773429	2010-11-06 03:00:00	0.070805	0.0790573	0.00825228	0.00773429	0.0127989	-0.00139425	0.00435899	-0.0127685	-0.0126705	0.00389193	0.0287934	-0.00123829	0.0367267	0.0176392	0.0176166	0.00881807	-0.00910617	0.000279427	-0.0157293	-0.000460549	0	0	-0.00580115	-0.000431362	-0.00825228
0.00773429	2010-11-06 03:30:00	0.0729292	0.0808658	0.00793662	0.00773429	0.0130806	-0.00139808	0.00436548	-0.0129132	-0.012662	0.00389177	0.0289403	-0.00124662	0.0382305	0.0186547	0.0183127	0.00925526	-0.00968069	0.000281574	-0.0158402	-0.000431885	0	0	-0.00666205	-0.00104678	-0.00793662
0.00773429	2010-11-06 04:00:00	0.0750533	0.0822397	0.00718636	0.00773429	0.0130177	-0.00139024	0.00434012	-0.0130046	-0.0126399	0.00389251	0.0291197	-0.00125438	0.0397053	0.0195297	0.0186942	0.00958282	-0.0103131	0.000284074	-0.0159408	-0.000401606	0	0	-0.00726714	-0.00144899	-0.00718636
0.00773429	2010-11-06 04:30:00	0.0757614	0.0836099	0.00784855	0.00773429	0.0131786	-0.00136951	0.00428854	-0.0130162	-0.0126087	0.00388717	0.0292954	-0.00126214	0.0409971	0.0201116	0.0188881	0.00980074	-0.0109728	0.000287213	-0.016043	-0.000370457	0	0	-0.00758489	-0.00163111	-0.00784855
0.00773429	2010-11-06 05:00:00	0.0778855	0.0835828	0.00569727	0.00773429	0.0131786	-0.00134428	0.00420198	-0.0129526	-0.012519	0.00388058	0.0294644	-0.00127022	0.0411031	0.0204539	0.0187819	0.00987441	-0.0116144	0.000290812	-0.0161424	-0.000337607	0	0	-0.00759902	-0.00160185	-0.00569727
0.00773429	2010-11-06 05:30:00	0.0764694	0.0827334	0.00626399	0.00773429	0.0129548	-0.00131506	0.00412023	-0.0128374	-0.0124052	0.00387298	0.0296325	-0.00127855	0.0407079	0.0204659	0.0184069	0.00983447	-0.0122148	0.000294384	-0.0162439	-0.000302315	0	0	-0.00730941	-0.00138447	-0.00626399
0.00773429	2010-11-06 06:00:00	0.0736372	0.0817356	0.00809844	0.00773429	0.0128518	-0.00128906	0.00404143	-0.0126884	-0.0122452	0.0038685	0.029796	-0.00128757	0.0400235	0.0201849	0.0178735	0.00967741	-0.0127504	0.00029782	-0.0163406	-0.000265367	0	0	-0.00673201	-0.00101485	-0.00809844
0.00773429	2010-11-06 06:30:00	0.0715131	0.0798101	0.00829703	0.00773429	0.01256	-0.00125754	0.00392667	-0.01248	-0.0120548	0.00386846	0.0299693	-0.00129728	0.0385487	0.0196768	0.0171796	0.00940961	-0.0131812	0.000301392	-0.01643	-0.000226969	0	0	-0.00589798	-0.00053893	-0.00829703
0.00773429	2010-11-06 07:00:00	0.0693889	0.0778595	0.00847065	0.00773429	0.0122961	-0.00122688	0.00385436	-0.0121973	-0.0118762	0.00387695	0.0301305	-0.00130744	0.0369678	0.0189748	0.0163461	0.00904719	-0.0135024	0.000304896	-0.0165152	-0.000186707	0	0	-0.00485172	-9.55501e-06	-0.00847065
0.00773429	2010-11-06 07:30:00	0.0665567	0.0759631	0.00940641	0.00773429	0.0121552	-0.00119837	0.00375414	-0.0119317	-0.011707	0.00389418	0.030271	-0.00131784	0.0353869	0.0181448	0.0154334	0.00863756	-0.0137193	0.000308279	-0.016606	-0.000145039	0	0	-0.0036484	0.000517004	-0.00940641
0.00773429	2010-11-06 08:00:00	0.0658487	0.07343	0.00758134	0.00773429	0.0117805	-0.00116696	0.00365275	-0.0116755	-0.0115829	0.00391325	0.0304028	-0.00132914	0.0334108	0.0172032	0.0145603	0.00820081	-0.0138191	0.000312204	-0.0166985	-0.000102814	0	0	-0.00235063	0.000984709	-0.00758134
0.00773429	2010-11-06 08:30:00	0.0623084	0.0698724	0.007564	0.00773429	0.0113607	-0.00115013	0.0036275	-0.0113703	-0.0115036	0.00394455	0.0305418	-0.00134042	0.0304611	0.0161546	0.0136475	0.00774795	-0.0137636	0.000315964	-0.0167914	-6.0732e-05	0	0	-0.00102482	0.0013414	-0.007564
0.00773429	2010-11-06 09:00:00	0.0623084	0.0686312	0.00632276	0.00773429	0.0113028	-0.00114829	0.00362112	-0.0111809	-0.0115264	0.00397406	0.0306805	-0.00135298	0.0294586	0.0151968	0.0129076	0.00733899	-0.0136035	0.000319291	-0.0168774	-1.83001e-05	0	0	0.000262716	0.00154222	-0.00632276
0.00773429	2010-11-06 09:30:00	0.0601843	0.0665104	0.00632614	0.00773429	0.0110539	-0.00117963	0.00369001	-0.0110508	-0.0116166	0.00400366	0.0308102	-0.00136644	0.0275885	0.0142599	0.0124783	0.0070143	-0.0133167	0.000322388	-0.016941	2.37391e-05	0	0	0.00144967	0.00155268	-0.00632614
0.00773429	2010-11-06 10:00:00	0.056644	0.0645866	0.00794259	0.00773429	0.0104553	-0.00122164	0.0038256	-0.0110386	-0.0117704	0.00403399	0.0309283	-0.00138066	0.0260847	0.0135747	0.0122656	0.00680101	-0.0129445	0.000325403	-0.0169851	6.59422e-05	0	0	0.00248142	0.00135117	-0.00794259
0.00773429	2010-11-06 10:30:00	0.0573521	0.0652012	0.00784911	0.00773429	0.0107722	-0.00128148	0.00401828	-0.0111723	-0.0119867	0.00406518	0.0310021	-0.00139483	0.0259786	0.0131705	0.0124384	0.00672845	-0.0125215	0.000328404	-0.0170309	0.000107774	0	0	0.00331423	0.000930648	-0.00784911
0.00773429	2010-11-06 11:00:00	0.0601843	0.0665838	0.00639952	0.00773429	0.011006	-0.00135691	0.0042306	-0.0114549	-0.0122246	0.00409449	0.0310263	-0.00140908	0.0264799	0.0132288	0.0129155	0.00679618	-0.0120938	0.00033127	-0.0170866	0.000148942	0	0	0.00391779	0.000299675	-0.00639952
0.00773429	2010-11-06 11:30:00	0.0601843	0.0689808	0.00879651	0.00773429	0.0115466	-0.00142713	0.00444401	-0.0119204	-0.0125266	0.00412299	0.0310715	-0.00142384	0.0275595	0.0136047	0.013701	0.00703751	-0.0117015	0.000334462	-0.0171246	0.000189053	0	0	0.00427689	-0.000517664	-0.00879651
0.00773429	2010-11-06 12:00:00	0.0630165	0.0714297	0.00841325	0.00773429	0.0120144	-0.00149498	0.00465368	-0.0124448	-0.0128518	0.00414713	0.03114	-0.00143878	0.0287452	0.0142329	0.0146241	0.00739994	-0.0113568	0.00033764	-0.0171498	0.00022815	0	0	0.00439214	-0.00148271	-0.00841325
0.00773429	2010-11-06 12:30:00	0.0686809	0.0762643	0.0075834	0.00773429	0.0128239	-0.00153361	0.00477973	-0.0130187	-0.0132246	0.00416713	0.0311714	-0.00145399	0.031984	0.015261	0.0156847	0.00784596	-0.011129	0.000340928	-0.0171703	0.000265961	0	0	0.00427968	-0.0025442	-0.0075834
0.00773429	2010-11-06 13:00:00	0.0736372	0.0796087	0.00597153	0.00773429	0.0136513	-0.00156922	0.0048939	-0.0135313	-0.0135934	0.00418943	0.031189	-0.00146929	0.0338831	0.0163966	0.0167288	0.00832771	-0.0110105	0.000344294	-0.0171875	0.000302594	0	0	0.00396985	-0.00364111	-0.00597153
0.00773429	2010-11-06 13:30:00	0.0750533	0.0824193	0.00736602	0.00773429	0.0138372	-0.0015924	0.00498262	-0.0140226	-0.0139436	0.00420763	0.03121	-0.0014843	0.0361483	0.0176061	0.0176228	0.00883484	-0.0110023	0.000347214	-0.0172046	0.000339292	0	0	0.00350489	-0.00470624	-0.00736602
0.00773429	2010-11-06 14:00:00	0.0771775	0.0857335	0.00855603	0.00773429	0.0147326	-0.0016162	0.00503901	-0.0144644	-0.0142331	0.00421469	0.0312321	-0.00149934	0.0385197	0.018597	0.0184856	0.00933379	-0.0111151	0.000349861	-0.0172187	0.000376275	0	0	0.00293587	-0.00567044	-0.00855603
0.00773429	2010-11-06 14:30:00	0.0800097	0.0871434	0.0071337	0.00773429	0.0146597	-0.0016294	0.00508764	-0.0147621	-0.0144483	0.00422354	0.0312616	-0.00151421	0.0399945	0.0195795	0.019165	0.00974561	-0.0113337	0.000351966	-0.0172358	0.000411665	0	0	0.002319	-0.00646705	-0.0071337
0.00773429	2010-11-06 15:00:00	0.0807177	0.0890231	0.00830538	0.00773429	0.0149765	-0.00163323	0.0051008	-0.0149912	-0.0146069	0.00423746	0.0312999	-0.00153028	0.0416815	0.0204215	0.019684	0.0100899	-0.0116716	0.000353865	-0.0172456	0.000447078	0	0	0.00171161	-0.00703643	-0.00830538
0.00773429	2010-11-06 15:30:00	0.084258	0.0903993	0.00614133	0.00773429	0.0154191	-0.00162099	0.00506149	-0.0151187	-0.0146382	0.00425231	0.0313544	-0.00154636	0.042684	0.0211067	0.0200175	0.01035	-0.0120792	0.000355141	-0.0172524	0.000482469	0	0	0.00116796	-0.00733012	-0.00614133
0.00773429	2010-11-06 16:00:00	0.084966	0.0910024	0.00603637	0.00773429	0.0154342	-0.00159525	0.00498437	-0.0151563	-0.0145384	0.00425465	0.031417	-0.00156208	0.0434745	0.0215523	0.0200509	0.0104826	-0.0125723	0.000356063	-0.0172524	0.00051751	0	0	0.000735442	-0.00731449	-0.00603637
0.00773429	2010-11-06 16:30:00	0.0856741	0.0904549	0.00478079	0.00773429	0.0152103	-0.00156096	0.0048977	-0.0151015	-0.0144049	0.00426186	0.0314627	-0.00157753	0.0434745	0.0217709	0.0197634	0.0104784	-0.0130879	0.0003564	-0.0172533	0.000552944	0	0	0.0004511	-0.00697341	-0.00478079
0.00773429	2010-11-06 17:00:00	0.084966	0.0901204	0.0051544	0.00773429	0.0154921	-0.00152385	0.00474579	-0.0149635	-0.0142621	0.00427594	0.0315004	-0.00159243	0.0432914	0.0216796	0.0192697	0.0103495	-0.0135899	0.000356142	-0.0172606	0.00058877	0	0	0.000339006	-0.00630987	-0.0051544
0.00773429	2010-11-06 17:30:00	0.0835499	0.0874992	0.0039493	0.00773429	0.0149615	-0.00145608	0.00455106	-0.0147243	-0.0140417	0.00429153	0.031547	-0.00160735	0.0417105	0.0212004	0.0184967	0.0100886	-0.0140268	0.000355558	-0.0172692	0.000625304	0	0	0.000408524	-0.00534625	-0.0039493
0.00773429	2010-11-06 18:00:00	0.0814258	0.0846883	0.00326252	0.00773429	0.0144258	-0.00139565	0.00441292	-0.0142854	-0.0137363	0.00430869	0.0316068	-0.0016224	0.0399175	0.0204527	0.0173403	0.00964187	-0.0143722	0.000354372	-0.0172886	0.000663288	0	0	0.000653653	-0.00412338	-0.00326252
0.00773429	2010-11-06 18:30:00	0.0785936	0.0822502	0.00365665	0.00773429	0.0144787	-0.00135575	0.00429423	-0.0138844	-0.0134278	0.00432358	0.0316666	-0.00163655	0.0378643	0.0195069	0.0161024	0.00910872	-0.0146105	0.000352158	-0.0173246	0.000702657	0	0	0.00105347	-0.00269818	-0.00365665
0.00773429	2010-11-06 19:00:00	0.0743453	0.0781044	0.00375905	0.00773429	0.0140589	-0.00134402	0.00415236	-0.0135491	-0.0131428	0.00433691	0.0317483	-0.00165029	0.0347315	0.0181647	0.0148271	0.00854049	-0.0146742	0.000349958	-0.0173553	0.000742189	0	0	0.00157367	-0.00114024	-0.00375905
0.00773429	2010-11-06 19:30:00	0.0665567	0.0720505	0.00549381	0.00773429	0.0123312	-0.00129806	0.00405567	-0.0131261	-0.0128883	0.00433894	0.0318575	-0.00166399	0.0307503	0.0166207	0.013581	0.00792308	-0.0145604	0.000348098	-0.0173767	0.000781787	0	0	0.00216905	0.000472565	-0.00549381
0.00773429	2010-11-06 20:00:00	0.0658487	0.0706283	0.00477959	0.00773429	0.0127888	-0.00124637	0.00394612	-0.0126442	-0.0126854	0.00433169	0.0319543	-0.00167763	0.0290633	0.0151637	0.0123723	0.00724169	-0.0143251	0.000345488	-0.0174025	0.000821984	0	0	0.00278676	0.00205902	-0.00477959
0.00773429	2010-11-06 20:30:00	0.0644326	0.0695339	0.00510126	0.00773429	0.0127359	-0.00122291	0.00386488	-0.0122268	-0.0125454	0.00431563	0.0320161	-0.0016901	0.0279547	0.01409	0.0112532	0.00658061	-0.0139971	0.000342324	-0.0174441	0.000862616	0	0	0.00337016	0.00353979	-0.00510126
0.00773429	2010-11-06 21:00:00	0.0601843	0.0642123	0.00402803	0.00773429	0.0121202	-0.00124733	0.00391205	-0.012055	-0.0124511	0.00429976	0.0320669	-0.00170312	0.0234532	0.0127934	0.0102738	0.00605299	-0.0135009	0.000339581	-0.0174856	0.000904013	0	0	0.00386288	0.00484248	-0.00402803
0.00773429	2010-11-06 21:30:00	0.056644	0.060855	0.00421099	0.00773429	0.0114437	-0.00128797	0.004022	-0.0119897	-0.0123871	0.00428822	0.0321464	-0.00171641	0.0208697	0.0114722	0.00959416	0.00568043	-0.0128794	0.000337164	-0.017537	0.000945224	0	0	0.00421289	0.00590618	-0.00421099
0.00773429	2010-11-06 22:00:00	0.055936	0.0601756	0.00423958	0.00773429	0.0114587	-0.00132998	0.00415366	-0.011963	-0.0123951	0.00427754	0.0322209	-0.00172931	0.0198672	0.010408	0.00947316	0.00540537	-0.012201	0.000334897	-0.0175871	0.000985977	0	0	0.00437623	0.00668521	-0.00423958
0.00773429	2010-11-06 22:30:00	0.0580601	0.0615225	0.0034624	0.00773429	0.0117076	-0.00137031	0.00427716	-0.012009	-0.0124361	0.00427294	0.0323039	-0.00174217	0.0200503	0.0101114	0.00969599	0.00524811	-0.0115128	0.000332697	-0.0176394	0.00102611	0	0	0.00432018	0.00715169	-0.0034624
0.00773429	2010-11-06 23:00:00	0.0601843	0.0637913	0.00360701	0.00773429	0.0121703	-0.00140147	0.00436234	-0.0122836	-0.0124991	0.00427091	0.0323841	-0.00175504	0.0208407	0.0102603	0.0102273	0.00531408	-0.0108422	0.000330769	-0.0177102	0.00106518	0	0	0.00402572	0.0072969	-0.00360701
0.00773429	2010-11-06 23:30:00	0.0623084	0.0658654	0.00355696	0.00773429	0.0126279	-0.00141322	0.00439535	-0.0125959	-0.0125917	0.00426218	0.0324574	-0.00176762	0.0216312	0.0106777	0.0108754	0.00553578	-0.0102251	0.000328676	-0.0177906	0.0011035	0	0	0.00348893	0.00713131	-0.00355696
0.00773429	2010-11-07	0.0630165	0.0687474	0.0057309	0.00773429	0.0128818	-0.00140606	0.0044093	-0.0128332	-0.0128218	0.0042485	0.0325592	-0.0017805	0.0236843	0.0113425	0.0116109	0.00583931	-0.00971875	0.000326136	-0.0178743	0.00114094	0	0	0.00272149	0.00668324	-0.0057309
0.00773429	2010-11-07 00:30:00	0.0644326	0.0708166	0.00638401	0.00773429	0.0132616	-0.00140919	0.00443721	-0.0130073	-0.0131154	0.00424261	0.0326834	-0.00179317	0.0250821	0.0121478	0.0123903	0.00619533	-0.00929987	0.000323337	-0.0179809	0.00117796	0	0	0.0017501	0.0059964	-0.00638401
0.00773429	2010-11-07 01:00:00	0.0686809	0.0730717	0.00439081	0.00773429	0.0134704	-0.0014333	0.00449145	-0.0131868	-0.0134044	0.00424167	0.0328135	-0.00180528	0.0270583	0.013027	0.0132488	0.00663562	-0.00900292	0.000320431	-0.0180922	0.00121391	0	0	0.000614909	0.00512649	-0.00439081
0.00773429	2010-11-07 01:30:00	0.0693889	0.0739808	0.00459188	0.00773429	0.0132315	-0.00147814	0.00462548	-0.0133669	-0.0136087	0.00423805	0.0329859	-0.00181646	0.0282439	0.0137993	0.0142594	0.00714451	-0.00886841	0.00031811	-0.018214	0.00124868	0	0	-0.000632833	0.00413705	-0.00459188
0.00773429	2010-11-07 02:00:00	0.0715131	0.0760862	0.00457312	0.00773429	0.0130377	-0.00153008	0.00478337	-0.013573	-0.0137418	0.0042442	0.0331654	-0.00182703	0.0304031	0.0147698	0.015395	0.00768803	-0.00887251	0.000316115	-0.0183506	0.00128308	0	0	-0.00193388	0.00309508	-0.00457312
0.00773429	2010-11-07 02:30:00	0.0757614	0.080177	0.00441555	0.00773429	0.0135054	-0.00157839	0.00489507	-0.0138232	-0.0138813	0.0042582	0.0333738	-0.00183693	0.0335649	0.0159715	0.0167495	0.00828978	-0.00902032	0.000314814	-0.0184997	0.00131764	0	0	-0.00322451	0.00206645	-0.00441555
0.00773429	2010-11-07 03:00:00	0.0785936	0.0836803	0.00508673	0.00773429	0.0138801	-0.00159034	0.00493289	-0.0141164	-0.0139687	0.00426553	0.0336202	-0.0018465	0.0360423	0.0173713	0.0180666	0.00890014	-0.00929926	0.000314381	-0.0186495	0.00135177	0	0	-0.00444032	0.00111177	-0.00508673
0.00773429	2010-11-07 03:30:00	0.0828419	0.0880077	0.00516579	0.00773429	0.0143729	-0.00156285	0.00488553	-0.014352	-0.0140199	0.00427559	0.033891	-0.00185575	0.0393872	0.0188535	0.0190607	0.00945446	-0.00979035	0.000314367	-0.0187886	0.00138506	0	0	-0.00552	0.000282628	-0.00516579
0.00773429	2010-11-07 04:00:00	0.0870902	0.0918487	0.00475854	0.00773429	0.0149815	-0.00153256	0.00483522	-0.014455	-0.0140568	0.00430147	0.034163	-0.00186453	0.0422598	0.0202569	0.0197277	0.00990774	-0.0104241	0.000314136	-0.0189278	0.00141801	0	0	-0.00640893	-0.000381281	-0.00475854
0.00773429	2010-11-07 04:30:00	0.0899224	0.093254	0.00333156	0.00773429	0.0153312	-0.00152314	0.00475711	-0.0145616	-0.0140944	0.00433457	0.0344051	-0.00187318	0.0434745	0.0212388	0.0200862	0.0102867	-0.0111182	0.00031433	-0.019073	0.00145115	0	0	-0.00706225	-0.000854192	-0.00333156
0.00773429	2010-11-07 05:00:00	0.0870902	0.0916457	0.00455548	0.00773429	0.0145667	-0.0015161	0.00472567	-0.014576	-0.0141054	0.00436892	0.034655	-0.00188204	0.0430793	0.0216346	0.0201885	0.0105507	-0.0117833	0.000315838	-0.0192228	0.00148455	0	0	-0.00744743	-0.00112531	-0.00455548
0.00773429	2010-11-07 05:30:00	0.0856741	0.0905767	0.00490258	0.00773429	0.0141669	-0.00149714	0.00469157	-0.014458	-0.0140944	0.00440424	0.0349073	-0.0018905	0.0427901	0.0217379	0.0201218	0.0106562	-0.0124208	0.00031751	-0.0193645	0.00151916	0	0	-0.00754603	-0.00119882	-0.00490258
0.00773429	2010-11-07 06:00:00	0.0899224	0.0923319	0.00240947	0.00773429	0.0146396	-0.00146869	0.00459361	-0.0142194	-0.0140623	0.00445164	0.035184	-0.00189884	0.0440818	0.0218574	0.0199759	0.0106052	-0.0130668	0.000319862	-0.019502	0.00155422	0	0	-0.00735464	-0.00109305	-0.00240947
0.00773429	2010-11-07 06:30:00	0.0856741	0.0910348	0.00536065	0.00773429	0.0145946	-0.00144689	0.00454862	-0.0140088	-0.0139956	0.00450661	0.0354433	-0.0019073	0.0428191	0.0217955	0.0195697	0.0104667	-0.0136206	0.000323287	-0.0196549	0.00159074	0	0	-0.00688499	-0.000838653	-0.00536065
0.00773429	2010-11-07 07:00:00	0.0863821	0.0900381	0.00365602	0.00773429	0.014109	-0.00143872	0.00451787	-0.0138878	-0.0139152	0.00456739	0.0356828	-0.00191537	0.0425009	0.0214646	0.0189362	0.0102942	-0.0141096	0.000327117	-0.0198184	0.00162826	0	0	-0.00616313	-0.000476227	-0.00365602
0.00773429	2010-11-07 07:30:00	0.0835499	0.0877007	0.00415083	0.00773429	0.0137822	-0.00144267	0.00451984	-0.0137997	-0.0139111	0.00463094	0.0359531	-0.00192336	0.0406308	0.0208329	0.0183819	0.0100789	-0.0145012	0.00033134	-0.0199825	0.00166639	0	0	-0.00522783	-5.33424e-05	-0.00415083
0.00773429	2010-11-07 08:00:00	0.0807177	0.0858824	0.00516468	0.00773429	0.0138151	-0.00146088	0.00457663	-0.0136686	-0.014052	0.00469979	0.0362521	-0.00193219	0.0388669	0.0201392	0.0178109	0.00978747	-0.0148047	0.000336043	-0.0201732	0.00170495	0	0	-0.00412825	0.000378759	-0.00516468
0.00773429	2010-11-07 08:30:00	0.0807177	0.0852351	0.0045174	0.00773429	0.0135634	-0.00147997	0.00463893	-0.0136793	-0.0142798	0.00478025	0.036545	-0.00194134	0.0384426	0.0194913	0.0173419	0.00953601	-0.0150035	0.000341831	-0.0203883	0.00174432	0	0	-0.00292109	0.000768599	-0.0045174
0.00773429	2010-11-07 09:00:00	0.0800097	0.0847747	0.00476495	0.00773429	0.0135784	-0.00151274	0.00476431	-0.0137222	-0.014548	0.00486824	0.0368831	-0.00194994	0.0375461	0.018934	0.0170669	0.00930705	-0.0150873	0.000348446	-0.0206209	0.00178433	0	0	-0.00166722	0.00106787	-0.00476495
0.00773429	2010-11-07 09:30:00	0.0778855	0.0839363	0.00605081	0.00773429	0.0136463	-0.00158685	0.0049849	-0.013901	-0.0148929	0.00495328	0.0372613	-0.00195821	0.0360713	0.0185418	0.016873	0.00915949	-0.0150553	0.000355195	-0.0208819	0.00182517	0	0	-0.000428158	0.00123462	-0.00605081
0.00773429	2010-11-07 10:00:00	0.0793016	0.0852507	0.00594907	0.00773429	0.0138952	-0.00168476	0.00525736	-0.0143479	-0.0152688	0.00503086	0.0376672	-0.00196726	0.0363605	0.0182529	0.0170729	0.00916656	-0.014931	0.000362124	-0.0211894	0.00186657	0	0	0.000737457	0.00123605	-0.00594907
0.00773429	2010-11-07 10:30:00	0.0814258	0.0862384	0.00481258	0.00773429	0.0139931	-0.00179637	0.00556961	-0.0148978	-0.015722	0.00510493	0.038122	-0.00197619	0.0362544	0.0181544	0.0175646	0.00927576	-0.0147277	0.000369663	-0.0215197	0.00190728	0	0	0.00177726	0.00105079	-0.00481258
0.00773429	2010-11-07 11:00:00	0.0835499	0.0891845	0.00563459	0.00773429	0.01435	-0.00187727	0.00583626	-0.015551	-0.0162634	0.00518154	0.0386769	-0.00198471	0.0374111	0.0185634	0.0183563	0.00951995	-0.0145455	0.000377663	-0.0218665	0.00194681	0	0	0.00264815	0.000670505	-0.00563459
0.00773429	2010-11-07 11:30:00	0.0899224	0.0944391	0.0045167	0.00773429	0.0160778	-0.00193801	0.00604435	-0.0162506	-0.0167876	0.00526298	0.0392452	-0.00199246	0.0394162	0.0192823	0.019367	0.00987311	-0.0144375	0.000385826	-0.0222483	0.00198524	0	0	0.00331863	0.000100795	-0.0045167
0.00773429	2010-11-07 12:00:00	0.0962949	0.0992163	0.0029214	0.00773429	0.0170861	-0.00199026	0.00623889	-0.0169713	-0.0172859	0.00535491	0.0398454	-0.0019995	0.0416815	0.0204137	0.0203089	0.0102909	-0.0143752	0.000394042	-0.0226638	0.00202183	0	0	0.00377056	-0.000638786	-0.0029214
0.00773429	2010-11-07 12:30:00	0.098419	0.103636	0.00521676	0.00773429	0.0179386	-0.00205301	0.00641722	-0.0177508	-0.0178248	0.00545721	0.0405009	-0.00200629	0.0441589	0.0214748	0.0212987	0.010808	-0.0143779	0.000402396	-0.0230842	0.00205741	0	0	0.00399996	-0.00151551	-0.00521676
0.00773429	2010-11-07 13:00:00	0.101959	0.106764	0.00480462	0.00773429	0.0183233	-0.00211062	0.00655526	-0.0184251	-0.0183892	0.00555955	0.0412208	-0.00201233	0.0460289	0.0225276	0.022349	0.0113594	-0.0144719	0.000411306	-0.0235202	0.00209211	0	0	0.00401693	-0.00248508	-0.00480462
0.00773429	2010-11-07 13:30:00	0.104791	0.109559	0.00476736	0.00773429	0.0186501	-0.00213619	0.00665479	-0.0189563	-0.0189327	0.00567163	0.0419395	-0.00201795	0.047899	0.0235269	0.0233514	0.0118855	-0.0146436	0.000419969	-0.0239633	0.00212537	0	0	0.00384472	-0.0034941	-0.00476736
0.00773429	2010-11-07 14:00:00	0.10904	0.113685	0.00464536	0.00773429	0.0192208	-0.00214925	0.00674488	-0.019327	-0.0194101	0.00579662	0.042681	-0.00202432	0.0508486	0.0247118	0.0242391	0.0123498	-0.0149433	0.000427899	-0.0244074	0.00215676	0	0	0.00351787	-0.00448304	-0.00464536
0.00773429	2010-11-07 14:30:00	0.114704	0.116878	0.00217335	0.00773429	0.0200482	-0.00217787	0.00683272	-0.0197006	-0.0198413	0.00592601	0.0434369	-0.00203079	0.0528537	0.0258552	0.0250393	0.0128062	-0.0153615	0.000435095	-0.0248552	0.0021872	0	0	0.00307965	-0.00538992	-0.00217335
0.00773429	2010-11-07 15:00:00	0.11612	0.118219	0.00209875	0.00773429	0.0203829	-0.00222398	0.00693137	-0.0201173	-0.0202355	0.00607303	0.0441831	-0.00203702	0.0538563	0.0267548	0.0257041	0.0132562	-0.0158318	0.000441884	-0.0252953	0.00221712	0	0	0.00257891	-0.0061541	-0.00209875
0.00773429	2010-11-07 15:30:00	0.115412	0.118633	0.00322118	0.00773429	0.0200961	-0.00226292	0.00707404	-0.020452	-0.0206071	0.00622273	0.0449397	-0.00204265	0.0546467	0.027395	0.0262939	0.0136438	-0.0163559	0.000448227	-0.025732	0.00224526	0	0	0.00206654	-0.00672032	-0.00322118
0.00773429	2010-11-07 16:00:00	0.118953	0.121719	0.0027665	0.00773429	0.0205889	-0.00229603	0.00719076	-0.0207224	-0.0210282	0.00637954	0.0456748	-0.00204815	0.0572012	0.028097	0.0268481	0.0139552	-0.0169703	0.000454557	-0.0261627	0.00227299	0	0	0.00159183	-0.00704241	-0.0027665
0.00773429	2010-11-07 16:30:00	0.124617	0.124018	-0.000598847	0.00773429	0.0211395	-0.00233646	0.00729678	-0.0209868	-0.0214058	0.00653548	0.0464046	-0.0020524	0.058676	0.0288111	0.027338	0.0142142	-0.0176248	0.000461512	-0.0265996	0.00230035	0	0	0.00119887	-0.00708663	0.000598847
0.00773429	2010-11-07 17:00:00	0.127449	0.124197	-0.00325242	0.00773429	0.0212704	-0.0023793	0.00745124	-0.0213768	-0.0217915	0.00669069	0.0471407	-0.00205553	0.0584929	0.02936	0.0276506	0.0144524	-0.0182787	0.000468261	-0.0270503	0.00232812	0	0	0.000923461	-0.00683432	0.00325242
0.00773429	2010-11-07 17:30:00	0.126033	0.126327	0.000294176	0.00773429	0.0216072	-0.00243877	0.0076158	-0.021788	-0.0221873	0.00685415	0.0478889	-0.0020592	0.0599678	0.0297395	0.0278152	0.0146364	-0.0189029	0.000475053	-0.0274938	0.00235606	0	0	0.000790444	-0.00628354	-0.000294176
0.00773429	2010-11-07 18:00:00	0.126033	0.127551	0.00151842	0.00773429	0.0220599	-0.00248273	0.00777449	-0.0222362	-0.0226473	0.00701084	0.0486848	-0.00206375	0.0600738	0.030041	0.0280133	0.014765	-0.0194805	0.000482347	-0.027924	0.00238404	0	0	0.000811962	-0.0054498	-0.00151842
0.00773429	2010-11-07 18:30:00	0.126741	0.129082	0.00234104	0.00773429	0.0225956	-0.00255176	0.00796127	-0.0226164	-0.0230839	0.00715704	0.0494688	-0.00206852	0.0602859	0.0301935	0.0279903	0.0148128	-0.0199931	0.00049017	-0.0283276	0.00241245	0	0	0.000986564	-0.00436546	-0.00234104
0.00773429	2010-11-07 19:00:00	0.132405	0.130376	-0.00202977	0.00773429	0.0227136	-0.00260213	0.00816092	-0.0231371	-0.0235043	0.00729459	0.0502177	-0.00207253	0.060363	0.0303257	0.0280091	0.0148722	-0.0204439	0.000498363	-0.0287168	0.0024419	0	0	0.00129931	-0.00307812	0.00202977
0.00773429	2010-11-07 19:30:00	0.135238	0.132794	-0.00244403	0.00773429	0.0239207	-0.00267669	0.00832992	-0.0236652	-0.023958	0.00742172	0.0509118	-0.0020766	0.0606811	0.0302266	0.0279924	0.0148861	-0.0208574	0.000507299	-0.029131	0.00247149	0	0	0.00172287	-0.00164786	0.00244403
0.00773429	2010-11-07 20:00:00	0.128865	0.132951	0.00408614	0.00773429	0.0233722	-0.00271419	0.00846657	-0.0242006	-0.0244344	0.00754687	0.051576	-0.00207982	0.0601509	0.0303131	0.0279653	0.01489	-0.0211802	0.000516698	-0.029548	0.00250071	0	0	0.00221949	-0.000143603	-0.00408614
0.00773429	2010-11-07 20:30:00	0.133822	0.135531	0.00170965	0.00773429	0.0248511	-0.00274622	0.00860286	-0.0246756	-0.0249026	0.00766087	0.0522858	-0.0020828	0.0599967	0.0301647	0.0279779	0.0148611	-0.0214213	0.000526355	-0.0299378	0.00253074	0	0	0.00274379	0.00136118	-0.00170965
0.00773429	2010-11-07 21:00:00	0.135946	0.138084	0.00213838	0.00773429	0.02514	-0.00278692	0.00874031	-0.0250967	-0.0253509	0.00778165	0.0529992	-0.00208562	0.0609413	0.0302884	0.027784	0.0148133	-0.0216291	0.00053578	-0.0303246	0.00256048	0	0	0.00324602	0.00279307	-0.00213838
0.00773429	2010-11-07 21:30:00	0.138778	0.139185	0.000406769	0.00773429	0.0257336	-0.00284388	0.00887266	-0.0256323	-0.0257742	0.0078995	0.0536524	-0.00208843	0.060363	0.0301767	0.0278737	0.0148428	-0.0218017	0.000545547	-0.0307158	0.00258773	0	0	0.00367573	0.00408341	-0.000406769
0.00773429	2010-11-07 22:00:00	0.14161	0.138597	-0.00301288	0.00773429	0.0256456	-0.00290298	0.00905551	-0.0260624	-0.0261383	0.00801993	0.054277	-0.00209127	0.0588111	0.0300116	0.0279965	0.0149011	-0.0218974	0.000555868	-0.0310912	0.00261425	0	0	0.00398544	0.00517253	0.00301288
0.00773429	2010-11-07 22:30:00	0.142318	0.141122	-0.00119637	0.00773429	0.0259975	-0.00293936	0.00917694	-0.0265198	-0.0264582	0.00813631	0.0549151	-0.00209397	0.0598617	0.0300326	0.0283152	0.0150235	-0.0219556	0.000565551	-0.0314587	0.00264103	0	0	0.00413414	0.00601353	0.00119637
0.00773429	2010-11-07 23:00:00	0.142318	0.144717	0.0023991	0.00773429	0.0269858	-0.00295845	0.00924405	-0.02686	-0.026841	0.00823725	0.0555098	-0.00209605	0.0612595	0.0303263	0.0289549	0.0151799	-0.0220319	0.000575139	-0.0318353	0.00266776	0	0	0.00409029	0.00657497	-0.0023991
0.00773429	2010-11-07 23:30:00	0.140902	0.146943	0.00604116	0.00773429	0.0274235	-0.00297184	0.00928412	-0.0271874	-0.027205	0.008333	0.0560751	-0.00209757	0.0620499	0.030958	0.0295072	0.015398	-0.0221184	0.000584209	-0.0321923	0.00269168	0	0	0.0038342	0.00684256	-0.00604116
0.00773429	2010-11-08	0.144442	0.149875	0.0054324	0.00773429	0.0278333	-0.00296217	0.00929024	-0.027521	-0.0274897	0.00843101	0.0566772	-0.00209872	0.0638139	0.0315856	0.0301469	0.0157148	-0.022224	0.00059301	-0.0325429	0.00271377	0	0	0.00335961	0.00681964	-0.0054324
0.00773429	2010-11-08 00:30:00	0.146566	0.151722	0.00515609	0.00773429	0.0279741	-0.00300241	0.00940951	-0.0276605	-0.0277393	0.00850891	0.0572371	-0.00209915	0.0651056	0.0322216	0.0307179	0.0160102	-0.0223578	0.00060151	-0.0328746	0.00273489	0	0	0.00267428	0.00652638	-0.00515609
0.00773429	2010-11-08 01:00:00	0.150107	0.153259	0.00315217	0.00773429	0.0278383	-0.00304705	0.00953458	-0.0279715	-0.0279547	0.00857133	0.0577787	-0.00209919	0.0664744	0.0329644	0.0315596	0.0164419	-0.0225387	0.00060969	-0.0331905	0.00275577	0	0	0.0017997	0.00599789	-0.00315217
0.00773429	2010-11-08 01:30:00	0.152939	0.154379	0.00144044	0.00773429	0.0281829	-0.00310559	0.00964424	-0.0282745	-0.02812	0.00862661	0.0582882	-0.00209905	0.0672938	0.0334971	0.0325765	0.0169225	-0.0227301	0.000618625	-0.0335035	0.00277581	0	0	0.000769889	0.00528137	-0.00144044
0.00773429	2010-11-08 02:00:00	0.154355	0.155527	0.00117215	0.00773429	0.0276673	-0.00310669	0.00971033	-0.0284699	-0.0282321	0.00866833	0.0587787	-0.00209886	0.0685566	0.0345505	0.03366	0.01741	-0.0229845	0.00062778	-0.0338018	0.00279528	0	0	-0.00037064	0.00443251	-0.00117215
0.00773429	2010-11-08 02:30:00	0.162143	0.162958	0.000814147	0.00773429	0.0297949	-0.00307919	0.00964038	-0.0286288	-0.0282419	0.00868474	0.0592594	-0.00209879	0.0734343	0.0357359	0.0348687	0.0179004	-0.023368	0.00063726	-0.0340718	0.00281404	0	0	-0.00156957	0.00351144	-0.000814147
0.00773429	2010-11-08 03:00:00	0.162852	0.165454	0.00260262	0.00773429	0.0294023	-0.00305557	0.00958792	-0.0286872	-0.028162	0.00869862	0.0597082	-0.00209821	0.0759598	0.0372223	0.0356524	0.0183514	-0.0238311	0.000646466	-0.0343157	0.00283159	0	0	-0.00276991	0.0025786	-0.00260262
0.00773429	2010-11-08 03:30:00	0.164976	0.166522	0.00154632	0.00773429	0.0291584	-0.00304727	0.00952453	-0.0288529	-0.0280736	0.00870198	0.0601063	-0.00209743	0.0775406	0.0382702	0.0362922	0.0188442	-0.0243195	0.000655185	-0.0345404	0.00284787	0	0	-0.00391342	0.00169068	-0.00154632
0.00773429	2010-11-08 04:00:00	0.165684	0.166765	0.00108091	0.00773429	0.0290454	-0.00302091	0.00940614	-0.0288551	-0.0279192	0.00869009	0.0604693	-0.00209724	0.0782541	0.0389717	0.0369237	0.019283	-0.0248542	0.000664477	-0.0347466	0.00286274	0	0	-0.00494405	0.000897101	-0.00108091
0.00773429	2010-11-08 04:30:00	0.164976	0.16649	0.00151429	0.00773429	0.0285198	-0.00296138	0.00927349	-0.0286016	-0.0276933	0.00866884	0.0608007	-0.00209695	0.0789384	0.0395128	0.0372572	0.0195327	-0.0254389	0.000673737	-0.0349331	0.00287748	0	0	-0.00581118	0.000237062	-0.00151429
0.00773429	2010-11-08 05:00:00	0.164976	0.168916	0.00393989	0.00773429	0.0287007	-0.0028904	0.00909349	-0.0282187	-0.0274415	0.00864619	0.0611056	-0.00209642	0.0813868	0.040165	0.0373677	0.0196566	-0.0260359	0.000681992	-0.0350975	0.00289258	0	0	-0.00647255	-0.000262503	-0.00393989
0.00773429	2010-11-08 05:30:00	0.164976	0.169073	0.00409713	0.00773429	0.0288795	-0.00283978	0.00886711	-0.0278433	-0.0270985	0.00861353	0.061379	-0.00209568	0.0816279	0.0405691	0.0373261	0.0197113	-0.0266244	0.000689815	-0.0352464	0.00290778	0	0	-0.00689658	-0.000588105	-0.00409713
0.00773429	2010-11-08 06:00:00	0.162852	0.165627	0.00277561	0.00773429	0.0276473	-0.00276982	0.00866433	-0.027448	-0.0267164	0.00857922	0.0616085	-0.00209492	0.080047	0.0405067	0.0368991	0.0196771	-0.0271365	0.000697582	-0.035389	0.00292464	0	0	-0.00706404	-0.000739898	-0.00277561
0.00773429	2010-11-08 06:30:00	0.158603	0.163624	0.0050203	0.00773429	0.026757	-0.00271303	0.00853493	-0.0268845	-0.0263114	0.00854686	0.0618113	-0.00209358	0.0796228	0.0400731	0.0362073	0.0194883	-0.0275755	0.000704057	-0.0355212	0.00294307	0	0	-0.00696905	-0.000731	-0.0050203
0.00773429	2010-11-08 07:00:00	0.157895	0.16253	0.0046343	0.00773429	0.026664	-0.00266667	0.00837408	-0.0263372	-0.0259372	0.0085069	0.062026	-0.00209212	0.0790445	0.0396269	0.0355425	0.0191876	-0.0279726	0.000709829	-0.0356371	0.00296084	0	0	-0.00661918	-0.000585984	-0.0046343
0.00773429	2010-11-08 07:30:00	0.152939	0.159164	0.00622511	0.00773429	0.026433	-0.00265347	0.00827339	-0.0258437	-0.0255798	0.00846869	0.0622294	-0.00209051	0.076413	0.038875	0.0347508	0.0188241	-0.0282529	0.000715165	-0.0357368	0.00297801	0	0	-0.00603486	-0.000338723	-0.00622511
0.00773429	2010-11-08 08:00:00	0.148691	0.154211	0.00552086	0.00773429	0.0247932	-0.00261656	0.0081994	-0.0254665	-0.0252484	0.00842659	0.0624013	-0.00208864	0.0737235	0.0379255	0.0337984	0.0184462	-0.0284364	0.000719684	-0.0358184	0.00299611	0	0	-0.00524806	-2.97315e-05	-0.00552086
0.00773429	2010-11-08 08:30:00	0.147275	0.154265	0.0069904	0.00773429	0.0252709	-0.00257824	0.00808012	-0.0250324	-0.0249868	0.00838487	0.0625378	-0.00208652	0.0736174	0.0369677	0.0329981	0.0179956	-0.0284946	0.000723281	-0.0358782	0.00301514	0	0	-0.00430028	0.000296804	-0.0069904
0.00773429	2010-11-08 09:00:00	0.145858	0.150999	0.00514017	0.00773429	0.0249241	-0.00255481	0.00803032	-0.0246141	-0.0248106	0.00834039	0.0626541	-0.00208385	0.0707738	0.0361545	0.0321397	0.0175063	-0.0284034	0.000726228	-0.035909	0.00303453	0	0	-0.00324014	0.000596109	-0.00514017
0.00773429	2010-11-08 09:30:00	0.143734	0.14902	0.00528556	0.00773429	0.0246273	-0.00256911	0.00806255	-0.024438	-0.0246542	0.00827661	0.0627239	-0.00208088	0.069376	0.0352087	0.0312852	0.0171055	-0.028197	0.000728847	-0.0359311	0.0030557	0	0	-0.00212047	0.000825855	-0.00528556
0.00773429	2010-11-08 10:00:00	0.14161	0.14606	0.00445014	0.00773429	0.0239407	-0.00260252	0.00812642	-0.0243987	-0.0245001	0.0082094	0.0627347	-0.00207742	0.0671878	0.0341643	0.0307724	0.0168137	-0.0278768	0.000730708	-0.0359301	0.00307786	0	0	-0.00099534	0.00094897	-0.00445014
0.00773429	2010-11-08 10:30:00	0.14161	0.144487	0.00287673	0.00773429	0.0239257	-0.00263348	0.00821494	-0.0243335	-0.0244472	0.00814562	0.0627263	-0.00207395	0.0653178	0.0333512	0.0305702	0.0165455	-0.0274937	0.000732635	-0.035915	0.00310031	0	0	8.30737e-05	0.00093608	-0.00287673
0.00773429	2010-11-08 11:00:00	0.140902	0.144971	0.00406929	0.00773429	0.0239457	-0.00264713	0.0082732	-0.0243763	-0.0244175	0.00809135	0.0626587	-0.00207084	0.0652117	0.0329596	0.0304909	0.0163633	-0.0270694	0.000733855	-0.0358687	0.00312354	0	0	0.00106737	0.000767483	-0.00406929
0.00773429	2010-11-08 11:30:00	0.144442	0.147877	0.00343469	0.00773429	0.0245894	-0.00264135	0.00825531	-0.0244687	-0.0243456	0.00803525	0.0625745	-0.00206718	0.0665805	0.0329681	0.0305826	0.0162607	-0.0266124	0.000734398	-0.035802	0.00314713	0	0	0.00191754	0.000434532	-0.00343469
0.00773429	2010-11-08 12:00:00	0.144442	0.147828	0.0033854	0.00773429	0.0248561	-0.00263438	0.00824333	-0.0245721	-0.0243132	0.00797041	0.0624214	-0.00206326	0.065713	0.0330383	0.0306202	0.0162343	-0.0261676	0.000734586	-0.0357022	0.00317097	0	0	0.00260313	-5.9609e-05	-0.0033854
0.00773429	2010-11-08 12:30:00	0.14515	0.148058	0.00290743	0.00773429	0.0248082	-0.00262364	0.00821149	-0.0246858	-0.0243115	0.00790819	0.0622322	-0.00205966	0.0658961	0.0330876	0.0306076	0.0162782	-0.0257685	0.000734097	-0.0355909	0.00319483	0	0	0.00310476	-0.000699896	-0.00290743
0.00773429	2010-11-08 13:00:00	0.145858	0.148051	0.00219304	0.00773429	0.0248661	-0.0026112	0.00816806	-0.0247322	-0.0243532	0.00785142	0.0619867	-0.00205642	0.0660022	0.0330341	0.0307493	0.0163428	-0.0253755	0.000733648	-0.035463	0.00321928	0	0	0.00341503	-0.00146003	-0.00219304
0.00773429	2010-11-08 13:30:00	0.144442	0.147792	0.0033499	0.00773429	0.0247052	-0.00259902	0.00813338	-0.0246343	-0.0243691	0.00779454	0.0617245	-0.00205371	0.0660022	0.0331374	0.0309306	0.0163832	-0.0250138	0.000731797	-0.0352942	0.00324448	0	0	0.00353862	-0.00230376	-0.0033499
0.00773429	2010-11-08 14:00:00	0.14515	0.1481	0.00294943	0.00773429	0.0246323	-0.00258633	0.00811433	-0.0245571	-0.024333	0.00773879	0.0614399	-0.00205114	0.0666865	0.0332821	0.031114	0.0164553	-0.0247673	0.000728928	-0.0351053	0.00326849	0	0	0.00349164	-0.00318678	-0.00294943
0.00773429	2010-11-08 14:30:00	0.145858	0.148745	0.00288641	0.00773429	0.0246323	-0.00259242	0.00810263	-0.0244548	-0.0242187	0.00769263	0.0610846	-0.00204899	0.0676601	0.0335422	0.0312974	0.0165349	-0.0245823	0.000725219	-0.0348979	0.00329274	0	0	0.00330032	-0.00405923	-0.00288641
0.00773429	2010-11-08 15:00:00	0.146566	0.147823	0.00125652	0.00773429	0.0242526	-0.00258797	0.008076	-0.0244129	-0.0240595	0.00765146	0.0607021	-0.00204695	0.067477	0.033765	0.0315433	0.0166474	-0.0244291	0.000721187	-0.034658	0.00331672	0	0	0.00299893	-0.00486856	-0.00125652
0.00773429	2010-11-08 15:30:00	0.145858	0.147319	0.00146018	0.00773429	0.0242425	-0.00257328	0.0080364	-0.0243254	-0.0238645	0.00760058	0.0603037	-0.00204503	0.067583	0.0339259	0.0316329	0.0167235	-0.0243552	0.000717206	-0.0344221	0.00333941	0	0	0.00262732	-0.00556272	-0.00146018
0.00773429	2010-11-08 16:00:00	0.145858	0.147368	0.00151005	0.00773429	0.0242526	-0.00253842	0.00794934	-0.0242009	-0.0236696	0.00755306	0.0598646	-0.0020437	0.0682674	0.0341613	0.0316288	0.0167471	-0.0243583	0.000712272	-0.0341875	0.00336145	0	0	0.00222797	-0.00609341	-0.00151005
0.00773429	2010-11-08 16:30:00	0.145858	0.147462	0.00160373	0.00773429	0.0247531	-0.0024944	0.00779665	-0.0240512	-0.0234613	0.00750304	0.0594448	-0.00204298	0.0686916	0.034285	0.0314809	0.0166986	-0.0244342	0.000706132	-0.0339563	0.00338464	0	0	0.00184294	-0.00641925	-0.00160373
0.00773429	2010-11-08 17:00:00	0.143026	0.145114	0.00208798	0.00773429	0.0242175	-0.00244635	0.00767119	-0.0238006	-0.0232266	0.00745583	0.0590378	-0.00204257	0.0677951	0.0342352	0.031008	0.0165715	-0.0245146	0.000699925	-0.0336915	0.00340779	0	0	0.00151088	-0.00650868	-0.00208798
0.00773429	2010-11-08 17:30:00	0.140194	0.142925	0.00273056	0.00773429	0.0239157	-0.00240383	0.00754699	-0.0235368	-0.0229759	0.00740562	0.0586363	-0.00204177	0.0670047	0.0338262	0.0303662	0.0163776	-0.0245585	0.00069335	-0.0334179	0.00343032	0	0	0.00126416	-0.00634227	-0.00273056
0.00773429	2010-11-08 18:00:00	0.136654	0.140503	0.00384887	0.00773429	0.0235989	-0.0023738	0.0074287	-0.0231947	-0.0227109	0.00734698	0.0581758	-0.00204102	0.065819	0.0332437	0.0296994	0.0161052	-0.0245462	0.000686328	-0.0331339	0.00345277	0	0	0.00112662	-0.00591447	-0.00384887
0.00773429	2010-11-08 18:30:00	0.13453	0.136397	0.00186699	0.00773429	0.0228823	-0.00234692	0.0073444	-0.022846	-0.0224191	0.00728012	0.0576947	-0.00204098	0.0632646	0.032451	0.0289367	0.0157538	-0.0244866	0.000679267	-0.0328385	0.00347603	0	0	0.00111175	-0.00523435	-0.00186699
0.00773429	2010-11-08 19:00:00	0.131697	0.134575	0.00287784	0.00773429	0.0225956	-0.00231207	0.00724064	-0.0224994	-0.0220858	0.00721084	0.0572058	-0.00204103	0.062262	0.0316583	0.0281136	0.0153528	-0.0243814	0.000672599	-0.0325478	0.00350028	0	0	0.00122176	-0.00432561	-0.00287784
0.00773429	2010-11-08 19:30:00	0.128865	0.132847	0.00398158	0.00773429	0.0223667	-0.0022764	0.00712195	-0.022135	-0.0217368	0.00713537	0.056694	-0.00204083	0.0610763	0.0308367	0.0272593	0.014901	-0.0242404	0.000665507	-0.0322635	0.00352657	0	0	0.0014474	-0.00322544	-0.00398158
0.00773429	2010-11-08 20:00:00	0.126741	0.129868	0.00312714	0.00773429	0.021982	-0.00223607	0.00700297	-0.0217982	-0.021399	0.00707084	0.0561841	-0.00204124	0.058705	0.0299942	0.0262633	0.0144071	-0.0240238	0.000658038	-0.0319771	0.00355567	0	0	0.0017686	-0.00198254	-0.00312714
0.00773429	2010-11-08 20:30:00	0.125325	0.126929	0.00160372	0.00773429	0.0216652	-0.00219989	0.00689273	-0.0214984	-0.0210843	0.00700722	0.0556991	-0.00204206	0.0564397	0.0289288	0.0251671	0.0139121	-0.0237255	0.000650418	-0.0317066	0.00358701	0	0	0.00215595	-0.000654358	-0.00160372
0.00773429	2010-11-08 21:00:00	0.123201	0.12425	0.00104909	0.00773429	0.0213484	-0.00216284	0.0067708	-0.0211752	-0.0207772	0.00694375	0.0552128	-0.00204251	0.0543576	0.0277974	0.0241148	0.0133854	-0.0233417	0.000642839	-0.0314471	0.00361919	0	0	0.00257287	0.00069643	-0.00104909
0.00773429	2010-11-08 21:30:00	0.117536	0.120807	0.00327053	0.00773429	0.0210995	-0.00212917	0.00667589	-0.0208239	-0.0205203	0.00687903	0.0547679	-0.00204305	0.0514079	0.0265837	0.0231041	0.0128379	-0.0228765	0.000635179	-0.0311635	0.00365388	0	0	0.00297827	0.00200574	-0.00327053
0.00773429	2010-11-08 22:00:00	0.115412	0.118283	0.00287109	0.00773429	0.0205739	-0.00210681	0.00660682	-0.0204919	-0.0203227	0.00681996	0.0543455	-0.00204427	0.0496149	0.0254607	0.0221308	0.0123193	-0.0223472	0.000627056	-0.0308682	0.00368941	0	0	0.00332962	0.00321212	-0.00287109
0.00773429	2010-11-08 22:30:00	0.113996	0.115938	0.00194165	0.00773429	0.02034	-0.00208608	0.00651731	-0.020221	-0.0201246	0.00675466	0.0539034	-0.00204561	0.0476388	0.0243791	0.0214035	0.01187	-0.021726	0.000618267	-0.0305929	0.00372801	0	0	0.00358607	0.00426055	-0.00194165
0.00773429	2010-11-08 23:00:00	0.113288	0.113233	-5.52883e-05	0.00773429	0.0200082	-0.00206849	0.00649413	-0.0199305	-0.0199594	0.00667744	0.0534318	-0.00204714	0.0453735	0.0234296	0.0208075	0.0114621	-0.0210596	0.000609073	-0.0303159	0.00376861	0	0	0.00371153	0.00510591	5.52883e-05
0.00773429	2010-11-08 23:30:00	0.11258	0.111746	-0.000834232	0.00773429	0.0196485	-0.00207325	0.00651417	-0.0197241	-0.0198072	0.00660301	0.0530089	-0.00204896	0.044371	0.0226867	0.0203051	0.0111577	-0.0203826	0.000599578	-0.0300523	0.00381212	0	0	0.00367737	0.00571564	0.000834232
0.00773429	2010-11-09	0.111872	0.111552	-0.000320328	0.00773429	0.0197893	-0.00208462	0.00651359	-0.0196538	-0.0196903	0.0065393	0.0525631	-0.00205107	0.0439757	0.0221625	0.0202946	0.0110044	-0.0197229	0.000590372	-0.0298049	0.00385575	0	0	0.00346464	0.00607163	0.000320328
0.00773429	2010-11-09 00:30:00	0.109748	0.109683	-6.4398e-05	0.00773429	0.0194575	-0.00210554	0.00655898	-0.0195766	-0.0195594	0.00647919	0.0521342	-0.00205276	0.0423178	0.0217667	0.0204842	0.0109619	-0.0190704	0.000581926	-0.0295639	0.00389866	0	0	0.00306556	0.00617098	6.4398e-05
0.00773429	2010-11-09 01:00:00	0.111164	0.111217	5.35969e-05	0.00773429	0.0190649	-0.00209499	0.00657352	-0.0195966	-0.0193952	0.00641934	0.0517341	-0.00205474	0.0438407	0.0218538	0.0208925	0.0110514	-0.0185058	0.000573723	-0.0293262	0.00394259	0	0	0.00248431	0.00602577	-5.35969e-05
0.00773429	2010-11-09 01:30:00	0.11258	0.114371	0.0017911	0.00773429	0.0198923	-0.00209556	0.00654365	-0.0195732	-0.0192868	0.00636351	0.0513433	-0.00205676	0.0456337	0.0222465	0.021576	0.0112171	-0.0180269	0.000565887	-0.0290912	0.00398667	0	0	0.00173692	0.00566176	-0.0017911
0.00773429	2010-11-09 02:00:00	0.115412	0.115275	-0.000136761	0.00773429	0.0195755	-0.00207635	0.00647673	-0.0195912	-0.0192416	0.00629833	0.0509478	-0.00205868	0.0464241	0.0230309	0.0222137	0.0114681	-0.0176251	0.000558325	-0.0288565	0.00403039	0	0	0.000850442	0.00511615	0.000136761
0.00773429	2010-11-09 02:30:00	0.116828	0.116877	4.90775e-05	0.00773429	0.0197314	-0.0020373	0.00636532	-0.0195874	-0.0191894	0.00622757	0.0505534	-0.00206018	0.048005	0.0236254	0.0227618	0.011782	-0.0173326	0.000551317	-0.0286233	0.00407402	0	0	-0.000138685	0.00443468	-4.90775e-05
0.00773429	2010-11-09 03:00:00	0.118244	0.117693	-0.000551363	0.00773429	0.0192988	-0.00199903	0.00630499	-0.0193701	-0.0191152	0.00615396	0.0501664	-0.0020615	0.0493738	0.024352	0.0232161	0.0120485	-0.0171453	0.000544295	-0.0284067	0.00411625	0	0	-0.0011868	0.0036682	0.000551363
0.00773429	2010-11-09 03:30:00	0.119661	0.118867	-0.000793582	0.00773429	0.0197164	-0.00199475	0.00626844	-0.0192192	-0.0190447	0.00608741	0.0497731	-0.00206282	0.0505885	0.024934	0.0237016	0.0123295	-0.017067	0.000537112	-0.0281965	0.0041582	0	0	-0.0022457	0.00286898	0.000793582
0.00773429	2010-11-09 04:00:00	0.117536	0.118076	0.000539912	0.00773429	0.0190828	-0.00201773	0.00627788	-0.0191294	-0.0188498	0.00602768	0.0494161	-0.00206389	0.0508776	0.025388	0.02421	0.0126445	-0.0170745	0.000531099	-0.0279988	0.00419875	0	0	-0.00326549	0.00208721	-0.000539912
0.00773429	2010-11-09 04:30:00	0.116828	0.117696	0.000867376	0.00773429	0.0183183	-0.00201869	0.00629202	-0.01905	-0.0186022	0.00597264	0.049071	-0.00206448	0.051562	0.0257681	0.0248039	0.0129352	-0.0171531	0.000526102	-0.0278104	0.00424089	0	0	-0.0041976	0.00136762	-0.000867376
0.00773429	2010-11-09 05:00:00	0.121785	0.120521	-0.00126382	0.00773429	0.018801	-0.00199012	0.00621242	-0.01887	-0.0183266	0.00591708	0.0487531	-0.00206455	0.0538273	0.0264413	0.0253499	0.0131624	-0.0173537	0.000521662	-0.0276272	0.00428318	0	0	-0.00499758	0.00074686	0.00126382
0.00773429	2010-11-09 05:30:00	0.123201	0.12249	-0.000711025	0.00773429	0.0191028	-0.00193084	0.00603694	-0.018678	-0.0180787	0.00586078	0.0484704	-0.00206438	0.0555142	0.0272256	0.025644	0.0133025	-0.0176619	0.000517888	-0.0274548	0.00432518	0	0	-0.00562765	0.000251384	0.000711025
0.00773429	2010-11-09 06:00:00	0.124617	0.122124	-0.00249294	0.00773429	0.0191607	-0.00186314	0.00583846	-0.0184534	-0.0178292	0.00581922	0.0482031	-0.00206384	0.0557264	0.0277619	0.0253462	0.0133179	-0.0179981	0.000514056	-0.0272951	0.00436697	0	0	-0.00605877	-0.000103699	0.00249294
0.00773429	2010-11-09 06:30:00	0.120369	0.120436	6.78209e-05	0.00773429	0.0186301	-0.00179134	0.00564825	-0.0181777	-0.0175957	0.00578281	0.047958	-0.00206278	0.0557264	0.0278148	0.0246982	0.0132359	-0.0183519	0.000509493	-0.0271428	0.00440772	0	0	-0.00627216	-0.000315018	-6.78209e-05
0.00773429	2010-11-09 07:00:00	0.115412	0.116036	0.000623452	0.00773429	0.0181574	-0.0017559	0.00552908	-0.0177442	-0.0173981	0.00575341	0.0477363	-0.00206163	0.053384	0.0271908	0.0238688	0.0130159	-0.0186829	0.000505188	-0.0269947	0.00444844	0	0	-0.00626018	-0.000390468	-0.000623452
0.00773429	2010-11-09 07:30:00	0.109748	0.110867	0.00111873	0.00773429	0.0172799	-0.00174986	0.00549706	-0.0173362	-0.0171943	0.00573762	0.0475179	-0.00206071	0.0505114	0.0262534	0.023056	0.0127245	-0.01886	0.000501265	-0.0268625	0.00449131	0	0	-0.00602657	-0.000348021	-0.00111873
0.00773429	2010-11-09 08:00:00	0.107624	0.108214	0.000589943	0.00773429	0.0168222	-0.00176143	0.00548026	-0.0170031	-0.0170088	0.00572054	0.0473081	-0.00205947	0.0493257	0.0251844	0.0225391	0.0124078	-0.0189676	0.000498143	-0.0267401	0.00453349	0	0	-0.00558601	-0.000213919	-0.000589943
0.00773429	2010-11-09 08:30:00	0.105499	0.106085	0.000585877	0.00773429	0.0160098	-0.00175308	0.00546522	-0.0167039	-0.0168358	0.00570596	0.0471274	-0.00205812	0.0482171	0.024516	0.0221453	0.012061	-0.0190006	0.000495701	-0.0266323	0.00457477	0	0	-0.00496306	-2.04253e-05	-0.000585877
0.00773429	2010-11-09 09:00:00	0.106916	0.106206	-0.000709991	0.00773429	0.0163896	-0.00172739	0.00542642	-0.0164655	-0.0167314	0.00569894	0.0469538	-0.00205626	0.0478219	0.0240908	0.0217306	0.0117542	-0.0189873	0.000493745	-0.0265442	0.00461747	0	0	-0.00419064	0.000196706	0.000709991
0.00773429	2010-11-09 09:30:00	0.106208	0.105954	-0.000253372	0.00773429	0.0166084	-0.001727	0.00543713	-0.016318	-0.0166964	0.00569555	0.0468006	-0.00205406	0.0471375	0.0237809	0.0212034	0.011486	-0.0188991	0.000491952	-0.0264805	0.00466066	0	0	-0.003308	0.000400849	0.000253372
0.00773429	2010-11-09 10:00:00	0.104083	0.104384	0.00030094	0.00773429	0.0166513	-0.00175167	0.00549658	-0.0163792	-0.0167352	0.00569688	0.0466863	-0.0020519	0.0454796	0.0232771	0.0207762	0.0113009	-0.0187585	0.000490611	-0.0264296	0.00470206	0	0	-0.00235847	0.000557071	-0.00030094
0.00773429	2010-11-09 10:30:00	0.101959	0.102683	0.000724188	0.00773429	0.0162766	-0.00180455	0.00563031	-0.0164749	-0.016893	0.00570015	0.0466146	-0.00204967	0.0441878	0.0225877	0.0204906	0.0111602	-0.018565	0.000490395	-0.0263938	0.00474423	0	0	-0.00138694	0.00063448	-0.000724188
0.00773429	2010-11-09 11:00:00	0.101251	0.101763	0.000511567	0.00773429	0.015771	-0.00185341	0.00579557	-0.0166212	-0.0171167	0.00571816	0.0465659	-0.00204727	0.0433684	0.0221216	0.0204801	0.0110662	-0.0182977	0.000490518	-0.0263716	0.00478805	0	0	-0.000437428	0.000608252	-0.000511567
0.00773429	2010-11-09 11:30:00	0.103375	0.104534	0.00115853	0.00773429	0.0167593	-0.00189983	0.00593313	-0.0168289	-0.0173617	0.00574514	0.0465342	-0.00204462	0.0442649	0.0220063	0.0207842	0.0110397	-0.0179953	0.000491363	-0.0263696	0.00483052	0	0	0.000449364	0.000461234	-0.00115853
0.00773429	2010-11-09 12:00:00	0.104083	0.106072	0.00198855	0.00773429	0.0169302	-0.00194983	0.00609131	-0.0171411	-0.0176202	0.00576568	0.0465234	-0.00204127	0.0445541	0.0222544	0.0211301	0.0111097	-0.017666	0.000493019	-0.026392	0.00487279	0	0	0.00123818	0.000185078	-0.00198855
0.00773429	2010-11-09 12:30:00	0.108332	0.10862	0.000288578	0.00773429	0.0174129	-0.00199184	0.00622552	-0.017606	-0.0178709	0.00578229	0.0465439	-0.00203731	0.0456337	0.0226177	0.0215927	0.0112892	-0.0173659	0.00049416	-0.026431	0.00491495	0	0	0.00190103	-0.000219161	-0.000288578
0.00773429	2010-11-09 13:00:00	0.10904	0.110845	0.00180499	0.00773429	0.0179436	-0.00203518	0.00634618	-0.0180413	-0.0181903	0.00580494	0.0465933	-0.00203341	0.0465302	0.0230555	0.022097	0.0115142	-0.0171143	0.000495382	-0.0264889	0.00495612	0	0	0.00241854	-0.000740946	-0.00180499
0.00773429	2010-11-09 13:30:00	0.111872	0.112784	0.000912483	0.00773429	0.0181824	-0.00206998	0.00646633	-0.0184434	-0.0185538	0.00583484	0.0466748	-0.00202986	0.0476098	0.023617	0.0226263	0.0117681	-0.0169791	0.000496523	-0.026567	0.00499716	0	0	0.00278082	-0.00136071	-0.000912483
0.00773429	2010-11-09 14:00:00	0.113288	0.115265	0.00197667	0.00773429	0.0189469	-0.00209398	0.00654258	-0.0188509	-0.0188824	0.00587831	0.0467901	-0.00202491	0.0489015	0.0241497	0.0232452	0.0120653	-0.0169403	0.000497759	-0.026669	0.00503783	0	0	0.00298769	-0.00205084	-0.00197667
0.00773429	2010-11-09 14:30:00	0.113996	0.116863	0.00286686	0.00773429	0.0191178	-0.00212142	0.00663268	-0.0191534	-0.0191726	0.00593624	0.0469262	-0.00201915	0.0499811	0.0247772	0.0237953	0.0123503	-0.0169771	0.000498804	-0.0267912	0.00507645	0	0	0.0030484	-0.00277707	-0.00286686
0.00773429	2010-11-09 15:00:00	0.114704	0.118797	0.00409307	0.00773429	0.0194826	-0.00214572	0.00672081	-0.0194923	-0.0194492	0.0060001	0.0471137	-0.00201325	0.0512728	0.0254378	0.0243934	0.0126595	-0.0170717	0.000500069	-0.0269383	0.00511233	0	0	0.00298068	-0.00350036	-0.00409307
0.00773429	2010-11-09 15:30:00	0.117536	0.120867	0.0033306	0.00773429	0.0200182	-0.00217136	0.00676492	-0.0197829	-0.0196968	0.00607066	0.0473273	-0.00200639	0.0526706	0.0260654	0.0249644	0.0129577	-0.0172233	0.00050178	-0.0271038	0.00514598	0	0	0.00280936	-0.00417902	-0.0033306
0.00773429	2010-11-09 16:00:00	0.118953	0.121742	0.00278911	0.00773429	0.0198044	-0.00217877	0.00681808	-0.0199963	-0.019953	0.00614111	0.0475917	-0.00199857	0.0536442	0.0266972	0.0254166	0.013226	-0.0174232	0.000503177	-0.0272562	0.00517758	0	0	0.00256449	-0.00477113	-0.00278911
0.00773429	2010-11-09 16:30:00	0.121077	0.123853	0.00277665	0.00773429	0.02035	-0.00218619	0.00684402	-0.0201589	-0.0201799	0.00621277	0.0478952	-0.00199024	0.0552251	0.0272545	0.0257793	0.0134521	-0.0177202	0.000503773	-0.0274117	0.0052074	0	0	0.00227912	-0.00523704	-0.00277665
0.00773429	2010-11-09 17:00:00	0.121077	0.124614	0.00353777	0.00773429	0.020443	-0.0021971	0.0068846	-0.0203125	-0.0203748	0.00629183	0.0481784	-0.00198175	0.0560155	0.0277703	0.0260211	0.0136268	-0.0180856	0.000504031	-0.0275853	0.00523647	0	0	0.00198696	-0.00554187	-0.00353777
0.00773429	2010-11-09 17:30:00	0.121077	0.124449	0.00337287	0.00773429	0.0204909	-0.00222807	0.00696861	-0.0204924	-0.020562	0.00637896	0.0484701	-0.00197266	0.0561216	0.028055	0.0261128	0.0137664	-0.0184439	0.000504276	-0.0277802	0.00526372	0	0	0.00171989	-0.0056578	-0.00337287
0.00773429	2010-11-09 18:00:00	0.121077	0.124483	0.00340659	0.00773429	0.020433	-0.0022557	0.00704377	-0.0206915	-0.0207505	0.0064693	0.0488142	-0.0019631	0.0564107	0.0282075	0.0262045	0.0138753	-0.018797	0.000505039	-0.0279862	0.00529002	0	0	0.00150573	-0.0055661	-0.00340659
0.00773429	2010-11-09 18:30:00	0.120369	0.124674	0.00430515	0.00773429	0.0207977	-0.00227775	0.0071148	-0.0208537	-0.0209388	0.00655834	0.0492154	-0.00195246	0.0562276	0.028249	0.0262899	0.0139243	-0.0191318	0.000507093	-0.0282145	0.00531673	0	0	0.00136615	-0.00525863	-0.00430515
0.00773429	2010-11-09 19:00:00	0.123201	0.125593	0.00239244	0.00773429	0.0209057	-0.00229239	0.00717769	-0.0209907	-0.0211393	0.00665432	0.049638	-0.00194107	0.056806	0.0283769	0.0262191	0.0139104	-0.0194441	0.000509701	-0.0284504	0.00534276	0	0	0.00131518	-0.00473882	-0.00239244
0.00773429	2010-11-09 19:30:00	0.123909	0.126509	0.00259992	0.00773429	0.0213634	-0.00231066	0.00723281	-0.0212039	-0.021324	0.00674922	0.0501016	-0.00192875	0.056912	0.0284388	0.0260754	0.0138683	-0.0197383	0.000512553	-0.0286782	0.00536807	0	0	0.00135811	-0.00402188	-0.00259992
0.00773429	2010-11-09 20:00:00	0.123909	0.126489	0.00258023	0.00773429	0.0215093	-0.00233553	0.00729834	-0.0214145	-0.0215335	0.00684306	0.0505789	-0.00191561	0.0563337	0.0283559	0.0258461	0.0138111	-0.0199794	0.000515419	-0.0289094	0.00539402	0	0	0.00149113	-0.00313433	-0.00258023
0.00773429	2010-11-09 20:30:00	0.121785	0.125849	0.00406449	0.00773429	0.0214463	-0.00236184	0.00739237	-0.0216413	-0.0218017	0.00693549	0.0510354	-0.00190249	0.0554372	0.0280544	0.025569	0.0137297	-0.020163	0.000518434	-0.0291422	0.00542023	0	0	0.00170158	-0.00211271	-0.00406449
0.00773429	2010-11-09 21:00:00	0.121785	0.126115	0.00433077	0.00773429	0.0217531	-0.00238942	0.00747117	-0.0218557	-0.022116	0.0070266	0.0514914	-0.00188963	0.0549359	0.0277325	0.025321	0.0136126	-0.0202893	0.000521423	-0.0293579	0.00544619	0	0	0.00196888	-0.00100166	-0.00433077
0.00773429	2010-11-09 21:30:00	0.123909	0.127174	0.0032656	0.00773429	0.0220599	-0.00242213	0.00758013	-0.0220494	-0.0224628	0.00712894	0.0519384	-0.00187676	0.0549359	0.0274971	0.0251605	0.013488	-0.0203686	0.000525051	-0.029583	0.00547415	0	0	0.00226606	0.000148663	-0.0032656
0.00773429	2010-11-09 22:00:00	0.123201	0.126978	0.00377694	0.00773429	0.0222158	-0.00246415	0.00772713	-0.0223359	-0.0227971	0.00723892	0.0523481	-0.00186358	0.0538563	0.0272701	0.0250042	0.0133987	-0.0203962	0.000529221	-0.02984	0.00550457	0	0	0.00256179	0.00128559	-0.00377694
0.00773429	2010-11-09 22:30:00	0.125325	0.128038	0.00271307	0.00773429	0.0224747	-0.00252588	0.00789868	-0.0226682	-0.0231218	0.00734964	0.0527751	-0.00184972	0.0537502	0.0270677	0.0249958	0.0133815	-0.0203775	0.000533377	-0.0300942	0.00553458	0	0	0.00282266	0.00235712	-0.00271307
0.00773429	2010-11-09 23:00:00	0.126741	0.129101	0.00236033	0.00773429	0.0227565	-0.00259434	0.00809676	-0.0230854	-0.023505	0.00745842	0.0532466	-0.00183566	0.0534611	0.0269236	0.0252541	0.0134329	-0.0203189	0.0005379	-0.0303559	0.00556361	0	0	0.00301578	0.00331519	-0.00236033
0.00773429	2010-11-09 23:30:00	0.127449	0.131238	0.00378866	0.00773429	0.0231763	-0.00265345	0.00827185	-0.0235446	-0.0239587	0.00755311	0.0537006	-0.00182183	0.0540394	0.0270395	0.025675	0.013546	-0.0202559	0.000542722	-0.0306308	0.00559447	0	0	0.00311127	0.00411862	-0.00378866
0.00773429	2010-11-10	0.130989	0.134136	0.00314688	0.00773429	0.0235131	-0.00269121	0.0084034	-0.0240216	-0.0244517	0.00765031	0.0541628	-0.00180798	0.0554082	0.0274196	0.0262272	0.0137296	-0.020228	0.000547611	-0.0309048	0.00562533	0	0	0.00308453	0.00473567	-0.00314688
0.00773429	2010-11-10 00:30:00	0.13453	0.137701	0.00317113	0.00773429	0.0245694	-0.00272699	0.00855816	-0.0244439	-0.0249564	0.00775187	0.0546431	-0.00179354	0.0566999	0.0280514	0.0267982	0.0139534	-0.0202297	0.000552568	-0.0311806	0.00565548	0	0	0.00291822	0.00514588	-0.00317113
0.00773429	2010-11-10 01:00:00	0.13807	0.140396	0.00232599	0.00773429	0.025105	-0.00279419	0.00875929	-0.0249757	-0.0254247	0.00784021	0.0551073	-0.00177889	0.0579916	0.0287078	0.0274045	0.0142755	-0.020276	0.000557418	-0.0314658	0.00568347	0	0	0.00260366	0.00534117	-0.00232599
0.00773429	2010-11-10 01:30:00	0.140194	0.142358	0.00216411	0.00773429	0.0252809	-0.00288079	0.00898527	-0.0255768	-0.0258128	0.00791744	0.0555654	-0.00176388	0.0590712	0.0292693	0.028238	0.0146962	-0.0203346	0.000563043	-0.0317703	0.00570865	0	0	0.00214163	0.00532598	-0.00216411
0.00773429	2010-11-10 02:00:00	0.143026	0.144485	0.00145869	0.00773429	0.0255627	-0.0029644	0.00922608	-0.0261612	-0.0262289	0.00799557	0.0560333	-0.00174865	0.0601509	0.0299179	0.0293236	0.0151826	-0.0204242	0.000569402	-0.0320756	0.00573238	0	0	0.00154257	0.00511663	-0.00145869
0.00773429	2010-11-10 02:30:00	0.148691	0.148933	0.000242058	0.00773429	0.0260854	-0.00300317	0.00934219	-0.0267123	-0.0266063	0.0080608	0.05654	-0.00173239	0.0631005	0.0309586	0.0305697	0.0157064	-0.0206248	0.000576356	-0.0323821	0.00575349	0	0	0.000826019	0.00473975	-0.000242058
0.00773429	2010-11-10 03:00:00	0.154355	0.154394	3.90967e-05	0.00773429	0.0273026	-0.00299119	0.00935644	-0.0271661	-0.0268344	0.0081125	0.0570452	-0.00171522	0.0660792	0.0323627	0.0318659	0.0162586	-0.0209408	0.000583962	-0.0326809	0.00577174	0	0	1.95137e-05	0.00423012	-3.90967e-05
0.00773429	2010-11-10 03:30:00	0.158603	0.159252	0.000648795	0.00773429	0.028213	-0.00297982	0.00935221	-0.0274806	-0.0269773	0.00816719	0.0575337	-0.00169756	0.0690579	0.0338448	0.0328412	0.0167911	-0.0213536	0.000591566	-0.0329612	0.00579039	0	0	-0.00084309	0.00362793	-0.000648795
0.00773429	2010-11-10 04:00:00	0.162143	0.162492	0.000348675	0.00773429	0.0284619	-0.00297686	0.00931349	-0.0278474	-0.0271239	0.00822107	0.0580183	-0.00167931	0.0716123	0.0351492	0.0336644	0.0173535	-0.0218484	0.00059897	-0.0332205	0.00580899	0	0	-0.00172366	0.00297583	-0.000348675
0.00773429	2010-11-10 04:30:00	0.162852	0.163707	0.000855395	0.00773429	0.028208	-0.00296538	0.00922045	-0.0280358	-0.027173	0.00826915	0.0584725	-0.00166088	0.0730101	0.03602	0.0344375	0.0178629	-0.02241	0.000607175	-0.0334503	0.00582671	0	0	-0.00258211	0.00231586	-0.000855395
0.00773429	2010-11-10 05:00:00	0.162852	0.163539	0.000687372	0.00773429	0.0273956	-0.00291508	0.00914459	-0.0279133	-0.0271502	0.00831289	0.0588965	-0.00164165	0.0735884	0.0368085	0.0349482	0.018218	-0.0229859	0.00061592	-0.0336682	0.00584239	0	0	-0.00337876	0.00168667	-0.000687372
0.00773429	2010-11-10 05:30:00	0.164976	0.166558	0.00158215	0.00773429	0.0281401	-0.00287551	0.00904073	-0.0276685	-0.0270717	0.00835219	0.0592596	-0.00162134	0.0760658	0.0375394	0.0352171	0.0184302	-0.0236408	0.000623878	-0.0338693	0.0058574	0	0	-0.00407669	0.00112101	-0.00158215
0.00773429	2010-11-10 06:00:00	0.164976	0.167911	0.00293558	0.00773429	0.0282859	-0.0028426	0.00886015	-0.0274536	-0.0269246	0.00839838	0.0596067	-0.00160021	0.0776467	0.0381706	0.0353172	0.0185674	-0.0243157	0.000631633	-0.0340404	0.00586946	0	0	-0.00464381	0.0006439	-0.00293558
0.00773429	2010-11-10 06:30:00	0.16356	0.164081	0.000521658	0.00773429	0.0270437	-0.00279946	0.00874294	-0.0271997	-0.0267263	0.00844112	0.059923	-0.00157866	0.0758827	0.0382402	0.0351132	0.0186221	-0.0248984	0.000639265	-0.0341944	0.0058789	0	0	-0.00505465	0.000271412	-0.000521658
0.00773429	2010-11-10 07:00:00	0.159311	0.161828	0.00251663	0.00773429	0.0263243	-0.0027529	0.00867376	-0.0268049	-0.026498	0.00847613	0.0601953	-0.00155657	0.0752754	0.0380541	0.0346401	0.0185625	-0.0254195	0.000646217	-0.0343292	0.00588837	0	0	-0.00529159	1.01515e-05	-0.00251663
0.00773429	2010-11-10 07:30:00	0.158603	0.161928	0.00332466	0.00773429	0.0271796	-0.00273731	0.00858789	-0.0264599	-0.026342	0.00850611	0.0604431	-0.00153424	0.0753044	0.0377526	0.0343504	0.0184379	-0.0259214	0.000653104	-0.0344386	0.00590047	0	0	-0.00534578	-0.000142518	-0.00332466
0.00773429	2010-11-10 08:00:00	0.155771	0.158655	0.00288392	0.00773429	0.026511	-0.00274975	0.00857798	-0.0261953	-0.0262258	0.00852775	0.0606569	-0.00151139	0.0733572	0.0373232	0.0340732	0.018285	-0.0263468	0.000660615	-0.034522	0.00591385	0	0	-0.00521734	-0.000197633	-0.00288392
0.00773429	2010-11-10 08:30:00	0.154355	0.156162	0.00180731	0.00773429	0.0254118	-0.0027438	0.00858377	-0.0260586	-0.0261025	0.00853769	0.0608308	-0.0014884	0.0724318	0.0368446	0.0337835	0.0181621	-0.0266802	0.000668002	-0.03459	0.00592588	0	0	-0.00491515	-0.000173249	-0.00180731
0.00773429	2010-11-10 09:00:00	0.155063	0.157765	0.00270196	0.00773429	0.0258945	-0.0027348	0.00858417	-0.0258162	-0.0260351	0.00854249	0.0609581	-0.00146532	0.0734053	0.0365641	0.0336439	0.018004	-0.0269383	0.000675254	-0.0346409	0.00593822	0	0	-0.00445615	-9.26761e-05	-0.00270196
0.00773429	2010-11-10 09:30:00	0.153647	0.157661	0.00401451	0.00773429	0.0259524	-0.00275508	0.00864392	-0.0256876	-0.026061	0.00853282	0.0610609	-0.00144147	0.072827	0.0365269	0.0334564	0.0178529	-0.0270916	0.000682425	-0.0346732	0.00594809	0	0	-0.00386422	1.75218e-05	-0.00401451
0.00773429	2010-11-10 10:00:00	0.154355	0.156914	0.00255925	0.00773429	0.0257286	-0.00279295	0.00871722	-0.0258423	-0.0260384	0.00850511	0.0611189	-0.00141718	0.0720365	0.0363077	0.0332813	0.0178075	-0.0271518	0.00068972	-0.0346886	0.00595783	0	0	-0.00316869	0.000129617	-0.00255925
0.00773429	2010-11-10 10:30:00	0.153647	0.156389	0.00274255	0.00773429	0.0255627	-0.00282944	0.00883915	-0.0259969	-0.0259873	0.00846168	0.0611505	-0.00139224	0.07114	0.035957	0.0332666	0.0178046	-0.0271161	0.000697366	-0.0346842	0.0059676	0	0	-0.00240267	0.000216741	-0.00274255
0.00773429	2010-11-10 11:00:00	0.153647	0.157611	0.00396443	0.00773429	0.0257486	-0.00285501	0.00891912	-0.026136	-0.0260215	0.0084108	0.0611414	-0.0013669	0.0714292	0.0358417	0.0333854	0.0177746	-0.0270698	0.000704874	-0.0346605	0.00597759	0	0	-0.00160117	0.000254732	-0.00396443
0.00773429	2010-11-10 11:30:00	0.153647	0.159997	0.00634977	0.00773429	0.0263722	-0.00285998	0.00892255	-0.0263216	-0.0260418	0.00836222	0.0610938	-0.00134096	0.0722196	0.0359906	0.0335834	0.01777	-0.0269928	0.000711705	-0.0346193	0.00598817	0	0	-0.000799255	0.000223709	-0.00634977
0.00773429	2010-11-10 12:00:00	0.155063	0.161823	0.00675972	0.00773429	0.0267219	-0.00284235	0.00887194	-0.0264842	-0.0259894	0.00830612	0.0610052	-0.00131531	0.072904	0.0362176	0.0335751	0.0177596	-0.0268753	0.000717814	-0.0345627	0.00599924	0	0	-3.01869e-05	0.000109306	-0.00675972
0.00773429	2010-11-10 12:30:00	0.155771	0.162187	0.00641555	0.00773429	0.026767	-0.00280372	0.00878921	-0.0265568	-0.0259097	0.00823462	0.0608748	-0.00128955	0.0727979	0.0363947	0.0333564	0.0177186	-0.0267503	0.000723095	-0.0344821	0.00600831	0	0	0.000676237	-9.64586e-05	-0.00641555
0.00773429	2010-11-10 13:00:00	0.156479	0.161633	0.00515397	0.00773429	0.0270437	-0.00277137	0.00868673	-0.0265302	-0.0258152	0.00815876	0.0607192	-0.00126318	0.0721426	0.0362788	0.0330126	0.0176418	-0.0266628	0.000727358	-0.0343865	0.00601595	0	0	0.00129514	-0.000394712	-0.00515397
0.00773429	2010-11-10 13:30:00	0.155771	0.159977	0.00420609	0.00773429	0.0268049	-0.00274349	0.00856578	-0.0263922	-0.0256985	0.0080908	0.0605201	-0.00123564	0.0712461	0.0359317	0.0326291	0.0175397	-0.0265344	0.00073075	-0.034263	0.00602307	0	0	0.00180772	-0.000779628	-0.00420609
0.00773429	2010-11-10 14:00:00	0.152231	0.15711	0.00487965	0.00773429	0.0261713	-0.00270418	0.00846006	-0.0261932	-0.0254732	0.00801693	0.0602954	-0.00120751	0.0696652	0.0353828	0.032327	0.0173908	-0.0263798	0.000732742	-0.0340996	0.00602816	0	0	0.00220204	-0.0012387	-0.00487965
0.00773429	2010-11-10 14:30:00	0.152231	0.156329	0.00409773	0.00773429	0.0260354	-0.00265638	0.0083284	-0.0258386	-0.0251468	0.00793899	0.060008	-0.00117933	0.0695591	0.0350279	0.0320331	0.0171997	-0.0262875	0.000732942	-0.0339124	0.0060316	0	0	0.00247341	-0.00175336	-0.00409773
0.00773429	2010-11-10 15:00:00	0.150107	0.155681	0.00557435	0.00773429	0.0259374	-0.00261216	0.00817659	-0.0254682	-0.0247795	0.00786394	0.0596489	-0.00115143	0.0695591	0.0347967	0.0317581	0.0170186	-0.0261932	0.000731839	-0.0336982	0.00603362	0	0	0.00262443	-0.00229989	-0.00557435
0.00773429	2010-11-10 15:30:00	0.148691	0.153271	0.0045806	0.00773429	0.0255327	-0.0025618	0.0080018	-0.0251031	-0.0243403	0.00778336	0.0592487	-0.00112226	0.0681904	0.0345241	0.0314518	0.0168536	-0.0260484	0.000729664	-0.0334517	0.00603464	0	0	0.00266446	-0.00285062	-0.0045806
0.00773429	2010-11-10 16:00:00	0.146566	0.150844	0.00427714	0.00773429	0.0248561	-0.00249434	0.00781178	-0.0246887	-0.0238823	0.00769205	0.0588008	-0.00109214	0.0673999	0.0341277	0.0309913	0.0166626	-0.0259037	0.000726796	-0.0331673	0.0060352	0	0	0.00260886	-0.00337538	-0.00427714
0.00773429	2010-11-10 16:30:00	0.14515	0.149265	0.00411479	0.00773429	0.0245443	-0.00241998	0.00759582	-0.0241589	-0.0234257	0.00759673	0.0583091	-0.00106162	0.0671878	0.0337644	0.0304391	0.0164087	-0.0257767	0.000722323	-0.0328632	0.00603384	0	0	0.00247777	-0.00384309	-0.00411479
0.00773429	2010-11-10 17:00:00	0.140194	0.146597	0.00640317	0.00773429	0.0242854	-0.0023551	0.007389	-0.0235932	-0.0229424	0.00749595	0.0577503	-0.00103056	0.0659251	0.0332893	0.0298578	0.016122	-0.0256299	0.000716453	-0.0325199	0.00603155	0	0	0.00229462	-0.0042235	-0.00640317
0.00773429	2010-11-10 17:30:00	0.136654	0.142496	0.00584263	0.00773429	0.023433	-0.0023029	0.00722374	-0.0230643	-0.0224021	0.00739198	0.0571626	-0.000999888	0.063949	0.0326161	0.0291243	0.0158202	-0.0254075	0.000710111	-0.0321175	0.0060297	0	0	0.00208447	-0.00448896	-0.00584263
0.00773429	2010-11-10 18:00:00	0.133822	0.138952	0.00513084	0.00773429	0.0225276	-0.00225869	0.00706221	-0.0225252	-0.0218707	0.00726618	0.0565256	-0.000969309	0.0625512	0.0318234	0.0283969	0.0154902	-0.0251224	0.000703699	-0.0316665	0.0060278	0	0	0.00187216	-0.00461619	-0.00513084
0.00773429	2010-11-10 18:30:00	0.130989	0.136118	0.00512891	0.00773429	0.0220399	-0.00220198	0.0068822	-0.0219606	-0.0213429	0.00712329	0.055774	-0.000938199	0.0611824	0.0310679	0.0277948	0.015122	-0.0247969	0.000696596	-0.0311764	0.00602492	0	0	0.00168061	-0.00458784	-0.00512891
0.00773429	2010-11-10 19:00:00	0.127449	0.133211	0.00576219	0.00773429	0.0216502	-0.00213478	0.00668835	-0.0213736	-0.0208132	0.00697998	0.0549391	-0.000907546	0.0596015	0.0303455	0.0270092	0.0147078	-0.0244141	0.000689085	-0.0306475	0.00602183	0	0	0.00152913	-0.00439388	-0.00576219
0.00773429	2010-11-10 19:30:00	0.125325	0.130684	0.00535958	0.00773429	0.0211245	-0.00206744	0.00650285	-0.0208143	-0.0202548	0.00682973	0.0540479	-0.000877396	0.0584929	0.0296434	0.0260882	0.0142682	-0.0240262	0.000681341	-0.0301075	0.00601928	0	0	0.00143204	-0.00403255	-0.00535958
0.00773429	2010-11-10 20:00:00	0.121785	0.127622	0.00583687	0.00773429	0.0209286	-0.00201437	0.006309	-0.0202974	-0.0196518	0.00666876	0.0531028	-0.000846578	0.0565458	0.0287721	0.0251463	0.0138135	-0.0236257	0.000672524	-0.0295383	0.00601535	0	0	0.00139764	-0.00351093	-0.00583687
0.00773429	2010-11-10 20:30:00	0.117536	0.122999	0.00546285	0.00773429	0.0200032	-0.00196776	0.00616379	-0.0197742	-0.0190768	0.00650388	0.0521648	-0.000815578	0.0537792	0.0277313	0.0240877	0.0133225	-0.0231717	0.000662934	-0.0289425	0.00601156	0	0	0.00142759	-0.00284495	-0.00546285
0.00773429	2010-11-10 21:00:00	0.114704	0.118761	0.00405692	0.00773429	0.0192387	-0.00191677	0.00599213	-0.019273	-0.0185385	0.00634318	0.0512015	-0.000785564	0.0513018	0.0265218	0.0229936	0.0128022	-0.0226435	0.000652515	-0.0283285	0.00600729	0	0	0.0015168	-0.00205886	-0.00405692
0.00773429	2010-11-10 21:30:00	0.11258	0.116557	0.00397729	0.00773429	0.0190099	-0.00183934	0.00574276	-0.0186932	-0.0180341	0.00616934	0.0501755	-0.000755584	0.0500101	0.0254276	0.0220288	0.0122465	-0.022087	0.000641649	-0.0276933	0.00600371	0	0	0.00165382	-0.00118407	-0.00397729
0.00773429	2010-11-10 22:00:00	0.108332	0.112476	0.00414425	0.00773429	0.0185171	-0.00175587	0.00553015	-0.0180492	-0.0174828	0.00598693	0.0491303	-0.000725188	0.0470605	0.024313	0.0208912	0.0116326	-0.0214832	0.000629924	-0.0270176	0.00599963	0	0	0.00182172	-0.000257552	-0.00414425
0.00773429	2010-11-10 22:30:00	0.103375	0.109276	0.00590019	0.00773429	0.0179386	-0.00168664	0.00533178	-0.0174631	-0.0169157	0.00580194	0.0480564	-0.000695026	0.0451614	0.0232393	0.0196199	0.0110408	-0.0208392	0.000616366	-0.0263404	0.00599536	0	0	0.00199938	0.000680292	-0.00590019
0.00773429	2010-11-10 23:00:00	0.098419	0.105453	0.0070341	0.00773429	0.0174308	-0.00165554	0.00517811	-0.01693	-0.0163758	0.00561137	0.0468843	-0.000665236	0.042713	0.0219097	0.0185905	0.010498	-0.0201367	0.000601969	-0.0256767	0.00599	0	0	0.0021631	0.00158799	-0.0070341
0.00773429	2010-11-10 23:30:00	0.0941707	0.0994416	0.00527086	0.00773429	0.0161836	-0.00161806	0.00503417	-0.0164148	-0.0158154	0.00541149	0.0457182	-0.000636024	0.0387608	0.0205638	0.0176339	0.00997473	-0.0193721	0.00058711	-0.0250023	0.00598399	0	0	0.00228851	0.00242552	-0.00527086
0.00773429	2010-11-11	0.0920466	0.0970444	0.00499784	0.00773429	0.0155271	-0.00155921	0.00488856	-0.0158442	-0.01522	0.00521913	0.0445938	-0.000607162	0.0375461	0.0193585	0.0168149	0.00946474	-0.0186198	0.000571571	-0.0243112	0.00597794	0	0	0.00235242	0.00315686	-0.00499784
0.00773429	2010-11-11 00:30:00	0.0885063	0.0957526	0.00724625	0.00773429	0.0155171	-0.00149421	0.00469646	-0.015249	-0.0145877	0.00502634	0.0434531	-0.000578566	0.0364665	0.018558	0.0161064	0.00896865	-0.0178679	0.000555409	-0.0236115	0.00597237	0	0	0.00233469	0.00375213	-0.00724625
0.00773429	2010-11-11 01:00:00	0.084966	0.093935	0.00896905	0.00773429	0.0154921	-0.00142568	0.00444553	-0.0147549	-0.013935	0.00482826	0.0422841	-0.000550439	0.0350978	0.0178764	0.0154166	0.00854646	-0.0171258	0.000539383	-0.0229094	0.00596603	0	0	0.00221986	0.00418951	-0.00896905
0.00773429	2010-11-11 01:30:00	0.0821338	0.0892175	0.00708369	0.00773429	0.0143958	-0.00134599	0.00421237	-0.0142491	-0.0132341	0.00462034	0.0410924	-0.000522437	0.0323312	0.016993	0.0146332	0.00817897	-0.0163551	0.000523179	-0.0222033	0.00595795	0	0	0.00199846	0.00445647	-0.00708369
0.00773429	2010-11-11 02:00:00	0.0807177	0.0868984	0.00618065	0.00773429	0.0138801	-0.00124983	0.00393961	-0.0136143	-0.0126237	0.00439918	0.03989	-0.00049495	0.0316178	0.0161672	0.0138621	0.00778435	-0.0155807	0.000506078	-0.0214869	0.0059499	0	0	0.00166783	0.00455033	-0.00618065
0.00773429	2010-11-11 02:30:00	0.0785936	0.0841156	0.00552201	0.00773429	0.0136113	-0.00115833	0.00362835	-0.0128773	-0.0120138	0.0041692	0.0386882	-0.000468446	0.030249	0.0154118	0.0132161	0.00738972	-0.0148461	0.000488586	-0.0207594	0.0059418	0	0	0.00123254	0.0044782	-0.00552201
0.00773429	2010-11-11 03:00:00	0.0750533	0.0793948	0.00434152	0.00773429	0.01252	-0.00106499	0.00336524	-0.0120891	-0.0113259	0.00394421	0.0374598	-0.000442909	0.0279837	0.0146437	0.0124597	0.00699863	-0.0141286	0.000471106	-0.0200281	0.00593375	0	0	0.000704223	0.00425615	-0.00434152
0.00773429	2010-11-11 03:30:00	0.0722211	0.0756789	0.00345778	0.00773429	0.0115946	-0.000999851	0.00315831	-0.0113214	-0.0105358	0.0037274	0.0362139	-0.000417439	0.026586	0.0138221	0.0117823	0.00666754	-0.0134226	0.000453232	-0.0192978	0.00592542	0	0	0.000100924	0.00390775	-0.00345778
0.00773429	2010-11-11 04:00:00	0.0679728	0.0725227	0.00454989	0.00773429	0.0108201	-0.000934402	0.0029229	-0.0105908	-0.00967427	0.00351781	0.0349745	-0.000392278	0.0255064	0.0130378	0.011303	0.00634505	-0.0127405	0.000435265	-0.0185673	0.00591697	0	0	-0.000553954	0.00346214	-0.00454989
0.00773429	2010-11-11 04:30:00	0.0630165	0.0688518	0.00583534	0.00773429	0.0100055	-0.000868217	0.00268129	-0.00983025	-0.00882724	0.00330335	0.0337297	-0.000367715	0.0238194	0.0124187	0.0108716	0.00606359	-0.0120927	0.000417801	-0.0178351	0.00590914	0	0	-0.00123308	0.00295182	-0.00583534
0.00773429	2010-11-11 05:00:00	0.0623084	0.0662593	0.00395088	0.00773429	0.00896429	-0.000752542	0.00236686	-0.00906053	-0.00797689	0.00309044	0.0324891	-0.000343598	0.0233181	0.0118944	0.0105007	0.00580396	-0.0114753	0.000400919	-0.0170978	0.00589951	0	0	-0.00190686	0.0024102	-0.00395088
0.00773429	2010-11-11 05:30:00	0.0601843	0.064652	0.00446767	0.00773429	0.00924604	-0.000616763	0.00194379	-0.00820215	-0.00718315	0.00287914	0.0312417	-0.000319627	0.0226337	0.0115437	0.00995905	0.00548367	-0.01094	0.000383602	-0.0163502	0.00589109	0	0	-0.00254521	0.00186926	-0.00446767
0.00773429	2010-11-11 06:00:00	0.0587682	0.0614934	0.00272517	0.00773429	0.00801385	-0.000482593	0.00157102	-0.00722091	-0.00646157	0.00268256	0.029998	-0.000295845	0.0222385	0.0111923	0.00905061	0.00507515	-0.0104819	0.000365672	-0.0156075	0.00588349	0	0	-0.0031193	0.00135753	-0.00272517
0.00773429	2010-11-11 06:30:00	0.0538118	0.0563347	0.00252293	0.00773429	0.00705843	-0.000388494	0.00127549	-0.00632367	-0.00575214	0.00250022	0.0287386	-0.00027243	0.0200793	0.0104735	0.00790243	0.00464765	-0.00998846	0.000346969	-0.0148693	0.00587732	0	0	-0.00360324	0.00089831	-0.00252293
0.00773429	2010-11-11 07:00:00	0.0502716	0.0496262	-0.000645415	0.00773429	0.00559239	-0.000338726	0.00109187	-0.00540059	-0.00506317	0.00232252	0.0274951	-0.000249438	0.0170236	0.00925079	0.00678749	0.00420803	-0.00943641	0.00032812	-0.0141238	0.00587106	0	0	-0.00397543	0.00050852	0.000645415
0.00773429	2010-11-11 07:30:00	0.0403589	0.0424475	0.00208865	0.00773429	0.00410134	-0.000323216	0.00100404	-0.00455928	-0.00446369	0.00214876	0.0262702	-0.000227102	0.0133605	0.00778126	0.00590591	0.00376841	-0.00884078	0.000310032	-0.013366	0.00586446	0	0	-0.00421968	0.000198062	-0.00208865
0.00773429	2010-11-11 08:00:00	0.0346945	0.0391397	0.00444517	0.00773429	0.00327891	-0.000294142	0.000900867	-0.00384437	-0.00389092	0.00198244	0.0250287	-0.000205329	0.0122519	0.0066174	0.00534318	0.00331842	-0.00826729	0.000292812	-0.0126103	0.00585925	0	0	-0.00432597	-3.02514e-05	-0.00444517
0.00773429	2010-11-11 08:30:00	0.0346945	0.0375204	0.00282591	0.00773429	0.003113	-0.000251815	0.000788369	-0.00323437	-0.00335809	0.00182127	0.0237626	-0.000183865	0.0114614	0.00595319	0.00490352	0.00289733	-0.00768937	0.000275849	-0.0118576	0.0058557	0	0	-0.0042908	-0.000180238	-0.00282591
0.00773429	2010-11-11 09:00:00	0.0325703	0.0361854	0.00361506	0.00773429	0.00289918	-0.000205768	0.000683339	-0.00276464	-0.00291549	0.00165695	0.0225073	-0.000162807	0.0107771	0.00558145	0.00437424	0.00254727	-0.00714652	0.000259037	-0.0111122	0.00585133	0	0	-0.00411722	-0.000261444	-0.00361506
0.00773429	2010-11-11 09:30:00	0.0318623	0.0342603	0.00239803	0.00773429	0.00301002	-0.000188737	0.000611423	-0.00248808	-0.00259642	0.00149967	0.0212588	-0.000142254	0.00940829	0.0050776	0.00380325	0.00228831	-0.00663092	0.000242849	-0.0103733	0.00584786	0	0	-0.00381439	-0.000287924	-0.00239803
0.00773429	2010-11-11 10:00:00	0.028322	0.031349	0.00302701	0.00773429	0.00238142	-0.000190176	0.00059856	-0.00227752	-0.00239069	0.00135067	0.0200302	-0.00012188	0.00782738	0.0044128	0.0032843	0.00205758	-0.00609795	0.000227124	-0.00964933	0.00584606	0	0	-0.00339704	-0.000276807	-0.00302701
0.00773429	2010-11-11 10:30:00	0.0240737	0.0289523	0.00487857	0.00773429	0.00178285	-0.000200665	0.000627156	-0.00210717	-0.00223618	0.0012139	0.0188166	-0.00010154	0.00653566	0.00373178	0.00290081	0.00183259	-0.00557179	0.000212731	-0.0089323	0.00584482	0	0	-0.00288447	-0.000246794	-0.00487857
0.00773429	2010-11-11 11:00:00	0.0233657	0.0282657	0.00490005	0.00773429	0.00164697	-0.000212029	0.000672548	-0.00194017	-0.00207453	0.00107784	0.0176261	-8.18982e-05	0.00603439	0.00325315	0.00267366	0.00162259	-0.00506232	0.000199313	-0.00823189	0.00584395	0	0	-0.0022995	-0.000216694	-0.00490005
0.00773429	2010-11-11 11:30:00	0.0219496	0.0286272	0.00667758	0.00773429	0.00193874	-0.000230753	0.000696121	-0.00189811	-0.00191647	0.000947469	0.0164559	-6.2445e-05	0.00592834	0.00296428	0.00254026	0.00147326	-0.00455864	0.000186087	-0.00754609	0.00584629	0	0	-0.00166724	-0.000204092	-0.00667758
0.00773429	2010-11-11 12:00:00	0.0212415	0.0282584	0.00701691	0.00773429	0.00180288	-0.000222095	0.000660349	-0.0019617	-0.00172841	0.000813747	0.015313	-4.42883e-05	0.00542707	0.00279493	0.00244237	0.0013654	-0.0040553	0.000173417	-0.00686873	0.00584951	0	0	-0.00101384	-0.000224216	-0.00701691
0.00773429	2010-11-11 12:30:00	0.0219496	0.0279445	0.00599491	0.00773429	0.00195376	-0.000188058	0.000591569	-0.00195253	-0.00157914	0.000675033	0.0141787	-2.69434e-05	0.00484872	0.00266702	0.00220901	0.00124077	-0.00357137	0.000161303	-0.00619754	0.00585411	0	0	-0.000365183	-0.00028904	-0.00599491
0.00773429	2010-11-11 13:00:00	0.0233657	0.0285237	0.00515802	0.00773429	0.00226056	-0.000143531	0.000470513	-0.00185359	-0.00142916	0.000544465	0.0130552	-9.38024e-06	0.00524394	0.00259255	0.00184019	0.00108151	-0.00317429	0.000149364	-0.00554674	0.00586016	0	0	0.000254288	-0.000406653	-0.00515802
0.00773429	2010-11-11 13:30:00	0.0219496	0.0272607	0.00531106	0.00773429	0.00253231	-0.000106592	0.000356552	-0.00172473	-0.00123826	0.000428283	0.0119245	8.40108e-06	0.00427038	0.00229108	0.00139639	0.000904376	-0.00285724	0.000137183	-0.00490514	0.00586699	0	0	0.000822723	-0.00058086	-0.00531106
0.00773429	2010-11-11 14:00:00	0.0212415	0.0240877	0.00284616	0.00773429	0.00169489	-9.07709e-05	0.000275786	-0.0015338	-0.00098547	0.000327773	0.0108206	2.55756e-05	0.00287261	0.00177881	0.000829531	0.00070938	-0.00257287	0.000125409	-0.00430812	0.00587325	0	0	0.0013218	-0.000811029	-0.00284616
0.00773429	2010-11-11 14:30:00	0.0169932	0.0213262	0.00433298	0.00773429	0.00110632	-5.54095e-05	0.00016318	-0.00130657	-0.000681728	0.000248005	0.00972712	4.14901e-05	0.00158087	0.00115124	0.000464836	0.000522983	-0.00227216	0.000114301	-0.0037383	0.00588031	0	0	0.00173752	-0.00109213	-0.00433298
0.00773429	2010-11-11 15:00:00	0.0155771	0.0195975	0.00402039	0.00773429	0.00107128	-1.07688e-05	1.30494e-05	-0.000935152	-0.00034749	0.000173737	0.00872723	5.6779e-05	0.000607321	0.000602343	0.000121003	0.000281222	-0.00196498	0.000103449	-0.00316923	0.00588768	0	0	0.00206072	-0.00141499	-0.00402039
0.00773429	2010-11-11 15:30:00	0.013453	0.0182342	0.00478116	0.00773429	0.000565683	6.19e-05	-0.000174821	-0.000522802	1.50524e-05	9.44003e-05	0.00778114	7.14692e-05	0.000289153	0.000309277	-0.000272809	3.37281e-05	-0.00166564	9.27065e-05	-0.00259299	0.00589364	0	0	0.00228743	-0.00176666	-0.00478116
0.00773429	2010-11-11 16:00:00	0.0127449	0.0172091	0.00446422	0.00773429	0.000895353	0.000131862	-0.000396869	-0.000114757	0.00040594	1.19057e-05	0.00683271	8.51443e-05	-0.000183102	-5.40494e-05	-0.00073952	-0.000221265	-0.00140511	8.17451e-05	-0.0020413	0.0058983	0	0	0.00241884	-0.002131	-0.00446422
0.00773429	2010-11-11 16:30:00	0.0092047	0.0138659	0.0046612	0.00773429	6.29337e-05	0.000193053	-0.000574799	0.000388309	0.000748784	-7.0901e-05	0.00585727	9.75273e-05	-0.00147482	-0.000438392	-0.00143132	-0.000505159	-0.00115038	7.02948e-05	-0.00151391	0.00590138	0	0	0.00246111	-0.00248938	-0.0046612
0.00773429	2010-11-11 17:00:00	0.0056644	0.0098085	0.0041441	0.00773429	-0.000653628	0.000233377	-0.000705078	0.000842156	0.00105351	-0.000149226	0.00492675	0.000108515	-0.00323884	-0.00114042	-0.0021128	-0.000776253	-0.000877247	5.83836e-05	-0.00100189	0.00590364	0	0	0.00242479	-0.00282152	-0.0041441
0.00773429	2010-11-11 17:30:00	0.0028322	0.00619931	0.00336711	0.00773429	-0.00126723	0.00025757	-0.00078829	0.00135775	0.00140129	-0.000224938	0.00404847	0.000117441	-0.00481971	-0.00193735	-0.00270465	-0.00107228	-0.000568699	4.67868e-05	-0.000504102	0.00590539	0	0	0.00232408	-0.00310653	-0.00336711
0.00773429	2010-11-11 18:00:00	-0.0014161	0.00258579	0.00400189	0.00773429	-0.00190083	0.000260898	-0.000804103	0.00178335	0.00172198	-0.000297882	0.00319794	0.000125572	-0.00650669	-0.00270905	-0.00320068	-0.00136124	-0.00022099	3.58698e-05	-3.02366e-05	0.00590574	0	0	0.0021758	-0.00332395	-0.00400189
0.00773429	2010-11-11 18:30:00	-0.0021242	0.00111334	0.00323754	0.00773429	-0.0023285	0.000262026	-0.000837909	0.00209414	0.0020926	-0.000364511	0.00238302	0.000133612	-0.00671881	-0.00326636	-0.00349454	-0.0016116	0.000132167	2.62986e-05	0.000429525	0.00590462	0	0	0.00199824	-0.00345497	-0.00323754
0.00773429	2010-11-11 19:00:00	-0.0035403	-0.000710117	0.00283018	0.00773429	-0.00249441	0.000280357	-0.000899513	0.00231069	0.00243235	-0.000430475	0.00161898	0.000141042	-0.00779841	-0.00367894	-0.00372996	-0.00182446	0.000509507	1.75934e-05	0.000872538	0.00590253	0	0	0.00180985	-0.00348368	-0.00283018
0.00773429	2010-11-11 19:30:00	-0.0028322	-0.00146497	0.00136723	0.00773429	-0.0026353	0.000312701	-0.000973209	0.00254463	0.00273995	-0.000504663	0.000894569	0.000147896	-0.00801052	-0.00391855	-0.00409672	-0.00203269	0.000896375	8.83222e-06	0.00129805	0.00589956	0	0	0.00162802	-0.00339819	-0.00136723
0.00773429	2010-11-11 20:00:00	-0.0028322	-0.00234602	0.000486178	0.00773429	-0.00241145	0.000357228	-0.00110359	0.00269759	0.00294307	-0.000586651	0.000192272	0.000153821	-0.00858883	-0.00418279	-0.00446761	-0.00222019	0.00124885	-2.94426e-07	0.00171676	0.00589542	0	0	0.00146778	-0.0031917	-0.000486178
0.00773429	2010-11-11 20:30:00	-0.0042483	-0.0038967	0.000351605	0.00773429	-0.00236854	0.000390022	-0.00121344	0.00293305	0.00307094	-0.000661975	-0.00045758	0.000158204	-0.00956238	-0.00455873	-0.0049781	-0.00245158	0.00158532	-9.42108e-06	0.00212426	0.00589151	0	0	0.00134078	-0.00286333	-0.000351605
0.00773429	2010-11-11 21:00:00	-0.0077886	-0.00678154	0.00100706	0.00773429	-0.00313302	0.00041935	-0.00128761	0.00315016	0.00314261	-0.000723498	-0.00111335	0.00016208	-0.0109602	-0.0050872	-0.00556995	-0.00267944	0.00194392	-1.86012e-05	0.00251463	0.0058884	0	0	0.00125448	-0.00241863	-0.00100706
0.00773429	2010-11-11 21:30:00	-0.0099127	-0.00822415	0.00168855	0.00773429	-0.00327891	0.000424084	-0.00129527	0.00342207	0.00326067	-0.000783887	-0.00172793	0.000165098	-0.0117506	-0.00572318	-0.00609716	-0.00294834	0.00229266	-2.74159e-05	0.0028831	0.0058847	0	0	0.00121162	-0.00186973	-0.00168855
0.00773429	2010-11-11 22:00:00	-0.0120369	-0.0107835	0.00125339	0.00773429	-0.00376164	0.000398648	-0.00123523	0.00361373	0.00337185	-0.000840614	-0.00229701	0.000167777	-0.0136207	-0.0063093	-0.00654735	-0.00318943	0.00269792	-3.63516e-05	0.00321341	0.00588138	0	0	0.00121007	-0.00123501	-0.00125339
0.00773429	2010-11-11 22:30:00	-0.013453	-0.0115518	0.00190118	0.00773429	-0.00397547	0.000364358	-0.0011753	0.00366233	0.00346779	-0.000894804	-0.00282783	0.000170479	-0.014122	-0.00690805	-0.00681209	-0.00337626	0.00308615	-4.49079e-05	0.00351689	0.00587782	0	0	0.00124306	-0.000538347	-0.00190118
0.00773429	2010-11-11 23:00:00	-0.0148691	-0.0127879	0.00208117	0.00773429	-0.00420931	0.000358806	-0.00115723	0.00364494	0.00353803	-0.000948879	-0.00331237	0.000172956	-0.0154137	-0.00734104	-0.00692877	-0.00352625	0.00347779	-5.32871e-05	0.00381055	0.00587368	0	0	0.00129975	0.000192091	-0.00208117
0.00773429	2010-11-11 23:30:00	-0.0148691	-0.0111801	0.00368896	0.00773429	-0.00378453	0.000383678	-0.00119063	0.00369656	0.00358638	-0.000997301	-0.00375106	0.000175529	-0.0147293	-0.00750199	-0.00709335	-0.00370338	0.00380063	-6.18039e-05	0.00409477	0.00586981	0	0	0.00136615	0.000925403	-0.00368896
0.00773429	2010-11-12	-0.0148691	-0.0103338	0.00453534	0.00773429	-0.00333684	0.000402148	-0.00121814	0.00368739	0.003604	-0.00103434	-0.00418639	0.000177708	-0.0147293	-0.00749778	-0.00737256	-0.00385161	0.00407137	-7.1054e-05	0.00436438	0.00586687	0	0	0.00142627	0.0016298	-0.00453534
0.00773429	2010-11-12 00:30:00	-0.013453	-0.0107461	0.00270693	0.00773429	-0.00319595	0.000388723	-0.00121519	0.00361893	0.00359593	-0.00106767	-0.00461354	0.000178457	-0.0153076	-0.00769236	-0.00766848	-0.00395594	0.00432202	-8.03691e-05	0.00461171	0.00586295	0	0	0.00146348	0.00227457	-0.00270693
0.00773429	2010-11-12 01:00:00	-0.0148691	-0.0135673	0.00130182	0.00773429	-0.00382958	0.000369435	-0.0011808	0.0034927	0.00357902	-0.00108959	-0.00503834	0.000178274	-0.0172837	-0.00815478	-0.00786652	-0.00399631	0.00461694	-8.88414e-05	0.00483724	0.00585939	0	0	0.00146186	0.00283203	-0.00130182
0.00773429	2010-11-12 01:30:00	-0.0155771	-0.0140381	0.00153904	0.00773429	-0.0040384	0.000363655	-0.0011471	0.00351759	0.00356569	-0.00111711	-0.00542611	0.000177912	-0.0174958	-0.00857156	-0.00790616	-0.00407307	0.00489449	-9.64058e-05	0.00503873	0.0058545	0	0	0.00140752	0.00327931	-0.00153904
0.00773429	2010-11-12 02:00:00	-0.0155771	-0.0130061	0.00257103	0.00773429	-0.00365866	0.000367293	-0.00114043	0.00357089	0.00355067	-0.00114849	-0.0057721	0.000177246	-0.0171006	-0.00860819	-0.00783533	-0.00415094	0.0051591	-0.000103942	0.00521591	0.00584764	0	0	0.00128983	0.00359974	-0.00257103
0.00773429	2010-11-12 02:30:00	-0.014161	-0.0113345	0.0028265	0.00773429	-0.00312801	0.000376712	-0.00118936	0.00355741	0.00360423	-0.00118506	-0.00607699	0.000175496	-0.0162041	-0.00845145	-0.00774364	-0.00417564	0.00537875	-0.000110936	0.00537722	0.00584037	0	0	0.00110231	0.00378388	-0.0028265
0.00773429	2010-11-12 03:00:00	-0.0148691	-0.0125677	0.00230138	0.00773429	-0.00350776	0.000389712	-0.00121785	0.00352637	0.00366492	-0.00122436	-0.00634396	0.000172698	-0.0169946	-0.00838539	-0.00772692	-0.004141	0.00557457	-0.000117835	0.00552267	0.00583349	0	0	0.000843235	0.00382996	-0.00230138
0.00773429	2010-11-12 03:30:00	-0.014161	-0.0125966	0.00156441	0.00773429	-0.0035757	0.000405222	-0.00125912	0.00354751	0.00375157	-0.00126093	-0.0065786	0.000169474	-0.0167054	-0.0083896	-0.00769573	-0.00409137	0.00573565	-0.000124298	0.00565754	0.00582327	0	0	0.000515891	0.00374374	-0.00156441
0.00773429	2010-11-12 04:00:00	-0.0155771	-0.0122312	0.00334592	0.00773429	-0.00335686	0.000418672	-0.00130018	0.0036257	0.00383536	-0.00129005	-0.00679455	0.000165879	-0.0163102	-0.00835237	-0.00753734	-0.00404527	0.00584973	-0.000129986	0.00578069	0.00580892	0	0	0.000128472	0.00353788	-0.00334592
0.00773429	2010-11-12 04:30:00	-0.0162852	-0.0133693	0.00291586	0.00773429	-0.00381957	0.000418165	-0.00131905	0.00372592	0.00395556	-0.00131637	-0.00699308	0.000162049	-0.0165994	-0.00824907	-0.00744359	-0.00401174	0.0059301	-0.000134833	0.00587388	0.00579301	0	0	-0.000306405	0.00323073	-0.00291586
0.00773429	2010-11-12 05:00:00	-0.0155771	-0.0132032	0.00237388	0.00773429	-0.00396546	0.000438948	-0.00138626	0.00379007	0.00411551	-0.00133232	-0.00718178	0.000157731	-0.0159149	-0.00808812	-0.00725814	-0.00392924	0.00596313	-0.000138809	0.00594616	0.00577358	0	0	-0.000772455	0.00284488	-0.00237388
0.00773429	2010-11-12 05:30:00	-0.0148691	-0.013222	0.00164706	0.00773429	-0.00376164	0.000469461	-0.00148579	0.00396943	0.00428931	-0.00134226	-0.00730448	0.000152233	-0.0157028	-0.00797642	-0.00712887	-0.00388314	0.00597574	-0.000142178	0.00600988	0.0057506	0	0	-0.00125073	0.00240537	-0.00164706
0.00773429	2010-11-12 06:00:00	-0.0155771	-0.0135825	0.00199464	0.00773429	-0.00418428	0.000519711	-0.00159869	0.00419628	0.00444311	-0.00133949	-0.00738755	0.000145736	-0.0152305	-0.00772059	-0.00715179	-0.00386064	0.00599208	-0.000145654	0.0060634	0.00572506	0	0	-0.00172077	0.00193788	-0.00199464
0.00773429	2010-11-12 06:30:00	-0.013453	-0.0135124	-5.94377e-05	0.00773429	-0.00383959	0.000554198	-0.001716	0.00441283	0.00460022	-0.0013338	-0.00746402	0.000138901	-0.0149124	-0.00766293	-0.00715386	-0.00383064	0.00599208	-0.000148832	0.00611428	0.00569762	0	0	-0.00216179	0.00146699	5.94377e-05
0.00773429	2010-11-12 07:00:00	-0.0155771	-0.0155716	5.50146e-06	0.00773429	-0.00446318	0.000575121	-0.00178792	0.00466679	0.00472594	-0.00132573	-0.00751793	0.00013151	-0.0157028	-0.00767134	-0.00722263	-0.00381741	0.00597334	-0.000151887	0.00615319	0.00566829	0	0	-0.0025539	0.00101469	-5.50146e-06
0.00773429	2010-11-12 07:30:00	-0.0169932	-0.0168942	9.90468e-05	0.00773429	-0.0049359	0.000582282	-0.00181218	0.00488558	0.00478478	-0.00130893	-0.00757376	0.000124437	-0.0158089	-0.00783229	-0.00723935	-0.00380065	0.00592124	-0.000154616	0.00618354	0.00563625	0	0	-0.00287914	0.00059915	-9.90468e-05
0.00773429	2010-11-12 08:00:00	-0.0169932	-0.0173289	-0.00033565	0.00773429	-0.00530063	0.000583607	-0.00181277	0.00513524	0.0047772	-0.00127817	-0.00759792	0.000117171	-0.0155197	-0.00785692	-0.0071456	-0.00379491	0.00586914	-0.000156597	0.00620444	0.00560181	0	0	-0.00312244	0.000233955	0.00033565
0.00773429	2010-11-12 08:30:00	-0.0162852	-0.0174669	-0.00118172	0.00773429	-0.00538859	0.000570607	-0.00177994	0.00530838	0.00468843	-0.00124071	-0.0076011	0.000109816	-0.0154137	-0.00778666	-0.00700806	-0.00377351	0.00583508	-0.000158022	0.00621552	0.00556585	0	0	-0.00327235	-7.22771e-05	0.00118172
0.00773429	2010-11-12 09:00:00	-0.0169932	-0.0172731	-0.000279893	0.00773429	-0.00553446	0.000544804	-0.00168581	0.00536017	0.00457845	-0.00120145	-0.0075874	0.00010263	-0.0151245	-0.00765453	-0.00684554	-0.00370425	0.00579353	-0.000158739	0.0062198	0.00552722	0	0	-0.00332147	-0.000315864	0.000279893
0.00773429	2010-11-12 09:30:00	-0.0169932	-0.0167894	0.000203826	0.00773429	-0.00552445	0.000491055	-0.00151739	0.00524943	0.00439495	-0.00116398	-0.00756886	9.44931e-05	-0.0147293	-0.00751821	-0.00663303	-0.00360321	0.00572985	-0.000158711	0.00621112	0.00548703	0	0	-0.00326678	-0.000497682	-0.000203826
0.00773429	2010-11-12 10:00:00	-0.0169932	-0.0159896	0.00100363	0.00773429	-0.00551444	0.000414748	-0.00131214	0.00498853	0.00413597	-0.00112324	-0.00752297	8.65797e-05	-0.0143341	-0.00728699	-0.00623509	-0.00343468	0.00566582	-0.00015777	0.00619097	0.00544708	0	0	-0.00310964	-0.000622518	-0.00100363
0.00773429	2010-11-12 10:30:00	-0.0155771	-0.014601	0.000976091	0.00773429	-0.00514472	0.000336863	-0.00108321	0.00459094	0.00378464	-0.0010832	-0.00746833	7.91169e-05	-0.0138328	-0.00704318	-0.00570581	-0.00322292	0.00558988	-0.000155882	0.00616956	0.00540759	0	0	-0.00285565	-0.000698239	-0.000976091
0.00773429	2010-11-12 11:00:00	-0.0120369	-0.0120559	-1.90151e-05	0.00773429	-0.00472493	0.000269778	-0.000864406	0.00411612	0.00339756	-0.00104157	-0.00739983	7.11534e-05	-0.0125701	-0.00653091	-0.00512861	-0.00298116	0.0054843	-0.000153721	0.00614639	0.00536884	0	0	-0.00251428	-0.000734883	1.90151e-05
0.00773429	2010-11-12 11:30:00	-0.0084966	-0.00812488	0.000371722	0.00773429	-0.00392541	0.000218653	-0.000693252	0.00356406	0.00299049	-0.000996849	-0.0073399	6.31193e-05	-0.0104879	-0.00586611	-0.00446593	-0.0027094	0.00533854	-0.000151043	0.00611428	0.00532964	0	0	-0.00209843	-0.000743749	-0.000371722
0.00773429	2010-11-12 12:00:00	-0.0063725	-0.00525375	0.00111875	0.00773429	-0.00295711	0.00016169	-0.000512663	0.002995	0.00258197	-0.000957472	-0.00729719	5.4798e-05	-0.0095914	-0.00511063	-0.00394492	-0.00243191	0.00515872	-0.000147293	0.00608129	0.00528942	0	0	-0.00162381	-0.000736557	-0.00111875
0.00773429	2010-11-12 12:30:00	-0.0042483	-0.00280884	0.00143946	0.00773429	-0.0024844	0.000107859	-0.000353204	0.0023515	0.00217561	-0.000921877	-0.00723795	4.69399e-05	-0.00840573	-0.00449147	-0.0034844	-0.00213015	0.00497244	-0.000142769	0.00603835	0.00524906	0	0	-0.00110824	-0.00072471	-0.00143946
0.00773429	2010-11-12 13:00:00	-0.0014161	-0.000403536	0.00101256	0.00773429	-0.00193373	6.58996e-05	-0.000238154	0.00177909	0.00178612	-0.000889518	-0.0071764	3.90533e-05	-0.00722006	-0.00399602	-0.00300716	-0.00185332	0.00473983	-0.000137851	0.00598483	0.00520918	0	0	-0.000570919	-0.000718692	-0.00101256
0.00773429	2010-11-12 13:30:00	0	0.00126644	0.00126644	0.00773429	-0.001549	4.52878e-05	-0.000157202	0.00135891	0.00142686	-0.00085412	-0.00711177	3.08625e-05	-0.00653566	-0.00350057	-0.0026466	-0.00164223	0.00447249	-0.00013299	0.00591708	0.00516997	0	0	-3.15855e-05	-0.00072759	-0.00126644
0.00773429	2010-11-12 14:00:00	0.0021242	0.00370833	0.00158413	0.00773429	-0.00084243	4.11427e-05	-0.000124487	0.00100249	0.00116067	-0.000808858	-0.00702444	2.2069e-05	-0.00534999	-0.00301353	-0.00237567	-0.00146863	0.00417076	-0.000128073	0.0058521	0.00512936	0	0	0.000490277	-0.000758715	-0.00158413
0.00773429	2010-11-12 14:30:00	0.0028322	0.00511525	0.00228305	0.00773429	-0.000462703	3.7308e-05	-0.000118985	0.000719	0.00101563	-0.000756695	-0.00692567	1.37688e-05	-0.00474267	-0.00262558	-0.00221934	-0.0013354	0.00385813	-0.000123035	0.00579997	0.00508827	0	0	0.000976288	-0.000817319	-0.00228305
0.00773429	2010-11-12 15:00:00	0.0028322	0.00534639	0.00251419	0.00773429	-0.000389758	3.81825e-05	-0.000135595	0.000517048	0.000910628	-0.000705778	-0.0068286	4.97354e-06	-0.00474267	-0.00240698	-0.00215471	-0.00123217	0.00354584	-0.000118064	0.00576017	0.00504598	0	0	0.00140996	-0.000906357	-0.00251419
0.00773429	2010-11-12 15:30:00	0.0035403	0.00518039	0.00164009	0.00773429	-0.000389758	5.40026e-05	-0.000182662	0.000414032	0.000842052	-0.000656499	-0.00678203	-4.7258e-06	-0.00474267	-0.00237395	-0.00215678	-0.00117571	0.00324513	-0.000113175	0.00571509	0.00500259	0	0	0.00177746	-0.00102631	-0.00164009
0.00773429	2010-11-12 16:00:00	0.0028322	0.00511106	0.00227886	0.00773429	-0.000447685	8.86034e-05	-0.00027964	0.000463416	0.000804423	-0.00061108	-0.00675571	-1.46097e-05	-0.00445352	-0.0023121	-0.0022526	-0.00119887	0.00294987	-0.000108518	0.00565515	0.00495647	0	0	0.00206823	-0.00117506	-0.00227886
0.00773429	2010-11-12 16:30:00	0.0028322	0.00463675	0.00180455	0.00773429	-0.000316812	0.00012529	-0.000367183	0.000619958	0.000801063	-0.000569169	-0.00672327	-2.46696e-05	-0.00463662	-0.0023163	-0.00242132	-0.00126527	0.00267266	-0.000104539	0.00559344	0.00490749	0	0	0.00227549	-0.00134778	-0.00180455
0.00773429	2010-11-12 17:00:00	0.0014161	0.0035332	0.0021171	0.00773429	-0.000336834	0.000144577	-0.000425439	0.000776665	0.000871262	-0.000529714	-0.00665424	-3.48395e-05	-0.00503183	-0.00246103	-0.00274016	-0.00135527	0.00242032	-0.000100847	0.00554005	0.0048566	0	0	0.00239663	-0.00153699	-0.0021171
0.00773429	2010-11-12 17:30:00	-0.0014161	0.00135234	0.00276844	0.00773429	-0.000862453	0.000142828	-0.000444495	0.000915978	0.000979088	-0.000493924	-0.00658164	-4.58713e-05	-0.00592834	-0.0027667	-0.00300904	-0.001436	0.00225447	-9.76688e-05	0.00548817	0.00480306	0	0	0.00243324	-0.00173266	-0.00276844
0.00773429	2010-11-12 18:00:00	-0.0028322	-0.000713574	0.00211863	0.00773429	-0.00134017	0.000132902	-0.000424748	0.00106446	0.00111145	-0.000462539	-0.00651549	-5.76516e-05	-0.00690189	-0.00315886	-0.00309659	-0.00150813	0.00215742	-9.41089e-05	0.00542949	0.00474812	0	0	0.00239107	-0.00192258	-0.00211863
0.00773429	2010-11-12 18:30:00	-0.0042483	-0.00140903	0.00283927	0.00773429	-0.00140311	0.000134087	-0.000437426	0.00119013	0.0012626	-0.000446473	-0.00645125	-6.9408e-05	-0.00711401	-0.00340629	-0.00309039	-0.0015635	0.00210055	-9.01834e-05	0.0053635	0.00469102	0	0	0.00227962	-0.00209279	-0.00283927
0.00773429	2010-11-12 19:00:00	-0.0035403	-0.000995486	0.00254481	0.00773429	-0.0013931	0.000151543	-0.000485184	0.00130495	0.00142043	-0.000442963	-0.00637508	-8.06107e-05	-0.00653566	-0.0034267	-0.00302369	-0.00161423	0.00206615	-8.62325e-05	0.00527636	0.00463102	0	0	0.00211155	-0.00222833	-0.00254481
0.00773429	2010-11-12 19:30:00	-0.0035403	-0.000620485	0.00291982	0.00773429	-0.00117426	0.000182506	-0.000559465	0.0014078	0.00157185	-0.000449744	-0.00627293	-9.22259e-05	-0.00632355	-0.00326155	-0.00300904	-0.00165636	0.00204333	-8.2661e-05	0.00516542	0.00456837	0	0	0.00190186	-0.00231414	-0.00291982
0.00773429	2010-11-12 20:00:00	-0.0035403	-0.00076769	0.00277261	0.00773429	-0.00110131	0.000212087	-0.000654078	0.00149756	0.00166806	-0.000463233	-0.00611593	-0.000103724	-0.00621749	-0.00317507	-0.00319655	-0.00170136	0.00204504	-7.9376e-05	0.00504894	0.00450367	0	0	0.00166688	-0.00233609	-0.00277261
0.00773429	2010-11-12 20:30:00	-0.0042483	-0.0019568	0.0022915	0.00773429	-0.00141813	0.000232191	-0.000713423	0.00164381	0.0017609	-0.000477697	-0.00590028	-0.000115826	-0.00671881	-0.00328257	-0.00347575	-0.00176313	0.00209783	-7.66334e-05	0.00493774	0.00443759	0	0	0.00142321	-0.00228213	-0.0022915
0.00773429	2010-11-12 21:00:00	-0.0056644	-0.00331009	0.00235431	0.00773429	-0.00165699	0.000241807	-0.000737288	0.00179884	0.00184993	-0.000495318	-0.00567968	-0.00012779	-0.00740316	-0.00358825	-0.00374875	-0.00185489	0.00217412	-7.42842e-05	0.00484317	0.00437105	0	0	0.00118653	-0.00214342	-0.00235431
0.00773429	2010-11-12 21:30:00	-0.0070805	-0.00490793	0.00217257	0.00773429	-0.00209965	0.000231767	-0.000726285	0.00196209	0.0019718	-0.000517501	-0.00546285	-0.000139659	-0.00829968	-0.00392275	-0.0039947	-0.00195989	0.00227867	-7.21935e-05	0.00475024	0.0043031	0	0	0.000970599	-0.00191532	-0.00217257
0.00773429	2010-11-12 22:00:00	-0.0077886	-0.00583633	0.00195227	0.00773429	-0.00227557	0.000227989	-0.000727667	0.00205521	0.00208846	-0.000540113	-0.00528213	-0.000151676	-0.00898408	-0.00424464	-0.00408432	-0.00205276	0.00240059	-7.02798e-05	0.00464735	0.00423492	0	0	0.000786302	-0.00159821	-0.00195227
0.00773429	2010-11-12 22:30:00	-0.0077886	-0.00553232	0.00225628	0.00773429	-0.00211967	0.000236901	-0.000759108	0.00215526	0.00218417	-0.000556411	-0.00510635	-0.00016421	-0.00898408	-0.00443022	-0.00417602	-0.00215489	0.00253375	-6.92368e-05	0.00453389	0.00416658	0	0	0.000640941	-0.00119793	-0.00225628
0.00773429	2010-11-12 23:00:00	-0.0070805	-0.00538525	0.00169525	0.00773429	-0.00239143	0.000268232	-0.000826905	0.00224726	0.00223871	-0.000565301	-0.00491594	-0.000177077	-0.00880095	-0.00445904	-0.00436559	-0.00227488	0.00265464	-6.91578e-05	0.00440834	0.0040976	0	0	0.000537814	-0.000725876	-0.00169525
0.00773429	2010-11-12 23:30:00	-0.0077886	-0.00494157	0.00284703	0.00773429	-0.00194374	0.000290479	-0.000881627	0.00237612	0.00228037	-0.00056043	-0.00469142	-0.000190028	-0.00898408	-0.00453351	-0.00467391	-0.00241628	0.00275306	-7.00566e-05	0.00426353	0.00402818	0	0	0.000476096	-0.000198614	-0.00284703
0.00773429	2010-11-13	-0.0106208	-0.00611988	0.00450092	0.00773429	-0.00226556	0.00028653	-0.000872086	0.00243222	0.00229158	-0.000544369	-0.00445013	-0.000202718	-0.0097745	-0.00478153	-0.00510324	-0.00254201	0.00285762	-7.19728e-05	0.00411456	0.0039575	0	0	0.000451049	0.000362896	-0.00450092
0.00773429	2010-11-13 00:30:00	-0.0113288	-0.00804912	0.00327968	0.00773429	-0.00271325	0.000257399	-0.000817949	0.00243126	0.00224376	-0.000526435	-0.00416652	-0.000214853	-0.0110662	-0.00528958	-0.00541795	-0.00265274	0.00297443	-7.4038e-05	0.00397377	0.00388647	0	0	0.000454529	0.00093451	-0.00327968
0.00773429	2010-11-13 01:00:00	-0.0127449	-0.00972582	0.00301908	0.00773429	-0.00296712	0.000233713	-0.000749567	0.0024236	0.00212333	-0.000507643	-0.00388174	-0.000227425	-0.012541	-0.00580125	-0.00550344	-0.00274737	0.00313143	-7.64011e-05	0.00385011	0.00381454	0	0	0.000475764	0.00149039	-0.00301908
0.00773429	2010-11-13 01:30:00	-0.0092047	-0.00865228	0.000552424	0.00773429	-0.00271825	0.000222151	-0.000699256	0.00243725	0.00192127	-0.000497856	-0.00362523	-0.000239835	-0.0119627	-0.00604867	-0.00552016	-0.00285523	0.00329932	-7.90647e-05	0.00373023	0.00374252	0	0	0.000502317	0.00200469	-0.000552424
0.00773429	2010-11-13 02:00:00	-0.0077886	-0.00759302	0.000195584	0.00773429	-0.00247439	0.000209095	-0.000623699	0.00237533	0.00170961	-0.000495165	-0.00340449	-0.000252022	-0.0116735	-0.0059658	-0.00545347	-0.00291456	0.00346619	-8.20657e-05	0.00360682	0.00367041	0	0	0.000521159	0.00245327	-0.000195584
0.00773429	2010-11-13 02:30:00	-0.0070805	-0.00636957	0.000710928	0.00773429	-0.00194875	0.000167781	-0.000502245	0.00218456	0.00152321	-0.00049154	-0.00320899	-0.000264505	-0.0113554	-0.00587932	-0.00535764	-0.00289426	0.00360582	-8.48898e-05	0.00347019	0.00359697	0	0	0.000519775	0.00281535	-0.000710928
0.00773429	2010-11-13 03:00:00	-0.0070805	-0.00701595	6.45495e-05	0.00773429	-0.00224554	9.11069e-05	-0.00029011	0.00185392	0.00133442	-0.000485732	-0.00300792	-0.00027659	-0.0119627	-0.00584629	-0.00520978	-0.0027811	0.00375532	-8.73065e-05	0.0033255	0.00352057	0	0	0.000487187	0.00307483	-6.45495e-05
0.00773429	2010-11-13 03:30:00	-0.0056644	-0.00614068	-0.000476277	0.00773429	-0.00224053	1.05151e-05	-7.49458e-05	0.00142211	0.00117991	-0.000467684	-0.00278302	-0.000288348	-0.0115675	-0.00583368	-0.00469103	-0.0025808	0.00386395	-8.91363e-05	0.00318761	0.00344141	0	0	0.000414842	0.00322134	0.000476277
0.00773429	2010-11-13 04:00:00	-0.0049564	-0.00359882	0.00135758	0.00773429	-0.00161193	-3.71112e-05	5.49347e-05	0.00100528	0.00103872	-0.000439536	-0.00253077	-0.000299942	-0.0104879	-0.00551119	-0.00395337	-0.00234081	0.00392593	-8.97183e-05	0.00303473	0.00336146	0	0	0.000297288	0.0032508	-0.00135758
0.00773429	2010-11-13 04:30:00	-0.0007081	-0.000166733	0.000541367	0.00773429	-0.000973304	-3.52476e-05	7.67273e-05	0.000639688	0.000903265	-0.00041396	-0.00230234	-0.000311949	-0.0087239	-0.00476352	-0.00320727	-0.00208868	0.00392899	-8.94318e-05	0.00288059	0.00328123	0	0	0.000132602	0.00316548	-0.000541367
0.00773429	2010-11-13 05:00:00	0.0021242	0.00424026	0.00211606	0.00773429	0.000107987	1.01538e-05	-3.00841e-05	0.00033114	0.000790418	-0.000390684	-0.00205058	-0.000323575	-0.00614046	-0.00380565	-0.00271537	-0.00185795	0.00384691	-8.90244e-05	0.0027286	0.00319795	0	0	-7.74572e-05	0.00297366	-0.00211606
0.00773429	2010-11-13 05:30:00	0.0021242	0.00625527	0.00413107	0.00773429	0.000691534	6.20965e-05	-0.000170382	0.000173147	0.000629528	-0.000373882	-0.00179887	-0.00033562	-0.00484872	-0.00294327	-0.00259437	-0.00167399	0.00373623	-8.85635e-05	0.00258391	0.003111	0	0	-0.000327547	0.00268875	-0.00413107
0.00773429	2010-11-13 06:00:00	0.0014161	0.00471277	0.00329667	0.00773429	0.00037474	9.37625e-05	-0.000257234	0.000172422	0.000439311	-0.000353259	-0.00154872	-0.000347781	-0.00532102	-0.00267543	-0.00275896	-0.00154077	0.00361499	-8.84425e-05	0.00243443	0.00302125	0	0	-0.000609088	0.00232827	-0.00329667
0.00773429	2010-11-13 06:30:00	0.0042483	0.00267327	-0.00157503	0.00773429	-2.00234e-05	9.80471e-05	-0.000280702	0.000268561	0.000308574	-0.000315407	-0.00130464	-0.00036011	-0.00592834	-0.00282856	-0.00286531	-0.00144107	0.00348149	-8.85355e-05	0.0022842	0.00292917	0	0	-0.000910803	0.00191244	0.00157503
0.00773429	2010-11-13 07:00:00	0.0007081	0.000250092	-0.000458008	0.00773429	-0.000784502	6.58422e-05	-0.00019757	0.000464363	0.000264491	-0.000258413	-0.00105396	-0.000373288	-0.00671881	-0.00317929	-0.00278414	-0.00139144	0.00333573	-8.81956e-05	0.00213599	0.00283561	0	0	-0.00121939	0.00146277	0.000458008
0.00773429	2010-11-13 07:30:00	0.0007081	-0.000184264	-0.000892364	0.00773429	-0.00116925	2.3629e-05	-9.26454e-05	0.000537459	0.000321818	-0.000191825	-0.000791924	-0.00038646	-0.00653566	-0.00316667	-0.00242584	-0.0013129	0.00316681	-8.71478e-05	0.00196938	0.00274227	0	0	-0.00152032	0.00100073	0.000892364
0.00773429	2010-11-13 08:00:00	0.0021242	0.00153997	-0.000584228	0.00773429	-0.000784502	8.17651e-07	-5.11868e-05	0.000515199	0.00039349	-0.000115297	-0.000527688	-0.000399187	-0.00542707	-0.00293907	-0.00178401	-0.00115187	0.00296997	-8.51756e-05	0.00179724	0.00264613	0	0	-0.00179862	0.000546506	0.000584228
0.00773429	2010-11-13 08:30:00	0.0035403	0.00348902	-5.1278e-05	0.00773429	-0.000832419	1.48065e-05	-7.01625e-05	0.000475546	0.000339748	-3.21004e-05	-0.000222551	-0.000411809	-0.00387517	-0.00232772	-0.001263	-0.000967243	0.00276019	-8.23771e-05	0.0016212	0.00254949	0	0	-0.00203967	0.000117976	5.1278e-05
0.00773429	2010-11-13 09:00:00	0.0063725	0.00634233	-3.01723e-05	0.00773429	-0.000130873	5.98403e-05	-0.000157706	0.000427114	0.000172217	5.20321e-05	0.000100882	-0.000424266	-0.00200511	-0.00160526	-0.000889843	-0.000789013	0.00248024	-7.94435e-05	0.00144313	0.00245404	0	0	-0.00222998	-0.000269974	3.01723e-05
0.00773429	2010-11-13 09:30:00	0.0070805	0.00763488	0.000554385	0.00773429	0.000369734	7.39937e-05	-0.000166131	0.000429744	-5.72505e-05	0.000137685	0.000436986	-0.000437222	-0.00118567	-0.000969881	-0.000829337	-0.00065755	0.00216795	-7.67823e-05	0.00126935	0.00235871	0	0	-0.00235784	-0.000605908	-0.000554385
0.00773429	2010-11-13 10:00:00	0.0021242	0.00636205	0.00423785	0.00773429	-0.000170921	2.01302e-05	-1.74605e-05	0.000341826	-0.000385712	0.000223922	0.000774069	-0.000450314	-0.00147482	-0.000739267	-0.000864852	-0.000499386	0.00188019	-7.40513e-05	0.00109721	0.0022631	0	0	-0.0024139	-0.00088201	-0.00423785
0.00773429	2010-11-13 10:30:00	0.0021242	0.00440391	0.00227971	0.00773429	-0.000565683	-8.61824e-05	0.000248519	9.44019e-05	-0.000774939	0.000311642	0.00109481	-0.000463384	-0.00255444	-0.000970475	-0.00057532	-0.000287623	0.00165679	-7.05704e-05	0.00092809	0.00216963	0	0	-0.00239163	-0.00109402	-0.00227971
0.00773429	2010-11-13 11:00:00	0.0049564	0.00408204	-0.000874362	0.00773429	-0.00108129	-0.000192406	0.000533845	-0.000217728	-0.001187	0.00039176	0.00141061	-0.000476772	-0.00247739	-0.00104014	1.63341e-05	-7.29952e-05	0.00151274	-6.56787e-05	0.000745118	0.00207747	0	0	-0.0022877	-0.00124104	0.000874362
0.00773429	2010-11-13 11:30:00	0.0099127	0.00793706	-0.00197564	0.00773429	-0.000505613	-0.000262876	0.000815133	-0.000591938	-0.00157698	0.000468213	0.00172461	-0.000490133	-0.000318168	-0.000506863	0.000885319	0.000152	0.00136595	-5.94971e-05	0.000546027	0.00198493	0	0	-0.00210218	-0.00132516	0.00197564
0.00773429	2010-11-13 12:00:00	0.0148691	0.0140048	-0.00086434	0.00773429	0.00132516	-0.000326323	0.00102647	-0.00116067	-0.00191718	0.000537025	0.00205753	-0.000503215	0.00237134	0.000505048	0.00173551	0.000456194	0.00115548	-5.26217e-05	0.000357262	0.00189325	0	0	-0.00183869	-0.00135111	0.00086434
0.00773429	2010-11-13 12:30:00	0.0191174	0.0184259	-0.000691457	0.00773429	0.00220763	-0.000389434	0.00119802	-0.00190741	-0.00229686	0.000601586	0.00242416	-0.000516025	0.00453056	0.00156982	0.00246283	0.000854352	0.000859198	-4.46219e-05	0.00016497	0.00180305	0	0	-0.00150435	-0.00132583	0.000691457
0.00773429	2010-11-13 13:00:00	0.0191174	0.0197674	0.000650039	0.00773429	0.00241646	-0.000447239	0.001362	-0.00269732	-0.00271821	0.000670007	0.00275254	-0.000529529	0.00474267	0.00230068	0.00309639	0.00127258	0.000532939	-3.62822e-05	-3.1099e-05	0.00171429	0	0	-0.00110963	-0.0012581	-0.000650039
0.00773429	2010-11-13 13:30:00	0.0269059	0.0235667	-0.00333923	0.00773429	0.00300717	-0.000471799	0.00145985	-0.00329345	-0.00323141	0.000739362	0.00307954	-0.000543433	0.00719105	0.00301472	0.00361741	0.00159197	0.000126994	-2.78749e-05	-0.000228931	0.00162738	0	0	-0.000668063	-0.00115811	0.00333923
0.00773429	2010-11-13 14:00:00	0.027614	0.0261398	-0.0014742	0.00773429	0.00376664	-0.000490269	0.00152853	-0.00372878	-0.00374613	0.000815735	0.00341061	-0.000558005	0.00837671	0.00368373	0.00395092	0.00181519	-0.000278608	-1.94002e-05	-0.000429785	0.00154125	0	0	-0.000195748	-0.00103709	0.0014742
0.00773429	2010-11-13 14:30:00	0.0290301	0.0279893	-0.00104081	0.00773429	0.00416641	-0.000499745	0.00157265	-0.00408783	-0.00414306	0.000897296	0.00374578	-0.000572191	0.00927323	0.00426926	0.00415103	0.00199342	-0.000694083	-1.08299e-05	-0.000644365	0.0014556	0	0	0.000289251	-0.000906833	0.00104081
0.00773429	2010-11-13 15:00:00	0.0290301	0.0277694	-0.00126073	0.00773429	0.00458405	-0.000531893	0.00167385	-0.00443117	-0.00443925	0.000974098	0.00407401	-0.000585758	0.00851179	0.00443021	0.00419274	0.00213989	-0.00104519	-2.41114e-06	-0.000869648	0.00137134	0	0	0.000767675	-0.000779255	0.00126073
0.00773429	2010-11-13 15:30:00	0.0311542	0.0283339	-0.00282035	0.00773429	0.00452612	-0.000565816	0.00175874	-0.00472982	-0.00464257	0.0010539	0.00442631	-0.000599429	0.00898408	0.0045209	0.00423219	0.00224665	-0.00134658	5.45123e-06	-0.00111294	0.00128819	0	0	0.00121997	-0.000665781	0.00282035
0.00773429	2010-11-13 16:00:00	0.0318623	0.0290575	-0.00280478	0.00773429	0.00483292	-0.000590066	0.00181356	-0.00496768	-0.00483184	0.00111777	0.00480366	-0.000613303	0.00919619	0.00450048	0.00447607	0.00232098	-0.00165343	1.27967e-05	-0.00135258	0.00120717	0	0	0.00162725	-0.000576736	0.00280478
0.00773429	2010-11-13 16:30:00	0.0311542	0.0291727	-0.00198154	0.00773429	0.00477499	-0.000592094	0.00183349	-0.00509837	-0.00495258	0.00117172	0.00520718	-0.000627041	0.00909014	0.00467824	0.00456569	0.00234921	-0.00197355	1.92598e-05	-0.00158857	0.00112893	0	0	0.00197236	-0.000520653	0.00198154
0.00773429	2010-11-13 17:00:00	0.0361106	0.0315836	-0.00452696	0.00773429	0.00541362	-0.000567533	0.0017767	-0.00523825	-0.00503448	0.00123188	0.00559886	-0.000639781	0.0107481	0.00490104	0.00465325	0.00238958	-0.00236145	2.53179e-05	-0.00183576	0.00105106	0	0	0.00224082	-0.000503583	0.00452696
0.00773429	2010-11-13 17:30:00	0.0339864	0.0311476	-0.00283884	0.00773429	0.00561742	-0.000548246	0.00173171	-0.00528836	-0.00512185	0.00129811	0.00597161	-0.000651931	0.0102758	0.00506198	0.00459707	0.00238781	-0.00271221	3.15785e-05	-0.00210374	0.000973242	0	0	0.00242177	-0.000528456	0.00283884
0.00773429	2010-11-13 18:00:00	0.0311542	0.030278	-0.000876223	0.00773429	0.00545651	-0.00053832	0.00169859	-0.00532259	-0.00514714	0.0013686	0.00637782	-0.000663185	0.00988055	0.00509861	0.00442196	0.00239421	-0.0029649	3.79625e-05	-0.00236579	0.000896683	0	0	0.00250867	-0.00059458	0.000876223
0.00773429	2010-11-13 18:30:00	0.0311542	0.0294481	-0.00170609	0.00773429	0.00557737	-0.000540013	0.00170008	-0.00531078	-0.00511762	0.00142794	0.00683021	-0.000674129	0.00930224	0.00484279	0.00437612	0.00240281	-0.00314743	4.4726e-05	-0.00262432	0.000821324	0	0	0.00249984	-0.000697349	0.00170609
0.00773429	2010-11-13 19:00:00	0.0311542	0.0283959	-0.00275826	0.00773429	0.00499383	-0.000562431	0.00175058	-0.00521504	-0.00507833	0.00147356	0.00727517	-0.00068495	0.00909014	0.00469025	0.00433854	0.00236995	-0.0032748	5.09726e-05	-0.00287214	0.000745943	0	0	0.00239864	-0.000828228	0.00275826
0.00773429	2010-11-13 19:30:00	0.0332784	0.0287763	-0.00450208	0.00773429	0.00485795	-0.000557551	0.00170114	-0.00523506	-0.0050098	0.0015081	0.00771348	-0.000696084	0.00966845	0.00466143	0.00455104	0.00241098	-0.00338854	5.71657e-05	-0.00310977	0.000670835	0	0	0.00221334	-0.000975073	0.00450208
0.00773429	2010-11-13 20:00:00	0.0346945	0.0291076	-0.00558693	0.00773429	0.00520766	-0.000529351	0.0016363	-0.00510318	-0.00491457	0.00154276	0.00812175	-0.000707171	0.00948535	0.00473589	0.00476166	0.00242354	-0.00344541	6.31794e-05	-0.00333619	0.000597154	0	0	0.00195672	-0.0011228	0.00558693
0.00773429	2010-11-13 20:30:00	0.0346945	0.0295445	-0.00514999	0.00773429	0.00507678	-0.000482061	0.00155739	-0.00498988	-0.00485004	0.00155976	0.00852258	-0.000717897	0.0100637	0.00503736	0.0046741	0.00241495	-0.00348117	6.76728e-05	-0.00355795	0.000524094	0	0	0.00164523	-0.00125437	0.00514999
0.00773429	2010-11-13 21:00:00	0.0325703	0.0315161	-0.00105422	0.00773429	0.00583125	-0.000455471	0.00145217	-0.00489189	-0.00480648	0.00157976	0.00890986	-0.000727964	0.0114614	0.00524334	0.0046262	0.00241958	-0.00354519	7.19242e-05	-0.00378499	0.000452364	0	0	0.00129802	-0.00135211	0.00105422
0.00773429	2010-11-13 21:30:00	0.0318623	0.0279093	-0.00395295	0.00773429	0.0050067	-0.000463762	0.00145876	-0.00475107	-0.00481192	0.0016081	0.0092918	-0.000737336	0.00922517	0.00514005	0.0044137	0.00239995	-0.00357788	7.65155e-05	-0.00402337	0.000383096	0	0	0.00093563	-0.00139908	0.00395295
0.00773429	2010-11-13 22:00:00	0.0318623	0.0265299	-0.00533243	0.00773429	0.0043602	-0.000478454	0.0015078	-0.00467702	-0.00482335	0.00163762	0.00967844	-0.000745949	0.00909014	0.00483438	0.00424685	0.00240458	-0.00357209	8.14187e-05	-0.00426238	0.000315421	0	0	0.000578661	-0.00138069	0.00533243
0.00773429	2010-11-13 22:30:00	0.0325703	0.0265537	-0.00601659	0.00773429	0.00422432	-0.00050358	0.00156164	-0.00457154	-0.00479218	0.00166802	0.0100958	-0.000754463	0.00937929	0.00453351	0.00436353	0.00239068	-0.00357754	8.60751e-05	-0.00449359	0.000249075	0	0	0.000246415	-0.00128603	0.00601659
0.00773429	2010-11-13 23:00:00	0.0311542	0.026706	-0.00444821	0.00773429	0.00415139	-0.000523799	0.00163553	-0.00450722	-0.00484879	0.00169648	0.0105132	-0.00076315	0.00927323	0.0046326	0.00451778	0.00235318	-0.00356494	8.97536e-05	-0.00471522	0.000185192	0	0	-4.4376e-05	-0.00110912	0.00444821
0.00773429	2010-11-13 23:30:00	0.0339864	0.0278609	-0.00612553	0.00773429	0.00452612	-0.000541084	0.00166883	-0.00464844	-0.00495948	0.00172837	0.010922	-0.000773025	0.0097745	0.00476892	0.00463652	0.00239598	-0.00353701	9.25217e-05	-0.00492061	0.000122901	0	0	-0.00028062	-0.000849791	0.00612553
0.00773429	2010-11-14	0.0361106	0.0291159	-0.0069947	0.00773429	0.0046291	-0.000533104	0.00167444	-0.00477579	-0.00505969	0.00176327	0.0113099	-0.000783318	0.0104589	0.00499172	0.00474493	0.00243921	-0.00354349	9.48849e-05	-0.00512322	6.1482e-05	0	0	-0.000453654	-0.000514004	0.0069947
0.00773429	2010-11-14 00:30:00	0.0368186	0.0292317	-0.00758694	0.00773429	0.00498381	-0.000550052	0.001767	-0.00485247	-0.00527319	0.00179652	0.0116616	-0.000792684	0.0099866	0.00509501	0.00469496	0.00245134	-0.00354996	9.66192e-05	-0.00534687	2.61249e-06	0	0	-0.000559694	-0.000113811	0.00758694
0.00773429	2010-11-14 01:00:00	0.0382347	0.0301211	-0.00811363	0.00773429	0.0050868	-0.000603294	0.00190475	-0.00506287	-0.00549315	0.00182576	0.0120075	-0.0008009	0.0105649	0.00517728	0.00468443	0.00250561	-0.00359048	9.74481e-05	-0.00559621	-5.42293e-05	0	0	-0.000599927	0.000333298	0.00811363
0.00773429	2010-11-14 01:30:00	0.0361106	0.029813	-0.00629765	0.00773429	0.00513471	-0.000672889	0.00205145	-0.00541633	-0.00576164	0.00186058	0.0123995	-0.000808549	0.0099866	0.00502054	0.00494071	0.00261701	-0.00361772	9.84819e-05	-0.00587073	-0.000108293	0	0	-0.000580231	0.000805478	0.00629765
0.00773429	2010-11-14 02:00:00	0.0368186	0.0295023	-0.00731632	0.00773429	0.00455615	-0.000722518	0.00222377	-0.00567214	-0.0060747	0.00188915	0.0128402	-0.000816494	0.00966845	0.00506198	0.00517201	0.00269024	-0.00361364	0.00010003	-0.00614298	-0.000158943	0	0	-0.00051057	0.00127801	0.00731632
0.00773429	2010-11-14 02:30:00	0.0410669	0.0331419	-0.00792497	0.00773429	0.00564745	-0.000734022	0.00231121	-0.00598762	-0.0063561	0.00191875	0.0133191	-0.000823763	0.0112493	0.00538447	0.00554083	0.00279237	-0.00366132	0.000101578	-0.0064063	-0.000209288	0	0	-0.000404104	0.00172504	0.00792497
0.00773429	2010-11-14 03:00:00	0.0438991	0.0372613	-0.00663784	0.00773429	0.00686963	-0.000761011	0.00240123	-0.00626233	-0.00656991	0.00194534	0.0137982	-0.000830391	0.0130424	0.00587572	0.00583262	0.002887	-0.00372296	0.000103045	-0.00666697	-0.000259861	0	0	-0.000276117	0.00212138	0.00663784
0.00773429	2010-11-14 03:30:00	0.0431911	0.0369967	-0.00619445	0.00773429	0.00656285	-0.000811261	0.00253406	-0.00671736	-0.00680036	0.00196487	0.0142355	-0.000836334	0.012435	0.00625946	0.00597222	0.00305157	-0.00376077	0.000104703	-0.00692348	-0.000309782	0	0	-0.000142823	0.00244434	0.00619445
0.00773429	2010-11-14 04:00:00	0.0438991	0.0384172	-0.0054819	0.00773429	0.00702053	-0.000852656	0.0026157	-0.00719196	-0.00695344	0.00198144	0.0146654	-0.000842308	0.0129363	0.00634594	0.00634105	0.00326553	-0.00387622	0.000106754	-0.00717773	-0.000356476	0	0	-2.01626e-05	0.00267522	0.0054819
0.00773429	2010-11-14 04:30:00	0.0446072	0.0391081	-0.00549905	0.00773429	0.00688465	-0.000861029	0.00266532	-0.00744793	-0.00714769	0.00202085	0.0150757	-0.000847997	0.0132254	0.00653631	0.00668488	0.00341486	-0.00399234	0.000108819	-0.00742253	-0.000401372	0	0	7.73284e-05	0.00280061	0.00549905
0.00773429	2010-11-14 05:00:00	0.0481474	0.0419267	-0.00622065	0.00773429	0.0073874	-0.000843884	0.00264034	-0.00757958	-0.00729202	0.00206911	0.0154918	-0.000853646	0.0148834	0.00702756	0.00695376	0.00350199	-0.00415071	0.000111154	-0.00765927	-0.000445603	0	0	0.000137512	0.00281318	0.00622065
0.00773429	2010-11-14 05:30:00	0.0481474	0.0441768	-0.00397063	0.00773429	0.00848156	-0.000809087	0.00255162	-0.0077331	-0.00732753	0.00212178	0.0158956	-0.000858969	0.0155197	0.00748998	0.0071997	0.00362948	-0.00432984	0.000113276	-0.00787763	-0.000487512	0	0	0.000151434	0.00271198	0.00397063
0.00773429	2010-11-14 06:00:00	0.0474394	0.0440747	-0.00336469	0.00773429	0.00817476	-0.000796341	0.00248492	-0.00776247	-0.00734225	0.00217999	0.0162862	-0.000863289	0.0158089	0.00775783	0.00710801	0.00370448	-0.00450182	0.000116044	-0.00810367	-0.000527166	0	0	0.000113869	0.00250238	0.00336469
0.00773429	2010-11-14 06:30:00	0.0467313	0.0422296	-0.00450166	0.00773429	0.00757119	-0.000768648	0.002418	-0.00775777	-0.00740105	0.00224034	0.0166357	-0.000867969	0.0149124	0.00776623	0.0071268	0.00379558	-0.00463123	0.000118449	-0.00831725	-0.000564433	0	0	2.36073e-05	0.00219547	0.00450166
0.00773429	2010-11-14 07:00:00	0.0488555	0.0432644	-0.00559109	0.00773429	0.00807679	-0.000754577	0.00234422	-0.00755408	-0.0074922	0.0023086	0.0170027	-0.000872893	0.0159149	0.0076299	0.00722056	0.00382314	-0.00480218	0.000120935	-0.00852918	-0.000597188	0	0	-0.000116509	0.00180715	0.00559109
0.00773429	2010-11-14 07:30:00	0.0460233	0.0410748	-0.00494849	0.00773429	0.00683173	-0.000736532	0.00233773	-0.00733585	-0.00758647	0.00238189	0.0173691	-0.000877543	0.0152786	0.0077332	0.00722056	0.00383241	-0.00493194	0.000123501	-0.00872978	-0.000627336	0	0	-0.000299799	0.00135703	0.00494849
0.00773429	2010-11-14 08:00:00	0.0474394	0.0415295	-0.00590991	0.00773429	0.00738025	-0.00075021	0.0023793	-0.00721807	-0.00763603	0.00245503	0.0177196	-0.000882088	0.0155197	0.00778665	0.00736842	0.00387698	-0.0051121	0.000125578	-0.00891263	-0.000656143	0	0	-0.000516169	0.000867076	0.00590991
0.00773429	2010-11-14 08:30:00	0.0467313	0.0412852	-0.00544606	0.00773429	0.00735022	-0.000793412	0.00248994	-0.00717674	-0.00772265	0.00254146	0.0180643	-0.000886349	0.0154427	0.00792718	0.00763297	0.00400161	-0.0052725	0.00012819	-0.00909812	-0.000685485	0	0	-0.000752708	0.000360362	0.00544606
0.00773429	2010-11-14 09:00:00	0.0446072	0.0411929	-0.0034143	0.00773429	0.00699049	-0.000846679	0.00263792	-0.00731779	-0.00791875	0.00263074	0.0183682	-0.000890748	0.0159149	0.00798542	0.00810174	0.00419794	-0.00538113	0.000132402	-0.0092981	-0.000713335	0	0	-0.000994432	-0.000140232	0.0034143
0.00773429	2010-11-14 09:30:00	0.0474394	0.042802	-0.00463743	0.00773429	0.00682171	-0.000894166	0.00278411	-0.00746963	-0.00813731	0.00270537	0.0186847	-0.000894781	0.0173608	0.00834094	0.0087727	0.00444544	-0.00551634	0.000137238	-0.0094963	-0.000738569	0	0	-0.00122513	-0.000613116	0.00463743
0.00773429	2010-11-14 10:00:00	0.0481474	0.0461821	-0.00196532	0.00773429	0.00743531	-0.000937	0.00294113	-0.00772583	-0.00842339	0.00276661	0.0190279	-0.000898664	0.0193369	0.00907601	0.00959171	0.00473043	-0.00570296	0.000142754	-0.00968721	-0.000758713	0	0	-0.00142827	-0.00103893	0.00196532
0.00773429	2010-11-14 10:30:00	0.0509796	0.0491771	-0.00180255	0.00773429	0.00791802	-0.00100093	0.00312791	-0.00812493	-0.00876619	0.00283484	0.0193858	-0.000903596	0.0210239	0.00996782	0.0103273	0.00508535	-0.00593523	0.000148581	-0.00987988	-0.000776786	0	0	-0.00158794	-0.0014013	0.00180255
0.00773429	2010-11-14 11:00:00	0.0531038	0.0518773	-0.00122652	0.00773429	0.00808394	-0.00106336	0.00330132	-0.00869103	-0.00914089	0.00289698	0.0197306	-0.000908907	0.0227878	0.010814	0.0111067	0.00550888	-0.00619541	0.000155075	-0.0100734	-0.000792188	0	0	-0.00168974	-0.00168734	0.00122652
0.00773429	2010-11-14 11:30:00	0.056644	0.0544381	-0.00220591	0.00773429	0.00875046	-0.00112165	0.00348555	-0.00918621	-0.00952657	0.00296135	0.0200686	-0.000914246	0.0237904	0.0115491	0.0118777	0.00591034	-0.00642835	0.000162153	-0.0102601	-0.000804963	0	0	-0.00172174	-0.0018881	0.00220591
0.00773429	2010-11-14 12:00:00	0.0623084	0.0579784	-0.00432998	0.00773429	0.00916022	-0.00117246	0.00366957	-0.00967037	-0.00991934	0.00301313	0.020396	-0.000919564	0.0259496	0.0124367	0.0125216	0.00626856	-0.00671953	0.00016965	-0.0104494	-0.000816288	0	0	-0.00167518	-0.00199869	0.00432998
0.00773429	2010-11-14 12:30:00	0.0665567	0.06174	-0.00481674	0.00773429	0.0102415	-0.00121755	0.00379405	-0.010205	-0.010296	0.00305769	0.0207151	-0.000925083	0.0277426	0.0132582	0.0131781	0.00661642	-0.00708019	0.000177475	-0.0106614	-0.000826621	0	0	-0.00154524	-0.00201845	0.00481674
0.00773429	2010-11-14 13:00:00	0.0672648	0.0633493	-0.00391552	0.00773429	0.0105333	-0.00125243	0.00386921	-0.0106925	-0.0106088	0.0031118	0.0210299	-0.00093073	0.02835	0.0139722	0.0135866	0.00690714	-0.00745071	0.000186099	-0.0108772	-0.000836496	0	0	-0.00133148	-0.00195083	0.00391552
0.00773429	2010-11-14 13:30:00	0.0679728	0.0654066	-0.00256625	0.00773429	0.0108601	-0.00125212	0.00392167	-0.011085	-0.0109185	0.00317067	0.0213978	-0.000936476	0.0294295	0.0145253	0.013891	0.00713367	-0.00787471	0.00019445	-0.011099	-0.000844629	0	0	-0.00103818	-0.00180334	0.00256625
0.00773429	2010-11-14 14:00:00	0.070805	0.067602	-0.00320297	0.00773429	0.0117076	-0.00125683	0.00394073	-0.0113588	-0.011169	0.00322724	0.0217593	-0.000942463	0.0304321	0.0148929	0.0139139	0.00724727	-0.00830313	0.000201441	-0.0113134	-0.000849426	0	0	-0.000674398	-0.00158718	0.00320297
0.00773429	2010-11-14 14:30:00	0.0743453	0.0684331	-0.0059122	0.00773429	0.0117276	-0.001255	0.00392619	-0.0115916	-0.0113854	0.00328677	0.0221247	-0.000949239	0.0309044	0.0152142	0.0138598	0.0073066	-0.00873223	0.000208477	-0.0115241	-0.000851575	0	0	-0.000253776	-0.0013169	0.0059122
0.00773429	2010-11-14 15:00:00	0.0686809	0.0664671	-0.00221378	0.00773429	0.0118134	-0.00127296	0.00398033	-0.0117452	-0.0115761	0.00334521	0.0224703	-0.000956381	0.0289863	0.0150202	0.0136723	0.00731233	-0.00913579	0.000215266	-0.0117408	-0.000851803	0	0	0.000205981	-0.00100978	0.00221378
0.00773429	2010-11-14 15:30:00	0.070097	0.0668331	-0.00326386	0.00773429	0.0116975	-0.00127254	0.00397993	-0.0118676	-0.011708	0.00340887	0.0228044	-0.000963219	0.0295356	0.0149043	0.0134346	0.0072713	-0.0095281	0.000221771	-0.0119674	-0.000851424	0	0	0.000683876	-0.000685062	0.00326386
0.00773429	2010-11-14 16:00:00	0.0693889	0.066738	-0.00265085	0.00773429	0.0120873	-0.00127065	0.00396452	-0.0118721	-0.0118011	0.0034732	0.0231387	-0.000969761	0.0290633	0.0145704	0.0133305	0.00717204	-0.00985537	0.000227934	-0.0122007	-0.000848145	0	0	0.00115667	-0.000362998	0.00265085
0.00773429	2010-11-14 16:30:00	0.0679728	0.0661206	-0.00185222	0.00773429	0.0115617	-0.0012726	0.00400627	-0.0118308	-0.0118464	0.00352743	0.0234803	-0.000976651	0.0287452	0.0145248	0.0130555	0.00703064	-0.0101087	0.000232809	-0.0124375	-0.000842009	0	0	0.00160014	-6.37606e-05	0.00185222
0.00773429	2010-11-14 17:00:00	0.070097	0.0667287	-0.00336829	0.00773429	0.0121023	-0.00128233	0.00400204	-0.0119514	-0.0118297	0.00357749	0.0238317	-0.000983733	0.0287452	0.0142563	0.0129262	0.00698807	-0.0103202	0.000237482	-0.0126553	-0.000833976	0	0	0.00199055	0.000193814	0.00336829
0.00773429	2010-11-14 17:30:00	0.0686809	0.0654626	-0.00321834	0.00773429	0.0118434	-0.00128999	0.00400627	-0.0119978	-0.01182	0.00362007	0.0241988	-0.00099075	0.0275595	0.0140167	0.0128512	0.00691704	-0.0104466	0.000242874	-0.0128564	-0.000825792	0	0	0.00230606	0.000393497	0.00321834
0.00773429	2010-11-14 18:00:00	0.0658487	0.0647501	-0.00109859	0.00773429	0.0117025	-0.00128001	0.00401166	-0.0119967	-0.0118233	0.00365777	0.0245189	-0.000996993	0.0268751	0.0138353	0.0127616	0.00684668	-0.0105208	0.000247722	-0.0130585	-0.000816287	0	0	0.00252826	0.000522899	0.00109859
0.00773429	2010-11-14 18:30:00	0.0693889	0.0669293	-0.00245964	0.00773429	0.0122482	-0.00125979	0.00395075	-0.0119923	-0.0117933	0.00368802	0.0248006	-0.00100339	0.02835	0.0138353	0.0127261	0.00679308	-0.0105654	0.000252692	-0.0132468	-0.000806675	0	0	0.00264342	0.000574545	0.00245964
0.00773429	2010-11-14 19:00:00	0.0693889	0.066102	-0.00328687	0.00773429	0.0122332	-0.00125413	0.00393326	-0.0119048	-0.0117609	0.00371262	0.0250778	-0.00101031	0.0273764	0.0138353	0.0126949	0.00675448	-0.0105474	0.0002575	-0.0134254	-0.000795112	0	0	0.00264357	0.000546675	0.00328687
0.00773429	2010-11-14 19:30:00	0.070805	0.0649422	-0.00586276	0.00773429	0.0119164	-0.00124843	0.00389691	-0.0119357	-0.0117305	0.00372845	0.0253419	-0.00101723	0.026692	0.013732	0.0126823	0.00678338	-0.0104942	0.000262201	-0.0135917	-0.00078078	0	0	0.0025272	0.000443671	0.00586276
0.00773429	2010-11-14 20:00:00	0.0693889	0.0657513	-0.00363759	0.00773429	0.0118635	-0.00123754	0.00387038	-0.011856	-0.0116748	0.00374771	0.0255917	-0.00102421	0.0275595	0.0136125	0.0128198	0.00682021	-0.0104179	0.000267402	-0.0137355	-0.000765369	0	0	0.00229955	0.000276026	0.00363759
0.00773429	2010-11-14 20:30:00	0.0686809	0.0653876	-0.00329328	0.00773429	0.0115366	-0.00122939	0.00386095	-0.0117378	-0.0116369	0.00375976	0.0258292	-0.00103124	0.0274535	0.0137284	0.0129344	0.00682375	-0.0103314	0.000272289	-0.0138626	-0.000748387	0	0	0.00197242	5.98148e-05	0.00329328
0.00773429	2010-11-14 21:00:00	0.0679728	0.0666622	-0.00131065	0.00773429	0.0118635	-0.00122291	0.00382951	-0.0116486	-0.0116074	0.00376101	0.0260213	-0.00103832	0.02835	0.0139717	0.013097	0.00687801	-0.0102589	0.000276552	-0.0139919	-0.000731777	0	0	0.00156361	-0.000184324	0.00131065
0.00773429	2010-11-14 21:30:00	0.0651406	0.0658509	0.000710343	0.00773429	0.0116625	-0.00122638	0.00382823	-0.011611	-0.0115626	0.0037623	0.0261928	-0.00104545	0.0278777	0.0140834	0.0132783	0.00698014	-0.0102344	0.000280205	-0.0140979	-0.000714088	0	0	0.00109576	-0.000432659	-0.000710343
0.00773429	2010-11-14 22:00:00	0.0686809	0.0660584	-0.00262249	0.00773429	0.0113378	-0.0012162	0.00380524	-0.0115506	-0.0115724	0.0037713	0.0263744	-0.00105255	0.0286391	0.0142113	0.013397	0.00705977	-0.0102007	0.000283544	-0.0142023	-0.000695471	0	0	0.000594986	-0.00066017	0.00262249
0.00773429	2010-11-14 22:30:00	0.070805	0.0664193	-0.00438572	0.00773429	0.0114587	-0.00121651	0.00382145	-0.0114876	-0.0115964	0.00377805	0.0265272	-0.00105915	0.0290343	0.014389	0.0135513	0.00712087	-0.0102075	0.000286109	-0.0142849	-0.000676561	0	0	8.91956e-05	-0.000842558	0.00438572
0.00773429	2010-11-14 23:00:00	0.0679728	0.067097	-0.000875831	0.00773429	0.0115416	-0.00122486	0.00384652	-0.0114478	-0.0115964	0.0037773	0.026687	-0.00106544	0.0296417	0.0146407	0.0136909	0.0071855	-0.0102361	0.000288104	-0.0143586	-0.000655266	0	0	-0.000393766	-0.000958282	0.000875831
0.00773429	2010-11-14 23:30:00	0.0686809	0.0667011	-0.0019798	0.00773429	0.0114537	-0.00125531	0.00391461	-0.0115217	-0.0116383	0.00378202	0.0268108	-0.00107162	0.0295356	0.0147355	0.0138076	0.0072894	-0.0102773	0.000289529	-0.0144369	-0.000632387	0	0	-0.000827917	-0.00099044	0.0019798
0.00773429	2010-11-15	0.0693889	0.0664478	-0.00294105	0.00773429	0.0112299	-0.00127598	0.00397709	-0.0116103	-0.0116647	0.00378105	0.0269268	-0.00107769	0.0294295	0.0148058	0.0140638	0.00741403	-0.0103369	0.000290712	-0.0145096	-0.000610741	0	0	-0.00119083	-0.000928328	0.00294105
0.00773429	2010-11-15 00:30:00	0.0722211	0.0679978	-0.00422326	0.00773429	0.0116196	-0.00128227	0.00399399	-0.0117066	-0.011743	0.00378335	0.0270465	-0.00108427	0.0303261	0.0149794	0.0143368	0.00750049	-0.0104169	0.000292027	-0.0145609	-0.000587068	0	0	-0.00146507	-0.000768525	0.00422326
0.00773429	2010-11-15 01:00:00	0.0750533	0.0694223	-0.005631	0.00773429	0.0117025	-0.00128063	0.00402503	-0.0117502	-0.0117652	0.00377692	0.0271619	-0.00109095	0.0310105	0.0153841	0.014487	0.00755122	-0.0105004	0.000292556	-0.014599	-0.000562752	0	0	-0.00163923	-0.000515383	0.005631
0.00773429	2010-11-15 01:30:00	0.0736372	0.0713763	-0.00226087	0.00773429	0.0123061	-0.00128478	0.00403093	-0.0118888	-0.0118216	0.00376269	0.0272239	-0.00109731	0.032013	0.0156688	0.0145328	0.00761762	-0.0106393	0.000292705	-0.0146486	-0.000536659	0	0	-0.00170857	-0.000180895	0.00226087
0.00773429	2010-11-15 02:00:00	0.0736372	0.0708668	-0.00277038	0.00773429	0.0120873	-0.00129972	0.00404095	-0.0120113	-0.011873	0.00374285	0.0272661	-0.00110398	0.0315117	0.0157799	0.0144599	0.00767122	-0.0107711	0.000292952	-0.0146914	-0.00051073	0	0	-0.00167518	0.00021608	0.00277038
0.00773429	2010-11-15 02:30:00	0.0736372	0.0697684	-0.00386877	0.00773429	0.0117755	-0.00129465	0.00405039	-0.0121027	-0.0119097	0.00372039	0.0273307	-0.00111029	0.0305382	0.0156478	0.014387	0.00768269	-0.0108699	0.000293806	-0.0147243	-0.000484265	0	0	-0.00154761	0.00065115	0.00386877
0.00773429	2010-11-15 03:00:00	0.0736372	0.0711023	-0.00253489	0.00773429	0.0121703	-0.00129327	0.00404321	-0.0120789	-0.0119071	0.0036908	0.0273841	-0.00111636	0.0312226	0.0155529	0.0142057	0.00760989	-0.0109673	0.000294104	-0.0147409	-0.000457607	0	0	-0.00134017	0.00109618	0.00253489
0.00773429	2010-11-15 03:30:00	0.0743453	0.071413	-0.00293231	0.00773429	0.0121703	-0.00128616	0.00403731	-0.0120892	-0.011861	0.00366055	0.0274262	-0.00112212	0.0311165	0.0155199	0.014062	0.00752453	-0.0110432	0.000294377	-0.0147521	-0.000428614	0	0	-0.00107177	0.00152136	0.00293231
0.00773429	2010-11-15 04:00:00	0.0736372	0.0708231	-0.00281415	0.00773429	0.0123791	-0.00128579	0.00398769	-0.0121261	-0.0117417	0.00362394	0.0274302	-0.00112826	0.030249	0.0153049	0.0138119	0.00743629	-0.0111161	0.000294661	-0.0147636	-0.000400265	0	0	-0.000764523	0.00189742	0.00281415
0.00773429	2010-11-15 04:30:00	0.0715131	0.0694563	-0.00205677	0.00773429	0.0118534	-0.00125678	0.00393669	-0.0120871	-0.0115713	0.00359244	0.0274248	-0.00113442	0.0292464	0.0150694	0.0135327	0.0073335	-0.0111338	0.000295082	-0.0147631	-0.000371458	0	0	-0.000442182	0.0021977	0.00205677
0.00773429	2010-11-15 05:00:00	0.070805	0.0699467	-0.000858252	0.00773429	0.012437	-0.00122457	0.00383549	-0.0119555	-0.011377	0.0035533	0.0274274	-0.00114031	0.0291694	0.0147229	0.0132388	0.00718063	-0.0111324	0.000295231	-0.014748	-0.000341507	0	0	-0.000128539	0.00240009	0.000858252
0.00773429	2010-11-15 05:30:00	0.0722211	0.0696527	-0.00256841	0.00773429	0.0121703	-0.00117708	0.00368339	-0.0117582	-0.01116	0.00352503	0.0274073	-0.00114583	0.0291404	0.0145452	0.0129096	0.00699997	-0.0111202	0.000294998	-0.0147285	-0.000310672	0	0	0.000154152	0.00248848	0.00256841
0.00773429	2010-11-15 06:00:00	0.070097	0.0672582	-0.00283879	0.00773429	0.0118964	-0.00113168	0.00353945	-0.0115188	-0.0109124	0.00350199	0.0273531	-0.00115064	0.0274825	0.01412	0.0124679	0.00680674	-0.0110728	0.000294088	-0.0147125	-0.000279816	0	0	0.000386573	0.00245381	0.00283879
0.00773429	2010-11-15 06:30:00	0.0693889	0.0658348	-0.00355412	0.00773429	0.0113128	-0.00107534	0.00337988	-0.0111801	-0.0106355	0.00348401	0.0272916	-0.00115558	0.0271643	0.0137645	0.0119448	0.00658858	-0.0109907	0.000293014	-0.0146846	-0.000249145	0	0	0.000553522	0.00229451	0.00355412
0.00773429	2010-11-15 07:00:00	0.0672648	0.0633854	-0.00387938	0.00773429	0.0111998	-0.00102785	0.00323339	-0.0107917	-0.0103646	0.00346741	0.0272423	-0.00115938	0.0256124	0.0131825	0.0114823	0.00635322	-0.0108555	0.000291559	-0.0146585	-0.000217581	0	0	0.000644784	0.00201651	0.00387938
0.00773429	2010-11-15 07:30:00	0.0637245	0.0609675	-0.002757	0.00773429	0.0105812	-0.000993113	0.00312807	-0.0103429	-0.0101544	0.00345037	0.0271717	-0.00116271	0.0246098	0.0126745	0.0110133	0.00612713	-0.0106512	0.000289685	-0.0146121	-0.00018449	0	0	0.000655685	0.00163265	0.002757
0.00773429	2010-11-15 08:00:00	0.0608923	0.058472	-0.00242033	0.00773429	0.0101085	-0.000969313	0.0030308	-0.00999132	-0.00997604	0.00343591	0.0271171	-0.00116607	0.0234242	0.0120595	0.0107882	0.00596853	-0.0104135	0.000287634	-0.0145638	-0.000151727	0	0	0.00058729	0.00116175	0.00242033
0.00773429	2010-11-15 08:30:00	0.0587682	0.0566532	-0.00211496	0.00773429	0.00964581	-0.000945627	0.00297844	-0.00960028	-0.00980605	0.00342062	0.0270332	-0.00116897	0.0226337	0.0116758	0.0106798	0.00582316	-0.0101656	0.000285462	-0.0145245	-0.000119736	0	0	0.000446263	0.00062735	0.00211496
0.00773429	2010-11-15 09:00:00	0.0594762	0.0562335	-0.00324269	0.00773429	0.00926606	-0.000952396	0.00301677	-0.00928239	-0.00969913	0.00340635	0.0269433	-0.00117117	0.0229229	0.0115232	0.010686	0.00574133	-0.00993366	0.000283464	-0.0144643	-8.77575e-05	0	0	0.0002444	5.62333e-05	0.00324269
0.00773429	2010-11-15 09:30:00	0.0594762	0.056121	-0.00335517	0.00773429	0.00912017	-0.000982092	0.00308231	-0.00917658	-0.0096227	0.00339099	0.0268867	-0.00117301	0.023029	0.0115316	0.0109067	0.0057848	-0.00970208	0.000281334	-0.0143893	-5.58441e-05	0	0	-2.12114e-06	-0.00052313	0.00335517
0.00773429	2010-11-15 10:00:00	0.056644	0.0560679	-0.000576099	0.00773429	0.00900718	-0.00103152	0.00319196	-0.00919548	-0.00962647	0.00337064	0.0267993	-0.00117425	0.023029	0.0115977	0.0113235	0.00592333	-0.00947153	0.000279976	-0.014311	-2.27313e-05	0	0	-0.000273746	-0.00108213	0.000576099
0.00773429	2010-11-15 10:30:00	0.0573521	0.05617	-0.00118206	0.00773429	0.00858955	-0.00105823	0.00330603	-0.00929985	-0.00969452	0.00334795	0.026678	-0.00117542	0.0233181	0.0118625	0.0118298	0.00610796	-0.00928899	0.000279026	-0.0142343	1.03599e-05	0	0	-0.000548734	-0.00159348	0.00118206
0.00773429	2010-11-15 11:00:00	0.0580601	0.0605465	0.00248641	0.00773429	0.009452	-0.00107839	0.00337805	-0.00945264	-0.00978189	0.00332811	0.0265577	-0.00117654	0.0262678	0.0124655	0.012405	0.00630759	-0.00918615	0.000278402	-0.0141581	4.29162e-05	0	0	-0.000804486	-0.00203253	-0.00248641
0.00773429	2010-11-15 11:30:00	0.0601843	0.0623795	0.00219524	0.00773429	0.0097588	-0.00110634	0.00346038	-0.00965443	-0.00988734	0.00331049	0.0264451	-0.00117781	0.0271643	0.0131921	0.0128719	0.00652222	-0.00913439	0.000277818	-0.0140759	7.57227e-05	0	0	-0.00101895	-0.00237842	-0.00219524
0.00773429	2010-11-15 12:00:00	0.0616004	0.0634784	0.00187798	0.00773429	0.00998265	-0.00114037	0.00355471	-0.0100079	-0.0100057	0.00328511	0.0263373	-0.00117883	0.0276656	0.0137615	0.0132157	0.00677898	-0.00910783	0.000277194	-0.0139972	0.000110186	0	0	-0.00117202	-0.00261497	-0.00187798
0.00773429	2010-11-15 12:30:00	0.0637245	0.0644388	0.000714331	0.00773429	0.00999766	-0.00116155	0.00360294	-0.0103273	-0.0101218	0.00326203	0.0262234	-0.00118011	0.028456	0.0140876	0.0134928	0.00700794	-0.0091487	0.0002765	-0.0139308	0.000146263	0	0	-0.00124688	-0.00273144	-0.000714331
0.00773429	2010-11-15 13:00:00	0.0644326	0.0655306	0.00109799	0.00773429	0.0103724	-0.00115873	0.00361876	-0.010495	-0.0102887	0.00325006	0.0261122	-0.00118097	0.0288512	0.0144551	0.0137097	0.0071255	-0.00920967	0.00027593	-0.0138705	0.000183211	0	0	-0.0012312	-0.002723	-0.00109799
0.00773429	2010-11-15 13:30:00	0.0665567	0.0673213	0.00076459	0.00773429	0.010976	-0.00114618	0.00359311	-0.010605	-0.0104099	0.00323255	0.0260245	-0.00118112	0.0298538	0.0147524	0.0137055	0.0071716	-0.00935474	0.000275115	-0.0138123	0.000220815	0	0	-0.00111811	-0.00259098	-0.00076459
0.00773429	2010-11-15 14:00:00	0.0672648	0.0680603	0.000795527	0.00773429	0.011084	-0.00113135	0.00354516	-0.0106964	-0.0104492	0.00321711	0.0259358	-0.00118066	0.0303261	0.0149625	0.0135577	0.00717844	-0.0095349	0.000274109	-0.01377	0.000257535	0	0	-0.000906891	-0.00234291	-0.000795527
0.00773429	2010-11-15 14:30:00	0.0658487	0.0663629	0.000514154	0.00773429	0.0108301	-0.00112946	0.00354163	-0.0107345	-0.0104935	0.00320651	0.0258506	-0.00117982	0.0290633	0.0147848	0.0132535	0.00712417	-0.00971403	0.000272763	-0.0137475	0.000295661	0	0	-0.000603356	-0.00199225	-0.000514154
0.00773429	2010-11-15 15:00:00	0.0658487	0.0654222	-0.000426525	0.00773429	0.0106792	-0.00112858	0.00351657	-0.0107373	-0.0105356	0.00320374	0.0257766	-0.00117918	0.028456	0.0145326	0.01287	0.0070185	-0.00988158	0.000271148	-0.0137304	0.000333929	0	0	-0.000219793	-0.00155791	0.000426525
0.00773429	2010-11-15 15:30:00	0.0651406	0.0645341	-0.000606507	0.00773429	0.0107371	-0.00111615	0.00348906	-0.010676	-0.0105088	0.00320534	0.0257375	-0.00117885	0.0275885	0.0140828	0.0125388	0.00683784	-0.0100195	0.00026983	-0.0137214	0.000371663	0	0	0.000225481	-0.00106341	0.000606507
0.00773429	2010-11-15 16:00:00	0.0630165	0.0638197	0.000803153	0.00773429	0.0105962	-0.00110817	0.00349299	-0.0105421	-0.0104307	0.00320986	0.0257015	-0.00117837	0.0269812	0.0137525	0.0120136	0.00659322	-0.0101346	0.000267751	-0.0137129	0.00041016	0	0	0.000708989	-0.000535803	-0.000803153
0.00773429	2010-11-15 16:30:00	0.0608923	0.0633064	0.0024141	0.00773429	0.0106842	-0.00110817	0.00346272	-0.0105137	-0.0103248	0.003215	0.0256715	-0.00117752	0.0264799	0.0133105	0.0115364	0.00637925	-0.0102317	0.000265509	-0.0137237	0.000447621	0	0	0.00120336	-4.28778e-06	-0.0024141
0.00773429	2010-11-15 17:00:00	0.0616004	0.0612556	-0.000344839	0.00773429	0.0107221	-0.00110202	0.003419	-0.0104823	-0.0102064	0.00322923	0.0256436	-0.00117628	0.0244267	0.0127447	0.0111843	0.00617609	-0.0102334	0.000263406	-0.0137525	0.000484746	0	0	0.0016789	0.000501372	0.000344839
0.00773429	2010-11-15 17:30:00	0.0594762	0.0594933	1.70567e-05	0.00773429	0.0101436	-0.00107703	0.00336447	-0.0103882	-0.0101105	0.0032421	0.0256473	-0.00117516	0.0234242	0.0121586	0.0106882	0.00594073	-0.0101394	0.00026153	-0.0137996	0.000520017	0	0	0.00210546	0.000952624	-1.70567e-05
0.00773429	2010-11-15 18:00:00	0.0580601	0.0598838	0.00182373	0.00773429	0.0103924	-0.00103789	0.00328046	-0.0102414	-0.0100193	0.00324514	0.0256867	-0.00117363	0.0235012	0.0117995	0.0102965	0.0056886	-0.0100181	0.000259194	-0.0138442	0.000556007	0	0	0.00245438	0.00132395	-0.00182373
0.00773429	2010-11-15 18:30:00	0.056644	0.058903	0.00225902	0.00773429	0.0107221	-0.00102439	0.00321572	-0.0100613	-0.00993909	0.00324978	0.0257639	-0.00117114	0.0222675	0.0114031	0.00990681	0.00545214	-0.00985908	0.00025709	-0.0139004	0.000590776	0	0	0.00270048	0.00159462	-0.00225902
0.00773429	2010-11-15 19:00:00	0.0594762	0.0566055	-0.00287072	0.00773429	0.00996763	-0.00101861	0.00318526	-0.00996817	-0.00987647	0.00325992	0.0258326	-0.00116897	0.0210528	0.0109569	0.00950454	0.00529818	-0.00963771	0.000255434	-0.0139719	0.000625589	0	0	0.00282385	0.00175026	0.00287072
0.00773429	2010-11-15 19:30:00	0.0552279	0.0548686	-0.000359321	0.00773429	0.00972877	-0.00101779	0.00318202	-0.0098453	-0.00980363	0.00326873	0.0259239	-0.00116653	0.0198672	0.0103215	0.00937114	0.00518745	-0.009353	0.000254254	-0.01404	0.000660173	0	0	0.0028114	0.00178403	0.000359321
0.00773429	2010-11-15 20:00:00	0.055936	0.0548799	-0.00105607	0.00773429	0.00951994	-0.00101314	0.00318173	-0.00966689	-0.00977955	0.00328031	0.0260474	-0.00116348	0.0200503	0.0100987	0.00938147	0.00508245	-0.00906319	0.000253276	-0.0141141	0.000694943	0	0	0.00265801	0.00169742	0.00105607
0.00773429	2010-11-15 20:30:00	0.0552279	0.0552275	-4.38629e-07	0.00773429	0.00965582	-0.00102092	0.00320217	-0.00957641	-0.00978359	0.00329259	0.026163	-0.0011599	0.0201564	0.0100783	0.00954606	0.00506415	-0.00877543	0.000252394	-0.0141998	0.000730899	0	0	0.00236711	0.00150034	4.38629e-07
0.00773429	2010-11-15 21:00:00	0.0545199	0.0554244	0.000904493	0.00773429	0.00964581	-0.00103248	0.00322909	-0.00957959	-0.00979027	0.00330986	0.0262902	-0.00115673	0.0202624	0.0102147	0.0098044	0.00513695	-0.00853295	0.000251865	-0.0142923	0.000767696	0	0	0.00195072	0.00121071	-0.000904493
0.00773429	2010-11-15 21:30:00	0.0552279	0.0561359	0.000907989	0.00773429	0.00958788	-0.00104605	0.00326938	-0.00962635	-0.00985307	0.00334186	0.026444	-0.00115361	0.0209468	0.0103924	0.0101753	0.00528585	-0.00831432	0.000251812	-0.0143857	0.000803229	0	0	0.00142889	0.000853314	-0.000907989
0.00773429	2010-11-15 22:00:00	0.056644	0.0570904	0.000446407	0.00773429	0.00937906	-0.0010635	0.00334563	-0.00967311	-0.0099866	0.00338042	0.0266283	-0.00115015	0.0219203	0.0107353	0.0106379	0.00547224	-0.00815358	0.000251498	-0.0144924	0.000838063	0	0	0.000828564	0.000458115	-0.000446407
0.00773429	2010-11-15 22:30:00	0.0580601	0.0588643	0.000804248	0.00773429	0.0097538	-0.00109723	0.0034257	-0.00979542	-0.0101832	0.0034233	0.026813	-0.00114585	0.023106	0.0112308	0.0111901	0.00570364	-0.00804495	0.000250941	-0.0146136	0.000873105	0	0	0.000181914	5.80791e-05	-0.000804248
0.00773429	2010-11-15 23:00:00	0.0587682	0.0601478	0.00137965	0.00773429	0.00982174	-0.0011329	0.00353408	-0.00999832	-0.0104132	0.00347203	0.0270139	-0.00114177	0.0240025	0.0117965	0.0118298	0.00599327	-0.00799013	0.000250685	-0.0147451	0.00090941	0	0	-0.000475686	-0.000313313	-0.00137965
0.00773429	2010-11-15 23:30:00	0.0608923	0.0618954	0.0010031	0.00773429	0.00984176	-0.00117379	0.00366181	-0.0102327	-0.0107188	0.00352049	0.0272402	-0.00113799	0.0254773	0.0123952	0.01243	0.00629966	-0.00803236	0.000250767	-0.0148748	0.000946915	0	0	-0.00110795	-0.000624669	-0.0010031
0.00773429	2010-11-16	0.0658487	0.0642781	-0.00157055	0.00773429	0.0102365	-0.00121096	0.00380152	-0.0105079	-0.0110459	0.00357558	0.027482	-0.00113417	0.0269522	0.0131219	0.0130926	0.00662215	-0.00813828	0.000251134	-0.0150102	0.000984899	0	0	-0.00168004	-0.000849186	0.00157055
0.00773429	2010-11-16 00:30:00	0.0665567	0.0667347	0.000177968	0.00773429	0.010966	-0.00126704	0.00396149	-0.0108489	-0.0114048	0.00363566	0.0277252	-0.00113066	0.0281668	0.0138155	0.0137136	0.00694641	-0.00827383	0.000251623	-0.0151532	0.00102427	0	0	-0.00216085	-0.000966841	-0.000177968
0.00773429	2010-11-16 01:00:00	0.070097	0.0687434	-0.00135361	0.00773429	0.010996	-0.00133154	0.00416831	-0.0112709	-0.0117769	0.00369379	0.0279771	-0.0011273	0.0295356	0.014538	0.0143096	0.00728677	-0.00850745	0.000252629	-0.0153079	0.00106449	0	0	-0.00252499	-0.000966055	0.00135361
0.00773429	2010-11-16 01:30:00	0.0715131	0.0712092	-0.000303878	0.00773429	0.0116046	-0.00139574	0.00433789	-0.0117865	-0.0121428	0.00375402	0.0282354	-0.00112422	0.0308273	0.0151121	0.0149326	0.00763066	-0.00881021	0.000254112	-0.0154597	0.00110464	0	0	-0.00275441	-0.000844716	0.000303878
0.00773429	2010-11-16 02:00:00	0.0743453	0.0741002	-0.000245124	0.00773429	0.0118835	-0.00144554	0.0045003	-0.0122192	-0.0125211	0.003818	0.028527	-0.00112105	0.0324853	0.0158303	0.0155391	0.00792645	-0.00917597	0.000256844	-0.0156127	0.00114465	0	0	-0.0028395	-0.000610427	0.000245124
0.00773429	2010-11-16 02:30:00	0.0778855	0.0764651	-0.00142038	0.00773429	0.0124191	-0.00148412	0.00464286	-0.0127223	-0.0129065	0.00388365	0.0288073	-0.00111796	0.0334878	0.0164705	0.0160164	0.00820108	-0.00956489	0.000259603	-0.0157884	0.0011862	0	0	-0.00277956	-0.000279994	0.00142038
0.00773429	2010-11-16 03:00:00	0.0807177	0.0802391	-0.000478573	0.00773429	0.0132916	-0.00151263	0.00471743	-0.0131973	-0.0132549	0.00394806	0.0290775	-0.00111481	0.035541	0.0171635	0.0163581	0.00843468	-0.00999978	0.000263202	-0.0159798	0.0012298	0	0	-0.00258273	0.000121834	0.000478573
0.00773429	2010-11-16 03:30:00	0.0800097	0.0805083	0.000498649	0.00773429	0.0135634	-0.0015382	0.00480272	-0.0136298	-0.013586	0.00400923	0.0293862	-0.00111207	0.0348856	0.0175641	0.0165729	0.00861577	-0.0104224	0.000267113	-0.0161794	0.00127602	0	0	-0.00226528	0.000564246	-0.000498649
0.00773429	2010-11-16 04:00:00	0.0821338	0.0825391	0.000405257	0.00773429	0.0139052	-0.00155786	0.00487857	-0.0139694	-0.0138584	0.00406911	0.0297292	-0.00110953	0.0359653	0.0178734	0.0166229	0.0087351	-0.0108556	0.000271286	-0.0163785	0.00132177	0	0	-0.00185036	0.00101271	-0.000405257
0.00773429	2010-11-16 04:30:00	0.0835499	0.0835745	2.46306e-05	0.00773429	0.014217	-0.00158078	0.00492975	-0.0142828	-0.0140981	0.00412848	0.0300788	-0.00110693	0.0362544	0.0179479	0.0166667	0.00882047	-0.0112595	0.000276203	-0.0165831	0.00136678	0	0	-0.0013664	0.00143157	-2.46306e-05
0.00773429	2010-11-16 05:00:00	0.084966	0.0837765	-0.00118951	0.00773429	0.0142899	-0.00159378	0.00496502	-0.0144951	-0.0142724	0.00418891	0.0304255	-0.00110403	0.0358592	0.0180301	0.0166834	0.00883943	-0.0116181	0.000281567	-0.01679	0.001411	0	0	-0.000845149	0.00178671	0.00118951
0.00773429	2010-11-16 05:30:00	0.084258	0.0841998	-5.82064e-05	0.00773429	0.0145767	-0.00158978	0.0049656	-0.0146888	-0.0143743	0.00425109	0.0307752	-0.00110059	0.0356761	0.0180013	0.0166146	0.00884053	-0.0119467	0.00028658	-0.0170066	0.00145612	0	0	-0.000319545	0.00204806	5.82064e-05
0.00773429	2010-11-16 06:00:00	0.0856741	0.0855353	-0.000138757	0.00773429	0.0149765	-0.00157294	0.00493023	-0.0147537	-0.0144098	0.00431757	0.0311302	-0.00109746	0.0362544	0.0180301	0.0165	0.0087984	-0.0122464	0.000292217	-0.0172191	0.00150075	0	0	0.000178387	0.00219169	0.000138757
0.00773429	2010-11-16 06:30:00	0.084966	0.0852299	0.000263869	0.00773429	0.0151173	-0.00155882	0.0048816	-0.0147836	-0.0144436	0.0043914	0.0314931	-0.0010941	0.0356761	0.017931	0.0163833	0.00875517	-0.0124766	0.000298126	-0.0174387	0.00154288	0	0	0.000619541	0.00220146	-0.000263869
0.00773429	2010-11-16 07:00:00	0.084258	0.0845105	0.000252511	0.00773429	0.0148985	-0.00154167	0.00481449	-0.0147696	-0.0144505	0.00446996	0.03186	-0.00108987	0.0351748	0.0177863	0.0162728	0.00872803	-0.012666	0.0003044	-0.0176483	0.00158328	0	0	0.000979495	0.00207008	-0.000252511
0.00773429	2010-11-16 07:30:00	0.084258	0.083793	-0.000464976	0.00773429	0.0146547	-0.00152289	0.00477234	-0.01468	-0.0144734	0.00455172	0.0322478	-0.00108591	0.0347796	0.0175677	0.016227	0.0086934	-0.0127981	0.000310579	-0.0178453	0.00162008	0	0	0.00123993	0.00179948	0.000464976
0.00773429	2010-11-16 08:00:00	0.0835499	0.0839576	0.000407739	0.00773429	0.0145867	-0.00150662	0.00473088	-0.0145304	-0.014505	0.00463538	0.0326123	-0.00108238	0.0350687	0.0175389	0.0162123	0.0086548	-0.0129067	0.000316528	-0.0180474	0.00165515	0	0	0.00138963	0.00140056	-0.000407739
0.00773429	2010-11-16 08:30:00	0.0835499	0.0839158	0.000365939	0.00773429	0.0144988	-0.00150617	0.00472479	-0.014397	-0.0145991	0.00471585	0.0329522	-0.001079	0.0351748	0.0175389	0.0163499	0.0086762	-0.0129694	0.000322654	-0.0182282	0.00168897	0	0	0.00142503	0.000892385	-0.000365939
0.00773429	2010-11-16 09:00:00	0.0821338	0.0831367	0.0010029	0.00773429	0.0142499	-0.00152475	0.00478385	-0.0143159	-0.0147295	0.00479234	0.0333006	-0.00107555	0.0347796	0.0175473	0.0165165	0.00874724	-0.0129905	0.000328833	-0.018382	0.00172329	0	0	0.00135031	0.000300874	-0.0010029
0.00773429	2010-11-16 09:30:00	0.0835499	0.083807	0.000257106	0.00773429	0.014114	-0.00155408	0.00486993	-0.0143408	-0.0149025	0.00486045	0.0336072	-0.00107219	0.0356471	0.0176836	0.0168728	0.0088904	-0.0129868	0.000334958	-0.018542	0.00175661	0	0	0.00117696	-0.000342852	-0.000257106
0.00773429	2010-11-16 10:00:00	0.0835499	0.0844548	0.000904861	0.00773429	0.0140411	-0.00160614	0.00503667	-0.0143984	-0.0151211	0.00491581	0.033862	-0.00106896	0.0362544	0.0179647	0.017425	0.0090768	-0.0130096	0.000341328	-0.0187005	0.00178874	0	0	0.000922996	-0.00100437	-0.000904861
0.00773429	2010-11-16 10:30:00	0.084966	0.0861892	0.00122324	0.00773429	0.0142749	-0.00167635	0.00524418	-0.0146413	-0.0153767	0.00497542	0.0341457	-0.00106568	0.037334	0.0185016	0.018125	0.00936886	-0.0130453	0.000347903	-0.0188395	0.0018185	0	0	0.000611727	-0.00164798	-0.00122324
0.00773429	2010-11-16 11:00:00	0.0899224	0.0889919	-0.000930465	0.00773429	0.0146067	-0.00175266	0.00545111	-0.0150595	-0.0156521	0.00502669	0.0344371	-0.00106224	0.0392041	0.0191087	0.0190481	0.00976415	-0.0131335	0.000355102	-0.0189623	0.00184659	0	0	0.000270262	-0.00223867	0.000930465
0.00773429	2010-11-16 11:30:00	0.0913385	0.0915262	0.000187718	0.00773429	0.0147676	-0.00181805	0.0056588	-0.0155343	-0.0159354	0.00506829	0.0346814	-0.00105903	0.0406789	0.0200173	0.0200067	0.0101766	-0.013264	0.00036245	-0.0190723	0.0018732	0	0	-7.22439e-05	-0.00274402	-0.000187718
0.00773429	2010-11-16 12:00:00	0.0970029	0.0964872	-0.000515662	0.00773429	0.0158489	-0.00185945	0.00580952	-0.0160609	-0.016239	0.00510291	0.0348991	-0.00105631	0.0435515	0.0211115	0.0209424	0.0106116	-0.0134854	0.000369947	-0.0191698	0.00189867	0	0	-0.000386457	-0.0031359	0.000515662
0.00773429	2010-11-16 12:30:00	0.0991271	0.100586	0.00145866	0.00773429	0.0167014	-0.00189557	0.00590737	-0.016581	-0.0165672	0.00513305	0.0350939	-0.00105352	0.0459228	0.0222303	0.0216885	0.0110299	-0.013765	0.000377267	-0.0192585	0.00192442	0	0	-0.000644777	-0.00339192	-0.00145866
0.00773429	2010-11-16 13:00:00	0.101251	0.102653	0.0014022	0.00773429	0.0170232	-0.00190989	0.00595816	-0.0170734	-0.0168708	0.00514397	0.0352655	-0.00105046	0.0471085	0.0231672	0.0222013	0.0113938	-0.0141025	0.000384463	-0.019353	0.0019528	0	0	-0.000823168	-0.00349657	-0.0014022
0.00773429	2010-11-16 13:30:00	0.104791	0.104582	-0.000209776	0.00773429	0.0176218	-0.00191373	0.00598578	-0.0174528	-0.0171179	0.00515348	0.0354167	-0.00104758	0.0481111	0.023811	0.0224931	0.0116792	-0.0144856	0.000390955	-0.0194365	0.0019834	0	0	-0.000902825	-0.00344207	0.000209776
0.00773429	2010-11-16 14:00:00	0.104083	0.105689	0.00160603	0.00773429	0.0177197	-0.00191737	0.00601033	-0.0176852	-0.0172979	0.00516206	0.0355756	-0.0010447	0.0489015	0.0242566	0.0225536	0.0118297	-0.0148966	0.00039694	-0.0195213	0.00201264	0	0	-0.000871554	-0.0032288	-0.00160603
0.00773429	2010-11-16 14:30:00	0.105499	0.106009	0.000509342	0.00773429	0.0181524	-0.00192146	0.00599569	-0.0178833	-0.0174063	0.00516658	0.0357174	-0.00104169	0.0487184	0.0244463	0.0224786	0.0118936	-0.0152961	0.000402034	-0.0195969	0.00203952	0	0	-0.000724784	-0.00286545	-0.000509342
0.00773429	2010-11-16 15:00:00	0.105499	0.105975	0.000475386	0.00773429	0.0180015	-0.00191254	0.00595511	-0.0179569	-0.0173635	0.00516062	0.0358577	-0.00103828	0.0487184	0.0243965	0.0222661	0.0118716	-0.0157007	0.000407017	-0.0196521	0.00206497	0	0	-0.000466136	-0.00236872	-0.000475386
0.00773429	2010-11-16 15:30:00	0.107624	0.104865	-0.00275919	0.00773429	0.0177927	-0.001876	0.0058821	-0.0179358	-0.0172681	0.00514908	0.035974	-0.00103462	0.0478219	0.0241983	0.0218411	0.0117295	-0.0160818	0.000411238	-0.0196944	0.00209102	0	0	-0.000107485	-0.0017626	0.00275919
0.00773429	2010-11-16 16:00:00	0.106208	0.104924	-0.00128343	0.00773429	0.0182454	-0.00183531	0.00573441	-0.0177852	-0.0171207	0.0051382	0.0360412	-0.00103059	0.0475327	0.0239173	0.0212222	0.0114906	-0.0164223	0.000414509	-0.0197217	0.00211502	0	0	0.000331519	-0.0010773	0.00128343
0.00773429	2010-11-16 16:30:00	0.104083	0.103222	-0.000861796	0.00773429	0.0180694	-0.0017742	0.00555747	-0.0175874	-0.0168803	0.00511817	0.0360828	-0.00102689	0.046164	0.023405	0.0205659	0.011206	-0.0167087	0.000417198	-0.0197357	0.00213785	0	0	0.000824453	-0.000347812	0.000861796
0.00773429	2010-11-16 17:00:00	0.0998351	0.0997262	-0.000108892	0.00773429	0.0175388	-0.0017242	0.00541127	-0.0172664	-0.016568	0.00509957	0.036081	-0.00102288	0.0437926	0.022575	0.0195782	0.0108143	-0.0168844	0.000419067	-0.0197379	0.00215831	0	0	0.00133963	0.000387942	0.000108892
0.00773429	2010-11-16 17:30:00	0.0934627	0.0974758	0.00401312	0.00773429	0.0169402	-0.00167545	0.00527921	-0.0168993	-0.0162081	0.00507906	0.0360569	-0.00101848	0.042578	0.0217325	0.0186446	0.0103954	-0.0169696	0.000419705	-0.0197253	0.00217898	0	0	0.00184201	0.00109115	-0.00401312
0.00773429	2010-11-16 18:00:00	0.0906305	0.094413	0.00378254	0.00773429	0.0169531	-0.00164211	0.00510521	-0.0165021	-0.0158301	0.00504998	0.0360075	-0.00101407	0.0401586	0.0206467	0.0177964	0.0099379	-0.016929	0.000420138	-0.0196974	0.00219817	0	0	0.00229547	0.00172439	-0.00378254
0.00773429	2010-11-16 18:30:00	0.0877982	0.0902161	0.00241795	0.00773429	0.015678	-0.00158571	0.00495625	-0.0160138	-0.0153861	0.00501727	0.0359286	-0.00100957	0.0376522	0.0196846	0.0169025	0.00947864	-0.0167291	0.000420192	-0.0196476	0.0022164	0	0	0.0026652	0.00225391	-0.00241795
0.00773429	2010-11-16 19:00:00	0.0856741	0.0884922	0.00281812	0.00773429	0.015746	-0.00151406	0.00476987	-0.0155323	-0.0149604	0.00496671	0.0358322	-0.00100455	0.0364665	0.0185868	0.0161522	0.00904719	-0.0164427	0.000419388	-0.0195807	0.00223383	0	0	0.00292013	0.00265185	-0.00281812
0.00773429	2010-11-16 19:30:00	0.084966	0.0865982	0.00163218	0.00773429	0.0153912	-0.00145394	0.00455165	-0.0149672	-0.0145629	0.00490141	0.0356987	-0.000999229	0.0353579	0.0178806	0.0154416	0.00860293	-0.0160762	0.000417947	-0.0195019	0.00224784	0	0	0.00303522	0.00289818	-0.00163218
0.00773429	2010-11-16 20:00:00	0.0807177	0.0826304	0.00191268	0.00773429	0.0146976	-0.00139754	0.00439514	-0.014503	-0.0141912	0.00482539	0.0355234	-0.000993814	0.0327264	0.0170591	0.0148665	0.00825287	-0.0156226	0.000416101	-0.0193951	0.00226135	0	0	0.00299337	0.00298222	-0.00191268
0.00773429	2010-11-16 20:30:00	0.0778855	0.0804111	0.00252561	0.00773429	0.0142449	-0.00136813	0.00430868	-0.0139977	-0.0138351	0.00474258	0.0353448	-0.000988224	0.0317238	0.0162952	0.0142641	0.00794428	-0.0151179	0.000414047	-0.0192648	0.00227574	0	0	0.00278693	0.00290359	-0.00252561
0.00773429	2010-11-16 21:00:00	0.0757614	0.0776121	0.00185067	0.00773429	0.0133445	-0.00135217	0.00424413	-0.0135889	-0.0135225	0.00465635	0.0351186	-0.000982685	0.0304321	0.0156556	0.0140285	0.00774775	-0.0145798	0.000411318	-0.0191144	0.00228837	0	0	0.00241854	0.00267251	-0.00185067
0.00773429	2010-11-16 21:30:00	0.0715131	0.0764055	0.00489242	0.00773429	0.0132895	-0.00135279	0.00422351	-0.0131863	-0.0132056	0.0045721	0.034848	-0.000977111	0.0296707	0.0151685	0.0140785	0.00761452	-0.0140465	0.00040909	-0.0189455	0.00230031	0	0	0.00190126	0.00230925	-0.00489242
0.00773429	2010-11-16 22:00:00	0.070097	0.0751374	0.00504042	0.00773429	0.0126079	-0.00135155	0.00422664	-0.0129371	-0.0128745	0.00449135	0.0345498	-0.000971824	0.0292464	0.0150412	0.0142076	0.00759909	-0.013504	0.000406278	-0.0187463	0.00231108	0	0	0.00125807	0.00184295	-0.00504042
0.00773429	2010-11-16 22:30:00	0.0715131	0.0776631	0.00614999	0.00773429	0.0128718	-0.00133277	0.00416012	-0.0127764	-0.01255	0.00440633	0.0342272	-0.000966694	0.0314057	0.0151817	0.0146452	0.00766726	-0.0130368	0.00040333	-0.0185296	0.00232227	0	0	0.000520549	0.00130968	-0.00614999
0.00773429	2010-11-16 23:00:00	0.0750533	0.0774322	0.0023789	0.00773429	0.0127738	-0.00130671	0.00407808	-0.0125872	-0.0123207	0.00431034	0.0338441	-0.000961773	0.0312226	0.0155949	0.0149995	0.00776762	-0.0126285	0.000399647	-0.0182979	0.00233313	0	0	-0.00027297	0.00074984	-0.0023789
0.00773429	2010-11-16 23:30:00	0.0750533	0.0783238	0.00327047	0.00773429	0.01256	-0.00126413	0.00396941	-0.0124419	-0.0121481	0.00421966	0.0334376	-0.000956878	0.0325913	0.0160693	0.0151829	0.00789402	-0.0123233	0.000394904	-0.0180637	0.00234275	0	0	-0.00107981	0.000205329	-0.00327047
0.00773429	2010-11-17	0.0757614	0.0787211	0.0029597	0.00773429	0.0127638	-0.00122908	0.00386605	-0.0122608	-0.0120152	0.00413143	0.0330259	-0.000952539	0.0331987	0.0163708	0.0153351	0.00801798	-0.0120597	0.000389335	-0.0178104	0.00235491	0	0	-0.00185569	-0.000283631	-0.0029597
0.00773429	2010-11-17 00:30:00	0.0743453	0.0776225	0.00327718	0.00773429	0.0122332	-0.00121067	0.00381104	-0.0120149	-0.0119038	0.00403397	0.032613	-0.000948662	0.0331987	0.016581	0.015333	0.00808084	-0.011899	0.000383277	-0.0175325	0.00236885	0	0	-0.00255755	-0.000681514	-0.00327718
0.00773429	2010-11-17 01:00:00	0.0722211	0.0760927	0.00387155	0.00773429	0.0117655	-0.00121349	0.00380397	-0.0118321	-0.0117658	0.0039411	0.0321652	-0.000944815	0.0328035	0.0165768	0.0152913	0.00814084	-0.011773	0.000376879	-0.0172547	0.00238382	0	0	-0.00314641	-0.000960213	-0.00387155
0.00773429	2010-11-17 01:30:00	0.0715131	0.0754984	0.00398529	0.00773429	0.0114487	-0.00122818	0.00383668	-0.0116542	-0.0116065	0.00385167	0.0316796	-0.000941182	0.0329095	0.0165438	0.0153601	0.00816731	-0.0116984	0.000370402	-0.0169841	0.00240002	0	0	-0.00358986	-0.00110122	-0.00398529
0.00773429	2010-11-17 02:00:00	0.070805	0.0750643	0.00425927	0.00773429	0.0113028	-0.00123247	0.00382459	-0.0115643	-0.0114301	0.00374972	0.0311931	-0.000937844	0.0329095	0.0165234	0.0153809	0.00816268	-0.0116545	0.000364032	-0.0167174	0.00241707	0	0	-0.00386415	-0.00109705	-0.00425927
0.00773429	2010-11-17 02:30:00	0.0715131	0.0755795	0.00406639	0.00773429	0.0113178	-0.00120729	0.00377075	-0.0114582	-0.011179	0.00363456	0.0307254	-0.000934984	0.0333818	0.0166182	0.0153018	0.00811414	-0.0116848	0.000357743	-0.0164407	0.00243552	0	0	-0.00395571	-0.000951853	-0.00406639
0.00773429	2010-11-17 03:00:00	0.0722211	0.0758236	0.00360251	0.00773429	0.0116096	-0.00117796	0.00371268	-0.011338	-0.0109278	0.00353276	0.030276	-0.000932331	0.0333047	0.0166471	0.0150185	0.00801025	-0.011755	0.000350924	-0.0161542	0.00245507	0	0	-0.00386189	-0.000681062	-0.00360251
0.00773429	2010-11-17 03:30:00	0.0750533	0.0754088	0.000355547	0.00773429	0.0117755	-0.00114776	0.00357413	-0.0112765	-0.0106693	0.00343171	0.0298088	-0.000929993	0.0329095	0.0165516	0.0145539	0.00786422	-0.0118244	0.000343862	-0.0158652	0.00247585	0	0	-0.00359108	-0.000310182	-0.000355547
0.00773429	2010-11-17 04:00:00	0.0715131	0.0728006	0.00128749	0.00773429	0.0113657	-0.00110379	0.00343216	-0.0111238	-0.0103442	0.00333078	0.0293151	-0.000928227	0.0311455	0.0160189	0.0139663	0.00765179	-0.0118864	0.000337141	-0.0155741	0.00249818	0	0	-0.00316196	0.000127192	-0.00128749
0.00773429	2010-11-17 04:30:00	0.070097	0.0705745	0.000477465	0.00773429	0.0106942	-0.00104683	0.0032946	-0.0108117	-0.00996638	0.00322434	0.0288159	-0.000926564	0.0300369	0.0154118	0.0131203	0.00731649	-0.0118837	0.000330375	-0.0152821	0.00252278	0	0	-0.00260223	0.000591988	-0.000477465
0.00773429	2010-11-17 05:00:00	0.0693889	0.0689177	-0.000471163	0.00773429	0.0108451	-0.000985019	0.003097	-0.0104429	-0.00958478	0.00311861	0.0283082	-0.000924977	0.0286681	0.0147055	0.0122909	0.0069201	-0.0118077	0.000323001	-0.0149905	0.0025468	0	0	-0.00194663	0.00104265	0.000471163
0.00773429	2010-11-17 05:30:00	0.0651406	0.0654968	0.00035619	0.00773429	0.0106921	-0.000920723	0.00285284	-0.0099958	-0.00915747	0.00301483	0.0278075	-0.000923867	0.0260366	0.0138053	0.011347	0.00647121	-0.0116589	0.000316319	-0.0146985	0.00257041	0	0	-0.00123466	0.00143829	-0.00035619
0.00773429	2010-11-17 06:00:00	0.0608923	0.0616625	0.000770225	0.00773429	0.00964581	-0.000827272	0.00261007	-0.00945196	-0.00866593	0.0029236	0.0272939	-0.000923364	0.0240315	0.0127484	0.0102446	0.00597269	-0.0114021	0.000309323	-0.0144095	0.00259466	0	0	-0.000507974	0.00174172	-0.000770225
0.00773429	2010-11-17 06:30:00	0.0573521	0.0588626	0.00151049	0.00773429	0.00927107	-0.000744423	0.00237789	-0.0087862	-0.00810245	0.00284017	0.0267898	-0.000923244	0.0223446	0.0116337	0.00916729	0.00542344	-0.0110878	0.000301607	-0.0141105	0.00261891	0	0	0.000192286	0.00192221	-0.00151049
0.00773429	2010-11-17 07:00:00	0.0552279	0.0553437	0.000115774	0.00773429	0.00879337	-0.0006858	0.00217501	-0.00811111	-0.00758248	0.00276192	0.0262954	-0.000924136	0.0200793	0.0105558	0.00816077	0.00488345	-0.0107149	0.000293624	-0.0137993	0.00264287	0	0	0.000828019	0.00195761	-0.000115774
0.00773429	2010-11-17 07:30:00	0.0474394	0.0496219	0.00218255	0.00773429	0.00766703	-0.000651142	0.00200935	-0.00755872	-0.00712491	0.00269576	0.025773	-0.000925423	0.0166283	0.00930063	0.00723335	0.00441803	-0.0102439	0.000286113	-0.0134876	0.00266529	0	0	0.00136649	0.00183594	-0.00218255
0.00773429	2010-11-17 08:00:00	0.0446072	0.0457691	0.00116185	0.00773429	0.00654283	-0.000585578	0.00183485	-0.00694849	-0.00672088	0.00263841	0.0252354	-0.00092715	0.0148353	0.00815719	0.00657686	0.00399053	-0.00971635	0.000278874	-0.0131818	0.00268646	0	0	0.0017822	0.00155612	-0.00116185
0.00773429	2010-11-17 08:30:00	0.0431911	0.0440273	0.000836227	0.00773429	0.00667368	-0.000522892	0.00168522	-0.006256	-0.00644182	0.00259041	0.0247042	-0.000929208	0.0137557	0.00730321	0.00602879	0.00356481	-0.00916465	0.000271186	-0.0128637	0.00270781	0	0	0.00205835	0.00112797	-0.000836227
0.00773429	2010-11-17 09:00:00	0.041775	0.042508	0.000733016	0.00773429	0.00609013	-0.000497488	0.00161793	-0.00568342	-0.00622111	0.0025455	0.0241954	-0.000932455	0.0134376	0.00683659	0.00553482	0.00322865	-0.00857378	0.000263431	-0.0125564	0.00272924	0	0	0.0021876	0.000571498	-0.000733016
0.00773429	2010-11-17 09:30:00	0.0382347	0.0395658	0.00133115	0.00773429	0.00557237	-0.000531696	0.00168623	-0.00543008	-0.00606301	0.00249911	0.0236716	-0.000936247	0.0117796	0.00624205	0.00536384	0.00308926	-0.00795295	0.000255445	-0.0122511	0.00274923	0	0	0.00217236	-8.44867e-05	-0.00133115
0.00773429	2010-11-17 10:00:00	0.0346945	0.0366517	0.00195722	0.00773429	0.00465198	-0.000598021	0.00184777	-0.00531789	-0.00598986	0.00245311	0.0231812	-0.000940394	0.0103818	0.00572198	0.00547619	0.00307669	-0.00731168	0.000247937	-0.0119535	0.00277006	0	0	0.00202436	-0.000804264	-0.00195722
0.00773429	2010-11-17 10:30:00	0.0354025	0.0367366	0.00133408	0.00773429	0.00438023	-0.000653234	0.00202708	-0.0053411	-0.0060567	0.00240301	0.0227009	-0.000945373	0.0108541	0.00557003	0.00604079	0.00317663	-0.00673547	0.000241024	-0.0116664	0.00279051	0	0	0.00176378	-0.00154745	-0.00133408
0.00773429	2010-11-17 11:00:00	0.0389428	0.0403122	0.00136941	0.00773429	0.00501385	-0.000701792	0.00218006	-0.00544267	-0.00615955	0.00235716	0.0222257	-0.000950883	0.0132254	0.00606608	0.00687013	0.00335442	-0.00625189	0.000234303	-0.0113993	0.0028106	0	0	0.00141777	-0.00227146	-0.00136941
0.00773429	2010-11-17 11:30:00	0.042483	0.043567	0.00108401	0.00773429	0.00564745	-0.000737464	0.00230356	-0.00578136	-0.00629307	0.00231018	0.0217718	-0.00095652	0.0150955	0.00699933	0.00768914	0.00365399	-0.00586265	0.000228166	-0.0111502	0.00283034	0	0	0.00101864	-0.00293404	-0.00108401
0.00773429	2010-11-17 12:00:00	0.0446072	0.0463931	0.00178586	0.00773429	0.00625104	-0.000778352	0.00242028	-0.00624853	-0.00645898	0.00226008	0.0213644	-0.000962684	0.0167824	0.00791576	0.00841853	0.00404001	-0.00561643	0.00022268	-0.0109076	0.00285013	0	0	0.00060167	-0.00349567	-0.00178586
0.00773429	2010-11-17 12:30:00	0.0467313	0.0485033	0.001772	0.00773429	0.00642196	-0.000807623	0.00251617	-0.00670556	-0.00669011	0.00221868	0.0209899	-0.000969256	0.0183633	0.00876613	0.0090333	0.00441897	-0.00546864	0.000217656	-0.0106854	0.00286852	0	0	0.000202826	-0.00392181	-0.001772
0.00773429	2010-11-17 13:00:00	0.0502716	0.0506982	0.000426611	0.00773429	0.00709347	-0.000830491	0.00258622	-0.00707451	-0.00694151	0.00217813	0.0206279	-0.000976486	0.019655	0.00948859	0.0095314	0.00473506	-0.00541382	0.000212944	-0.0104662	0.00288658	0	0	-0.00014363	-0.0041848	-0.000426611
0.00773429	2010-11-17 13:30:00	0.0516877	0.0522958	0.000608108	0.00773429	0.0072694	-0.000844815	0.00263249	-0.00734229	-0.00713342	0.00213915	0.0203013	-0.00098471	0.0208407	0.0101077	0.00988989	0.00498475	-0.00547547	0.000208448	-0.0102635	0.0029046	0	0	-0.000407416	-0.0042654	-0.000608108
0.00773429	2010-11-17 14:00:00	0.0531038	0.0535056	0.000401777	0.00773429	0.00765415	-0.000845886	0.00263308	-0.00759474	-0.00726461	0.00210936	0.0199743	-0.000993848	0.0216312	0.0105618	0.010065	0.00515658	-0.00564507	0.00020364	-0.0100794	0.00292392	0	0	-0.000564295	-0.00415389	-0.000401777
0.00773429	2010-11-17 14:30:00	0.0523957	0.0541359	0.0017402	0.00773429	0.00780503	-0.000834776	0.00259476	-0.00773254	-0.00731323	0.00209587	0.0196677	-0.00100371	0.0220264	0.0108752	0.0100547	0.00523665	-0.00586064	0.000198818	-0.00990394	0.0029438	0	0	-0.000597789	-0.00385065	-0.0017402
0.00773429	2010-11-17 15:00:00	0.0523957	0.0539371	0.00154137	0.00773429	0.00787797	-0.00080432	0.00252077	-0.00778433	-0.00729968	0.00208959	0.0193903	-0.00101372	0.0218433	0.0109617	0.00979013	0.00519958	-0.00610925	0.000193929	-0.00974993	0.00296348	0	0	-0.000500433	-0.00336633	-0.00154137
0.00773429	2010-11-17 15:30:00	0.0509796	0.0535814	0.00260176	0.00773429	0.00816976	-0.000774796	0.00244069	-0.00771212	-0.0072428	0.00208627	0.0191176	-0.00102387	0.0214481	0.0108458	0.00925259	0.00504252	-0.00635922	0.000188998	-0.00962035	0.00298377	0	0	-0.000274486	-0.00272138	-0.00260176
0.00773429	2010-11-17 16:00:00	0.0502716	0.0516041	0.00133246	0.00773429	0.00786796	-0.000748232	0.00234047	-0.00759843	-0.00716283	0.00208725	0.0188798	-0.00103398	0.0203685	0.0103996	0.00851494	0.00479149	-0.00663643	0.000183524	-0.00951042	0.00300382	0	0	6.79679e-05	-0.0019452	-0.00133246
0.00773429	2010-11-17 16:30:00	0.0474394	0.0486442	0.0012048	0.00773429	0.00755117	-0.000716452	0.00223642	-0.00741196	-0.00704334	0.00210023	0.0186808	-0.00104421	0.0183923	0.00968498	0.00768353	0.00445906	-0.0068772	0.000178039	-0.00941761	0.00302328	0	0	0.000505567	-0.00107471	-0.0012048
0.00773429	2010-11-17 17:00:00	0.0438991	0.0452875	0.00138844	0.00773429	0.00716141	-0.000684672	0.0021648	-0.00712976	-0.00690479	0.00212198	0.0185207	-0.0010551	0.0161271	0.00872711	0.00674164	0.0040384	-0.0070066	0.000172945	-0.00934054	0.00304231	0	0	0.00100884	-0.000152492	-0.00138844
0.00773429	2010-11-17 17:30:00	0.042483	0.0431807	0.000697709	0.00773429	0.00702553	-0.000661239	0.00208571	-0.0068631	-0.00676243	0.002146	0.0183834	-0.00106652	0.0147293	0.00779806	0.00580803	0.00357628	-0.00703247	0.000167567	-0.009267	0.00306201	0	0	0.00154196	0.0007754	-0.000697709
0.00773429	2010-11-17 18:00:00	0.0396508	0.0403073	0.00065653	0.00773429	0.00676665	-0.000652442	0.00204071	-0.00662317	-0.00661128	0.00216783	0.0182581	-0.00107837	0.0125701	0.00677414	0.00500781	0.00313269	-0.00694188	0.000162407	-0.00920844	0.00308122	0	0	0.002065	0.00166199	-0.00065653
0.00773429	2010-11-17 18:30:00	0.0361106	0.0369417	0.000831147	0.00773429	0.00623102	-0.000649114	0.00203295	-0.00642944	-0.00646605	0.00218308	0.0181386	-0.00109096	0.0100927	0.00578324	0.00428462	0.00273873	-0.00673072	0.000158105	-0.00916789	0.00310005	0	0	0.00253653	0.00246204	-0.000831147
0.00773429	2010-11-17 19:00:00	0.0354025	0.0353678	-3.47376e-05	0.00773429	0.00609514	-0.000645843	0.00202647	-0.00628414	-0.00633867	0.00219664	0.0180335	-0.00110435	0.00880095	0.00487522	0.00381565	0.00241691	-0.00643375	0.000154724	-0.00914346	0.00311731	0	0	0.00291643	0.00313479	3.47376e-05
0.00773429	2010-11-17 19:30:00	0.0339864	0.034815	0.000828576	0.00773429	0.00615307	-0.000648607	0.00202745	-0.00615025	-0.00627912	0.00220986	0.0179519	-0.00111781	0.00801052	0.00426867	0.00359469	0.00216258	-0.00607889	0.000151765	-0.00912256	0.00313225	0	0	0.00316873	0.00364648	-0.000828576
0.00773429	2010-11-17 20:00:00	0.0325703	0.0345179	0.0019476	0.00773429	0.00607512	-0.000650806	0.00203295	-0.00610501	-0.00627862	0.00222362	0.0179097	-0.00113196	0.00750921	0.00391795	0.00353005	0.00200752	-0.00567839	0.000149416	-0.0091116	0.00314763	0	0	0.00326425	0.0039726	-0.0019476
0.00773429	2010-11-17 20:30:00	0.0325703	0.034666	0.00209565	0.00773429	0.00608012	-0.000650806	0.00204111	-0.00610389	-0.00629599	0.00223641	0.0178599	-0.00114732	0.00740316	0.00376541	0.0035821	0.00195282	-0.00525576	0.000147381	-0.00912533	0.00315988	0	0	0.00318285	0.00409963	-0.00209565
0.00773429	2010-11-17 21:00:00	0.0339864	0.0353649	0.00137846	0.00773429	0.00608513	-0.000661975	0.00209241	-0.00608594	-0.00637785	0.00224846	0.017824	-0.00116315	0.00779841	0.00380265	0.00379666	0.00198812	-0.00483382	0.000146406	-0.00913943	0.00316916	0	0	0.0029152	0.00402612	-0.00137846
0.00773429	2010-11-17 21:30:00	0.0346945	0.0357485	0.001054	0.00773429	0.00615307	-0.000692684	0.00217219	-0.00617011	-0.00651281	0.00226292	0.0178418	-0.0011791	0.00790447	0.00394317	0.00419667	0.00213019	-0.00442924	0.000146285	-0.00915706	0.00317762	0	0	0.00246377	0.00376301	-0.001054
0.00773429	2010-11-17 22:00:00	0.0354025	0.0366822	0.00127972	0.00773429	0.00615307	-0.000731119	0.00227015	-0.00632402	-0.00667396	0.00228218	0.0178651	-0.00119551	0.00858883	0.00422002	0.00485089	0.00238762	-0.00406076	0.00014638	-0.0091927	0.00318553	0	0	0.00184313	0.00333309	-0.00127972
0.00773429	2010-11-17 22:30:00	0.0375267	0.0384427	0.000915981	0.00773429	0.00608513	-0.000765606	0.00238687	-0.00650187	-0.00686607	0.00230533	0.0178899	-0.00121288	0.0100637	0.00474068	0.00570522	0.00271364	-0.00378049	0.000146692	-0.00924118	0.00319048	0	0	0.0010793	0.00276961	-0.000915981
0.00773429	2010-11-17 23:00:00	0.0396508	0.0416989	0.0020481	0.00773429	0.00649491	-0.000793805	0.0024864	-0.00670964	-0.00708293	0.00233457	0.0179517	-0.00123169	0.0123289	0.0056493	0.00669295	0.00310717	-0.00362283	0.000146965	-0.00930414	0.00319428	0	0	0.000208415	0.0021141	-0.0020481
0.00773429	2010-11-17 23:30:00	0.0438991	0.0452385	0.00133937	0.00773429	0.00702053	-0.000829477	0.00259114	-0.00697669	-0.00732074	0.00236678	0.0180577	-0.00125141	0.0148063	0.00671046	0.00769947	0.00356819	-0.00360206	0.000147468	-0.00936837	0.00319668	0	0	-0.000725423	0.00141358	-0.00133937
0.00773429	2010-11-18	0.0467313	0.0476413	0.000910011	0.00773429	0.00718144	-0.00086622	0.00269814	-0.00731444	-0.00758783	0.00240467	0.0181751	-0.00127099	0.0166764	0.00782928	0.00863723	0.00407244	-0.00367563	0.000148148	-0.00944304	0.00319795	0	0	-0.00167285	0.000717206	-0.000910011
0.00773429	2010-11-18 00:30:00	0.0502716	0.0501089	-0.000162689	0.00773429	0.0074203	-0.000899383	0.00280317	-0.00765665	-0.00788278	0.00244327	0.0182945	-0.00129075	0.0187586	0.00884901	0.00955206	0.0045778	-0.00388781	0.000149139	-0.00954592	0.00319971	0	0	-0.00258238	7.27618e-05	0.000162689
0.00773429	2010-11-18 01:00:00	0.0531038	0.0526436	-0.000460183	0.00773429	0.00780503	-0.0009284	0.00290791	-0.00794557	-0.00819868	0.00248693	0.0184437	-0.00131163	0.0207347	0.00987293	0.0103981	0.00505139	-0.00421475	0.00015039	-0.00966455	0.00320232	0	0	-0.00340366	-0.000476812	0.000460183
0.00773429	2010-11-18 01:30:00	0.055936	0.0552844	-0.000651562	0.00773429	0.00826773	-0.000963508	0.00301363	-0.00824909	-0.00848461	0.00253063	0.0186503	-0.00133288	0.0227108	0.0108266	0.0111484	0.00547711	-0.00462785	0.000152033	-0.00978619	0.00320449	0	0	-0.00409079	-0.000896597	0.000651562
0.00773429	2010-11-18 02:00:00	0.0580601	0.0573674	-0.000692684	0.00773429	0.00850159	-0.00100163	0.00312387	-0.00858365	-0.00873102	0.00257091	0.0188908	-0.00135498	0.0242917	0.0117142	0.011784	0.00586357	-0.00511008	0.000153882	-0.00992068	0.00320827	0	0	-0.0046053	-0.00116228	0.000692684
0.00773429	2010-11-18 02:30:00	0.0601843	0.0594846	-0.000699709	0.00773429	0.00874045	-0.00103781	0.003223	-0.0089139	-0.00896147	0.00260681	0.0191303	-0.00137733	0.0258726	0.0124613	0.0123279	0.00620503	-0.00564919	0.000156301	-0.0100655	0.00321234	0	0	-0.00491859	-0.00126193	0.000699709
0.00773429	2010-11-18 03:00:00	0.0623084	0.0608474	-0.00146098	0.00773429	0.00898431	-0.00105295	0.00328067	-0.00922077	-0.00916146	0.0026437	0.0193858	-0.00139968	0.026663	0.0130804	0.0127094	0.00647436	-0.00620566	0.000159277	-0.0102317	0.0032152	0	0	-0.00501382	-0.00119688	0.00146098
0.00773429	2010-11-18 03:30:00	0.0637245	0.0626751	-0.00104938	0.00773429	0.00951494	-0.00105955	0.00331241	-0.00944442	-0.00930409	0.00267781	0.0196562	-0.00142226	0.0275595	0.0135963	0.0128865	0.00664619	-0.00677984	0.00016289	-0.0104108	0.00321739	0	0	-0.0048869	-0.000981518	0.00104938
0.00773429	2010-11-18 04:00:00	0.0665567	0.064046	-0.00251074	0.00773429	0.00989468	-0.00105924	0.00332144	-0.00964957	-0.00940029	0.00270982	0.0199647	-0.00144477	0.0281668	0.0139512	0.0128991	0.00673375	-0.00736968	0.000167035	-0.0106031	0.00321847	0	0	-0.0045467	-0.000642114	0.00251074
0.00773429	2010-11-18 04:30:00	0.0672648	0.0645053	-0.00275946	0.00773429	0.0101285	-0.00106031	0.00329776	-0.0098188	-0.00943317	0.00274479	0.0202869	-0.00146747	0.0281668	0.0140377	0.0127116	0.00674985	-0.00792886	0.000171707	-0.010807	0.00321998	0	0	-0.00401436	-0.000214753	0.00275946
0.00773429	2010-11-18 05:00:00	0.0665567	0.0637258	-0.00283094	0.00773429	0.0097588	-0.00104424	0.00325718	-0.00989078	-0.00945555	0.00278295	0.0206394	-0.00149062	0.0275595	0.0138888	0.0124033	0.00668278	-0.00841279	0.000176802	-0.0110228	0.00322305	0	0	-0.00332182	0.000257519	0.00283094
0.00773429	2010-11-18 05:30:00	0.0637245	0.0631145	-0.000610049	0.00773429	0.00997764	-0.00101906	0.00318672	-0.00984794	-0.00943177	0.00282326	0.0210055	-0.00151462	0.026586	0.0135873	0.0119386	0.00650785	-0.00879829	0.000182275	-0.0112468	0.00322512	0	0	-0.00250966	0.000728019	0.000610049
0.00773429	2010-11-18 06:00:00	0.0637245	0.0628968	-0.000827656	0.00773429	0.0100506	-0.000981749	0.00308592	-0.00973759	-0.00937822	0.00286884	0.0213854	-0.00153878	0.0261908	0.0132402	0.0113656	0.00626895	-0.00911398	0.000187817	-0.0114832	0.00322646	0	0	-0.00162442	0.00115001	0.000827656
0.00773429	2010-11-18 06:30:00	0.0623084	0.0608936	-0.00141477	0.00773429	0.00995762	-0.00095888	0.0030143	-0.00956349	-0.00930753	0.00292248	0.0217786	-0.00156354	0.0244267	0.0126415	0.0106946	0.00597933	-0.00931898	0.000193234	-0.0117277	0.0032265	0	0	-0.000715597	0.00148025	0.00141477
0.00773429	2010-11-18 07:00:00	0.0594762	0.0584846	-0.00099159	0.00773429	0.00949992	-0.00093728	0.00294169	-0.00940247	-0.0092411	0.00298595	0.0221872	-0.00158912	0.0227398	0.0119394	0.0100443	0.00570823	-0.00941467	0.0001983	-0.0119864	0.00322679	0	0	0.000167518	0.00168218	0.00099159
0.00773429	2010-11-18 07:30:00	0.0573521	0.056921	-0.000431142	0.00773429	0.00933901	-0.000927975	0.00290711	-0.00917955	-0.00920011	0.00305737	0.0226151	-0.00161535	0.0215541	0.0111179	0.00961089	0.00544397	-0.00941705	0.000203651	-0.0122554	0.00322544	0	0	0.000978868	0.00172866	0.000431142
0.00773429	2010-11-18 08:00:00	0.055936	0.0545049	-0.00143114	0.00773429	0.00873544	-0.000925465	0.00291232	-0.00897927	-0.00924008	0.00313406	0.0230679	-0.00164158	0.0198672	0.0105155	0.00927325	0.00519538	-0.00931726	0.000208526	-0.0125388	0.00322125	0	0	0.00167841	0.00160384	0.00143114
0.00773429	2010-11-18 08:30:00	0.0580601	0.0552396	-0.0028205	0.00773429	0.00889134	-0.000937761	0.00293473	-0.00885623	-0.00934979	0.00321612	0.0235438	-0.00166741	0.0204455	0.0101192	0.00917103	0.00504032	-0.00918205	0.00021328	-0.0128322	0.00321667	0	0	0.00223446	0.00130435	0.0028205
0.00773429	2010-11-18 09:00:00	0.0552279	0.0539841	-0.00124376	0.00773429	0.00863747	-0.00096269	0.00303053	-0.0088224	-0.0095402	0.00330267	0.0240378	-0.00169322	0.0193659	0.00990477	0.00924187	0.00497812	-0.00898453	0.000218251	-0.0131401	0.00321077	0	0	0.0026254	0.000839439	0.00124376
0.00773429	2010-11-18 09:30:00	0.0552279	0.0540845	-0.00114344	0.00773429	0.00865749	-0.00101506	0.00319502	-0.00890266	-0.00982582	0.00339035	0.0245542	-0.00171898	0.0193659	0.00987174	0.00946676	0.00502909	-0.00875874	0.000223208	-0.0134566	0.0032032	0	0	0.00284076	0.00023032	0.00114344
0.00773429	2010-11-18 10:00:00	0.055936	0.0553918	-0.000544232	0.00773429	0.00887633	-0.00109224	0.00342661	-0.00916037	-0.0101964	0.00347885	0.0250948	-0.00174461	0.0201564	0.00999605	0.0100793	0.00523865	-0.0085275	0.000228207	-0.0137807	0.00319386	0	0	0.00288161	-0.000491264	0.000544232
0.00773429	2010-11-18 10:30:00	0.0573521	0.0573277	-2.43982e-05	0.00773429	0.00919312	-0.00119455	0.00371626	-0.00956489	-0.0106554	0.00356595	0.0256522	-0.00177049	0.021236	0.0104176	0.0109836	0.00555034	-0.00832011	0.000233436	-0.0141091	0.00318452	0	0	0.00276011	-0.00128517	2.43982e-05
0.00773429	2010-11-18 11:00:00	0.0608923	0.0603117	-0.000580569	0.00773429	0.00923817	-0.00129429	0.00402811	-0.0101675	-0.0111701	0.00365261	0.026218	-0.00179698	0.0232891	0.0112356	0.0121442	0.00601667	-0.00818424	0.000239019	-0.0144388	0.00317479	0	0	0.00249851	-0.00210545	0.000580569
0.00773429	2010-11-18 11:30:00	0.0658487	0.0659359	8.71771e-05	0.00773429	0.0103924	-0.00138824	0.00432444	-0.0108577	-0.0117104	0.00373893	0.0268003	-0.00182398	0.0264509	0.0124084	0.0135653	0.00659019	-0.00815291	0.000245173	-0.0147698	0.00316431	0	0	0.00212747	-0.00290322	-8.71771e-05
0.00773429	2010-11-18 12:00:00	0.0722211	0.0710084	-0.00121274	0.00773429	0.0113278	-0.00147606	0.00459935	-0.0116491	-0.0123127	0.00382895	0.0273854	-0.00185127	0.0292174	0.0138786	0.0149595	0.00723121	-0.00822546	0.000251638	-0.0150969	0.00315161	0	0	0.00168391	-0.00362972	0.00121274
0.00773429	2010-11-18 12:30:00	0.0778855	0.0769552	-0.000930298	0.00773429	0.0122732	-0.001552	0.00483014	-0.0125184	-0.0129138	0.00391963	0.0279739	-0.00187914	0.0329576	0.0154556	0.0162619	0.00790796	-0.00842674	0.00025832	-0.0154348	0.00313819	0	0	0.00120847	-0.00423919	0.000930298
0.00773429	2010-11-18 13:00:00	0.0835499	0.0814877	-0.00206216	0.00773429	0.0131257	-0.00161324	0.00502272	-0.0133318	-0.0135242	0.00401413	0.0285558	-0.00190751	0.035541	0.0169708	0.0174415	0.00856441	-0.00876629	0.000265098	-0.0157821	0.00312618	0	0	0.000742826	-0.00469156	0.00206216
0.00773429	2010-11-18 13:30:00	0.0870902	0.0855389	-0.00155125	0.00773429	0.0138422	-0.00166186	0.00518444	-0.014049	-0.0141208	0.00410953	0.0291577	-0.00193589	0.0380184	0.018337	0.0183731	0.00914873	-0.00922059	0.000271929	-0.0161357	0.00311338	0	0	0.000326866	-0.00495483	0.00155125
0.00773429	2010-11-18 14:00:00	0.0899224	0.0889438	-0.000978619	0.00773429	0.0146117	-0.00170024	0.00530696	-0.0146986	-0.0146686	0.0042137	0.0297759	-0.00196418	0.0399945	0.0194516	0.0191212	0.00966092	-0.00977945	0.000278706	-0.0164855	0.00310162	0	0	-3.9391e-06	-0.00500688	0.000978619
0.00773429	2010-11-18 14:30:00	0.0920466	0.0917864	-0.000260195	0.00773429	0.0152203	-0.00173478	0.00540904	-0.0152303	-0.0151557	0.00432348	0.0304023	-0.00199217	0.0416815	0.0203596	0.019661	0.0100438	-0.0104108	0.000285442	-0.0168439	0.0030909	0	0	-0.000220941	-0.00483676	0.000260195
0.00773429	2010-11-18 15:00:00	0.0941707	0.0935156	-0.000655096	0.00773429	0.0156001	-0.00175683	0.0054894	-0.0156884	-0.0155795	0.00443916	0.0310145	-0.00202002	0.042578	0.0210737	0.0199716	0.0103218	-0.0110729	0.000291784	-0.0172123	0.003081	0	0	-0.000304286	-0.00444542	0.000655096
0.00773429	2010-11-18 15:30:00	0.0970029	0.0952579	-0.00174498	0.00773429	0.0161407	-0.00177479	0.00554482	-0.0160226	-0.0159211	0.00455467	0.0316437	-0.00204752	0.0434745	0.0215193	0.0200301	0.0104722	-0.0117792	0.000297935	-0.0175908	0.00307187	0	0	-0.000244354	-0.00384576	0.00174498
0.00773429	2010-11-18 16:00:00	0.0970029	0.0956984	-0.00130454	0.00773429	0.0163696	-0.00178892	0.00560839	-0.0162892	-0.0162263	0.00467471	0.0322849	-0.00207484	0.0434745	0.0217379	0.0198634	0.0105194	-0.0124733	0.000303869	-0.0179779	0.00306261	0	0	-4.25531e-05	-0.0030621	0.00130454
0.00773429	2010-11-18 16:30:00	0.098419	0.0957827	-0.00263632	0.00773429	0.0166764	-0.00181041	0.00564661	-0.016528	-0.0164782	0.0047944	0.0329387	-0.00210261	0.0431853	0.0216508	0.0195842	0.0104812	-0.013137	0.000309751	-0.0183761	0.00305375	0	0	0.000288577	-0.00212898	0.00263632
0.00773429	2010-11-18 17:00:00	0.097711	0.0947195	-0.00299155	0.00773429	0.0166814	-0.00181901	0.00569072	-0.0167203	-0.0166851	0.00491604	0.0335957	-0.0021304	0.0419996	0.0213493	0.0192342	0.0103738	-0.0137306	0.000315618	-0.0187687	0.00304634	0	0	0.000726	-0.0010895	0.00299155
0.00773429	2010-11-18 17:30:00	0.0962949	0.0946218	-0.00167315	0.00773429	0.0169102	-0.00183472	0.00574034	-0.0168568	-0.0168668	0.00504036	0.034262	-0.00215804	0.0414983	0.0209488	0.0188007	0.010192	-0.0142251	0.000321417	-0.019169	0.00303927	0	0	0.00123751	6.9333e-06	0.00167315
0.00773429	2010-11-18 18:00:00	0.0955868	0.0942609	-0.00132586	0.00773429	0.0169402	-0.00184532	0.00578082	-0.0170015	-0.0170132	0.00516087	0.0349158	-0.00218576	0.0407079	0.0205812	0.0184131	0.00999704	-0.0146102	0.000327571	-0.0195651	0.00303223	0	0	0.00178373	0.0011072	0.00132586
0.00773429	2010-11-18 18:30:00	0.0962949	0.0938213	-0.00247364	0.00773429	0.0173529	-0.00186737	0.00583113	-0.0171549	-0.0171534	0.00527413	0.0355745	-0.00221328	0.0394452	0.0201146	0.0180713	0.00981131	-0.0148775	0.000334199	-0.0199581	0.0030243	0	0	0.00232063	0.00215736	0.00247364
0.00773429	2010-11-18 19:00:00	0.0948788	0.093029	-0.00184983	0.00773429	0.0170861	-0.00187981	0.00587809	-0.0172942	-0.0172958	0.00538142	0.036212	-0.00224055	0.0384426	0.0196606	0.0177795	0.00965844	-0.0150083	0.000341345	-0.0203499	0.00301492	0	0	0.00280241	0.00310568	0.00184983
0.00773429	2010-11-18 19:30:00	0.0962949	0.0937932	-0.00250171	0.00773429	0.0174609	-0.00188691	0.00590049	-0.0174367	-0.0174679	0.00548384	0.0368433	-0.00226754	0.0383366	0.0192769	0.0176503	0.00953448	-0.015058	0.000348651	-0.020755	0.0030052	0	0	0.00318469	0.00390567	0.00250171
0.00773429	2010-11-18 20:00:00	0.0962949	0.094161	-0.00213385	0.00773429	0.0175538	-0.00189582	0.00593714	-0.0174956	-0.0176498	0.0055829	0.0374681	-0.00229444	0.0379413	0.0191159	0.0176253	0.00943698	-0.0150332	0.00035619	-0.0211639	0.00299518	0	0	0.00342761	0.00451891	0.00213385
0.00773429	2010-11-18 20:30:00	0.0962949	0.0944047	-0.0018902	0.00773429	0.0176268	-0.00191215	0.0059959	-0.0176575	-0.0178638	0.00567647	0.0381193	-0.00232129	0.0376522	0.0190252	0.0176585	0.00942155	-0.0149449	0.000363877	-0.0215685	0.00298258	0	0	0.00349876	0.00491743	0.0018902
0.00773429	2010-11-18 21:00:00	0.0970029	0.0955522	-0.0014507	0.00773429	0.0177097	-0.00194625	0.00608541	-0.0178017	-0.0180804	0.00576403	0.038782	-0.00234794	0.0382305	0.0190252	0.0179001	0.00950185	-0.0148285	0.000371891	-0.0219782	0.00296877	0	0	0.00337575	0.00508561	0.0014507
0.00773429	2010-11-18 21:30:00	0.097711	0.0956989	-0.00201206	0.00773429	0.0176947	-0.00198381	0.0062041	-0.0180084	-0.0183672	0.00584949	0.0394344	-0.0023743	0.0379413	0.0191123	0.0184377	0.00968891	-0.0146779	0.00038034	-0.0223919	0.00295554	0	0	0.00304807	0.00502135	0.00201206
0.00773429	2010-11-18 22:00:00	0.0991271	0.097976	-0.00115115	0.00773429	0.0180165	-0.00202752	0.00633675	-0.0182221	-0.0186705	0.00593175	0.040107	-0.00240048	0.0393101	0.0194882	0.0191857	0.00996421	-0.0145519	0.000389358	-0.0228127	0.0029427	0	0	0.0025183	0.00473634	0.00115115
0.00773429	2010-11-18 22:30:00	0.101251	0.1008	-0.000451465	0.00773429	0.0181824	-0.00207035	0.00648462	-0.0185114	-0.018999	0.00601051	0.040782	-0.00242615	0.0411802	0.0202155	0.0202005	0.0103491	-0.0144794	0.000398063	-0.0232384	0.00292942	0	0	0.0018024	0.00425548	0.000451465
0.00773429	2010-11-18 23:00:00	0.104791	0.10503	0.000238579	0.00773429	0.018796	-0.00212537	0.00664291	-0.0188552	-0.0193145	0.00608735	0.0414684	-0.0024516	0.0439468	0.0212478	0.0213299	0.0108212	-0.0145108	0.000406687	-0.0236544	0.00291617	0	0	0.000929079	0.00361536	-0.000238579
0.00773429	2010-11-18 23:30:00	0.10904	0.108215	-0.000824752	0.00773429	0.0189619	-0.00218309	0.00681603	-0.0192909	-0.0196589	0.00616536	0.0421766	-0.00247726	0.046106	0.0224453	0.0225885	0.0114172	-0.0146293	0.000415243	-0.0240754	0.0029031	0	0	-6.16604e-05	0.00286195	0.000824752
0.00773429	2010-11-19	0.11258	0.112182	-0.000398092	0.00773429	0.0194397	-0.00223867	0.00698394	-0.019756	-0.0199994	0.00624898	0.0428784	-0.00250282	0.0488725	0.0236716	0.0238972	0.0120611	-0.0148462	0.00042365	-0.0245027	0.00288966	0	0	-0.00112086	0.00204748	0.000398092
0.00773429	2010-11-19 00:30:00	0.116828	0.116362	-0.000466659	0.00773429	0.0198344	-0.00227919	0.00711167	-0.0202282	-0.0203584	0.00632867	0.0435903	-0.00252789	0.0518222	0.0251249	0.0252287	0.0127332	-0.0151636	0.000432139	-0.0249313	0.00287643	0	0	-0.00219358	0.00122689	0.000466659
0.00773429	2010-11-19 01:00:00	0.122493	0.120697	-0.00179587	0.00773429	0.0205939	-0.00231179	0.00722053	-0.0206439	-0.020695	0.00640723	0.0443164	-0.00255234	0.0546177	0.0265783	0.0265208	0.0133718	-0.0156183	0.000440925	-0.0253794	0.00286386	0	0	-0.0032223	0.000454003	0.00179587
0.00773429	2010-11-19 01:30:00	0.125325	0.124652	-0.000673331	0.00773429	0.0212025	-0.00233297	0.00729412	-0.0210699	-0.0210252	0.0064854	0.0450422	-0.00257621	0.0573843	0.0280646	0.0275503	0.013985	-0.0161707	0.000449333	-0.0258456	0.00285295	0	0	-0.00415061	-0.000222313	0.000673331
0.00773429	2010-11-19 02:00:00	0.130281	0.128483	-0.00179843	0.00773429	0.0215393	-0.00235349	0.00734629	-0.0214198	-0.0213649	0.00656076	0.0458079	-0.00259952	0.06044	0.0293318	0.0284319	0.0145318	-0.016815	0.00045797	-0.0263007	0.00284264	0	0	-0.00492681	-0.000761619	0.00179843
0.00773429	2010-11-19 02:30:00	0.130281	0.129601	-0.000679914	0.00773429	0.0215972	-0.00236537	0.0074072	-0.0217163	-0.0216584	0.0066314	0.0466199	-0.00262251	0.0611534	0.0303803	0.0290613	0.0149823	-0.0174944	0.000466445	-0.0267662	0.00283309	0	0	-0.0055073	-0.00113482	0.000679914
0.00773429	2010-11-19 03:00:00	0.133822	0.132358	-0.00146394	0.00773429	0.0222008	-0.00238477	0.00747117	-0.0219346	-0.0219393	0.00670068	0.0474041	-0.00264515	0.0631295	0.0311766	0.0294718	0.0153323	-0.0182355	0.000475083	-0.027238	0.00282404	0	0	-0.00585937	-0.00132624	0.00146394
0.00773429	2010-11-19 03:30:00	0.135238	0.133058	-0.00218003	0.00773429	0.0222008	-0.00241598	0.00755733	-0.0221494	-0.0221489	0.00676696	0.0482045	-0.00266733	0.0636308	0.0317093	0.0297407	0.0155866	-0.0189833	0.000483735	-0.0277103	0.00281578	0	0	-0.00596334	-0.00133469	0.00218003
0.00773429	2010-11-19 04:00:00	0.137362	0.134402	-0.00296002	0.00773429	0.0224397	-0.00243942	0.00761285	-0.0223757	-0.0223163	0.00683476	0.0490187	-0.00268934	0.0644212	0.0320847	0.0299429	0.0157585	-0.0197462	0.000492931	-0.0281925	0.00280796	0	0	-0.00581378	-0.00117344	0.00296002
0.00773429	2010-11-19 04:30:00	0.135238	0.134693	-0.000545028	0.00773429	0.0223088	-0.00246071	0.00768506	-0.0225369	-0.0224446	0.00690318	0.0498346	-0.00271119	0.0644212	0.032254	0.0299784	0.0158489	-0.0204624	0.000502519	-0.028674	0.00280029	0	0	-0.00541982	-0.000869111	0.000545028
0.00773429	2010-11-19 05:00:00	0.135946	0.136185	0.000239665	0.00773429	0.0226256	-0.00245839	0.00769537	-0.022731	-0.0225386	0.00697741	0.0506647	-0.00273318	0.0649996	0.0324396	0.0298846	0.0158575	-0.0211206	0.000511904	-0.0291519	0.00279261	0	0	-0.00480448	-0.000459516	-0.000239665
0.00773429	2010-11-19 05:30:00	0.138778	0.137336	-0.00144216	0.00773429	0.0232971	-0.00246034	0.00768014	-0.0228498	-0.0226165	0.00706259	0.051475	-0.00275524	0.0649225	0.032427	0.0296639	0.0157876	-0.0217197	0.000521357	-0.0296245	0.00278412	0	0	-0.00400313	9.3142e-06	0.00144216
0.00773429	2010-11-19 06:00:00	0.139486	0.136228	-0.0032579	0.00773429	0.0229224	-0.00244841	0.00767818	-0.0229629	-0.0226924	0.00715015	0.0522765	-0.0027772	0.0637369	0.0322822	0.0292283	0.0156704	-0.022209	0.000530742	-0.0300946	0.00277685	0	0	-0.00306109	0.00048672	0.0032579
0.00773429	2010-11-19 06:30:00	0.13807	0.13645	-0.00162023	0.00773429	0.0233171	-0.00244483	0.00763799	-0.0230239	-0.0227629	0.00724422	0.0530625	-0.00279922	0.0633416	0.031836	0.0287699	0.0155065	-0.0226102	0.000540138	-0.0305592	0.00276877	0	0	-0.00203071	0.000921334	0.00162023
0.00773429	2010-11-19 07:00:00	0.135238	0.134432	-0.000805842	0.00773429	0.0229224	-0.00243603	0.00763151	-0.0229958	-0.0228959	0.0073512	0.0538392	-0.00282107	0.0614716	0.031349	0.0282823	0.0152762	-0.0228568	0.000549088	-0.0310264	0.00275987	0	0	-0.000967961	0.00126501	0.000805842
0.00773429	2010-11-19 07:30:00	0.13453	0.134268	-0.000261938	0.00773429	0.0231362	-0.00244018	0.00763573	-0.0229674	-0.0231102	0.00746216	0.0546029	-0.00284265	0.0610763	0.0308121	0.0277904	0.0150398	-0.0230151	0.00055763	-0.0315029	0.00275088	0	0	7.10541e-05	0.00147647	0.000261938
0.00773429	2010-11-19 08:00:00	0.132405	0.132861	0.000455391	0.00773429	0.0228544	-0.00244111	0.00765952	-0.0229571	-0.0233211	0.00758102	0.0553752	-0.00286383	0.0597846	0.0302878	0.0274736	0.0148541	-0.0230522	0.000566173	-0.0319738	0.00274112	0	0	0.00103361	0.00152441	-0.000455391
0.00773429	2010-11-19 08:30:00	0.131697	0.131806	0.000108909	0.00773429	0.0230483	-0.0024774	0.0077797	-0.0229401	-0.0236079	0.00770317	0.0561587	-0.00288487	0.0584159	0.0297678	0.0272777	0.0147019	-0.0229875	0.000574729	-0.0324512	0.00273004	0	0	0.0018735	0.0013898	-0.000108909
0.00773429	2010-11-19 09:00:00	0.133113	0.131898	-0.00121511	0.00773429	0.0228444	-0.00254748	0.00798918	-0.0230912	-0.0240076	0.00782262	0.0569296	-0.00290592	0.0584929	0.0294873	0.0273671	0.0146743	-0.0228819	0.000583299	-0.0329309	0.00271736	0	0	0.00255374	0.0010673	0.00121511
0.00773429	2010-11-19 09:30:00	0.133822	0.133019	-0.000802047	0.00773429	0.0230733	-0.00264006	0.00822342	-0.023463	-0.0244636	0.00794718	0.0577323	-0.00292689	0.0588882	0.0293804	0.0279775	0.0148124	-0.0227481	0.000592184	-0.0334181	0.00270386	0	0	0.00304862	0.000565652	0.000802047
0.00773429	2010-11-19 10:00:00	0.13453	0.134127	-0.000402549	0.00773429	0.0228745	-0.00273244	0.00854354	-0.0238694	-0.0250266	0.00806664	0.0585279	-0.00294756	0.0593604	0.0296987	0.0287881	0.0150623	-0.0226044	0.000601499	-0.0338915	0.00268907	0	0	0.0033449	-9.29253e-05	0.000402549
0.00773429	2010-11-19 10:30:00	0.138778	0.138652	-0.000126337	0.00773429	0.0239508	-0.00283714	0.00888064	-0.024486	-0.025646	0.00818851	0.0593473	-0.00296849	0.0616257	0.0305208	0.029882	0.0154704	-0.0225155	0.000610639	-0.0343478	0.00267335	0	0	0.00344236	-0.000874237	0.000126337
0.00773429	2010-11-19 11:00:00	0.145858	0.144886	-0.000972564	0.00773429	0.0252709	-0.00294836	0.0092037	-0.0252883	-0.02628	0.00831018	0.0601427	-0.00298919	0.0651056	0.0316895	0.0313323	0.01604	-0.0225332	0.000620176	-0.0348008	0.00265736	0	0	0.00335334	-0.00173442	0.000972564
0.00773429	2010-11-19 11:30:00	0.147982	0.148324	0.000341984	0.00773429	0.0256557	-0.00307348	0.00957785	-0.0262237	-0.0269546	0.0084372	0.0609074	-0.00300963	0.0668696	0.0330275	0.0327326	0.0167163	-0.0225765	0.000630334	-0.0352464	0.00264121	0	0	0.00310162	-0.00262281	-0.000341984
0.00773429	2010-11-19 12:00:00	0.155063	0.154269	-0.000794485	0.00773429	0.0265481	-0.00316927	0.00988045	-0.0272361	-0.0276233	0.00855689	0.0616701	-0.0030294	0.0705037	0.0345511	0.0343205	0.0174952	-0.0227441	0.000640331	-0.0356901	0.00262483	0	0	0.00272056	-0.00348524	0.000794485
0.00773429	2010-11-19 12:30:00	0.16356	0.161517	-0.00204274	0.00773429	0.0282909	-0.00324546	0.0101171	-0.028165	-0.0282997	0.00867981	0.0624235	-0.00304927	0.0744849	0.0362194	0.0360064	0.0182774	-0.0230591	0.000650708	-0.0361409	0.00260849	0	0	0.00225068	-0.00426745	0.00204274
0.00773429	2010-11-19 13:00:00	0.166392	0.166609	0.000216777	0.00773429	0.0288766	-0.00329365	0.0102768	-0.0290131	-0.0289553	0.00880979	0.0631699	-0.00306895	0.0777238	0.0380937	0.0372818	0.0189916	-0.0234926	0.000660945	-0.0365978	0.00259238	0	0	0.00173684	-0.00491845	-0.000216777
0.00773429	2010-11-19 13:30:00	0.17064	0.172379	0.00173936	0.00773429	0.0301768	-0.00331607	0.0103704	-0.0298048	-0.0295657	0.00894032	0.0639364	-0.00308851	0.0810976	0.0397614	0.0384781	0.0196942	-0.0240634	0.000670808	-0.0370512	0.00257737	0	0	0.00122516	-0.00539362	-0.00173936
0.00773429	2010-11-19 14:00:00	0.177721	0.17606	-0.00166023	0.00773429	0.0308533	-0.00333725	0.010434	-0.0303823	-0.0300869	0.00907599	0.0647219	-0.0031076	0.083498	0.0410988	0.0392263	0.0202524	-0.0247418	0.000680584	-0.0375257	0.00256389	0	0	0.000759953	-0.0056574	0.00166023
0.00773429	2010-11-19 14:30:00	0.181969	0.177936	-0.00403287	0.00773429	0.0309663	-0.00335061	0.0104976	-0.0308415	-0.0306216	0.00920492	0.0655124	-0.00312677	0.0849438	0.0421882	0.0396932	0.0206879	-0.0254808	0.000690118	-0.038007	0.00255051	0	0	0.000380737	-0.00568541	0.00403287
0.00773429	2010-11-19 15:00:00	0.181261	0.179191	-0.00207006	0.00773429	0.0314619	-0.00338428	0.0105822	-0.0311648	-0.0310582	0.0093317	0.0663411	-0.00314711	0.0856862	0.0427125	0.0400037	0.0209865	-0.0262906	0.000699298	-0.0384955	0.00253836	0	0	0.00011959	-0.00546587	0.00207006
0.00773429	2010-11-19 15:30:00	0.181969	0.180288	-0.00168094	0.00773429	0.031351	-0.00340501	0.0106409	-0.0314315	-0.0314446	0.00946145	0.0671836	-0.00316748	0.0867368	0.0432115	0.0400954	0.0211698	-0.027107	0.000708372	-0.0389759	0.00252763	0	0	-1.02055e-06	-0.00500037	0.00168094
0.00773429	2010-11-19 16:00:00	0.185509	0.180089	-0.00542008	0.00773429	0.0314919	-0.00343741	0.0107576	-0.0316301	-0.0317437	0.00958913	0.0680386	-0.0031878	0.0862645	0.0432776	0.0401018	0.0212413	-0.0279168	0.000717496	-0.0394537	0.00251797	0	0	3.02046e-05	-0.00430389	0.00542008
0.00773429	2010-11-19 16:30:00	0.186925	0.180713	-0.00621234	0.00773429	0.0317408	-0.0034653	0.0108572	-0.0318607	-0.0319287	0.00971704	0.0688732	-0.00320837	0.0862645	0.0434259	0.0399017	0.0212285	-0.0286854	0.000725726	-0.0399254	0.00250954	0	0	0.000212538	-0.00340406	0.00621234
0.00773429	2010-11-19 17:00:00	0.188341	0.181989	-0.00635276	0.00773429	0.0324123	-0.00350952	0.0109503	-0.0321463	-0.0320922	0.00984925	0.0696919	-0.00322868	0.0864766	0.0432854	0.0397142	0.0211788	-0.0293645	0.000734296	-0.0403935	0.00250254	0	0	0.000533143	-0.00233981	0.00635276
0.00773429	2010-11-19 17:30:00	0.181969	0.180615	-0.00135436	0.00773429	0.0320426	-0.00353836	0.0110376	-0.0324232	-0.0322077	0.00997716	0.0704944	-0.00324845	0.0848958	0.0430584	0.0394559	0.0210853	-0.0299356	0.00074288	-0.0408614	0.00249664	0	0	0.000967785	-0.00115928	0.00135436
0.00773429	2010-11-19 18:00:00	0.178429	0.18203	0.00360098	0.00773429	0.0327591	-0.00353334	0.0110243	-0.0326958	-0.0323244	0.0101016	0.0712835	-0.00326699	0.0850789	0.0427197	0.0391579	0.0209543	-0.0304352	0.000751709	-0.0413368	0.00249209	0	0	0.00148229	8.25809e-05	-0.00360098
0.00773429	2010-11-19 18:30:00	0.179845	0.182198	0.00235358	0.00773429	0.032983	-0.00351242	0.0110025	-0.0327983	-0.0324448	0.0102324	0.0720585	-0.00328435	0.0842884	0.0424927	0.038712	0.0207315	-0.0307798	0.000760344	-0.041827	0.00248776	0	0	0.00203473	0.00132706	-0.00235358
0.00773429	2010-11-19 19:00:00	0.178429	0.182506	0.004077	0.00773429	0.0335615	-0.00349031	0.0109519	-0.0329118	-0.0326093	0.0103552	0.0728458	-0.00330123	0.083527	0.0422074	0.0381431	0.0204875	-0.0310247	0.000768575	-0.042316	0.00248389	0	0	0.00257809	0.00251478	-0.004077
0.00773429	2010-11-19 19:30:00	0.181261	0.181529	0.00026836	0.00773429	0.0338383	-0.00348504	0.010903	-0.0329664	-0.0327793	0.010468	0.0736736	-0.00331745	0.0820521	0.0416045	0.0375492	0.0202654	-0.031118	0.000776996	-0.042804	0.00248151	0	0	0.00306348	0.00358906	-0.00026836
0.00773429	2010-11-19 20:00:00	0.177721	0.178937	0.00121641	0.00773429	0.0330209	-0.00348924	0.0109378	-0.0329111	-0.0330225	0.0105712	0.0744919	-0.003334	0.0801531	0.0408244	0.0370511	0.0200375	-0.0310515	0.000785538	-0.0432848	0.00248004	0	0	0.00344342	0.00449909	-0.00121641
0.00773429	2010-11-19 20:30:00	0.176305	0.178576	0.00227122	0.00773429	0.0327591	-0.00351372	0.011019	-0.0328735	-0.0333156	0.010662	0.0752958	-0.00334992	0.0798349	0.0401722	0.0368384	0.0198564	-0.0309391	0.000793864	-0.0437566	0.00247996	0	0	0.00367523	0.00520292	-0.00227122
0.00773429	2010-11-19 21:00:00	0.176305	0.17824	0.00193506	0.00773429	0.0326712	-0.00356496	0.0111595	-0.0329115	-0.0336193	0.0107493	0.0760778	-0.00336525	0.0790445	0.0398215	0.0369445	0.0197753	-0.0307365	0.000802679	-0.0442189	0.00248123	0	0	0.00372417	0.00566999	-0.00193506
0.00773429	2010-11-19 21:30:00	0.176305	0.178828	0.00252328	0.00773429	0.032792	-0.00364126	0.0113973	-0.033112	-0.03392	0.0108296	0.0768514	-0.00338043	0.0787553	0.0397392	0.0373925	0.0198487	-0.0305332	0.000811724	-0.0446697	0.0024832	0	0	0.0035661	0.00588307	-0.00252328
0.00773429	2010-11-19 22:00:00	0.177013	0.181323	0.00431005	0.00773429	0.032993	-0.00372826	0.0116486	-0.0335148	-0.0342302	0.0109121	0.0775973	-0.00339468	0.0801241	0.0399752	0.0381966	0.0201161	-0.0303381	0.000820213	-0.0451042	0.00248635	0	0	0.00318956	0.0058394	-0.00431005
0.00773429	2010-11-19 22:30:00	0.180553	0.185427	0.00487403	0.00773429	0.0334128	-0.00381593	0.0119044	-0.0340076	-0.0345768	0.0110013	0.078318	-0.00340869	0.0824664	0.0406898	0.0394406	0.0205403	-0.0302127	0.000829491	-0.0455284	0.00249159	0	0	0.00259705	0.005551	-0.00487403
0.00773429	2010-11-19 23:00:00	0.186925	0.189361	0.00243548	0.00773429	0.0340943	-0.0038871	0.012129	-0.0346309	-0.0349553	0.0110954	0.0790262	-0.00342195	0.0842594	0.0418092	0.0408889	0.0211145	-0.0301348	0.000839092	-0.0459467	0.00249793	0	0	0.00180535	0.00504399	-0.00243548
0.00773429	2010-11-19 23:30:00	0.194006	0.195981	0.00197543	0.00773429	0.0351127	-0.00393515	0.0122838	-0.0353065	-0.0353136	0.011182	0.07972	-0.00343407	0.0883947	0.0433617	0.042385	0.0217901	-0.0301974	0.000848258	-0.0463525	0.00250597	0	0	0.000844922	0.00435705	-0.00197543
0.00773429	2010-11-20	0.194714	0.201295	0.00658117	0.00773429	0.036091	-0.00396048	0.0123862	-0.03593	-0.0356966	0.011265	0.0803894	-0.00344478	0.0914795	0.0450342	0.0438876	0.0225165	-0.0303854	0.000857276	-0.0467407	0.00251484	0	0	-0.000241631	0.00353895	-0.00658117
0.00773429	2010-11-20 00:30:00	0.201794	0.206418	0.00462335	0.00773429	0.0368755	-0.00397618	0.0124276	-0.0364426	-0.0361639	0.0113478	0.0810522	-0.0034552	0.0950365	0.0467349	0.0451712	0.0232411	-0.0306834	0.00086579	-0.0471174	0.00252604	0	0	-0.00140198	0.00264535	-0.00462335
0.00773429	2010-11-20 01:00:00	0.208875	0.209642	0.00076754	0.00773429	0.0370364	-0.00397863	0.0124503	-0.0368573	-0.0365927	0.0114175	0.0816831	-0.0034644	0.097697	0.0482171	0.0463279	0.0239408	-0.0310632	0.000873925	-0.0474752	0.00253777	0	0	-0.00257719	0.0017351	-0.00076754
0.00773429	2010-11-20 01:30:00	0.211707	0.212632	0.000925377	0.00773429	0.0373432	-0.00398611	0.0124858	-0.037098	-0.0369605	0.0114767	0.0822982	-0.00347262	0.100174	0.0495298	0.0473282	0.0245459	-0.0315525	0.000882236	-0.0478091	0.00255173	0	0	-0.00370536	0.000866206	-0.000925377
0.00773429	2010-11-20 02:00:00	0.213831	0.21516	0.00132864	0.00773429	0.0372803	-0.00401724	0.0125948	-0.0372814	-0.0372788	0.0115275	0.0828832	-0.00347998	0.102729	0.0507021	0.0481722	0.0250852	-0.0321748	0.000890278	-0.04814	0.00256714	0	0	-0.0047255	9.18437e-05	-0.00132864
0.00773429	2010-11-20 02:30:00	0.214539	0.216585	0.00204576	0.00773429	0.0374211	-0.00406636	0.012694	-0.0375375	-0.0374967	0.0115762	0.0834371	-0.00348605	0.104021	0.0516804	0.0489953	0.0255877	-0.032877	0.000899025	-0.0484567	0.0025845	0	0	-0.00558146	-0.000543373	-0.00204576
0.00773429	2010-11-20 03:00:00	0.215955	0.218025	0.00206951	0.00773429	0.0372752	-0.00410392	0.0127941	-0.0377525	-0.0376412	0.0116243	0.0839836	-0.00349101	0.105418	0.0525266	0.0497435	0.0260156	-0.0336375	0.000908371	-0.0487465	0.00260557	0	0	-0.00622549	-0.00100651	-0.00206951
0.00773429	2010-11-20 03:30:00	0.218788	0.220326	0.00153848	0.00773429	0.037582	-0.00411348	0.0128711	-0.0379549	-0.0376917	0.0116679	0.0845187	-0.00349463	0.106999	0.0533649	0.0503124	0.0263646	-0.0344562	0.000917919	-0.0490259	0.00262972	0	0	-0.00662139	-0.00127862	-0.00153848
0.00773429	2010-11-20 04:00:00	0.220204	0.224058	0.0038544	0.00773429	0.0385325	-0.00410657	0.0128435	-0.0381447	-0.0376937	0.011706	0.0849827	-0.00349785	0.109371	0.0541738	0.0506751	0.0266178	-0.0353355	0.000927411	-0.049281	0.00265661	0	0	-0.0067468	-0.00135599	-0.0038544
0.00773429	2010-11-20 04:30:00	0.220912	0.224623	0.00371169	0.00773429	0.0387942	-0.00409433	0.0127968	-0.0383085	-0.0376539	0.0117416	0.085432	-0.00349981	0.109293	0.0547558	0.0507857	0.0267722	-0.0361787	0.000937218	-0.0495255	0.00268585	0	0	-0.00659468	-0.00125033	-0.00371169
0.00773429	2010-11-20 05:00:00	0.223036	0.225037	0.00200097	0.00773429	0.0387992	-0.00406213	0.0127008	-0.0384098	-0.0375685	0.0117683	0.0858305	-0.00350107	0.109689	0.0549371	0.0505274	0.0268176	-0.0369579	0.000946628	-0.049769	0.00271615	0	0	-0.00617371	-0.000987683	-0.00200097
0.00773429	2010-11-20 05:30:00	0.220912	0.225076	0.00416397	0.00773429	0.0386054	-0.00401684	0.0125714	-0.0383312	-0.0374692	0.011792	0.0862179	-0.00350144	0.109949	0.0548459	0.0500316	0.0267095	-0.0376539	0.000955618	-0.0499977	0.00274767	0	0	-0.00550767	-0.00060639	-0.00416397
0.00773429	2010-11-20 06:00:00	0.220912	0.222601	0.00168907	0.00773429	0.0384295	-0.00396848	0.0124293	-0.0380838	-0.0373226	0.0118155	0.0866011	-0.00350126	0.107713	0.0544615	0.0493044	0.02644	-0.0381777	0.000963724	-0.0502297	0.00278029	0	0	-0.00463389	-0.000154017	-0.00168907
0.00773429	2010-11-20 06:30:00	0.220204	0.220816	0.000612343	0.00773429	0.0383265	-0.00392376	0.012287	-0.0378059	-0.0371089	0.0118313	0.0869585	-0.00350073	0.106344	0.0538003	0.0483229	0.0260822	-0.0385721	0.000971356	-0.0504614	0.00281499	0	0	-0.00360076	0.00031635	-0.000612343
0.00773429	2010-11-20 07:00:00	0.216663	0.217423	0.000759786	0.00773429	0.0377029	-0.00388614	0.0121631	-0.0374714	-0.0368303	0.0118426	0.0873335	-0.00349853	0.103973	0.0527806	0.0473143	0.0256575	-0.0388108	0.000979002	-0.0506968	0.00285111	0	0	-0.0024646	0.000750238	-0.000759786
0.00773429	2010-11-20 07:30:00	0.212415	0.214292	0.00187674	0.00773429	0.0373232	-0.00384223	0.0120312	-0.0370786	-0.0366063	0.011849	0.0877105	-0.0034957	0.101601	0.0516534	0.0463745	0.025174	-0.0388993	0.000986457	-0.0509229	0.00288925	0	0	-0.00128605	0.00109599	-0.00187674
0.00773429	2010-11-20 08:00:00	0.208167	0.211453	0.00328591	0.00773429	0.0369284	-0.00380436	0.0119096	-0.0366549	-0.0364327	0.0118556	0.0880969	-0.00349232	0.099519	0.0505388	0.0454659	0.024694	-0.0388605	0.000993342	-0.0511498	0.00292892	0	0	-0.000126242	0.00130873	-0.00328591
0.00773429	2010-11-20 08:30:00	0.206043	0.209052	0.00300962	0.00773429	0.0363978	-0.00376993	0.0118332	-0.0362582	-0.0362894	0.0118658	0.0884638	-0.00348852	0.097832	0.0495809	0.0447156	0.0242401	-0.0387079	0.000999833	-0.051378	0.00297021	0	0	0.000956978	0.00135379	-0.00300962
0.00773429	2010-11-20 09:00:00	0.20321	0.206656	0.00344593	0.00773429	0.0362948	-0.00377086	0.0118314	-0.035948	-0.0361849	0.0118793	0.0888347	-0.00348449	0.0957789	0.0486687	0.0440821	0.0238479	-0.0384562	0.00100576	-0.0515911	0.00301225	0	0	0.00191253	0.00120939	-0.00344593
0.00773429	2010-11-20 09:30:00	0.202502	0.204777	0.00227475	0.00773429	0.0356233	-0.00380332	0.0119084	-0.0357623	-0.0361572	0.011893	0.0892028	-0.00347994	0.0946703	0.0479174	0.043711	0.0235896	-0.0381238	0.00101094	-0.0517798	0.00305548	0	0	0.00269909	0.000868235	-0.00227475
0.00773429	2010-11-20 10:00:00	0.201086	0.203569	0.00248236	0.00773429	0.0353065	-0.0038567	0.0120547	-0.0357431	-0.0361848	0.0119082	0.089539	-0.00347533	0.0937737	0.047249	0.0437254	0.0234634	-0.0377039	0.00101565	-0.0519639	0.0031011	0	0	0.00328732	0.000338184	-0.00248236
0.00773429	2010-11-20 10:30:00	0.201794	0.203506	0.00171169	0.00773429	0.0351806	-0.00390608	0.0121964	-0.0358338	-0.0362783	0.0119215	0.0898393	-0.00347057	0.0934556	0.0470718	0.0440567	0.0234537	-0.0372251	0.00101987	-0.0521605	0.00314765	0	0	0.00366139	-0.000358274	-0.00171169
0.00773429	2010-11-20 11:00:00	0.203919	0.205972	0.00205343	0.00773429	0.0357212	-0.00394646	0.0123357	-0.0360334	-0.0364304	0.0119276	0.09013	-0.00346587	0.0947473	0.0472664	0.0446859	0.0235901	-0.0367858	0.00102302	-0.0523557	0.00319413	0	0	0.00381947	-0.00118553	-0.00205343
0.00773429	2010-11-20 11:30:00	0.206043	0.209296	0.0032531	0.00773429	0.0364078	-0.00397875	0.0124479	-0.0363612	-0.0365983	0.0119389	0.0904566	-0.00345965	0.0965113	0.0479066	0.0454486	0.0238493	-0.0364044	0.00102565	-0.0525466	0.00324162	0	0	0.00377338	-0.00209723	-0.0032531
0.00773429	2010-11-20 12:00:00	0.210291	0.211783	0.00149189	0.00773429	0.0368125	-0.00401561	0.0125604	-0.0367528	-0.0368241	0.0119508	0.0907964	-0.00345222	0.097803	0.0486747	0.0462696	0.0241995	-0.0360669	0.00102796	-0.0527333	0.00329064	0	0	0.00354744	-0.00303943	-0.00149189
0.00773429	2010-11-20 12:30:00	0.213123	0.214818	0.00169463	0.00773429	0.0371673	-0.00405255	0.0126745	-0.0371657	-0.0370962	0.0119629	0.0911241	-0.00344406	0.0997792	0.0495707	0.047101	0.0246213	-0.0358384	0.00102967	-0.0529152	0.00334277	0	0	0.0031764	-0.00395405	-0.00169463
0.00773429	2010-11-20 13:00:00	0.214539	0.218131	0.00359163	0.00773429	0.03765	-0.00408094	0.0127432	-0.0375233	-0.03742	0.0119827	0.0914529	-0.0034353	0.102044	0.0504625	0.047943	0.0250442	-0.0357315	0.00103141	-0.0530851	0.00339811	0	0	0.00270295	-0.00478271	-0.00359163
0.00773429	2010-11-20 13:30:00	0.219496	0.219792	0.000296312	0.00773429	0.0375971	-0.00409721	0.0128161	-0.0378025	-0.0377337	0.0120012	0.0917875	-0.00342596	0.10323	0.0513915	0.0486432	0.0254278	-0.0357298	0.0010327	-0.0532378	0.00345322	0	0	0.00217458	-0.00547043	-0.000296312
0.00773429	2010-11-20 14:00:00	0.218788	0.223141	0.00435314	0.00773429	0.0381427	-0.00411052	0.0128722	-0.0380424	-0.0380016	0.0120245	0.0921011	-0.00341638	0.105601	0.0522665	0.0492122	0.0257767	-0.0358657	0.00103358	-0.0533683	0.00350903	0	0	0.00164036	-0.00596901	-0.00435314
0.00773429	2010-11-20 14:30:00	0.220912	0.224528	0.00361674	0.00773429	0.0384395	-0.0041374	0.0129443	-0.0383003	-0.0382532	0.0120521	0.0923731	-0.00340673	0.106498	0.0529848	0.0495936	0.0260628	-0.0360877	0.0010341	-0.0534778	0.00356774	0	0	0.00114758	-0.00624007	-0.00361674
0.00773429	2010-11-20 15:00:00	0.22162	0.225105	0.00348519	0.00773429	0.0384295	-0.00416887	0.0130331	-0.0385608	-0.0384716	0.0120887	0.0926007	-0.00339583	0.106999	0.0534922	0.0498416	0.0262889	-0.0363683	0.00103395	-0.053581	0.00362791	0	0	0.000738566	-0.00625733	-0.00348519
0.00773429	2010-11-20 15:30:00	0.224452	0.225873	0.00142072	0.00773429	0.0386683	-0.00419255	0.0130969	-0.0387915	-0.0386427	0.0121294	0.0928027	-0.00338445	0.1075	0.0537565	0.0499958	0.0264468	-0.036728	0.00103331	-0.0536828	0.00369056	0	0	0.000447878	-0.00600819	-0.00142072
0.00773429	2010-11-20 16:00:00	0.224452	0.226866	0.0024143	0.00773429	0.0388393	-0.00420725	0.0131683	-0.0389505	-0.038772	0.0121719	0.0929898	-0.00337265	0.108079	0.0539835	0.0500105	0.0265015	-0.0371285	0.00103246	-0.053774	0.00375544	0	0	0.00029999	-0.00549454	-0.0024143
0.00773429	2010-11-20 16:30:00	0.22516	0.227527	0.00236729	0.00773429	0.039224	-0.00422264	0.0131964	-0.0391495	-0.0388794	0.0122228	0.0931712	-0.00336032	0.108185	0.054103	0.0498459	0.0264848	-0.0375627	0.0010314	-0.0538924	0.00382055	0	0	0.000307643	-0.00473268	-0.00236729
0.00773429	2010-11-20 17:00:00	0.225868	0.227531	0.00166265	0.00773429	0.0395208	-0.00422013	0.0131795	-0.039346	-0.0389634	0.0122789	0.0933399	-0.00334702	0.107607	0.054082	0.0496043	0.0264177	-0.0379608	0.0010302	-0.054032	0.00388763	0	0	0.000470959	-0.0037525	-0.00166265
0.00773429	2010-11-20 17:30:00	0.22516	0.226715	0.00155543	0.00773429	0.0395837	-0.00420595	0.013158	-0.0394391	-0.0390368	0.0123339	0.0935647	-0.00333336	0.106633	0.0537517	0.0490459	0.0262324	-0.0382993	0.00102908	-0.054173	0.00395463	0	0	0.000777357	-0.00259586	-0.00155543
0.00773429	2010-11-20 18:00:00	0.223036	0.226647	0.00361141	0.00773429	0.0396967	-0.00418257	0.0131181	-0.0394539	-0.0390939	0.0123783	0.0938411	-0.00331919	0.106209	0.0534046	0.0483103	0.0259542	-0.0385646	0.00102771	-0.0543237	0.00402297	0	0	0.00120231	-0.00131437	-0.00361141
0.00773429	2010-11-20 18:30:00	0.222328	0.225326	0.00299822	0.00773429	0.0400314	-0.00418426	0.0131001	-0.0394359	-0.039151	0.0124209	0.0941187	-0.00330415	0.104474	0.0526983	0.0475497	0.0256225	-0.0387454	0.0010266	-0.0544657	0.00409204	0	0	0.00171088	3.33563e-05	-0.00299822
0.00773429	2010-11-20 19:00:00	0.21808	0.222277	0.00419711	0.00773429	0.0395008	-0.00419224	0.0131014	-0.0394251	-0.0391913	0.0124611	0.0944083	-0.00328854	0.10189	0.0518558	0.0467057	0.0252711	-0.0387879	0.00102599	-0.0546015	0.00416359	0	0	0.00225997	0.00138486	-0.00419711
0.00773429	2010-11-20 19:30:00	0.218788	0.220472	0.00168411	0.00773429	0.0392819	-0.00419055	0.0131082	-0.0394093	-0.039208	0.0125051	0.0946723	-0.00327277	0.100203	0.0507826	0.0460493	0.0249279	-0.0387277	0.00102569	-0.0547255	0.00423651	0	0	0.00280116	0.00267723	-0.00168411
0.00773429	2010-11-20 20:00:00	0.219496	0.21993	0.00043449	0.00773429	0.039229	-0.00418973	0.013114	-0.0392919	-0.0391963	0.0125447	0.094895	-0.00325742	0.0992008	0.0500313	0.0455033	0.0245511	-0.0385802	0.00102564	-0.054828	0.00431013	0	0	0.0032839	0.00385051	-0.00043449
0.00773429	2010-11-20 20:30:00	0.21808	0.219474	0.0013941	0.00773429	0.0395158	-0.00419286	0.0131302	-0.039282	-0.0392244	0.0125853	0.0951024	-0.00324206	0.097832	0.0494452	0.0451406	0.0242657	-0.0383472	0.00102602	-0.0549111	0.00438562	0	0	0.00365906	0.00485108	-0.0013941
0.00773429	2010-11-20 21:00:00	0.214539	0.219175	0.00463552	0.00773429	0.0395737	-0.00420913	0.0131487	-0.0393434	-0.0392422	0.0126422	0.0952619	-0.00322666	0.0970416	0.0489167	0.044855	0.0240731	-0.0380677	0.00102693	-0.0549907	0.00446351	0	0	0.00388229	0.0056346	-0.00463552
0.00773429	2010-11-20 21:30:00	0.215247	0.218259	0.0030122	0.00773429	0.039214	-0.00420637	0.0131636	-0.0394097	-0.0393217	0.0126999	0.0953743	-0.00321076	0.096039	0.0485371	0.0448175	0.0239809	-0.037738	0.00102836	-0.0550704	0.00454154	0	0	0.00391729	0.00616865	-0.0030122
0.00773429	2010-11-20 22:00:00	0.214539	0.219325	0.00478575	0.00773429	0.0396517	-0.00421466	0.0132023	-0.039394	-0.0394317	0.0127602	0.0954809	-0.00319471	0.0962511	0.0483228	0.0449653	0.0239441	-0.0374128	0.00102978	-0.0551607	0.00461812	0	0	0.00373863	0.00643456	-0.00478575
0.00773429	2010-11-20 22:30:00	0.218788	0.220331	0.00154368	0.00773429	0.0396767	-0.00423023	0.0132558	-0.0394516	-0.0396002	0.0128217	0.0955944	-0.00317902	0.0967234	0.0484717	0.0453174	0.0240244	-0.037078	0.00103102	-0.0552369	0.00469393	0	0	0.00333382	0.00642863	-0.00154368
0.00773429	2010-11-20 23:00:00	0.216663	0.221533	0.00486976	0.00773429	0.0397396	-0.00427061	0.0133447	-0.0396071	-0.0398713	0.0128787	0.095736	-0.0031631	0.0976199	0.0486825	0.0459029	0.02423	-0.0367718	0.00103235	-0.0553204	0.00476946	0	0	0.00270472	0.00616234	-0.00486976
0.00773429	2010-11-20 23:30:00	0.222328	0.222376	4.79236e-05	0.00773429	0.0393019	-0.00430177	0.0134406	-0.0397823	-0.0401403	0.0129262	0.0958406	-0.00314659	0.0984874	0.0492194	0.0467155	0.0245606	-0.0365028	0.00103409	-0.055385	0.00484417	0	0	0.0018679	0.00566173	-4.79236e-05
0.00773429	2010-11-21	0.223744	0.225211	0.00146728	0.00773429	0.0399105	-0.00433347	0.0136004	-0.0399624	-0.040456	0.0129618	0.095965	-0.0031296	0.10028	0.0499052	0.0477699	0.0249692	-0.0363308	0.00103612	-0.0554483	0.004919	0	0	0.000854124	0.0049658	-0.00146728
0.00773429	2010-11-21 00:30:00	0.225868	0.228766	0.00289812	0.00773429	0.0401594	-0.00441203	0.0138215	-0.0402313	-0.04078	0.0129838	0.0960596	-0.00311252	0.103124	0.051012	0.0488242	0.0254673	-0.0362369	0.00103819	-0.0555108	0.00499467	0	0	-0.000293185	0.00412407	-0.00289812
0.00773429	2010-11-21 01:00:00	0.231533	0.232565	0.00103228	0.00773429	0.0406121	-0.00449243	0.0140105	-0.0407729	-0.0410852	0.0129925	0.096156	-0.00309541	0.105891	0.0522299	0.050337	0.0261343	-0.0363046	0.00104125	-0.0555677	0.00507148	0	0	-0.00152034	0.00319342	-0.00103228
0.00773429	2010-11-21 01:30:00	0.232949	0.234793	0.00184392	0.00773429	0.040753	-0.00456687	0.0142339	-0.0412638	-0.0413416	0.0129983	0.0962578	-0.00307865	0.107394	0.0534484	0.0518187	0.0268329	-0.0364872	0.00104538	-0.0556031	0.00514881	0	0	-0.00276655	0.00223434	-0.00184392
0.00773429	2010-11-21 02:00:00	0.236489	0.240673	0.00418401	0.00773429	0.0408681	-0.00459194	0.0143728	-0.0417637	-0.0415485	0.0130091	0.0963501	-0.00306151	0.112262	0.0551371	0.0532023	0.0275396	-0.0368346	0.00104992	-0.0556197	0.00522778	0	0	-0.00396758	0.00130693	-0.00418401
0.00773429	2010-11-21 02:30:00	0.24711	0.24758	0.000470078	0.00773429	0.0428877	-0.00460902	0.0143925	-0.0422321	-0.0416581	0.0130137	0.0964091	-0.00304402	0.116166	0.0568547	0.0546446	0.0282111	-0.0373359	0.00105519	-0.0556257	0.00530819	0	0	-0.00505974	0.000466813	-0.000470078
0.00773429	2010-11-21 03:00:00	0.252774	0.249682	-0.0030923	0.00773429	0.0428726	-0.00460609	0.0143797	-0.0426321	-0.0417019	0.0130066	0.0964251	-0.00302597	0.11767	0.0585386	0.0555241	0.0288104	-0.037923	0.00106097	-0.0556187	0.00538942	0	0	-0.00598396	-0.000238627	0.0030923
0.00773429	2010-11-21 03:30:00	0.259146	0.252493	-0.00665318	0.00773429	0.0431315	-0.00456334	0.0142485	-0.0429771	-0.0416703	0.0129957	0.0964311	-0.00300795	0.120225	0.0596406	0.0561077	0.0293358	-0.0386143	0.00106676	-0.055599	0.00547144	0	0	-0.00668947	-0.000773524	0.00665318
0.00773429	2010-11-21 04:00:00	0.255606	0.253976	-0.00163019	0.00773429	0.0433654	-0.0044837	0.0140234	-0.0428983	-0.0416324	0.0129751	0.0964204	-0.00298997	0.121622	0.0604579	0.056333	0.0295985	-0.0393503	0.00107227	-0.0555728	0.00555372	0	0	-0.00713714	-0.00111598	0.00163019
0.00773429	2010-11-21 04:30:00	0.25419	0.253979	-0.00021096	0.00773429	0.0433303	-0.00439671	0.0137915	-0.0425873	-0.0415253	0.0129518	0.0963996	-0.00297177	0.122124	0.0610104	0.0559705	0.0296254	-0.040108	0.00107717	-0.0555216	0.00563654	0	0	-0.00730197	-0.00125953	0.00021096
0.00773429	2010-11-21 05:00:00	0.252066	0.252041	-2.51607e-05	0.00773429	0.0430765	-0.00432108	0.0135644	-0.0422131	-0.041254	0.0129222	0.0963707	-0.00295319	0.121256	0.0609396	0.0552496	0.0295162	-0.0408181	0.0010815	-0.0554423	0.0057194	0	0	-0.00717472	-0.00121346	2.51607e-05
0.00773429	2010-11-21 05:30:00	0.245694	0.247995	0.00230177	0.00773429	0.0422769	-0.00428476	0.0134276	-0.0416915	-0.040891	0.0128878	0.0962897	-0.00293463	0.119097	0.0602496	0.0542807	0.0292328	-0.0414569	0.00108517	-0.0553459	0.00580287	0	0	-0.00676249	-0.00100197	-0.00230177
0.00773429	2010-11-21 06:00:00	0.242153	0.243188	0.00103451	0.00773429	0.0411277	-0.00424892	0.0132785	-0.0411812	-0.040472	0.0128495	0.0961407	-0.00291606	0.116514	0.0591884	0.0532803	0.0288542	-0.0419633	0.00108904	-0.0552241	0.00588743	0	0	-0.00608823	-0.000662248	-0.00103451
0.00773429	2010-11-21 06:30:00	0.237905	0.240268	0.0023633	0.00773429	0.0405341	-0.00420482	0.0131547	-0.0405737	-0.0400052	0.0128133	0.0959591	-0.00289751	0.114827	0.0580324	0.0523531	0.0283458	-0.0423638	0.00109331	-0.0550754	0.00597273	0	0	-0.00518924	-0.000241497	-0.0023633
0.00773429	2010-11-21 07:00:00	0.237905	0.236965	-0.000939642	0.00773429	0.0399206	-0.00415126	0.0129973	-0.0400273	-0.0394958	0.0127734	0.0957414	-0.00287855	0.112455	0.0570583	0.0513049	0.0277972	-0.0426093	0.00109667	-0.0549018	0.00605814	0	0	-0.00411473	0.000206735	0.000939642
0.00773429	2010-11-21 07:30:00	0.235781	0.236092	0.000311643	0.00773429	0.0401544	-0.00408649	0.0127902	-0.0395551	-0.0390044	0.0127288	0.0954585	-0.00285936	0.111559	0.056071	0.0503547	0.0272583	-0.0427503	0.00109985	-0.0547087	0.00614394	0	0	-0.00292262	0.000626742	-0.000311643
0.00773429	2010-11-21 08:00:00	0.230116	0.230809	0.000692499	0.00773429	0.0394028	-0.00403889	0.0126569	-0.0390981	-0.0385283	0.0126827	0.0951327	-0.00284052	0.107529	0.0549029	0.0491816	0.0267004	-0.0427316	0.00110221	-0.0544992	0.00623037	0	0	-0.00167587	0.000964985	-0.000692499
0.00773429	2010-11-21 08:30:00	0.230116	0.228903	-0.00121332	0.00773429	0.0388393	-0.00398788	0.012501	-0.0386759	-0.0381557	0.0126325	0.0947694	-0.00282212	0.106604	0.0538081	0.0480999	0.0261715	-0.0425017	0.00110415	-0.054269	0.00631546	0	0	-0.000438486	0.00117425	0.00121332
0.00773429	2010-11-21 09:00:00	0.224452	0.224583	0.000130955	0.00773429	0.0386133	-0.00396301	0.0123947	-0.0382141	-0.0378552	0.0125554	0.0943864	-0.00280341	0.102999	0.0524833	0.0472456	0.0256644	-0.0421042	0.00110565	-0.0540049	0.00640014	0	0	0.000728442	0.00121734	-0.000130955
0.00773429	2010-11-21 09:30:00	0.219496	0.221268	0.0017725	0.00773429	0.0377179	-0.00392985	0.0123088	-0.0377625	-0.0375888	0.012452	0.0939762	-0.00278498	0.100994	0.0514552	0.046414	0.025185	-0.0415914	0.00110658	-0.0537428	0.00648416	0	0	0.00177042	0.00106992	-0.0017725
0.00773429	2010-11-21 10:00:00	0.217371	0.219735	0.00236372	0.00773429	0.037562	-0.00391338	0.0122596	-0.0374121	-0.0373543	0.0123439	0.0934954	-0.00276692	0.100097	0.0504277	0.04587	0.0248032	-0.0409811	0.00110676	-0.0534695	0.00656699	0	0	0.00264275	0.00072253	-0.00236372
0.00773429	2010-11-21 10:30:00	0.215955	0.217687	0.00173191	0.00773429	0.0371673	-0.00390791	0.0122457	-0.0370916	-0.0370936	0.0122175	0.0930324	-0.00274893	0.0985164	0.0498373	0.0455115	0.024486	-0.0402972	0.0011065	-0.0531722	0.00664953	0	0	0.00331297	0.000181346	-0.00173191
0.00773429	2010-11-21 11:00:00	0.214539	0.216495	0.00195599	0.00773429	0.0372202	-0.00391928	0.0122565	-0.0369466	-0.036848	0.0120792	0.0925526	-0.00273129	0.0975429	0.04928	0.0453405	0.0243149	-0.0395851	0.00110579	-0.0528618	0.00673021	0	0	0.00376252	-0.000532108	-0.00195599
0.00773429	2010-11-21 11:30:00	0.212415	0.215203	0.00278785	0.00773429	0.0366266	-0.00393197	0.0122963	-0.0368492	-0.0365344	0.0119395	0.092032	-0.00271381	0.0969355	0.0489749	0.0453738	0.0242405	-0.0388931	0.00110448	-0.0525471	0.00680969	0	0	0.00398737	-0.00138238	-0.00278785
0.00773429	2010-11-21 12:00:00	0.213831	0.216098	0.00226632	0.00773429	0.0368655	-0.00392827	0.012267	-0.0368214	-0.0362623	0.0118006	0.091473	-0.00269687	0.097726	0.0488969	0.0456571	0.0242505	-0.0383047	0.00110231	-0.0522255	0.00688809	0	0	0.0039978	-0.00232249	-0.00226632
0.00773429	2010-11-21 12:30:00	0.213123	0.216775	0.00365139	0.00773429	0.0369434	-0.00389575	0.0121495	-0.0367486	-0.0359305	0.0116714	0.0909043	-0.00268041	0.0983043	0.0491407	0.0459718	0.0243105	-0.0377914	0.00109958	-0.0518932	0.00696467	0	0	0.00381716	-0.00329707	-0.00365139
0.00773429	2010-11-21 13:00:00	0.214539	0.217498	0.00295871	0.00773429	0.0369484	-0.00382272	0.011973	-0.0366029	-0.0355715	0.011541	0.0903285	-0.00266388	0.0990948	0.0495082	0.0461887	0.0243808	-0.0373603	0.00109593	-0.0515493	0.00704109	0	0	0.00347995	-0.00424608	-0.00295871
0.00773429	2010-11-21 13:30:00	0.215247	0.218564	0.0033165	0.00773429	0.0371773	-0.00374534	0.0117372	-0.0363381	-0.0351966	0.0114091	0.0897508	-0.00264738	0.10028	0.049892	0.0461595	0.0244194	-0.0370136	0.0010895	-0.0511818	0.00711682	0	0	0.00302907	-0.00510876	-0.0033165
0.00773429	2010-11-21 14:00:00	0.211707	0.217049	0.00534199	0.00773429	0.0366996	-0.00366023	0.0114626	-0.0359661	-0.03482	0.0112783	0.0891873	-0.00263102	0.0999913	0.0500649	0.0458929	0.0243859	-0.0367218	0.00108166	-0.0508067	0.00719108	0	0	0.00251277	-0.00582759	-0.00534199
0.00773429	2010-11-21 14:30:00	0.210999	0.21379	0.00279131	0.00773429	0.035968	-0.00358424	0.0112315	-0.0354174	-0.0344248	0.0111376	0.0885544	-0.00261508	0.0987285	0.0498499	0.0453325	0.0242438	-0.0364953	0.00107244	-0.0504192	0.00726412	0	0	0.00198122	-0.00635192	-0.00279131
0.00773429	2010-11-21 15:00:00	0.208167	0.210829	0.00266238	0.00773429	0.0349217	-0.00350881	0.0110142	-0.0347636	-0.0339249	0.0110022	0.0879264	-0.00259786	0.0981212	0.0493749	0.0445969	0.0239968	-0.0362777	0.00106134	-0.0500252	0.00733552	0	0	0.00148304	-0.00664123	-0.00266238
0.00773429	2010-11-21 15:30:00	0.205335	0.20747	0.00213509	0.00773429	0.0345169	-0.00345309	0.0108205	-0.0340581	-0.0334005	0.010862	0.0872998	-0.0025805	0.0965403	0.0486398	0.0437863	0.0236436	-0.0361207	0.00104911	-0.0496106	0.00740584	0	0	0.00106206	-0.00666752	-0.00213509
0.00773429	2010-11-21 16:00:00	0.201794	0.202726	0.000931366	0.00773429	0.0333527	-0.00341327	0.0106732	-0.0333916	-0.0328296	0.0107316	0.0866563	-0.0025636	0.094169	0.0477973	0.0428653	0.023223	-0.0359348	0.00103605	-0.0491928	0.00747545	0	0	0.00075436	-0.00641712	-0.000931366
0.00773429	2010-11-21 16:30:00	0.196838	0.199144	0.00230559	0.00773429	0.0327441	-0.00335267	0.0104787	-0.0328491	-0.0322033	0.0106023	0.0859869	-0.00254626	0.0922989	0.0468022	0.0419214	0.0227573	-0.0357318	0.0010227	-0.0487612	0.00754476	0	0	0.000585926	-0.00589142	-0.00230559
0.00773429	2010-11-21 17:00:00	0.19259	0.195988	0.00339869	0.00773429	0.0323444	-0.00329029	0.0103123	-0.0321959	-0.0315822	0.0104841	0.0853173	-0.0025292	0.0903228	0.0458113	0.040767	0.0221791	-0.0354995	0.00100934	-0.0482735	0.00761305	0	0	0.000570921	-0.00510683	-0.00339869
0.00773429	2010-11-21 17:30:00	0.189757	0.192554	0.00279645	0.00773429	0.0319546	-0.00322617	0.0101271	-0.0316478	-0.0310189	0.0103614	0.0846264	-0.00251245	0.0880575	0.0447747	0.0394812	0.0215642	-0.0352376	0.000995286	-0.0477778	0.00768094	0	0	0.000710767	-0.00409387	-0.00279645
0.00773429	2010-11-21 18:00:00	0.184093	0.188558	0.00446474	0.00773429	0.0318466	-0.00317284	0.00991548	-0.0311571	-0.0304747	0.010232	0.0837746	-0.0024963	0.0852139	0.0434367	0.0381247	0.0209231	-0.0348916	0.000981011	-0.0472788	0.00774808	0	0	0.000994043	-0.00289542	-0.00446474
0.00773429	2010-11-21 18:30:00	0.179137	0.182583	0.00344572	0.00773429	0.0306094	-0.00311306	0.00974815	-0.030605	-0.0299847	0.0101088	0.0828972	-0.00248124	0.0814448	0.0419174	0.0366535	0.020225	-0.0344196	0.000966178	-0.0467672	0.00781579	0	0	0.00139722	-0.00156439	-0.00344572
0.00773429	2010-11-21 19:00:00	0.177013	0.178811	0.0017985	0.00773429	0.0302547	-0.0030493	0.00957445	-0.030043	-0.0296164	0.00998364	0.0819999	-0.00246747	0.0789674	0.0403319	0.0351968	0.0194871	-0.0338492	0.000950805	-0.0462538	0.00788374	0	0	0.00188619	-0.000160836	-0.0017985
0.00773429	2010-11-21 19:30:00	0.172764	0.17484	0.00207593	0.00773429	0.029777	-0.00300678	0.00941331	-0.0294686	-0.029197	0.00985869	0.081078	-0.00245416	0.0759117	0.0388414	0.0339173	0.0187718	-0.0331622	0.000935688	-0.0457323	0.00795227	0	0	0.00241849	0.00125135	-0.00207593
0.00773429	2010-11-21 20:00:00	0.168516	0.17019	0.00167365	0.00773429	0.0291284	-0.00297461	0.00933924	-0.0289805	-0.0287763	0.00973167	0.0801451	-0.00244169	0.0721716	0.0372644	0.0327982	0.0181275	-0.0323548	0.000920494	-0.0452173	0.00802003	0	0	0.00294612	0.00260784	-0.00167365
0.00773429	2010-11-21 20:30:00	0.164976	0.167391	0.0024154	0.00773429	0.0285877	-0.00298075	0.00933334	-0.0286082	-0.0284078	0.00960574	0.0791974	-0.00242999	0.0700604	0.0358609	0.0318103	0.0175599	-0.0314864	0.000906056	-0.0447065	0.00808847	0	0	0.00341874	0.00384737	-0.0024154
0.00773429	2010-11-21 21:00:00	0.165684	0.165384	-0.000299561	0.00773429	0.0280721	-0.00296544	0.00924343	-0.0283507	-0.0280985	0.00947378	0.0782641	-0.00241997	0.0684795	0.0347877	0.0311706	0.0170535	-0.0306118	0.000891782	-0.0441974	0.00815511	0	0	0.0037871	0.00491504	0.000299561
0.00773429	2010-11-21 21:30:00	0.162143	0.163744	0.00160093	0.00773429	0.0281679	-0.00293687	0.00917319	-0.0280043	-0.0278564	0.00934617	0.0773341	-0.00240999	0.0665324	0.0339788	0.0305975	0.016622	-0.0297199	0.00087755	-0.0436845	0.00822069	0	0	0.0040065	0.00576528	-0.00160093
0.00773429	2010-11-21 22:00:00	0.161436	0.162721	0.00128581	0.00773429	0.0276974	-0.00289435	0.00911502	-0.0277197	-0.0276295	0.00922126	0.0764013	-0.00240123	0.0660022	0.0333224	0.0300368	0.0163037	-0.0288583	0.000863222	-0.0431624	0.00828487	0	0	0.00403997	0.00636439	-0.00128581
0.00773429	2010-11-21 22:30:00	0.160727	0.161892	0.00116429	0.00773429	0.0284518	-0.00287994	0.00903024	-0.0275797	-0.027455	0.00910367	0.0754652	-0.00239315	0.0648165	0.0327032	0.02972	0.016069	-0.0280198	0.00084922	-0.0426259	0.00834856	0	0	0.00386108	0.00669233	-0.00116429
0.00773429	2010-11-21 23:00:00	0.157895	0.159163	0.00126741	0.00773429	0.0274035	-0.00289483	0.00903938	-0.0274306	-0.0272343	0.00899771	0.0745274	-0.00238626	0.0634477	0.0322408	0.0296199	0.0159393	-0.0272046	0.000835313	-0.0420833	0.00841127	0	0	0.00345611	0.00674388	-0.00126741
0.00773429	2010-11-21 23:30:00	0.156479	0.158046	0.00156667	0.00773429	0.0268878	-0.0028981	0.00907632	-0.0273751	-0.0270241	0.00889163	0.0735912	-0.00238073	0.0632356	0.0318985	0.0297927	0.0159268	-0.0264366	0.000821882	-0.0415229	0.00847232	0	0	0.00282546	0.00652888	-0.00156667
0.00773429	2010-11-22	0.157187	0.1588	0.00161324	0.00773429	0.0272197	-0.00290332	0.00906255	-0.0272348	-0.0267879	0.00878356	0.0726664	-0.00237607	0.0638139	0.0319321	0.0302177	0.0159985	-0.025746	0.000808532	-0.0409779	0.00853357	0	0	0.00198416	0.00607161	-0.00161324
0.00773429	2010-11-22 00:30:00	0.160019	0.160038	1.8109e-05	0.00773429	0.0270058	-0.00286773	0.00893443	-0.0271329	-0.0265894	0.00867066	0.0717009	-0.00237309	0.0653948	0.0323699	0.0308866	0.0161838	-0.0252117	0.000795522	-0.0404285	0.00859338	0	0	0.000961404	0.00540932	-1.8109e-05
0.00773429	2010-11-22 01:00:00	0.160727	0.16088	0.000152931	0.00773429	0.0272046	-0.00281127	0.00879136	-0.0269683	-0.0263357	0.00855229	0.0707735	-0.00237155	0.0662913	0.0329813	0.0314723	0.0164134	-0.0247979	0.000782972	-0.0398737	0.00865229	0	0	-0.000200785	0.00458989	-0.000152931
0.00773429	2010-11-22 01:30:00	0.162143	0.16257	0.000426909	0.00773429	0.0271517	-0.00273584	0.00861333	-0.0267508	-0.0260433	0.00843939	0.0698505	-0.00237109	0.0683445	0.0337409	0.0320245	0.0167048	-0.0245129	0.000770563	-0.0393179	0.0087088	0	0	-0.00144985	0.00366885	-0.000426909
0.00773429	2010-11-22 02:00:00	0.16356	0.16378	0.000220336	0.00773429	0.0272876	-0.00269518	0.00844425	-0.0264445	-0.025799	0.00832601	0.0689108	-0.00237098	0.0700314	0.0343559	0.0326184	0.0170244	-0.0243712	0.000759388	-0.0387768	0.00876507	0	0	-0.00272568	0.00270581	-0.000220336
0.00773429	2010-11-22 02:30:00	0.162852	0.161451	-0.00140047	0.00773429	0.0259324	-0.00267307	0.00837222	-0.0261002	-0.0254822	0.00821642	0.0679717	-0.00237072	0.0696362	0.0349709	0.0331186	0.0173273	-0.0243283	0.000749367	-0.0382404	0.0088204	0	0	-0.00396422	0.00176059	0.00140047
0.00773429	2010-11-22 03:00:00	0.162852	0.162309	-0.000542416	0.00773429	0.0257715	-0.00264809	0.00826523	-0.0257603	-0.0250797	0.00811081	0.0670655	-0.00237132	0.07114	0.0354705	0.0336749	0.0176301	-0.0243831	0.000740529	-0.0377155	0.00887584	0	0	-0.00510135	0.000889277	0.000542416
0.00773429	2010-11-22 03:30:00	0.164976	0.163435	-0.0015407	0.00773429	0.0251829	-0.00260469	0.0081429	-0.0252888	-0.0246227	0.00800181	0.0661762	-0.00237316	0.0730101	0.0361107	0.0341209	0.0178406	-0.0245248	0.000732844	-0.0371983	0.00893063	0	0	-0.00607689	0.000140488	0.0015407
0.00773429	2010-11-22 04:00:00	0.165684	0.163826	-0.00185754	0.00773429	0.0251	-0.0025407	0.00794402	-0.0248501	-0.0241732	0.00788574	0.0653041	-0.00237569	0.0738005	0.0367341	0.0342899	0.0179784	-0.0247516	0.000725633	-0.0366773	0.00898444	0	0	-0.00683838	-0.000447893	0.00185754
0.00773429	2010-11-22 04:30:00	0.164976	0.164104	-0.000871723	0.00773429	0.025012	-0.00246005	0.00770536	-0.0244211	-0.0236776	0.00777592	0.0644514	-0.00237919	0.074697	0.0371298	0.0341337	0.0180232	-0.0250244	0.000718884	-0.0361609	0.00904127	0	0	-0.00734444	-0.000851279	0.000871723
0.00773429	2010-11-22 05:00:00	0.162143	0.161707	-0.000436403	0.00773429	0.0245193	-0.00238042	0.00748302	-0.0239358	-0.0231852	0.00765596	0.0635809	-0.00238395	0.0737235	0.037146	0.0335941	0.0179336	-0.025303	0.000712081	-0.0356598	0.00909983	0	0	-0.00756743	-0.00106	0.000436403
0.00773429	2010-11-22 05:30:00	0.161436	0.159102	-0.00233328	0.00773429	0.0239207	-0.00232036	0.0072934	-0.0233766	-0.0227118	0.00752785	0.062727	-0.00238911	0.072933	0.0367449	0.0328065	0.0176969	-0.0255908	0.000706093	-0.0351829	0.00915813	0	0	-0.00749521	-0.00107988	0.00233328
0.00773429	2010-11-22 06:00:00	0.155063	0.154432	-0.000631391	0.00773429	0.0231112	-0.00228361	0.00715339	-0.0228315	-0.0222311	0.00741545	0.0619025	-0.0023947	0.0703786	0.035948	0.0318605	0.0173449	-0.0258084	0.000700321	-0.0347227	0.00921821	0	0	-0.00713196	-0.00093165	0.000631391
0.00773429	2010-11-22 06:30:00	0.152231	0.150574	-0.00165705	0.00773429	0.0222008	-0.00224989	0.00702272	-0.022275	-0.0217607	0.00730991	0.061142	-0.00240075	0.0686916	0.0349691	0.0307519	0.016841	-0.0259381	0.000694766	-0.0342913	0.0092785	0	0	-0.00649785	-0.000649299	0.00165705
0.00773429	2010-11-22 07:00:00	0.147982	0.146021	-0.00196124	0.00773429	0.0215822	-0.00219445	0.00685401	-0.0217484	-0.0212503	0.00720594	0.0603979	-0.00240706	0.0660311	0.0338545	0.0294392	0.0162329	-0.0259531	0.000688899	-0.03388	0.0093389	0	0	-0.00562779	-0.000277387	0.00196124
0.00773429	2010-11-22 07:30:00	0.14515	0.142907	-0.00224325	0.00773429	0.0215822	-0.00212435	0.00667411	-0.0211587	-0.020743	0.0071082	0.0597032	-0.00241446	0.064055	0.032636	0.0280347	0.0155497	-0.0258785	0.000683153	-0.0334952	0.00939733	0	0	-0.00456911	0.000132433	0.00224325
0.00773429	2010-11-22 08:00:00	0.137362	0.136918	-0.000443539	0.00773429	0.0211874	-0.00207302	0.00651975	-0.0206782	-0.0203011	0.00701346	0.0590516	-0.00242162	0.0599197	0.0310836	0.026503	0.014854	-0.0256248	0.000676659	-0.0331262	0.00945277	0	0	-0.00337855	0.000525441	0.000443539
0.00773429	2010-11-22 08:30:00	0.133113	0.131981	-0.00113281	0.00773429	0.0207097	-0.00203163	0.00636029	-0.0202853	-0.0199306	0.00691482	0.058435	-0.00242882	0.056835	0.0294441	0.0251651	0.0141808	-0.025258	0.000669856	-0.0327706	0.00950717	0	0	-0.00211862	0.00084813	0.00113281
0.00773429	2010-11-22 09:00:00	0.126741	0.126425	-0.000316416	0.00773429	0.0199781	-0.00200174	0.00626637	-0.0198361	-0.0196849	0.00681923	0.0578472	-0.0024359	0.0532009	0.0277271	0.0240689	0.0135208	-0.0247621	0.000663253	-0.0324397	0.00955993	0	0	-0.000853635	0.0010524	0.000316416
0.00773429	2010-11-22 09:30:00	0.123909	0.123356	-0.000553235	0.00773429	0.0192587	-0.0019714	0.00620644	-0.0193796	-0.0195263	0.00674203	0.0572655	-0.00244293	0.0514849	0.0264846	0.0231436	0.0129111	-0.0241631	0.000656096	-0.0321148	0.00961272	0	0	0.000354224	0.00109934	0.000553235
0.00773429	2010-11-22 10:00:00	0.121785	0.121532	-0.000252696	0.00773429	0.0192537	-0.00197213	0.00619427	-0.0190149	-0.0193913	0.00666952	0.0567295	-0.00244944	0.0500101	0.0253826	0.0225121	0.0124417	-0.023483	0.000648953	-0.0318088	0.00966372	0	0	0.00144873	0.000962345	0.000252696
0.00773429	2010-11-22 10:30:00	0.118953	0.118798	-0.000154843	0.00773429	0.0186201	-0.00200346	0.00627769	-0.0188151	-0.019268	0.00660028	0.0561962	-0.00245577	0.0479279	0.0246229	0.0221119	0.012116	-0.0227116	0.000642299	-0.0315229	0.00971282	0	0	0.0023829	0.000629272	0.000154843
0.00773429	2010-11-22 11:00:00	0.117536	0.117493	-4.34876e-05	0.00773429	0.0183913	-0.00205157	0.00640935	-0.0188415	-0.0191699	0.00653162	0.055691	-0.00246095	0.0468484	0.0239215	0.0220617	0.0119691	-0.0219072	0.000635957	-0.0312571	0.00976192	0	0	0.00312161	0.000103537	4.34876e-05
0.00773429	2010-11-22 11:30:00	0.118244	0.118271	2.6176e-05	0.00773429	0.0184113	-0.0020904	0.00650721	-0.0189339	-0.0191382	0.00647053	0.0552306	-0.00246542	0.0472146	0.0236866	0.0223512	0.0119415	-0.0211328	0.000629683	-0.0310011	0.00980737	0	0	0.00364337	-0.000595949	-2.6176e-05
0.00773429	2010-11-22 12:00:00	0.119661	0.120101	0.00044063	0.00773429	0.018806	-0.00210749	0.00657392	-0.0190584	-0.0191796	0.00641996	0.0548015	-0.00247062	0.048005	0.0238482	0.0228993	0.0120189	-0.0204241	0.000623503	-0.0307456	0.00985104	0	0	0.00394118	-0.00143598	-0.00044063
0.00773429	2010-11-22 12:30:00	0.122493	0.122661	0.000167985	0.00773429	0.0192787	-0.00210517	0.0065862	-0.0192705	-0.019226	0.00637583	0.0544221	-0.00247545	0.0494798	0.0244181	0.0234265	0.0121875	-0.0198247	0.000617173	-0.0305079	0.00989309	0	0	0.00402243	-0.00237126	-0.000167985
0.00773429	2010-11-22 13:00:00	0.125325	0.125055	-0.000269836	0.00773429	0.0197465	-0.00210171	0.00658423	-0.0194696	-0.0192924	0.00634503	0.0540397	-0.00247969	0.0510607	0.0250745	0.0239037	0.012416	-0.0193303	0.000610286	-0.0302781	0.00993172	0	0	0.00390779	-0.0033475	0.000269836
0.00773429	2010-11-22 13:30:00	0.125325	0.12574	0.000415162	0.00773429	0.0198623	-0.00210523	0.00659042	-0.0196552	-0.0194305	0.00631653	0.053702	-0.00248344	0.0516681	0.0256606	0.0243143	0.0126681	-0.0189274	0.000603497	-0.0300681	0.00996539	0	0	0.00362939	-0.00430507	-0.000415162
0.00773429	2010-11-22 14:00:00	0.125325	0.12609	0.000765521	0.00773429	0.0198044	-0.00211107	0.00659268	-0.0197559	-0.0195862	0.00629337	0.0533517	-0.00248698	0.0524585	0.0260816	0.024679	0.0129092	-0.0186304	0.000596719	-0.0298832	0.00999759	0	0	0.0032282	-0.005183	-0.000765521
0.00773429	2010-11-22 14:30:00	0.125325	0.126185	0.000859768	0.00773429	0.0196435	-0.00211132	0.00661607	-0.0197892	-0.0197109	0.00627649	0.053049	-0.00248998	0.0531429	0.0264533	0.0249999	0.0131099	-0.0184717	0.000589493	-0.0297116	0.0100266	0	0	0.00275099	-0.00592301	-0.000859768
0.00773429	2010-11-22 15:00:00	0.127449	0.127258	-0.000191301	0.00773429	0.0198144	-0.00212161	0.006642	-0.0197707	-0.0198026	0.00626428	0.0528123	-0.00249284	0.0543286	0.0268743	0.0252917	0.0132564	-0.0184295	0.000581968	-0.0295506	0.0100519	0	0	0.00224693	-0.00647332	0.000191301
0.00773429	2010-11-22 15:30:00	0.126741	0.127179	0.000437521	0.00773429	0.0197994	-0.00213574	0.00668642	-0.0198463	-0.0198081	0.00626342	0.0525859	-0.0024971	0.0545407	0.0272377	0.0254959	0.0133989	-0.0185004	0.000573982	-0.0293979	0.0100752	0	0	0.00176421	-0.00679198	-0.000437521
0.00773429	2010-11-22 16:00:00	0.126033	0.127741	0.00170846	0.00773429	0.0199453	-0.00215334	0.00671825	-0.0199332	-0.019796	0.00627839	0.0523778	-0.00250156	0.0552251	0.0274851	0.0255855	0.0135021	-0.0186233	0.000566254	-0.0292618	0.0100953	0	0	0.0013467	-0.00684946	-0.00170846
0.00773429	2010-11-22 16:30:00	0.126033	0.126989	0.000955585	0.00773429	0.0197414	-0.00215799	0.00673494	-0.0200089	-0.019831	0.00629648	0.0521791	-0.00250602	0.0549359	0.0276256	0.0255731	0.0135372	-0.0187994	0.000558676	-0.0291377	0.0101122	0	0	0.00103109	-0.00663048	-0.000955585
0.00773429	2010-11-22 17:00:00	0.128157	0.128029	-0.000128095	0.00773429	0.0201941	-0.00214048	0.00668631	-0.0200634	-0.0198519	0.00632283	0.0520144	-0.00250997	0.0557264	0.0277121	0.0254065	0.0134944	-0.0190371	0.000551263	-0.0290468	0.0101265	0	0	0.000844444	-0.00613489	0.000128095
0.00773429	2010-11-22 17:30:00	0.127449	0.127202	-0.000247242	0.00773429	0.0202091	-0.00212043	0.00665232	-0.0200319	-0.0199143	0.0063624	0.0518522	-0.00251366	0.0552251	0.0276334	0.0249315	0.013342	-0.0192847	0.000544281	-0.0289831	0.0101384	0	0	0.000802474	-0.00537764	0.000247242
0.00773429	2010-11-22 18:00:00	0.126033	0.12555	-0.000482529	0.00773429	0.0202571	-0.00211521	0.00664642	-0.0200449	-0.0199619	0.00640837	0.0517539	-0.00251775	0.0538563	0.027344	0.0242647	0.0131227	-0.0194747	0.000537084	-0.0289283	0.0101476	0	0	0.00090858	-0.00438784	0.000482529
0.00773429	2010-11-22 18:30:00	0.123909	0.1241	0.000191291	0.00773429	0.0204709	-0.00212494	0.00664073	-0.0200591	-0.0200357	0.00645917	0.0517342	-0.00252193	0.0525936	0.0266623	0.0235541	0.0128549	-0.0196038	0.00053043	-0.0288908	0.0101549	0	0	0.00115367	-0.00320707	-0.000191291
0.00773429	2010-11-22 19:00:00	0.121785	0.120518	-0.00126663	0.00773429	0.0197114	-0.00214654	0.0067215	-0.0200297	-0.0201506	0.0065079	0.0517435	-0.00252654	0.0500101	0.025812	0.0227747	0.0125156	-0.0196072	0.000524416	-0.0288668	0.0101602	0	0	0.0015168	-0.00188701	0.00126663
0.00773429	2010-11-22 19:30:00	0.121077	0.119675	-0.00140165	0.00773429	0.0197414	-0.00216276	0.00676718	-0.0200546	-0.0202751	0.00655659	0.0517611	-0.0025314	0.0491136	0.0249532	0.0221432	0.0121678	-0.0195421	0.000519434	-0.0288602	0.010163	0	0	0.00196661	-0.00048648	0.00140165
0.00773429	2010-11-22 20:00:00	0.119661	0.119026	-0.000634827	0.00773429	0.0201891	-0.00218523	0.00683115	-0.0200836	-0.0204156	0.00660458	0.0518053	-0.00253578	0.0476388	0.0242349	0.0216119	0.0118164	-0.0194185	0.000515376	-0.0288778	0.0101652	0	0	0.00246337	0.000931718	0.000634827
0.00773429	2010-11-22 20:30:00	0.117536	0.117638	0.000101142	0.00773429	0.0199653	-0.00221419	0.00693589	-0.0202237	-0.0205874	0.00666154	0.0518665	-0.00254017	0.0460579	0.0236116	0.0210721	0.0115131	-0.0192319	0.000512131	-0.0289248	0.0101634	0	0	0.00296166	0.00230424	-0.000101142
0.00773429	2010-11-22 21:00:00	0.120369	0.117944	-0.00242441	0.00773429	0.0203071	-0.00224803	0.00702668	-0.0204722	-0.0207967	0.00671948	0.0519679	-0.00254511	0.0455566	0.0230171	0.0207345	0.0112899	-0.0189982	0.000509335	-0.0290015	0.0101591	0	0	0.00341338	0.00357058	0.00242441
0.00773429	2010-11-22 21:30:00	0.118953	0.117228	-0.00172496	0.00773429	0.0204959	-0.00229087	0.0071665	-0.0207121	-0.0210611	0.0067875	0.0521106	-0.00255051	0.0440818	0.0225096	0.0205344	0.011118	-0.0186965	0.0005073	-0.029107	0.0101525	0	0	0.00377104	0.00467622	0.00172496
0.00773429	2010-11-22 22:00:00	0.120369	0.118246	-0.00212224	0.00773429	0.0207498	-0.0023381	0.00730523	-0.0210117	-0.0213889	0.00685885	0.0523216	-0.00255701	0.0441589	0.0222123	0.0205509	0.0110501	-0.0183832	0.00050608	-0.0292334	0.0101442	0	0	0.003991	0.00557554	0.00212224
0.00773429	2010-11-22 22:30:00	0.121077	0.119234	-0.00184279	0.00773429	0.0212125	-0.00238181	0.00744986	-0.0213773	-0.021712	0.00693113	0.0525767	-0.00256365	0.0438697	0.0220724	0.0208759	0.0110883	-0.0180539	0.000505782	-0.029399	0.0101342	0	0	0.00403656	0.0062341	0.00184279
0.00773429	2010-11-22 23:00:00	0.123909	0.121241	-0.00266757	0.00773429	0.0216022	-0.00243093	0.007588	-0.021727	-0.0220474	0.00700902	0.0528684	-0.00256996	0.0445541	0.0222832	0.0213509	0.0112246	-0.0177358	0.000505728	-0.0296025	0.0101232	0	0	0.00388069	0.00663049	0.00266757
0.00773429	2010-11-22 23:30:00	0.127449	0.123945	-0.00350417	0.00773429	0.0218561	-0.00247162	0.0077342	-0.022147	-0.0224402	0.00708552	0.0532186	-0.00257687	0.0460289	0.0227294	0.0221115	0.0114924	-0.0174596	0.000506164	-0.029834	0.0101117	0	0	0.00350818	0.0067573	0.00350417
0.00773429	2010-11-23	0.129573	0.126853	-0.00272021	0.00773429	0.0226006	-0.00251905	0.0078639	-0.0225702	-0.0228185	0.00715908	0.0536093	-0.00258375	0.0473206	0.023411	0.0229908	0.011852	-0.0172423	0.000506762	-0.0300981	0.0100982	0	0	0.00291708	0.00662145	0.00272021
0.00773429	2010-11-23 00:30:00	0.133822	0.130372	-0.00344952	0.00773429	0.0227915	-0.00255391	0.00797934	-0.02298	-0.0232036	0.00723226	0.0540442	-0.00259041	0.049769	0.0243358	0.0240326	0.0123269	-0.0171184	0.000507987	-0.0303814	0.0100827	0	0	0.00211932	0.00624371	0.00344952
0.00773429	2010-11-23 01:00:00	0.135946	0.133506	-0.00243923	0.00773429	0.0233071	-0.002599	0.00813724	-0.0233744	-0.0235888	0.00731304	0.0545362	-0.00259703	0.051562	0.0253477	0.0252934	0.0128929	-0.0171225	0.000510204	-0.0307079	0.0100641	0	0	0.0011405	0.00565731	0.00243923
0.00773429	2010-11-23 01:30:00	0.140902	0.137664	-0.00323794	0.00773429	0.0237169	-0.00264434	0.00826132	-0.0237976	-0.0239374	0.00739612	0.0550511	-0.00260365	0.0545117	0.0266071	0.0266602	0.0135478	-0.0172587	0.000513494	-0.0310612	0.0100421	0	0	1.87315e-05	0.00490597	0.00323794
0.00773429	2010-11-23 02:00:00	0.145858	0.142105	-0.00375305	0.00773429	0.0242275	-0.0026841	0.0083752	-0.0242284	-0.0242685	0.00749319	0.0556455	-0.00261013	0.0575674	0.0280069	0.028169	0.0142546	-0.0175121	0.000518017	-0.0314429	0.0100161	0	0	-0.00119734	0.00404118	0.00375305
0.00773429	2010-11-23 02:30:00	0.150107	0.146241	-0.0038658	0.00773429	0.0243934	-0.00271633	0.00849506	-0.0245609	-0.024559	0.00759522	0.0563048	-0.00261672	0.0605461	0.029638	0.029611	0.0149642	-0.0179048	0.000523154	-0.0318623	0.00998781	0	0	-0.00245121	0.00311898	0.0038658
0.00773429	2010-11-23 03:00:00	0.157895	0.151992	-0.00590322	0.00773429	0.025115	-0.00273204	0.00854075	-0.0249325	-0.024867	0.00770477	0.0570073	-0.00262308	0.0647875	0.0313141	0.0310052	0.015702	-0.0184514	0.000529268	-0.0323141	0.00995729	0	0	-0.00368183	0.00219643	0.00590322
0.00773429	2010-11-23 03:30:00	0.161436	0.155296	-0.00613964	0.00773429	0.0254168	-0.00274975	0.00858486	-0.0251948	-0.0251386	0.00781475	0.05778	-0.00262948	0.0671588	0.0328335	0.0322035	0.0163885	-0.0190916	0.000536264	-0.032777	0.00992516	0	0	-0.00482724	0.00132797	0.00613964
0.00773429	2010-11-23 04:00:00	0.162852	0.158253	-0.00459826	0.00773429	0.0252759	-0.00275553	0.00863674	-0.0254636	-0.0254334	0.00792227	0.0586126	-0.00263549	0.0698193	0.0342616	0.0331851	0.0170103	-0.0198409	0.000543707	-0.0332458	0.00989263	0	0	-0.00582831	0.000561859	0.00459826
0.00773429	2010-11-23 04:30:00	0.164268	0.16146	-0.00280786	0.00773429	0.0259524	-0.00277688	0.00868567	-0.025671	-0.0257454	0.00803494	0.0594605	-0.00264124	0.0721136	0.0354381	0.0339999	0.0175357	-0.0206589	0.000551803	-0.0337164	0.00985814	0	0	-0.0066325	-6.29518e-05	0.00280786
0.00773429	2010-11-23 05:00:00	0.168516	0.162854	-0.00566177	0.00773429	0.0258695	-0.00279904	0.00876811	-0.0258505	-0.0260935	0.00815459	0.0603134	-0.00264672	0.0734053	0.0364494	0.0346335	0.0179701	-0.0215164	0.000560485	-0.034205	0.00982331	0	0	-0.0071971	-0.000519433	0.00566177
0.00773429	2010-11-23 05:30:00	0.169224	0.164539	-0.00468528	0.00773429	0.0259574	-0.00283886	0.00888268	-0.0260484	-0.0264097	0.00828391	0.0611641	-0.00265124	0.0749862	0.0371304	0.0350461	0.0183162	-0.0223896	0.000569965	-0.034697	0.00978833	0	0	-0.00749195	-0.000794234	0.00468528
0.00773429	2010-11-23 06:00:00	0.169932	0.165579	-0.00435305	0.00773429	0.0259674	-0.00288759	0.00905748	-0.0262726	-0.0266991	0.00841591	0.062044	-0.00265485	0.0756706	0.0377496	0.0353776	0.0185623	-0.0232355	0.000580575	-0.0351942	0.00975304	0	0	-0.00750143	-0.00088852	0.00435305
0.00773429	2010-11-23 06:30:00	0.17064	0.167228	-0.00341184	0.00773429	0.026644	-0.00296045	0.00922804	-0.0266064	-0.02701	0.00856106	0.0629232	-0.00265788	0.07649	0.0381087	0.0355589	0.0187284	-0.0240719	0.000591767	-0.0357067	0.00971639	0	0	-0.00722541	-0.000817765	0.00341184
0.00773429	2010-11-23 07:00:00	0.173472	0.167953	-0.00551953	0.00773429	0.0263922	-0.00301158	0.00938525	-0.0270258	-0.0273809	0.00872347	0.0638046	-0.00266025	0.0771454	0.0384222	0.0356444	0.0188506	-0.0248409	0.000603504	-0.0362235	0.00967965	0	0	-0.00667932	-0.000610506	0.00551953
0.00773429	2010-11-23 07:30:00	0.17418	0.168432	-0.00574803	0.00773429	0.0270688	-0.00304965	0.00952682	-0.0274365	-0.0278201	0.0088963	0.0647109	-0.00266222	0.0766731	0.0384552	0.035659	0.0189013	-0.0255445	0.000615836	-0.0367385	0.00964156	0	0	-0.00589313	-0.000306109	0.00574803
0.00773429	2010-11-23 08:00:00	0.175596	0.170098	-0.00549871	0.00773429	0.0279312	-0.0030713	0.00963579	-0.0278451	-0.0283136	0.00907177	0.0656265	-0.00266437	0.0769623	0.0385994	0.0355735	0.0189128	-0.0261677	0.0006284	-0.0372571	0.00960211	0	0	-0.00490943	4.82921e-05	0.00549871
0.00773429	2010-11-23 08:30:00	0.175596	0.170967	-0.00462963	0.00773429	0.0288066	-0.00312807	0.00981433	-0.0282986	-0.0289308	0.0092384	0.0665251	-0.0026656	0.0765961	0.0385045	0.0355068	0.0189088	-0.0266914	0.000641384	-0.0377777	0.0095621	0	0	-0.00378071	0.000401463	0.00462963
0.00773429	2010-11-23 09:00:00	0.175596	0.17084	-0.00475623	0.00773429	0.0286807	-0.00321349	0.010052	-0.0288225	-0.0296566	0.00940456	0.0674171	-0.00266656	0.0760948	0.0384384	0.0355213	0.0189424	-0.0270987	0.000654872	-0.0382997	0.00952128	0	0	-0.002566	0.000702085	0.00475623
0.00773429	2010-11-23 09:30:00	0.175596	0.172143	-0.00345336	0.00773429	0.0290025	-0.00330914	0.010333	-0.0294166	-0.0304564	0.00957099	0.0683062	-0.00266665	0.076384	0.038257	0.0358713	0.0190566	-0.0274144	0.000669067	-0.0388349	0.0094805	0	0	-0.00132717	0.000902805	0.00345336
0.00773429	2010-11-23 10:00:00	0.178429	0.173754	-0.00467481	0.00773429	0.0290476	-0.00342394	0.0107183	-0.0299671	-0.0312468	0.00972916	0.0691896	-0.00266551	0.0767502	0.0384144	0.036338	0.019198	-0.0276624	0.000683816	-0.0393619	0.00943918	0	0	-0.000125029	0.000964006	0.00467481
0.00773429	2010-11-23 10:30:00	0.182677	0.178467	-0.00420994	0.00773429	0.0301389	-0.0035587	0.0111475	-0.0307904	-0.0319756	0.00988811	0.0700995	-0.00266377	0.0786202	0.0389471	0.0371839	0.0195029	-0.0278769	0.000698813	-0.0398661	0.00939586	0	0	0.000984317	0.000857017	0.00420994
0.00773429	2010-11-23 11:00:00	0.18905	0.18294	-0.00610979	0.00773429	0.0314919	-0.00371893	0.011571	-0.0318324	-0.0326626	0.0100506	0.070991	-0.00266108	0.0798349	0.0396533	0.0383674	0.0199785	-0.028085	0.00071495	-0.0403588	0.00935139	0	0	0.00195284	0.000566494	0.00610979
0.00773429	2010-11-23 11:30:00	0.191174	0.187056	-0.00411787	0.00773429	0.0319167	-0.00384249	0.0119452	-0.0329834	-0.0333566	0.0102081	0.0718214	-0.00265713	0.0814929	0.0406736	0.0397719	0.0205809	-0.0282955	0.000732172	-0.0408267	0.00930525	0	0	0.00274328	9.18138e-05	0.00411787
0.00773429	2010-11-23 12:00:00	0.198254	0.195417	-0.00283727	0.00773429	0.0336416	-0.00390131	0.0121545	-0.0340667	-0.0340441	0.0103666	0.0726221	-0.00265216	0.0860234	0.0420369	0.0413514	0.0212409	-0.0286047	0.000749489	-0.0412731	0.00925926	0	0	0.00333109	-0.00055265	0.00283727
0.00773429	2010-11-23 12:30:00	0.203919	0.203458	-0.000460058	0.00773429	0.0352207	-0.00392071	0.0122714	-0.0349228	-0.0347394	0.0105256	0.0733731	-0.00264622	0.0904479	0.0439196	0.0426832	0.0218523	-0.0289953	0.000766748	-0.0416911	0.00921221	0	0	0.00370545	-0.00133836	0.000460058
0.00773429	2010-11-23 13:00:00	0.211707	0.20824	-0.00346712	0.00773429	0.0364228	-0.00393529	0.0123256	-0.0357687	-0.0353932	0.0106765	0.0740833	-0.00263946	0.0928483	0.0456695	0.0436815	0.0224905	-0.0294714	0.000783071	-0.0420764	0.00916422	0	0	0.00386943	-0.0022245	0.00346712
0.00773429	2010-11-23 13:30:00	0.215247	0.211036	-0.00421117	0.00773429	0.0369484	-0.00395909	0.0123694	-0.0364289	-0.0359501	0.0108262	0.0747493	-0.00263228	0.0947473	0.0468826	0.0444776	0.0231059	-0.0299877	0.000798933	-0.042438	0.00911387	0	0	0.00383917	-0.00316075	0.00421117
0.00773429	2010-11-23 14:00:00	0.214539	0.211306	-0.00323287	0.00773429	0.0367096	-0.00398422	0.0124719	-0.0368536	-0.0364534	0.0109671	0.0753562	-0.00262437	0.0954317	0.0476507	0.0451611	0.0236135	-0.0305329	0.000813925	-0.0427692	0.00906268	0	0	0.00364221	-0.0040907	0.00323287
0.00773429	2010-11-23 14:30:00	0.215955	0.213742	-0.00221378	0.00773429	0.0369155	-0.00401078	0.012536	-0.0371023	-0.0368784	0.0110945	0.0759141	-0.00261504	0.0978801	0.048402	0.045857	0.0240196	-0.0311258	0.000828143	-0.0430779	0.00901109	0	0	0.00331524	-0.00495575	0.00221378
0.00773429	2010-11-23 15:00:00	0.21808	0.21506	-0.00301953	0.00773429	0.0371193	-0.00403125	0.0125982	-0.0372917	-0.0371381	0.0111971	0.0764341	-0.0026053	0.0989887	0.0492278	0.0466011	0.0243742	-0.0317821	0.000842103	-0.0433696	0.00895909	0	0	0.00290117	-0.005699	0.00301953
0.00773429	2010-11-23 15:30:00	0.217371	0.216449	-0.000922211	0.00773429	0.037552	-0.00404383	0.0126475	-0.037475	-0.0372858	0.01129	0.0769014	-0.00259469	0.100097	0.0500163	0.0471033	0.0246817	-0.0324833	0.000855153	-0.0436303	0.00890624	0	0	0.00244601	-0.0062691	0.000922211
0.00773429	2010-11-23 16:00:00	0.224452	0.218486	-0.00596599	0.00773429	0.037748	-0.00404879	0.0126555	-0.0376627	-0.0373484	0.0113713	0.0773448	-0.00258293	0.10215	0.0507057	0.0474868	0.0249586	-0.0332421	0.000867592	-0.0438768	0.00885272	0	0	0.0019956	-0.00662357	0.00596599
0.00773429	2010-11-23 16:30:00	0.223744	0.219169	-0.0045748	0.00773429	0.0380397	-0.00404025	0.0126442	-0.0377906	-0.0373563	0.0114399	0.0777324	-0.0025709	0.102758	0.051197	0.0477682	0.0251511	-0.0339872	0.000879462	-0.0440881	0.00879741	0	0	0.00159242	-0.00673152	0.0045748
0.00773429	2010-11-23 17:00:00	0.222328	0.219072	-0.00325531	0.00773429	0.0379718	-0.00404	0.012635	-0.0378522	-0.0373056	0.0114909	0.0780953	-0.00255864	0.103047	0.0515639	0.0476745	0.0252405	-0.0346758	0.00089084	-0.0442786	0.00874214	0	0	0.00127281	-0.00657556	0.00325531
0.00773429	2010-11-23 17:30:00	0.223036	0.218567	-0.00446925	0.00773429	0.0379618	-0.00402141	0.0125873	-0.0379311	-0.03716	0.0115182	0.0783991	-0.00254567	0.102864	0.0516834	0.0475058	0.0252577	-0.0353406	0.000901228	-0.0444462	0.00868722	0	0	0.00106455	-0.00615281	0.00446925
0.00773429	2010-11-23 18:00:00	0.220912	0.218236	-0.00267618	0.00773429	0.0383944	-0.00399939	0.0124731	-0.0378534	-0.0369622	0.0115299	0.0786889	-0.00253199	0.102498	0.051514	0.0470828	0.025126	-0.0359134	0.000911207	-0.0445986	0.00863197	0	0	0.000985149	-0.00547499	0.00267618
0.00773429	2010-11-23 18:30:00	0.219496	0.216563	-0.00293258	0.00773429	0.0376071	-0.00393439	0.0123161	-0.0376812	-0.0366968	0.0115234	0.0789484	-0.00251768	0.101861	0.0512084	0.0464016	0.0248846	-0.0363312	0.000919979	-0.0447307	0.00857663	0	0	0.00104078	-0.00456759	0.00293258
0.00773429	2010-11-23 19:00:00	0.218788	0.215396	-0.00339149	0.00773429	0.0378988	-0.00386411	0.0120927	-0.0373788	-0.0363309	0.0114896	0.0791825	-0.0025024	0.100782	0.050564	0.0454514	0.0245043	-0.0365996	0.000927648	-0.0448342	0.00852138	0	0	0.001226	-0.0034683	0.00339149
0.00773429	2010-11-23 19:30:00	0.215247	0.212303	-0.00294465	0.00773429	0.0374261	-0.00378603	0.0118685	-0.0369531	-0.035912	0.0114292	0.0793949	-0.0024859	0.0984104	0.0498283	0.0442908	0.0240137	-0.03673	0.000933949	-0.0449266	0.0084665	0	0	0.00152424	-0.00222474	0.00294465
0.00773429	2010-11-23 20:00:00	0.207459	0.207903	0.00044398	0.00773429	0.0371372	-0.0037199	0.01164	-0.0365118	-0.0354597	0.0113535	0.0795509	-0.00246779	0.0950945	0.0485318	0.0429593	0.0234466	-0.036749	0.000939243	-0.0450053	0.00841183	0	0	0.00190894	-0.000891741	-0.00044398
0.00773429	2010-11-23 20:30:00	0.205335	0.20355	-0.00178473	0.00773429	0.036018	-0.00364315	0.0114081	-0.0359104	-0.0349638	0.0112709	0.0796868	-0.0024488	0.0925881	0.0471607	0.0414734	0.0227738	-0.0366462	0.000943408	-0.0450694	0.00835686	0	0	0.00234541	0.000471765	0.00178473
0.00773429	2010-11-23 21:00:00	0.198962	0.198977	1.49041e-05	0.00773429	0.0356562	-0.00356847	0.0111913	-0.0352293	-0.0344732	0.0111825	0.0798049	-0.00242901	0.0890601	0.0455879	0.040069	0.0220371	-0.0363826	0.000946201	-0.0451096	0.00830079	0	0	0.00279313	0.00180592	-1.49041e-05
0.00773429	2010-11-23 21:30:00	0.194006	0.194936	0.000929813	0.00773429	0.0349847	-0.00350303	0.010979	-0.034508	-0.0339309	0.0110902	0.0798934	-0.00240889	0.0862935	0.0440889	0.0386123	0.02129	-0.0359964	0.000947188	-0.045138	0.00824576	0	0	0.00320849	0.00305313	-0.000929813
0.00773429	2010-11-23 22:00:00	0.190466	0.190116	-0.000349428	0.00773429	0.0341951	-0.00344888	0.0108023	-0.0338937	-0.0333781	0.0109951	0.0799317	-0.00238852	0.0829196	0.0424458	0.0373557	0.0206157	-0.0354763	0.000946467	-0.0451402	0.00819151	0	0	0.00354769	0.00416099	0.000349428
0.00773429	2010-11-23 22:30:00	0.187633	0.185727	-0.00190608	0.00773429	0.0334256	-0.00340642	0.0106649	-0.0332725	-0.0328206	0.0108965	0.0799442	-0.00236745	0.0797579	0.0409019	0.0362928	0.0199863	-0.0348139	0.000944711	-0.0451324	0.00813679	0	0	0.00376975	0.00508498	0.00190608
0.00773429	2010-11-23 23:00:00	0.183385	0.18278	-0.00060554	0.00773429	0.0327291	-0.00336358	0.010528	-0.0327528	-0.0323077	0.0107833	0.0798844	-0.00234617	0.0776757	0.0396593	0.0356008	0.0194909	-0.0340831	0.000941298	-0.0451062	0.00808214	0	0	0.00383933	0.00579058	0.00060554
0.00773429	2010-11-23 23:30:00	0.181261	0.180877	-0.000383667	0.00773429	0.0325432	-0.00332332	0.0104122	-0.032225	-0.0318442	0.0106615	0.0797949	-0.00232439	0.0759117	0.0386648	0.0351944	0.019093	-0.0332947	0.000936294	-0.0450689	0.00802747	0	0	0.00372927	0.00625495	0.000383667
0.00773429	2010-11-24	0.181261	0.179967	-0.00129425	0.00773429	0.0321484	-0.00328395	0.0102776	-0.031794	-0.031445	0.0105358	0.0796694	-0.00230212	0.0751983	0.0381285	0.0349608	0.0188411	-0.0324736	0.000929393	-0.0450217	0.00797278	0	0	0.00342269	0.0064679	0.00129425
0.00773429	2010-11-24 00:30:00	0.179137	0.180321	0.00118432	0.00773429	0.0317837	-0.00323652	0.0101497	-0.0313822	-0.0310622	0.0104054	0.0795397	-0.0022792	0.0755935	0.0378108	0.0350275	0.0187096	-0.0317088	0.000921936	-0.0449508	0.0079179	0	0	0.00291444	0.00643223	-0.00118432
0.00773429	2010-11-24 01:00:00	0.179137	0.179243	0.000106437	0.00773429	0.031233	-0.00321241	0.0100684	-0.0309736	-0.0306939	0.0102678	0.0794075	-0.00225492	0.0748031	0.0377658	0.0350566	0.0186596	-0.0309343	0.000914003	-0.0448358	0.00786279	0	0	0.00221189	0.00616345	-0.000106437
0.00773429	2010-11-24 01:30:00	0.179137	0.180323	0.00118582	0.00773429	0.0308004	-0.00319323	0.0100045	-0.0306624	-0.0303422	0.0101258	0.0792466	-0.00222918	0.0760658	0.0378523	0.035365	0.018752	-0.030242	0.000905936	-0.0446923	0.00780779	-2.75985e-31	0	0.00133494	0.00568867	-0.00118582
0.00773429	2010-11-24 02:00:00	0.179137	0.179455	0.0003183	0.00773429	0.0304535	-0.00319148	0.00995784	-0.030418	-0.0300009	0.00997249	0.0790224	-0.00220265	0.0755935	0.0379436	0.0358026	0.0189055	-0.0296028	0.000897706	-0.0445264	0.00775368	-2.41226e-24	0	0.000315257	0.00504499	-0.0003183
0.00773429	2010-11-24 02:30:00	0.180553	0.179963	-0.0005896	0.00773429	0.0297291	-0.00315827	0.00986429	-0.0301607	-0.0296657	0.00982306	0.0787381	-0.00217536	0.0767502	0.0384018	0.036336	0.0191069	-0.0291032	0.000889503	-0.0443176	0.00769905	-3.70215e-20	0	-0.000805297	0.00427725	0.0005896
0.00773429	2010-11-24 03:00:00	0.181969	0.182081	0.000111756	0.00773429	0.0302876	-0.00311066	0.00974334	-0.0298817	-0.0293174	0.00968598	0.078421	-0.00214808	0.0783601	0.0388936	0.0369028	0.0193244	-0.0287252	0.000881175	-0.0440733	0.00764431	-2.36061e-17	0	-0.00197688	0.00343534	-0.000111756
0.00773429	2010-11-24 03:30:00	0.183385	0.183427	4.14909e-05	0.00773429	0.0300888	-0.0030579	0.00959095	-0.0295574	-0.0289594	0.00955529	0.0780356	-0.00212012	0.080018	0.0397068	0.0372675	0.0195241	-0.0284858	0.000872212	-0.0438018	0.00758885	-2.43276e-15	0	-0.00314446	0.00257117	-4.14909e-05
0.00773429	2010-11-24 04:00:00	0.181261	0.183269	0.00200851	0.00773429	0.0298349	-0.00301482	0.00943532	-0.0293033	-0.0285692	0.0094367	0.0775914	-0.0020918	0.0807314	0.0401608	0.0375781	0.0197491	-0.0283724	0.000863411	-0.0435136	0.00753466	-8.00188e-14	0	-0.00425102	0.00173541	-0.00200851
0.00773429	2010-11-24 04:30:00	0.181261	0.182036	0.000775076	0.00773429	0.0292013	-0.00297054	0.00929236	-0.0289412	-0.0281888	0.00932609	0.0771001	-0.00206309	0.0809145	0.0405115	0.0377094	0.0199098	-0.0283523	0.000854557	-0.0432151	0.00747961	-1.22678e-12	0	-0.00524098	0.000974425	-0.000775076
0.00773429	2010-11-24 05:00:00	0.180553	0.181101	0.000548144	0.00773429	0.0286077	-0.00292136	0.0091379	-0.0285306	-0.02788	0.00921888	0.0765891	-0.00203337	0.0815989	0.0406724	0.0377262	0.0199813	-0.0284296	0.000845497	-0.0429037	0.0074236	-1.10073e-11	0	-0.00606354	0.000327225	-0.000548144
0.00773429	2010-11-24 05:30:00	0.179137	0.180052	0.000915382	0.00773429	0.0282909	-0.00285391	0.00894503	-0.0280584	-0.0275429	0.00912079	0.0760716	-0.00200344	0.081705	0.040858	0.0376033	0.019961	-0.028559	0.000836669	-0.0425732	0.00736915	-6.68264e-11	-3.66397e-38	-0.00667587	-0.000176988	-0.000915382
0.00773429	2010-11-24 06:00:00	0.176305	0.178327	0.00202271	0.00773429	0.0280321	-0.00280259	0.00879923	-0.0275209	-0.0272408	0.00902792	0.0755432	-0.00197301	0.0812327	0.0408082	0.0372241	0.0198478	-0.028732	0.000827663	-0.0422289	0.00731473	-3.02453e-10	-3.02884e-35	-0.00704578	-0.000520739	-0.00202272
0.00773429	2010-11-24 06:30:00	0.176305	0.175723	-0.000581916	0.00773429	0.0274135	-0.00277005	0.00870619	-0.0270975	-0.0269318	0.00894121	0.0749874	-0.00194162	0.0803362	0.0405355	0.036649	0.0196793	-0.0288757	0.000818511	-0.0418704	0.00726178	-1.09144e-09	-8.9639e-33	-0.00715379	-0.000699396	0.000581914
0.00773429	2010-11-24 07:00:00	0.172764	0.173464	0.000699656	0.00773429	0.0270287	-0.00276407	0.00864381	-0.0267351	-0.0266266	0.00886468	0.0744177	-0.00190992	0.0795458	0.0399572	0.036051	0.0194433	-0.0290017	0.000809808	-0.0414892	0.00721007	-3.29497e-09	-1.18307e-30	-0.00699442	-0.000721403	-0.000699659
0.00773429	2010-11-24 07:30:00	0.17064	0.168986	-0.00165421	0.00773429	0.0258115	-0.00276909	0.00867172	-0.0263929	-0.0263794	0.00879778	0.0738189	-0.00187786	0.0771744	0.0392924	0.0353571	0.0191305	-0.0290634	0.000802148	-0.0410987	0.00716055	-8.62105e-09	-8.18076e-29	-0.00657652	-0.000607583	0.0016542
0.00773429	2010-11-24 08:00:00	0.169932	0.167323	-0.00260919	0.00773429	0.0259574	-0.0027745	0.0086664	-0.0261827	-0.0261414	0.00874187	0.0731764	-0.00184522	0.0760948	0.0385615	0.0347006	0.0188051	-0.0290688	0.000794682	-0.0406996	0.00711417	-2.00747e-08	-3.34471e-27	-0.00592278	-0.000389521	0.00260917
0.00773429	2010-11-24 08:30:00	0.1671	0.165739	-0.00136039	0.00773429	0.0261133	-0.00276345	0.00862917	-0.0260288	-0.0259319	0.00868713	0.0724934	-0.00181297	0.0749091	0.0378391	0.0340755	0.0184491	-0.0290484	0.000788205	-0.0402902	0.00707205	-4.24571e-08	-8.86893e-26	-0.00506826	-0.00010713	0.00136034
0.00773429	2010-11-24 09:00:00	0.162851	0.162863	1.22966e-05	0.00773429	0.0258165	-0.00274738	0.00859959	-0.0259187	-0.0258059	0.00863852	0.0717789	-0.00178098	0.072933	0.0371496	0.0332649	0.018032	-0.0289077	0.000782256	-0.0398735	0.00703165	-8.28589e-08	-1.63902e-24	-0.0040582	0.000194445	-1.23795e-05
0.00773429	2010-11-24 09:30:00	0.158603	0.161608	0.00300535	0.00773429	0.0260554	-0.00272149	0.00853828	-0.025872	-0.0257578	0.00859025	0.0710318	-0.00174938	0.0721426	0.0364434	0.0324042	0.0176363	-0.0287136	0.000776445	-0.0394484	0.0069944	-1.51098e-07	-2.23451e-23	-0.00294512	0.000468361	-0.0030055
0.00773429	2010-11-24 10:00:00	0.155062	0.158921	0.00385866	0.00773429	0.0263071	-0.00271791	0.00851186	-0.0257893	-0.0257796	0.00854016	0.0702607	-0.00171824	0.0699833	0.0355432	0.0316228	0.0172463	-0.0284095	0.000771421	-0.0390279	0.00695794	-2.60055e-07	-2.3519e-22	-0.00178555	0.000669787	-0.00385892
0.00773429	2010-11-24 10:30:00	0.155062	0.154446	-0.000615522	0.00773429	0.0255727	-0.00272657	0.00855569	-0.0257212	-0.0258272	0.00848565	0.0694579	-0.00168797	0.0671107	0.0345277	0.0308975	0.0168852	-0.0280199	0.000766587	-0.0386133	0.00692593	-4.25889e-07	-1.98286e-21	-0.000636471	0.0007595	0.000615096
0.00773429	2010-11-24 11:00:00	0.155769	0.153498	-0.002271	0.00773429	0.0256456	-0.00275897	0.00863714	-0.0257244	-0.0258549	0.00843314	0.0686539	-0.00165838	0.0666865	0.0336154	0.0304827	0.0166008	-0.0275955	0.000762215	-0.0382107	0.00689451	-6.6811e-07	-1.38004e-20	0.000448177	0.000707097	0.00227033
0.00773429	2010-11-24 11:30:00	0.156476	0.151966	-0.00451077	0.00773429	0.0253539	-0.00279961	0.00873569	-0.0257532	-0.0258789	0.00837953	0.0678493	-0.00162928	0.0655009	0.0330419	0.0304201	0.0163933	-0.0271205	0.000758155	-0.0377993	0.00686613	-1.00953e-06	-8.12914e-20	0.0014207	0.000493546	0.00450976
0.00773429	2010-11-24 12:00:00	0.157892	0.151579	-0.00631255	0.00773429	0.0254268	-0.00282462	0.00880888	-0.0259086	-0.0258903	0.00832066	0.0670813	-0.00160085	0.0648165	0.0327903	0.030568	0.0163196	-0.0266236	0.000754639	-0.0373874	0.00683994	-1.47607e-06	-4.13777e-19	0.00224238	0.000112892	0.00631107
0.00773429	2010-11-24 12:30:00	0.160015	0.153383	-0.00663243	0.00773429	0.0259045	-0.00282425	0.00882666	-0.0260431	-0.0258456	0.00825996	0.066286	-0.00157296	0.06579	0.0328155	0.0308451	0.016341	-0.0261792	0.000751487	-0.0369793	0.00681611	-2.09653e-06	-1.85199e-18	0.00288558	-0.000427034	0.00663033
0.00773429	2010-11-24 13:00:00	0.161431	0.155216	-0.00621453	0.00773429	0.0263722	-0.00281232	0.00879806	-0.0261736	-0.0258218	0.00819614	0.0654942	-0.00154563	0.0668696	0.0331626	0.031139	0.0163971	-0.0257872	0.000747943	-0.0365778	0.00679609	-2.90218e-06	-7.39741e-18	0.00333499	-0.00110495	0.00621163
0.00773429	2010-11-24 13:30:00	0.161429	0.156339	-0.00509009	0.00773429	0.0265961	-0.00279661	0.00874874	-0.0262896	-0.0257399	0.00813045	0.064697	-0.00151877	0.0677661	0.0335752	0.031362	0.0164992	-0.0254708	0.000744641	-0.0361735	0.00677783	-3.92642e-06	-2.67027e-17	0.00358807	-0.00188749	0.00508617
0.00773429	2010-11-24 14:00:00	0.160011	0.155535	-0.00447601	0.00773429	0.0265031	-0.00277721	0.00868163	-0.0263528	-0.0256121	0.00806873	0.0639135	-0.0014923	0.067477	0.033831	0.0314725	0.0166221	-0.0251943	0.000740539	-0.0357621	0.00676355	-5.20429e-06	-8.8055e-17	0.00365462	-0.00273145	0.0044708
0.00773429	2010-11-24 14:30:00	0.160717	0.155083	-0.00563429	0.00773429	0.0263472	-0.0027487	0.00858779	-0.0262643	-0.0254493	0.00800909	0.0631145	-0.00146621	0.0678722	0.0339547	0.0315433	0.0167103	-0.0249641	0.000736069	-0.0353488	0.00675283	-6.7721e-06	-2.67744e-16	0.00355552	-0.00358681	0.00562752
0.00773429	2010-11-24 15:00:00	0.160715	0.154482	-0.00623351	0.00773429	0.0264051	-0.00269884	0.008435	-0.0260724	-0.025203	0.00794609	0.0623079	-0.00144108	0.0679782	0.034058	0.0316059	0.0167471	-0.0247867	0.000730921	-0.0349228	0.00674585	-8.66693e-06	-7.56761e-16	0.00332085	-0.00440016	0.00622484
0.00773429	2010-11-24 15:30:00	0.159297	0.153483	-0.00581443	0.00773429	0.0261863	-0.0026339	0.00824272	-0.0257483	-0.0248697	0.00787135	0.0614981	-0.00141627	0.0680843	0.0341529	0.0314892	0.01672	-0.0246542	0.000725554	-0.0344981	0.00674049	-1.09262e-05	-2.00228e-15	0.0029874	-0.00511843	0.0058035
0.00773429	2010-11-24 16:00:00	0.157879	0.15225	-0.00562959	0.00773429	0.0257865	-0.00256318	0.00804483	-0.0253561	-0.0244886	0.00778773	0.060694	-0.00139221	0.0680843	0.0341775	0.0313246	0.0166836	-0.0245578	0.000719659	-0.0340543	0.00673494	-1.35875e-05	-4.98989e-15	0.00259587	-0.0056925	0.005616
0.00773429	2010-11-24 16:30:00	0.156461	0.150561	-0.00590016	0.00773429	0.0256785	-0.00249378	0.00780883	-0.0249047	-0.0240582	0.00769073	0.0599064	-0.00136812	0.0675059	0.0339752	0.0310704	0.0166068	-0.0245299	0.000713357	-0.0335967	0.00673097	-1.66878e-05	-1.17763e-14	0.00218794	-0.00608049	0.00588347
0.00773429	2010-11-24 17:00:00	0.154333	0.147992	-0.00634013	0.00773429	0.0247531	-0.00242639	0.00761017	-0.0243478	-0.0236325	0.00759116	0.0591063	-0.00134428	0.0667926	0.0337355	0.0306725	0.0164544	-0.0245357	0.000706714	-0.0331406	0.00673046	-2.02635e-05	-2.64455e-14	0.00180329	-0.00625052	0.00631986
0.00773429	2010-11-24 17:30:00	0.152204	0.145861	-0.00634288	0.00773429	0.0239887	-0.00236835	0.00743439	-0.0237428	-0.023135	0.00748403	0.0582809	-0.00132075	0.0662143	0.0333764	0.0301849	0.0162334	-0.0245476	0.000699597	-0.0326571	0.00673225	-2.435e-05	-5.6749e-14	0.00147703	-0.00618269	0.00631853
0.00773429	2010-11-24 18:00:00	0.151492	0.144297	-0.00719508	0.00773429	0.023526	-0.00231621	0.00726039	-0.0231526	-0.0225954	0.00736758	0.0574821	-0.00129765	0.065713	0.0329921	0.0295848	0.0159673	-0.024564	0.000692181	-0.0321719	0.00673685	-2.89817e-05	-1.16806e-13	0.00123734	-0.00587027	0.0071661
0.00773429	2010-11-24 18:30:00	0.147947	0.140486	-0.00746155	0.00773429	0.0226585	-0.00228167	0.00713452	-0.0225802	-0.0220109	0.00724621	0.0566336	-0.00127494	0.0634477	0.0323231	0.0288221	0.0156523	-0.024521	0.000684915	-0.0316779	0.00674566	-3.41912e-05	-2.3138e-13	0.00110379	-0.00532	0.00742736
0.00773429	2010-11-24 19:00:00	0.145819	0.137795	-0.00802418	0.00773429	0.0220549	-0.00222465	0.00695904	-0.0221041	-0.0214141	0.00711612	0.0557864	-0.00125271	0.0618668	0.0315838	0.0280636	0.0152974	-0.0244035	0.000677432	-0.0311971	0.00675656	-4.00099e-05	-4.42438e-13	0.00108616	-0.00455151	0.00798417
0.00773429	2010-11-24 19:30:00	0.142983	0.135852	-0.00713051	0.00773429	0.021957	-0.00216103	0.00675251	-0.0215515	-0.0207928	0.00698025	0.0549316	-0.00123107	0.060498	0.0307004	0.0271385	0.0148346	-0.0242152	0.000669593	-0.0307046	0.0067699	-4.64673e-05	-8.18864e-13	0.00118402	-0.003596	0.00708404
0.00773429	2010-11-24 20:00:00	0.140146	0.132876	-0.00727049	0.00773429	0.0212025	-0.00207751	0.00652613	-0.0209824	-0.0201834	0.00683328	0.0541076	-0.00120993	0.058599	0.0299281	0.0259841	0.0142882	-0.0239543	0.000660995	-0.0302058	0.0067857	-5.35912e-05	-1.47049e-12	0.00138691	-0.00249429	0.00721689
0.00773429	2010-11-24 20:30:00	0.135185	0.129948	-0.00523788	0.00773429	0.0211824	-0.00200408	0.0062807	-0.020427	-0.0195782	0.00667359	0.0532744	-0.00118966	0.0563627	0.0287883	0.0247151	0.0136997	-0.0236379	0.000651621	-0.0297006	0.00680271	-6.14074e-05	-2.56775e-12	0.0016752	-0.00129432	0.00517647
0.00773429	2010-11-24 21:00:00	0.13093	0.12464	-0.00628979	0.00773429	0.0200961	-0.00192777	0.00603654	-0.0198314	-0.018983	0.0065123	0.0524266	-0.00116957	0.0529888	0.0274833	0.0232501	0.0130587	-0.0232068	0.000641503	-0.0291962	0.0068233	-6.99399e-05	-4.36866e-12	0.00202147	-4.84504e-05	0.00621985
0.00773429	2010-11-24 21:30:00	0.125965	0.119862	-0.00610345	0.00773429	0.0194625	-0.00185127	0.00580702	-0.0191688	-0.0184619	0.00634677	0.0515619	-0.00114931	0.049827	0.0258606	0.0218768	0.0123837	-0.0226772	0.00063148	-0.0286694	0.00684465	-7.92108e-05	-7.25489e-12	0.00239245	0.00118944	0.00602424
0.00773429	2010-11-24 22:00:00	0.122416	0.115201	-0.00721585	0.00773429	0.018756	-0.00177829	0.00559008	-0.0184481	-0.0179175	0.00617624	0.0506937	-0.00112934	0.0466652	0.0243166	0.0205515	0.0116677	-0.0220554	0.000621114	-0.028139	0.00686698	-8.92403e-05	-1.17791e-11	0.00275121	0.00236682	0.00712661
0.00773429	2010-11-24 22:30:00	0.119576	0.111656	-0.00791995	0.00773429	0.0182883	-0.00171597	0.00539928	-0.0177505	-0.0173442	0.00600564	0.0497807	-0.00110915	0.0441878	0.0228675	0.0193907	0.010998	-0.0213589	0.000610032	-0.0276111	0.00688901	-0.000100046	-1.87257e-11	0.00305966	0.0034351	0.00781991
0.00773429	2010-11-24 23:00:00	0.116736	0.107306	-0.00942918	0.00773429	0.0172749	-0.00168368	0.00528551	-0.0171183	-0.0167779	0.00583959	0.0488652	-0.00108992	0.0414213	0.0214887	0.0183445	0.0103883	-0.0206158	0.000598649	-0.0270818	0.00691125	-0.000111646	-2.9188e-11	0.00328109	0.00435205	0.00931754
0.00773429	2010-11-24 23:30:00	0.114603	0.10379	-0.0108131	0.00773429	0.0165884	-0.00165215	0.00515767	-0.0166117	-0.0162094	0.00567531	0.0479485	-0.00107134	0.0389439	0.020308	0.0175776	0.00989577	-0.019805	0.000586724	-0.0265505	0.00693164	-0.000124052	-4.46634e-11	0.00338268	0.00508373	0.010689
0.00773429	2010-11-25	0.111763	0.10158	-0.0101829	0.00773429	0.0161836	-0.00160895	0.00501443	-0.0161113	-0.015683	0.00551024	0.0470347	-0.00105336	0.0374691	0.019239	0.0170316	0.00947468	-0.0189754	0.000574335	-0.026011	0.00695022	-0.000137279	-6.71701e-11	0.00333774	0.00560596	0.0100456
0.00773429	2010-11-25 00:30:00	0.108214	0.0994943	-0.00871981	0.00773429	0.0155221	-0.00155066	0.00487716	-0.0155884	-0.0151966	0.00534677	0.0461155	-0.00103584	0.0362544	0.0185994	0.0165085	0.00910035	-0.0181383	0.000560887	-0.0254634	0.00696647	-0.000151337	-9.93883e-11	0.00312768	0.00590529	0.00856847
0.00773429	2010-11-25 01:00:00	0.108206	0.0991336	-0.00907224	0.00773429	0.0158039	-0.00149207	0.00468488	-0.0151764	-0.0147621	0.00517998	0.0451845	-0.00101845	0.0360713	0.018104	0.0161938	0.00883743	-0.017357	0.000546899	-0.0249391	0.00698111	-0.000166236	-1.44827e-10	0.0027435	0.00597947	0.008906
0.00773429	2010-11-25 01:30:00	0.105365	0.0964881	-0.00887724	0.00773429	0.0153162	-0.00144658	0.00453583	-0.014731	-0.0143365	0.00501242	0.0442239	-0.00100109	0.0345964	0.0176746	0.0158937	0.00863957	-0.0165697	0.000533018	-0.0244244	0.00699533	-0.000181982	-2.0802e-10	0.00218673	0.00583728	0.00869525
0.00773429	2010-11-25 02:00:00	0.10323	0.0936217	-0.00960813	0.00773429	0.0143228	-0.00140702	0.00442953	-0.0143424	-0.0139244	0.00483278	0.0433364	-0.000983972	0.0335939	0.0172536	0.015681	0.0085284	-0.015813	0.000518772	-0.0239163	0.00700815	-0.000198583	-2.94756e-10	0.00146973	0.0054979	0.00940955
0.00773429	2010-11-25 02:30:00	0.102507	0.0931093	-0.00939768	0.00773429	0.014104	-0.00138144	0.00433619	-0.013904	-0.013504	0.00465281	0.0424705	-0.000967371	0.0339891	0.0169648	0.015756	0.0084684	-0.0151029	0.000504851	-0.0234214	0.00702051	-0.000216043	-4.12335e-10	0.000615367	0.00498973	0.00918164
0.00773429	2010-11-25 03:00:00	0.100368	0.0912716	-0.00909651	0.00773429	0.0135383	-0.00136136	0.004234	-0.0135117	-0.0130779	0.00447874	0.0416244	-0.000951506	0.0333047	0.0169239	0.0159664	0.00847371	-0.0144749	0.000491136	-0.0229221	0.00703097	-0.000234365	-5.6987e-10	-0.000343964	0.00434874	0.00886215
0.00773429	2010-11-25 03:30:00	0.0982292	0.0915916	-0.00663763	0.00773429	0.0130327	-0.00131577	0.00410136	-0.0131538	-0.0125597	0.00430774	0.0407929	-0.00093626	0.0345675	0.017056	0.0162852	0.00854584	-0.0139685	0.000477991	-0.0224112	0.00704031	-0.000253552	-7.78615e-10	-0.00136798	0.00361639	0.00638408
0.00773429	2010-11-25 04:00:00	0.100339	0.0913097	-0.00902902	0.00773429	0.0127938	-0.00125485	0.00393068	-0.0127713	-0.0119683	0.00414844	0.0399633	-0.000921392	0.0349627	0.0173743	0.0164853	0.00861333	-0.0135674	0.000465169	-0.0218802	0.00704865	-0.000273604	-1.05234e-09	-0.00241063	0.00283729	0.00875541
0.00773429	2010-11-25 04:30:00	0.0996159	0.0921358	-0.00748015	0.00773429	0.0128668	-0.00117979	0.00370361	-0.0123362	-0.0114179	0.00399355	0.0391063	-0.000907131	0.0362544	0.0178404	0.0165938	0.0086687	-0.0132922	0.000452322	-0.0213394	0.00705497	-0.00029452	-1.40774e-09	-0.00342271	0.00205654	0.00718563
0.00773429	2010-11-25 05:00:00	0.0953528	0.0900332	-0.0053196	0.00773429	0.0125729	-0.00110168	0.00343282	-0.0119048	-0.0109239	0.00385148	0.0382223	-0.000893635	0.035599	0.0179725	0.0164938	0.00871193	-0.0130852	0.000439596	-0.0207982	0.00706381	-0.0003163	-1.86486e-09	-0.00435464	0.0013171	0.0050033
0.00773429	2010-11-25 05:30:00	0.093922	0.0877082	-0.0062138	0.00773429	0.0116775	-0.000995281	0.00313522	-0.0112979	-0.0104314	0.00372625	0.0373081	-0.000880959	0.03557	0.0179515	0.0161167	0.00863273	-0.0129483	0.000427128	-0.020248	0.0070719	-0.000338941	-2.44763e-09	-0.00515949	0.000657129	0.00587485
0.00773429	2010-11-25 06:00:00	0.0924911	0.0850219	-0.00746919	0.00773429	0.0111898	-0.000901886	0.00287564	-0.010544	-0.00999068	0.00361658	0.0364084	-0.00086941	0.0349917	0.0176626	0.0155292	0.0084214	-0.0128505	0.000414293	-0.0196948	0.00707996	-0.000362439	-3.18433e-09	-0.00579579	0.000107651	0.00710675
0.00773429	2010-11-25 06:30:00	0.0903522	0.0820642	-0.008288	0.00773429	0.0103574	-0.000843573	0.00268573	-0.00976123	-0.00952077	0.0035183	0.0354934	-0.000858466	0.0344904	0.0172945	0.0147248	0.00811324	-0.0127913	0.000400943	-0.0191343	0.00708716	-0.000386791	-4.10819e-09	-0.00623013	-0.000309434	0.00790121
0.00773429	2010-11-25 07:00:00	0.0825489	0.0761664	-0.00638246	0.00773429	0.00930898	-0.000825978	0.00258896	-0.00916583	-0.00911221	0.00343151	0.0345799	-0.000848276	0.0315407	0.0164189	0.0138955	0.00779825	-0.0126561	0.000388014	-0.01857	0.00709386	-0.000411991	-5.25795e-09	-0.00643929	-0.000582756	0.00597046
0.00773429	2010-11-25 07:30:00	0.0775778	0.0706198	-0.00695799	0.00773429	0.00801886	-0.000819945	0.00255585	-0.0085951	-0.00875677	0.00334945	0.0336557	-0.00083905	0.0290633	0.0153865	0.0130307	0.00740759	-0.0124711	0.000375153	-0.0180156	0.00710198	-0.000438034	-6.6785e-09	-0.00641176	-0.000712202	0.00651995
0.00773429	2010-11-25 08:00:00	0.0740228	0.0678441	-0.00617871	0.00773429	0.00784794	-0.000799358	0.00250889	-0.00814069	-0.00849533	0.00326691	0.0327263	-0.000830838	0.0278777	0.0144497	0.0123221	0.0069812	-0.0122975	0.000362837	-0.017459	0.00711115	-0.000464913	-8.42154e-09	-0.00614852	-0.000708872	0.00571379
0.00773429	2010-11-25 08:30:00	0.0747112	0.0659055	-0.00880567	0.00773429	0.00801385	-0.000794566	0.00251843	-0.007719	-0.008297	0.0031864	0.0318308	-0.00082314	0.0267981	0.0136942	0.0115366	0.00650121	-0.0120982	0.000351116	-0.0168993	0.00712178	-0.00049262	-1.05463e-08	-0.00566305	-0.000594221	0.00831304
0.00773429	2010-11-25 09:00:00	0.0683156	0.0623638	-0.00595185	0.00773429	0.00763913	-0.000817295	0.002582	-0.00762986	-0.00818887	0.00311206	0.0309298	-0.000816007	0.0247159	0.0129591	0.0106696	0.00608652	-0.0118374	0.000339697	-0.0163484	0.00713346	-0.00052115	-1.312e-08	-0.00498054	-0.000398427	0.00543068
0.00773429	2010-11-25 09:30:00	0.0668762	0.0594762	-0.00740005	0.00773429	0.00763413	-0.000862189	0.00267486	-0.00770374	-0.00814312	0.00303907	0.0300129	-0.000809748	0.0229519	0.0119887	0.00994233	0.00572367	-0.0115326	0.000329159	-0.0158047	0.00714607	-0.000550492	-1.62191e-08	-0.00413633	-0.000158079	0.00684954
0.00773429	2010-11-25 10:00:00	0.0626047	0.0557271	-0.00687757	0.00773429	0.00715641	-0.000908491	0.00282754	-0.00782885	-0.00819807	0.0029705	0.0291156	-0.000804728	0.0204745	0.0110476	0.00933169	0.00538331	-0.0111259	0.000319383	-0.0152593	0.00715925	-0.000580638	-1.99293e-08	-0.00317368	8.66825e-05	0.00629691
0.00773429	2010-11-25 10:30:00	0.0618735	0.0554358	-0.00643773	0.00773429	0.00773711	-0.000940836	0.00294063	-0.00800989	-0.00824714	0.0029011	0.0282278	-0.000800448	0.0198672	0.0102675	0.00900438	0.00511288	-0.0106669	0.000310599	-0.0147206	0.00717535	-0.00061158	-2.43472e-08	-0.00214109	0.000295332	0.00582613
0.00773429	2010-11-25 11:00:00	0.0632663	0.0554605	-0.00780581	0.00773429	0.00834568	-0.000970359	0.00301549	-0.00826386	-0.00830522	0.00282714	0.0273261	-0.000796831	0.0190767	0.00979307	0.00891269	0.00491215	-0.0101581	0.00030275	-0.0141821	0.0071932	-0.000643308	-2.95801e-08	-0.00108929	0.000430225	0.00716247
0.00773429	2010-11-25 11:30:00	0.0632431	0.055639	-0.00760407	0.00773429	0.00850659	-0.000983555	0.00304938	-0.00856027	-0.0083438	0.00275089	0.0264445	-0.000794427	0.0186815	0.0096075	0.00887098	0.00478709	-0.00967175	0.000295607	-0.0136645	0.00721321	-0.000675812	-3.57475e-08	-6.80572e-05	0.000459686	0.00692823
0.00773429	2010-11-25 12:00:00	0.064636	0.0571671	-0.00746892	0.00773429	0.00895928	-0.000964857	0.00300231	-0.00884712	-0.00837165	0.00268036	0.0255485	-0.000794205	0.0193659	0.00957867	0.00886891	0.00472422	-0.0091977	0.000288518	-0.0131706	0.00723406	-0.000709083	-4.29814e-08	0.000876713	0.000360667	0.0067598
0.00773429	2010-11-25 12:30:00	0.0646128	0.0574844	-0.00712838	0.00773429	0.00928108	-0.00093257	0.00293225	-0.00889309	-0.00838855	0.00260407	0.02468	-0.000795064	0.0190767	0.00961591	0.00874604	0.00464923	-0.00874067	0.000281524	-0.0127036	0.00725351	-0.000743108	-5.14276e-08	0.00170574	0.000120767	0.00638522
0.00773429	2010-11-25 13:00:00	0.0624654	0.0574635	-0.0050019	0.00773429	0.00934902	-0.000901297	0.00283429	-0.00889851	-0.00837788	0.0025298	0.0238442	-0.000797307	0.0190767	0.0095991	0.00854387	0.00459849	-0.00832622	0.000274788	-0.0122429	0.00727302	-0.000777879	-6.12459e-08	0.0023885	-0.000260571	0.00422396
0.00773429	2010-11-25 13:30:00	0.0610261	0.056241	-0.00478512	0.00773429	0.00926106	-0.000877921	0.00274292	-0.00881003	-0.00829005	0.00246032	0.0230667	-0.000800296	0.0183923	0.00936369	0.00835635	0.0045396	-0.00797988	0.00026816	-0.0117987	0.00729287	-0.000813384	-7.26109e-08	0.00290479	-0.000771781	0.00397166
0.00773429	2010-11-25 14:00:00	0.0595868	0.0539788	-0.00560801	0.00773429	0.00855451	-0.000853752	0.00266471	-0.00864471	-0.00812584	0.00239962	0.0223017	-0.000804472	0.0174958	0.00910365	0.00815418	0.0044571	-0.0076567	0.000261343	-0.0113804	0.00731184	-0.000849612	-8.57134e-08	0.00324549	-0.00138984	0.00475831
0.00773429	2010-11-25 14:30:00	0.0588555	0.0535925	-0.00526305	0.00773429	0.00849658	-0.00081261	0.00254601	-0.00837447	-0.00786497	0.00234874	0.0215759	-0.000810083	0.017785	0.00887244	0.00803957	0.00436533	-0.00736791	0.000254509	-0.0109699	0.00732986	-0.000886552	-1.0076e-07	0.00341263	-0.00208182	0.00437639
0.00773429	2010-11-25 15:00:00	0.0567082	0.0521514	-0.00455677	0.00773429	0.00838859	-0.000777249	0.00244874	-0.00804103	-0.00754742	0.00229221	0.0209026	-0.000816648	0.0171006	0.00874872	0.00787498	0.00425283	-0.00711488	0.000247052	-0.0105765	0.00734744	-0.000924192	-1.17975e-07	0.00341865	-0.0028072	0.00363246
0.00773429	2010-11-25 15:30:00	0.0559769	0.0509327	-0.00504421	0.00773429	0.00802387	-0.000735993	0.00229399	-0.00776017	-0.00717321	0.00223241	0.020254	-0.000824246	0.0171006	0.00863702	0.00767281	0.00416174	-0.00690782	0.000238929	-0.0101817	0.0073646	-0.000962522	-1.376e-07	0.00328508	-0.0035208	0.00408155
0.00773429	2010-11-25 16:00:00	0.0545376	0.049039	-0.00549864	0.00773429	0.00776498	-0.000680102	0.0021134	-0.00743886	-0.00675281	0.00217069	0.0196427	-0.000833315	0.0164162	0.00841001	0.00748736	0.0040821	-0.00675287	0.000230401	-0.00979956	0.00738131	-0.00100153	-1.59896e-07	0.00304058	-0.00417593	0.00449695
0.00773429	2010-11-25 16:30:00	0.0523854	0.0470126	-0.00537277	0.00773429	0.00716141	-0.000612085	0.00194057	-0.00697114	-0.00636166	0.00211525	0.0190364	-0.000843607	0.0159149	0.0081788	0.00725607	0.00396784	-0.00663129	0.000222128	-0.00944217	0.00739726	-0.0010412	-1.85141e-07	0.00271869	-0.00472772	0.00433138
0.00773429	2010-11-25 17:00:00	0.0509358	0.0457865	-0.00514932	0.00773429	0.00694758	-0.000546946	0.00173139	-0.00651467	-0.00596005	0.00206324	0.0184427	-0.000854855	0.0158089	0.0079518	0.00700186	0.00383858	-0.00652164	0.000213409	-0.00909927	0.00741293	-0.00108153	-2.13635e-07	0.00235527	-0.00513625	0.00406758
0.00773429	2010-11-25 17:30:00	0.0487782	0.044266	-0.00451221	0.00773429	0.00650778	-0.000492551	0.00155484	-0.00600881	-0.00553893	0.00199783	0.0179129	-0.000866818	0.0154137	0.00774522	0.00669767	0.00367931	-0.00641708	0.000204676	-0.00877967	0.00742759	-0.00112251	-2.45696e-07	0.00198601	-0.00536922	0.00338946
0.00773429	2010-11-25 18:00:00	0.0466206	0.041595	-0.00502556	0.00773429	0.00558238	-0.000454679	0.00142799	-0.00549903	-0.00512827	0.00192898	0.0174121	-0.000880244	0.0143341	0.00743954	0.00625595	0.00349005	-0.00628256	0.000196176	-0.00847908	0.00744186	-0.00116411	-2.81665e-07	0.00164396	-0.00540407	0.00386116
0.00773429	2010-11-25 18:30:00	0.0465872	0.0397052	-0.00688203	0.00773429	0.00506177	-0.000405557	0.00128926	-0.00503226	-0.00476591	0.00185868	0.0169577	-0.000894546	0.0135436	0.00703477	0.00577251	0.00328115	-0.00611433	0.00018826	-0.00818113	0.00745549	-0.00120634	-3.21902e-07	0.00135746	-0.00522936	0.00567538
0.00773429	2010-11-25 19:00:00	0.0423055	0.0377701	-0.00453543	0.00773429	0.00472994	-0.000375723	0.00117421	-0.00449201	-0.00442952	0.00178625	0.0165579	-0.000909412	0.012464	0.00650209	0.00513069	0.00299903	-0.00592191	0.00018053	-0.00788181	0.00746805	-0.00124917	-3.6679e-07	0.00114834	-0.00484535	0.00328589
0.00773429	2010-11-25 19:30:00	0.0394398	0.0351184	-0.00432144	0.00773429	0.00397046	-0.000336216	0.00108834	-0.00408117	-0.00410861	0.00171214	0.0161553	-0.000924632	0.0108831	0.00596521	0.00450765	0.00270013	-0.00569067	0.000172491	-0.00758311	0.00747965	-0.0012926	-4.16733e-07	0.00103078	-0.00426381	0.00302842
0.00773429	2010-11-25 20:00:00	0.0372822	0.0335734	-0.0037088	0.00773429	0.00417427	-0.000332439	0.00105278	-0.00373129	-0.00381672	0.00163662	0.0157431	-0.000940647	0.00962041	0.00517669	0.00382411	0.00237764	-0.00545704	0.000164668	-0.00731047	0.00749106	-0.00133662	-4.72157e-07	0.00101052	-0.00350708	0.00237171
0.00773429	2010-11-25 20:30:00	0.0365407	0.0309221	-0.00561862	0.00773429	0.00314303	-0.000329675	0.00102812	-0.00349829	-0.00360766	0.00156726	0.0153301	-0.000957056	0.00819363	0.00451189	0.00321141	0.00207478	-0.00517847	0.000156996	-0.00705711	0.00750234	-0.00138121	-5.33512e-07	0.00108482	-0.00260658	0.00423687
0.00773429	2010-11-25 21:00:00	0.0343832	0.0292334	-0.00514984	0.00773429	0.003118	-0.000332185	0.00102203	-0.00332196	-0.00346719	0.00151007	0.0149766	-0.000973785	0.00664171	0.00369455	0.00269885	0.00174302	-0.00486481	0.000150151	-0.00682389	0.00751279	-0.00142636	-6.0127e-07	0.00124282	-0.00160077	0.00372287
0.00773429	2010-11-25 21:30:00	0.0329336	0.0279387	-0.00499489	0.00773429	0.00274328	-0.000327475	0.00104757	-0.00315608	-0.00336933	0.00145607	0.0146443	-0.000991253	0.00553314	0.00320331	0.00203823	0.00139626	-0.00452324	0.00014302	-0.006619	0.00752478	-0.00147207	-6.75926e-07	0.00146643	-0.000532886	0.00352215
0.00773429	2010-11-25 22:00:00	0.0336082	0.0283827	-0.00522553	0.00773429	0.00335686	-0.000331113	0.00104345	-0.00312152	-0.00330716	0.00141564	0.0143537	-0.00100981	0.00524394	0.00257154	0.00151514	0.00110334	-0.00418029	0.000135618	-0.00644056	0.00753552	-0.00151832	-7.57997e-07	0.00173169	0.00055149	0.00370646
0.00773429	2010-11-25 22:30:00	0.0314506	0.0258411	-0.0056095	0.00773429	0.00304005	-0.00034713	0.00107952	-0.00311011	-0.00328882	0.00137845	0.014107	-0.00103	0.00287261	0.00193976	0.000983789	0.000824077	-0.00379138	0.000128352	-0.00627711	0.00754643	-0.00156509	-8.48026e-07	0.00201039	0.00160687	0.00404356
0.00773429	2010-11-25 23:00:00	0.0300011	0.0244892	-0.00551191	0.00773429	0.00289418	-0.000365347	0.00113424	-0.00317968	-0.00332996	0.00134445	0.0139275	-0.00105	0.00158087	0.00125033	0.00053567	0.000587616	-0.00337419	0.00012065	-0.00612562	0.00755542	-0.00161239	-9.46578e-07	0.00227196	0.00259011	0.00389857
0.00773429	2010-11-25 23:30:00	0.0299677	0.0248363	-0.00513139	0.00773429	0.00306508	-0.000373638	0.00115566	-0.00326625	-0.00342016	0.0013108	0.013792	-0.00106994	0.00147482	0.000734461	0.000310578	0.000380487	-0.00295701	0.000112692	-0.00599604	0.00756173	-0.00166019	-1.05424e-06	0.00248552	0.00346244	0.00347014
0.00773429	2010-11-26	0.0292262	0.0241127	-0.0051135	0.00773429	0.00313302	-0.000383678	0.00120557	-0.00330048	-0.00358868	0.00127961	0.0136557	-0.00109029	0.000395204	0.00041257	0.000106346	0.000195426	-0.00252927	0.00010476	-0.00588698	0.00756615	-0.00170849	-1.17162e-06	0.00262189	0.00419118	0.00340383
0.00773429	2010-11-26 00:30:00	0.0299008	0.0243302	-0.00557062	0.00773429	0.00349274	-0.000396931	0.00125971	-0.00343309	-0.00374274	0.00126148	0.0135245	-0.00111113	0	0.000210187	2.49876e-05	0.000118229	-0.00211925	9.69117e-05	-0.00580538	0.00756768	-0.00175728	-1.29937e-06	0.00265552	0.00475106	0.00381204
0.00773429	2010-11-26 01:00:00	0.0298673	0.0247512	-0.00511611	0.00773429	0.00387249	-0.00042688	0.00134255	-0.00358868	-0.00386272	0.00125259	0.013409	-0.00113284	-0.000183102	-4.20315e-06	0.000149931	0.000126397	-0.0017317	8.98107e-05	-0.00574594	0.00756668	-0.00180655	-1.43812e-06	0.00256631	0.00512518	0.00330813
0.00773429	2010-11-26 01:30:00	0.0298339	0.0248005	-0.00503335	0.00773429	0.00350275	-0.000473296	0.00147902	-0.00377626	-0.00397556	0.00124943	0.0133178	-0.00115553	-0.000106051	8.40686e-06	0.000437397	0.00020383	-0.00138059	8.34011e-05	-0.00569935	0.00756214	-0.00185628	-1.58858e-06	0.00234102	0.00530555	0.00317549
0.00773429	2010-11-26 02:00:00	0.0319246	0.0263213	-0.00560327	0.00773429	0.00375663	-0.000511363	0.00156715	-0.00403901	-0.00410102	0.00125208	0.0132484	-0.00117924	0.000684398	0.000194574	0.00106457	0.000404128	-0.00108193	7.77413e-05	-0.00566384	0.0075543	-0.00190646	-1.75143e-06	0.00197441	0.00529327	0.00369506
0.00773429	2010-11-26 02:30:00	0.0340115	0.0285878	-0.00542367	0.00773429	0.00398548	-0.000528648	0.00161567	-0.00425947	-0.00421077	0.00126339	0.0131634	-0.00120412	0.00215922	0.000706833	0.00179809	0.000656256	-0.000892583	7.31385e-05	-0.00562442	0.00754299	-0.0019571	-1.92742e-06	0.00146986	0.00509828	0.00346464
0.00773429	2010-11-26 03:00:00	0.0367991	0.0312608	-0.00553828	0.00773429	0.00431729	-0.000509189	0.00159582	-0.00444985	-0.00430886	0.00128257	0.0130945	-0.00123057	0.00392324	0.00151217	0.00252954	0.000964417	-0.000769314	6.90525e-05	-0.00559155	0.00752917	-0.00200816	-2.11728e-06	0.000839597	0.00473876	0.003528
0.00773429	2010-11-26 03:30:00	0.0402947	0.0344657	-0.00582902	0.00773429	0.00507678	-0.000490212	0.00155465	-0.00457345	-0.00440053	0.00130487	0.0130241	-0.00125774	0.00611144	0.00239557	0.00318603	0.00128228	-0.000771021	6.57395e-05	-0.00557191	0.00751239	-0.00205966	-2.32179e-06	0.00010428	0.00424012	0.00376704
0.00773429	2010-11-26 04:00:00	0.0409581	0.0351627	-0.00579543	0.00773429	0.00505676	-0.000484431	0.00152645	-0.00467462	-0.00448598	0.00133379	0.0129567	-0.00128596	0.00700796	0.00321291	0.00366533	0.0016094	-0.000812913	6.27664e-05	-0.00556259	0.00749107	-0.00211157	-2.54175e-06	-0.000707843	0.00363371	0.00368132
0.00773429	2010-11-26 04:30:00	0.0394974	0.0355392	-0.00395822	0.00773429	0.00482291	-0.000489198	0.00152558	-0.00474324	-0.00459928	0.00136456	0.0129112	-0.00131515	0.00819363	0.0037576	0.00417582	0.00195616	-0.000931093	6.04872e-05	-0.0055777	0.00746646	-0.00216388	-2.77796e-06	-0.00156232	0.00295517	0.00179156
0.00773429	2010-11-26 05:00:00	0.0394527	0.0348582	-0.00459449	0.00773429	0.00436521	-0.000495485	0.0015466	-0.00470582	-0.00469405	0.00139699	0.0129034	-0.00134532	0.00858883	0.0041954	0.00472595	0.00226762	-0.0011184	5.92533e-05	-0.00560729	0.00743845	-0.0022166	-3.03127e-06	-0.0024203	0.00224254	0.00237486
0.00773429	2010-11-26 05:30:00	0.0401161	0.0361971	-0.00391902	0.00773429	0.00460407	-0.00049385	0.00154758	-0.00463513	-0.00476191	0.00144011	0.0129517	-0.00137626	0.0100637	0.00476531	0.00534485	0.00255084	-0.00136906	5.88483e-05	-0.00565451	0.0074061	-0.0022697	-3.30253e-06	-0.00324067	0.00153414	0.00164602
0.00773429	2010-11-26 06:00:00	0.0429037	0.0379576	-0.00494605	0.00773429	0.00467201	-0.000503326	0.00159013	-0.00459698	-0.00480097	0.00149044	0.0130413	-0.00140763	0.0120398	0.00543431	0.00588466	0.0027948	-0.00168919	5.91347e-05	-0.00571458	0.00737224	-0.00232318	-3.59261e-06	-0.00398247	0.000866431	0.00261928
0.00773429	2010-11-26 06:30:00	0.042151	0.0384063	-0.00374467	0.00773429	0.00453613	-0.000520161	0.00162413	-0.00467238	-0.00481811	0.00154354	0.0131602	-0.00144034	0.0131194	0.00618138	0.0061494	0.00298516	-0.00206142	5.98961e-05	-0.00579517	0.00733672	-0.00237703	-3.90242e-06	-0.00460726	0.000271841	0.00136373
0.00773429	2010-11-26 07:00:00	0.0435225	0.0385448	-0.0049777	0.00773429	0.00474495	-0.000534796	0.00166019	-0.00477204	-0.00490234	0.00159929	0.013304	-0.00147437	0.0138328	0.00665161	0.00628074	0.00315876	-0.00246123	6.09439e-05	-0.00589718	0.0072995	-0.00243124	-4.23288e-06	-0.00508158	-0.000223234	0.00254222
0.00773429	2010-11-26 07:30:00	0.0420617	0.0371085	-0.0049532	0.00773429	0.00460407	-0.000549375	0.0017156	-0.00482646	-0.00504848	0.00166018	0.0134861	-0.00150924	0.0135436	0.00680416	0.00625575	0.00327059	-0.00287126	6.30091e-05	-0.00601416	0.00725967	-0.00248581	-4.5849e-06	-0.00537903	-0.000600105	0.0024628
0.00773429	2010-11-26 08:00:00	0.0413091	0.036105	-0.00520414	0.00773429	0.00479501	-0.000554141	0.00174449	-0.00494335	-0.00524915	0.00172759	0.0137188	-0.00154495	0.0133315	0.00676692	0.00623696	0.00333345	-0.00325302	6.53746e-05	-0.00614651	0.0072184	-0.00254072	-4.95946e-06	-0.00548201	-0.000849029	0.00265846
0.00773429	2010-11-26 08:30:00	0.0405564	0.0359987	-0.0045577	0.00773429	0.00513972	-0.000582708	0.00182919	-0.00503966	-0.00546435	0.00180439	0.0139739	-0.00158204	0.0134376	0.00670507	0.00630572	0.00335242	-0.0036106	6.86621e-05	-0.00629435	0.00717561	-0.00259596	-5.35752e-06	-0.00538297	-0.000969875	0.00195638
0.00773429	2010-11-26 09:00:00	0.0412198	0.0356761	-0.00554373	0.00773429	0.00499383	-0.000620325	0.00195112	-0.00525492	-0.00571001	0.00188322	0.0142613	-0.00161972	0.0134376	0.00677533	0.00637862	0.00336919	-0.00392765	7.21126e-05	-0.00646359	0.00713013	-0.00265153	-5.78006e-06	-0.00508498	-0.000972124	0.00288642
0.00773429	2010-11-26 09:30:00	0.0418832	0.036697	-0.00518623	0.00773429	0.00537357	-0.000674835	0.00210067	-0.00552197	-0.00599114	0.0019663	0.014601	-0.00165705	0.0138328	0.00684139	0.00654115	0.00342809	-0.00418647	7.64619e-05	-0.00665903	0.00708131	-0.00270742	-6.2281e-06	-0.00460166	-0.000874181	0.00247258
0.00773429	2010-11-26 10:00:00	0.0418386	0.0372032	-0.00463545	0.00773429	0.00531064	-0.000728102	0.00226436	-0.00579557	-0.00633368	0.00204607	0.0149837	-0.00169506	0.0138328	0.00694888	0.00672659	0.00350772	-0.00440034	8.18145e-05	-0.00688306	0.00703092	-0.00276362	-6.70265e-06	-0.00395643	-0.000701986	0.00186512
0.00773429	2010-11-26 10:30:00	0.0439181	0.0392422	-0.00467593	0.00773429	0.00593924	-0.000773136	0.00240673	-0.00615781	-0.00671695	0.00212497	0.0153922	-0.00173345	0.0145172	0.00714706	0.00693083	0.00358558	-0.00460263	8.76817e-05	-0.00712345	0.00697925	-0.00282013	-7.20475e-06	-0.00318108	-0.000487026	0.0018486
0.00773429	2010-11-26 11:00:00	0.0481217	0.0410355	-0.00708619	0.00773429	0.006334	-0.000818734	0.00256433	-0.0065408	-0.00710236	0.00221176	0.0158721	-0.00177158	0.0150184	0.00738668	0.00711421	0.00367271	-0.00479947	9.36863e-05	-0.00739709	0.00692575	-0.00287693	-7.73544e-06	-0.00231385	-0.000263858	0.00420153
0.00773429	2010-11-26 11:30:00	0.0487852	0.0431213	-0.00566395	0.00773429	0.00688465	-0.000871298	0.00272841	-0.00700253	-0.00754631	0.00230657	0.0163478	-0.00180962	0.0157028	0.00763831	0.00732465	0.00379161	-0.00498915	0.000100261	-0.0076837	0.00687118	-0.00293402	-8.2958e-06	-0.00139705	-6.73485e-05	0.00272163
0.00773429	2010-11-26 12:00:00	0.0501566	0.0441224	-0.00603417	0.00773429	0.00733734	-0.000935986	0.00291392	-0.00751119	-0.00799079	0.00240914	0.0168853	-0.00184772	0.0154137	0.00777464	0.00759765	0.00393411	-0.00512094	0.000107311	-0.00798769	0.00681394	-0.00299138	-8.88691e-06	-0.00047444	7.01714e-05	0.0030339
0.00773429	2010-11-26 12:30:00	0.05082	0.0459224	-0.00489755	0.00773429	0.0075812	-0.00100036	0.00311297	-0.00802471	-0.00846784	0.00250949	0.0174441	-0.00188548	0.016098	0.00801005	0.00790597	0.00408587	-0.00523094	0.000114822	-0.00829432	0.00675481	-0.00304903	-9.50984e-06	0.000411405	0.000121589	0.00183902
0.00773429	2010-11-26 13:00:00	0.0536076	0.0487016	-0.00490599	0.00773429	0.0082048	-0.00106034	0.00330486	-0.00854534	-0.00895373	0.00261323	0.0180323	-0.00192336	0.0172837	0.00834876	0.00836648	0.00426764	-0.0053355	0.000122577	-0.00862375	0.00669313	-0.00310693	-1.01657e-05	0.00122166	6.73069e-05	0.00178889
0.00773429	2010-11-26 13:30:00	0.0549791	0.0507262	-0.00425294	0.00773429	0.00890136	-0.00110916	0.00345175	-0.00907027	-0.00941391	0.00271795	0.0186083	-0.00196121	0.017785	0.00878655	0.00884992	0.00448117	-0.00545231	0.000130386	-0.00898743	0.00662928	-0.0031651	-1.08556e-05	0.00192346	-0.000103045	0.00107698
0.00773429	2010-11-26 14:00:00	0.0584747	0.0534102	-0.00506445	0.00773429	0.00951994	-0.00115337	0.00359696	-0.00956976	-0.00986481	0.0028321	0.0191871	-0.0019988	0.0191538	0.009282	0.00937713	0.00473616	-0.00562123	0.000138181	-0.00937024	0.00656388	-0.00322352	-1.15807e-05	0.00249169	-0.000389635	0.00182935
0.00773429	2010-11-26 14:30:00	0.0598461	0.0557684	-0.00407769	0.00773429	0.0100656	-0.00119288	0.00373343	-0.010085	-0.0102738	0.00294863	0.0198358	-0.00203613	0.0203394	0.00982309	0.00997312	0.00501829	-0.00581909	0.000145352	-0.00976943	0.00649429	-0.00328218	-1.23421e-05	0.00291018	-0.000782274	0.000783168
0.00773429	2010-11-26 15:00:00	0.0626317	0.0581808	-0.00445094	0.00773429	0.0105483	-0.00123382	0.00384338	-0.0105643	-0.010684	0.00306017	0.0205277	-0.00207235	0.0218143	0.0104711	0.0105482	0.00530505	-0.00605749	0.000152604	-0.0101895	0.00642016	-0.00334109	-1.3141e-05	0.00317227	-0.0012611	0.00109671
0.00773429	2010-11-26 15:30:00	0.0632835	0.0593701	-0.00391336	0.00773429	0.0107571	-0.0012722	0.00396973	-0.0109805	-0.0110659	0.00317923	0.021245	-0.00210779	0.0224216	0.0111028	0.0111401	0.00561254	-0.00631359	0.000159938	-0.0106238	0.00634293	-0.00340022	-1.39785e-05	0.00328076	-0.00179804	0.00049916
0.00773429	2010-11-26 16:00:00	0.0674756	0.0618833	-0.00559228	0.00773429	0.0114487	-0.00129865	0.00405403	-0.0113712	-0.0114589	0.00330294	0.0219944	-0.00214243	0.0241086	0.0117304	0.0117173	0.00592004	-0.00661532	0.000167396	-0.0110846	0.00626251	-0.00345958	-1.48557e-05	0.00324717	-0.00235888	0.00211784
0.00773429	2010-11-26 16:30:00	0.0681274	0.063577	-0.00455037	0.00773429	0.0117076	-0.00132107	0.00412565	-0.0116851	-0.0118001	0.00342415	0.0227744	-0.00217631	0.0254773	0.0123622	0.0122404	0.0062079	-0.00694566	0.000175014	-0.0115543	0.00618106	-0.00351916	-1.57739e-05	0.00309053	-0.00290589	0.00101543
0.00773429	2010-11-26 17:00:00	0.0694873	0.0647438	-0.00474353	0.00773429	0.0119364	-0.00133652	0.00419738	-0.0119713	-0.0121269	0.00354352	0.0236115	-0.00220969	0.0263739	0.0129856	0.0127197	0.00647789	-0.00728248	0.000182143	-0.0120283	0.00609725	-0.00357896	-1.67342e-05	0.00283574	-0.00340055	0.00114784
0.00773429	2010-11-26 17:30:00	0.0722633	0.0665091	-0.0057542	0.00773429	0.0123941	-0.0013742	0.00430409	-0.0122325	-0.0124416	0.00366118	0.0244679	-0.00224252	0.0276656	0.0135387	0.0131823	0.00675825	-0.00764687	0.000189151	-0.0125087	0.00601161	-0.00363896	-1.77378e-05	0.0025116	-0.00380639	0.00209751
0.00773429	2010-11-26 18:00:00	0.071499	0.0671454	-0.00435364	0.00773429	0.0123262	-0.00141083	0.00439291	-0.0125583	-0.012744	0.00379132	0.0253309	-0.00227501	0.02835	0.0140053	0.0137095	0.00704788	-0.00801842	0.000196215	-0.0129961	0.00592432	-0.00369916	-1.87859e-05	0.00214874	-0.0040916	0.000635703
0.00773429	2010-11-26 18:30:00	0.074983	0.0686693	-0.00631372	0.00773429	0.01257	-0.00144605	0.00450708	-0.0128027	-0.0130337	0.00392216	0.0262238	-0.00230663	0.0294295	0.0144719	0.0142117	0.0073011	-0.00841823	0.000203807	-0.0135002	0.00583435	-0.00375955	-1.98797e-05	0.00177751	-0.00423112	0.00253429
0.00773429	2010-11-26 19:00:00	0.0763429	0.0707304	-0.00561255	0.00773429	0.01258	-0.00147445	0.00462861	-0.013074	-0.0132873	0.00405985	0.0271305	-0.00233774	0.0309044	0.0151037	0.0147368	0.00755433	-0.00882997	0.000211767	-0.0140303	0.00574323	-0.00382014	-2.10203e-05	0.00142608	-0.00420834	0.00177139
0.00773429	2010-11-26 19:30:00	0.0791189	0.073645	-0.00547391	0.00773429	0.0135734	-0.00150961	0.00470771	-0.013371	-0.0135715	0.00420102	0.0280793	-0.00236795	0.0323022	0.0156898	0.0151662	0.00777932	-0.00925805	0.000220079	-0.0145815	0.00565166	-0.00388091	-2.22091e-05	0.00111872	-0.00401596	0.0015708
0.00773429	2010-11-26 20:00:00	0.0790626	0.0745923	-0.00447034	0.00773429	0.0136892	-0.00154209	0.00480724	-0.0136958	-0.0139314	0.00434808	0.0290833	-0.00239761	0.0325913	0.0162429	0.0154559	0.00799042	-0.00967489	0.0002285	-0.0151493	0.00555939	-0.00394185	-2.34471e-05	0.000874477	-0.00365633	0.000505034
0.00773429	2010-11-26 20:30:00	0.0818386	0.076098	-0.00574057	0.00773429	0.0138272	-0.0015578	0.0048601	-0.0139999	-0.0143266	0.00449638	0.0301372	-0.00242705	0.0335939	0.0165648	0.0156143	0.00814152	-0.0100849	0.000236852	-0.0157161	0.00546629	-0.00400298	-2.47356e-05	0.000706211	-0.00314103	0.00171285
0.00773429	2010-11-26 21:00:00	0.0831985	0.0773088	-0.00588973	0.00773429	0.014134	-0.00157794	0.00498538	-0.0142172	-0.0147796	0.00464184	0.0312177	-0.0024554	0.0338831	0.0168867	0.0157019	0.00824584	-0.0104663	0.000245028	-0.0162838	0.00537349	-0.00406426	-2.60758e-05	0.000620074	-0.00248993	0.00179939
0.00773429	2010-11-26 21:30:00	0.0838503	0.0783016	-0.00554867	0.00773429	0.0147176	-0.00164683	0.00517383	-0.0145058	-0.0152692	0.00479131	0.0322991	-0.00248281	0.033806	0.0169443	0.0157789	0.00834401	-0.0108127	0.000253245	-0.0168365	0.00528035	-0.00412572	-2.74689e-05	0.000615407	-0.0017298	0.00139549
0.00773429	2010-11-26 22:00:00	0.0845021	0.0787324	-0.0057697	0.00773429	0.0147276	-0.00173676	0.0054126	-0.015004	-0.0158084	0.00494429	0.0333809	-0.00250934	0.0335939	0.0170062	0.0159935	0.00847437	-0.011113	0.00026168	-0.0173902	0.00518861	-0.00418732	-2.89161e-05	0.000685048	-0.000892606	0.00155346
0.00773429	2010-11-26 22:30:00	0.085862	0.0798629	-0.00599906	0.00773429	0.0147226	-0.00183833	0.00571512	-0.0154979	-0.0163588	0.00511053	0.0344282	-0.00253457	0.033806	0.0170314	0.0163873	0.00861114	-0.0113899	0.000270481	-0.017955	0.00509745	-0.00424908	-3.04186e-05	0.000815991	-1.36188e-05	0.00171956
0.00773429	2010-11-26 23:00:00	0.08793	0.0831949	-0.00473513	0.00773429	0.0151924	-0.00191325	0.00598679	-0.0160593	-0.0169518	0.00528004	0.035454	-0.00255964	0.0353579	0.0174404	0.016854	0.0087779	-0.0116627	0.0002795	-0.0185422	0.00500863	-0.00431099	-3.19777e-05	0.000990363	0.000870468	0.000392156
0.00773429	2010-11-26 23:30:00	0.0928301	0.0873646	-0.00546552	0.00773429	0.0166964	-0.00200476	0.00626111	-0.0167228	-0.0175657	0.00545334	0.0364609	-0.00258399	0.0366496	0.0179442	0.0174229	0.00899606	-0.0119403	0.000289034	-0.0191503	0.00492114	-0.00437304	-3.35946e-05	0.00118664	0.00172338	0.00105888
0.00773429	2010-11-27	0.0977302	0.0899927	-0.00773746	0.00773429	0.017252	-0.00209288	0.00652363	-0.0175419	-0.0182152	0.00563174	0.0374731	-0.0026081	0.0374401	0.0185676	0.0180001	0.00928746	-0.0122185	0.00029861	-0.019797	0.00483622	-0.00443523	-3.52703e-05	0.00138107	0.00251089	0.00326695
0.00773429	2010-11-27 00:30:00	0.0997981	0.0934445	-0.00635361	0.00773429	0.0181774	-0.0021702	0.00676072	-0.0184384	-0.0189453	0.00581236	0.0385302	-0.00263217	0.0389149	0.0190961	0.018669	0.00963135	-0.0125134	0.000308675	-0.0204614	0.00475343	-0.00449755	-3.70063e-05	0.00154916	0.00320234	0.00181905
0.00773429	2010-11-27 01:00:00	0.104698	0.0962945	-0.00840376	0.00773429	0.0186752	-0.00223873	0.0070035	-0.0191518	-0.0197351	0.00598994	0.0396506	-0.00265606	0.0399945	0.0197693	0.0193796	0.00996884	-0.0128036	0.000319092	-0.021117	0.0046719	-0.00456001	-3.88036e-05	0.00166725	0.00377173	0.00380495
0.00773429	2010-11-27 01:30:00	0.10889	0.100803	-0.00808772	0.00773429	0.0199023	-0.00230982	0.00724256	-0.0199036	-0.0205686	0.0061607	0.0408099	-0.00267944	0.0420767	0.020562	0.0201631	0.0103352	-0.013105	0.00032955	-0.0217888	0.00459182	-0.00462258	-4.06634e-05	0.00171405	0.0041988	0.00342447
0.00773429	2010-11-27 02:00:00	0.112374	0.104149	-0.00822545	0.00773429	0.0205939	-0.00240905	0.0075163	-0.020663	-0.0213337	0.00632094	0.0419231	-0.0027021	0.0436576	0.021392	0.0209945	0.0107634	-0.0134356	0.000340335	-0.0224705	0.00451294	-0.00468528	-4.25871e-05	0.00167206	0.00446961	0.00349759
0.00773429	2010-11-27 02:30:00	0.114442	0.106856	-0.0075867	0.00773429	0.0207748	-0.00250634	0.0078194	-0.0214872	-0.0220691	0.00646745	0.0430689	-0.00272311	0.0451324	0.0222177	0.0220072	0.0112619	-0.0137782	0.000351773	-0.0231638	0.0044342	-0.00474809	-4.45756e-05	0.00152882	0.0045771	0.00279404
0.00773429	2010-11-27 03:00:00	0.120051	0.110955	-0.00909541	0.00773429	0.0217782	-0.00260024	0.00810149	-0.0222793	-0.0227341	0.006617	0.0442212	-0.0027431	0.0471085	0.0231263	0.0231886	0.0118279	-0.0141678	0.00036389	-0.0238845	0.00435512	-0.00481101	-4.66303e-05	0.00127791	0.00452128	0.00423777
0.00773429	2010-11-27 03:30:00	0.124951	0.116062	-0.0088886	0.00773429	0.0224997	-0.00267593	0.00835104	-0.0230399	-0.0233104	0.00677026	0.0453926	-0.00276167	0.0500582	0.0243568	0.0245431	0.0124297	-0.0146228	0.00037697	-0.0246223	0.00427622	-0.00487404	-4.87524e-05	0.00091965	0.00430923	0.0039658
0.00773429	2010-11-27 04:00:00	0.130559	0.121551	-0.00900747	0.00773429	0.0238578	-0.00273963	0.00853309	-0.0238335	-0.0237624	0.00692987	0.0466197	-0.0027789	0.0527477	0.0257651	0.0259373	0.0130736	-0.0151814	0.000390567	-0.0253669	0.00419692	-0.00493717	-5.09429e-05	0.000461449	0.00395485	0.00401935
0.00773429	2010-11-27 04:30:00	0.136167	0.127478	-0.00868877	0.00773429	0.0246473	-0.00277191	0.00863929	-0.0245649	-0.0241238	0.0071083	0.0478851	-0.00279517	0.0564878	0.0273422	0.0272397	0.0137439	-0.0158322	0.00040472	-0.0261278	0.00411894	-0.00500041	-5.32031e-05	-8.23115e-05	0.00347829	0.00363516
0.00773429	2010-11-27 05:00:00	0.143191	0.131482	-0.0117093	0.00773429	0.0252709	-0.00277231	0.00864822	-0.0251601	-0.0244716	0.00728129	0.0491557	-0.00281046	0.0589652	0.0287955	0.0283526	0.0143843	-0.0165507	0.000419388	-0.0268968	0.00404144	-0.00506374	-5.55341e-05	-0.000690772	0.00290516	0.00659004
0.00773429	2010-11-27 05:30:00	0.145259	0.135226	-0.0100329	0.00773429	0.0259574	-0.00273765	0.00856382	-0.0254978	-0.0248301	0.0074614	0.050453	-0.00282498	0.0614426	0.0301905	0.0292092	0.0149229	-0.0172932	0.000434272	-0.0276666	0.00396447	-0.00512716	-5.79371e-05	-0.00133755	0.00226536	0.00484777
0.00773429	2010-11-27 06:00:00	0.145911	0.137577	-0.00833374	0.00773429	0.026541	-0.00269639	0.00845299	-0.0256287	-0.025214	0.00763696	0.0517674	-0.00283838	0.0633416	0.0312433	0.029724	0.0153434	-0.0180689	0.000448626	-0.028446	0.00388759	-0.00519067	-6.04132e-05	-0.00199207	0.00159168	0.00308266
0.00773429	2010-11-27 06:30:00	0.147271	0.138289	-0.00898219	0.00773429	0.0261233	-0.00266729	0.00839258	-0.0256049	-0.0256174	0.00781037	0.0530917	-0.00285079	0.0649996	0.0320396	0.0300137	0.0156559	-0.0188553	0.000462234	-0.0292295	0.00381085	-0.00525426	-6.29636e-05	-0.00262126	0.000918099	0.00366497
0.00773429	2010-11-27 07:00:00	0.147208	0.136858	-0.0103495	0.00773429	0.0256456	-0.00268819	0.00843455	-0.0255271	-0.0259112	0.00798963	0.0544403	-0.00286225	0.0648165	0.0323531	0.0302241	0.0159184	-0.0196065	0.000475857	-0.0300164	0.00373485	-0.00531794	-6.55895e-05	-0.00319151	0.000277905	0.00496593
0.00773429	2010-11-27 07:30:00	0.145018	0.135991	-0.00902746	0.00773429	0.0252309	-0.00275153	0.00864719	-0.0254869	-0.026219	0.00817645	0.0558052	-0.00287277	0.0647104	0.0325633	0.030645	0.0161774	-0.0203006	0.000489875	-0.0307987	0.00365912	-0.00538169	-6.82919e-05	-0.00367067	-0.000298234	0.00357748
0.00773429	2010-11-27 08:00:00	0.142828	0.136062	-0.00676605	0.00773429	0.02507	-0.0028698	0.00894115	-0.0256665	-0.0265322	0.00836627	0.057175	-0.00288217	0.0650286	0.032696	0.0313116	0.0164787	-0.0209599	0.000504599	-0.0315874	0.00358507	-0.00544552	-7.1072e-05	-0.00403017	-0.000784209	0.00124946
0.00773429	2010-11-27 08:30:00	0.146303	0.139287	-0.00701622	0.00773429	0.025115	-0.00294455	0.00915544	-0.0260536	-0.026865	0.00855372	0.0585395	-0.00289038	0.0672649	0.0333692	0.0324202	0.0168676	-0.0216329	0.000520575	-0.0323894	0.00351271	-0.00550941	-7.39308e-05	-0.00424689	-0.00116019	0.00143288
0.00773429	2010-11-27 09:00:00	0.151902	0.14341	-0.00849188	0.00773429	0.0262342	-0.00301107	0.00940834	-0.0264198	-0.0273082	0.00874919	0.0599133	-0.00289826	0.0689808	0.0342454	0.033456	0.0172379	-0.022316	0.000537795	-0.0332077	0.00344278	-0.00557338	-7.68695e-05	-0.00430481	-0.00141399	0.00284164
0.00773429	2010-11-27 09:30:00	0.156085	0.149724	-0.00636103	0.00773429	0.0269479	-0.00305114	0.00959108	-0.0270304	-0.0278636	0.00894873	0.061304	-0.0029049	0.0729811	0.0357522	0.0342436	0.0176615	-0.0230349	0.000554488	-0.0340288	0.00337393	-0.00563741	-7.98892e-05	-0.00419618	-0.00154201	0.000643734
0.00773429	2010-11-27 10:00:00	0.164516	0.154982	-0.0095338	0.00773429	0.0286657	-0.0031312	0.00977975	-0.027762	-0.0285327	0.00914545	0.0627216	-0.0029107	0.0753044	0.0367551	0.0350523	0.0181282	-0.0237378	0.00057198	-0.0348532	0.00330688	-0.0057015	-8.2991e-05	-0.00392221	-0.00154951	0.00374931
0.00773429	2010-11-27 10:30:00	0.162326	0.154171	-0.00815523	0.00773429	0.0278283	-0.00323069	0.0101176	-0.0284829	-0.0293192	0.00934097	0.0641457	-0.00291567	0.0743018	0.0375928	0.0355066	0.0185429	-0.0243266	0.000589337	-0.0357005	0.00324109	-0.00576565	-8.61759e-05	-0.00349319	-0.00145026	0.00230341
0.00773429	2010-11-27 11:00:00	0.1658	0.158576	-0.00722401	0.00773429	0.0287987	-0.00334687	0.0104672	-0.0293265	-0.0301948	0.00953044	0.0655688	-0.00292	0.0768563	0.0380222	0.0361691	0.0189768	-0.0248872	0.00060675	-0.0365426	0.00317658	-0.00582985	-8.9445e-05	-0.00292794	-0.00126555	0.00130471
0.00773429	2010-11-27 11:30:00	0.169275	0.162304	-0.00697079	0.00773429	0.0294223	-0.00347368	0.0108252	-0.0300893	-0.0310701	0.0097154	0.0670251	-0.00292381	0.0783311	0.0386996	0.0370631	0.0193558	-0.025413	0.000624868	-0.0373746	0.00311431	-0.00589411	-9.27993e-05	-0.00225276	-0.00102256	0.000983883
0.00773429	2010-11-27 12:00:00	0.17275	0.165981	-0.00676909	0.00773429	0.0302747	-0.00358836	0.0112058	-0.0309828	-0.0319586	0.00989551	0.0684765	-0.00292564	0.0792276	0.0395296	0.0380446	0.0197736	-0.0258942	0.000643585	-0.038222	0.0030531	-0.00595842	-9.62399e-05	-0.00149984	-0.000752172	0.000714434
0.00773429	2010-11-27 12:30:00	0.177641	0.172123	-0.0055175	0.00773429	0.031537	-0.00369521	0.0115465	-0.0320202	-0.0327716	0.0100745	0.0698653	-0.00292635	0.0821772	0.0405001	0.0389968	0.0202599	-0.0264214	0.000662218	-0.0390761	0.0029943	-0.00602277	-9.97679e-05	-0.000705285	-0.000486567	-0.000605035
0.00773429	2010-11-27 13:00:00	0.183239	0.178216	-0.00502285	0.00773429	0.0327942	-0.00379331	0.0118389	-0.0330369	-0.0336067	0.0102598	0.0712745	-0.00292619	0.0848378	0.0416891	0.0400451	0.0207492	-0.0269915	0.000681055	-0.0399182	0.00293932	-0.00608716	-0.000103384	9.31049e-05	-0.000256578	-0.0011677
0.00773429	2010-11-27 13:30:00	0.186006	0.182461	-0.00354503	0.00773429	0.0338504	-0.00388609	0.0121379	-0.0340624	-0.0344725	0.0104546	0.0726913	-0.00292502	0.0861585	0.0427791	0.0410204	0.0212546	-0.0276236	0.000700152	-0.0407466	0.00288558	-0.0061516	-0.00010709	0.000858143	-8.91942e-05	-0.00271366
0.00773429	2010-11-27 14:00:00	0.192313	0.187369	-0.00494417	0.00773429	0.034602	-0.00397063	0.0123982	-0.0350521	-0.035285	0.0106589	0.074096	-0.0029229	0.08879	0.0438277	0.041808	0.0217645	-0.0283026	0.00071911	-0.0415535	0.0028334	-0.00621608	-0.000110886	0.00155547	-5.35714e-06	-0.00138279
0.00773429	2010-11-27 14:30:00	0.197204	0.191827	-0.00537692	0.00773429	0.0356683	-0.00404248	0.0126267	-0.0359547	-0.0360747	0.0108844	0.0754708	-0.00291934	0.0907661	0.0447855	0.0427396	0.0222503	-0.029026	0.000737906	-0.0423438	0.00278185	-0.00628059	-0.000114773	0.00215551	-1.82673e-05	-0.00101844
0.00773429	2010-11-27 15:00:00	0.198554	0.19516	-0.00339394	0.00773429	0.0366516	-0.00410756	0.0128163	-0.0367366	-0.0368396	0.0111164	0.076774	-0.00291468	0.0919808	0.045735	0.0435627	0.0226939	-0.0297091	0.000756131	-0.0431229	0.00273052	-0.00634513	-0.000118753	0.00263514	-0.000132341	-0.00306994
0.00773429	2010-11-27 15:30:00	0.202029	0.198709	-0.00331981	0.00773429	0.0372953	-0.00415071	0.0129793	-0.0374717	-0.037535	0.0113329	0.0780409	-0.00290855	0.0940339	0.0466556	0.0442942	0.0231271	-0.030396	0.000773798	-0.0438789	0.00267911	-0.00640971	-0.000122825	0.00297874	-0.000342908	-0.00321272
0.00773429	2010-11-27 16:00:00	0.209752	0.202209	-0.00754301	0.00773429	0.0382786	-0.00419436	0.0131207	-0.0380843	-0.0381592	0.0115437	0.0792831	-0.00290131	0.0958269	0.0474898	0.0450048	0.0235217	-0.0310097	0.000790461	-0.0446048	0.00262743	-0.00647431	-0.000126993	0.00317886	-0.000636664	0.000941702
0.00773429	2010-11-27 16:30:00	0.210394	0.204684	-0.00570974	0.00773429	0.0386784	-0.00424202	0.0132816	-0.0386268	-0.038817	0.0117406	0.0804883	-0.00289256	0.0974078	0.0483606	0.0456716	0.0239071	-0.0316714	0.000806812	-0.0452935	0.00257736	-0.00653894	-0.000131255	0.00323622	-0.000992822	-0.000960456
0.00773429	2010-11-27 17:00:00	0.212453	0.206102	-0.00635055	0.00773429	0.0392619	-0.0043027	0.013445	-0.0391817	-0.0393879	0.011929	0.081634	-0.00288238	0.0980151	0.0489966	0.0464092	0.0243334	-0.0323358	0.000822893	-0.0459523	0.00252813	-0.0066036	-0.000135613	0.0031593	-0.00138485	-0.000388655
0.00773429	2010-11-27 17:30:00	0.216635	0.208898	-0.0077376	0.00773429	0.0395308	-0.00435388	0.0136199	-0.0396557	-0.0398274	0.0121164	0.0827079	-0.00287089	0.100068	0.0496944	0.0472615	0.0247545	-0.0329958	0.000839449	-0.0465785	0.00248009	-0.00666827	-0.000140068	0.00296338	-0.00178261	0.00092926
0.00773429	2010-11-27 18:00:00	0.217986	0.211663	-0.00632311	0.00773429	0.0398526	-0.00442297	0.0138354	-0.0401191	-0.0402664	0.0122899	0.0837345	-0.00285772	0.101938	0.0505412	0.0481534	0.0251642	-0.0336688	0.000856292	-0.0471725	0.00243317	-0.00673296	-0.000144622	0.00266923	-0.00215474	-0.00055448
0.00773429	2010-11-27 18:30:00	0.222877	0.215379	-0.00749793	0.00773429	0.0404183	-0.00448044	0.0139811	-0.040662	-0.0406557	0.0124536	0.0846923	-0.00284288	0.10431	0.0516185	0.0491203	0.0256252	-0.0343628	0.000874005	-0.047716	0.00238748	-0.00679767	-0.000149273	0.00230163	-0.00247101	0.000550984
0.00773429	2010-11-27 19:00:00	0.226351	0.218319	-0.00803256	0.00773429	0.0411477	-0.00450835	0.0140473	-0.0411968	-0.0409995	0.0126078	0.085601	-0.00282721	0.105814	0.0525764	0.0500518	0.026108	-0.0350272	0.000892626	-0.0482132	0.00234371	-0.0068624	-0.000154025	0.00188765	-0.00270449	0.00101613
0.00773429	2010-11-27 19:30:00	0.229118	0.220997	-0.00812121	0.00773429	0.0412757	-0.00450672	0.0141253	-0.0415175	-0.0412706	0.0127465	0.0864219	-0.00281092	0.107578	0.0536045	0.0507021	0.026491	-0.0356603	0.000911324	-0.0486651	0.00230215	-0.00692714	-0.000158877	0.00145491	-0.0028334	0.0010352
0.00773429	2010-11-27 20:00:00	0.231884	0.225672	-0.00621284	0.00773429	0.0425708	-0.00451061	0.0141416	-0.0418792	-0.0415351	0.0128659	0.0871677	-0.0027944	0.11045	0.0545582	0.0512543	0.026851	-0.0363476	0.000928464	-0.0490777	0.00226185	-0.00699188	-0.000163831	0.00103004	-0.00284242	-0.000942878
0.00773429	2010-11-27 20:30:00	0.236775	0.227025	-0.00975044	0.00773429	0.0427117	-0.00453779	0.014149	-0.0421535	-0.0417468	0.0129726	0.0878345	-0.00277762	0.111347	0.0552801	0.0516525	0.0271456	-0.0369878	0.000945668	-0.0494556	0.00222309	-0.00705664	-0.000168886	0.000637143	-0.00272354	0.00252492
0.00773429	2010-11-27 21:00:00	0.233169	0.224844	-0.0083256	0.00773429	0.0419172	-0.0045407	0.0141963	-0.0424077	-0.0419425	0.0130532	0.0884409	-0.00276004	0.109978	0.0556392	0.0518276	0.0273775	-0.0375331	0.000961176	-0.0498103	0.00218785	-0.0071214	-0.000174045	0.000296618	-0.00247627	0.00103015
0.00773429	2010-11-27 21:30:00	0.236644	0.227787	-0.00885696	0.00773429	0.0426388	-0.00452964	0.0141807	-0.0424525	-0.0420787	0.0131152	0.088992	-0.00274142	0.112243	0.055895	0.0518796	0.0274858	-0.0381103	0.000976549	-0.0501489	0.00215607	-0.00718617	-0.000179307	2.41889e-05	-0.00210745	0.00149148
0.00773429	2010-11-27 22:00:00	0.237286	0.228294	-0.00899206	0.00773429	0.0429356	-0.00451419	0.0141427	-0.0424231	-0.0421939	0.0131645	0.0895151	-0.00272164	0.112349	0.0561677	0.0518652	0.0274972	-0.0386242	0.000991201	-0.0504816	0.00212622	-0.00725094	-0.000184675	-0.000169741	-0.00163049	0.00155645
0.00773429	2010-11-27 22:30:00	0.236513	0.227721	-0.00879191	0.00773429	0.0430614	-0.00451978	0.0141503	-0.0424306	-0.0422	0.0131982	0.0900161	-0.00270062	0.111771	0.0561713	0.0516318	0.0274672	-0.0390788	0.00100497	-0.0508048	0.00209959	-0.00731571	-0.000190147	-0.000280432	-0.00106442	0.00128605
0.00773429	2010-11-27 23:00:00	0.234323	0.226229	-0.00809417	0.00773429	0.04241	-0.00452857	0.0141658	-0.0425221	-0.042099	0.0132136	0.0905107	-0.00267791	0.111057	0.0559359	0.0513629	0.0274487	-0.0394664	0.0010179	-0.0510921	0.00207539	-0.00738048	-0.000195726	-0.000308854	-0.000432671	0.000517961
0.00773429	2010-11-27 23:30:00	0.234965	0.226157	-0.00880868	0.00773429	0.0424879	-0.00453385	0.0141701	-0.042508	-0.0419762	0.0132114	0.0910197	-0.00265491	0.110768	0.0556056	0.0512213	0.0273477	-0.0398226	0.00103016	-0.0513296	0.00205545	-0.00744525	-0.000201411	-0.000261447	0.000238285	0.00116202
0.00773429	2010-11-28	0.234192	0.22546	-0.00873218	0.00773429	0.042332	-0.00452451	0.0141261	-0.0424553	-0.0418634	0.0131989	0.0914832	-0.00263052	0.109978	0.0554158	0.0509462	0.0272005	-0.0400988	0.00104092	-0.0515154	0.00203823	-0.00751001	-0.000207205	-0.000149615	0.000920231	0.00101497
0.00773429	2010-11-28 00:30:00	0.235542	0.226336	-0.00920618	0.00773429	0.0425809	-0.00447973	0.0140051	-0.0423977	-0.0416592	0.0131708	0.091853	-0.00260551	0.110267	0.0552422	0.0506629	0.0270413	-0.0403164	0.00105024	-0.0516455	0.00202471	-0.00757476	-0.000213106	1.10161e-05	0.0015845	0.00141831
0.00773429	2010-11-28 01:00:00	0.234061	0.225611	-0.00844992	0.00773429	0.0427117	-0.00442189	0.0138472	-0.0422329	-0.0413871	0.0131295	0.0921307	-0.00257961	0.109293	0.0549492	0.0501962	0.0268399	-0.0404414	0.00105838	-0.0517773	0.0020142	-0.00763951	-0.000219117	0.000201552	0.00220316	0.00059129
0.00773429	2010-11-28 01:30:00	0.234703	0.224546	-0.0101568	0.00773429	0.0424929	-0.00436315	0.0136821	-0.0419784	-0.0410759	0.0130673	0.0922865	-0.00255237	0.10858	0.0545894	0.0495772	0.0266028	-0.0405026	0.00106494	-0.0518889	0.00200841	-0.00770425	-0.000225238	0.00040096	0.0027501	0.00222732
0.00773429	2010-11-28 02:00:00	0.233221	0.222199	-0.0110219	0.00773429	0.0423549	-0.00432165	0.0135242	-0.041694	-0.0407241	0.012994	0.0924617	-0.00252411	0.106633	0.0539288	0.0490271	0.0263656	-0.040441	0.00107011	-0.0519847	0.00200624	-0.00776898	-0.000231469	0.000587333	0.00320197	0.00302145
0.00773429	2010-11-28 02:30:00	0.228905	0.219766	-0.00913873	0.00773429	0.0414595	-0.00427328	0.0133549	-0.0412872	-0.0403199	0.0129081	0.0926097	-0.00249521	0.105341	0.0532598	0.0484582	0.0260817	-0.0402826	0.00107463	-0.0520716	0.00200667	-0.00783369	-0.000237811	0.000739238	0.00353914	0.00106723
0.00773429	2010-11-28 03:00:00	0.225292	0.217534	-0.00775755	0.00773429	0.040768	-0.00420465	0.0131617	-0.0408047	-0.0398664	0.0128037	0.0927271	-0.00246492	0.10405	0.0525872	0.047933	0.025791	-0.0400868	0.00107762	-0.0521222	0.00200981	-0.00789839	-0.000244265	0.000837095	0.0037464	-0.000385106
0.00773429	2010-11-28 03:30:00	0.223803	0.216925	-0.00687802	0.00773429	0.0406121	-0.00412865	0.0129363	-0.040188	-0.0393268	0.0126869	0.092831	-0.00243335	0.103654	0.0520876	0.0474287	0.0254789	-0.0398695	0.00107946	-0.0521378	0.00201496	-0.00796308	-0.000250831	0.000864513	0.00381379	-0.00133589
0.00773429	2010-11-28 04:00:00	0.220898	0.214871	-0.00602715	0.00773429	0.0402753	-0.00405485	0.0127087	-0.0396357	-0.0387476	0.012568	0.0928714	-0.00240074	0.102179	0.0515633	0.0469182	0.0252014	-0.0395729	0.00108025	-0.0521025	0.00202341	-0.00802774	-0.000257511	0.000809496	0.00373709	-0.00225811
0.00773429	2010-11-28 04:30:00	0.219409	0.212463	-0.00694612	0.00773429	0.0394378	-0.00399073	0.0124785	-0.0390607	-0.0381651	0.0124226	0.0928511	-0.00236695	0.101177	0.0509604	0.0463722	0.0249407	-0.0392422	0.00108022	-0.0520277	0.00203445	-0.00809239	-0.000264304	0.000665459	0.00351838	-0.00141058
0.00773429	2010-11-28 05:00:00	0.21792	0.209506	-0.00841441	0.00773429	0.0384345	-0.00391561	0.0122638	-0.0384439	-0.0375949	0.0122751	0.0927412	-0.00233214	0.0998852	0.0503658	0.0459138	0.0246885	-0.0389064	0.00107906	-0.0518993	0.00204701	-0.00815702	-0.000271212	0.00043195	0.0031662	-1.38234e-05
0.00773429	2010-11-28 05:30:00	0.215723	0.207244	-0.00847985	0.00773429	0.0380977	-0.00384344	0.0120425	-0.0377503	-0.0369805	0.0121291	0.0925552	-0.00229654	0.0986225	0.0498373	0.0454824	0.0244278	-0.0385471	0.00107665	-0.0517171	0.00206249	-0.00822163	-0.000278235	0.000115017	0.00269563	-2.00088e-05
0.00773429	2010-11-28 06:00:00	0.213527	0.205035	-0.00849152	0.00773429	0.0374011	-0.00378251	0.0118625	-0.0370621	-0.0363273	0.0119877	0.0922738	-0.00226025	0.097832	0.0493791	0.0450489	0.0241849	-0.0381824	0.00107298	-0.0514916	0.0020804	-0.00828621	-0.000285373	-0.000272833	0.00212782	-8.00638e-05
0.00773429	2010-11-28 06:30:00	0.209914	0.20301	-0.00690385	0.00773429	0.0369763	-0.00373214	0.0116705	-0.0364864	-0.0356076	0.0118524	0.0919041	-0.00222245	0.0970416	0.0488963	0.0447092	0.023986	-0.0378047	0.00106836	-0.0512096	0.00210083	-0.00835077	-0.000292627	-0.000713124	0.00148935	-0.00173955
0.00773429	2010-11-28 07:00:00	0.207009	0.200472	-0.00653711	0.00773429	0.036003	-0.00366444	0.011452	-0.0358859	-0.0349546	0.0117206	0.0914597	-0.00218349	0.0964343	0.0484627	0.0443342	0.0237603	-0.0374053	0.00106265	-0.0508952	0.00212328	-0.0084153	-0.000299998	-0.00118234	0.000811005	-0.00217819
0.00773429	2010-11-28 07:30:00	0.20552	0.197451	-0.00806933	0.00773429	0.0353644	-0.00357772	0.0111943	-0.0352227	-0.0343504	0.011582	0.0909297	-0.00214315	0.0952486	0.0481078	0.0437758	0.0234839	-0.0370123	0.00105528	-0.0505538	0.00214874	-0.00847981	-0.000307486	-0.00165325	0.00012628	-0.000717961
0.00773429	2010-11-28 08:00:00	0.201199	0.196221	-0.00497774	0.00773429	0.0353644	-0.00346724	0.0108894	-0.0344945	-0.0338185	0.0114453	0.0903598	-0.00210217	0.0953547	0.0477234	0.0431466	0.0231711	-0.0366421	0.00104707	-0.0501811	0.0021772	-0.00854429	-0.000315092	-0.0020966	-0.000530497	-0.00388164
0.00773429	2010-11-28 08:30:00	0.194754	0.191228	-0.00352594	0.00773429	0.0345799	-0.00339581	0.0106677	-0.0337605	-0.0333807	0.011295	0.0897295	-0.00206016	0.0930894	0.0470544	0.0422026	0.0228008	-0.0362644	0.00103775	-0.0497685	0.00220738	-0.00860874	-0.000322816	-0.00248298	-0.00112625	-0.00540561
0.00773429	2010-11-28 09:00:00	0.191141	0.185848	-0.00529232	0.00773429	0.0332848	-0.00334768	0.0105209	-0.0331326	-0.0329876	0.0111483	0.0890528	-0.00201739	0.0909011	0.046195	0.0413648	0.0224575	-0.0358595	0.00102725	-0.0493132	0.00223938	-0.00867316	-0.000330659	-0.00278486	-0.00163128	-0.0037115
0.00773429	2010-11-28 09:30:00	0.185404	0.180956	-0.00444715	0.00773429	0.032752	-0.00335056	0.0104946	-0.0325516	-0.0326645	0.0109967	0.0883034	-0.00197485	0.0883757	0.0450228	0.0407313	0.0221108	-0.0354171	0.00101673	-0.0488211	0.0022739	-0.00873755	-0.000338621	-0.0029785	-0.00202138	-0.00462901
0.00773429	2010-11-28 10:00:00	0.181083	0.177129	-0.003954	0.00773429	0.031409	-0.00337078	0.0105659	-0.032065	-0.0323648	0.0108404	0.087485	-0.00193266	0.0869489	0.0442469	0.0402456	0.0217861	-0.0349441	0.00100639	-0.0483002	0.00231166	-0.0088019	-0.000346703	-0.00304575	-0.00227953	-0.00519461
0.00773429	2010-11-28 10:30:00	0.18101	0.176688	-0.00432206	0.00773429	0.0316378	-0.00340194	0.0106156	-0.0318247	-0.0320249	0.0106758	0.0865931	-0.00188914	0.0867658	0.0435827	0.0401601	0.0215682	-0.0345153	0.000996234	-0.047743	0.0023512	-0.00886622	-0.000354905	-0.00297545	-0.00239727	-0.00489906
0.00773429	2010-11-28 11:00:00	0.180937	0.176028	-0.00490923	0.00773429	0.0312781	-0.00341964	0.0106827	-0.0316865	-0.0316649	0.0105116	0.0856542	-0.00184475	0.0861585	0.0433971	0.0401289	0.0214043	-0.0340995	0.000986497	-0.0471542	0.00239488	-0.00893051	-0.000363227	-0.00276437	-0.00237536	-0.00438451
0.00773429	2010-11-28 11:30:00	0.182281	0.17676	-0.00552022	0.00773429	0.0315169	-0.00341998	0.0106658	-0.0317689	-0.0313116	0.010353	0.0846378	-0.00180017	0.0864476	0.0433064	0.0399726	0.021296	-0.0337133	0.000976472	-0.0465672	0.00244263	-0.00899476	-0.000371671	-0.00241767	-0.00222385	-0.00384621
0.00773429	2010-11-28 12:00:00	0.1815	0.178257	-0.00324292	0.00773429	0.0321305	-0.00337438	0.0105465	-0.0318257	-0.03095	0.0101923	0.0835669	-0.00175542	0.0868429	0.0433887	0.0397956	0.0211764	-0.0333727	0.000966218	-0.0459526	0.00249671	-0.00905898	-0.000380236	-0.00194872	-0.00196134	-0.00619629
0.00773429	2010-11-28 12:30:00	0.183551	0.177089	-0.0064623	0.00773429	0.0323243	-0.00331945	0.0103797	-0.0317479	-0.0306293	0.0100299	0.0824969	-0.00171078	0.0855031	0.0431905	0.0392122	0.0209693	-0.0330301	0.000955676	-0.0453184	0.00255327	-0.00912315	-0.000388923	-0.00137841	-0.00161361	-0.00304978
0.00773429	2010-11-28 13:00:00	0.179938	0.176305	-0.00363285	0.00773429	0.0320626	-0.0032302	0.0101238	-0.0315594	-0.0302963	0.00986318	0.0813895	-0.00166658	0.085262	0.0428596	0.0384037	0.0206997	-0.032694	0.000944459	-0.0446719	0.00261145	-0.00918729	-0.000397732	-0.000733825	-0.00121159	-0.00595217
0.00773429	2010-11-28 13:30:00	0.177741	0.173322	-0.00441993	0.00773429	0.0321434	-0.00314944	0.00985377	-0.0311576	-0.0299307	0.00969733	0.0802242	-0.00162256	0.0830257	0.041972	0.0374682	0.0203055	-0.0323272	0.000932994	-0.044027	0.00267244	-0.00925139	-0.000406664	-4.66604e-05	-0.000789012	-0.00523812
0.00773429	2010-11-28 14:00:00	0.175545	0.168854	-0.00669037	0.00773429	0.0307324	-0.00305522	0.00958072	-0.030567	-0.0294931	0.00952918	0.079024	-0.00157889	0.0809145	0.0411084	0.0362095	0.0197856	-0.0318974	0.000920864	-0.0433668	0.00273521	-0.00931544	-0.000415719	0.000648813	-0.000379749	-0.00304079
0.00773429	2010-11-28 14:30:00	0.171932	0.164633	-0.00729892	0.00773429	0.0304485	-0.00297463	0.00934187	-0.0299007	-0.0289542	0.00936033	0.0778244	-0.0015353	0.078177	0.0398161	0.0350072	0.0192121	-0.0314282	0.000907905	-0.0427014	0.00279917	-0.00937946	-0.000424898	0.00131785	-1.5215e-05	-0.00250543
0.00773429	2010-11-28 15:00:00	0.166194	0.159316	-0.00687847	0.00773429	0.0295131	-0.00291409	0.0091207	-0.0291256	-0.0283137	0.00918762	0.076584	-0.00149243	0.0751213	0.0385195	0.0336881	0.0185775	-0.0309466	0.000894038	-0.0420256	0.00286621	-0.00944343	-0.0004342	0.00192736	0.000278008	-0.00299916
0.00773429	2010-11-28 15:30:00	0.161165	0.154465	-0.00670037	0.00773429	0.0286557	-0.00284895	0.00891221	-0.028452	-0.0276378	0.00901745	0.0753389	-0.00145015	0.0725378	0.037062	0.0325752	0.0179978	-0.0304259	0.000880171	-0.0413445	0.00293606	-0.00950736	-0.000443626	0.00244785	0.000480098	-0.00325061
0.00773429	2010-11-28 16:00:00	0.157553	0.149086	-0.008467	0.00773429	0.0278712	-0.00277836	0.00869005	-0.0277165	-0.0268789	0.00885316	0.0740775	-0.00140856	0.0691929	0.0356627	0.0316395	0.0174278	-0.0299038	0.00086629	-0.0406615	0.00300774	-0.00957124	-0.000453177	0.00285512	0.000579323	-0.00155742
0.00773429	2010-11-28 16:30:00	0.154648	0.14613	-0.00851741	0.00773429	0.0273455	-0.0026861	0.00842703	-0.026987	-0.0261587	0.00869401	0.072795	-0.00136714	0.0677951	0.0345853	0.0308226	0.0168971	-0.0293416	0.00085203	-0.0399666	0.00308303	-0.00963508	-0.000462853	0.00313154	0.00057267	-0.00158052
0.00773429	2010-11-28 17:00:00	0.153159	0.143867	-0.00929186	0.00773429	0.0272075	-0.00260201	0.00815958	-0.0262623	-0.0254286	0.00853558	0.0715069	-0.0013264	0.0666095	0.0336815	0.0301079	0.016416	-0.028767	0.000837497	-0.0392643	0.00316033	-0.00969887	-0.000472654	0.0032669	0.000465748	-0.000879667
0.00773429	2010-11-28 17:30:00	0.149546	0.14007	-0.00947546	0.00773429	0.0260933	-0.00251527	0.00788497	-0.0255508	-0.0247187	0.00836984	0.0702024	-0.00128606	0.0649225	0.0329464	0.0293514	0.0159845	-0.0281459	0.000822571	-0.0385502	0.00323937	-0.00976262	-0.00048258	0.0032587	0.000272009	-0.000769734
0.00773429	2010-11-28 18:00:00	0.145933	0.136193	-0.0097403	0.00773429	0.0252259	-0.00243769	0.00765192	-0.0248283	-0.0240395	0.00819581	0.0689001	-0.00124612	0.0630525	0.0321123	0.02862	0.0156113	-0.027461	0.000807535	-0.0378316	0.00332086	-0.00982632	-0.000492632	0.00311209	1.13845e-05	-0.000578642
0.00773429	2010-11-28 18:30:00	0.140904	0.132262	-0.00864133	0.00773429	0.0243005	-0.00236942	0.00742721	-0.0240515	-0.0233705	0.00801242	0.0675852	-0.00120657	0.0611824	0.0312907	0.0279405	0.0152531	-0.0267148	0.000792297	-0.0371029	0.00340465	-0.00988996	-0.000502809	0.00283923	-0.000291506	-0.00175145
0.00773429	2010-11-28 19:00:00	0.139415	0.129317	-0.0100982	0.00773429	0.0236618	-0.00230397	0.00722138	-0.0233377	-0.0227097	0.00782057	0.0662753	-0.00116757	0.0599967	0.0305064	0.0274133	0.0149156	-0.0259895	0.000776881	-0.0363699	0.00349043	-0.00995356	-0.000513113	0.00245842	-0.000609402	-0.000368479
0.00773429	2010-11-28 19:30:00	0.137926	0.126241	-0.0116856	0.00773429	0.0228823	-0.00224532	0.00702811	-0.0226228	-0.0220317	0.00762704	0.0649471	-0.00112901	0.058705	0.0298296	0.0268944	0.0146088	-0.0252324	0.000761441	-0.0356312	0.00357735	-0.0100171	-0.000523544	0.0019928	-0.000914507	0.00114492
0.00773429	2010-11-28 20:00:00	0.135021	0.124077	-0.0109441	0.00773429	0.0221379	-0.00217603	0.00682089	-0.0219748	-0.0213696	0.00743098	0.06363	-0.00109114	0.0580977	0.0293258	0.0265006	0.0143341	-0.0245445	0.000746896	-0.0348664	0.00366676	-0.0100806	-0.000534101	0.00146901	-0.00118048	0.000329433
0.00773429	2010-11-28 20:30:00	0.134241	0.12124	-0.0130006	0.00773429	0.0217131	-0.00211216	0.00662056	-0.0213328	-0.020738	0.00723706	0.0623231	-0.00105436	0.0565458	0.0288141	0.0260421	0.0140734	-0.0238688	0.000732366	-0.0340918	0.0037595	-0.0101441	-0.000544785	0.000915592	-0.00138419	0.00231175
0.00773429	2010-11-28 21:00:00	0.131336	0.119659	-0.0116762	0.00773429	0.0210265	-0.0020481	0.00642759	-0.0207159	-0.02017	0.00704424	0.0609775	-0.00101815	0.0565168	0.028434	0.0255399	0.0138184	-0.0232688	0.000718662	-0.0333044	0.00385549	-0.0102075	-0.000555597	0.000361471	-0.00150704	0.000913173
0.00773429	2010-11-28 21:30:00	0.127723	0.116537	-0.0111857	0.00773429	0.0206168	-0.00198668	0.00622667	-0.0201566	-0.0196358	0.00684899	0.0596177	-0.00098258	0.0548589	0.0278562	0.0250753	0.0135756	-0.0227195	0.000704469	-0.0325118	0.00395385	-0.0102708	-0.000566535	-0.000165526	-0.00153599	0.000348365
0.00773429	2010-11-28 22:00:00	0.12411	0.113973	-0.0101371	0.00773429	0.0197164	-0.00193259	0.00606298	-0.0195256	-0.0191546	0.00666088	0.0582441	-0.000947731	0.0541455	0.0273728	0.0245022	0.0132945	-0.0222178	0.000690248	-0.0317137	0.00405653	-0.0103341	-0.000577602	-0.000640059	-0.00146401	-0.000774609
0.00773429	2010-11-28 22:30:00	0.123329	0.110929	-0.0124004	0.00773429	0.0190878	-0.00188925	0.00593456	-0.0189891	-0.018693	0.00647792	0.0568778	-0.000913703	0.0526706	0.0267578	0.0239708	0.0130245	-0.021755	0.000675375	-0.0308885	0.00416236	-0.0103973	-0.000588796	-0.00104048	-0.00129024	0.00141427
0.00773429	2010-11-28 23:00:00	0.119716	0.108951	-0.0107649	0.00773429	0.018698	-0.00185897	0.00582738	-0.0184962	-0.0182029	0.00629667	0.055509	-0.000880299	0.0518802	0.0262125	0.023379	0.012717	-0.0213031	0.000659904	-0.0300614	0.00426998	-0.0104605	-0.000600118	-0.00134983	-0.00101972	-0.000295706
0.00773429	2010-11-28 23:30:00	0.115395	0.105564	-0.00983085	0.00773429	0.0179135	-0.00184038	0.00575339	-0.0180771	-0.0177022	0.00611254	0.0541034	-0.000847378	0.0500101	0.0255892	0.0228059	0.0124338	-0.0208464	0.000643879	-0.029247	0.00437936	-0.0105236	-0.000611568	-0.00155663	-0.000662966	-0.00130435
0.00773429	2010-11-29	0.113906	0.103686	-0.0102201	0.00773429	0.0177576	-0.00180773	0.0056512	-0.0177121	-0.0172197	0.00592506	0.052685	-0.000815271	0.0489305	0.0249286	0.0223037	0.0121517	-0.0204068	0.000628205	-0.0284393	0.00449139	-0.0105867	-0.000623146	-0.00165537	-0.000235234	-0.0009897
0.00773429	2010-11-29 00:30:00	0.113125	0.101845	-0.0112799	0.00773429	0.0175338	-0.00176421	0.00549615	-0.017353	-0.0167509	0.00573044	0.0513009	-0.000783566	0.0479279	0.0243136	0.0217265	0.0118378	-0.0199848	0.000612248	-0.0276484	0.00460372	-0.0106497	-0.000634853	-0.00164671	0.000244264	-4.62287e-06
0.00773429	2010-11-29 01:00:00	0.11022	0.100005	-0.0102158	0.00773429	0.0170182	-0.00168847	0.00529247	-0.0169652	-0.0162791	0.00553703	0.0499413	-0.000751628	0.0470315	0.023814	0.0210764	0.0114835	-0.0195802	0.00059667	-0.0268297	0.00471727	-0.0107127	-0.000646689	-0.00153749	0.000753244	-0.00114355
0.00773429	2010-11-29 01:30:00	0.110856	0.0983283	-0.0125275	0.00773429	0.017197	-0.00162026	0.00509891	-0.0165208	-0.0158101	0.00534455	0.0486475	-0.000720688	0.0457688	0.0232068	0.020218	0.0110779	-0.0191855	0.000580861	-0.0260136	0.004832	-0.0107756	-0.000658653	-0.00134028	0.00126728	0.00109327
0.00773429	2010-11-29 02:00:00	0.106535	0.0948046	-0.0117302	0.00773429	0.0165884	-0.00155783	0.0048914	-0.0160769	-0.0152881	0.00515161	0.0472842	-0.000689911	0.0436866	0.0224303	0.0192364	0.0106747	-0.0187615	0.000565136	-0.0251894	0.00494631	-0.0108384	-0.000670746	-0.00107274	0.00176077	0.000221055
0.00773429	2010-11-29 02:30:00	0.102214	0.0909082	-0.0113056	0.00773429	0.0159448	-0.00150619	0.00470925	-0.0155819	-0.0147251	0.00495968	0.0459179	-0.0006602	0.0414213	0.0212947	0.0183195	0.0102454	-0.0182858	0.000550319	-0.0243583	0.00506129	-0.0109012	-0.000682967	-0.000756635	0.00220796	-0.000278517
[truncated: 4,459 more rows]

## Sheet: DATA
DATE-TIME	WL_UE-20n1-TSA-20-5-1	DATE-TIME	Q_ER-20-7	DATE-TIME	WL_PM-3-1-m	DATE-TIME	B_PM-3-1-m
[truncated: 17,376 more rows]
