# Supplementary material for: Detecting Drawdowns Masked by Environmental Stresses with Water-Level Models
Source: Ground Water. 2013 Mar 7;51(3):322–32. doi: 10.1111/gwat.12042 (PMC3675638; doi:10.1111/gwat.12042)
Supplement: Supplementary file 3 [file gwat0051-0322-SD3.zip]

Archive with 3 entries (2 files):
- Pahute_Mesa_Ex/
- Pahute_Mesa_Ex/TimeSeries.xlsx
- Pahute_Mesa_Ex/W_20-5-3.M_WLM.xlsx
