# Supplementary material for: Detecting Drawdowns Masked by Environmental Stresses with Water-Level Models
Source: Ground Water. 2013 Mar 7;51(3):322–32. doi: 10.1111/gwat.12042 (PMC3675638; doi:10.1111/gwat.12042)
Supplement: Supplementary file 3 [file gwat0051-0322-SD3.zip › Pahute_Mesa_Ex/TimeSeries.xlsx]

## Sheet: Sheet1
DATE-TIME	W_20-5-3.FT	DATE-TIME	B_ue20bh1.FT	W_ue20bh1.FT	DATE-TIME	B_ue20n1.FT	W_ue20n1.FT	DATE-TIME	B_PM3.FT	W_PM3.FT	DATE-TIME	Q_ER-20-7_cmd
2010-08-01 00:00:06	0.0182758	2010-08-01	8.16784	0.0627072	2010-08-01	8.21485	-0.00450124	2010-08-01	0	-0.0222224	2010-09-14 15:57:00	1580.79
2010-08-01 00:10:06	0.0168676	2010-08-01 00:15:00	8.16661	0.0627072	2010-08-01 00:15:00	8.21485	-0.00450124	2010-08-01 00:15:00	-0.00122638	-0.0222224	2010-09-15	1580.79
2010-08-01 00:20:06	0.0161635	2010-08-01 00:30:00	8.16539	0.0627072	2010-08-01 00:30:00	8.21403	-0.00520929	2010-08-01 00:30:00	-0.000817587	-0.0215117	2010-09-15	1499.02
2010-08-01 00:30:06	0.0154594	2010-08-01 00:45:00	8.16539	0.0627072	2010-08-01 00:45:00	8.21322	-0.00520929	2010-08-01 00:45:00	-0.00122638	-0.0215117	2010-09-15 15:00:00	1499.02
2010-08-01 00:40:06	0.0147553	2010-08-01 01:00:00	8.16498	0.0627072	2010-08-01 01:00:00	8.21363	-0.00520929	2010-08-01 01:00:00	-0.00245276	-0.0208009	2010-09-15 15:00:00	1417.26
2010-08-01 00:50:06	0.0140512	2010-08-01 01:15:00	8.16457	0.0627072	2010-08-01 01:15:00	8.21322	-0.00520929	2010-08-01 01:15:00	-0.00204397	-0.0208009	2010-09-16 15:00:00	1417.26
2010-08-01 01:00:06	0.0133471	2010-08-01 01:30:00	8.16375	0.061994	2010-08-01 01:30:00	8.21158	-0.00591734	2010-08-01 01:30:00	-0.00245276	-0.0208009	2010-09-16 15:00:00	1362.75
2010-08-01 01:10:06	0.0126431	2010-08-01 01:45:00	8.16375	0.061994	2010-08-01 01:45:00	8.21158	-0.00662539	2010-08-01 01:45:00	-0.00122638	-0.0208009	2010-09-17 15:00:00	1362.75
2010-08-01 01:20:06	0.0126431	2010-08-01 02:00:00	8.16375	0.061994	2010-08-01 02:00:00	8.21117	-0.00662539	2010-08-01 02:00:00	-0.00286155	-0.0208009	2010-09-17 15:00:00	0
2010-08-01 01:30:06	0.011939	2010-08-01 02:15:00	8.16375	0.061994	2010-08-01 02:15:00	8.21158	-0.00591734	2010-08-01 02:15:00	0	-0.0200902	2010-09-21 13:50:00	0
2010-08-01 01:40:06	0.011939	2010-08-01 02:30:00	8.16457	0.061994	2010-08-01 02:30:00	8.2124	-0.00591734	2010-08-01 02:30:00	0	-0.0193795	2010-09-21 13:50:00	1526.28
2010-08-01 01:50:06	0.0112349	2010-08-01 02:45:00	8.16334	0.061994	2010-08-01 02:45:00	8.21158	-0.00662539	2010-08-01 02:45:00	0	-0.0193795	2010-09-24 15:00:00	1526.28
2010-08-01 02:00:06	0.0105308	2010-08-01 03:00:00	8.16416	0.061994	2010-08-01 03:00:00	8.21281	-0.00591734	2010-08-01 03:00:00	0.000817587	-0.0193795	2010-09-24 15:00:00	0
2010-08-01 02:10:06	0.0105308	2010-08-01 03:15:00	8.16539	0.0627072	2010-08-01 03:15:00	8.21363	-0.00520929	2010-08-01 03:15:00	0.00122638	-0.0186688
2010-08-01 02:20:06	0.0105308	2010-08-01 03:30:00	8.16539	0.0627072	2010-08-01 03:30:00	8.21363	-0.00520929	2010-08-01 03:30:00	0.00122638	-0.0193795
2010-08-01 02:30:06	0.0105308	2010-08-01 03:45:00	8.1658	0.0627072	2010-08-01 03:45:00	8.21403	-0.00520929	2010-08-01 03:45:00	0.00245276	-0.0193795
2010-08-01 02:40:06	0.0105308	2010-08-01 04:00:00	8.16702	0.0627072	2010-08-01 04:00:00	8.21526	-0.00450124	2010-08-01 04:00:00	0.00367914	-0.0186688
2010-08-01 02:50:06	0.0098267	2010-08-01 04:15:00	8.16702	0.0627072	2010-08-01 04:15:00	8.21567	-0.00450124	2010-08-01 04:15:00	0.00286155	-0.0193795
2010-08-01 03:00:06	0.0098267	2010-08-01 04:30:00	8.16743	0.061994	2010-08-01 04:30:00	8.21526	-0.00520929	2010-08-01 04:30:00	0.00245276	-0.0200902
2010-08-01 03:10:06	0.00912261	2010-08-01 04:45:00	8.16825	0.061994	2010-08-01 04:45:00	8.21608	-0.00450124	2010-08-01 04:45:00	0.00327035	-0.0200902
2010-08-01 03:20:06	0.00912261	2010-08-01 05:00:00	8.16825	0.0612807	2010-08-01 05:00:00	8.21608	-0.00450124	2010-08-01 05:00:00	0.00449673	-0.0200902
2010-08-01 03:30:06	0.00841852	2010-08-01 05:15:00	8.16743	0.0612807	2010-08-01 05:15:00	8.21608	-0.00450124	2010-08-01 05:15:00	0.00531432	-0.0200902
2010-08-01 03:40:06	0.00841852	2010-08-01 05:30:00	8.1707	0.0627072	2010-08-01 05:30:00	8.21853	-0.00308514	2010-08-01 05:30:00	0.00694949	-0.0193795
2010-08-01 03:50:06	0.00841852	2010-08-01 05:45:00	8.1707	0.0627072	2010-08-01 05:45:00	8.21935	-0.00308514	2010-08-01 05:45:00	0.00817587	-0.0186688
2010-08-01 04:00:06	0.00841852	2010-08-01 06:00:00	8.17193	0.0627072	2010-08-01 06:00:00	8.22058	-0.00237709	2010-08-01 06:00:00	0.00899346	-0.0193795
2010-08-01 04:10:06	0.00771443	2010-08-01 06:15:00	8.17275	0.0641337	2010-08-01 06:15:00	8.22221	-0.000960991	2010-08-01 06:15:00	0.00981104	-0.0186688
2010-08-01 04:20:06	0.00771443	2010-08-01 06:30:00	8.17316	0.0641337	2010-08-01 06:30:00	8.22221	-0.000252941	2010-08-01 06:30:00	0.00981104	-0.0193795
2010-08-01 04:30:06	0.00771443	2010-08-01 06:45:00	8.1752	0.0648469	2010-08-01 06:45:00	8.22262	0.00045511	2010-08-01 06:45:00	0.0102198	-0.017958
2010-08-01 04:40:06	0.0105308	2010-08-01 07:00:00	8.1752	0.0648469	2010-08-01 07:00:00	8.22344	0.00045511	2010-08-01 07:00:00	0.0102198	-0.017958
2010-08-01 04:50:06	0.0098267	2010-08-01 07:15:00	8.1752	0.0648469	2010-08-01 07:15:00	8.22385	0.00045511	2010-08-01 07:15:00	0.0102198	-0.0186688
2010-08-01 05:00:06	0.0098267	2010-08-01 07:30:00	8.17438	0.0648469	2010-08-01 07:30:00	8.22385	0.00045511	2010-08-01 07:30:00	0.0102198	-0.017958
2010-08-01 05:10:06	0.0098267	2010-08-01 07:45:00	8.17438	0.0641337	2010-08-01 07:45:00	8.22262	0.00045511	2010-08-01 07:45:00	0.00981104	-0.0186688
2010-08-01 05:20:06	0.0098267	2010-08-01 08:00:00	8.17438	0.0641337	2010-08-01 08:00:00	8.22303	0.00045511	2010-08-01 08:00:00	0.0110374	-0.0186688
2010-08-01 05:30:06	0.0105308	2010-08-01 08:15:00	8.17397	0.0641337	2010-08-01 08:15:00	8.22303	0.00045511	2010-08-01 08:15:00	0.00981104	-0.0186688
2010-08-01 05:40:06	0.0105308	2010-08-01 08:30:00	8.17438	0.0648469	2010-08-01 08:30:00	8.22303	0.00045511	2010-08-01 08:30:00	0.00899346	-0.0186688
2010-08-01 05:50:06	0.0105308	2010-08-01 08:45:00	8.1752	0.0648469	2010-08-01 08:45:00	8.22303	0.00116316	2010-08-01 08:45:00	0.00981104	-0.017958
2010-08-01 06:00:06	0.0112349	2010-08-01 09:00:00	8.1752	0.0655601	2010-08-01 09:00:00	8.22425	0.00116316	2010-08-01 09:00:00	0.0102198	-0.0172473
2010-08-01 06:10:06	0.0112349	2010-08-01 09:15:00	8.17683	0.0655601	2010-08-01 09:15:00	8.22425	0.00187121	2010-08-01 09:15:00	0.0102198	-0.0172473
2010-08-01 06:20:06	0.011939	2010-08-01 09:30:00	8.17561	0.0662734	2010-08-01 09:30:00	8.22425	0.00257926	2010-08-01 09:30:00	0.0102198	-0.0172473
2010-08-01 06:30:06	0.011939	2010-08-01 09:45:00	8.17561	0.0662734	2010-08-01 09:45:00	8.22385	0.00257926	2010-08-01 09:45:00	0.0102198	-0.0165366
2010-08-01 06:40:06	0.011939	2010-08-01 10:00:00	8.17643	0.0669866	2010-08-01 10:00:00	8.22466	0.00257926	2010-08-01 10:00:00	0.0110374	-0.0158258
2010-08-01 06:50:06	0.011939	2010-08-01 10:15:00	8.17561	0.0676998	2010-08-01 10:15:00	8.22466	0.00328731	2010-08-01 10:15:00	0.0102198	-0.0165366
2010-08-01 07:00:06	0.011939	2010-08-01 10:30:00	8.1752	0.0669866	2010-08-01 10:30:00	8.22344	0.00328731	2010-08-01 10:30:00	0.00940225	-0.0165366
2010-08-01 07:10:06	0.011939	2010-08-01 10:45:00	8.1752	0.0669866	2010-08-01 10:45:00	8.22344	0.00257926	2010-08-01 10:45:00	0.00899346	-0.0158258
2010-08-01 07:20:06	0.011939	2010-08-01 11:00:00	8.17479	0.0669866	2010-08-01 11:00:00	8.22221	0.00257926	2010-08-01 11:00:00	0.00817587	-0.0158258
2010-08-01 07:30:06	0.0112349	2010-08-01 11:15:00	8.17356	0.0676998	2010-08-01 11:15:00	8.22262	0.00257926	2010-08-01 11:15:00	0.00735828	-0.0158258
2010-08-01 07:40:06	0.0112349	2010-08-01 11:30:00	8.17356	0.0669866	2010-08-01 11:30:00	8.22139	0.00187121	2010-08-01 11:30:00	0.00694949	-0.0158258
2010-08-01 07:50:06	0.0112349	2010-08-01 11:45:00	8.17275	0.0669866	2010-08-01 11:45:00	8.22098	0.00187121	2010-08-01 11:45:00	0.00449673	-0.0172473
2010-08-01 08:00:06	0.0112349	2010-08-01 12:00:00	8.17356	0.0669866	2010-08-01 12:00:00	8.22098	0.00116316	2010-08-01 12:00:00	0.00490552	-0.0172473
2010-08-01 08:10:06	0.0112349	2010-08-01 12:15:00	8.1707	0.0662734	2010-08-01 12:15:00	8.21935	0.00045511	2010-08-01 12:15:00	0.00327035	-0.017958
2010-08-01 08:20:06	0.0112349	2010-08-01 12:30:00	8.16989	0.0655601	2010-08-01 12:30:00	8.21812	-0.000252941	2010-08-01 12:30:00	0.00245276	-0.017958
2010-08-01 08:30:06	0.0112349	2010-08-01 12:45:00	8.17029	0.0655601	2010-08-01 12:45:00	8.21771	-0.000252941	2010-08-01 12:45:00	0.00286155	-0.017958
2010-08-01 08:40:06	0.011939	2010-08-01 13:00:00	8.16907	0.0648469	2010-08-01 13:00:00	8.21771	-0.000252941	2010-08-01 13:00:00	0.00204397	-0.0186688
2010-08-01 08:50:06	0.0126431	2010-08-01 13:15:00	8.16825	0.0641337	2010-08-01 13:15:00	8.21567	-0.00166904	2010-08-01 13:15:00	0.00163517	-0.017958
2010-08-01 09:00:06	0.0126431	2010-08-01 13:30:00	8.16825	0.0641337	2010-08-01 13:30:00	8.21567	-0.00308514	2010-08-01 13:30:00	0.00122638	-0.0186688
2010-08-01 09:10:06	0.0126431	2010-08-01 13:45:00	8.16621	0.0634204	2010-08-01 13:45:00	8.21322	-0.00450124	2010-08-01 13:45:00	0	-0.0200902
2010-08-01 09:20:06	0.0126431	2010-08-01 14:00:00	8.16621	0.0627072	2010-08-01 14:00:00	8.21485	-0.00308514	2010-08-01 14:00:00	-0.00163517	-0.0208009
2010-08-01 09:30:06	0.0133471	2010-08-01 14:15:00	8.16457	0.061994	2010-08-01 14:15:00	8.2124	-0.00591734	2010-08-01 14:15:00	-0.00367914	-0.0222224
2010-08-01 09:40:06	0.0133471	2010-08-01 14:30:00	8.16334	0.0598543	2010-08-01 14:30:00	8.21199	-0.00662539	2010-08-01 14:30:00	-0.00408793	-0.0229331
2010-08-01 09:50:06	0.0133471	2010-08-01 14:45:00	8.16334	0.0598543	2010-08-01 14:45:00	8.21117	-0.00662539	2010-08-01 14:45:00	-0.00572311	-0.0236439
2010-08-01 10:00:06	0.0133471	2010-08-01 15:00:00	8.16375	0.0598543	2010-08-01 15:00:00	8.21199	-0.00733344	2010-08-01 15:00:00	-0.00490552	-0.0236439
2010-08-01 10:10:06	0.0133471	2010-08-01 15:15:00	8.16294	0.059141	2010-08-01 15:15:00	8.21117	-0.0080415	2010-08-01 15:15:00	-0.00490552	-0.0243546
2010-08-01 10:20:06	0.0133471	2010-08-01 15:30:00	8.16457	0.059141	2010-08-01 15:30:00	8.2124	-0.00733344	2010-08-01 15:30:00	-0.0065407	-0.0257761
2010-08-01 10:30:06	0.0126431	2010-08-01 15:45:00	8.16416	0.059141	2010-08-01 15:45:00	8.21199	-0.0080415	2010-08-01 15:45:00	-0.0061319	-0.0257761
2010-08-01 10:40:06	0.0126431	2010-08-01 16:00:00	8.16253	0.0577146	2010-08-01 16:00:00	8.21117	-0.0080415	2010-08-01 16:00:00	-0.00572311	-0.0264868
2010-08-01 10:50:06	0.0126431	2010-08-01 16:15:00	8.16375	0.0570013	2010-08-01 16:15:00	8.21117	-0.00874955	2010-08-01 16:15:00	-0.0061319	-0.0271975
2010-08-01 11:00:06	0.0126431	2010-08-01 16:30:00	8.16171	0.0562881	2010-08-01 16:30:00	8.20995	-0.0101656	2010-08-01 16:30:00	-0.00694949	-0.0279083
2010-08-01 11:10:06	0.011939	2010-08-01 16:45:00	8.16089	0.0548616	2010-08-01 16:45:00	8.20872	-0.0108737	2010-08-01 16:45:00	-0.00735828	-0.0293297
2010-08-01 11:20:06	0.011939	2010-08-01 17:00:00	8.16171	0.0541484	2010-08-01 17:00:00	8.20954	-0.0115817	2010-08-01 17:00:00	-0.00694949	-0.0300405
2010-08-01 11:30:06	0.0126431	2010-08-01 17:15:00	8.16253	0.0548616	2010-08-01 17:15:00	8.20913	-0.0108737	2010-08-01 17:15:00	-0.00490552	-0.028619
2010-08-01 11:40:06	0.0126431	2010-08-01 17:30:00	8.16375	0.0548616	2010-08-01 17:30:00	8.2124	-0.0094576	2010-08-01 17:30:00	-0.00367914	-0.028619
2010-08-01 11:50:06	0.011939	2010-08-01 17:45:00	8.16416	0.0548616	2010-08-01 17:45:00	8.21076	-0.0094576	2010-08-01 17:45:00	-0.00367914	-0.0300405
2010-08-01 12:00:06	0.0126431	2010-08-01 18:00:00	8.16539	0.0555749	2010-08-01 18:00:00	8.21322	-0.0080415	2010-08-01 18:00:00	-0.00163517	-0.028619
2010-08-01 12:10:06	0.011939	2010-08-01 18:15:00	8.16661	0.0562881	2010-08-01 18:15:00	8.21444	-0.0080415	2010-08-01 18:15:00	-0.000408793	-0.0279083
2010-08-01 12:20:06	0.011939	2010-08-01 18:30:00	8.16866	0.0577146	2010-08-01 18:30:00	8.21567	-0.00662539	2010-08-01 18:30:00	0	-0.0279083
2010-08-01 12:30:06	0.011939	2010-08-01 18:45:00	8.17029	0.059141	2010-08-01 18:45:00	8.21771	-0.00450124	2010-08-01 18:45:00	0.00245276	-0.0264868
2010-08-01 12:40:06	0.011939	2010-08-01 19:00:00	8.17193	0.0598543	2010-08-01 19:00:00	8.21935	-0.00379319	2010-08-01 19:00:00	0.00408793	-0.0257761
2010-08-01 12:50:06	0.0126431	2010-08-01 19:15:00	8.17356	0.0605675	2010-08-01 19:15:00	8.22098	-0.00237709	2010-08-01 19:15:00	0.00572311	-0.0243546
2010-08-01 13:00:06	0.011939	2010-08-01 19:30:00	8.1752	0.061994	2010-08-01 19:30:00	8.22221	-0.000960991	2010-08-01 19:30:00	0.00776708	-0.0229331
2010-08-01 13:10:06	0.011939	2010-08-01 19:45:00	8.17643	0.0627072	2010-08-01 19:45:00	8.22425	0.00045511	2010-08-01 19:45:00	0.00981104	-0.0215117
2010-08-01 13:20:06	0.0126431	2010-08-01 20:00:00	8.17847	0.0648469	2010-08-01 20:00:00	8.2263	0.00257926	2010-08-01 20:00:00	0.011855	-0.0200902
2010-08-01 13:30:06	0.0126431	2010-08-01 20:15:00	8.17929	0.0662734	2010-08-01 20:15:00	8.22793	0.00399536	2010-08-01 20:15:00	0.0126726	-0.0193795
2010-08-01 13:40:06	0.0126431	2010-08-01 20:30:00	8.18133	0.0676998	2010-08-01 20:30:00	8.22916	0.00541146	2010-08-01 20:30:00	0.0147166	-0.017958
2010-08-01 13:50:06	0.0126431	2010-08-01 20:45:00	8.18297	0.0691263	2010-08-01 20:45:00	8.23039	0.00682756	2010-08-01 20:45:00	0.0167605	-0.0158258
2010-08-01 14:00:06	0.011939	2010-08-01 21:00:00	8.18256	0.0698395	2010-08-01 21:00:00	8.23161	0.00753561	2010-08-01 21:00:00	0.0159429	-0.0158258
2010-08-01 14:10:06	0.011939	2010-08-01 21:15:00	8.18297	0.0705528	2010-08-01 21:15:00	8.23161	0.00824366	2010-08-01 21:15:00	0.0167605	-0.0151151
2010-08-01 14:20:06	0.0126431	2010-08-01 21:30:00	8.18378	0.071266	2010-08-01 21:30:00	8.23202	0.00895171	2010-08-01 21:30:00	0.0171693	-0.0144044
2010-08-01 14:30:06	0.0133471	2010-08-01 21:45:00	8.18338	0.071266	2010-08-01 21:45:00	8.2312	0.00895171	2010-08-01 21:45:00	0.0175781	-0.0129829
2010-08-01 14:40:06	0.0140512	2010-08-01 22:00:00	8.18378	0.0719792	2010-08-01 22:00:00	8.23243	0.00965976	2010-08-01 22:00:00	0.0167605	-0.0129829
2010-08-01 14:50:06	0.0140512	2010-08-01 22:15:00	8.18297	0.0726924	2010-08-01 22:15:00	8.23161	0.00965976	2010-08-01 22:15:00	0.0183957	-0.0108507
2010-08-01 15:00:06	0.0147553	2010-08-01 22:30:00	8.18297	0.0719792	2010-08-01 22:30:00	8.23161	0.0103678	2010-08-01 22:30:00	0.0196221	-0.00942923
2010-08-01 15:10:06	0.0154594	2010-08-01 22:45:00	8.18378	0.0734057	2010-08-01 22:45:00	8.23202	0.0103678	2010-08-01 22:45:00	0.0204397	-0.00871849
2010-08-01 15:20:06	0.0161635	2010-08-01 23:00:00	8.18624	0.0762586	2010-08-01 23:00:00	8.23447	0.0132	2010-08-01 23:00:00	0.0208485	-0.00800776
2010-08-01 15:30:06	0.0161635	2010-08-01 23:15:00	8.18501	0.0769718	2010-08-01 23:15:00	8.23447	0.0139081	2010-08-01 23:15:00	0.0216661	-0.0065863
2010-08-01 15:40:06	0.0175717	2010-08-01 23:30:00	8.18501	0.0769718	2010-08-01 23:30:00	8.23366	0.0139081	2010-08-01 23:30:00	0.0216661	-0.00516483
2010-08-01 15:50:06	0.0175717	2010-08-01 23:45:00	8.18501	0.0769718	2010-08-01 23:45:00	8.23284	0.0139081	2010-08-01 23:45:00	0.0216661	-0.0044541
2010-08-01 16:00:06	0.0175717	2010-08-02	8.1846	0.0776851	2010-08-02	8.23284	0.0139081	2010-08-02	0.0212573	-0.0044541
2010-08-01 16:10:06	0.0175717	2010-08-02 00:15:00	8.18501	0.0783983	2010-08-02 00:15:00	8.23284	0.0146161	2010-08-02 00:15:00	0.0212573	-0.00374336
2010-08-01 16:20:06	0.0182758	2010-08-02 00:30:00	8.18542	0.0791115	2010-08-02 00:30:00	8.23366	0.0153242	2010-08-02 00:30:00	0.0216661	-0.00303263
2010-08-01 16:30:06	0.0189798	2010-08-02 00:45:00	8.18583	0.0798248	2010-08-02 00:45:00	8.23325	0.0160322	2010-08-02 00:45:00	0.0208485	-0.0023219
2010-08-01 16:40:06	0.0189798	2010-08-02 01:00:00	8.18542	0.080538	2010-08-02 01:00:00	8.23366	0.0153242	2010-08-02 01:00:00	0.0212573	-0.00161117
2010-08-01 16:50:06	0.0189798	2010-08-02 01:15:00	8.18501	0.080538	2010-08-02 01:15:00	8.23243	0.0153242	2010-08-02 01:15:00	0.0204397	-0.000900434
2010-08-01 17:00:06	0.0189798	2010-08-02 01:30:00	8.1846	0.080538	2010-08-02 01:30:00	8.23284	0.0153242	2010-08-02 01:30:00	0.0212573	-0.000900434
2010-08-01 17:10:06	0.0196839	2010-08-02 01:45:00	8.1846	0.080538	2010-08-02 01:45:00	8.23243	0.0153242	2010-08-02 01:45:00	0.0212573	-0.000189701
2010-08-01 17:20:06	0.0196839	2010-08-02 02:00:00	8.1846	0.0812512	2010-08-02 02:00:00	8.23325	0.0153242	2010-08-02 02:00:00	0.0212573	-0.000189701
2010-08-01 17:30:06	0.020388	2010-08-02 02:15:00	8.18297	0.080538	2010-08-02 02:15:00	8.23161	0.0153242	2010-08-02 02:15:00	0.0204397	-0.000189701
2010-08-01 17:40:06	0.0210921	2010-08-02 02:30:00	8.18297	0.0812512	2010-08-02 02:30:00	8.23202	0.0153242	2010-08-02 02:30:00	0.0208485	0.000521031
2010-08-01 17:50:06	0.0217962	2010-08-02 02:45:00	8.18419	0.0812512	2010-08-02 02:45:00	8.23243	0.0160322	2010-08-02 02:45:00	0.0212573	0.000521031
2010-08-01 18:00:06	0.0225003	2010-08-02 03:00:00	8.18501	0.0812512	2010-08-02 03:00:00	8.23202	0.0160322	2010-08-02 03:00:00	0.0208485	0.00123176
2010-08-01 18:10:06	0.0232044	2010-08-02 03:15:00	8.18542	0.0819645	2010-08-02 03:15:00	8.23407	0.0167403	2010-08-02 03:15:00	0.0216661	0.00123176
2010-08-01 18:20:06	0.0225003	2010-08-02 03:30:00	8.1846	0.0819645	2010-08-02 03:30:00	8.23407	0.0174483	2010-08-02 03:30:00	0.0233012	0.0019425
2010-08-01 18:30:06	0.0232044	2010-08-02 03:45:00	8.18542	0.0819645	2010-08-02 03:45:00	8.23366	0.0167403	2010-08-02 03:45:00	0.0224836	0.00123176
2010-08-01 18:40:06	0.0232044	2010-08-02 04:00:00	8.1846	0.0812512	2010-08-02 04:00:00	8.23325	0.0160322	2010-08-02 04:00:00	0.0224836	0.00123176
2010-08-01 18:50:06	0.0225003	2010-08-02 04:15:00	8.18583	0.0819645	2010-08-02 04:15:00	8.23407	0.0167403	2010-08-02 04:15:00	0.0228924	0.0019425
2010-08-01 19:00:06	0.0225003	2010-08-02 04:30:00	8.18746	0.0826777	2010-08-02 04:30:00	8.23529	0.0174483	2010-08-02 04:30:00	0.0241188	0.0019425
2010-08-01 19:10:06	0.0225003	2010-08-02 04:45:00	8.18828	0.0833909	2010-08-02 04:45:00	8.2357	0.0181564	2010-08-02 04:45:00	0.02371	0.0019425
2010-08-01 19:20:06	0.0225003	2010-08-02 05:00:00	8.18828	0.0826777	2010-08-02 05:00:00	8.23611	0.0181564	2010-08-02 05:00:00	0.0245276	0.00265323
2010-08-01 19:30:06	0.0217962	2010-08-02 05:15:00	8.18828	0.0833909	2010-08-02 05:15:00	8.23652	0.0188644	2010-08-02 05:15:00	0.025754	0.00265323
2010-08-01 19:40:06	0.0210921	2010-08-02 05:30:00	8.18951	0.0841042	2010-08-02 05:30:00	8.23734	0.0188644	2010-08-02 05:30:00	0.0261628	0.00265323
2010-08-01 19:50:06	0.020388	2010-08-02 05:45:00	8.19073	0.0841042	2010-08-02 05:45:00	8.23897	0.0195725	2010-08-02 05:45:00	0.027798	0.00407469
2010-08-01 20:00:06	0.0196839	2010-08-02 06:00:00	8.19196	0.0848174	2010-08-02 06:00:00	8.2402	0.0209886	2010-08-02 06:00:00	0.0298419	0.00407469
2010-08-01 20:10:06	0.0196839	2010-08-02 06:15:00	8.19196	0.0848174	2010-08-02 06:15:00	8.24061	0.0209886	2010-08-02 06:15:00	0.0302507	0.00407469
2010-08-01 20:20:06	0.0189798	2010-08-02 06:30:00	8.1936	0.0855306	2010-08-02 06:30:00	8.24142	0.0224047	2010-08-02 06:30:00	0.0302507	0.00407469
2010-08-01 20:30:06	0.0189798	2010-08-02 06:45:00	8.19319	0.0855306	2010-08-02 06:45:00	8.24142	0.0224047	2010-08-02 06:45:00	0.0294331	0.00336396
2010-08-01 20:40:06	0.0182758	2010-08-02 07:00:00	8.1936	0.0855306	2010-08-02 07:00:00	8.24183	0.0224047	2010-08-02 07:00:00	0.0302507	0.00407469
2010-08-01 20:50:06	0.0175717	2010-08-02 07:15:00	8.19441	0.0862439	2010-08-02 07:15:00	8.24265	0.0231127	2010-08-02 07:15:00	0.0302507	0.00407469
2010-08-01 21:00:06	0.0168676	2010-08-02 07:30:00	8.19441	0.0862439	2010-08-02 07:30:00	8.24265	0.0231127	2010-08-02 07:30:00	0.0302507	0.00336396
2010-08-01 21:10:06	0.0154594	2010-08-02 07:45:00	8.19441	0.0855306	2010-08-02 07:45:00	8.24265	0.0231127	2010-08-02 07:45:00	0.0294331	0.00336396
2010-08-01 21:20:06	0.0154594	2010-08-02 08:00:00	8.194	0.0855306	2010-08-02 08:00:00	8.24224	0.0231127	2010-08-02 08:00:00	0.0302507	0.00265323
2010-08-01 21:30:06	0.0140512	2010-08-02 08:15:00	8.19319	0.0848174	2010-08-02 08:15:00	8.24224	0.0224047	2010-08-02 08:15:00	0.0302507	0.0019425
2010-08-01 21:40:06	0.0133471	2010-08-02 08:30:00	8.194	0.0848174	2010-08-02 08:30:00	8.24224	0.0231127	2010-08-02 08:30:00	0.0294331	0.0019425
2010-08-01 21:50:06	0.0126431	2010-08-02 08:45:00	8.19523	0.0855306	2010-08-02 08:45:00	8.24429	0.0231127	2010-08-02 08:45:00	0.0306595	0.00265323
2010-08-01 22:00:06	0.011939	2010-08-02 09:00:00	8.19523	0.0862439	2010-08-02 09:00:00	8.24469	0.0245288	2010-08-02 09:00:00	0.0302507	0.00265323
2010-08-01 22:10:06	0.011939	2010-08-02 09:15:00	8.19605	0.0862439	2010-08-02 09:15:00	8.24388	0.0238208	2010-08-02 09:15:00	0.0294331	0.00265323
2010-08-01 22:20:06	0.0112349	2010-08-02 09:30:00	8.19646	0.0855306	2010-08-02 09:30:00	8.24469	0.0238208	2010-08-02 09:30:00	0.0314771	0.00265323
2010-08-01 22:30:06	0.0105308	2010-08-02 09:45:00	8.19646	0.0855306	2010-08-02 09:45:00	8.24388	0.0238208	2010-08-02 09:45:00	0.0314771	0.00265323
2010-08-01 22:40:06	0.0098267	2010-08-02 10:00:00	8.19482	0.0855306	2010-08-02 10:00:00	8.24469	0.0238208	2010-08-02 10:00:00	0.0294331	0.00265323
2010-08-01 22:50:06	0.0098267	2010-08-02 10:15:00	8.19523	0.0855306	2010-08-02 10:15:00	8.24265	0.0231127	2010-08-02 10:15:00	0.0294331	0.0019425
2010-08-01 23:00:06	0.00912261	2010-08-02 10:30:00	8.194	0.0848174	2010-08-02 10:30:00	8.24265	0.0231127	2010-08-02 10:30:00	0.027798	0.00123176
2010-08-01 23:10:06	0.00912261	2010-08-02 10:45:00	8.19319	0.0848174	2010-08-02 10:45:00	8.24142	0.0224047	2010-08-02 10:45:00	0.0269804	0.000521031
2010-08-01 23:20:06	0.00841852	2010-08-02 11:00:00	8.19278	0.0833909	2010-08-02 11:00:00	8.24142	0.0224047	2010-08-02 11:00:00	0.0261628	-0.000189701
2010-08-01 23:30:06	0.00771443	2010-08-02 11:15:00	8.19278	0.0826777	2010-08-02 11:15:00	8.2402	0.0216966	2010-08-02 11:15:00	0.0249364	-0.000189701
2010-08-01 23:40:06	0.00701035	2010-08-02 11:30:00	8.19196	0.0826777	2010-08-02 11:30:00	8.2402	0.0209886	2010-08-02 11:30:00	0.02371	-0.000900434
2010-08-01 23:50:06	0.00630626	2010-08-02 11:45:00	8.18992	0.0812512	2010-08-02 11:45:00	8.23897	0.0195725	2010-08-02 11:45:00	0.0228924	-0.00161117
2010-08-02 00:00:06	0.00560217	2010-08-02 12:00:00	8.1891	0.0812512	2010-08-02 12:00:00	8.23774	0.0188644	2010-08-02 12:00:00	0.02371	-0.00161117
2010-08-02 00:10:06	0.00419399	2010-08-02 12:15:00	8.1891	0.0812512	2010-08-02 12:15:00	8.23652	0.0174483	2010-08-02 12:15:00	0.0224836	-0.0023219
2010-08-02 00:20:06	0.00348991	2010-08-02 12:30:00	8.18828	0.0812512	2010-08-02 12:30:00	8.23611	0.0181564	2010-08-02 12:30:00	0.0216661	-0.0023219
2010-08-02 00:30:06	0.00208173	2010-08-02 12:45:00	8.18746	0.080538	2010-08-02 12:45:00	8.23488	0.0167403	2010-08-02 12:45:00	0.0208485	-0.0023219
2010-08-02 00:40:06	0.00208173	2010-08-02 13:00:00	8.18624	0.0798248	2010-08-02 13:00:00	8.23447	0.0160322	2010-08-02 13:00:00	0.0200309	-0.00303263
2010-08-02 00:50:06	0.00137764	2010-08-02 13:15:00	8.18501	0.0783983	2010-08-02 13:15:00	8.23325	0.0146161	2010-08-02 13:15:00	0.0188045	-0.0044541
2010-08-02 01:00:06	0.000673555	2010-08-02 13:30:00	8.1846	0.0783983	2010-08-02 13:30:00	8.23202	0.0139081	2010-08-02 13:30:00	0.0167605	-0.00516483
2010-08-02 01:10:06	-3.05335e-05	2010-08-02 13:45:00	8.18215	0.0769718	2010-08-02 13:45:00	8.23039	0.012492	2010-08-02 13:45:00	0.0155342	-0.0065863
2010-08-02 01:20:06	-0.000734621	2010-08-02 14:00:00	8.18256	0.0762586	2010-08-02 14:00:00	8.23039	0.012492	2010-08-02 14:00:00	0.0151254	-0.0065863
2010-08-02 01:30:06	-0.000734621	2010-08-02 14:15:00	8.18174	0.0755454	2010-08-02 14:15:00	8.22916	0.0110759	2010-08-02 14:15:00	0.0143078	-0.00729703
2010-08-02 01:40:06	-0.00143871	2010-08-02 14:30:00	8.1801	0.0748321	2010-08-02 14:30:00	8.22834	0.0110759	2010-08-02 14:30:00	0.0134902	-0.00800776
2010-08-02 01:50:06	-0.0021428	2010-08-02 14:45:00	8.17929	0.0734057	2010-08-02 14:45:00	8.22834	0.00965976	2010-08-02 14:45:00	0.0122638	-0.00871849
2010-08-02 02:00:06	-0.00284689	2010-08-02 15:00:00	8.1797	0.0741189	2010-08-02 15:00:00	8.22712	0.00965976	2010-08-02 15:00:00	0.0126726	-0.00800776
2010-08-02 02:10:06	-0.00284689	2010-08-02 15:15:00	8.18051	0.0734057	2010-08-02 15:15:00	8.22712	0.00895171	2010-08-02 15:15:00	0.0114462	-0.00942923
2010-08-02 02:20:06	-0.00355097	2010-08-02 15:30:00	8.18051	0.0734057	2010-08-02 15:30:00	8.22875	0.00895171	2010-08-02 15:30:00	0.0106286	-0.0108507
2010-08-02 02:30:06	-0.00355097	2010-08-02 15:45:00	8.17929	0.0726924	2010-08-02 15:45:00	8.22752	0.00824366	2010-08-02 15:45:00	0.00981104	-0.0108507
2010-08-02 02:40:06	-0.00425506	2010-08-02 16:00:00	8.17888	0.0726924	2010-08-02 16:00:00	8.22671	0.00824366	2010-08-02 16:00:00	0.00981104	-0.0115614
2010-08-02 02:50:06	-0.00425506	2010-08-02 16:15:00	8.17806	0.0719792	2010-08-02 16:15:00	8.22589	0.00753561	2010-08-02 16:15:00	0.00899346	-0.0129829
2010-08-02 03:00:06	-0.00495915	2010-08-02 16:30:00	8.17847	0.071266	2010-08-02 16:30:00	8.22589	0.00753561	2010-08-02 16:30:00	0.00940225	-0.0129829
2010-08-02 03:10:06	-0.00495915	2010-08-02 16:45:00	8.17724	0.0705528	2010-08-02 16:45:00	8.22548	0.00611951	2010-08-02 16:45:00	0.00940225	-0.0136936
2010-08-02 03:20:06	-0.00566324	2010-08-02 17:00:00	8.17602	0.0691263	2010-08-02 17:00:00	8.22385	0.00470341	2010-08-02 17:00:00	0.00981104	-0.0136936
2010-08-02 03:30:06	-0.00566324	2010-08-02 17:15:00	8.17602	0.0684131	2010-08-02 17:15:00	8.22344	0.00470341	2010-08-02 17:15:00	0.00899346	-0.0136936
2010-08-02 03:40:06	-0.00636733	2010-08-02 17:30:00	8.17683	0.0691263	2010-08-02 17:30:00	8.22589	0.00541146	2010-08-02 17:30:00	0.00981104	-0.0136936
2010-08-02 03:50:06	-0.00707141	2010-08-02 17:45:00	8.17806	0.0691263	2010-08-02 17:45:00	8.22671	0.00611951	2010-08-02 17:45:00	0.0106286	-0.0129829
2010-08-02 04:00:06	-0.00707141	2010-08-02 18:00:00	8.17847	0.0698395	2010-08-02 18:00:00	8.22671	0.00682756	2010-08-02 18:00:00	0.0102198	-0.0136936
2010-08-02 04:10:06	-0.0077755	2010-08-02 18:15:00	8.1797	0.0698395	2010-08-02 18:15:00	8.22712	0.00611951	2010-08-02 18:15:00	0.0110374	-0.0136936
2010-08-02 04:20:06	-0.00847959	2010-08-02 18:30:00	8.1801	0.0698395	2010-08-02 18:30:00	8.22712	0.00682756	2010-08-02 18:30:00	0.0122638	-0.0129829
2010-08-02 04:30:06	-0.00918368	2010-08-02 18:45:00	8.17929	0.0691263	2010-08-02 18:45:00	8.22712	0.00611951	2010-08-02 18:45:00	0.0122638	-0.0129829
2010-08-02 04:40:06	-0.00918368	2010-08-02 19:00:00	8.18092	0.0698395	2010-08-02 19:00:00	8.22875	0.00753561	2010-08-02 19:00:00	0.013899	-0.0122722
2010-08-02 04:50:06	-0.00918368	2010-08-02 19:15:00	8.18215	0.071266	2010-08-02 19:15:00	8.23039	0.00895171	2010-08-02 19:15:00	0.0151254	-0.0115614
2010-08-02 05:00:06	-0.00918368	2010-08-02 19:30:00	8.18256	0.071266	2010-08-02 19:30:00	8.23039	0.00895171	2010-08-02 19:30:00	0.0163517	-0.0115614
2010-08-02 05:10:06	-0.00918368	2010-08-02 19:45:00	8.1846	0.0719792	2010-08-02 19:45:00	8.23202	0.0103678	2010-08-02 19:45:00	0.0167605	-0.0108507
2010-08-02 05:20:06	-0.00918368	2010-08-02 20:00:00	8.18583	0.0734057	2010-08-02 20:00:00	8.23366	0.0117839	2010-08-02 20:00:00	0.0192133	-0.00942923
2010-08-02 05:30:06	-0.00918368	2010-08-02 20:15:00	8.18705	0.0748321	2010-08-02 20:15:00	8.23488	0.0132	2010-08-02 20:15:00	0.0200309	-0.00871849
2010-08-02 05:40:06	-0.00988777	2010-08-02 20:30:00	8.18787	0.0755454	2010-08-02 20:30:00	8.23611	0.0139081	2010-08-02 20:30:00	0.0212573	-0.00800776
2010-08-02 05:50:06	-0.00988777	2010-08-02 20:45:00	8.1891	0.0762586	2010-08-02 20:45:00	8.23734	0.0153242	2010-08-02 20:45:00	0.0224836	-0.00729703
2010-08-02 06:00:06	-0.00988777	2010-08-02 21:00:00	8.18869	0.0769718	2010-08-02 21:00:00	8.23693	0.0153242	2010-08-02 21:00:00	0.0228924	-0.0065863
2010-08-02 06:10:06	-0.00988777	2010-08-02 21:15:00	8.18869	0.0769718	2010-08-02 21:15:00	8.23815	0.0160322	2010-08-02 21:15:00	0.0224836	-0.0065863
2010-08-02 06:20:06	-0.0105919	2010-08-02 21:30:00	8.18992	0.0776851	2010-08-02 21:30:00	8.23856	0.0167403	2010-08-02 21:30:00	0.0228924	-0.00587556
2010-08-02 06:30:06	-0.00988777	2010-08-02 21:45:00	8.18951	0.0783983	2010-08-02 21:45:00	8.23856	0.0174483	2010-08-02 21:45:00	0.02371	-0.00516483
2010-08-02 06:40:06	-0.0105919	2010-08-02 22:00:00	8.18951	0.0783983	2010-08-02 22:00:00	8.23774	0.0174483	2010-08-02 22:00:00	0.0245276	-0.0044541
2010-08-02 06:50:06	-0.0105919	2010-08-02 22:15:00	8.19114	0.0791115	2010-08-02 22:15:00	8.23856	0.0174483	2010-08-02 22:15:00	0.0249364	-0.00374336
2010-08-02 07:00:06	-0.0112959	2010-08-02 22:30:00	8.19114	0.0798248	2010-08-02 22:30:00	8.23938	0.0188644	2010-08-02 22:30:00	0.0245276	-0.00374336
2010-08-02 07:10:06	-0.0112959	2010-08-02 22:45:00	8.19196	0.0812512	2010-08-02 22:45:00	8.2402	0.0195725	2010-08-02 22:45:00	0.0261628	-0.00161117
2010-08-02 07:20:06	-0.0112959	2010-08-02 23:00:00	8.19237	0.0812512	2010-08-02 23:00:00	8.2402	0.0202805	2010-08-02 23:00:00	0.0273892	-0.000189701
2010-08-02 07:30:06	-0.0112959	2010-08-02 23:15:00	8.19278	0.0812512	2010-08-02 23:15:00	8.2402	0.0209886	2010-08-02 23:15:00	0.0269804	-0.000189701
2010-08-02 07:40:06	-0.0112959	2010-08-02 23:30:00	8.19155	0.0812512	2010-08-02 23:30:00	8.23979	0.0195725	2010-08-02 23:30:00	0.025754	-0.000189701
2010-08-02 07:50:06	-0.0112959	2010-08-02 23:45:00	8.18992	0.080538	2010-08-02 23:45:00	8.23856	0.0188644	2010-08-02 23:45:00	0.0249364	-0.000900434
2010-08-02 08:00:06	-0.0112959	2010-08-03	8.18828	0.080538	2010-08-03	8.23652	0.0181564	2010-08-03	0.02371	-0.000900434
2010-08-02 08:10:06	-0.0112959	2010-08-03 00:15:00	8.18828	0.0798248	2010-08-03 00:15:00	8.23693	0.0174483	2010-08-03 00:15:00	0.0228924	-0.000900434
2010-08-02 08:20:06	-0.0112959	2010-08-03 00:30:00	8.18828	0.080538	2010-08-03 00:30:00	8.23652	0.0181564	2010-08-03 00:30:00	0.02371	-0.000189701
2010-08-02 08:30:06	-0.0112959	2010-08-03 00:45:00	8.18746	0.080538	2010-08-03 00:45:00	8.23611	0.0181564	2010-08-03 00:45:00	0.0228924	0.000521031
2010-08-02 08:40:06	-0.0105919	2010-08-03 01:00:00	8.18705	0.080538	2010-08-03 01:00:00	8.23488	0.0181564	2010-08-03 01:00:00	0.0228924	0.00123176
2010-08-02 08:50:06	-0.00988777	2010-08-03 01:15:00	8.18746	0.0812512	2010-08-03 01:15:00	8.2357	0.0181564	2010-08-03 01:15:00	0.02371	0.0019425
2010-08-02 09:00:06	-0.00988777	2010-08-03 01:30:00	8.18705	0.0812512	2010-08-03 01:30:00	8.2357	0.0181564	2010-08-03 01:30:00	0.0233012	0.0019425
2010-08-02 09:10:06	-0.00918368	2010-08-03 01:45:00	8.18665	0.0812512	2010-08-03 01:45:00	8.23611	0.0188644	2010-08-03 01:45:00	0.0228924	0.0019425
2010-08-02 09:20:06	-0.00847959	2010-08-03 02:00:00	8.18746	0.0819645	2010-08-03 02:00:00	8.23693	0.0202805	2010-08-03 02:00:00	0.0241188	0.00336396
2010-08-02 09:30:06	-0.00847959	2010-08-03 02:15:00	8.18828	0.0833909	2010-08-03 02:15:00	8.23652	0.0209886	2010-08-03 02:15:00	0.0245276	0.00478543
2010-08-02 09:40:06	-0.0077755	2010-08-03 02:30:00	8.19032	0.0841042	2010-08-03 02:30:00	8.23693	0.0216966	2010-08-03 02:30:00	0.0253452	0.00549616
2010-08-02 09:50:06	-0.00847959	2010-08-03 02:45:00	8.18992	0.0855306	2010-08-03 02:45:00	8.23856	0.0231127	2010-08-03 02:45:00	0.0273892	0.00762836
2010-08-02 10:00:06	-0.00847959	2010-08-03 03:00:00	8.19155	0.0869571	2010-08-03 03:00:00	8.2402	0.0238208	2010-08-03 03:00:00	0.027798	0.00833909
2010-08-02 10:10:06	-0.0077755	2010-08-03 03:15:00	8.19196	0.0876703	2010-08-03 03:15:00	8.24102	0.0252369	2010-08-03 03:15:00	0.0294331	0.00976056
2010-08-02 10:20:06	-0.0077755	2010-08-03 03:30:00	8.19196	0.0883836	2010-08-03 03:30:00	8.24102	0.0252369	2010-08-03 03:30:00	0.0306595	0.0104713
2010-08-02 10:30:06	-0.00707141	2010-08-03 03:45:00	8.19278	0.08981	2010-08-03 03:45:00	8.24183	0.026653	2010-08-03 03:45:00	0.0310683	0.0118928
2010-08-02 10:40:06	-0.00707141	2010-08-03 04:00:00	8.194	0.0905232	2010-08-03 04:00:00	8.24265	0.027361	2010-08-03 04:00:00	0.0314771	0.0118928
2010-08-02 10:50:06	-0.00707141	2010-08-03 04:15:00	8.19523	0.0912365	2010-08-03 04:15:00	8.24429	0.0287771	2010-08-03 04:15:00	0.0331123	0.0133142
2010-08-02 11:00:06	-0.00636733	2010-08-03 04:30:00	8.19646	0.0919497	2010-08-03 04:30:00	8.24469	0.0294852	2010-08-03 04:30:00	0.0335211	0.0133142
2010-08-02 11:10:06	-0.00566324	2010-08-03 04:45:00	8.19646	0.0926629	2010-08-03 04:45:00	8.24551	0.0301932	2010-08-03 04:45:00	0.0343387	0.014025
2010-08-02 11:20:06	-0.00566324	2010-08-03 05:00:00	8.1985	0.0948026	2010-08-03 05:00:00	8.24756	0.0316093	2010-08-03 05:00:00	0.0351562	0.0154464
2010-08-02 11:30:06	-0.00566324	2010-08-03 05:15:00	8.20014	0.0955159	2010-08-03 05:15:00	8.24878	0.0330254	2010-08-03 05:15:00	0.0372002	0.0161571
2010-08-02 11:40:06	-0.00495915	2010-08-03 05:30:00	8.20014	0.0962291	2010-08-03 05:30:00	8.24878	0.0337335	2010-08-03 05:30:00	0.0372002	0.0168679
2010-08-02 11:50:06	-0.00425506	2010-08-03 05:45:00	8.20054	0.0962291	2010-08-03 05:45:00	8.24878	0.0344415	2010-08-03 05:45:00	0.037609	0.0168679
2010-08-02 12:00:06	-0.00425506	2010-08-03 06:00:00	8.20095	0.0969423	2010-08-03 06:00:00	8.25042	0.0344415	2010-08-03 06:00:00	0.0392442	0.0175786
2010-08-02 12:10:06	-0.00284689	2010-08-03 06:15:00	8.203	0.0983688	2010-08-03 06:15:00	8.25124	0.0358576	2010-08-03 06:15:00	0.0400618	0.0190001
2010-08-02 12:20:06	-0.00284689	2010-08-03 06:30:00	8.20381	0.099082	2010-08-03 06:30:00	8.25246	0.0365657	2010-08-03 06:30:00	0.0416969	0.0197108
2010-08-02 12:30:06	-0.0021428	2010-08-03 06:45:00	8.20422	0.099082	2010-08-03 06:45:00	8.25287	0.0372737	2010-08-03 06:45:00	0.0412881	0.0197108
2010-08-02 12:40:06	-0.0021428	2010-08-03 07:00:00	8.20504	0.0997953	2010-08-03 07:00:00	8.25369	0.0379818	2010-08-03 07:00:00	0.0421057	0.0204215
2010-08-02 12:50:06	-0.0021428	2010-08-03 07:15:00	8.20504	0.0997953	2010-08-03 07:15:00	8.25491	0.0386898	2010-08-03 07:15:00	0.0412881	0.0197108
2010-08-02 13:00:06	-0.00143871	2010-08-03 07:30:00	8.20627	0.100508	2010-08-03 07:30:00	8.25491	0.0386898	2010-08-03 07:30:00	0.0421057	0.0204215
2010-08-02 13:10:06	-0.00143871	2010-08-03 07:45:00	8.20586	0.0997953	2010-08-03 07:45:00	8.25491	0.0386898	2010-08-03 07:45:00	0.0416969	0.0197108
2010-08-02 13:20:06	-0.00143871	2010-08-03 08:00:00	8.20627	0.0997953	2010-08-03 08:00:00	8.25491	0.0386898	2010-08-03 08:00:00	0.0416969	0.0190001
2010-08-02 13:30:06	-0.000734621	2010-08-03 08:15:00	8.20627	0.0997953	2010-08-03 08:15:00	8.25491	0.0379818	2010-08-03 08:15:00	0.0412881	0.0175786
2010-08-02 13:40:06	-3.05335e-05	2010-08-03 08:30:00	8.20668	0.0997953	2010-08-03 08:30:00	8.25532	0.0386898	2010-08-03 08:30:00	0.0412881	0.0175786
2010-08-02 13:50:06	-3.05335e-05	2010-08-03 08:45:00	8.20668	0.0997953	2010-08-03 08:45:00	8.25573	0.0386898	2010-08-03 08:45:00	0.0416969	0.0175786
2010-08-02 14:00:06	-3.05335e-05	2010-08-03 09:00:00	8.20831	0.0997953	2010-08-03 09:00:00	8.25532	0.0386898	2010-08-03 09:00:00	0.0421057	0.0175786
2010-08-02 14:10:06	-3.05335e-05	2010-08-03 09:15:00	8.20586	0.099082	2010-08-03 09:15:00	8.25451	0.0372737	2010-08-03 09:15:00	0.0408793	0.0168679
2010-08-02 14:20:06	0.000673555	2010-08-03 09:30:00	8.20709	0.099082	2010-08-03 09:30:00	8.25532	0.0379818	2010-08-03 09:30:00	0.0408793	0.0154464
2010-08-02 14:30:06	0.000673555	2010-08-03 09:45:00	8.20668	0.0983688	2010-08-03 09:45:00	8.25491	0.0372737	2010-08-03 09:45:00	0.0408793	0.0154464
2010-08-02 14:40:06	0.00137764	2010-08-03 10:00:00	8.20749	0.0983688	2010-08-03 10:00:00	8.25532	0.0365657	2010-08-03 10:00:00	0.0404706	0.0147357
2010-08-02 14:50:06	0.00208173	2010-08-03 10:15:00	8.20627	0.0969423	2010-08-03 10:15:00	8.25491	0.0365657	2010-08-03 10:15:00	0.0404706	0.014025
2010-08-02 15:00:06	0.00208173	2010-08-03 10:30:00	8.20504	0.0969423	2010-08-03 10:30:00	8.2541	0.0365657	2010-08-03 10:30:00	0.0380178	0.0133142
2010-08-02 15:10:06	0.00278582	2010-08-03 10:45:00	8.20627	0.0955159	2010-08-03 10:45:00	8.25369	0.0351496	2010-08-03 10:45:00	0.0384266	0.0118928
2010-08-02 15:20:06	0.00348991	2010-08-03 11:00:00	8.20422	0.0948026	2010-08-03 11:00:00	8.25246	0.0330254	2010-08-03 11:00:00	0.0363826	0.011182
2010-08-02 15:30:06	0.00348991	2010-08-03 11:15:00	8.20259	0.0940894	2010-08-03 11:15:00	8.25164	0.0330254	2010-08-03 11:15:00	0.0359738	0.011182
2010-08-02 15:40:06	0.00419399	2010-08-03 11:30:00	8.20259	0.0926629	2010-08-03 11:30:00	8.25083	0.0330254	2010-08-03 11:30:00	0.0359738	0.0104713
2010-08-02 15:50:06	0.00560217	2010-08-03 11:45:00	8.20095	0.0912365	2010-08-03 11:45:00	8.2496	0.0309013	2010-08-03 11:45:00	0.0339299	0.00904982
2010-08-02 16:00:06	0.00419399	2010-08-03 12:00:00	8.20095	0.0912365	2010-08-03 12:00:00	8.24919	0.0301932	2010-08-03 12:00:00	0.0347474	0.00833909
2010-08-02 16:10:06	0.00489808	2010-08-03 12:15:00	8.20054	0.0905232	2010-08-03 12:15:00	8.24878	0.0301932	2010-08-03 12:15:00	0.0335211	0.00833909
2010-08-02 16:20:06	0.00489808	2010-08-03 12:30:00	8.20136	0.0905232	2010-08-03 12:30:00	8.24919	0.0301932	2010-08-03 12:30:00	0.0314771	0.00691762
2010-08-02 16:30:06	0.00489808	2010-08-03 12:45:00	8.19973	0.0890968	2010-08-03 12:45:00	8.24796	0.0294852	2010-08-03 12:45:00	0.0318859	0.00620689
2010-08-02 16:40:06	0.00560217	2010-08-03 13:00:00	8.19727	0.0876703	2010-08-03 13:00:00	8.24633	0.027361	2010-08-03 13:00:00	0.0302507	0.00478543
2010-08-02 16:50:06	0.00560217	2010-08-03 13:15:00	8.19727	0.0869571	2010-08-03 13:15:00	8.2451	0.026653	2010-08-03 13:15:00	0.0290243	0.00336396
2010-08-02 17:00:06	0.00630626	2010-08-03 13:30:00	8.19482	0.0855306	2010-08-03 13:30:00	8.24347	0.0252369	2010-08-03 13:30:00	0.0261628	0.00265323
2010-08-02 17:10:06	0.00701035	2010-08-03 13:45:00	8.1936	0.0841042	2010-08-03 13:45:00	8.24183	0.0231127	2010-08-03 13:45:00	0.0249364	0.00123176
2010-08-02 17:20:06	0.00701035	2010-08-03 14:00:00	8.19196	0.0819645	2010-08-03 14:00:00	8.23979	0.0224047	2010-08-03 14:00:00	0.02371	0.000521031
2010-08-02 17:30:06	0.00771443	2010-08-03 14:15:00	8.19032	0.0812512	2010-08-03 14:15:00	8.23815	0.0202805	2010-08-03 14:15:00	0.0208485	-0.000900434
2010-08-02 17:40:06	0.00771443	2010-08-03 14:30:00	8.18869	0.080538	2010-08-03 14:30:00	8.23734	0.0195725	2010-08-03 14:30:00	0.0208485	-0.0023219
2010-08-02 17:50:06	0.00841852	2010-08-03 14:45:00	8.18624	0.0783983	2010-08-03 14:45:00	8.23529	0.0174483	2010-08-03 14:45:00	0.0200309	-0.00374336
2010-08-02 18:00:06	0.00912261	2010-08-03 15:00:00	8.18665	0.0783983	2010-08-03 15:00:00	8.23447	0.0167403	2010-08-03 15:00:00	0.0188045	-0.0044541
2010-08-02 18:10:06	0.00912261	2010-08-03 15:15:00	8.18583	0.0776851	2010-08-03 15:15:00	8.23447	0.0167403	2010-08-03 15:15:00	0.0171693	-0.00516483
2010-08-02 18:20:06	0.0098267	2010-08-03 15:30:00	8.18501	0.0769718	2010-08-03 15:30:00	8.23243	0.0153242	2010-08-03 15:30:00	0.0151254	-0.0065863
2010-08-02 18:30:06	0.0098267	2010-08-03 15:45:00	8.1846	0.0762586	2010-08-03 15:45:00	8.23161	0.0139081	2010-08-03 15:45:00	0.0155342	-0.0065863
2010-08-02 18:40:06	0.00912261	2010-08-03 16:00:00	8.1846	0.0762586	2010-08-03 16:00:00	8.2312	0.0146161	2010-08-03 16:00:00	0.0155342	-0.0065863
2010-08-02 18:50:06	0.0098267	2010-08-03 16:15:00	8.18297	0.0755454	2010-08-03 16:15:00	8.23161	0.0139081	2010-08-03 16:15:00	0.0147166	-0.0065863
2010-08-02 19:00:06	0.00912261	2010-08-03 16:30:00	8.18338	0.0748321	2010-08-03 16:30:00	8.2308	0.0132	2010-08-03 16:30:00	0.0143078	-0.00729703
2010-08-02 19:10:06	0.00912261	2010-08-03 16:45:00	8.18215	0.0748321	2010-08-03 16:45:00	8.22998	0.012492	2010-08-03 16:45:00	0.0122638	-0.00871849
2010-08-02 19:20:06	0.00912261	2010-08-03 17:00:00	8.18256	0.0741189	2010-08-03 17:00:00	8.22916	0.0110759	2010-08-03 17:00:00	0.0122638	-0.00942923
2010-08-02 19:30:06	0.00912261	2010-08-03 17:15:00	8.18092	0.0734057	2010-08-03 17:15:00	8.22916	0.0110759	2010-08-03 17:15:00	0.0110374	-0.01014
2010-08-02 19:40:06	0.0098267	2010-08-03 17:30:00	8.18133	0.0726924	2010-08-03 17:30:00	8.22834	0.0103678	2010-08-03 17:30:00	0.0110374	-0.01014
2010-08-02 19:50:06	0.0098267	2010-08-03 17:45:00	8.1797	0.0719792	2010-08-03 17:45:00	8.22834	0.00965976	2010-08-03 17:45:00	0.0110374	-0.0108507
2010-08-02 20:00:06	0.00912261	2010-08-03 18:00:00	8.18092	0.0726924	2010-08-03 18:00:00	8.22834	0.0103678	2010-08-03 18:00:00	0.0114462	-0.0108507
2010-08-02 20:10:06	0.00841852	2010-08-03 18:15:00	8.18174	0.0726924	2010-08-03 18:15:00	8.22916	0.0103678	2010-08-03 18:15:00	0.0130814	-0.01014
2010-08-02 20:20:06	0.00841852	2010-08-03 18:30:00	8.18256	0.0726924	2010-08-03 18:30:00	8.22916	0.0103678	2010-08-03 18:30:00	0.0122638	-0.01014
2010-08-02 20:30:06	0.00771443	2010-08-03 18:45:00	8.18256	0.0734057	2010-08-03 18:45:00	8.22998	0.0110759	2010-08-03 18:45:00	0.0126726	-0.01014
2010-08-02 20:40:06	0.00771443	2010-08-03 19:00:00	8.18256	0.0734057	2010-08-03 19:00:00	8.23039	0.0117839	2010-08-03 19:00:00	0.0143078	-0.00942923
2010-08-02 20:50:06	0.00771443	2010-08-03 19:15:00	8.18419	0.0741189	2010-08-03 19:15:00	8.2312	0.012492	2010-08-03 19:15:00	0.013899	-0.00942923
2010-08-02 21:00:06	0.00701035	2010-08-03 19:30:00	8.18583	0.0748321	2010-08-03 19:30:00	8.23284	0.0132	2010-08-03 19:30:00	0.0155342	-0.00871849
2010-08-02 21:10:06	0.00630626	2010-08-03 19:45:00	8.18746	0.0762586	2010-08-03 19:45:00	8.23529	0.0146161	2010-08-03 19:45:00	0.0175781	-0.00800776
2010-08-02 21:20:06	0.00560217	2010-08-03 20:00:00	8.18869	0.0769718	2010-08-03 20:00:00	8.23611	0.0160322	2010-08-03 20:00:00	0.0188045	-0.0065863
2010-08-02 21:30:06	0.00489808	2010-08-03 20:15:00	8.18992	0.0783983	2010-08-03 20:15:00	8.23734	0.0174483	2010-08-03 20:15:00	0.0204397	-0.00587556
2010-08-02 21:40:06	0.00419399	2010-08-03 20:30:00	8.19155	0.0791115	2010-08-03 20:30:00	8.23897	0.0188644	2010-08-03 20:30:00	0.0224836	-0.0044541
2010-08-02 21:50:06	0.00348991	2010-08-03 20:45:00	8.19196	0.0798248	2010-08-03 20:45:00	8.23938	0.0195725	2010-08-03 20:45:00	0.0233012	-0.0044541
2010-08-02 22:00:06	0.00348991	2010-08-03 21:00:00	8.19237	0.080538	2010-08-03 21:00:00	8.24061	0.0202805	2010-08-03 21:00:00	0.02371	-0.00374336
2010-08-02 22:10:06	0.00348991	2010-08-03 21:15:00	8.1936	0.0812512	2010-08-03 21:15:00	8.24061	0.0202805	2010-08-03 21:15:00	0.0249364	-0.00303263
2010-08-02 22:20:06	0.00278582	2010-08-03 21:30:00	8.19278	0.080538	2010-08-03 21:30:00	8.2402	0.0202805	2010-08-03 21:30:00	0.0249364	-0.00303263
2010-08-02 22:30:06	0.00278582	2010-08-03 21:45:00	8.19196	0.080538	2010-08-03 21:45:00	8.24061	0.0202805	2010-08-03 21:45:00	0.0241188	-0.00374336
2010-08-02 22:40:06	0.00278582	2010-08-03 22:00:00	8.19278	0.080538	2010-08-03 22:00:00	8.2402	0.0202805	2010-08-03 22:00:00	0.02371	-0.00374336
2010-08-02 22:50:06	0.00208173	2010-08-03 22:15:00	8.19278	0.080538	2010-08-03 22:15:00	8.2402	0.0202805	2010-08-03 22:15:00	0.0241188	-0.00303263
2010-08-02 23:00:06	0.00208173	2010-08-03 22:30:00	8.19278	0.080538	2010-08-03 22:30:00	8.24061	0.0209886	2010-08-03 22:30:00	0.0249364	-0.0023219
2010-08-02 23:10:06	0.00137764	2010-08-03 22:45:00	8.19196	0.080538	2010-08-03 22:45:00	8.2402	0.0202805	2010-08-03 22:45:00	0.0249364	-0.0023219
2010-08-02 23:20:06	0.00137764	2010-08-03 23:00:00	8.19319	0.0812512	2010-08-03 23:00:00	8.24102	0.0202805	2010-08-03 23:00:00	0.025754	-0.00161117
2010-08-02 23:30:06	0.000673555	2010-08-03 23:15:00	8.1936	0.0812512	2010-08-03 23:15:00	8.24183	0.0209886	2010-08-03 23:15:00	0.025754	-0.000900434
2010-08-02 23:40:06	-3.05335e-05	2010-08-03 23:30:00	8.19278	0.0812512	2010-08-03 23:30:00	8.24102	0.0209886	2010-08-03 23:30:00	0.0253452	-0.000900434
2010-08-02 23:50:06	-3.05335e-05	2010-08-03 23:45:00	8.19196	0.0812512	2010-08-03 23:45:00	8.24102	0.0209886	2010-08-03 23:45:00	0.0261628	-0.000900434
2010-08-03 00:00:06	-0.000734621	2010-08-04	8.19196	0.0812512	2010-08-04	8.24102	0.0209886	2010-08-04	0.0261628	-0.000900434
2010-08-03 00:10:06	-0.00143871	2010-08-04 00:15:00	8.19237	0.0812512	2010-08-04 00:15:00	8.2402	0.0209886	2010-08-04 00:15:00	0.0245276	-0.000900434
2010-08-03 00:20:06	-0.0021428	2010-08-04 00:30:00	8.19237	0.0812512	2010-08-04 00:30:00	8.24061	0.0216966	2010-08-04 00:30:00	0.02371	-0.000900434
2010-08-03 00:30:06	-0.0021428	2010-08-04 00:45:00	8.19196	0.0819645	2010-08-04 00:45:00	8.24061	0.0216966	2010-08-04 00:45:00	0.0245276	-0.000189701
2010-08-03 00:40:06	-0.0021428	2010-08-04 01:00:00	8.19155	0.0812512	2010-08-04 01:00:00	8.23979	0.0209886	2010-08-04 01:00:00	0.0245276	0.000521031
2010-08-03 00:50:06	-0.0021428	2010-08-04 01:15:00	8.19114	0.0812512	2010-08-04 01:15:00	8.23938	0.0209886	2010-08-04 01:15:00	0.02371	0.000521031
2010-08-03 01:00:06	-0.0021428	2010-08-04 01:30:00	8.19155	0.0819645	2010-08-04 01:30:00	8.23938	0.0216966	2010-08-04 01:30:00	0.0245276	0.00123176
2010-08-03 01:10:06	-0.0021428	2010-08-04 01:45:00	8.19114	0.0826777	2010-08-04 01:45:00	8.23979	0.0216966	2010-08-04 01:45:00	0.0228924	0.00123176
2010-08-03 01:20:06	-0.00284689	2010-08-04 02:00:00	8.19032	0.0819645	2010-08-04 02:00:00	8.23856	0.0209886	2010-08-04 02:00:00	0.0228924	0.0019425
2010-08-03 01:30:06	-0.00284689	2010-08-04 02:15:00	8.19032	0.0819645	2010-08-04 02:15:00	8.23815	0.0209886	2010-08-04 02:15:00	0.0224836	0.0019425
2010-08-03 01:40:06	-0.00355097	2010-08-04 02:30:00	8.18992	0.0826777	2010-08-04 02:30:00	8.23774	0.0209886	2010-08-04 02:30:00	0.0228924	0.00265323
2010-08-03 01:50:06	-0.00355097	2010-08-04 02:45:00	8.1891	0.0819645	2010-08-04 02:45:00	8.23774	0.0209886	2010-08-04 02:45:00	0.0228924	0.00336396
2010-08-03 02:00:06	-0.00425506	2010-08-04 03:00:00	8.1891	0.0826777	2010-08-04 03:00:00	8.23734	0.0209886	2010-08-04 03:00:00	0.02371	0.00407469
2010-08-03 02:10:06	-0.00495915	2010-08-04 03:15:00	8.1891	0.0833909	2010-08-04 03:15:00	8.23734	0.0216966	2010-08-04 03:15:00	0.02371	0.00478543
2010-08-03 02:20:06	-0.00566324	2010-08-04 03:30:00	8.18951	0.0848174	2010-08-04 03:30:00	8.23815	0.0224047	2010-08-04 03:30:00	0.025754	0.00620689
2010-08-03 02:30:06	-0.00636733	2010-08-04 03:45:00	8.19032	0.0855306	2010-08-04 03:45:00	8.23938	0.0231127	2010-08-04 03:45:00	0.0269804	0.00762836
2010-08-03 02:40:06	-0.00636733	2010-08-04 04:00:00	8.19155	0.0869571	2010-08-04 04:00:00	8.2402	0.0245288	2010-08-04 04:00:00	0.0273892	0.00904982
2010-08-03 02:50:06	-0.00707141	2010-08-04 04:15:00	8.19237	0.0876703	2010-08-04 04:15:00	8.24061	0.0245288	2010-08-04 04:15:00	0.0265716	0.00904982
2010-08-03 03:00:06	-0.0077755	2010-08-04 04:30:00	8.19319	0.0876703	2010-08-04 04:30:00	8.24061	0.0252369	2010-08-04 04:30:00	0.0269804	0.00976056
2010-08-03 03:10:06	-0.00918368	2010-08-04 04:45:00	8.1936	0.0890968	2010-08-04 04:45:00	8.24142	0.026653	2010-08-04 04:45:00	0.0290243	0.011182
2010-08-03 03:20:06	-0.00988777	2010-08-04 05:00:00	8.19319	0.08981	2010-08-04 05:00:00	8.24183	0.026653	2010-08-04 05:00:00	0.0290243	0.011182
2010-08-03 03:30:06	-0.0105919	2010-08-04 05:15:00	8.1936	0.08981	2010-08-04 05:15:00	8.24183	0.027361	2010-08-04 05:15:00	0.0290243	0.0118928
2010-08-03 03:40:06	-0.0112959	2010-08-04 05:30:00	8.194	0.0905232	2010-08-04 05:30:00	8.24224	0.027361	2010-08-04 05:30:00	0.0298419	0.0118928
2010-08-03 03:48:26	-0.0127041	2010-08-04 05:45:00	8.19319	0.0905232	2010-08-04 05:45:00	8.24224	0.027361	2010-08-04 05:45:00	0.0290243	0.0118928
2010-08-03 03:50:06	-0.0127041	2010-08-04 06:00:00	8.19319	0.0905232	2010-08-04 06:00:00	8.24183	0.026653	2010-08-04 06:00:00	0.0286155	0.0118928
2010-08-03 04:00:06	-0.0134082	2010-08-04 06:15:00	8.19319	0.0905232	2010-08-04 06:15:00	8.24183	0.027361	2010-08-04 06:15:00	0.0273892	0.0118928
2010-08-03 04:10:06	-0.0148164	2010-08-04 06:30:00	8.19441	0.0919497	2010-08-04 06:30:00	8.24183	0.0280691	2010-08-04 06:30:00	0.0282068	0.0126035
2010-08-03 04:20:06	-0.0155205	2010-08-04 06:45:00	8.19441	0.0926629	2010-08-04 06:45:00	8.24265	0.0294852	2010-08-04 06:45:00	0.0282068	0.0133142
2010-08-03 04:30:06	-0.0162246	2010-08-04 07:00:00	8.194	0.0919497	2010-08-04 07:00:00	8.24347	0.0294852	2010-08-04 07:00:00	0.0282068	0.0126035
2010-08-03 04:40:06	-0.0169286	2010-08-04 07:15:00	8.19482	0.0926629	2010-08-04 07:15:00	8.24265	0.0294852	2010-08-04 07:15:00	0.0282068	0.0126035
2010-08-03 04:50:06	-0.0169286	2010-08-04 07:30:00	8.19482	0.0926629	2010-08-04 07:30:00	8.24347	0.0294852	2010-08-04 07:30:00	0.027798	0.0126035
2010-08-03 05:00:06	-0.0176327	2010-08-04 07:45:00	8.19482	0.0926629	2010-08-04 07:45:00	8.24306	0.0294852	2010-08-04 07:45:00	0.0282068	0.0126035
2010-08-03 05:10:06	-0.0184776	2010-08-04 08:00:00	8.19482	0.0919497	2010-08-04 08:00:00	8.24347	0.0294852	2010-08-04 08:00:00	0.0286155	0.0118928
2010-08-03 05:20:06	-0.0191817	2010-08-04 08:15:00	8.19441	0.0912365	2010-08-04 08:15:00	8.24306	0.0280691	2010-08-04 08:15:00	0.0269804	0.0104713
2010-08-03 05:30:06	-0.0198858	2010-08-04 08:30:00	8.19482	0.0912365	2010-08-04 08:30:00	8.24347	0.0287771	2010-08-04 08:30:00	0.0269804	0.0104713
2010-08-03 05:40:06	-0.0200266	2010-08-04 08:45:00	8.19523	0.0905232	2010-08-04 08:45:00	8.24265	0.027361	2010-08-04 08:45:00	0.0269804	0.00904982
2010-08-03 05:50:06	-0.0204491	2010-08-04 09:00:00	8.194	0.08981	2010-08-04 09:00:00	8.24347	0.027361	2010-08-04 09:00:00	0.0269804	0.00904982
2010-08-03 06:00:06	-0.021294	2010-08-04 09:15:00	8.19319	0.0883836	2010-08-04 09:15:00	8.24142	0.0259449	2010-08-04 09:15:00	0.0261628	0.00762836
2010-08-03 06:10:06	-0.0219277	2010-08-04 09:30:00	8.194	0.0883836	2010-08-04 09:30:00	8.24265	0.026653	2010-08-04 09:30:00	0.0261628	0.00620689
2010-08-03 06:20:06	-0.022843	2010-08-04 09:45:00	8.194	0.0876703	2010-08-04 09:45:00	8.24142	0.0252369	2010-08-04 09:45:00	0.0261628	0.00549616
2010-08-03 06:30:06	-0.0233358	2010-08-04 10:00:00	8.19319	0.0862439	2010-08-04 10:00:00	8.24183	0.0259449	2010-08-04 10:00:00	0.0261628	0.00478543
2010-08-03 06:40:06	-0.0235471	2010-08-04 10:15:00	8.19237	0.0855306	2010-08-04 10:15:00	8.24142	0.0238208	2010-08-04 10:15:00	0.0253452	0.00407469
2010-08-03 06:50:06	-0.0238991	2010-08-04 10:30:00	8.19237	0.0841042	2010-08-04 10:30:00	8.24183	0.0231127	2010-08-04 10:30:00	0.025754	0.00336396
2010-08-03 07:00:06	-0.024392	2010-08-04 10:45:00	8.19155	0.0826777	2010-08-04 10:45:00	8.23897	0.0216966	2010-08-04 10:45:00	0.0249364	0.00123176
2010-08-03 07:10:06	-0.0248144	2010-08-04 11:00:00	8.19196	0.0819645	2010-08-04 11:00:00	8.23856	0.0216966	2010-08-04 11:00:00	0.0241188	0.000521031
2010-08-03 07:20:06	-0.0252369	2010-08-04 11:15:00	8.19032	0.0812512	2010-08-04 11:15:00	8.23897	0.0209886	2010-08-04 11:15:00	0.02371	-0.000900434
2010-08-03 07:30:06	-0.0260114	2010-08-04 11:30:00	8.19032	0.080538	2010-08-04 11:30:00	8.23734	0.0195725	2010-08-04 11:30:00	0.0228924	-0.00161117
2010-08-03 07:40:06	-0.0261522	2010-08-04 11:45:00	8.1891	0.0791115	2010-08-04 11:45:00	8.23734	0.0188644	2010-08-04 11:45:00	0.0224836	-0.00303263
2010-08-03 07:50:06	-0.0264338	2010-08-04 12:00:00	8.18746	0.0776851	2010-08-04 12:00:00	8.2357	0.0167403	2010-08-04 12:00:00	0.0192133	-0.0044541
2010-08-03 08:00:06	-0.0267859	2010-08-04 12:15:00	8.18705	0.0762586	2010-08-04 12:15:00	8.23529	0.0160322	2010-08-04 12:15:00	0.0192133	-0.00587556
2010-08-03 08:10:06	-0.0267155	2010-08-04 12:30:00	8.18583	0.0748321	2010-08-04 12:30:00	8.23284	0.0139081	2010-08-04 12:30:00	0.0171693	-0.00729703
2010-08-03 08:20:06	-0.0268563	2010-08-04 12:45:00	8.18297	0.0726924	2010-08-04 12:45:00	8.23039	0.0110759	2010-08-04 12:45:00	0.0143078	-0.0108507
2010-08-03 08:30:06	-0.0269971	2010-08-04 13:00:00	8.18215	0.071266	2010-08-04 13:00:00	8.22916	0.0103678	2010-08-04 13:00:00	0.0147166	-0.01014
2010-08-03 08:40:06	-0.0267859	2010-08-04 13:15:00	8.18215	0.0698395	2010-08-04 13:15:00	8.22916	0.00965976	2010-08-04 13:15:00	0.0134902	-0.0115614
2010-08-03 08:50:06	-0.0263634	2010-08-04 13:30:00	8.18051	0.0684131	2010-08-04 13:30:00	8.22834	0.00824366	2010-08-04 13:30:00	0.0114462	-0.0136936
2010-08-03 09:00:06	-0.025941	2010-08-04 13:45:00	8.17847	0.0669866	2010-08-04 13:45:00	8.22671	0.00682756	2010-08-04 13:45:00	0.00940225	-0.0158258
2010-08-03 09:10:06	-0.0255185	2010-08-04 14:00:00	8.17847	0.0662734	2010-08-04 14:00:00	8.22548	0.00541146	2010-08-04 14:00:00	0.00776708	-0.0158258
2010-08-03 09:20:06	-0.0250961	2010-08-04 14:15:00	8.17683	0.0641337	2010-08-04 14:15:00	8.22466	0.00470341	2010-08-04 14:15:00	0.00694949	-0.0165366
2010-08-03 09:30:06	-0.024744	2010-08-04 14:30:00	8.1752	0.0627072	2010-08-04 14:30:00	8.22221	0.00257926	2010-08-04 14:30:00	0.0065407	-0.017958
2010-08-03 09:40:06	-0.0241103	2010-08-04 14:45:00	8.17561	0.0634204	2010-08-04 14:45:00	8.22262	0.00399536	2010-08-04 14:45:00	0.0065407	-0.0172473
2010-08-03 09:50:06	-0.0237583	2010-08-04 15:00:00	8.17356	0.0612807	2010-08-04 15:00:00	8.22017	0.00045511	2010-08-04 15:00:00	0.00327035	-0.0208009
2010-08-03 10:00:06	-0.0235471	2010-08-04 15:15:00	8.17275	0.0605675	2010-08-04 15:15:00	8.22017	0.00116316	2010-08-04 15:15:00	0.00367914	-0.0208009
2010-08-03 10:10:06	-0.0231246	2010-08-04 15:30:00	8.17234	0.0598543	2010-08-04 15:30:00	8.21894	0.00045511	2010-08-04 15:30:00	0.00122638	-0.0229331
2010-08-03 10:20:06	-0.0227022	2010-08-04 15:45:00	8.16989	0.0584278	2010-08-04 15:45:00	8.21771	-0.000252941	2010-08-04 15:45:00	0.000817587	-0.0229331
2010-08-03 10:30:06	-0.0218573	2010-08-04 16:00:00	8.16989	0.0584278	2010-08-04 16:00:00	8.21812	-0.000960991	2010-08-04 16:00:00	0.000817587	-0.0236439
2010-08-03 10:40:06	-0.0211532	2010-08-04 16:15:00	8.16989	0.0584278	2010-08-04 16:15:00	8.21731	-0.00166904	2010-08-04 16:15:00	0.000408793	-0.0243546
2010-08-03 10:50:06	-0.0207307	2010-08-04 16:30:00	8.16866	0.0584278	2010-08-04 16:30:00	8.21649	-0.00237709	2010-08-04 16:30:00	0	-0.0229331
2010-08-03 11:00:06	-0.020097	2010-08-04 16:45:00	8.16784	0.0562881	2010-08-04 16:45:00	8.21526	-0.00520929	2010-08-04 16:45:00	-0.00204397	-0.0243546
2010-08-03 11:10:06	-0.0200266	2010-08-04 17:00:00	8.16784	0.0570013	2010-08-04 17:00:00	8.21485	-0.00379319	2010-08-04 17:00:00	-0.00245276	-0.0250653
2010-08-03 11:20:06	-0.0194634	2010-08-04 17:15:00	8.16661	0.0562881	2010-08-04 17:15:00	8.21485	-0.00450124	2010-08-04 17:15:00	-0.00327035	-0.0257761
2010-08-03 11:30:06	-0.0191113	2010-08-04 17:30:00	8.16784	0.0562881	2010-08-04 17:30:00	8.21485	-0.00379319	2010-08-04 17:30:00	-0.00163517	-0.0243546
2010-08-03 11:40:06	-0.0184072	2010-08-04 17:45:00	8.16784	0.0570013	2010-08-04 17:45:00	8.21526	-0.00379319	2010-08-04 17:45:00	-0.00122638	-0.0243546
2010-08-03 11:50:06	-0.0176327	2010-08-04 18:00:00	8.16825	0.0577146	2010-08-04 18:00:00	8.21567	-0.00308514	2010-08-04 18:00:00	-0.00122638	-0.0236439
2010-08-03 12:00:06	-0.0162246	2010-08-04 18:15:00	8.16784	0.0570013	2010-08-04 18:15:00	8.21526	-0.00308514	2010-08-04 18:15:00	-0.00122638	-0.0243546
2010-08-03 12:10:06	-0.0155205	2010-08-04 18:30:00	8.16948	0.0577146	2010-08-04 18:30:00	8.21526	-0.00308514	2010-08-04 18:30:00	-0.00122638	-0.0236439
2010-08-03 12:20:06	-0.0148164	2010-08-04 18:45:00	8.16743	0.0570013	2010-08-04 18:45:00	8.21567	-0.00308514	2010-08-04 18:45:00	-0.00204397	-0.0243546
2010-08-03 12:30:06	-0.0141123	2010-08-04 19:00:00	8.16866	0.0577146	2010-08-04 19:00:00	8.21649	-0.00308514	2010-08-04 19:00:00	-0.00204397	-0.0236439
2010-08-03 12:40:06	-0.0127041	2010-08-04 19:15:00	8.16907	0.0584278	2010-08-04 19:15:00	8.21731	-0.00237709	2010-08-04 19:15:00	-0.000408793	-0.0236439
2010-08-03 12:50:06	-0.0127041	2010-08-04 19:30:00	8.16989	0.0584278	2010-08-04 19:30:00	8.21771	-0.00166904	2010-08-04 19:30:00	0.000408793	-0.0229331
2010-08-03 13:00:06	-0.012	2010-08-04 19:45:00	8.17152	0.0598543	2010-08-04 19:45:00	8.21976	-0.000252941	2010-08-04 19:45:00	0.00245276	-0.0215117
2010-08-03 13:10:06	-0.0112959	2010-08-04 20:00:00	8.17397	0.061994	2010-08-04 20:00:00	8.22139	0.00187121	2010-08-04 20:00:00	0.00327035	-0.0200902
2010-08-03 13:20:06	-0.0105919	2010-08-04 20:15:00	8.17438	0.0627072	2010-08-04 20:15:00	8.22262	0.00257926	2010-08-04 20:15:00	0.00572311	-0.0193795
2010-08-03 13:30:06	-0.0105919	2010-08-04 20:30:00	8.1752	0.0634204	2010-08-04 20:30:00	8.22385	0.00328731	2010-08-04 20:30:00	0.00694949	-0.0186688
2010-08-03 13:40:06	-0.00988777	2010-08-04 20:45:00	8.17561	0.0627072	2010-08-04 20:45:00	8.22344	0.00328731	2010-08-04 20:45:00	0.00694949	-0.017958
2010-08-03 13:50:06	-0.00918368	2010-08-04 21:00:00	8.17561	0.0627072	2010-08-04 21:00:00	8.22385	0.00328731	2010-08-04 21:00:00	0.00817587	-0.017958
2010-08-03 14:00:06	-0.00847959	2010-08-04 21:15:00	8.17438	0.0627072	2010-08-04 21:15:00	8.22344	0.00328731	2010-08-04 21:15:00	0.00694949	-0.0186688
2010-08-03 14:10:06	-0.00707141	2010-08-04 21:30:00	8.17438	0.061994	2010-08-04 21:30:00	8.22262	0.00257926	2010-08-04 21:30:00	0.00694949	-0.0193795
2010-08-03 14:20:06	-0.00707141	2010-08-04 21:45:00	8.17356	0.061994	2010-08-04 21:45:00	8.22303	0.00257926	2010-08-04 21:45:00	0.0065407	-0.0193795
2010-08-03 14:30:06	-0.00566324	2010-08-04 22:00:00	8.17356	0.0612807	2010-08-04 22:00:00	8.22262	0.00257926	2010-08-04 22:00:00	0.00694949	-0.0193795
2010-08-03 14:40:06	-0.00495915	2010-08-04 22:15:00	8.17397	0.0612807	2010-08-04 22:15:00	8.22262	0.00187121	2010-08-04 22:15:00	0.00694949	-0.0200902
2010-08-03 14:50:06	-0.00355097	2010-08-04 22:30:00	8.17397	0.0605675	2010-08-04 22:30:00	8.22262	0.00187121	2010-08-04 22:30:00	0.00694949	-0.0200902
2010-08-03 15:00:06	-0.00355097	2010-08-04 22:45:00	8.17397	0.0605675	2010-08-04 22:45:00	8.22221	0.00187121	2010-08-04 22:45:00	0.0065407	-0.0200902
2010-08-03 15:10:06	-0.00284689	2010-08-04 23:00:00	8.17356	0.0605675	2010-08-04 23:00:00	8.22221	0.00187121	2010-08-04 23:00:00	0.0065407	-0.0200902
2010-08-03 15:20:06	-0.00143871	2010-08-04 23:15:00	8.17397	0.0598543	2010-08-04 23:15:00	8.22221	0.00116316	2010-08-04 23:15:00	0.0065407	-0.0208009
2010-08-03 15:30:06	-0.000734621	2010-08-04 23:30:00	8.17316	0.059141	2010-08-04 23:30:00	8.22098	0.00045511	2010-08-04 23:30:00	0.0065407	-0.0208009
2010-08-03 15:40:06	-3.05335e-05	2010-08-04 23:45:00	8.17234	0.059141	2010-08-04 23:45:00	8.22058	-0.000252941	2010-08-04 23:45:00	0.00572311	-0.0215117
2010-08-03 15:50:06	0.00137764	2010-08-05	8.17193	0.0584278	2010-08-05	8.22017	-0.000252941	2010-08-05	0.00531432	-0.0222224
2010-08-03 16:00:06	0.00208173	2010-08-05 00:15:00	8.1707	0.0577146	2010-08-05 00:15:00	8.21976	-0.000960991	2010-08-05 00:15:00	0.00449673	-0.0222224
2010-08-03 16:10:06	0.00208173	2010-08-05 00:30:00	8.16989	0.0570013	2010-08-05 00:30:00	8.21812	-0.00166904	2010-08-05 00:30:00	0.00367914	-0.0222224
2010-08-03 16:20:06	0.00278582	2010-08-05 00:45:00	8.16948	0.0562881	2010-08-05 00:45:00	8.21731	-0.00237709	2010-08-05 00:45:00	0.00327035	-0.0222224
2010-08-03 16:30:06	0.00278582	2010-08-05 01:00:00	8.16866	0.0555749	2010-08-05 01:00:00	8.21731	-0.00308514	2010-08-05 01:00:00	0.00367914	-0.0229331
2010-08-03 16:40:06	0.00419399	2010-08-05 01:15:00	8.16825	0.0555749	2010-08-05 01:15:00	8.21608	-0.00379319	2010-08-05 01:15:00	0.00245276	-0.0222224
2010-08-03 16:50:06	0.00419399	2010-08-05 01:30:00	8.16825	0.0555749	2010-08-05 01:30:00	8.21649	-0.00379319	2010-08-05 01:30:00	0.00245276	-0.0222224
2010-08-03 17:00:06	0.00419399	2010-08-05 01:45:00	8.16866	0.0562881	2010-08-05 01:45:00	8.2169	-0.00308514	2010-08-05 01:45:00	0.00122638	-0.0222224
2010-08-03 17:10:06	0.00489808	2010-08-05 02:00:00	8.16989	0.0562881	2010-08-05 02:00:00	8.21649	-0.00237709	2010-08-05 02:00:00	0.00327035	-0.0208009
2010-08-03 17:20:06	0.00489808	2010-08-05 02:15:00	8.16784	0.0562881	2010-08-05 02:15:00	8.21608	-0.00308514	2010-08-05 02:15:00	0.00245276	-0.0208009
2010-08-03 17:30:06	0.00489808	2010-08-05 02:30:00	8.16784	0.0562881	2010-08-05 02:30:00	8.21567	-0.00308514	2010-08-05 02:30:00	0.00122638	-0.0208009
2010-08-03 17:40:06	0.00489808	2010-08-05 02:45:00	8.16743	0.0562881	2010-08-05 02:45:00	8.21485	-0.00308514	2010-08-05 02:45:00	0	-0.0208009
2010-08-03 17:50:06	0.00489808	2010-08-05 03:00:00	8.16661	0.0562881	2010-08-05 03:00:00	8.21485	-0.00308514	2010-08-05 03:00:00	-0.000408793	-0.0208009
2010-08-03 18:00:06	0.00560217	2010-08-05 03:15:00	8.16621	0.0570013	2010-08-05 03:15:00	8.21403	-0.00308514	2010-08-05 03:15:00	-0.000408793	-0.0200902
2010-08-03 18:10:06	0.00630626	2010-08-05 03:30:00	8.16539	0.0570013	2010-08-05 03:30:00	8.21363	-0.00308514	2010-08-05 03:30:00	-0.000408793	-0.0193795
2010-08-03 18:20:06	0.00701035	2010-08-05 03:45:00	8.16498	0.0577146	2010-08-05 03:45:00	8.21403	-0.00308514	2010-08-05 03:45:00	-0.000408793	-0.0186688
2010-08-03 18:30:06	0.00701035	2010-08-05 04:00:00	8.1658	0.0584278	2010-08-05 04:00:00	8.21363	-0.00237709	2010-08-05 04:00:00	-0.000408793	-0.017958
2010-08-03 18:40:06	0.00701035	2010-08-05 04:15:00	8.16702	0.059141	2010-08-05 04:15:00	8.21485	-0.000960991	2010-08-05 04:15:00	0	-0.0165366
2010-08-03 18:50:06	0.00771443	2010-08-05 04:30:00	8.16784	0.0605675	2010-08-05 04:30:00	8.21485	-0.000252941	2010-08-05 04:30:00	0.00204397	-0.0151151
2010-08-03 19:00:06	0.00701035	2010-08-05 04:45:00	8.16784	0.061994	2010-08-05 04:45:00	8.21608	0.00045511	2010-08-05 04:45:00	0.00245276	-0.0136936
2010-08-03 19:10:06	0.00701035	2010-08-05 05:00:00	8.16989	0.0634204	2010-08-05 05:00:00	8.21731	0.00187121	2010-08-05 05:00:00	0.00449673	-0.0115614
2010-08-03 19:20:06	0.00701035	2010-08-05 05:15:00	8.16907	0.0648469	2010-08-05 05:15:00	8.21731	0.00257926	2010-08-05 05:15:00	0.00449673	-0.0108507
2010-08-03 19:30:06	0.00701035	2010-08-05 05:30:00	8.17029	0.0655601	2010-08-05 05:30:00	8.21853	0.00399536	2010-08-05 05:30:00	0.00572311	-0.00942923
2010-08-03 19:40:06	0.00701035	2010-08-05 05:45:00	8.17111	0.0669866	2010-08-05 05:45:00	8.21853	0.00470341	2010-08-05 05:45:00	0.00572311	-0.00871849
2010-08-03 19:50:06	0.00701035	2010-08-05 06:00:00	8.17111	0.0684131	2010-08-05 06:00:00	8.21976	0.00541146	2010-08-05 06:00:00	0.00572311	-0.00729703
2010-08-03 20:00:06	0.00701035	2010-08-05 06:15:00	8.17193	0.0691263	2010-08-05 06:15:00	8.22058	0.00611951	2010-08-05 06:15:00	0.0065407	-0.0065863
2010-08-03 20:10:06	0.00630626	2010-08-05 06:30:00	8.17316	0.0705528	2010-08-05 06:30:00	8.21976	0.00753561	2010-08-05 06:30:00	0.0065407	-0.0065863
2010-08-03 20:20:06	0.00630626	2010-08-05 06:45:00	8.17193	0.071266	2010-08-05 06:45:00	8.22098	0.00753561	2010-08-05 06:45:00	0.00572311	-0.00587556
2010-08-03 20:30:06	0.00560217	2010-08-05 07:00:00	8.17275	0.0719792	2010-08-05 07:00:00	8.22139	0.00824366	2010-08-05 07:00:00	0.0065407	-0.0044541
2010-08-03 20:40:06	0.00489808	2010-08-05 07:15:00	8.17397	0.0726924	2010-08-05 07:15:00	8.22221	0.00965976	2010-08-05 07:15:00	0.0065407	-0.0044541
2010-08-03 20:50:06	0.00419399	2010-08-05 07:30:00	8.17479	0.0734057	2010-08-05 07:30:00	8.22262	0.0103678	2010-08-05 07:30:00	0.00776708	-0.00374336
2010-08-03 21:00:06	0.00419399	2010-08-05 07:45:00	8.17438	0.0734057	2010-08-05 07:45:00	8.22221	0.0103678	2010-08-05 07:45:00	0.00694949	-0.00374336
2010-08-03 21:10:06	0.00278582	2010-08-05 08:00:00	8.17479	0.0734057	2010-08-05 08:00:00	8.22221	0.0103678	2010-08-05 08:00:00	0.00694949	-0.0044541
2010-08-03 21:20:06	0.00208173	2010-08-05 08:15:00	8.17397	0.0734057	2010-08-05 08:15:00	8.22344	0.0103678	2010-08-05 08:15:00	0.00735828	-0.0044541
2010-08-03 21:30:06	0.00137764	2010-08-05 08:30:00	8.17479	0.0734057	2010-08-05 08:30:00	8.22303	0.0103678	2010-08-05 08:30:00	0.00735828	-0.00516483
2010-08-03 21:40:06	0.000673555	2010-08-05 08:45:00	8.17479	0.0734057	2010-08-05 08:45:00	8.22303	0.0103678	2010-08-05 08:45:00	0.0065407	-0.00587556
2010-08-03 21:50:06	-3.05335e-05	2010-08-05 09:00:00	8.17479	0.0726924	2010-08-05 09:00:00	8.22262	0.00965976	2010-08-05 09:00:00	0.00694949	-0.00587556
2010-08-03 22:00:06	-3.05335e-05	2010-08-05 09:15:00	8.17438	0.0719792	2010-08-05 09:15:00	8.22303	0.00965976	2010-08-05 09:15:00	0.00776708	-0.00587556
2010-08-03 22:10:06	-0.000734621	2010-08-05 09:30:00	8.17602	0.0719792	2010-08-05 09:30:00	8.22466	0.0103678	2010-08-05 09:30:00	0.00735828	-0.00729703
2010-08-03 22:20:06	-0.000734621	2010-08-05 09:45:00	8.17479	0.071266	2010-08-05 09:45:00	8.22221	0.00895171	2010-08-05 09:45:00	0.00776708	-0.00729703
2010-08-03 22:30:06	-0.000734621	2010-08-05 10:00:00	8.17397	0.0698395	2010-08-05 10:00:00	8.22303	0.00753561	2010-08-05 10:00:00	0.00694949	-0.00871849
2010-08-03 22:40:06	-0.000734621	2010-08-05 10:15:00	8.17356	0.0691263	2010-08-05 10:15:00	8.22262	0.00753561	2010-08-05 10:15:00	0.00694949	-0.00942923
2010-08-03 22:50:06	-3.05335e-05	2010-08-05 10:30:00	8.17275	0.0676998	2010-08-05 10:30:00	8.22262	0.00682756	2010-08-05 10:30:00	0.0065407	-0.01014
2010-08-03 23:00:06	-3.05335e-05	2010-08-05 10:45:00	8.17316	0.0655601	2010-08-05 10:45:00	8.22098	0.00470341	2010-08-05 10:45:00	0.00408793	-0.0129829
2010-08-03 23:10:06	-3.05335e-05	2010-08-05 11:00:00	8.17316	0.0648469	2010-08-05 11:00:00	8.22058	0.00399536	2010-08-05 11:00:00	0.00367914	-0.0144044
2010-08-03 23:20:06	-3.05335e-05	2010-08-05 11:15:00	8.17316	0.0634204	2010-08-05 11:15:00	8.21935	0.00328731	2010-08-05 11:15:00	0.00245276	-0.0165366
2010-08-03 23:30:06	-0.000734621	2010-08-05 11:30:00	8.16989	0.0612807	2010-08-05 11:30:00	8.21853	0.00045511	2010-08-05 11:30:00	0.00204397	-0.0186688
2010-08-03 23:40:06	-0.000734621	2010-08-05 11:45:00	8.16948	0.059141	2010-08-05 11:45:00	8.2169	-0.00166904	2010-08-05 11:45:00	0.00122638	-0.0200902
2010-08-03 23:50:06	-0.000734621	2010-08-05 12:00:00	8.16948	0.0577146	2010-08-05 12:00:00	8.21444	-0.00308514	2010-08-05 12:00:00	0.000408793	-0.0222224
2010-08-04 00:00:06	-0.000734621	2010-08-05 12:15:00	8.16784	0.0555749	2010-08-05 12:15:00	8.21444	-0.00450124	2010-08-05 12:15:00	-0.000817587	-0.0236439
2010-08-04 00:10:06	-0.00143871	2010-08-05 12:30:00	8.16661	0.0534352	2010-08-05 12:30:00	8.21281	-0.00520929	2010-08-05 12:30:00	-0.00245276	-0.0250653
2010-08-04 00:20:06	-0.00143871	2010-08-05 12:45:00	8.16498	0.0520087	2010-08-05 12:45:00	8.21281	-0.00662539	2010-08-05 12:45:00	-0.00367914	-0.0279083
2010-08-04 00:30:06	-0.00143871	2010-08-05 13:00:00	8.16294	0.049869	2010-08-05 13:00:00	8.21199	-0.0080415	2010-08-05 13:00:00	-0.00572311	-0.028619
2010-08-04 00:40:06	-0.00143871	2010-08-05 13:15:00	8.16212	0.0477293	2010-08-05 13:15:00	8.20995	-0.0108737	2010-08-05 13:15:00	-0.0065407	-0.0307512
2010-08-04 00:50:06	-0.0021428	2010-08-05 13:30:00	8.16253	0.0477293	2010-08-05 13:30:00	8.21076	-0.0101656	2010-08-05 13:30:00	-0.00776708	-0.0314619
2010-08-04 01:00:06	-0.0021428	2010-08-05 13:30:00	8.16253	0.0477293	2010-08-05 13:45:00	8.20831	-0.0129978	2010-08-05 13:45:00	-0.00899346	-0.0335941
2010-08-04 01:10:06	-0.0021428	2010-08-05 13:45:00	8.16089	0.0455896	2010-08-05 14:00:00	8.20627	-0.0137059	2010-08-05 14:00:00	-0.0102198	-0.0350156
2010-08-04 01:20:06	-0.0021428	2010-08-05 14:00:00	8.15803	0.0441632	2010-08-05 14:15:00	8.20586	-0.0144139	2010-08-05 14:15:00	-0.0122638	-0.0371478
2010-08-04 01:30:06	-0.00284689	2010-08-05 14:15:00	8.1568	0.0427367	2010-08-05 14:30:00	8.20381	-0.0172462	2010-08-05 14:30:00	-0.0130814	-0.0385693
2010-08-04 01:40:06	-0.00284689	2010-08-05 14:30:00	8.15558	0.040597	2010-08-05 14:45:00	8.203	-0.0179542	2010-08-05 14:45:00	-0.0147166	-0.03928
2010-08-04 01:50:06	-0.00284689	2010-08-05 14:45:00	8.15435	0.0391705	2010-08-05 15:00:00	8.20218	-0.0193703	2010-08-05 15:00:00	-0.0147166	-0.0399907
2010-08-04 02:00:06	-0.00355097	2010-08-05 15:00:00	8.15353	0.0384573	2010-08-05 15:15:00	8.19973	-0.0207864	2010-08-05 15:15:00	-0.0179869	-0.0421229
2010-08-04 02:10:06	-0.00355097	2010-08-05 15:15:00	8.15149	0.0370308	2010-08-05 15:30:00	8.19646	-0.0236186	2010-08-05 15:30:00	-0.0192133	-0.0442551
2010-08-04 02:20:06	-0.00425506	2010-08-05 15:30:00	8.14985	0.0348912	2010-08-05 15:45:00	8.19727	-0.0243267	2010-08-05 15:45:00	-0.0204397	-0.0435444
2010-08-04 02:30:06	-0.00495915	2010-08-05 15:45:00	8.14863	0.0341779	2010-08-05 16:00:00	8.19646	-0.0250347	2010-08-05 16:00:00	-0.0212573	-0.0442551
2010-08-04 02:40:06	-0.00495915	2010-08-05 16:00:00	8.14781	0.0334647	2010-08-05 16:15:00	8.19523	-0.0250347	2010-08-05 16:15:00	-0.0224836	-0.0449659
2010-08-04 02:50:06	-0.00495915	2010-08-05 16:15:00	8.14781	0.0327515	2010-08-05 16:30:00	8.19441	-0.0264508	2010-08-05 16:30:00	-0.02371	-0.0449659
2010-08-04 03:00:06	-0.00566324	2010-08-05 16:30:00	8.14495	0.0320382	2010-08-05 16:45:00	8.194	-0.0271589	2010-08-05 16:45:00	-0.0241188	-0.0463873
2010-08-04 03:10:06	-0.00566324	2010-08-05 16:45:00	8.14699	0.0320382	2010-08-05 17:00:00	8.19278	-0.0278669	2010-08-05 17:00:00	-0.025754	-0.0463873
2010-08-04 03:20:06	-0.00566324	2010-08-05 17:00:00	8.14536	0.031325	2010-08-05 17:15:00	8.19155	-0.028575	2010-08-05 17:15:00	-0.0261628	-0.0470981
2010-08-04 03:30:06	-0.00707141	2010-08-05 17:15:00	8.14413	0.0306118	2010-08-05 17:30:00	8.19155	-0.028575	2010-08-05 17:30:00	-0.0261628	-0.0463873
2010-08-04 03:40:06	-0.00707141	2010-08-05 17:30:00	8.14454	0.0306118	2010-08-05 17:45:00	8.19196	-0.0278669	2010-08-05 17:45:00	-0.025754	-0.0463873
2010-08-04 03:50:06	-0.0077755	2010-08-05 17:45:00	8.14413	0.031325	2010-08-05 18:00:00	8.19196	-0.0278669	2010-08-05 18:00:00	-0.025754	-0.0463873
2010-08-04 04:00:06	-0.0077755	2010-08-05 18:00:00	8.14454	0.031325	2010-08-05 18:15:00	8.19319	-0.0271589	2010-08-05 18:15:00	-0.0261628	-0.0456766
2010-08-04 04:10:06	-0.00847959	2010-08-05 18:15:00	8.14536	0.0320382	2010-08-05 18:30:00	8.19237	-0.0264508	2010-08-05 18:30:00	-0.025754	-0.0456766
2010-08-04 04:20:06	-0.00918368	2010-08-05 18:30:00	8.14495	0.0327515	2010-08-05 18:45:00	8.19319	-0.0264508	2010-08-05 18:45:00	-0.025754	-0.0449659
2010-08-04 04:30:06	-0.0105919	2010-08-05 18:45:00	8.14618	0.0341779	2010-08-05 19:00:00	8.194	-0.0257428	2010-08-05 19:00:00	-0.0245276	-0.0442551
2010-08-04 04:40:06	-0.0112959	2010-08-05 19:00:00	8.14577	0.0341779	2010-08-05 19:15:00	8.194	-0.0250347	2010-08-05 19:15:00	-0.0241188	-0.0435444
2010-08-04 04:50:06	-0.0127041	2010-08-05 19:15:00	8.14658	0.0348912	2010-08-05 19:30:00	8.19523	-0.0243267	2010-08-05 19:30:00	-0.02371	-0.0421229
2010-08-04 05:00:06	-0.0134082	2010-08-05 19:30:00	8.1474	0.0356044	2010-08-05 19:45:00	8.19605	-0.0236186	2010-08-05 19:45:00	-0.0216661	-0.0414122
2010-08-04 05:10:06	-0.0148164	2010-08-05 19:45:00	8.14781	0.0363176	2010-08-05 20:00:00	8.19646	-0.0229106	2010-08-05 20:00:00	-0.0204397	-0.0407015
2010-08-04 05:20:06	-0.0155205	2010-08-05 20:00:00	8.14904	0.0370308	2010-08-05 20:15:00	8.19809	-0.0214945	2010-08-05 20:15:00	-0.0183957	-0.03928
2010-08-04 05:30:06	-0.0155205	2010-08-05 20:15:00	8.15108	0.0384573	2010-08-05 20:30:00	8.19891	-0.0207864	2010-08-05 20:30:00	-0.0179869	-0.0385693
2010-08-04 05:40:06	-0.0169286	2010-08-05 20:30:00	8.15231	0.0391705	2010-08-05 20:45:00	8.19932	-0.0207864	2010-08-05 20:45:00	-0.0175781	-0.0385693
2010-08-04 05:50:06	-0.0176327	2010-08-05 20:45:00	8.15272	0.0398838	2010-08-05 21:00:00	8.19973	-0.0207864	2010-08-05 21:00:00	-0.0171693	-0.0378585
2010-08-04 06:00:06	-0.0184072	2010-08-05 21:00:00	8.15272	0.0398838	2010-08-05 21:15:00	8.19973	-0.0207864	2010-08-05 21:15:00	-0.0171693	-0.0385693
2010-08-04 06:10:06	-0.0189001	2010-08-05 21:15:00	8.1519	0.0391705	2010-08-05 21:30:00	8.19932	-0.0214945	2010-08-05 21:30:00	-0.0171693	-0.0385693
2010-08-04 06:20:06	-0.0194634	2010-08-05 21:30:00	8.1519	0.0391705	2010-08-05 21:45:00	8.19932	-0.0214945	2010-08-05 21:45:00	-0.0167605	-0.03928
2010-08-04 06:30:06	-0.0196042	2010-08-05 21:45:00	8.1519	0.0384573	2010-08-05 22:00:00	8.19891	-0.0214945	2010-08-05 22:00:00	-0.0175781	-0.0399907
2010-08-04 06:40:06	-0.0198858	2010-08-05 22:00:00	8.1519	0.0384573	2010-08-05 22:15:00	8.1985	-0.0222025	2010-08-05 22:15:00	-0.0171693	-0.0399907
2010-08-04 06:50:06	-0.0202379	2010-08-05 22:15:00	8.15026	0.0370308	2010-08-05 22:30:00	8.1985	-0.0222025	2010-08-05 22:30:00	-0.0171693	-0.0399907
2010-08-04 07:00:06	-0.0201675	2010-08-05 22:30:00	8.15149	0.0370308	2010-08-05 22:45:00	8.19891	-0.0222025	2010-08-05 22:45:00	-0.0167605	-0.0399907
2010-08-04 07:10:06	-0.0203083	2010-08-05 22:45:00	8.15108	0.0370308	2010-08-05 23:00:00	8.19932	-0.0222025	2010-08-05 23:00:00	-0.0171693	-0.0407015
2010-08-04 07:20:06	-0.0206603	2010-08-05 23:00:00	8.15149	0.0363176	2010-08-05 23:15:00	8.19891	-0.0222025	2010-08-05 23:15:00	-0.0171693	-0.0407015
2010-08-04 07:30:06	-0.0209419	2010-08-05 23:15:00	8.15108	0.0363176	2010-08-05 23:30:00	8.19768	-0.0236186	2010-08-05 23:30:00	-0.0171693	-0.0414122
2010-08-04 07:40:06	-0.021294	2010-08-05 23:30:00	8.15067	0.0356044	2010-08-05 23:45:00	8.19768	-0.0243267	2010-08-05 23:45:00	-0.0175781	-0.0421229
2010-08-04 07:50:06	-0.021646	2010-08-05 23:45:00	8.15026	0.0348912	2010-08-06	8.19727	-0.0243267	2010-08-06	-0.0179869	-0.0421229
2010-08-04 08:00:06	-0.0217869	2010-08-06	8.14985	0.0341779	2010-08-06 00:15:00	8.19687	-0.0250347	2010-08-06 00:15:00	-0.0179869	-0.0428337
2010-08-04 08:10:06	-0.021646	2010-08-06 00:15:00	8.14904	0.0334647	2010-08-06 00:30:00	8.19646	-0.0250347	2010-08-06 00:30:00	-0.0188045	-0.0435444
2010-08-04 08:20:06	-0.0217164	2010-08-06 00:30:00	8.14863	0.0334647	2010-08-06 00:45:00	8.19605	-0.0257428	2010-08-06 00:45:00	-0.0192133	-0.0442551
2010-08-04 08:30:06	-0.0215052	2010-08-06 00:45:00	8.14781	0.0327515	2010-08-06 01:00:00	8.19605	-0.0264508	2010-08-06 01:00:00	-0.0204397	-0.0449659
2010-08-04 08:40:06	-0.0211532	2010-08-06 01:00:00	8.14781	0.0320382	2010-08-06 01:15:00	8.19523	-0.0264508	2010-08-06 01:15:00	-0.0204397	-0.0449659
2010-08-04 08:50:06	-0.021294	2010-08-06 01:15:00	8.14781	0.031325	2010-08-06 01:30:00	8.19523	-0.0264508	2010-08-06 01:30:00	-0.0200309	-0.0442551
2010-08-04 09:00:06	-0.0211532	2010-08-06 01:30:00	8.14781	0.031325	2010-08-06 01:45:00	8.19564	-0.0264508	2010-08-06 01:45:00	-0.0204397	-0.0442551
2010-08-04 09:10:06	-0.0207307	2010-08-06 01:45:00	8.14781	0.031325	2010-08-06 02:00:00	8.19523	-0.0264508	2010-08-06 02:00:00	-0.0200309	-0.0442551
2010-08-04 09:20:06	-0.0202379	2010-08-06 02:00:00	8.1474	0.031325	2010-08-06 02:15:00	8.19482	-0.0264508	2010-08-06 02:15:00	-0.0208485	-0.0442551
2010-08-04 09:30:06	-0.0201675	2010-08-06 02:15:00	8.1474	0.031325	2010-08-06 02:30:00	8.19441	-0.0264508	2010-08-06 02:30:00	-0.0204397	-0.0435444
2010-08-04 09:40:06	-0.0192521	2010-08-06 02:30:00	8.1474	0.031325	2010-08-06 02:45:00	8.1936	-0.0264508	2010-08-06 02:45:00	-0.0200309	-0.0428337
2010-08-04 09:50:06	-0.0188297	2010-08-06 02:45:00	8.14618	0.031325	2010-08-06 03:00:00	8.194	-0.0264508	2010-08-06 03:00:00	-0.0192133	-0.0421229
2010-08-04 10:00:06	-0.0183368	2010-08-06 03:00:00	8.14658	0.031325	2010-08-06 03:15:00	8.19441	-0.0257428	2010-08-06 03:15:00	-0.0200309	-0.0421229
2010-08-04 10:10:06	-0.0169286	2010-08-06 03:15:00	8.14699	0.0327515	2010-08-06 03:30:00	8.19482	-0.0250347	2010-08-06 03:30:00	-0.0200309	-0.0414122
2010-08-04 10:20:06	-0.0169286	2010-08-06 03:30:00	8.14699	0.0334647	2010-08-06 03:45:00	8.19482	-0.0243267	2010-08-06 03:45:00	-0.0192133	-0.03928
2010-08-04 10:30:06	-0.0162246	2010-08-06 03:45:00	8.1474	0.0341779	2010-08-06 04:00:00	8.19687	-0.0229106	2010-08-06 04:00:00	-0.0175781	-0.0378585
2010-08-04 10:40:06	-0.0155205	2010-08-06 04:00:00	8.14863	0.0356044	2010-08-06 04:15:00	8.19727	-0.0214945	2010-08-06 04:15:00	-0.0163517	-0.0364371
2010-08-04 10:50:06	-0.0148164	2010-08-06 04:15:00	8.14945	0.0377441	2010-08-06 04:30:00	8.19809	-0.0193703	2010-08-06 04:30:00	-0.0159429	-0.0343049
2010-08-04 11:00:06	-0.0141123	2010-08-06 04:30:00	8.15067	0.0398838	2010-08-06 04:45:00	8.19891	-0.0179542	2010-08-06 04:45:00	-0.0159429	-0.0328834
2010-08-04 11:10:06	-0.0134082	2010-08-06 04:45:00	8.15108	0.0348912	2010-08-06 05:00:00	8.20014	-0.0165381	2010-08-06 05:00:00	-0.013899	-0.0307512
2010-08-04 11:20:06	-0.0127041	2010-08-06 05:00:00	8.1519	0.0370308	2010-08-06 05:15:00	8.20095	-0.015122	2010-08-06 05:15:00	-0.013899	-0.0293297
2010-08-04 11:30:06	-0.0112959	2010-08-06 05:15:00	8.15353	0.0384573	2010-08-06 05:30:00	8.20177	-0.0137059	2010-08-06 05:30:00	-0.0122638	-0.0271975
2010-08-04 11:40:06	-0.0112959	2010-08-06 05:30:00	8.15394	0.040597	2010-08-06 05:45:00	8.203	-0.0129978	2010-08-06 05:45:00	-0.0126726	-0.0257761
2010-08-04 11:50:06	-0.00988777	2010-08-06 05:45:00	8.15476	0.0420235	2010-08-06 06:00:00	8.20341	-0.0115817	2010-08-06 06:00:00	-0.0114462	-0.0236439
2010-08-04 12:00:06	-0.00847959	2010-08-06 06:00:00	8.15599	0.0434499	2010-08-06 06:15:00	8.20463	-0.0101656	2010-08-06 06:15:00	-0.0102198	-0.0215117
2010-08-04 12:10:06	-0.00707141	2010-08-06 06:15:00	8.15639	0.0448764	2010-08-06 06:30:00	8.20586	-0.00874955	2010-08-06 06:30:00	-0.00981104	-0.0200902
2010-08-04 12:20:06	-0.00566324	2010-08-06 06:30:00	8.15639	0.0463029	2010-08-06 06:45:00	8.20545	-0.0080415	2010-08-06 06:45:00	-0.00981104	-0.0193795
2010-08-04 12:30:06	-0.00495915	2010-08-06 06:45:00	8.15721	0.0477293	2010-08-06 07:00:00	8.20545	-0.00733344	2010-08-06 07:00:00	-0.00940225	-0.017958
2010-08-04 12:40:06	-0.00425506	2010-08-06 07:00:00	8.15762	0.0491558	2010-08-06 07:15:00	8.20586	-0.00662539	2010-08-06 07:15:00	-0.00899346	-0.0172473
2010-08-04 12:50:06	-0.00284689	2010-08-06 07:15:00	8.15803	0.049869	2010-08-06 07:30:00	8.20709	-0.00591734	2010-08-06 07:30:00	-0.00940225	-0.0165366
2010-08-04 13:00:06	-0.00143871	2010-08-06 07:30:00	8.15762	0.0505823	2010-08-06 07:45:00	8.2079	-0.00520929	2010-08-06 07:45:00	-0.00776708	-0.0151151
2010-08-04 13:10:06	-0.000734621	2010-08-06 07:45:00	8.15926	0.0520087	2010-08-06 08:00:00	8.2079	-0.00450124	2010-08-06 08:00:00	-0.00817587	-0.0158258
2010-08-04 13:20:06	-3.05335e-05	2010-08-06 08:00:00	8.15885	0.052722	2010-08-06 08:15:00	8.20709	-0.00520929	2010-08-06 08:15:00	-0.00776708	-0.0151151
2010-08-04 13:30:06	0.00137764	2010-08-06 08:15:00	8.15885	0.052722	2010-08-06 08:30:00	8.20709	-0.00379319	2010-08-06 08:30:00	-0.00817587	-0.0144044
2010-08-04 13:40:06	0.00278582	2010-08-06 08:30:00	8.16007	0.0534352	2010-08-06 08:45:00	8.2079	-0.00379319	2010-08-06 08:45:00	-0.00694949	-0.0144044
2010-08-04 13:50:06	0.00419399	2010-08-06 08:45:00	8.15967	0.0534352	2010-08-06 09:00:00	8.20831	-0.00379319	2010-08-06 09:00:00	-0.00694949	-0.0144044
2010-08-04 14:00:06	0.00560217	2010-08-06 09:00:00	8.15926	0.0534352	2010-08-06 09:15:00	8.2079	-0.00450124	2010-08-06 09:15:00	-0.0065407	-0.0151151
2010-08-04 14:10:06	0.00701035	2010-08-06 09:15:00	8.16007	0.0534352	2010-08-06 09:30:00	8.20749	-0.00450124	2010-08-06 09:30:00	-0.00694949	-0.0158258
2010-08-04 14:20:06	0.00771443	2010-08-06 09:30:00	8.15926	0.052722	2010-08-06 09:45:00	8.20709	-0.00591734	2010-08-06 09:45:00	-0.00694949	-0.0165366
2010-08-04 14:30:06	0.00841852	2010-08-06 09:45:00	8.15967	0.0520087	2010-08-06 10:00:00	8.20668	-0.00591734	2010-08-06 10:00:00	-0.00817587	-0.0172473
2010-08-04 14:40:06	0.0105308	2010-08-06 10:00:00	8.15885	0.0512955	2010-08-06 10:15:00	8.20709	-0.00662539	2010-08-06 10:15:00	-0.00694949	-0.017958
2010-08-04 14:50:06	0.0112349	2010-08-06 10:15:00	8.15885	0.049869	2010-08-06 10:30:00	8.20749	-0.00591734	2010-08-06 10:30:00	-0.0061319	-0.017958
2010-08-04 15:00:06	0.0126431	2010-08-06 10:30:00	8.15885	0.0491558	2010-08-06 10:45:00	8.20749	-0.00733344	2010-08-06 10:45:00	-0.00735828	-0.0200902
2010-08-04 15:10:06	0.0140512	2010-08-06 10:45:00	8.15803	0.0477293	2010-08-06 11:00:00	8.20668	-0.0080415	2010-08-06 11:00:00	-0.00858466	-0.0222224
2010-08-04 15:20:06	0.0147553	2010-08-06 11:00:00	8.15885	0.0470161	2010-08-06 11:15:00	8.20709	-0.00874955	2010-08-06 11:15:00	-0.00940225	-0.0236439
2010-08-04 15:30:06	0.0147553	2010-08-06 11:15:00	8.15885	0.0455896	2010-08-06 11:30:00	8.20545	-0.0101656	2010-08-06 11:30:00	-0.0102198	-0.0271975
2010-08-04 15:40:06	0.0147553	2010-08-06 11:30:00	8.15926	0.0448764	2010-08-06 11:45:00	8.20668	-0.0108737	2010-08-06 11:45:00	-0.0106286	-0.028619
2010-08-04 15:44:56	0.0154594	2010-08-06 11:45:00	8.15762	0.0434499	2010-08-06 12:00:00	8.20627	-0.0122898	2010-08-06 12:00:00	-0.0110374	-0.0293297
2010-08-04 15:50:06	0.0161635	2010-08-06 12:00:00	8.15762	0.0420235	2010-08-06 12:15:00	8.20463	-0.0137059	2010-08-06 12:15:00	-0.0122638	-0.0321727
2010-08-04 16:00:06	0.0168676	2010-08-06 12:15:00	8.1568	0.0398838	2010-08-06 12:30:00	8.20177	-0.01583	2010-08-06 12:30:00	-0.0126726	-0.0343049
2010-08-04 16:10:06	0.0175717	2010-08-06 12:30:00	8.15435	0.0377441	2010-08-06 12:45:00	8.20381	-0.015122	2010-08-06 12:45:00	-0.013899	-0.0357263
2010-08-04 16:20:06	0.0175717	2010-08-06 12:45:00	8.15599	0.0370308	2010-08-06 13:00:00	8.20259	-0.0172462	2010-08-06 13:00:00	-0.0147166	-0.0364371
2010-08-04 16:30:06	0.0189798	2010-08-06 13:00:00	8.15476	0.0348912	2010-08-06 13:15:00	8.20218	-0.0186623	2010-08-06 13:15:00	-0.0159429	-0.0407015
2010-08-04 16:40:06	0.0189798	2010-08-06 13:15:00	8.15394	0.0341779	2010-08-06 13:30:00	8.19973	-0.0214945	2010-08-06 13:30:00	-0.0171693	-0.0428337
2010-08-04 16:50:06	0.0196839	2010-08-06 13:30:00	8.1519	0.031325	2010-08-06 13:45:00	8.19891	-0.0229106	2010-08-06 13:45:00	-0.0183957	-0.0435444
2010-08-04 17:00:06	0.020388	2010-08-06 13:45:00	8.15149	0.0291853	2010-08-06 14:00:00	8.19727	-0.0243267	2010-08-06 14:00:00	-0.0200309	-0.0456766
2010-08-04 17:10:06	0.0196839	2010-08-06 14:00:00	8.14781	0.0263324	2010-08-06 14:15:00	8.19482	-0.0278669	2010-08-06 14:15:00	-0.02371	-0.0485195
2010-08-04 17:20:06	0.0196839	2010-08-06 14:15:00	8.14863	0.0241927	2010-08-06 14:30:00	8.19523	-0.0271589	2010-08-06 14:30:00	-0.0224836	-0.0485195
2010-08-04 17:30:06	0.0196839	2010-08-06 14:30:00	8.14699	0.0234794	2010-08-06 14:45:00	8.19278	-0.0278669	2010-08-06 14:45:00	-0.0228924	-0.049941
2010-08-04 17:40:06	0.020388	2010-08-06 14:45:00	8.14577	0.022053	2010-08-06 15:00:00	8.194	-0.028575	2010-08-06 15:00:00	-0.0245276	-0.0506517
2010-08-04 17:50:06	0.0210921	2010-08-06 15:00:00	8.14454	0.0206265	2010-08-06 15:15:00	8.19319	-0.0299911	2010-08-06 15:15:00	-0.0253452	-0.0520732
2010-08-04 18:00:06	0.0217962	2010-08-06 15:15:00	8.14536	0.0192	2010-08-06 15:30:00	8.19237	-0.0306991	2010-08-06 15:30:00	-0.0265716	-0.0534946
2010-08-04 18:10:06	0.0217962	2010-08-06 15:30:00	8.14372	0.0192	2010-08-06 15:45:00	8.19114	-0.0321152	2010-08-06 15:45:00	-0.0269804	-0.0542054
2010-08-04 18:20:06	0.0217962	2010-08-06 15:45:00	8.1429	0.0177736	2010-08-06 16:00:00	8.18869	-0.0335313	2010-08-06 16:00:00	-0.0273892	-0.0549161
2010-08-04 18:30:06	0.0217962	2010-08-06 16:00:00	8.14168	0.0170604	2010-08-06 16:15:00	8.18869	-0.0335313	2010-08-06 16:15:00	-0.0286155	-0.0549161
2010-08-04 18:40:06	0.0210921	2010-08-06 16:15:00	8.14168	0.0170604	2010-08-06 16:30:00	8.18869	-0.0349474	2010-08-06 16:30:00	-0.0306595	-0.0556268
2010-08-04 18:50:06	0.0210921	2010-08-06 16:30:00	8.14086	0.0163471	2010-08-06 16:45:00	8.18828	-0.0335313	2010-08-06 16:45:00	-0.0294331	-0.0549161
2010-08-04 19:00:06	0.020388	2010-08-06 16:45:00	8.14086	0.0163471	2010-08-06 17:00:00	8.18746	-0.0335313	2010-08-06 17:00:00	-0.0302507	-0.0549161
2010-08-04 19:10:06	0.0196839	2010-08-06 17:00:00	8.14045	0.0156339	2010-08-06 17:15:00	8.18624	-0.0349474	2010-08-06 17:15:00	-0.0306595	-0.0542054
2010-08-04 19:20:06	0.020388	2010-08-06 17:15:00	8.14004	0.0156339	2010-08-06 17:30:00	8.18746	-0.0342394	2010-08-06 17:30:00	-0.0302507	-0.0534946
2010-08-04 19:30:06	0.020388	2010-08-06 17:30:00	8.13963	0.0163471	2010-08-06 17:45:00	8.18787	-0.0335313	2010-08-06 17:45:00	-0.0298419	-0.0534946
2010-08-04 19:40:06	0.0196839	2010-08-06 17:45:00	8.14004	0.0163471	2010-08-06 18:00:00	8.18787	-0.0328233	2010-08-06 18:00:00	-0.0282068	-0.0513625
2010-08-04 19:50:06	0.0196839	2010-08-06 18:00:00	8.14045	0.0177736	2010-08-06 18:15:00	8.1891	-0.0321152	2010-08-06 18:15:00	-0.0269804	-0.049941
2010-08-04 20:00:06	0.0196839	2010-08-06 18:15:00	8.14086	0.0184868	2010-08-06 18:30:00	8.18951	-0.0314072	2010-08-06 18:30:00	-0.0253452	-0.0485195
2010-08-04 20:10:06	0.0189798	2010-08-06 18:30:00	8.14209	0.0199133	2010-08-06 18:45:00	8.18992	-0.0299911	2010-08-06 18:45:00	-0.0261628	-0.0470981
2010-08-04 20:20:06	0.0189798	2010-08-06 18:45:00	8.14168	0.0206265	2010-08-06 19:00:00	8.18992	-0.0299911	2010-08-06 19:00:00	-0.0249364	-0.0463873
2010-08-04 20:30:06	0.0182758	2010-08-06 19:00:00	8.14209	0.0213397	2010-08-06 19:15:00	8.19155	-0.029283	2010-08-06 19:15:00	-0.0233012	-0.0442551
2010-08-04 20:40:06	0.0182758	2010-08-06 19:15:00	8.14413	0.0227662	2010-08-06 19:30:00	8.19155	-0.028575	2010-08-06 19:30:00	-0.0228924	-0.0435444
2010-08-04 20:50:06	0.0175717	2010-08-06 19:30:00	8.14372	0.0234794	2010-08-06 19:45:00	8.19196	-0.0278669	2010-08-06 19:45:00	-0.0216661	-0.0421229
2010-08-04 21:00:06	0.0168676	2010-08-06 19:45:00	8.14495	0.0249059	2010-08-06 20:00:00	8.1936	-0.0264508	2010-08-06 20:00:00	-0.0204397	-0.0407015
2010-08-04 21:10:06	0.0154594	2010-08-06 20:00:00	8.14658	0.0263324	2010-08-06 20:15:00	8.194	-0.0264508	2010-08-06 20:15:00	-0.0183957	-0.0399907
2010-08-04 21:20:06	0.0147553	2010-08-06 20:15:00	8.14536	0.0263324	2010-08-06 20:30:00	8.19482	-0.0257428	2010-08-06 20:30:00	-0.0179869	-0.0385693
2010-08-04 21:30:06	0.0147553	2010-08-06 20:30:00	8.14699	0.0270456	2010-08-06 20:45:00	8.19523	-0.0243267	2010-08-06 20:45:00	-0.0171693	-0.0378585
2010-08-04 21:40:06	0.0140512	2010-08-06 20:45:00	8.14822	0.0284721	2010-08-06 21:00:00	8.19646	-0.0243267	2010-08-06 21:00:00	-0.0175781	-0.0378585
2010-08-04 21:50:06	0.0140512	2010-08-06 21:00:00	8.14863	0.0291853	2010-08-06 21:15:00	8.19687	-0.0236186	2010-08-06 21:15:00	-0.0175781	-0.0378585
2010-08-04 22:00:06	0.0140512	2010-08-06 21:15:00	8.14904	0.0298985	2010-08-06 21:30:00	8.19687	-0.0236186	2010-08-06 21:30:00	-0.0179869	-0.0378585
2010-08-04 22:10:06	0.0140512	2010-08-06 21:30:00	8.14822	0.0298985	2010-08-06 21:45:00	8.19687	-0.0236186	2010-08-06 21:45:00	-0.0167605	-0.0371478
2010-08-04 22:20:06	0.0140512	2010-08-06 21:45:00	8.14904	0.0298985	2010-08-06 22:00:00	8.19646	-0.0236186	2010-08-06 22:00:00	-0.0175781	-0.0378585
2010-08-04 22:30:06	0.0147553	2010-08-06 22:00:00	8.14822	0.0291853	2010-08-06 22:15:00	8.19687	-0.0236186	2010-08-06 22:15:00	-0.0167605	-0.0371478
2010-08-04 22:40:06	0.0147553	2010-08-06 22:15:00	8.14904	0.0298985	2010-08-06 22:30:00	8.19727	-0.0236186	2010-08-06 22:30:00	-0.0159429	-0.0378585
2010-08-04 22:50:06	0.0147553	2010-08-06 22:30:00	8.14904	0.0298985	2010-08-06 22:45:00	8.19809	-0.0236186	2010-08-06 22:45:00	-0.0155342	-0.0378585
2010-08-04 23:00:06	0.0154594	2010-08-06 22:45:00	8.14985	0.0298985	2010-08-06 23:00:00	8.19768	-0.0236186	2010-08-06 23:00:00	-0.0159429	-0.0385693
2010-08-04 23:10:06	0.0154594	2010-08-06 23:00:00	8.14945	0.0291853	2010-08-06 23:15:00	8.19646	-0.0243267	2010-08-06 23:15:00	-0.0167605	-0.0399907
2010-08-04 23:20:06	0.0154594	2010-08-06 23:15:00	8.14863	0.0277588	2010-08-06 23:30:00	8.19727	-0.0250347	2010-08-06 23:30:00	-0.0171693	-0.0407015
2010-08-04 23:30:06	0.0161635	2010-08-06 23:30:00	8.14904	0.0270456	2010-08-06 23:45:00	8.19605	-0.0264508	2010-08-06 23:45:00	-0.0175781	-0.0414122
2010-08-04 23:40:06	0.0161635	2010-08-06 23:45:00	8.14699	0.0263324	2010-08-07	8.19564	-0.0271589	2010-08-07	-0.0171693	-0.0421229
2010-08-04 23:50:06	0.0161635	2010-08-07	8.1474	0.0249059	2010-08-07 00:15:00	8.19523	-0.0271589	2010-08-07 00:15:00	-0.0171693	-0.0428337
2010-08-05 00:00:06	0.0161635	2010-08-07 00:15:00	8.14699	0.0241927	2010-08-07 00:30:00	8.19523	-0.0278669	2010-08-07 00:30:00	-0.0179869	-0.0435444
2010-08-05 00:10:06	0.0161635	2010-08-07 00:30:00	8.14658	0.0234794	2010-08-07 00:45:00	8.19441	-0.028575	2010-08-07 00:45:00	-0.0179869	-0.0442551
2010-08-05 00:20:06	0.0168676	2010-08-07 00:45:00	8.14577	0.0227662	2010-08-07 01:00:00	8.194	-0.029283	2010-08-07 01:00:00	-0.0192133	-0.0449659
2010-08-05 00:30:06	0.0168676	2010-08-07 01:00:00	8.14658	0.022053	2010-08-07 01:15:00	8.19278	-0.0306991	2010-08-07 01:15:00	-0.0192133	-0.0463873
2010-08-05 00:40:06	0.0175717	2010-08-07 01:15:00	8.14536	0.0206265	2010-08-07 01:30:00	8.19196	-0.0314072	2010-08-07 01:30:00	-0.0204397	-0.0463873
2010-08-05 00:50:06	0.0175717	2010-08-07 01:30:00	8.14413	0.0184868	2010-08-07 01:45:00	8.19196	-0.0314072	2010-08-07 01:45:00	-0.0200309	-0.0463873
2010-08-05 01:00:06	0.0182758	2010-08-07 01:45:00	8.14331	0.0184868	2010-08-07 02:00:00	8.19196	-0.0314072	2010-08-07 02:00:00	-0.0188045	-0.0456766
2010-08-05 01:10:06	0.0182758	2010-08-07 02:00:00	8.14413	0.0184868	2010-08-07 02:15:00	8.19319	-0.0306991	2010-08-07 02:15:00	-0.0175781	-0.0449659
2010-08-05 01:20:06	0.0182758	2010-08-07 02:15:00	8.14536	0.0184868	2010-08-07 02:30:00	8.19278	-0.0306991	2010-08-07 02:30:00	-0.0183957	-0.0456766
2010-08-05 01:30:06	0.0189798	2010-08-07 02:30:00	8.14454	0.0184868	2010-08-07 02:45:00	8.19237	-0.0306991	2010-08-07 02:45:00	-0.0196221	-0.0463873
2010-08-05 01:40:06	0.0189798	2010-08-07 02:45:00	8.14413	0.0184868	2010-08-07 03:00:00	8.19155	-0.0314072	2010-08-07 03:00:00	-0.0212573	-0.0470981
2010-08-05 01:50:06	0.0189798	2010-08-07 03:00:00	8.14331	0.0177736	2010-08-07 03:15:00	8.19155	-0.0314072	2010-08-07 03:15:00	-0.0216661	-0.0463873
2010-08-05 02:00:06	0.0189798	2010-08-07 03:15:00	8.1429	0.0184868	2010-08-07 03:30:00	8.19196	-0.0306991	2010-08-07 03:30:00	-0.0216661	-0.0456766
2010-08-05 02:10:06	0.0189798	2010-08-07 03:30:00	8.1429	0.0184868	2010-08-07 03:45:00	8.19196	-0.0306991	2010-08-07 03:45:00	-0.0200309	-0.0442551
2010-08-05 02:20:06	0.0189798	2010-08-07 03:45:00	8.1429	0.0192	2010-08-07 04:00:00	8.19278	-0.029283	2010-08-07 04:00:00	-0.0192133	-0.0428337
2010-08-05 02:30:06	0.0189798	2010-08-07 04:00:00	8.14454	0.0213397	2010-08-07 04:15:00	8.19278	-0.028575	2010-08-07 04:15:00	-0.0196221	-0.0421229
2010-08-05 02:40:06	0.0189798	2010-08-07 04:15:00	8.14577	0.022053	2010-08-07 04:30:00	8.1936	-0.0271589	2010-08-07 04:30:00	-0.0188045	-0.0414122
2010-08-05 02:50:06	0.0182758	2010-08-07 04:30:00	8.14536	0.0234794	2010-08-07 04:45:00	8.1936	-0.0264508	2010-08-07 04:45:00	-0.0192133	-0.0399907
2010-08-05 03:00:06	0.0175717	2010-08-07 04:45:00	8.14577	0.0241927	2010-08-07 05:00:00	8.194	-0.0250347	2010-08-07 05:00:00	-0.0179869	-0.0378585
2010-08-05 03:10:06	0.0175717	2010-08-07 05:00:00	8.14577	0.0256191	2010-08-07 05:15:00	8.19441	-0.0243267	2010-08-07 05:15:00	-0.0175781	-0.0364371
2010-08-05 03:20:06	0.0168676	2010-08-07 05:15:00	8.14618	0.0270456	2010-08-07 05:30:00	8.19441	-0.0236186	2010-08-07 05:30:00	-0.0175781	-0.0350156
2010-08-05 03:30:06	0.0168676	2010-08-07 05:30:00	8.14577	0.0277588	2010-08-07 05:45:00	8.19523	-0.0222025	2010-08-07 05:45:00	-0.0163517	-0.0328834
2010-08-05 03:40:06	0.0168676	2010-08-07 05:45:00	8.14618	0.0298985	2010-08-07 06:00:00	8.19605	-0.0207864	2010-08-07 06:00:00	-0.0155342	-0.0307512
2010-08-05 03:50:06	0.0168676	2010-08-07 06:00:00	8.1474	0.031325	2010-08-07 06:15:00	8.19605	-0.0200784	2010-08-07 06:15:00	-0.0147166	-0.028619
2010-08-05 04:00:06	0.0161635	2010-08-07 06:15:00	8.14781	0.0334647	2010-08-07 06:30:00	8.19605	-0.0186623	2010-08-07 06:30:00	-0.0134902	-0.0264868
2010-08-05 04:10:06	0.0161635	2010-08-07 06:30:00	8.14781	0.0348912	2010-08-07 06:45:00	8.19809	-0.0165381	2010-08-07 06:45:00	-0.0130814	-0.0243546
2010-08-05 04:20:06	0.0154594	2010-08-07 06:45:00	8.14904	0.0370308	2010-08-07 07:00:00	8.1985	-0.01583	2010-08-07 07:00:00	-0.0126726	-0.0229331
2010-08-05 04:30:06	0.0154594	2010-08-07 07:00:00	8.14985	0.0391705	2010-08-07 07:15:00	8.19891	-0.0144139	2010-08-07 07:15:00	-0.0130814	-0.0215117
2010-08-05 04:40:06	0.0147553	2010-08-07 07:15:00	8.15067	0.040597	2010-08-07 07:30:00	8.19891	-0.0137059	2010-08-07 07:30:00	-0.0130814	-0.0200902
2010-08-05 04:50:06	0.0147553	2010-08-07 07:30:00	8.15067	0.0420235	2010-08-07 07:45:00	8.19809	-0.0129978	2010-08-07 07:45:00	-0.0122638	-0.0200902
2010-08-05 05:00:06	0.0140512	2010-08-07 07:45:00	8.14945	0.0427367	2010-08-07 08:00:00	8.19891	-0.0129978	2010-08-07 08:00:00	-0.0134902	-0.0193795
2010-08-05 05:10:06	0.0126431	2010-08-07 08:00:00	8.15067	0.0441632	2010-08-07 08:15:00	8.19768	-0.0129978	2010-08-07 08:15:00	-0.0151254	-0.0193795
2010-08-05 05:20:06	0.011939	2010-08-07 08:15:00	8.14945	0.0434499	2010-08-07 08:30:00	8.19809	-0.0129978	2010-08-07 08:30:00	-0.0147166	-0.0186688
2010-08-05 05:30:06	0.0112349	2010-08-07 08:30:00	8.15026	0.0441632	2010-08-07 08:45:00	8.1985	-0.0115817	2010-08-07 08:45:00	-0.0143078	-0.017958
2010-08-05 05:40:06	0.0098267	2010-08-07 08:45:00	8.15026	0.0441632	2010-08-07 09:00:00	8.20014	-0.0101656	2010-08-07 09:00:00	-0.0134902	-0.0172473
2010-08-05 05:50:06	0.00912261	2010-08-07 09:00:00	8.1519	0.0455896	2010-08-07 09:15:00	8.20177	-0.00874955	2010-08-07 09:15:00	-0.011855	-0.0165366
2010-08-05 06:00:06	0.00771443	2010-08-07 09:15:00	8.15394	0.0477293	2010-08-07 09:30:00	8.20341	-0.00733344	2010-08-07 09:30:00	-0.0106286	-0.0165366
2010-08-05 06:10:06	0.00630626	2010-08-07 09:30:00	8.15476	0.0484426	2010-08-07 09:45:00	8.20422	-0.0080415	2010-08-07 09:45:00	-0.0102198	-0.0165366
2010-08-05 06:20:06	0.00560217	2010-08-07 09:45:00	8.15435	0.0491558	2010-08-07 10:00:00	8.20341	-0.0080415	2010-08-07 10:00:00	-0.0106286	-0.0172473
2010-08-05 06:30:06	0.00489808	2010-08-07 10:00:00	8.15558	0.0491558	2010-08-07 10:15:00	8.20259	-0.0094576	2010-08-07 10:15:00	-0.0110374	-0.0172473
2010-08-05 06:40:06	0.00348991	2010-08-07 10:15:00	8.15312	0.0470161	2010-08-07 10:30:00	8.20177	-0.0101656	2010-08-07 10:30:00	-0.0114462	-0.0193795
2010-08-05 06:50:06	0.00208173	2010-08-07 10:30:00	8.15353	0.0463029	2010-08-07 10:45:00	8.20177	-0.0108737	2010-08-07 10:45:00	-0.0126726	-0.0200902
2010-08-05 07:00:06	0.000673555	2010-08-07 10:45:00	8.15231	0.0448764	2010-08-07 11:00:00	8.19973	-0.0129978	2010-08-07 11:00:00	-0.013899	-0.0236439
2010-08-05 07:10:06	-3.05335e-05	2010-08-07 11:00:00	8.15067	0.0434499	2010-08-07 11:15:00	8.19973	-0.0137059	2010-08-07 11:15:00	-0.0147166	-0.0243546
2010-08-05 07:20:06	-0.000734621	2010-08-07 11:15:00	8.15108	0.0420235	2010-08-07 11:30:00	8.19932	-0.0137059	2010-08-07 11:30:00	-0.0151254	-0.0257761
2010-08-05 07:30:06	-0.00143871	2010-08-07 11:30:00	8.15149	0.040597	2010-08-07 11:45:00	8.19973	-0.01583	2010-08-07 11:45:00	-0.0159429	-0.0279083
2010-08-05 07:40:06	-0.0021428	2010-08-07 11:45:00	8.14985	0.0384573	2010-08-07 12:00:00	8.19727	-0.0172462	2010-08-07 12:00:00	-0.0159429	-0.0293297
2010-08-05 07:50:06	-0.00284689	2010-08-07 12:00:00	8.14985	0.0370308	2010-08-07 12:15:00	8.19727	-0.0186623	2010-08-07 12:15:00	-0.0175781	-0.0328834
2010-08-05 08:00:06	-0.00284689	2010-08-07 12:15:00	8.14985	0.0348912	2010-08-07 12:30:00	8.19564	-0.0214945	2010-08-07 12:30:00	-0.0183957	-0.0343049
2010-08-05 08:10:06	-0.00425506	2010-08-07 12:30:00	8.14822	0.0327515	2010-08-07 12:45:00	8.19523	-0.0229106	2010-08-07 12:45:00	-0.0192133	-0.0371478
2010-08-05 08:20:06	-0.00495915	2010-08-07 12:45:00	8.14699	0.0298985	2010-08-07 13:00:00	8.19441	-0.0236186	2010-08-07 13:00:00	-0.0196221	-0.03928
2010-08-05 08:30:06	-0.00566324	2010-08-07 13:00:00	8.14658	0.0277588	2010-08-07 13:15:00	8.19441	-0.0243267	2010-08-07 13:15:00	-0.0200309	-0.0414122
2010-08-05 08:40:06	-0.00495915	2010-08-07 13:15:00	8.14577	0.0263324	2010-08-07 13:30:00	8.19319	-0.0264508	2010-08-07 13:30:00	-0.0204397	-0.0428337
2010-08-05 08:50:06	-0.00495915	2010-08-07 13:30:00	8.14495	0.0241927	2010-08-07 13:45:00	8.19278	-0.0271589	2010-08-07 13:45:00	-0.0224836	-0.0449659
2010-08-05 09:00:06	-0.00566324	2010-08-07 13:45:00	8.14372	0.022053	2010-08-07 14:00:00	8.19073	-0.0299911	2010-08-07 14:00:00	-0.0241188	-0.0478088
2010-08-05 09:10:06	-0.00566324	2010-08-07 14:00:00	8.1429	0.0199133	2010-08-07 14:15:00	8.18992	-0.0314072	2010-08-07 14:15:00	-0.0245276	-0.049941
2010-08-05 09:20:06	-0.00566324	2010-08-07 14:15:00	8.14127	0.0170604	2010-08-07 14:30:00	8.18992	-0.0328233	2010-08-07 14:30:00	-0.0261628	-0.0527839
2010-08-05 09:30:06	-0.00636733	2010-08-07 14:30:00	8.14168	0.0156339	2010-08-07 14:45:00	8.18951	-0.0335313	2010-08-07 14:45:00	-0.0269804	-0.0534946
2010-08-05 09:40:06	-0.00566324	2010-08-07 14:45:00	8.14209	0.0156339	2010-08-07 15:00:00	8.18787	-0.0356555	2010-08-07 15:00:00	-0.0290243	-0.0556268
2010-08-05 09:50:06	-0.00495915	2010-08-07 15:00:00	8.138	0.0120677	2010-08-07 15:15:00	8.18705	-0.0363635	2010-08-07 15:15:00	-0.0286155	-0.0570483
2010-08-05 10:00:06	-0.00495915	2010-08-07 15:15:00	8.13923	0.0113545	2010-08-07 15:30:00	8.18624	-0.0377796	2010-08-07 15:30:00	-0.0298419	-0.057759
2010-08-05 10:10:06	-0.00425506	2010-08-07 15:30:00	8.13841	0.0092148	2010-08-07 15:45:00	8.18583	-0.0377796	2010-08-07 15:45:00	-0.0286155	-0.057759
2010-08-05 10:20:06	-0.00425506	2010-08-07 15:45:00	8.138	0.0092148	2010-08-07 16:00:00	8.18542	-0.0384877	2010-08-07 16:00:00	-0.0302507	-0.0584698
2010-08-05 10:30:06	-0.00355097	2010-08-07 16:00:00	8.13718	0.0092148	2010-08-07 16:15:00	8.18542	-0.0384877	2010-08-07 16:15:00	-0.0314771	-0.0591805
2010-08-05 10:40:06	-0.00355097	2010-08-07 16:15:00	8.13636	0.00778834	2010-08-07 16:30:00	8.1846	-0.0391957	2010-08-07 16:30:00	-0.0322947	-0.060602
2010-08-05 10:50:06	-0.00284689	2010-08-07 16:30:00	8.13596	0.00778834	2010-08-07 16:45:00	8.18378	-0.0399038	2010-08-07 16:45:00	-0.0327035	-0.0598912
2010-08-05 11:00:06	-0.00143871	2010-08-07 16:45:00	8.13555	0.0070751	2010-08-07 17:00:00	8.18256	-0.0406118	2010-08-07 17:00:00	-0.0331123	-0.060602
2010-08-05 11:10:06	-0.000734621	2010-08-07 17:00:00	8.13432	0.00564864	2010-08-07 17:15:00	8.18092	-0.0420279	2010-08-07 17:15:00	-0.0331123	-0.060602
2010-08-05 11:20:06	-3.05335e-05	2010-08-07 17:15:00	8.13309	0.00564864	2010-08-07 17:30:00	8.18092	-0.042736	2010-08-07 17:30:00	-0.0339299	-0.0598912
2010-08-05 11:30:06	0.000673555	2010-08-07 17:30:00	8.13268	0.00636187	2010-08-07 17:45:00	8.18256	-0.0406118	2010-08-07 17:45:00	-0.0331123	-0.0584698
2010-08-05 11:40:06	0.00278582	2010-08-07 17:45:00	8.13391	0.0070751	2010-08-07 18:00:00	8.18215	-0.0406118	2010-08-07 18:00:00	-0.0322947	-0.057759
2010-08-05 11:50:06	0.00348991	2010-08-07 18:00:00	8.13432	0.00778834	2010-08-07 18:15:00	8.18174	-0.0399038	2010-08-07 18:15:00	-0.0331123	-0.0570483
2010-08-05 12:00:06	0.00489808	2010-08-07 18:15:00	8.13432	0.00850157	2010-08-07 18:30:00	8.18378	-0.0377796	2010-08-07 18:30:00	-0.0318859	-0.0563376
2010-08-05 12:10:06	0.00630626	2010-08-07 18:30:00	8.13596	0.00992803	2010-08-07 18:45:00	8.18501	-0.0377796	2010-08-07 18:45:00	-0.0306595	-0.0542054
2010-08-05 12:20:06	0.00771443	2010-08-07 18:45:00	8.13718	0.0113545	2010-08-07 19:00:00	8.18624	-0.0356555	2010-08-07 19:00:00	-0.0294331	-0.0527839
2010-08-05 12:30:06	0.00841852	2010-08-07 19:00:00	8.13882	0.0134942	2010-08-07 19:15:00	8.18665	-0.0342394	2010-08-07 19:15:00	-0.0282068	-0.0506517
2010-08-05 12:40:06	0.0105308	2010-08-07 19:15:00	8.14004	0.0156339	2010-08-07 19:30:00	8.18869	-0.0328233	2010-08-07 19:30:00	-0.0273892	-0.0492303
2010-08-05 12:50:06	0.0126431	2010-08-07 19:30:00	8.14086	0.0163471	2010-08-07 19:45:00	8.18951	-0.0321152	2010-08-07 19:45:00	-0.0261628	-0.0470981
2010-08-05 13:00:06	0.0133471	2010-08-07 19:45:00	8.14168	0.0177736	2010-08-07 20:00:00	8.19032	-0.0299911	2010-08-07 20:00:00	-0.0245276	-0.0449659
2010-08-05 13:10:06	0.0147553	2010-08-07 20:00:00	8.14209	0.0199133	2010-08-07 20:15:00	8.19114	-0.029283	2010-08-07 20:15:00	-0.0228924	-0.0435444
2010-08-05 13:20:06	0.0168676	2010-08-07 20:15:00	8.14331	0.022053	2010-08-07 20:30:00	8.19196	-0.0278669	2010-08-07 20:30:00	-0.0220748	-0.0421229
2010-08-05 13:30:06	0.0182758	2010-08-07 20:30:00	8.14454	0.0234794	2010-08-07 20:45:00	8.1936	-0.0264508	2010-08-07 20:45:00	-0.0200309	-0.0399907
2010-08-05 13:40:06	0.0189798	2010-08-07 20:45:00	8.14577	0.0249059	2010-08-07 21:00:00	8.19441	-0.0257428	2010-08-07 21:00:00	-0.0208485	-0.0399907
2010-08-05 13:50:06	0.020388	2010-08-07 21:00:00	8.14618	0.0263324	2010-08-07 21:15:00	8.19523	-0.0243267	2010-08-07 21:15:00	-0.0192133	-0.0385693
2010-08-05 14:00:06	0.0225003	2010-08-07 21:15:00	8.14699	0.0270456	2010-08-07 21:30:00	8.19482	-0.0243267	2010-08-07 21:30:00	-0.0192133	-0.0385693
2010-08-05 14:10:06	0.0239085	2010-08-07 21:30:00	8.14699	0.0277588	2010-08-07 21:45:00	8.19482	-0.0243267	2010-08-07 21:45:00	-0.0192133	-0.0378585
2010-08-05 14:20:06	0.0260207	2010-08-07 21:45:00	8.14699	0.0277588	2010-08-07 22:00:00	8.19564	-0.0236186	2010-08-07 22:00:00	-0.0175781	-0.0371478
2010-08-05 14:30:06	0.0274289	2010-08-07 22:00:00	8.14822	0.0284721	2010-08-07 22:15:00	8.19523	-0.0236186	2010-08-07 22:15:00	-0.0175781	-0.0371478
2010-08-05 14:40:06	0.0288371	2010-08-07 22:15:00	8.14781	0.0277588	2010-08-07 22:30:00	8.19564	-0.0236186	2010-08-07 22:30:00	-0.0179869	-0.0371478
2010-08-05 14:50:06	0.0295412	2010-08-07 22:30:00	8.14863	0.0284721	2010-08-07 22:45:00	8.19727	-0.0222025	2010-08-07 22:45:00	-0.0163517	-0.0357263
2010-08-05 15:00:06	0.0302453	2010-08-07 22:45:00	8.14985	0.0291853	2010-08-07 23:00:00	8.19973	-0.0200784	2010-08-07 23:00:00	-0.0143078	-0.0357263
2010-08-05 15:10:06	0.0323575	2010-08-07 23:00:00	8.1519	0.0306118	2010-08-07 23:15:00	8.19973	-0.0200784	2010-08-07 23:15:00	-0.0143078	-0.0357263
2010-08-05 15:20:06	0.0337657	2010-08-07 23:15:00	8.15231	0.0306118	2010-08-07 23:30:00	8.19891	-0.0214945	2010-08-07 23:30:00	-0.0159429	-0.0364371
2010-08-05 15:30:06	0.0344698	2010-08-07 23:30:00	8.15149	0.0298985	2010-08-07 23:45:00	8.19687	-0.0229106	2010-08-07 23:45:00	-0.0151254	-0.0371478
2010-08-05 15:40:06	0.036582	2010-08-07 23:45:00	8.14904	0.0277588	2010-08-08	8.19605	-0.0243267	2010-08-08	-0.0155342	-0.0378585
2010-08-05 15:50:06	0.0372861	2010-08-08	8.14781	0.0263324	2010-08-08 00:15:00	8.19687	-0.0243267	2010-08-08 00:15:00	-0.0147166	-0.0385693
2010-08-05 16:00:06	0.0379902	2010-08-08 00:15:00	8.14863	0.0256191	2010-08-08 00:30:00	8.19687	-0.0250347	2010-08-08 00:30:00	-0.0155342	-0.03928
2010-08-05 16:10:06	0.0386943	2010-08-08 00:30:00	8.14904	0.0249059	2010-08-08 00:45:00	8.19727	-0.0250347	2010-08-08 00:45:00	-0.013899	-0.03928
2010-08-05 16:20:06	0.0401025	2010-08-08 00:45:00	8.14904	0.0249059	2010-08-08 01:00:00	8.19646	-0.0257428	2010-08-08 01:00:00	-0.0147166	-0.0407015
2010-08-05 16:30:06	0.0408066	2010-08-08 01:00:00	8.14822	0.0241927	2010-08-08 01:15:00	8.19687	-0.0264508	2010-08-08 01:15:00	-0.0167605	-0.0421229
2010-08-05 16:40:06	0.0422147	2010-08-08 01:15:00	8.14863	0.0227662	2010-08-08 01:30:00	8.19646	-0.0264508	2010-08-08 01:30:00	-0.0159429	-0.0428337
2010-08-05 16:50:06	0.0436229	2010-08-08 01:30:00	8.14904	0.022053	2010-08-08 01:45:00	8.19809	-0.0257428	2010-08-08 01:45:00	-0.0159429	-0.0421229
2010-08-05 16:51:46	0.044327	2010-08-08 01:45:00	8.15026	0.022053	2010-08-08 02:00:00	8.19932	-0.0250347	2010-08-08 02:00:00	-0.0147166	-0.0421229
2010-08-05 17:00:06	0.0436229	2010-08-08 02:00:00	8.14985	0.0227662	2010-08-08 02:15:00	8.1985	-0.0250347	2010-08-08 02:15:00	-0.0155342	-0.0428337
2010-08-05 17:10:06	0.044327	2010-08-08 02:15:00	8.15067	0.022053	2010-08-08 02:30:00	8.20014	-0.0236186	2010-08-08 02:30:00	-0.0134902	-0.0421229
2010-08-05 17:20:06	0.0450311	2010-08-08 02:30:00	8.1519	0.0227662	2010-08-08 02:45:00	8.20095	-0.0229106	2010-08-08 02:45:00	-0.0126726	-0.0421229
2010-08-05 17:30:06	0.044327	2010-08-08 02:45:00	8.15231	0.0234794	2010-08-08 03:00:00	8.20095	-0.0222025	2010-08-08 03:00:00	-0.0126726	-0.0421229
2010-08-05 17:40:06	0.0457352	2010-08-08 03:00:00	8.15272	0.0241927	2010-08-08 03:15:00	8.20095	-0.0222025	2010-08-08 03:15:00	-0.0122638	-0.0414122
2010-08-05 17:50:06	0.0464393	2010-08-08 03:15:00	8.15272	0.0241927	2010-08-08 03:30:00	8.20095	-0.0222025	2010-08-08 03:30:00	-0.0114462	-0.0407015
2010-08-05 18:00:06	0.0464393	2010-08-08 03:30:00	8.1519	0.0234794	2010-08-08 03:45:00	8.20177	-0.0214945	2010-08-08 03:45:00	-0.0110374	-0.0407015
2010-08-05 18:10:06	0.0471434	2010-08-08 03:45:00	8.15353	0.0249059	2010-08-08 04:00:00	8.20177	-0.0207864	2010-08-08 04:00:00	-0.0114462	-0.0399907
2010-08-05 18:20:06	0.0471434	2010-08-08 04:00:00	8.15353	0.0249059	2010-08-08 04:15:00	8.20259	-0.0193703	2010-08-08 04:15:00	-0.0110374	-0.03928
2010-08-05 18:30:06	0.0471434	2010-08-08 04:15:00	8.15476	0.0263324	2010-08-08 04:30:00	8.20341	-0.0186623	2010-08-08 04:30:00	-0.00981104	-0.0371478
2010-08-05 18:40:06	0.0471434	2010-08-08 04:30:00	8.15517	0.0277588	2010-08-08 04:45:00	8.20422	-0.0172462	2010-08-08 04:45:00	-0.00817587	-0.0343049
2010-08-05 18:50:06	0.0464393	2010-08-08 04:45:00	8.15558	0.0291853	2010-08-08 05:00:00	8.20463	-0.01583	2010-08-08 05:00:00	-0.00572311	-0.0314619
2010-08-05 19:00:06	0.0464393	2010-08-08 05:00:00	8.1568	0.0306118	2010-08-08 05:15:00	8.20586	-0.0144139	2010-08-08 05:15:00	-0.00531432	-0.0300405
2010-08-05 19:10:06	0.0457352	2010-08-08 05:15:00	8.15762	0.0327515	2010-08-08 05:30:00	8.2079	-0.0122898	2010-08-08 05:30:00	-0.00408793	-0.0271975
2010-08-05 19:20:06	0.0457352	2010-08-08 05:30:00	8.15926	0.0356044	2010-08-08 05:45:00	8.20954	-0.0094576	2010-08-08 05:45:00	-0.00163517	-0.0243546
2010-08-05 19:30:06	0.0450311	2010-08-08 05:45:00	8.16089	0.0384573	2010-08-08 06:00:00	8.21076	-0.00733344	2010-08-08 06:00:00	0	-0.0222224
2010-08-05 19:40:06	0.0436229	2010-08-08 06:00:00	8.16294	0.0413102	2010-08-08 06:15:00	8.2124	-0.00379319	2010-08-08 06:15:00	0.000817587	-0.0200902
2010-08-05 19:50:06	0.0429188	2010-08-08 06:15:00	8.16457	0.0441632	2010-08-08 06:30:00	8.21363	-0.00237709	2010-08-08 06:30:00	0.00204397	-0.0165366
2010-08-05 20:00:06	0.0422147	2010-08-08 06:30:00	8.16621	0.0455896	2010-08-08 06:45:00	8.21363	-0.000960991	2010-08-08 06:45:00	0.000817587	-0.0158258
2010-08-05 20:10:06	0.0422147	2010-08-08 06:45:00	8.16539	0.0477293	2010-08-08 07:00:00	8.21363	-0.000960991	2010-08-08 07:00:00	0.00245276	-0.0129829
2010-08-05 20:20:06	0.0415107	2010-08-08 07:00:00	8.16498	0.0484426	2010-08-08 07:15:00	8.21281	-0.000960991	2010-08-08 07:15:00	0.000817587	-0.0122722
2010-08-05 20:30:06	0.0408066	2010-08-08 07:15:00	8.16457	0.049869	2010-08-08 07:30:00	8.21281	-0.000960991	2010-08-08 07:30:00	0.000817587	-0.0108507
2010-08-05 20:40:06	0.0401025	2010-08-08 07:30:00	8.16334	0.0505823	2010-08-08 07:45:00	8.21199	-0.000252941	2010-08-08 07:45:00	0	-0.00871849
2010-08-05 20:50:06	0.0393984	2010-08-08 07:45:00	8.16375	0.052722	2010-08-08 08:00:00	8.2124	0.00045511	2010-08-08 08:00:00	-0.000408793	-0.00800776
2010-08-05 21:00:06	0.0386943	2010-08-08 08:00:00	8.16294	0.052722	2010-08-08 08:15:00	8.21158	0.00045511	2010-08-08 08:15:00	-0.000408793	-0.0065863
2010-08-05 21:10:06	0.0379902	2010-08-08 08:15:00	8.16375	0.0541484	2010-08-08 08:30:00	8.2124	0.00257926	2010-08-08 08:30:00	0.00122638	-0.00516483
2010-08-05 21:20:06	0.0379902	2010-08-08 08:30:00	8.16416	0.0555749	2010-08-08 08:45:00	8.21363	0.00328731	2010-08-08 08:45:00	0.000408793	-0.00516483
2010-08-05 21:30:06	0.0372861	2010-08-08 08:45:00	8.16621	0.0570013	2010-08-08 09:00:00	8.21403	0.00470341	2010-08-08 09:00:00	0.000817587	-0.00303263
2010-08-05 21:40:06	0.036582	2010-08-08 09:00:00	8.1658	0.0584278	2010-08-08 09:15:00	8.21403	0.00470341	2010-08-08 09:15:00	0.000817587	-0.00303263
2010-08-05 21:50:06	0.035878	2010-08-08 09:15:00	8.16621	0.059141	2010-08-08 09:30:00	8.21567	0.00611951	2010-08-08 09:30:00	0.00163517	-0.0023219
2010-08-05 22:00:06	0.035878	2010-08-08 09:30:00	8.16661	0.0605675	2010-08-08 09:45:00	8.21485	0.00541146	2010-08-08 09:45:00	0.00204397	-0.00161117
2010-08-05 22:10:06	0.035878	2010-08-08 09:45:00	8.1658	0.0605675	2010-08-08 10:00:00	8.21444	0.00541146	2010-08-08 10:00:00	0.00204397	-0.00161117
2010-08-05 22:20:06	0.035878	2010-08-08 10:00:00	8.16457	0.0605675	2010-08-08 10:15:00	8.21322	0.00470341	2010-08-08 10:15:00	0.000817587	-0.00303263
2010-08-05 22:30:06	0.035878	2010-08-08 10:15:00	8.16498	0.0598543	2010-08-08 10:30:00	8.21281	0.00399536	2010-08-08 10:30:00	-0.000817587	-0.00374336
2010-08-05 22:40:06	0.036582	2010-08-08 10:30:00	8.16416	0.059141	2010-08-08 10:45:00	8.21322	0.00328731	2010-08-08 10:45:00	-0.00327035	-0.0065863
2010-08-05 22:50:06	0.036582	2010-08-08 10:45:00	8.16498	0.0584278	2010-08-08 11:00:00	8.21076	0.00045511	2010-08-08 11:00:00	-0.00408793	-0.00729703
2010-08-05 23:00:06	0.036582	2010-08-08 11:00:00	8.16212	0.0555749	2010-08-08 11:15:00	8.20913	-0.00166904	2010-08-08 11:15:00	-0.00449673	-0.00871849
2010-08-05 23:10:06	0.0372861	2010-08-08 11:15:00	8.16007	0.0534352	2010-08-08 11:30:00	8.20668	-0.00379319	2010-08-08 11:30:00	-0.0061319	-0.0115614
2010-08-05 23:20:06	0.0372861	2010-08-08 11:30:00	8.15885	0.0505823	2010-08-08 11:45:00	8.20627	-0.00591734	2010-08-08 11:45:00	-0.00735828	-0.0144044
2010-08-05 23:30:06	0.0372861	2010-08-08 11:45:00	8.1568	0.0484426	2010-08-08 12:00:00	8.20463	-0.00874955	2010-08-08 12:00:00	-0.0110374	-0.0193795
2010-08-05 23:40:06	0.0379902	2010-08-08 12:00:00	8.15599	0.0463029	2010-08-08 12:15:00	8.20341	-0.0101656	2010-08-08 12:15:00	-0.0102198	-0.0193795
2010-08-05 23:50:06	0.0379902	2010-08-08 12:15:00	8.15599	0.0441632	2010-08-08 12:30:00	8.203	-0.0122898	2010-08-08 12:30:00	-0.0106286	-0.0208009
2010-08-06 00:00:06	0.0386943	2010-08-08 12:30:00	8.15558	0.0427367	2010-08-08 12:45:00	8.20218	-0.0137059	2010-08-08 12:45:00	-0.0110374	-0.0229331
2010-08-06 00:10:06	0.0386943	2010-08-08 12:45:00	8.15353	0.040597	2010-08-08 13:00:00	8.20177	-0.015122	2010-08-08 13:00:00	-0.0122638	-0.0250653
2010-08-06 00:20:06	0.0379902	2010-08-08 13:00:00	8.15272	0.0384573	2010-08-08 13:15:00	8.20095	-0.01583	2010-08-08 13:15:00	-0.0126726	-0.028619
2010-08-06 00:30:06	0.0386943	2010-08-08 13:15:00	8.15067	0.0348912	2010-08-08 13:30:00	8.19809	-0.0200784	2010-08-08 13:30:00	-0.0147166	-0.0321727
2010-08-06 00:40:06	0.0393984	2010-08-08 13:30:00	8.15026	0.0327515	2010-08-08 13:45:00	8.19523	-0.0222025	2010-08-08 13:45:00	-0.0183957	-0.0364371
2010-08-06 00:50:06	0.0393984	2010-08-08 13:45:00	8.14781	0.0284721	2010-08-08 14:00:00	8.1936	-0.0257428	2010-08-08 14:00:00	-0.0204397	-0.0399907
2010-08-06 01:00:06	0.0401025	2010-08-08 14:00:00	8.14536	0.0256191	2010-08-08 14:15:00	8.194	-0.0264508	2010-08-08 14:15:00	-0.0216661	-0.0414122
2010-08-06 01:10:06	0.0408066	2010-08-08 14:15:00	8.14536	0.0227662	2010-08-08 14:30:00	8.19196	-0.028575	2010-08-08 14:30:00	-0.0228924	-0.0442551
2010-08-06 01:20:06	0.0415107	2010-08-08 14:30:00	8.14536	0.0213397	2010-08-08 14:45:00	8.19073	-0.0299911	2010-08-08 14:45:00	-0.02371	-0.0456766
2010-08-06 01:30:06	0.0415107	2010-08-08 14:45:00	8.1429	0.0184868	2010-08-08 15:00:00	8.19155	-0.0306991	2010-08-08 15:00:00	-0.0245276	-0.0485195
2010-08-06 01:40:06	0.0415107	2010-08-08 15:00:00	8.14454	0.0170604	2010-08-08 15:15:00	8.19155	-0.0321152	2010-08-08 15:15:00	-0.0253452	-0.0506517
2010-08-06 01:50:06	0.0422147	2010-08-08 15:15:00	8.14372	0.0149207	2010-08-08 15:30:00	8.19155	-0.0335313	2010-08-08 15:30:00	-0.0245276	-0.0506517
2010-08-06 02:00:06	0.0429188	2010-08-08 15:30:00	8.14372	0.0134942	2010-08-08 15:45:00	8.19073	-0.0335313	2010-08-08 15:45:00	-0.025754	-0.0534946
2010-08-06 02:10:06	0.0436229	2010-08-08 15:45:00	8.14127	0.0120677	2010-08-08 16:00:00	8.18992	-0.0342394	2010-08-08 16:00:00	-0.0249364	-0.0534946
2010-08-06 02:20:06	0.0436229	2010-08-08 16:00:00	8.1429	0.0120677	2010-08-08 16:15:00	8.19196	-0.0328233	2010-08-08 16:15:00	-0.025754	-0.0542054
2010-08-06 02:30:06	0.0436229	2010-08-08 16:15:00	8.14413	0.012781	2010-08-08 16:30:00	8.19155	-0.0328233	2010-08-08 16:30:00	-0.0249364	-0.0542054
2010-08-06 02:40:06	0.0436229	2010-08-08 16:30:00	8.14413	0.0120677	2010-08-08 16:45:00	8.194	-0.0321152	2010-08-08 16:45:00	-0.0224836	-0.0520732
2010-08-06 02:50:06	0.0436229	2010-08-08 16:45:00	8.14536	0.012781	2010-08-08 17:00:00	8.19196	-0.0321152	2010-08-08 17:00:00	-0.02371	-0.0534946
2010-08-06 03:00:06	0.0436229	2010-08-08 17:00:00	8.14454	0.0120677	2010-08-08 17:15:00	8.19196	-0.0321152	2010-08-08 17:15:00	-0.0233012	-0.0534946
2010-08-06 03:10:06	0.0436229	2010-08-08 17:15:00	8.14331	0.0120677	2010-08-08 17:30:00	8.19278	-0.0314072	2010-08-08 17:30:00	-0.0212573	-0.0520732
2010-08-06 03:20:06	0.0436229	2010-08-08 17:30:00	8.14577	0.012781	2010-08-08 17:45:00	8.194	-0.0306991	2010-08-08 17:45:00	-0.0200309	-0.0506517
2010-08-06 03:30:06	0.0436229	2010-08-08 17:45:00	8.14577	0.0134942	2010-08-08 18:00:00	8.19564	-0.028575	2010-08-08 18:00:00	-0.0188045	-0.0485195
2010-08-06 03:40:06	0.0429188	2010-08-08 18:00:00	8.14781	0.0156339	2010-08-08 18:15:00	8.19646	-0.0271589	2010-08-08 18:15:00	-0.0175781	-0.0463873
2010-08-06 03:50:06	0.0429188	2010-08-08 18:15:00	8.14781	0.0170604	2010-08-08 18:30:00	8.19768	-0.0264508	2010-08-08 18:30:00	-0.0171693	-0.0449659
2010-08-06 04:00:06	0.0422147	2010-08-08 18:30:00	8.14904	0.0192	2010-08-08 18:45:00	8.19768	-0.0250347	2010-08-08 18:45:00	-0.0167605	-0.0442551
2010-08-06 04:10:06	0.0422147	2010-08-08 18:45:00	8.14904	0.0206265	2010-08-08 19:00:00	8.19891	-0.0236186	2010-08-08 19:00:00	-0.0147166	-0.0407015
2010-08-06 04:20:06	0.0415107	2010-08-08 19:00:00	8.15108	0.0227662	2010-08-08 19:15:00	8.20014	-0.0214945	2010-08-08 19:15:00	-0.0126726	-0.0385693
2010-08-06 04:30:06	0.0408066	2010-08-08 19:15:00	8.15231	0.0241927	2010-08-08 19:30:00	8.20095	-0.0207864	2010-08-08 19:30:00	-0.0114462	-0.0364371
2010-08-06 04:40:06	0.0393984	2010-08-08 19:30:00	8.1519	0.0256191	2010-08-08 19:45:00	8.20177	-0.0186623	2010-08-08 19:45:00	-0.0102198	-0.0335941
2010-08-06 04:50:06	0.0386943	2010-08-08 19:45:00	8.15476	0.0284721	2010-08-08 20:00:00	8.20422	-0.0165381	2010-08-08 20:00:00	-0.00817587	-0.0307512
2010-08-06 05:00:06	0.0379902	2010-08-08 20:00:00	8.15558	0.0306118	2010-08-08 20:15:00	8.20504	-0.0137059	2010-08-08 20:15:00	-0.00776708	-0.0300405
2010-08-06 05:10:06	0.036582	2010-08-08 20:15:00	8.15762	0.0334647	2010-08-08 20:30:00	8.20627	-0.0129978	2010-08-08 20:30:00	-0.0065407	-0.0279083
2010-08-06 05:20:06	0.0351739	2010-08-08 20:30:00	8.15885	0.0348912	2010-08-08 20:45:00	8.20668	-0.0122898	2010-08-08 20:45:00	-0.0065407	-0.0257761
2010-08-06 05:30:06	0.0337657	2010-08-08 20:45:00	8.15844	0.0370308	2010-08-08 21:00:00	8.20627	-0.0115817	2010-08-08 21:00:00	-0.00572311	-0.0250653
2010-08-06 05:40:06	0.0323575	2010-08-08 21:00:00	8.15844	0.0377441	2010-08-08 21:15:00	8.20627	-0.0108737	2010-08-08 21:15:00	-0.0061319	-0.0243546
2010-08-06 05:50:06	0.0309493	2010-08-08 21:15:00	8.15885	0.0384573	2010-08-08 21:30:00	8.20668	-0.0101656	2010-08-08 21:30:00	-0.00531432	-0.0229331
2010-08-06 06:00:06	0.0288371	2010-08-08 21:30:00	8.15926	0.0391705	2010-08-08 21:45:00	8.20831	-0.0094576	2010-08-08 21:45:00	-0.00572311	-0.0229331
2010-08-06 06:10:06	0.0274289	2010-08-08 21:45:00	8.15926	0.040597	2010-08-08 22:00:00	8.20709	-0.0101656	2010-08-08 22:00:00	-0.00572311	-0.0229331
2010-08-06 06:20:06	0.0260207	2010-08-08 22:00:00	8.15885	0.040597	2010-08-08 22:15:00	8.20709	-0.0101656	2010-08-08 22:15:00	-0.00531432	-0.0222224
2010-08-06 06:30:06	0.0246125	2010-08-08 22:15:00	8.15844	0.040597	2010-08-08 22:30:00	8.2079	-0.00874955	2010-08-08 22:30:00	-0.00449673	-0.0215117
2010-08-06 06:40:06	0.0225003	2010-08-08 22:30:00	8.15967	0.0413102	2010-08-08 22:45:00	8.20749	-0.00874955	2010-08-08 22:45:00	-0.00327035	-0.0208009
2010-08-06 06:50:06	0.0210921	2010-08-08 22:45:00	8.15844	0.0413102	2010-08-08 23:00:00	8.20749	-0.0094576	2010-08-08 23:00:00	-0.00367914	-0.0215117
2010-08-06 07:00:06	0.0196839	2010-08-08 23:00:00	8.15885	0.0413102	2010-08-08 23:15:00	8.20831	-0.00874955	2010-08-08 23:15:00	-0.00367914	-0.0222224
2010-08-06 07:10:06	0.0189798	2010-08-08 23:15:00	8.15926	0.0413102	2010-08-08 23:30:00	8.2079	-0.0094576	2010-08-08 23:30:00	-0.00245276	-0.0215117
2010-08-06 07:20:06	0.0168676	2010-08-08 23:30:00	8.15967	0.040597	2010-08-08 23:45:00	8.20831	-0.00874955	2010-08-08 23:45:00	-0.00245276	-0.0222224
2010-08-06 07:28:06	0.0154594	2010-08-08 23:45:00	8.16048	0.040597	2010-08-09	8.20913	-0.0094576	2010-08-09	-0.00245276	-0.0222224
2010-08-06 07:30:06	0.0154594	2010-08-09	8.16048	0.0398838	2010-08-09 00:15:00	8.20872	-0.0101656	2010-08-09 00:15:00	-0.00245276	-0.0229331
2010-08-06 07:40:06	0.0147553	2010-08-09 00:15:00	8.15926	0.0391705	2010-08-09 00:30:00	8.2079	-0.0108737	2010-08-09 00:30:00	-0.00327035	-0.0243546
2010-08-06 07:50:06	0.0133471	2010-08-09 00:30:00	8.15967	0.0384573	2010-08-09 00:45:00	8.20627	-0.0115817	2010-08-09 00:45:00	-0.00367914	-0.0257761
2010-08-06 08:00:06	0.011939	2010-08-09 00:45:00	8.15926	0.0370308	2010-08-09 01:00:00	8.20749	-0.0122898	2010-08-09 01:00:00	-0.00408793	-0.0264868
2010-08-06 08:10:06	0.0112349	2010-08-09 01:00:00	8.15844	0.0363176	2010-08-09 01:15:00	8.2079	-0.0122898	2010-08-09 01:15:00	-0.00367914	-0.0279083
2010-08-06 08:20:06	0.0098267	2010-08-09 01:15:00	8.15926	0.0356044	2010-08-09 01:30:00	8.20627	-0.0129978	2010-08-09 01:30:00	-0.00327035	-0.028619
2010-08-06 08:30:06	0.00841852	2010-08-09 01:30:00	8.15967	0.0341779	2010-08-09 01:45:00	8.20668	-0.0137059	2010-08-09 01:45:00	-0.00204397	-0.028619
2010-08-06 08:40:06	0.00771443	2010-08-09 01:45:00	8.15885	0.0334647	2010-08-09 02:00:00	8.20668	-0.0137059	2010-08-09 02:00:00	-0.00204397	-0.0293297
2010-08-06 08:50:06	0.00701035	2010-08-09 02:00:00	8.15967	0.0327515	2010-08-09 02:15:00	8.20709	-0.0137059	2010-08-09 02:15:00	-0.00163517	-0.0300405
2010-08-06 09:00:06	0.00630626	2010-08-09 02:15:00	8.15926	0.0320382	2010-08-09 02:30:00	8.20913	-0.0137059	2010-08-09 02:30:00	-0.00163517	-0.0307512
2010-08-06 09:10:06	0.00701035	2010-08-09 02:30:00	8.16089	0.0320382	2010-08-09 02:45:00	8.20872	-0.0137059	2010-08-09 02:45:00	-0.00245276	-0.0314619
2010-08-06 09:20:06	0.00630626	2010-08-09 02:45:00	8.16007	0.031325	2010-08-09 03:00:00	8.2079	-0.0144139	2010-08-09 03:00:00	-0.00163517	-0.0314619
2010-08-06 09:30:06	0.00630626	2010-08-09 03:00:00	8.15926	0.0306118	2010-08-09 03:15:00	8.2079	-0.0144139	2010-08-09 03:15:00	-0.00163517	-0.0321727
2010-08-06 09:40:06	0.00560217	2010-08-09 03:15:00	8.16007	0.0298985	2010-08-09 03:30:00	8.20913	-0.0137059	2010-08-09 03:30:00	-0.000408793	-0.0314619
2010-08-06 09:50:06	0.00560217	2010-08-09 03:30:00	8.16089	0.0306118	2010-08-09 03:45:00	8.20872	-0.0137059	2010-08-09 03:45:00	-0.000408793	-0.0314619
2010-08-06 10:00:06	0.00560217	2010-08-09 03:45:00	8.16089	0.0298985	2010-08-09 04:00:00	8.20954	-0.0137059	2010-08-09 04:00:00	0.000408793	-0.0307512
2010-08-06 10:10:06	0.00489808	2010-08-09 04:00:00	8.16212	0.0306118	2010-08-09 04:15:00	8.21036	-0.0129978	2010-08-09 04:15:00	0.000817587	-0.0307512
2010-08-06 10:20:06	0.00489808	2010-08-09 04:15:00	8.16212	0.031325	2010-08-09 04:30:00	8.20995	-0.0122898	2010-08-09 04:30:00	0.00122638	-0.0293297
2010-08-06 10:30:06	0.00489808	2010-08-09 04:30:00	8.16253	0.0320382	2010-08-09 04:45:00	8.2124	-0.0101656	2010-08-09 04:45:00	0.00245276	-0.0279083
2010-08-06 10:40:06	0.00630626	2010-08-09 04:45:00	8.16416	0.0341779	2010-08-09 05:00:00	8.21363	-0.0080415	2010-08-09 05:00:00	0.00367914	-0.0257761
2010-08-06 10:50:06	0.00630626	2010-08-09 05:00:00	8.16539	0.0356044	2010-08-09 05:15:00	8.21444	-0.00662539	2010-08-09 05:15:00	0.00572311	-0.0236439
2010-08-06 11:00:06	0.00630626	2010-08-09 05:15:00	8.16621	0.0377441	2010-08-09 05:30:00	8.21526	-0.00450124	2010-08-09 05:30:00	0.0065407	-0.0222224
2010-08-06 11:10:06	0.00701035	2010-08-09 05:30:00	8.16661	0.0391705	2010-08-09 05:45:00	8.21526	-0.00379319	2010-08-09 05:45:00	0.00694949	-0.0200902
2010-08-06 11:20:06	0.00701035	2010-08-09 05:45:00	8.16825	0.040597	2010-08-09 06:00:00	8.21731	-0.00166904	2010-08-09 06:00:00	0.00735828	-0.0186688
2010-08-06 11:30:06	0.00841852	2010-08-09 06:00:00	8.16825	0.0427367	2010-08-09 06:15:00	8.21731	-0.000960991	2010-08-09 06:15:00	0.00899346	-0.0165366
2010-08-06 11:40:06	0.00912261	2010-08-09 06:15:00	8.16989	0.0441632	2010-08-09 06:30:00	8.21935	0.00187121	2010-08-09 06:30:00	0.00981104	-0.0136936
2010-08-06 11:50:06	0.0112349	2010-08-09 06:30:00	8.16907	0.0463029	2010-08-09 06:45:00	8.21976	0.00257926	2010-08-09 06:45:00	0.0102198	-0.0115614
2010-08-06 12:00:06	0.011939	2010-08-09 06:45:00	8.1707	0.0484426	2010-08-09 07:00:00	8.22098	0.00470341	2010-08-09 07:00:00	0.00981104	-0.00942923
2010-08-06 12:10:06	0.0126431	2010-08-09 07:00:00	8.17152	0.0505823	2010-08-09 07:15:00	8.22139	0.00611951	2010-08-09 07:15:00	0.0102198	-0.00729703
2010-08-06 12:20:06	0.0147553	2010-08-09 07:15:00	8.17275	0.052722	2010-08-09 07:30:00	8.22221	0.00753561	2010-08-09 07:30:00	0.0110374	-0.00516483
2010-08-06 12:30:06	0.0154594	2010-08-09 07:30:00	8.17275	0.0548616	2010-08-09 07:45:00	8.22262	0.00895171	2010-08-09 07:45:00	0.0110374	-0.00374336
2010-08-06 12:40:06	0.0168676	2010-08-09 07:45:00	8.17316	0.0570013	2010-08-09 08:00:00	8.22221	0.00965976	2010-08-09 08:00:00	0.0102198	-0.0023219
2010-08-06 12:50:06	0.0189798	2010-08-09 08:00:00	8.17275	0.0584278	2010-08-09 08:15:00	8.22221	0.0103678	2010-08-09 08:15:00	0.00981104	-0.000900434
2010-08-06 13:00:06	0.0189798	2010-08-09 08:15:00	8.17316	0.0598543	2010-08-09 08:30:00	8.22262	0.0117839	2010-08-09 08:30:00	0.0106286	0.0019425
2010-08-06 13:10:06	0.0210921	2010-08-09 08:30:00	8.17275	0.0612807	2010-08-09 08:45:00	8.22344	0.0139081	2010-08-09 08:45:00	0.0110374	0.00336396
2010-08-06 13:20:06	0.0232044	2010-08-09 08:45:00	8.17479	0.0634204	2010-08-09 09:00:00	8.22344	0.0146161	2010-08-09 09:00:00	0.0114462	0.00549616
2010-08-06 13:30:06	0.0246125	2010-08-09 09:00:00	8.1752	0.0655601	2010-08-09 09:15:00	8.22344	0.0153242	2010-08-09 09:15:00	0.0114462	0.00549616
2010-08-06 13:40:06	0.0260207	2010-08-09 09:15:00	8.17479	0.0669866	2010-08-09 09:30:00	8.22303	0.0153242	2010-08-09 09:30:00	0.0110374	0.00691762
2010-08-06 13:50:06	0.0274289	2010-08-09 09:30:00	8.1752	0.0676998	2010-08-09 09:45:00	8.22425	0.0167403	2010-08-09 09:45:00	0.0110374	0.00691762
2010-08-06 14:00:06	0.0288371	2010-08-09 09:45:00	8.17479	0.0684131	2010-08-09 10:00:00	8.22466	0.0174483	2010-08-09 10:00:00	0.011855	0.00904982
2010-08-06 14:10:06	0.0309493	2010-08-09 10:00:00	8.17602	0.0698395	2010-08-09 10:15:00	8.22221	0.0160322	2010-08-09 10:15:00	0.0106286	0.00833909
2010-08-06 14:20:06	0.0323575	2010-08-09 10:15:00	8.17397	0.0691263	2010-08-09 10:30:00	8.2218	0.0146161	2010-08-09 10:30:00	0.00981104	0.00762836
2010-08-06 14:30:06	0.0344698	2010-08-09 10:30:00	8.17275	0.0691263	2010-08-09 10:45:00	8.22139	0.0146161	2010-08-09 10:45:00	0.00981104	0.00762836
2010-08-06 14:40:06	0.036582	2010-08-09 10:45:00	8.17316	0.0684131	2010-08-09 11:00:00	8.22139	0.0146161	2010-08-09 11:00:00	0.00899346	0.00691762
2010-08-06 14:50:06	0.0379902	2010-08-09 11:00:00	8.17234	0.0676998	2010-08-09 11:15:00	8.22017	0.0132	2010-08-09 11:15:00	0.00817587	0.00620689
2010-08-06 15:00:06	0.0393984	2010-08-09 11:15:00	8.17234	0.0669866	2010-08-09 11:30:00	8.22098	0.0132	2010-08-09 11:30:00	0.00858466	0.00478543
2010-08-06 15:10:06	0.0415107	2010-08-09 11:30:00	8.17275	0.0669866	2010-08-09 11:45:00	8.22139	0.012492	2010-08-09 11:45:00	0.00817587	0.00407469
2010-08-06 15:20:06	0.0429188	2010-08-09 11:45:00	8.17193	0.0655601	2010-08-09 12:00:00	8.22058	0.0117839	2010-08-09 12:00:00	0.00817587	0.0019425
2010-08-06 15:23:56	0.0436229	2010-08-09 12:00:00	8.17275	0.0641337	2010-08-09 12:15:00	8.22017	0.0103678	2010-08-09 12:15:00	0.00776708	0.000521031
2010-08-06 15:30:06	0.0450311	2010-08-09 12:15:00	8.17234	0.0641337	2010-08-09 12:30:00	8.21853	0.00824366	2010-08-09 12:30:00	0.0065407	-0.00161117
2010-08-06 15:40:06	0.0457352	2010-08-09 12:30:00	8.17111	0.061994	2010-08-09 12:45:00	8.21812	0.00895171	2010-08-09 12:45:00	0.00572311	-0.00374336
2010-08-06 15:50:06	0.0485515	2010-08-09 12:45:00	8.16989	0.0598543	2010-08-09 13:00:00	8.21853	0.00611951	2010-08-09 13:00:00	0.0061319	-0.00516483
2010-08-06 16:00:06	0.0492556	2010-08-09 13:00:00	8.16948	0.0577146	2010-08-09 13:15:00	8.21853	0.00541146	2010-08-09 13:15:00	0.00408793	-0.00800776
2010-08-06 16:10:06	0.0499597	2010-08-09 13:15:00	8.1707	0.0562881	2010-08-09 13:30:00	8.21935	0.00470341	2010-08-09 13:30:00	0.00490552	-0.00942923
2010-08-06 16:20:06	0.0506638	2010-08-09 13:30:00	8.16989	0.0541484	2010-08-09 13:45:00	8.2169	0.00257926	2010-08-09 13:45:00	0.00204397	-0.0129829
2010-08-06 16:30:06	0.0513679	2010-08-09 13:45:00	8.16784	0.0512955	2010-08-09 14:00:00	8.21444	-0.000252941	2010-08-09 14:00:00	0.00204397	-0.0151151
2010-08-06 16:40:06	0.052072	2010-08-09 14:00:00	8.16743	0.0491558	2010-08-09 14:15:00	8.21363	-0.00237709	2010-08-09 14:15:00	0.000817587	-0.0172473
2010-08-06 16:50:06	0.0534802	2010-08-09 14:15:00	8.16661	0.0463029	2010-08-09 14:30:00	8.21281	-0.00450124	2010-08-09 14:30:00	-0.000408793	-0.0200902
2010-08-06 17:00:06	0.0541842	2010-08-09 14:30:00	8.16375	0.0441632	2010-08-09 14:45:00	8.21199	-0.00591734	2010-08-09 14:45:00	-0.000817587	-0.0222224
2010-08-06 17:10:06	0.0548883	2010-08-09 14:45:00	8.16294	0.0420235	2010-08-09 15:00:00	8.21076	-0.00874955	2010-08-09 15:00:00	-0.00122638	-0.0243546
2010-08-06 17:20:06	0.0541842	2010-08-09 15:00:00	8.16212	0.0391705	2010-08-09 15:15:00	8.21199	-0.0080415	2010-08-09 15:15:00	-0.00245276	-0.0271975
2010-08-06 17:30:06	0.0562965	2010-08-09 15:15:00	8.16334	0.0384573	2010-08-09 15:30:00	8.21117	-0.0094576	2010-08-09 15:30:00	-0.00204397	-0.028619
2010-08-06 17:40:06	0.0548883	2010-08-09 15:30:00	8.16294	0.0363176	2010-08-09 15:45:00	8.21076	-0.0108737	2010-08-09 15:45:00	-0.00327035	-0.0300405
2010-08-06 17:50:06	0.0555924	2010-08-09 15:45:00	8.16212	0.0341779	2010-08-09 16:00:00	8.21076	-0.0108737	2010-08-09 16:00:00	-0.00449673	-0.0321727
2010-08-06 18:00:06	0.0555924	2010-08-09 16:00:00	8.16253	0.0334647	2010-08-09 16:15:00	8.20954	-0.0122898	2010-08-09 16:15:00	-0.0061319	-0.0343049
2010-08-06 18:10:06	0.0562965	2010-08-09 16:15:00	8.16048	0.031325	2010-08-09 16:30:00	8.20831	-0.0137059	2010-08-09 16:30:00	-0.00694949	-0.0357263
2010-08-06 18:20:06	0.0555924	2010-08-09 16:30:00	8.16048	0.0306118	2010-08-09 16:45:00	8.20749	-0.015122	2010-08-09 16:45:00	-0.00817587	-0.0371478
2010-08-06 18:30:06	0.0555924	2010-08-09 16:45:00	8.15926	0.0291853	2010-08-09 17:00:00	8.20627	-0.01583	2010-08-09 17:00:00	-0.00858466	-0.0378585
2010-08-06 18:40:06	0.0555924	2010-08-09 17:00:00	8.15844	0.0277588	2010-08-09 17:15:00	8.20627	-0.0165381	2010-08-09 17:15:00	-0.00899346	-0.0378585
2010-08-06 18:50:06	0.0541842	2010-08-09 17:15:00	8.15926	0.0277588	2010-08-09 17:30:00	8.20586	-0.0165381	2010-08-09 17:30:00	-0.00858466	-0.0378585
2010-08-06 19:00:06	0.0541842	2010-08-09 17:30:00	8.15844	0.0270456	2010-08-09 17:45:00	8.20668	-0.01583	2010-08-09 17:45:00	-0.00899346	-0.0378585
2010-08-06 19:10:06	0.0527761	2010-08-09 17:45:00	8.15926	0.0277588	2010-08-09 18:00:00	8.20749	-0.015122	2010-08-09 18:00:00	-0.00776708	-0.0364371
2010-08-06 19:20:06	0.052072	2010-08-09 18:00:00	8.15967	0.0291853	2010-08-09 18:15:00	8.20872	-0.0137059	2010-08-09 18:15:00	-0.0065407	-0.0357263
2010-08-06 19:30:06	0.0506638	2010-08-09 18:15:00	8.16089	0.0298985	2010-08-09 18:30:00	8.20831	-0.0137059	2010-08-09 18:30:00	-0.0061319	-0.0343049
2010-08-06 19:40:06	0.0499597	2010-08-09 18:30:00	8.16171	0.0306118	2010-08-09 18:45:00	8.20872	-0.0129978	2010-08-09 18:45:00	-0.0061319	-0.0328834
2010-08-06 19:50:06	0.0492556	2010-08-09 18:45:00	8.1613	0.031325	2010-08-09 19:00:00	8.20954	-0.0122898	2010-08-09 19:00:00	-0.00449673	-0.0314619
2010-08-06 20:00:06	0.0485515	2010-08-09 19:00:00	8.16171	0.0327515	2010-08-09 19:15:00	8.21036	-0.0108737	2010-08-09 19:15:00	-0.00327035	-0.0293297
2010-08-06 20:10:06	0.0471434	2010-08-09 19:15:00	8.16334	0.0341779	2010-08-09 19:30:00	8.21199	-0.00874955	2010-08-09 19:30:00	-0.00245276	-0.0271975
2010-08-06 20:20:06	0.0464393	2010-08-09 19:30:00	8.16375	0.0363176	2010-08-09 19:45:00	8.21199	-0.0080415	2010-08-09 19:45:00	-0.000408793	-0.0243546
2010-08-06 20:30:06	0.0450311	2010-08-09 19:45:00	8.16498	0.0377441	2010-08-09 20:00:00	8.21403	-0.00591734	2010-08-09 20:00:00	0.00122638	-0.0229331
2010-08-06 20:40:06	0.044327	2010-08-09 20:00:00	8.1658	0.040597	2010-08-09 20:15:00	8.21485	-0.00379319	2010-08-09 20:15:00	0.00204397	-0.0208009
2010-08-06 20:50:06	0.0436229	2010-08-09 20:15:00	8.16743	0.0420235	2010-08-09 20:30:00	8.21608	-0.00237709	2010-08-09 20:30:00	0.00204397	-0.0186688
2010-08-06 21:00:06	0.0422147	2010-08-09 20:30:00	8.16784	0.0441632	2010-08-09 20:45:00	8.21649	-0.000960991	2010-08-09 20:45:00	0.00367914	-0.0172473
2010-08-06 21:10:06	0.0415107	2010-08-09 20:45:00	8.16825	0.0448764	2010-08-09 21:00:00	8.21649	-0.000252941	2010-08-09 21:00:00	0.00367914	-0.0158258
2010-08-06 21:20:06	0.0408066	2010-08-09 21:00:00	8.16825	0.0463029	2010-08-09 21:15:00	8.21649	-0.000252941	2010-08-09 21:15:00	0.00367914	-0.0151151
2010-08-06 21:30:06	0.0401025	2010-08-09 21:15:00	8.16825	0.0477293	2010-08-09 21:30:00	8.21608	-0.000252941	2010-08-09 21:30:00	0.00204397	-0.0144044
2010-08-06 21:40:06	0.0393984	2010-08-09 21:30:00	8.16702	0.0477293	2010-08-09 21:45:00	8.21567	0.00045511	2010-08-09 21:45:00	0.00245276	-0.0129829
2010-08-06 21:50:06	0.0386943	2010-08-09 21:45:00	8.16784	0.0484426	2010-08-09 22:00:00	8.21608	0.00116316	2010-08-09 22:00:00	0.00286155	-0.0122722
2010-08-06 22:00:06	0.0386943	2010-08-09 22:00:00	8.16784	0.0491558	2010-08-09 22:15:00	8.21526	-0.00166904	2010-08-09 22:15:00	0.00245276	-0.0115614
2010-08-06 22:10:06	0.0386943	2010-08-09 22:15:00	8.16866	0.049869	2010-08-09 22:30:00	8.21526	0.00187121	2010-08-09 22:30:00	0.00245276	-0.0115614
2010-08-06 22:20:06	0.0379902	2010-08-09 22:30:00	8.16825	0.0505823	2010-08-09 22:45:00	8.21526	0.00328731	2010-08-09 22:45:00	0.00204397	-0.0122722
2010-08-06 22:30:06	0.0386943	2010-08-09 22:45:00	8.16907	0.0512955	2010-08-09 23:00:00	8.21608	0.00257926	2010-08-09 23:00:00	0.00327035	-0.0108507
2010-08-06 22:40:06	0.0379902	2010-08-09 23:00:00	8.16907	0.0512955	2010-08-09 23:15:00	8.21567	0.00187121	2010-08-09 23:15:00	0.00327035	-0.0108507
2010-08-06 22:50:06	0.0379902	2010-08-09 23:15:00	8.16825	0.0512955	2010-08-09 23:30:00	8.21608	0.00187121	2010-08-09 23:30:00	0.00245276	-0.0115614
2010-08-06 23:00:06	0.0372861	2010-08-09 23:30:00	8.16907	0.0512955	2010-08-09 23:45:00	8.21526	0.00116316	2010-08-09 23:45:00	0.00286155	-0.0122722
2010-08-06 23:10:06	0.0372861	2010-08-09 23:45:00	8.16784	0.0505823	2010-08-10	8.21444	0.00116316	2010-08-10	0.00163517	-0.0129829
2010-08-06 23:20:06	0.0372861	2010-08-10	8.16784	0.049869	2010-08-10 00:15:00	8.21403	-0.000252941	2010-08-10 00:15:00	0.000408793	-0.0144044
2010-08-06 23:30:06	0.0372861	2010-08-10 00:15:00	8.16661	0.0484426	2010-08-10 00:30:00	8.21281	-0.00166904	2010-08-10 00:30:00	0.000408793	-0.0151151
2010-08-06 23:40:06	0.0379902	2010-08-10 00:30:00	8.16539	0.0470161	2010-08-10 00:45:00	8.2124	-0.00308514	2010-08-10 00:45:00	0.000817587	-0.0165366
2010-08-06 23:50:06	0.0379902	2010-08-10 00:45:00	8.16539	0.0455896	2010-08-10 01:00:00	8.21199	-0.00379319	2010-08-10 01:00:00	-0.00122638	-0.0186688
2010-08-07 00:00:06	0.0379902	2010-08-10 01:00:00	8.16375	0.0441632	2010-08-10 01:15:00	8.21117	-0.00591734	2010-08-10 01:15:00	-0.00204397	-0.0200902
2010-08-07 00:10:06	0.0386943	2010-08-10 01:15:00	8.16334	0.0427367	2010-08-10 01:30:00	8.21076	-0.00662539	2010-08-10 01:30:00	-0.00286155	-0.0215117
2010-08-07 00:20:06	0.0386943	2010-08-10 01:30:00	8.16253	0.0413102	2010-08-10 01:45:00	8.21117	-0.00733344	2010-08-10 01:45:00	-0.00286155	-0.0229331
2010-08-07 00:30:06	0.0393984	2010-08-10 01:45:00	8.16294	0.040597	2010-08-10 02:00:00	8.21036	-0.00874955	2010-08-10 02:00:00	-0.00286155	-0.0243546
2010-08-07 00:40:06	0.0401025	2010-08-10 02:00:00	8.16212	0.0384573	2010-08-10 02:15:00	8.20954	-0.0094576	2010-08-10 02:15:00	-0.00286155	-0.0250653
2010-08-07 00:50:06	0.0408066	2010-08-10 02:15:00	8.16171	0.0377441	2010-08-10 02:30:00	8.20913	-0.0101656	2010-08-10 02:30:00	-0.00327035	-0.0264868
2010-08-07 01:00:06	0.0415107	2010-08-10 02:30:00	8.16089	0.0356044	2010-08-10 02:45:00	8.20913	-0.0108737	2010-08-10 02:45:00	-0.00245276	-0.0271975
2010-08-07 01:10:06	0.0415107	2010-08-10 02:45:00	8.1613	0.0341779	2010-08-10 03:00:00	8.20913	-0.0115817	2010-08-10 03:00:00	-0.00204397	-0.028619
2010-08-07 01:20:06	0.0422147	2010-08-10 03:00:00	8.1613	0.0334647	2010-08-10 03:15:00	8.21036	-0.0108737	2010-08-10 03:15:00	-0.00122638	-0.0293297
2010-08-07 01:30:06	0.0436229	2010-08-10 03:15:00	8.16212	0.0334647	2010-08-10 03:30:00	8.21036	-0.0108737	2010-08-10 03:30:00	-0.00122638	-0.0307512
2010-08-07 01:40:06	0.0436229	2010-08-10 03:30:00	8.16253	0.0327515	2010-08-10 03:45:00	8.21036	-0.0115817	2010-08-10 03:45:00	-0.00122638	-0.0307512
2010-08-07 01:50:06	0.044327	2010-08-10 03:45:00	8.16334	0.0320382	2010-08-10 04:00:00	8.21036	-0.0115817	2010-08-10 04:00:00	0	-0.0307512
2010-08-07 02:00:06	0.0450311	2010-08-10 04:00:00	8.16294	0.0320382	2010-08-10 04:15:00	8.21158	-0.0101656	2010-08-10 04:15:00	0.000408793	-0.0307512
2010-08-07 02:10:06	0.0464393	2010-08-10 04:15:00	8.16457	0.0327515	2010-08-10 04:30:00	8.21158	-0.0101656	2010-08-10 04:30:00	0.00122638	-0.0300405
2010-08-07 02:20:06	0.0471434	2010-08-10 04:30:00	8.16498	0.0334647	2010-08-10 04:45:00	8.21199	-0.0094576	2010-08-10 04:45:00	0.00204397	-0.0300405
2010-08-07 02:30:06	0.0478475	2010-08-10 04:45:00	8.16539	0.0334647	2010-08-10 05:00:00	8.21322	-0.00874955	2010-08-10 05:00:00	0.00204397	-0.0293297
2010-08-07 02:40:06	0.0485515	2010-08-10 05:00:00	8.16621	0.0341779	2010-08-10 05:15:00	8.21281	-0.00874955	2010-08-10 05:15:00	0.00286155	-0.028619
2010-08-07 02:50:06	0.0485515	2010-08-10 05:15:00	8.16621	0.0348912	2010-08-10 05:30:00	8.21322	-0.0080415	2010-08-10 05:30:00	0.00286155	-0.0279083
2010-08-07 03:00:06	0.0485515	2010-08-10 05:30:00	8.16539	0.0348912	2010-08-10 05:45:00	8.21403	-0.00733344	2010-08-10 05:45:00	0.00286155	-0.0264868
2010-08-07 03:10:06	0.0492556	2010-08-10 05:45:00	8.16702	0.0356044	2010-08-10 06:00:00	8.21403	-0.00591734	2010-08-10 06:00:00	0.00408793	-0.0243546
2010-08-07 03:20:06	0.0485515	2010-08-10 06:00:00	8.16661	0.0370308	2010-08-10 06:15:00	8.21608	-0.00520929	2010-08-10 06:15:00	0.00408793	-0.0229331
2010-08-07 03:30:06	0.0478475	2010-08-10 06:15:00	8.16784	0.0384573	2010-08-10 06:30:00	8.2169	-0.00308514	2010-08-10 06:30:00	0.00531432	-0.0215117
2010-08-07 03:40:06	0.0478475	2010-08-10 06:30:00	8.16825	0.0398838	2010-08-10 06:45:00	8.21771	-0.00166904	2010-08-10 06:45:00	0.00531432	-0.0193795
2010-08-07 03:50:06	0.0478475	2010-08-10 06:45:00	8.16989	0.0427367	2010-08-10 07:00:00	8.21812	-0.000960991	2010-08-10 07:00:00	0.00572311	-0.0172473
2010-08-07 04:00:06	0.0485515	2010-08-10 07:00:00	8.16866	0.0441632	2010-08-10 07:15:00	8.2169	-0.000252941	2010-08-10 07:15:00	0.0065407	-0.0158258
2010-08-07 04:10:06	0.0485515	2010-08-10 07:15:00	8.16866	0.0441632	2010-08-10 07:30:00	8.21731	0.00045511	2010-08-10 07:30:00	0.0065407	-0.0129829
2010-08-07 04:20:06	0.0485515	2010-08-10 07:30:00	8.16948	0.0455896	2010-08-10 07:45:00	8.21812	0.00328731	2010-08-10 07:45:00	0.0061319	-0.0115614
2010-08-07 04:30:06	0.0478475	2010-08-10 07:45:00	8.16866	0.0477293	2010-08-10 08:00:00	8.21731	0.00187121	2010-08-10 08:00:00	0.00531432	-0.01014
2010-08-07 04:40:06	0.0471434	2010-08-10 08:00:00	8.16866	0.0484426	2010-08-10 08:15:00	8.21812	0.00399536	2010-08-10 08:15:00	0.00572311	-0.00942923
2010-08-07 04:50:06	0.0464393	2010-08-10 08:15:00	8.16825	0.049869	2010-08-10 08:30:00	8.21731	0.00470341	2010-08-10 08:30:00	0.00694949	-0.00729703
2010-08-07 05:00:06	0.0457352	2010-08-10 08:30:00	8.16948	0.0520087	2010-08-10 08:45:00	8.2169	0.00470341	2010-08-10 08:45:00	0.00531432	-0.00587556
2010-08-07 05:10:06	0.0450311	2010-08-10 08:45:00	8.16825	0.0534352	2010-08-10 09:00:00	8.21771	0.00682756	2010-08-10 09:00:00	0.0065407	-0.00374336
2010-08-07 05:20:06	0.044327	2010-08-10 09:00:00	8.16866	0.0548616	2010-08-10 09:15:00	8.21771	0.00753561	2010-08-10 09:15:00	0.0065407	-0.0023219
2010-08-07 05:30:06	0.0436229	2010-08-10 09:15:00	8.16989	0.0570013	2010-08-10 09:30:00	8.22017	0.0103678	2010-08-10 09:30:00	0.00735828	-0.000189701
2010-08-07 05:40:06	0.0422147	2010-08-10 09:30:00	8.1707	0.059141	2010-08-10 09:45:00	8.21935	0.0103678	2010-08-10 09:45:00	0.00735828	0.00123176
2010-08-07 05:50:06	0.0408066	2010-08-10 09:45:00	8.16989	0.0605675	2010-08-10 10:00:00	8.22098	0.012492	2010-08-10 10:00:00	0.00694949	0.0019425
2010-08-07 06:00:06	0.0393984	2010-08-10 10:00:00	8.1707	0.061994	2010-08-10 10:15:00	8.21976	0.0110759	2010-08-10 10:15:00	0.00531432	0.0019425
2010-08-07 06:10:06	0.0386943	2010-08-10 10:15:00	8.1707	0.061994	2010-08-10 10:30:00	8.21853	0.0110759	2010-08-10 10:30:00	0.00408793	0.0019425
2010-08-07 06:20:06	0.0379902	2010-08-10 10:30:00	8.16825	0.061994	2010-08-10 10:45:00	8.21894	0.0117839	2010-08-10 10:45:00	0.00531432	0.00265323
2010-08-07 06:30:06	0.0372861	2010-08-10 10:45:00	8.16948	0.0634204	2010-08-10 11:00:00	8.21771	0.0103678	2010-08-10 11:00:00	0.00245276	0.00123176
2010-08-07 06:40:06	0.035878	2010-08-10 11:00:00	8.16907	0.0627072	2010-08-10 11:15:00	8.21649	0.0103678	2010-08-10 11:15:00	0.00204397	0.000521031
2010-08-07 06:50:06	0.0337657	2010-08-10 11:15:00	8.16784	0.061994	2010-08-10 11:30:00	8.21485	0.00824366	2010-08-10 11:30:00	0.00122638	0.000521031
2010-08-07 07:00:06	0.0316534	2010-08-10 11:30:00	8.16661	0.0612807	2010-08-10 11:45:00	8.21444	0.00753561	2010-08-10 11:45:00	0	-0.000189701
2010-08-07 07:10:06	0.0302453	2010-08-10 11:45:00	8.16661	0.0605675	2010-08-10 12:00:00	8.21322	0.00611951	2010-08-10 12:00:00	-0.000817587	-0.00374336
2010-08-07 07:20:06	0.0288371	2010-08-10 12:00:00	8.16539	0.0584278	2010-08-10 12:15:00	8.2124	0.00470341	2010-08-10 12:15:00	-0.00245276	-0.0044541
2010-08-07 07:30:06	0.0267248	2010-08-10 12:15:00	8.16253	0.0570013	2010-08-10 12:30:00	8.21199	0.00399536	2010-08-10 12:30:00	-0.00204397	-0.00516483
2010-08-07 07:40:06	0.0253166	2010-08-10 12:30:00	8.16334	0.0555749	2010-08-10 12:45:00	8.21076	0.00328731	2010-08-10 12:45:00	-0.00449673	-0.00800776
2010-08-07 07:50:06	0.0232044	2010-08-10 12:45:00	8.1613	0.052722	2010-08-10 13:00:00	8.21036	0.00116316	2010-08-10 13:00:00	-0.00449673	-0.01014
2010-08-07 08:00:06	0.0217962	2010-08-10 13:00:00	8.16253	0.052722	2010-08-10 13:15:00	8.20913	-0.000960991	2010-08-10 13:15:00	-0.00694949	-0.0129829
2010-08-07 08:10:06	0.020388	2010-08-10 13:15:00	8.15967	0.0491558	2010-08-10 13:30:00	8.20872	-0.00379319	2010-08-10 13:30:00	-0.00694949	-0.0151151
2010-08-07 08:20:06	0.0189798	2010-08-10 13:30:00	8.15926	0.0477293	2010-08-10 13:45:00	8.20627	-0.00520929	2010-08-10 13:45:00	-0.00776708	-0.0172473
2010-08-07 08:30:06	0.0182758	2010-08-10 13:45:00	8.15844	0.0448764	2010-08-10 14:00:00	8.20668	-0.00662539	2010-08-10 14:00:00	-0.00899346	-0.0193795
2010-08-07 08:40:06	0.0175717	2010-08-10 14:00:00	8.15844	0.0441632	2010-08-10 14:15:00	8.20545	-0.00733344	2010-08-10 14:15:00	-0.00858466	-0.0208009
2010-08-07 08:50:06	0.0161635	2010-08-10 14:15:00	8.15885	0.0413102	2010-08-10 14:30:00	8.20463	-0.0094576	2010-08-10 14:30:00	-0.00899346	-0.0243546
2010-08-07 08:54:16	0.0154594	2010-08-10 14:30:00	8.15762	0.0391705	2010-08-10 14:45:00	8.203	-0.0122898	2010-08-10 14:45:00	-0.0122638	-0.0271975
2010-08-07 09:00:06	0.0154594	2010-08-10 14:45:00	8.15599	0.0363176	2010-08-10 15:00:00	8.203	-0.0137059	2010-08-10 15:00:00	-0.0126726	-0.0300405
2010-08-07 09:10:06	0.0140512	2010-08-10 15:00:00	8.15639	0.0348912	2010-08-10 15:15:00	8.20136	-0.0165381	2010-08-10 15:15:00	-0.0147166	-0.0321727
2010-08-07 09:20:06	0.0140512	2010-08-10 15:15:00	8.15272	0.0306118	2010-08-10 15:30:00	8.20014	-0.0186623	2010-08-10 15:30:00	-0.0143078	-0.0343049
2010-08-07 09:30:06	0.0133471	2010-08-10 15:30:00	8.15231	0.0284721	2010-08-10 15:45:00	8.20014	-0.0200784	2010-08-10 15:45:00	-0.013899	-0.0350156
2010-08-07 09:40:06	0.0133471	2010-08-10 15:45:00	8.15149	0.0263324	2010-08-10 16:00:00	8.19891	-0.0200784	2010-08-10 16:00:00	-0.0171693	-0.0407015
2010-08-07 09:50:06	0.0126431	2010-08-10 16:00:00	8.15067	0.0249059	2010-08-10 16:15:00	8.19768	-0.0222025	2010-08-10 16:15:00	-0.0163517	-0.0399907
2010-08-07 10:00:06	0.0105308	2010-08-10 16:15:00	8.15026	0.0227662	2010-08-10 16:30:00	8.19727	-0.0229106	2010-08-10 16:30:00	-0.0159429	-0.0414122
2010-08-07 10:10:06	0.0105308	2010-08-10 16:30:00	8.14904	0.0206265	2010-08-10 16:45:00	8.19768	-0.0229106	2010-08-10 16:45:00	-0.0171693	-0.0421229
2010-08-07 10:20:06	0.00912261	2010-08-10 16:45:00	8.14985	0.0206265	2010-08-10 17:00:00	8.19687	-0.0243267	2010-08-10 17:00:00	-0.0179869	-0.0442551
2010-08-07 10:30:06	0.00841852	2010-08-10 17:00:00	8.14985	0.0184868	2010-08-10 17:15:00	8.19809	-0.0250347	2010-08-10 17:15:00	-0.0200309	-0.0463873
2010-08-07 10:40:06	0.00841852	2010-08-10 17:15:00	8.14863	0.0177736	2010-08-10 17:30:00	8.19687	-0.0250347	2010-08-10 17:30:00	-0.0192133	-0.0463873
2010-08-07 10:50:06	0.00841852	2010-08-10 17:30:00	8.14945	0.0170604	2010-08-10 17:45:00	8.19646	-0.0257428	2010-08-10 17:45:00	-0.0200309	-0.0470981
2010-08-07 11:00:06	0.00701035	2010-08-10 17:45:00	8.14781	0.0163471	2010-08-10 18:00:00	8.19646	-0.0257428	2010-08-10 18:00:00	-0.0200309	-0.0470981
2010-08-07 11:10:06	0.00841852	2010-08-10 18:00:00	8.14863	0.0163471	2010-08-10 18:15:00	8.19727	-0.0243267	2010-08-10 18:15:00	-0.0175781	-0.0449659
2010-08-07 11:20:06	0.00841852	2010-08-10 18:15:00	8.14985	0.0177736	2010-08-10 18:30:00	8.19809	-0.0236186	2010-08-10 18:30:00	-0.0171693	-0.0442551
2010-08-07 11:30:06	0.0098267	2010-08-10 18:30:00	8.14985	0.0177736	2010-08-10 18:45:00	8.1985	-0.0229106	2010-08-10 18:45:00	-0.0159429	-0.0421229
2010-08-07 11:40:06	0.0098267	2010-08-10 18:45:00	8.1519	0.0192	2010-08-10 19:00:00	8.19973	-0.0222025	2010-08-10 19:00:00	-0.0147166	-0.0407015
2010-08-07 11:50:06	0.0112349	2010-08-10 19:00:00	8.15231	0.0206265	2010-08-10 19:15:00	8.20054	-0.0207864	2010-08-10 19:15:00	-0.0126726	-0.03928
2010-08-07 12:00:06	0.0126431	2010-08-10 19:15:00	8.15312	0.022053	2010-08-10 19:30:00	8.203	-0.0186623	2010-08-10 19:30:00	-0.0110374	-0.0364371
2010-08-07 12:10:06	0.0140512	2010-08-10 19:30:00	8.15476	0.0241927	2010-08-10 19:45:00	8.20259	-0.0179542	2010-08-10 19:45:00	-0.00940225	-0.0343049
2010-08-07 12:20:06	0.0147553	2010-08-10 19:45:00	8.15476	0.0256191	2010-08-10 20:00:00	8.203	-0.0165381	2010-08-10 20:00:00	-0.00817587	-0.0321727
2010-08-07 12:30:06	0.0161635	2010-08-10 20:00:00	8.15558	0.0270456	2010-08-10 20:15:00	8.20463	-0.0144139	2010-08-10 20:15:00	-0.00858466	-0.0307512
2010-08-07 12:40:06	0.0175717	2010-08-10 20:15:00	8.1568	0.0291853	2010-08-10 20:30:00	8.20422	-0.0137059	2010-08-10 20:30:00	-0.00817587	-0.028619
2010-08-07 12:50:06	0.0189798	2010-08-10 20:30:00	8.15599	0.0306118	2010-08-10 20:45:00	8.20504	-0.0129978	2010-08-10 20:45:00	-0.00817587	-0.0271975
2010-08-07 13:00:06	0.020388	2010-08-10 20:45:00	8.15639	0.0320382	2010-08-10 21:00:00	8.20504	-0.0122898	2010-08-10 21:00:00	-0.00776708	-0.0257761
2010-08-07 13:10:06	0.0217962	2010-08-10 21:00:00	8.15599	0.0327515	2010-08-10 21:15:00	8.20422	-0.0122898	2010-08-10 21:15:00	-0.00858466	-0.0250653
2010-08-07 13:20:06	0.0232044	2010-08-10 21:15:00	8.15558	0.0334647	2010-08-10 21:30:00	8.20381	-0.0115817	2010-08-10 21:30:00	-0.00899346	-0.0243546
2010-08-07 13:30:06	0.0253166	2010-08-10 21:30:00	8.15558	0.0341779	2010-08-10 21:45:00	8.20381	-0.0108737	2010-08-10 21:45:00	-0.0102198	-0.0229331
2010-08-07 13:40:06	0.0274289	2010-08-10 21:45:00	8.15476	0.0356044	2010-08-10 22:00:00	8.203	-0.0108737	2010-08-10 22:00:00	-0.00899346	-0.0222224
2010-08-07 13:50:06	0.0302453	2010-08-10 22:00:00	8.15476	0.0363176	2010-08-10 22:15:00	8.203	-0.0108737	2010-08-10 22:15:00	-0.00858466	-0.0208009
2010-08-07 14:00:06	0.0309493	2010-08-10 22:15:00	8.15476	0.0370308	2010-08-10 22:30:00	8.20259	-0.0108737	2010-08-10 22:30:00	-0.00858466	-0.0193795
2010-08-07 14:10:06	0.0337657	2010-08-10 22:30:00	8.15476	0.0370308	2010-08-10 22:45:00	8.20381	-0.0101656	2010-08-10 22:45:00	-0.00817587	-0.0193795
2010-08-07 14:20:06	0.0351739	2010-08-10 22:45:00	8.15476	0.0384573	2010-08-10 23:00:00	8.20341	-0.0094576	2010-08-10 23:00:00	-0.00858466	-0.0193795
2010-08-07 14:30:06	0.035878	2010-08-10 23:00:00	8.15599	0.0391705	2010-08-10 23:15:00	8.20259	-0.0101656	2010-08-10 23:15:00	-0.00858466	-0.0186688
2010-08-07 14:40:06	0.0386943	2010-08-10 23:15:00	8.15558	0.0391705	2010-08-10 23:30:00	8.20341	-0.0094576	2010-08-10 23:30:00	-0.00940225	-0.0186688
2010-08-07 14:50:06	0.0401025	2010-08-10 23:30:00	8.15517	0.0398838	2010-08-10 23:45:00	8.20177	-0.0108737	2010-08-10 23:45:00	-0.00981104	-0.0200902
2010-08-07 15:00:06	0.0422147	2010-08-10 23:45:00	8.15312	0.0384573	2010-08-11	8.19973	-0.0115817	2010-08-11	-0.0114462	-0.0208009
2010-08-07 15:07:26	0.044327	2010-08-11	8.15353	0.0377441	2010-08-11 00:15:00	8.20014	-0.0122898	2010-08-11 00:15:00	-0.0102198	-0.0208009
2010-08-07 15:10:06	0.0436229	2010-08-11 00:15:00	8.1519	0.0370308	2010-08-11 00:30:00	8.19891	-0.0137059	2010-08-11 00:30:00	-0.011855	-0.0222224
2010-08-07 15:20:06	0.0464393	2010-08-11 00:30:00	8.15149	0.0356044	2010-08-11 00:45:00	8.19932	-0.0144139	2010-08-11 00:45:00	-0.0126726	-0.0229331
2010-08-07 15:30:06	0.0478475	2010-08-11 00:45:00	8.1519	0.0348912	2010-08-11 01:00:00	8.20014	-0.0144139	2010-08-11 01:00:00	-0.0114462	-0.0236439
2010-08-07 15:40:06	0.0492556	2010-08-11 01:00:00	8.15149	0.0348912	2010-08-11 01:15:00	8.19973	-0.0144139	2010-08-11 01:15:00	-0.00940225	-0.0229331
2010-08-07 15:50:06	0.0513679	2010-08-11 01:15:00	8.1519	0.0341779	2010-08-11 01:30:00	8.19932	-0.01583	2010-08-11 01:30:00	-0.00981104	-0.0243546
2010-08-07 16:00:06	0.0534802	2010-08-11 01:30:00	8.15149	0.0320382	2010-08-11 01:45:00	8.1985	-0.0172462	2010-08-11 01:45:00	-0.0106286	-0.0257761
2010-08-07 16:10:06	0.0541842	2010-08-11 01:45:00	8.15026	0.0306118	2010-08-11 02:00:00	8.19768	-0.0186623	2010-08-11 02:00:00	-0.0102198	-0.0271975
2010-08-07 16:20:06	0.0555924	2010-08-11 02:00:00	8.14904	0.0284721	2010-08-11 02:15:00	8.19809	-0.0193703	2010-08-11 02:15:00	-0.0102198	-0.028619
2010-08-07 16:30:06	0.0562965	2010-08-11 02:15:00	8.14985	0.0270456	2010-08-11 02:30:00	8.19687	-0.0207864	2010-08-11 02:30:00	-0.0110374	-0.0300405
2010-08-07 16:40:06	0.0577047	2010-08-11 02:30:00	8.1474	0.0256191	2010-08-11 02:45:00	8.19687	-0.0214945	2010-08-11 02:45:00	-0.011855	-0.0314619
2010-08-07 16:50:06	0.0577047	2010-08-11 02:45:00	8.14822	0.0241927	2010-08-11 03:00:00	8.19687	-0.0222025	2010-08-11 03:00:00	-0.011855	-0.0328834
2010-08-07 17:00:06	0.0591129	2010-08-11 03:00:00	8.1474	0.0227662	2010-08-11 03:15:00	8.19646	-0.0236186	2010-08-11 03:15:00	-0.011855	-0.0343049
2010-08-07 17:10:06	0.060521	2010-08-11 03:15:00	8.14699	0.0213397	2010-08-11 03:30:00	8.19564	-0.0243267	2010-08-11 03:30:00	-0.0114462	-0.0350156
2010-08-07 17:20:06	0.0612251	2010-08-11 03:30:00	8.14699	0.0192	2010-08-11 03:45:00	8.19605	-0.0250347	2010-08-11 03:45:00	-0.0122638	-0.0364371
2010-08-07 17:30:06	0.0612251	2010-08-11 03:45:00	8.14781	0.0192	2010-08-11 04:00:00	8.19687	-0.0250347	2010-08-11 04:00:00	-0.0110374	-0.0378585
2010-08-07 17:40:06	0.0619292	2010-08-11 04:00:00	8.14822	0.0184868	2010-08-11 04:15:00	8.19727	-0.0243267	2010-08-11 04:15:00	-0.011855	-0.0385693
2010-08-07 17:50:06	0.0626333	2010-08-11 04:15:00	8.14945	0.0177736	2010-08-11 04:30:00	8.19809	-0.0250347	2010-08-11 04:30:00	-0.0102198	-0.0385693
2010-08-07 18:00:06	0.0619292	2010-08-11 04:30:00	8.14945	0.0170604	2010-08-11 04:45:00	8.19768	-0.0243267	2010-08-11 04:45:00	-0.00940225	-0.0378585
2010-08-07 18:10:06	0.0633374	2010-08-11 04:45:00	8.14945	0.0170604	2010-08-11 05:00:00	8.19932	-0.0229106	2010-08-11 05:00:00	-0.00694949	-0.0371478
2010-08-07 18:20:06	0.0640415	2010-08-11 05:00:00	8.15108	0.0177736	2010-08-11 05:15:00	8.20054	-0.0214945	2010-08-11 05:15:00	-0.0061319	-0.0364371
2010-08-07 18:30:06	0.0633374	2010-08-11 05:15:00	8.15149	0.0177736	2010-08-11 05:30:00	8.20259	-0.0200784	2010-08-11 05:30:00	-0.00735828	-0.0378585
2010-08-07 18:40:06	0.0633374	2010-08-11 05:30:00	8.15394	0.0199133	2010-08-11 05:45:00	8.20177	-0.0200784	2010-08-11 05:45:00	-0.00572311	-0.0364371
2010-08-07 18:50:06	0.0626333	2010-08-11 05:45:00	8.15353	0.0199133	2010-08-11 06:00:00	8.203	-0.0186623	2010-08-11 06:00:00	-0.00367914	-0.0343049
2010-08-07 19:00:06	0.0619292	2010-08-11 06:00:00	8.15394	0.0206265	2010-08-11 06:15:00	8.20545	-0.0165381	2010-08-11 06:15:00	-0.000817587	-0.0314619
2010-08-07 19:10:06	0.0612251	2010-08-11 06:15:00	8.15639	0.0227662	2010-08-11 06:30:00	8.20668	-0.015122	2010-08-11 06:30:00	-0.000408793	-0.0300405
2010-08-07 19:20:06	0.060521	2010-08-11 06:30:00	8.15803	0.0241927	2010-08-11 06:45:00	8.20872	-0.0137059	2010-08-11 06:45:00	0	-0.028619
2010-08-07 19:30:06	0.0591129	2010-08-11 06:45:00	8.15885	0.0270456	2010-08-11 07:00:00	8.2079	-0.0137059	2010-08-11 07:00:00	0.000408793	-0.0271975
2010-08-07 19:40:06	0.0584088	2010-08-11 07:00:00	8.15926	0.0277588	2010-08-11 07:15:00	8.20913	-0.0115817	2010-08-11 07:15:00	0.00163517	-0.0250653
2010-08-07 19:50:06	0.0577047	2010-08-11 07:15:00	8.16048	0.0298985	2010-08-11 07:30:00	8.20954	-0.0094576	2010-08-11 07:30:00	0.00204397	-0.0236439
2010-08-07 20:00:06	0.0562965	2010-08-11 07:30:00	8.16089	0.0320382	2010-08-11 07:45:00	8.21076	-0.0080415	2010-08-11 07:45:00	0.00122638	-0.0222224
2010-08-07 20:10:06	0.0555924	2010-08-11 07:45:00	8.16048	0.0334647	2010-08-11 08:00:00	8.21158	-0.00662539	2010-08-11 08:00:00	0	-0.0208009
2010-08-07 20:20:06	0.0541842	2010-08-11 08:00:00	8.16171	0.0356044	2010-08-11 08:15:00	8.21117	-0.00520929	2010-08-11 08:15:00	0.000817587	-0.0193795
2010-08-07 20:30:06	0.0527761	2010-08-11 08:15:00	8.16212	0.0370308	2010-08-11 08:30:00	8.21199	-0.00450124	2010-08-11 08:30:00	0.000408793	-0.0172473
2010-08-07 20:40:06	0.0513679	2010-08-11 08:30:00	8.16253	0.0384573	2010-08-11 08:45:00	8.21076	-0.00379319	2010-08-11 08:45:00	0	-0.0158258
2010-08-07 20:50:06	0.0506638	2010-08-11 08:45:00	8.16171	0.0398838	2010-08-11 09:00:00	8.21281	-0.000960991	2010-08-11 09:00:00	0.00122638	-0.0136936
2010-08-07 21:00:06	0.0492556	2010-08-11 09:00:00	8.16334	0.0427367	2010-08-11 09:15:00	8.2124	-0.000252941	2010-08-11 09:15:00	0.00163517	-0.0115614
2010-08-07 21:10:06	0.0478475	2010-08-11 09:15:00	8.16416	0.0441632	2010-08-11 09:30:00	8.2124	0.00045511	2010-08-11 09:30:00	0.00122638	-0.00942923
2010-08-07 21:20:06	0.0464393	2010-08-11 09:30:00	8.16375	0.0448764	2010-08-11 09:45:00	8.2124	0.00116316	2010-08-11 09:45:00	0.00122638	-0.00871849
2010-08-07 21:30:06	0.0450311	2010-08-11 09:45:00	8.16416	0.0463029	2010-08-11 10:00:00	8.21322	0.00257926	2010-08-11 10:00:00	0.000817587	-0.00729703
2010-08-07 21:40:06	0.0436229	2010-08-11 10:00:00	8.16334	0.0477293	2010-08-11 10:15:00	8.21117	0.00187121	2010-08-11 10:15:00	-0.000408793	-0.00729703
2010-08-07 21:50:06	0.0429188	2010-08-11 10:15:00	8.16253	0.0484426	2010-08-11 10:30:00	8.21158	0.00187121	2010-08-11 10:30:00	-0.00122638	-0.0065863
2010-08-07 22:00:06	0.0415107	2010-08-11 10:30:00	8.16171	0.0491558	2010-08-11 10:45:00	8.21076	0.00116316	2010-08-11 10:45:00	-0.00122638	-0.00587556
2010-08-07 22:10:06	0.0408066	2010-08-11 10:45:00	8.16089	0.0491558	2010-08-11 11:00:00	8.21076	0.00187121	2010-08-11 11:00:00	-0.00122638	-0.00516483
2010-08-07 22:20:06	0.0401025	2010-08-11 11:00:00	8.1613	0.049869	2010-08-11 11:15:00	8.20995	0.00187121	2010-08-11 11:15:00	-0.00204397	-0.00516483
2010-08-07 22:30:06	0.0393984	2010-08-11 11:15:00	8.16171	0.0505823	2010-08-11 11:30:00	8.20872	0.00116316	2010-08-11 11:30:00	-0.00204397	-0.00516483
2010-08-07 22:40:06	0.0386943	2010-08-11 11:30:00	8.16007	0.049869	2010-08-11 11:45:00	8.20749	-0.000252941	2010-08-11 11:45:00	-0.00449673	-0.0065863
2010-08-07 22:50:06	0.0386943	2010-08-11 11:45:00	8.15967	0.049869	2010-08-11 12:00:00	8.20668	-0.00166904	2010-08-11 12:00:00	-0.00490552	-0.00729703
2010-08-07 23:00:06	0.0386943	2010-08-11 12:00:00	8.15844	0.0484426	2010-08-11 12:15:00	8.20545	-0.00237709	2010-08-11 12:15:00	-0.00449673	-0.00800776
2010-08-07 23:10:06	0.0386943	2010-08-11 12:15:00	8.15803	0.0477293	2010-08-11 12:30:00	8.20504	-0.00308514	2010-08-11 12:30:00	-0.00694949	-0.01014
2010-08-07 23:20:06	0.0379902	2010-08-11 12:30:00	8.15517	0.0463029	2010-08-11 12:45:00	8.20381	-0.00450124	2010-08-11 12:45:00	-0.00735828	-0.0115614
2010-08-07 23:30:06	0.0379902	2010-08-11 12:45:00	8.15517	0.0448764	2010-08-11 13:00:00	8.20381	-0.00520929	2010-08-11 13:00:00	-0.00858466	-0.0129829
2010-08-07 23:40:06	0.0379902	2010-08-11 13:00:00	8.15394	0.0441632	2010-08-11 13:15:00	8.20218	-0.00733344	2010-08-11 13:15:00	-0.00940225	-0.0136936
2010-08-07 23:50:06	0.0372861	2010-08-11 13:15:00	8.1519	0.0420235	2010-08-11 13:30:00	8.20177	-0.00874955	2010-08-11 13:30:00	-0.0106286	-0.0158258
2010-08-08 00:00:06	0.036582	2010-08-11 13:30:00	8.15272	0.0413102	2010-08-11 13:45:00	8.20054	-0.0108737	2010-08-11 13:45:00	-0.0110374	-0.0172473
2010-08-08 00:10:06	0.036582	2010-08-11 13:45:00	8.1519	0.0398838	2010-08-11 14:00:00	8.20095	-0.0101656	2010-08-11 14:00:00	-0.011855	-0.0200902
2010-08-08 00:20:06	0.036582	2010-08-11 14:00:00	8.15149	0.0370308	2010-08-11 14:15:00	8.19973	-0.0129978	2010-08-11 14:15:00	-0.013899	-0.0229331
2010-08-08 00:30:06	0.0372861	2010-08-11 14:15:00	8.15026	0.0348912	2010-08-11 14:30:00	8.19687	-0.01583	2010-08-11 14:30:00	-0.0155342	-0.0250653
2010-08-08 00:40:06	0.0379902	2010-08-11 14:30:00	8.14863	0.0320382	2010-08-11 14:45:00	8.19727	-0.0165381	2010-08-11 14:45:00	-0.0155342	-0.0279083
2010-08-08 00:50:06	0.0386943	2010-08-11 14:45:00	8.14863	0.031325	2010-08-11 15:00:00	8.19727	-0.0179542	2010-08-11 15:00:00	-0.0167605	-0.0293297
2010-08-08 01:00:06	0.0393984	2010-08-11 15:00:00	8.14904	0.0291853	2010-08-11 15:15:00	8.19646	-0.0193703	2010-08-11 15:15:00	-0.0179869	-0.0328834
2010-08-08 01:10:06	0.0401025	2010-08-11 15:15:00	8.14863	0.0277588	2010-08-11 15:30:00	8.19523	-0.0214945	2010-08-11 15:30:00	-0.0175781	-0.0343049
2010-08-08 01:20:06	0.0401025	2010-08-11 15:30:00	8.14781	0.0256191	2010-08-11 15:45:00	8.19687	-0.0207864	2010-08-11 15:45:00	-0.0188045	-0.0357263
2010-08-08 01:30:06	0.0408066	2010-08-11 15:45:00	8.1474	0.0234794	2010-08-11 16:00:00	8.19564	-0.0229106	2010-08-11 16:00:00	-0.0183957	-0.0371478
2010-08-08 01:40:06	0.0415107	2010-08-11 16:00:00	8.14699	0.022053	2010-08-11 16:15:00	8.19523	-0.0236186	2010-08-11 16:15:00	-0.0192133	-0.03928
2010-08-08 01:50:06	0.0422147	2010-08-11 16:15:00	8.14658	0.0206265	2010-08-11 16:30:00	8.194	-0.0250347	2010-08-11 16:30:00	-0.0204397	-0.0414122
2010-08-08 02:00:06	0.0422147	2010-08-11 16:30:00	8.14536	0.0184868	2010-08-11 16:45:00	8.19278	-0.0264508	2010-08-11 16:45:00	-0.0204397	-0.0421229
2010-08-08 02:10:06	0.0436229	2010-08-11 16:45:00	8.14618	0.0163471	2010-08-11 17:00:00	8.19237	-0.0271589	2010-08-11 17:00:00	-0.0200309	-0.0428337
2010-08-08 02:20:06	0.044327	2010-08-11 17:00:00	8.14536	0.0149207	2010-08-11 17:15:00	8.19319	-0.0278669	2010-08-11 17:15:00	-0.0200309	-0.0449659
2010-08-08 02:30:06	0.0450311	2010-08-11 17:15:00	8.14454	0.0142074	2010-08-11 17:30:00	8.19278	-0.028575	2010-08-11 17:30:00	-0.0204397	-0.0456766
2010-08-08 02:40:06	0.0457352	2010-08-11 17:30:00	8.14495	0.0134942	2010-08-11 17:45:00	8.19237	-0.029283	2010-08-11 17:45:00	-0.0204397	-0.0463873
2010-08-08 02:50:06	0.0450311	2010-08-11 17:45:00	8.14413	0.0120677	2010-08-11 18:00:00	8.19196	-0.029283	2010-08-11 18:00:00	-0.0196221	-0.0456766
2010-08-08 03:00:06	0.0457352	2010-08-11 18:00:00	8.14454	0.012781	2010-08-11 18:15:00	8.19278	-0.028575	2010-08-11 18:15:00	-0.0196221	-0.0463873
2010-08-08 03:10:06	0.0457352	2010-08-11 18:15:00	8.14495	0.012781	2010-08-11 18:30:00	8.19319	-0.0278669	2010-08-11 18:30:00	-0.0200309	-0.0456766
2010-08-08 03:20:06	0.0464393	2010-08-11 18:30:00	8.14618	0.0142074	2010-08-11 18:45:00	8.19564	-0.0264508	2010-08-11 18:45:00	-0.0196221	-0.0449659
2010-08-08 03:30:06	0.0464393	2010-08-11 18:45:00	8.14822	0.0149207	2010-08-11 19:00:00	8.19605	-0.0257428	2010-08-11 19:00:00	-0.0179869	-0.0442551
2010-08-08 03:40:06	0.0464393	2010-08-11 19:00:00	8.14822	0.0156339	2010-08-11 19:15:00	8.19687	-0.0243267	2010-08-11 19:15:00	-0.0167605	-0.0428337
2010-08-08 03:50:06	0.0457352	2010-08-11 19:15:00	8.14904	0.0170604	2010-08-11 19:30:00	8.19809	-0.0229106	2010-08-11 19:30:00	-0.0167605	-0.0421229
2010-08-08 04:00:06	0.0457352	2010-08-11 19:30:00	8.15026	0.0184868	2010-08-11 19:45:00	8.19891	-0.0214945	2010-08-11 19:45:00	-0.0155342	-0.0399907
2010-08-08 04:10:06	0.0457352	2010-08-11 19:45:00	8.1519	0.0199133	2010-08-11 20:00:00	8.20014	-0.0200784	2010-08-11 20:00:00	-0.0155342	-0.0385693
2010-08-08 04:20:06	0.0457352	2010-08-11 20:00:00	8.15231	0.0213397	2010-08-11 20:15:00	8.20014	-0.0186623	2010-08-11 20:15:00	-0.0147166	-0.0371478
2010-08-08 04:30:06	0.0457352	2010-08-11 20:15:00	8.15312	0.0227662	2010-08-11 20:30:00	8.20014	-0.0186623	2010-08-11 20:30:00	-0.0134902	-0.0357263
2010-08-08 04:40:06	0.0457352	2010-08-11 20:30:00	8.15231	0.0241927	2010-08-11 20:45:00	8.20014	-0.0179542	2010-08-11 20:45:00	-0.0126726	-0.0328834
2010-08-08 04:50:06	0.044327	2010-08-11 20:45:00	8.15231	0.0249059	2010-08-11 21:00:00	8.20014	-0.0172462	2010-08-11 21:00:00	-0.0122638	-0.0314619
2010-08-08 05:00:06	0.044327	2010-08-11 21:00:00	8.1519	0.0256191	2010-08-11 21:15:00	8.20014	-0.0165381	2010-08-11 21:15:00	-0.0122638	-0.0293297
2010-08-08 05:10:06	0.0436229	2010-08-11 21:15:00	8.15231	0.0270456	2010-08-11 21:30:00	8.20054	-0.015122	2010-08-11 21:30:00	-0.0126726	-0.028619
2010-08-08 05:20:06	0.0422147	2010-08-11 21:30:00	8.1519	0.0284721	2010-08-11 21:45:00	8.20095	-0.0137059	2010-08-11 21:45:00	-0.0122638	-0.0264868
2010-08-08 05:30:06	0.0415107	2010-08-11 21:45:00	8.15312	0.0306118	2010-08-11 22:00:00	8.20054	-0.0137059	2010-08-11 22:00:00	-0.0114462	-0.0250653
2010-08-08 05:40:06	0.0401025	2010-08-11 22:00:00	8.15272	0.031325	2010-08-11 22:15:00	8.20095	-0.0129978	2010-08-11 22:15:00	-0.0114462	-0.0236439
2010-08-08 05:50:06	0.0393984	2010-08-11 22:15:00	8.15353	0.0327515	2010-08-11 22:30:00	8.20014	-0.0129978	2010-08-11 22:30:00	-0.0110374	-0.0229331
2010-08-08 06:00:06	0.0379902	2010-08-11 22:30:00	8.15272	0.0327515	2010-08-11 22:45:00	8.20014	-0.0129978	2010-08-11 22:45:00	-0.0110374	-0.0215117
2010-08-08 06:10:06	0.036582	2010-08-11 22:45:00	8.1519	0.0334647	2010-08-11 23:00:00	8.20054	-0.0122898	2010-08-11 23:00:00	-0.0102198	-0.0208009
2010-08-08 06:20:06	0.0344698	2010-08-11 23:00:00	8.15231	0.0348912	2010-08-11 23:15:00	8.20095	-0.0115817	2010-08-11 23:15:00	-0.0110374	-0.0200902
2010-08-08 06:30:06	0.0330616	2010-08-11 23:15:00	8.15272	0.0363176	2010-08-11 23:30:00	8.20054	-0.0115817	2010-08-11 23:30:00	-0.0110374	-0.0193795
2010-08-08 06:40:06	0.0309493	2010-08-11 23:30:00	8.1519	0.0363176	2010-08-11 23:45:00	8.20014	-0.0108737	2010-08-11 23:45:00	-0.0106286	-0.0193795
2010-08-08 06:50:06	0.0295412	2010-08-11 23:45:00	8.15231	0.0363176	2010-08-12	8.19973	-0.0115817	2010-08-12	-0.0122638	-0.0193795
2010-08-08 07:00:06	0.0267248	2010-08-12	8.15231	0.0370308	2010-08-12 00:15:00	8.19973	-0.0115817	2010-08-12 00:15:00	-0.0106286	-0.0186688
2010-08-08 07:10:06	0.0253166	2010-08-12 00:15:00	8.15149	0.0363176	2010-08-12 00:30:00	8.19932	-0.0129978	2010-08-12 00:30:00	-0.00858466	-0.0172473
2010-08-08 07:20:06	0.0225003	2010-08-12 00:30:00	8.15108	0.0356044	2010-08-12 00:45:00	8.19932	-0.0122898	2010-08-12 00:45:00	-0.00858466	-0.017958
2010-08-08 07:30:06	0.0210921	2010-08-12 00:45:00	8.15149	0.0356044	2010-08-12 01:00:00	8.20095	-0.0115817	2010-08-12 01:00:00	-0.00899346	-0.017958
2010-08-08 07:40:06	0.0189798	2010-08-12 01:00:00	8.15272	0.0363176	2010-08-12 01:15:00	8.20177	-0.0108737	2010-08-12 01:15:00	-0.00899346	-0.0186688
2010-08-08 07:50:06	0.0168676	2010-08-12 01:15:00	8.15435	0.0370308	2010-08-12 01:30:00	8.20177	-0.0115817	2010-08-12 01:30:00	-0.00899346	-0.0193795
2010-08-08 07:54:06	0.0161635	2010-08-12 01:30:00	8.15353	0.0363176	2010-08-12 01:45:00	8.20095	-0.0122898	2010-08-12 01:45:00	-0.00899346	-0.0200902
2010-08-08 08:00:06	0.0147553	2010-08-12 01:45:00	8.15272	0.0356044	2010-08-12 02:00:00	8.20054	-0.0129978	2010-08-12 02:00:00	-0.00940225	-0.0215117
2010-08-08 08:10:06	0.0140512	2010-08-12 02:00:00	8.15312	0.0341779	2010-08-12 02:15:00	8.20014	-0.0137059	2010-08-12 02:15:00	-0.00981104	-0.0229331
2010-08-08 08:20:06	0.0126431	2010-08-12 02:15:00	8.15231	0.0327515	2010-08-12 02:30:00	8.19932	-0.015122	2010-08-12 02:30:00	-0.0102198	-0.0243546
2010-08-08 08:30:06	0.011939	2010-08-12 02:30:00	8.15108	0.031325	2010-08-12 02:45:00	8.19891	-0.015122	2010-08-12 02:45:00	-0.0106286	-0.0250653
2010-08-08 08:40:06	0.0112349	2010-08-12 02:45:00	8.15149	0.0306118	2010-08-12 03:00:00	8.19932	-0.01583	2010-08-12 03:00:00	-0.00940225	-0.0264868
2010-08-08 08:50:06	0.0098267	2010-08-12 03:00:00	8.15149	0.0298985	2010-08-12 03:15:00	8.19891	-0.0165381	2010-08-12 03:15:00	-0.00899346	-0.0271975
2010-08-08 09:00:06	0.00841852	2010-08-12 03:15:00	8.1519	0.0284721	2010-08-12 03:30:00	8.19932	-0.0165381	2010-08-12 03:30:00	-0.00899346	-0.0279083
2010-08-08 09:10:06	0.00701035	2010-08-12 03:30:00	8.15108	0.0270456	2010-08-12 03:45:00	8.20014	-0.0172462	2010-08-12 03:45:00	-0.00858466	-0.028619
2010-08-08 09:20:06	0.00560217	2010-08-12 03:45:00	8.15149	0.0263324	2010-08-12 04:00:00	8.20054	-0.0172462	2010-08-12 04:00:00	-0.00858466	-0.0300405
2010-08-08 09:30:06	0.00419399	2010-08-12 04:00:00	8.15272	0.0256191	2010-08-12 04:15:00	8.20014	-0.0179542	2010-08-12 04:15:00	-0.00899346	-0.0314619
2010-08-08 09:40:06	0.00278582	2010-08-12 04:15:00	8.15231	0.0249059	2010-08-12 04:30:00	8.19973	-0.0179542	2010-08-12 04:30:00	-0.00817587	-0.0314619
2010-08-08 09:50:06	0.00137764	2010-08-12 04:30:00	8.15231	0.0241927	2010-08-12 04:45:00	8.20136	-0.0172462	2010-08-12 04:45:00	-0.00694949	-0.0314619
2010-08-08 10:00:06	-3.05335e-05	2010-08-12 04:45:00	8.15353	0.0241927	2010-08-12 05:00:00	8.20218	-0.0165381	2010-08-12 05:00:00	-0.00572311	-0.0321727
2010-08-08 10:10:06	-0.000734621	2010-08-12 05:00:00	8.15476	0.0249059	2010-08-12 05:15:00	8.203	-0.0165381	2010-08-12 05:15:00	-0.00490552	-0.0321727
2010-08-08 10:20:06	-0.0021428	2010-08-12 05:15:00	8.15517	0.0241927	2010-08-12 05:30:00	8.20504	-0.015122	2010-08-12 05:30:00	-0.00327035	-0.0314619
2010-08-08 10:30:06	-0.00284689	2010-08-12 05:30:00	8.1568	0.0249059	2010-08-12 05:45:00	8.20504	-0.015122	2010-08-12 05:45:00	-0.00327035	-0.0314619
2010-08-08 10:40:06	-0.00425506	2010-08-12 05:45:00	8.15721	0.0249059	2010-08-12 06:00:00	8.20504	-0.015122	2010-08-12 06:00:00	-0.00245276	-0.0314619
2010-08-08 10:50:06	-0.00425506	2010-08-12 06:00:00	8.15803	0.0249059	2010-08-12 06:15:00	8.20709	-0.0137059	2010-08-12 06:15:00	-0.000817587	-0.0300405
2010-08-08 11:00:06	-0.00495915	2010-08-12 06:15:00	8.15926	0.0256191	2010-08-12 06:30:00	8.20913	-0.0129978	2010-08-12 06:30:00	0.000408793	-0.028619
2010-08-08 11:10:06	-0.00495915	2010-08-12 06:30:00	8.16089	0.0270456	2010-08-12 06:45:00	8.20954	-0.0122898	2010-08-12 06:45:00	0.00122638	-0.0279083
2010-08-08 11:20:06	-0.00425506	2010-08-12 06:45:00	8.16171	0.0277588	2010-08-12 07:00:00	8.21158	-0.0108737	2010-08-12 07:00:00	0.00204397	-0.0264868
2010-08-08 11:30:06	-0.00355097	2010-08-12 07:00:00	8.16253	0.0291853	2010-08-12 07:15:00	8.21117	-0.0101656	2010-08-12 07:15:00	0.000408793	-0.0257761
2010-08-08 11:40:06	-0.00284689	2010-08-12 07:15:00	8.16253	0.0298985	2010-08-12 07:30:00	8.21117	-0.0101656	2010-08-12 07:30:00	0.00122638	-0.0250653
2010-08-08 11:50:06	-0.0021428	2010-08-12 07:30:00	8.16212	0.0306118	2010-08-12 07:45:00	8.20995	-0.0101656	2010-08-12 07:45:00	0.00122638	-0.0243546
2010-08-08 12:00:06	-0.00143871	2010-08-12 07:45:00	8.16212	0.0306118	2010-08-12 08:00:00	8.21076	-0.00874955	2010-08-12 08:00:00	0.000817587	-0.0236439
2010-08-08 12:10:06	-0.000734621	2010-08-12 08:00:00	8.16212	0.0320382	2010-08-12 08:15:00	8.21158	-0.00662539	2010-08-12 08:15:00	0.00204397	-0.0215117
2010-08-08 12:20:06	0.000673555	2010-08-12 08:15:00	8.16334	0.0341779	2010-08-12 08:30:00	8.21117	-0.00662539	2010-08-12 08:30:00	0.00163517	-0.0200902
2010-08-08 12:30:06	0.00208173	2010-08-12 08:30:00	8.16294	0.0348912	2010-08-12 08:45:00	8.21076	-0.00591734	2010-08-12 08:45:00	0.000817587	-0.0193795
2010-08-08 12:40:06	0.00348991	2010-08-12 08:45:00	8.16294	0.0356044	2010-08-12 09:00:00	8.21076	-0.00520929	2010-08-12 09:00:00	0.00204397	-0.0172473
2010-08-08 12:50:06	0.00560217	2010-08-12 09:00:00	8.16253	0.0370308	2010-08-12 09:15:00	8.21117	-0.00450124	2010-08-12 09:15:00	0.00122638	-0.0158258
2010-08-08 13:00:06	0.00771443	2010-08-12 09:15:00	8.16212	0.0384573	2010-08-12 09:30:00	8.21036	-0.00379319	2010-08-12 09:30:00	0.000408793	-0.0144044
2010-08-08 13:10:06	0.00912261	2010-08-12 09:30:00	8.16253	0.0398838	2010-08-12 09:45:00	8.21076	-0.00379319	2010-08-12 09:45:00	0.000817587	-0.0136936
2010-08-08 13:20:06	0.0112349	2010-08-12 09:45:00	8.1613	0.0398838	2010-08-12 10:00:00	8.20995	-0.00379319	2010-08-12 10:00:00	-0.000408793	-0.0129829
2010-08-08 13:30:06	0.011939	2010-08-12 10:00:00	8.15967	0.040597	2010-08-12 10:15:00	8.20913	-0.00379319	2010-08-12 10:15:00	-0.00122638	-0.0122722
2010-08-08 13:40:06	0.0140512	2010-08-12 10:15:00	8.16048	0.0420235	2010-08-12 10:30:00	8.2079	-0.00379319	2010-08-12 10:30:00	-0.00245276	-0.0115614
2010-08-08 13:50:06	0.0154594	2010-08-12 10:30:00	8.15926	0.0420235	2010-08-12 10:45:00	8.20668	-0.00379319	2010-08-12 10:45:00	-0.00408793	-0.0115614
2010-08-08 14:00:06	0.0175717	2010-08-12 10:45:00	8.15926	0.0427367	2010-08-12 11:00:00	8.20627	-0.00450124	2010-08-12 11:00:00	-0.00572311	-0.0122722
2010-08-08 14:10:06	0.0189798	2010-08-12 11:00:00	8.15844	0.0427367	2010-08-12 11:15:00	8.20627	-0.00450124	2010-08-12 11:15:00	-0.00572311	-0.0115614
2010-08-08 14:20:06	0.0217962	2010-08-12 11:15:00	8.15803	0.0434499	2010-08-12 11:30:00	8.20545	-0.00450124	2010-08-12 11:30:00	-0.00776708	-0.0122722
2010-08-08 14:30:06	0.0239085	2010-08-12 11:30:00	8.15721	0.0434499	2010-08-12 11:45:00	8.20504	-0.00450124	2010-08-12 11:45:00	-0.00858466	-0.0129829
2010-08-08 14:40:06	0.0267248	2010-08-12 11:45:00	8.15639	0.0434499	2010-08-12 12:00:00	8.20504	-0.00450124	2010-08-12 12:00:00	-0.00899346	-0.0129829
2010-08-08 14:50:06	0.0295412	2010-08-12 12:00:00	8.15599	0.0427367	2010-08-12 12:15:00	8.20341	-0.00520929	2010-08-12 12:15:00	-0.0102198	-0.0144044
2010-08-08 15:00:06	0.0330616	2010-08-12 12:15:00	8.15558	0.0427367	2010-08-12 12:30:00	8.20341	-0.00662539	2010-08-12 12:30:00	-0.0110374	-0.0144044
2010-08-08 15:10:06	0.035878	2010-08-12 12:30:00	8.15517	0.0427367	2010-08-12 12:45:00	8.20218	-0.00733344	2010-08-12 12:45:00	-0.0114462	-0.0151151
2010-08-08 15:20:06	0.0379902	2010-08-12 12:45:00	8.15353	0.0413102	2010-08-12 13:00:00	8.19932	-0.00874955	2010-08-12 13:00:00	-0.0122638	-0.0158258
2010-08-08 15:30:06	0.0386943	2010-08-12 13:00:00	8.1519	0.0398838	2010-08-12 13:15:00	8.20136	-0.00874955	2010-08-12 13:15:00	-0.0143078	-0.0172473
2010-08-08 15:40:06	0.0408066	2010-08-12 13:15:00	8.15231	0.0398838	2010-08-12 13:30:00	8.19891	-0.0108737	2010-08-12 13:30:00	-0.0155342	-0.0193795
2010-08-08 15:50:06	0.0436229	2010-08-12 13:30:00	8.15108	0.0384573	2010-08-12 13:45:00	8.19809	-0.0122898	2010-08-12 13:45:00	-0.0163517	-0.0208009
2010-08-08 15:50:26	0.044327	2010-08-12 13:45:00	8.14985	0.0363176	2010-08-12 14:00:00	8.19687	-0.0137059	2010-08-12 14:00:00	-0.0183957	-0.0236439
2010-08-08 16:00:06	0.0450311	2010-08-12 14:00:00	8.14863	0.0341779	2010-08-12 14:15:00	8.19482	-0.015122	2010-08-12 14:15:00	-0.0192133	-0.0250653
2010-08-08 16:10:06	0.0457352	2010-08-12 14:15:00	8.14781	0.0327515	2010-08-12 14:30:00	8.19441	-0.0172462	2010-08-12 14:30:00	-0.0200309	-0.0264868
2010-08-08 16:20:06	0.0485515	2010-08-12 14:30:00	8.14618	0.0306118	2010-08-12 14:45:00	8.1936	-0.0186623	2010-08-12 14:45:00	-0.0212573	-0.0293297
2010-08-08 16:30:06	0.0492556	2010-08-12 14:45:00	8.14454	0.0277588	2010-08-12 15:00:00	8.19278	-0.0200784	2010-08-12 15:00:00	-0.0216661	-0.0314619
2010-08-08 16:40:06	0.0513679	2010-08-12 15:00:00	8.14495	0.0270456	2010-08-12 15:15:00	8.19278	-0.0207864	2010-08-12 15:15:00	-0.0216661	-0.0328834
2010-08-08 16:50:06	0.0527761	2010-08-12 15:15:00	8.14495	0.0256191	2010-08-12 15:30:00	8.19155	-0.0222025	2010-08-12 15:30:00	-0.02371	-0.0350156
2010-08-08 17:00:06	0.0534802	2010-08-12 15:30:00	8.14372	0.0234794	2010-08-12 15:45:00	8.19073	-0.0243267	2010-08-12 15:45:00	-0.025754	-0.0378585
2010-08-08 17:10:06	0.0548883	2010-08-12 15:45:00	8.14209	0.0206265	2010-08-12 16:00:00	8.18869	-0.0257428	2010-08-12 16:00:00	-0.0249364	-0.03928
2010-08-08 17:20:06	0.0570006	2010-08-12 16:00:00	8.14209	0.0184868	2010-08-12 16:15:00	8.18869	-0.0271589	2010-08-12 16:15:00	-0.0249364	-0.0407015
2010-08-08 17:30:06	0.0570006	2010-08-12 16:15:00	8.14168	0.0177736	2010-08-12 16:30:00	8.18951	-0.0278669	2010-08-12 16:30:00	-0.025754	-0.0421229
2010-08-08 17:40:06	0.0577047	2010-08-12 16:30:00	8.14168	0.0163471	2010-08-12 16:45:00	8.18828	-0.028575	2010-08-12 16:45:00	-0.0269804	-0.0435444
2010-08-08 17:50:06	0.0577047	2010-08-12 16:45:00	8.14086	0.0149207	2010-08-12 17:00:00	8.18746	-0.0306991	2010-08-12 17:00:00	-0.027798	-0.0463873
2010-08-08 18:00:06	0.0562965	2010-08-12 17:00:00	8.13963	0.012781	2010-08-12 17:15:00	8.18746	-0.0314072	2010-08-12 17:15:00	-0.0282068	-0.0470981
2010-08-08 18:10:06	0.0562965	2010-08-12 17:15:00	8.13963	0.0113545	2010-08-12 17:30:00	8.18746	-0.0314072	2010-08-12 17:30:00	-0.0273892	-0.0478088
2010-08-08 18:20:06	0.0584088	2010-08-12 17:30:00	8.13882	0.0106413	2010-08-12 17:45:00	8.18787	-0.0314072	2010-08-12 17:45:00	-0.0265716	-0.0485195
2010-08-08 18:30:06	0.0570006	2010-08-12 17:45:00	8.14045	0.0106413	2010-08-12 18:00:00	8.1891	-0.0314072	2010-08-12 18:00:00	-0.0261628	-0.0485195
2010-08-08 18:40:06	0.0570006	2010-08-12 18:00:00	8.14045	0.00992803	2010-08-12 18:15:00	8.1891	-0.0306991	2010-08-12 18:15:00	-0.0249364	-0.0478088
2010-08-08 18:50:06	0.0555924	2010-08-12 18:15:00	8.14168	0.0106413	2010-08-12 18:30:00	8.19073	-0.0299911	2010-08-12 18:30:00	-0.0241188	-0.0485195
2010-08-08 19:00:06	0.0541842	2010-08-12 18:30:00	8.14331	0.0113545	2010-08-12 18:45:00	8.19237	-0.028575	2010-08-12 18:45:00	-0.0220748	-0.0470981
2010-08-08 19:10:06	0.0534802	2010-08-12 18:45:00	8.14372	0.0120677	2010-08-12 19:00:00	8.19319	-0.0278669	2010-08-12 19:00:00	-0.0212573	-0.0463873
2010-08-08 19:20:06	0.052072	2010-08-12 19:00:00	8.14577	0.012781	2010-08-12 19:15:00	8.19441	-0.0257428	2010-08-12 19:15:00	-0.0196221	-0.0449659
2010-08-08 19:30:06	0.0513679	2010-08-12 19:15:00	8.1474	0.0142074	2010-08-12 19:30:00	8.19605	-0.0243267	2010-08-12 19:30:00	-0.0179869	-0.0428337
2010-08-08 19:40:06	0.0506638	2010-08-12 19:30:00	8.14904	0.0156339	2010-08-12 19:45:00	8.19809	-0.0222025	2010-08-12 19:45:00	-0.0163517	-0.0414122
2010-08-08 19:50:06	0.0492556	2010-08-12 19:45:00	8.15026	0.0177736	2010-08-12 20:00:00	8.20014	-0.0200784	2010-08-12 20:00:00	-0.0130814	-0.0385693
2010-08-08 20:00:06	0.0478475	2010-08-12 20:00:00	8.15231	0.0199133	2010-08-12 20:15:00	8.20136	-0.0179542	2010-08-12 20:15:00	-0.0122638	-0.0371478
2010-08-08 20:10:06	0.0464393	2010-08-12 20:15:00	8.15435	0.022053	2010-08-12 20:30:00	8.203	-0.0165381	2010-08-12 20:30:00	-0.0102198	-0.0343049
2010-08-08 20:20:06	0.0450311	2010-08-12 20:30:00	8.15517	0.0241927	2010-08-12 20:45:00	8.20341	-0.015122	2010-08-12 20:45:00	-0.0102198	-0.0328834
2010-08-08 20:30:06	0.0436229	2010-08-12 20:45:00	8.15599	0.0256191	2010-08-12 21:00:00	8.20341	-0.0144139	2010-08-12 21:00:00	-0.00940225	-0.0314619
2010-08-08 20:40:06	0.0422147	2010-08-12 21:00:00	8.15558	0.0263324	2010-08-12 21:15:00	8.203	-0.0137059	2010-08-12 21:15:00	-0.00940225	-0.0300405
2010-08-08 20:50:06	0.0408066	2010-08-12 21:15:00	8.15476	0.0277588	2010-08-12 21:30:00	8.20218	-0.0137059	2010-08-12 21:30:00	-0.0106286	-0.0293297
2010-08-08 21:00:06	0.0386943	2010-08-12 21:30:00	8.15517	0.0277588	2010-08-12 21:45:00	8.203	-0.0129978	2010-08-12 21:45:00	-0.0110374	-0.0271975
2010-08-08 21:10:06	0.0372861	2010-08-12 21:45:00	8.15476	0.0298985	2010-08-12 22:00:00	8.203	-0.0122898	2010-08-12 22:00:00	-0.0102198	-0.0264868
2010-08-08 21:20:06	0.0351739	2010-08-12 22:00:00	8.15476	0.0306118	2010-08-12 22:15:00	8.20218	-0.0115817	2010-08-12 22:15:00	-0.00940225	-0.0250653
2010-08-08 21:30:06	0.0337657	2010-08-12 22:15:00	8.15517	0.0320382	2010-08-12 22:30:00	8.20341	-0.0108737	2010-08-12 22:30:00	-0.00899346	-0.0229331
2010-08-08 21:40:06	0.0323575	2010-08-12 22:30:00	8.15517	0.0334647	2010-08-12 22:45:00	8.20341	-0.0101656	2010-08-12 22:45:00	-0.00899346	-0.0222224
2010-08-08 21:50:06	0.0309493	2010-08-12 22:45:00	8.15558	0.0348912	2010-08-12 23:00:00	8.203	-0.0094576	2010-08-12 23:00:00	-0.00817587	-0.0200902
2010-08-08 22:00:06	0.0302453	2010-08-12 23:00:00	8.15517	0.0356044	2010-08-12 23:15:00	8.20341	-0.0080415	2010-08-12 23:15:00	-0.00899346	-0.0193795
2010-08-08 22:10:06	0.0295412	2010-08-12 23:15:00	8.1568	0.0370308	2010-08-12 23:30:00	8.20381	-0.0080415	2010-08-12 23:30:00	-0.00776708	-0.017958
2010-08-08 22:20:06	0.028133	2010-08-12 23:30:00	8.15517	0.0384573	2010-08-12 23:45:00	8.203	-0.0080415	2010-08-12 23:45:00	-0.00817587	-0.017958
2010-08-08 22:30:06	0.0267248	2010-08-12 23:45:00	8.15558	0.0384573	2010-08-13	8.20341	-0.00733344	2010-08-13	-0.00899346	-0.0172473
2010-08-08 22:40:06	0.0260207	2010-08-13	8.15517	0.0391705	2010-08-13 00:15:00	8.20259	-0.00733344	2010-08-13 00:15:00	-0.00858466	-0.0165366
2010-08-08 22:50:06	0.0253166	2010-08-13 00:15:00	8.15476	0.0391705	2010-08-13 00:30:00	8.203	-0.00733344	2010-08-13 00:30:00	-0.00899346	-0.0165366
2010-08-08 23:00:06	0.0246125	2010-08-13 00:30:00	8.15517	0.0398838	2010-08-13 00:45:00	8.20259	-0.00662539	2010-08-13 00:45:00	-0.00899346	-0.0158258
2010-08-08 23:10:06	0.0246125	2010-08-13 00:45:00	8.15599	0.0398838	2010-08-13 01:00:00	8.203	-0.00662539	2010-08-13 01:00:00	-0.00858466	-0.0158258
2010-08-08 23:20:06	0.0246125	2010-08-13 01:00:00	8.15517	0.0398838	2010-08-13 01:15:00	8.20341	-0.00662539	2010-08-13 01:15:00	-0.00899346	-0.0158258
2010-08-08 23:30:06	0.0239085	2010-08-13 01:15:00	8.15558	0.0398838	2010-08-13 01:30:00	8.20259	-0.00733344	2010-08-13 01:30:00	-0.00899346	-0.0165366
2010-08-08 23:40:06	0.0232044	2010-08-13 01:30:00	8.15558	0.0391705	2010-08-13 01:45:00	8.20136	-0.00874955	2010-08-13 01:45:00	-0.00981104	-0.017958
2010-08-08 23:50:06	0.0232044	2010-08-13 01:45:00	8.15435	0.0384573	2010-08-13 02:00:00	8.20218	-0.00874955	2010-08-13 02:00:00	-0.00981104	-0.017958
2010-08-09 00:00:06	0.0232044	2010-08-13 02:00:00	8.15476	0.0384573	2010-08-13 02:15:00	8.20259	-0.00874955	2010-08-13 02:15:00	-0.0102198	-0.0186688
2010-08-09 00:10:06	0.0232044	2010-08-13 02:15:00	8.15558	0.0377441	2010-08-13 02:30:00	8.20218	-0.00874955	2010-08-13 02:30:00	-0.00899346	-0.0193795
2010-08-09 00:20:06	0.0225003	2010-08-13 02:30:00	8.15476	0.0377441	2010-08-13 02:45:00	8.20177	-0.0094576	2010-08-13 02:45:00	-0.00940225	-0.0208009
2010-08-09 00:30:06	0.0232044	2010-08-13 02:45:00	8.15435	0.0363176	2010-08-13 03:00:00	8.20054	-0.0108737	2010-08-13 03:00:00	-0.0102198	-0.0215117
2010-08-09 00:40:06	0.0232044	2010-08-13 03:00:00	8.15476	0.0348912	2010-08-13 03:15:00	8.20177	-0.0108737	2010-08-13 03:15:00	-0.00940225	-0.0229331
2010-08-09 00:50:06	0.0232044	2010-08-13 03:15:00	8.15476	0.0348912	2010-08-13 03:30:00	8.20136	-0.0115817	2010-08-13 03:30:00	-0.00940225	-0.0229331
2010-08-09 01:00:06	0.0239085	2010-08-13 03:30:00	8.15394	0.0334647	2010-08-13 03:45:00	8.20095	-0.0122898	2010-08-13 03:45:00	-0.00940225	-0.0243546
2010-08-09 01:10:06	0.0246125	2010-08-13 03:45:00	8.15435	0.0320382	2010-08-13 04:00:00	8.20136	-0.0129978	2010-08-13 04:00:00	-0.0106286	-0.0257761
2010-08-09 01:20:06	0.0253166	2010-08-13 04:00:00	8.15353	0.031325	2010-08-13 04:15:00	8.20259	-0.0137059	2010-08-13 04:15:00	-0.0102198	-0.0271975
2010-08-09 01:30:06	0.0253166	2010-08-13 04:15:00	8.15394	0.0298985	2010-08-13 04:30:00	8.20177	-0.0137059	2010-08-13 04:30:00	-0.00899346	-0.0271975
2010-08-09 01:40:06	0.0260207	2010-08-13 04:30:00	8.15476	0.0291853	2010-08-13 04:45:00	8.203	-0.0137059	2010-08-13 04:45:00	-0.00817587	-0.0279083
2010-08-09 01:50:06	0.0267248	2010-08-13 04:45:00	8.15599	0.0284721	2010-08-13 05:00:00	8.20341	-0.0129978	2010-08-13 05:00:00	-0.00776708	-0.0279083
2010-08-09 02:00:06	0.0274289	2010-08-13 05:00:00	8.15721	0.0284721	2010-08-13 05:15:00	8.20381	-0.0129978	2010-08-13 05:15:00	-0.00531432	-0.0271975
2010-08-09 02:10:06	0.0288371	2010-08-13 05:15:00	8.15803	0.0284721	2010-08-13 05:30:00	8.20504	-0.0122898	2010-08-13 05:30:00	-0.00490552	-0.028619
2010-08-09 02:20:06	0.0295412	2010-08-13 05:30:00	8.15885	0.0291853	2010-08-13 05:45:00	8.20627	-0.0122898	2010-08-13 05:45:00	-0.00449673	-0.028619
2010-08-09 02:30:06	0.0302453	2010-08-13 05:45:00	8.15926	0.0284721	2010-08-13 06:00:00	8.20627	-0.0122898	2010-08-13 06:00:00	-0.00367914	-0.0293297
2010-08-09 02:40:06	0.0309493	2010-08-13 06:00:00	8.15926	0.0284721	2010-08-13 06:15:00	8.20668	-0.0122898	2010-08-13 06:15:00	-0.00327035	-0.0293297
2010-08-09 02:50:06	0.0316534	2010-08-13 06:15:00	8.15967	0.0277588	2010-08-13 06:30:00	8.20872	-0.0115817	2010-08-13 06:30:00	-0.00286155	-0.028619
2010-08-09 03:00:06	0.0316534	2010-08-13 06:30:00	8.16048	0.0284721	2010-08-13 06:45:00	8.20872	-0.0115817	2010-08-13 06:45:00	-0.00367914	-0.028619
2010-08-09 03:10:06	0.0330616	2010-08-13 06:45:00	8.16089	0.0284721	2010-08-13 07:00:00	8.20913	-0.0108737	2010-08-13 07:00:00	-0.00245276	-0.028619
2010-08-09 03:20:06	0.0337657	2010-08-13 07:00:00	8.16089	0.0284721	2010-08-13 07:15:00	8.20913	-0.0108737	2010-08-13 07:15:00	-0.00286155	-0.028619
2010-08-09 03:30:06	0.0344698	2010-08-13 07:15:00	8.1613	0.0284721	2010-08-13 07:30:00	8.20995	-0.0101656	2010-08-13 07:30:00	-0.00367914	-0.0279083
2010-08-09 03:40:06	0.0344698	2010-08-13 07:30:00	8.16212	0.0291853	2010-08-13 07:45:00	8.20831	-0.0108737	2010-08-13 07:45:00	-0.00449673	-0.0279083
2010-08-09 03:50:06	0.035878	2010-08-13 07:45:00	8.1613	0.0291853	2010-08-13 08:00:00	8.20668	-0.0115817	2010-08-13 08:00:00	-0.00531432	-0.0279083
2010-08-09 04:00:06	0.036582	2010-08-13 08:00:00	8.15885	0.0284721	2010-08-13 08:15:00	8.20709	-0.0115817	2010-08-13 08:15:00	-0.0065407	-0.0279083
2010-08-09 04:10:06	0.036582	2010-08-13 08:15:00	8.15885	0.0284721	2010-08-13 08:30:00	8.20709	-0.0101656	2010-08-13 08:30:00	-0.00572311	-0.0264868
2010-08-09 04:20:06	0.0372861	2010-08-13 08:30:00	8.15885	0.0291853	2010-08-13 08:45:00	8.2079	-0.00874955	2010-08-13 08:45:00	-0.00449673	-0.0250653
2010-08-09 04:30:06	0.0372861	2010-08-13 08:45:00	8.15885	0.0306118	2010-08-13 09:00:00	8.20872	-0.0080415	2010-08-13 09:00:00	-0.00449673	-0.0243546
2010-08-09 04:40:06	0.0379902	2010-08-13 09:00:00	8.15926	0.0320382	2010-08-13 09:15:00	8.2079	-0.0080415	2010-08-13 09:15:00	-0.00490552	-0.0243546
2010-08-09 04:50:06	0.0379902	2010-08-13 09:15:00	8.15967	0.0327515	2010-08-13 09:30:00	8.20872	-0.00733344	2010-08-13 09:30:00	-0.00449673	-0.0229331
2010-08-09 05:00:06	0.0379902	2010-08-13 09:30:00	8.15967	0.0334647	2010-08-13 09:45:00	8.2079	-0.00733344	2010-08-13 09:45:00	-0.00490552	-0.0222224
2010-08-09 05:10:06	0.0372861	2010-08-13 09:45:00	8.15926	0.0341779	2010-08-13 10:00:00	8.20872	-0.00662539	2010-08-13 10:00:00	-0.00490552	-0.0215117
2010-08-09 05:20:06	0.0372861	2010-08-13 10:00:00	8.15967	0.0348912	2010-08-13 10:15:00	8.20668	-0.00662539	2010-08-13 10:15:00	-0.00572311	-0.0200902
2010-08-09 05:30:06	0.0372861	2010-08-13 10:15:00	8.15844	0.0356044	2010-08-13 10:30:00	8.20709	-0.00591734	2010-08-13 10:30:00	-0.0065407	-0.0200902
2010-08-09 05:40:06	0.036582	2010-08-13 10:30:00	8.15926	0.0363176	2010-08-13 10:45:00	8.20504	-0.00733344	2010-08-13 10:45:00	-0.00817587	-0.0200902
2010-08-09 05:50:06	0.035878	2010-08-13 10:45:00	8.15721	0.0356044	2010-08-13 11:00:00	8.20504	-0.0080415	2010-08-13 11:00:00	-0.00858466	-0.0193795
2010-08-09 06:00:06	0.0344698	2010-08-13 11:00:00	8.15639	0.0363176	2010-08-13 11:15:00	8.20381	-0.00733344	2010-08-13 11:15:00	-0.00940225	-0.0193795
2010-08-09 06:10:06	0.0330616	2010-08-13 11:15:00	8.15517	0.0356044	2010-08-13 11:30:00	8.203	-0.0080415	2010-08-13 11:30:00	-0.0122638	-0.0215117
2010-08-09 06:20:06	0.0316534	2010-08-13 11:30:00	8.15435	0.0356044	2010-08-13 11:45:00	8.20136	-0.0101656	2010-08-13 11:45:00	-0.0122638	-0.0200902
2010-08-09 06:30:06	0.0302453	2010-08-13 11:45:00	8.15394	0.0356044	2010-08-13 12:00:00	8.20095	-0.0101656	2010-08-13 12:00:00	-0.0122638	-0.0200902
2010-08-09 06:40:06	0.0295412	2010-08-13 12:00:00	8.15394	0.0363176	2010-08-13 12:15:00	8.20095	-0.0094576	2010-08-13 12:15:00	-0.0134902	-0.0200902
2010-08-09 06:50:06	0.0274289	2010-08-13 12:15:00	8.15272	0.0356044	2010-08-13 12:30:00	8.1985	-0.0101656	2010-08-13 12:30:00	-0.0151254	-0.0215117
2010-08-09 07:00:06	0.0260207	2010-08-13 12:30:00	8.1519	0.0348912	2010-08-13 12:45:00	8.19809	-0.0115817	2010-08-13 12:45:00	-0.0167605	-0.0222224
2010-08-09 07:10:06	0.0246125	2010-08-13 12:45:00	8.15067	0.0341779	2010-08-13 13:00:00	8.19768	-0.0122898	2010-08-13 13:00:00	-0.0159429	-0.0215117
2010-08-09 07:20:06	0.0225003	2010-08-13 13:00:00	8.15067	0.0341779	2010-08-13 13:15:00	8.19687	-0.0129978	2010-08-13 13:15:00	-0.0179869	-0.0229331
2010-08-09 07:30:06	0.0210921	2010-08-13 13:15:00	8.14945	0.0327515	2010-08-13 13:30:00	8.19564	-0.0137059	2010-08-13 13:30:00	-0.0188045	-0.0236439
2010-08-09 07:40:06	0.0189798	2010-08-13 13:30:00	8.14781	0.0320382	2010-08-13 13:45:00	8.194	-0.015122	2010-08-13 13:45:00	-0.0200309	-0.0250653
2010-08-09 07:50:06	0.0182758	2010-08-13 13:45:00	8.14618	0.0306118	2010-08-13 14:00:00	8.19237	-0.0172462	2010-08-13 14:00:00	-0.0220748	-0.0271975
2010-08-09 07:58:26	0.0161635	2010-08-13 14:00:00	8.14577	0.0298985	2010-08-13 14:15:00	8.19114	-0.0193703	2010-08-13 14:15:00	-0.0241188	-0.0293297
2010-08-09 08:00:06	0.0161635	2010-08-13 14:15:00	8.14372	0.0270456	2010-08-13 14:30:00	8.18992	-0.0207864	2010-08-13 14:30:00	-0.0249364	-0.0321727
2010-08-09 08:10:06	0.0140512	2010-08-13 14:30:00	8.1425	0.0256191	2010-08-13 14:45:00	8.1891	-0.0222025	2010-08-13 14:45:00	-0.0261628	-0.0328834
2010-08-09 08:20:06	0.0126431	2010-08-13 14:45:00	8.14168	0.0241927	2010-08-13 15:00:00	8.18869	-0.0229106	2010-08-13 15:00:00	-0.0273892	-0.0350156
2010-08-09 08:30:06	0.0112349	2010-08-13 15:00:00	8.14045	0.022053	2010-08-13 15:15:00	8.18705	-0.0250347	2010-08-13 15:15:00	-0.0290243	-0.0371478
2010-08-09 08:40:06	0.00912261	2010-08-13 15:15:00	8.13923	0.0199133	2010-08-13 15:30:00	8.18624	-0.0257428	2010-08-13 15:30:00	-0.0282068	-0.0378585
2010-08-09 08:50:06	0.00701035	2010-08-13 15:30:00	8.14045	0.0199133	2010-08-13 15:45:00	8.18624	-0.0271589	2010-08-13 15:45:00	-0.0294331	-0.0399907
2010-08-09 09:00:06	0.00560217	2010-08-13 15:45:00	8.13882	0.0177736	2010-08-13 16:00:00	8.18624	-0.0271589	2010-08-13 16:00:00	-0.0302507	-0.0414122
2010-08-09 09:10:06	0.00419399	2010-08-13 16:00:00	8.14004	0.0170604	2010-08-13 16:15:00	8.18624	-0.0278669	2010-08-13 16:15:00	-0.0294331	-0.0421229
2010-08-09 09:20:06	0.00278582	2010-08-13 16:15:00	8.14004	0.0163471	2010-08-13 16:30:00	8.18583	-0.028575	2010-08-13 16:30:00	-0.0302507	-0.0442551
2010-08-09 09:30:06	0.000673555	2010-08-13 16:30:00	8.14004	0.0156339	2010-08-13 16:45:00	8.18542	-0.029283	2010-08-13 16:45:00	-0.0318859	-0.0449659
2010-08-09 09:40:06	-0.000734621	2010-08-13 16:45:00	8.138	0.0134942	2010-08-13 17:00:00	8.18501	-0.0306991	2010-08-13 17:00:00	-0.0310683	-0.0463873
2010-08-09 09:50:06	-0.0021428	2010-08-13 17:00:00	8.13841	0.0120677	2010-08-13 17:15:00	8.18501	-0.0314072	2010-08-13 17:15:00	-0.0318859	-0.0478088
2010-08-09 10:00:06	-0.00355097	2010-08-13 17:15:00	8.13718	0.0113545	2010-08-13 17:30:00	8.18542	-0.0321152	2010-08-13 17:30:00	-0.0318859	-0.0485195
2010-08-09 10:10:06	-0.00495915	2010-08-13 17:30:00	8.138	0.0106413	2010-08-13 17:45:00	8.18624	-0.0321152	2010-08-13 17:45:00	-0.0306595	-0.0485195
2010-08-09 10:20:06	-0.00636733	2010-08-13 17:45:00	8.13923	0.00992803	2010-08-13 18:00:00	8.18665	-0.0314072	2010-08-13 18:00:00	-0.0286155	-0.0485195
2010-08-09 10:30:06	-0.0077755	2010-08-13 18:00:00	8.13923	0.00992803	2010-08-13 18:15:00	8.18828	-0.0306991	2010-08-13 18:15:00	-0.0286155	-0.0485195
2010-08-09 10:40:06	-0.00918368	2010-08-13 18:15:00	8.14127	0.0106413	2010-08-13 18:30:00	8.18869	-0.029283	2010-08-13 18:30:00	-0.0273892	-0.0485195
2010-08-09 10:50:06	-0.00988777	2010-08-13 18:30:00	8.14168	0.0106413	2010-08-13 18:45:00	8.18992	-0.028575	2010-08-13 18:45:00	-0.0269804	-0.0478088
2010-08-09 11:00:06	-0.0105919	2010-08-13 18:45:00	8.1429	0.0113545	2010-08-13 19:00:00	8.19155	-0.0278669	2010-08-13 19:00:00	-0.0253452	-0.0470981
2010-08-09 11:07:26	-0.012	2010-08-13 19:00:00	8.14372	0.0120677	2010-08-13 19:15:00	8.19237	-0.0271589	2010-08-13 19:15:00	-0.02371	-0.0463873
2010-08-09 11:10:06	-0.0112959	2010-08-13 19:15:00	8.14495	0.012781	2010-08-13 19:30:00	8.19278	-0.0257428	2010-08-13 19:30:00	-0.0224836	-0.0442551
2010-08-09 11:20:06	-0.0112959	2010-08-13 19:30:00	8.14618	0.0134942	2010-08-13 19:45:00	8.19523	-0.0236186	2010-08-13 19:45:00	-0.0204397	-0.0428337
2010-08-09 11:30:06	-0.012	2010-08-13 19:45:00	8.14822	0.0156339	2010-08-13 20:00:00	8.19687	-0.0222025	2010-08-13 20:00:00	-0.0196221	-0.0421229
2010-08-09 11:40:06	-0.0127041	2010-08-13 20:00:00	8.14904	0.0170604	2010-08-13 20:15:00	8.19727	-0.0214945	2010-08-13 20:15:00	-0.0188045	-0.0407015
2010-08-09 11:50:06	-0.0127041	2010-08-13 20:15:00	8.14904	0.0177736	2010-08-13 20:30:00	8.19727	-0.0214945	2010-08-13 20:30:00	-0.0183957	-0.0399907
2010-08-09 12:00:06	-0.012	2010-08-13 20:30:00	8.14904	0.0177736	2010-08-13 20:45:00	8.19809	-0.0200784	2010-08-13 20:45:00	-0.0171693	-0.0378585
2010-08-09 12:10:06	-0.012	2010-08-13 20:45:00	8.14945	0.0199133	2010-08-13 21:00:00	8.19973	-0.0186623	2010-08-13 21:00:00	-0.0163517	-0.0364371
2010-08-09 12:20:06	-0.012	2010-08-13 21:00:00	8.1519	0.0213397	2010-08-13 21:15:00	8.19973	-0.0179542	2010-08-13 21:15:00	-0.0171693	-0.0357263
2010-08-09 12:30:06	-0.012	2010-08-13 21:15:00	8.15149	0.022053	2010-08-13 21:30:00	8.19891	-0.0179542	2010-08-13 21:30:00	-0.0167605	-0.0350156
2010-08-09 12:40:06	-0.0112959	2010-08-13 21:30:00	8.15067	0.022053	2010-08-13 21:45:00	8.1985	-0.0172462	2010-08-13 21:45:00	-0.0159429	-0.0335941
2010-08-09 12:50:06	-0.0105919	2010-08-13 21:45:00	8.15067	0.0234794	2010-08-13 22:00:00	8.19973	-0.01583	2010-08-13 22:00:00	-0.0151254	-0.0314619
2010-08-09 13:00:06	-0.00988777	2010-08-13 22:00:00	8.15108	0.0249059	2010-08-13 22:15:00	8.20054	-0.0144139	2010-08-13 22:15:00	-0.0134902	-0.0293297
2010-08-09 13:10:06	-0.00988777	2010-08-13 22:15:00	8.15312	0.0270456	2010-08-13 22:30:00	8.20136	-0.0137059	2010-08-13 22:30:00	-0.0134902	-0.028619
2010-08-09 13:20:06	-0.00847959	2010-08-13 22:30:00	8.15312	0.0284721	2010-08-13 22:45:00	8.20095	-0.0129978	2010-08-13 22:45:00	-0.0130814	-0.0264868
2010-08-09 13:30:06	-0.00636733	2010-08-13 22:45:00	8.15353	0.0291853	2010-08-13 23:00:00	8.20177	-0.0115817	2010-08-13 23:00:00	-0.0122638	-0.0250653
2010-08-09 13:40:06	-0.00566324	2010-08-13 23:00:00	8.15394	0.031325	2010-08-13 23:15:00	8.20259	-0.0101656	2010-08-13 23:15:00	-0.0110374	-0.0236439
2010-08-09 13:50:06	-0.00425506	2010-08-13 23:15:00	8.15517	0.0334647	2010-08-13 23:30:00	8.20259	-0.0094576	2010-08-13 23:30:00	-0.0106286	-0.0222224
2010-08-09 14:00:06	-0.0021428	2010-08-13 23:30:00	8.15476	0.0341779	2010-08-13 23:45:00	8.20218	-0.0094576	2010-08-13 23:45:00	-0.0126726	-0.0222224
2010-08-09 14:10:06	-0.00143871	2010-08-13 23:45:00	8.15476	0.0341779	2010-08-14	8.20136	-0.0101656	2010-08-14	-0.0126726	-0.0215117
2010-08-09 14:20:06	0.000673555	2010-08-14	8.15353	0.0341779	2010-08-14 00:15:00	8.20054	-0.0101656	2010-08-14 00:15:00	-0.0126726	-0.0208009
2010-08-09 14:30:06	0.00208173	2010-08-14 00:15:00	8.15312	0.0348912	2010-08-14 00:30:00	8.20095	-0.0094576	2010-08-14 00:30:00	-0.011855	-0.0200902
2010-08-09 14:40:06	0.00419399	2010-08-14 00:30:00	8.15353	0.0348912	2010-08-14 00:45:00	8.19932	-0.0101656	2010-08-14 00:45:00	-0.0134902	-0.0200902
2010-08-09 14:50:06	0.00630626	2010-08-14 00:45:00	8.15149	0.0348912	2010-08-14 01:00:00	8.20014	-0.0101656	2010-08-14 01:00:00	-0.0134902	-0.0200902
2010-08-09 15:00:06	0.00912261	2010-08-14 01:00:00	8.15108	0.0348912	2010-08-14 01:15:00	8.1985	-0.0108737	2010-08-14 01:15:00	-0.013899	-0.0200902
2010-08-09 15:10:06	0.0105308	2010-08-14 01:15:00	8.15067	0.0348912	2010-08-14 01:30:00	8.19768	-0.0108737	2010-08-14 01:30:00	-0.0147166	-0.0200902
2010-08-09 15:20:06	0.0133471	2010-08-14 01:30:00	8.15108	0.0348912	2010-08-14 01:45:00	8.19809	-0.0108737	2010-08-14 01:45:00	-0.0143078	-0.0200902
2010-08-09 15:30:06	0.0147553	2010-08-14 01:45:00	8.15149	0.0348912	2010-08-14 02:00:00	8.19809	-0.0108737	2010-08-14 02:00:00	-0.013899	-0.0200902
2010-08-09 15:33:46	0.0161635	2010-08-14 02:00:00	8.15149	0.0348912	2010-08-14 02:15:00	8.19809	-0.0108737	2010-08-14 02:15:00	-0.0134902	-0.0200902
2010-08-09 15:40:06	0.0168676	2010-08-14 02:15:00	8.15108	0.0348912	2010-08-14 02:30:00	8.19891	-0.0108737	2010-08-14 02:30:00	-0.0130814	-0.0200902
2010-08-09 15:50:06	0.0189798	2010-08-14 02:30:00	8.15231	0.0348912	2010-08-14 02:45:00	8.19891	-0.0101656	2010-08-14 02:45:00	-0.011855	-0.0200902
2010-08-09 16:00:06	0.0210921	2010-08-14 02:45:00	8.15312	0.0348912	2010-08-14 03:00:00	8.19932	-0.0101656	2010-08-14 03:00:00	-0.0122638	-0.0200902
2010-08-09 16:10:06	0.0239085	2010-08-14 03:00:00	8.15231	0.0348912	2010-08-14 03:15:00	8.1985	-0.0108737	2010-08-14 03:15:00	-0.0126726	-0.0215117
2010-08-09 16:20:06	0.0246125	2010-08-14 03:15:00	8.15231	0.0334647	2010-08-14 03:30:00	8.20054	-0.0108737	2010-08-14 03:30:00	-0.011855	-0.0208009
2010-08-09 16:30:06	0.0260207	2010-08-14 03:30:00	8.1519	0.0334647	2010-08-14 03:45:00	8.20014	-0.0108737	2010-08-14 03:45:00	-0.0106286	-0.0215117
2010-08-09 16:40:06	0.0288371	2010-08-14 03:45:00	8.15353	0.0327515	2010-08-14 04:00:00	8.20218	-0.0108737	2010-08-14 04:00:00	-0.00940225	-0.0215117
2010-08-09 16:50:06	0.0295412	2010-08-14 04:00:00	8.15476	0.0327515	2010-08-14 04:15:00	8.20259	-0.0108737	2010-08-14 04:15:00	-0.00817587	-0.0215117
2010-08-09 17:00:06	0.0309493	2010-08-14 04:15:00	8.15476	0.0327515	2010-08-14 04:30:00	8.20341	-0.0108737	2010-08-14 04:30:00	-0.00817587	-0.0222224
2010-08-09 17:10:06	0.0330616	2010-08-14 04:30:00	8.15558	0.0327515	2010-08-14 04:45:00	8.20381	-0.0108737	2010-08-14 04:45:00	-0.00735828	-0.0229331
2010-08-09 17:20:06	0.0351739	2010-08-14 04:45:00	8.15639	0.0320382	2010-08-14 05:00:00	8.20463	-0.0108737	2010-08-14 05:00:00	-0.00694949	-0.0229331
2010-08-09 17:30:06	0.036582	2010-08-14 05:00:00	8.15599	0.031325	2010-08-14 05:15:00	8.20586	-0.0101656	2010-08-14 05:15:00	-0.00531432	-0.0229331
2010-08-09 17:40:06	0.0372861	2010-08-14 05:15:00	8.15721	0.0320382	2010-08-14 05:30:00	8.20709	-0.0094576	2010-08-14 05:30:00	-0.00449673	-0.0229331
2010-08-09 17:50:06	0.0386943	2010-08-14 05:30:00	8.15926	0.0320382	2010-08-14 05:45:00	8.20831	-0.00874955	2010-08-14 05:45:00	-0.00286155	-0.0229331
2010-08-09 18:00:06	0.0393984	2010-08-14 05:45:00	8.16007	0.0327515	2010-08-14 06:00:00	8.20872	-0.00874955	2010-08-14 06:00:00	-0.00245276	-0.0229331
2010-08-09 18:10:06	0.0408066	2010-08-14 06:00:00	8.16048	0.0320382	2010-08-14 06:15:00	8.20954	-0.0080415	2010-08-14 06:15:00	-0.00245276	-0.0236439
2010-08-09 18:20:06	0.0408066	2010-08-14 06:15:00	8.16089	0.0327515	2010-08-14 06:30:00	8.21158	-0.00662539	2010-08-14 06:30:00	-0.00122638	-0.0229331
2010-08-09 18:30:06	0.0415107	2010-08-14 06:30:00	8.16294	0.0334647	2010-08-14 06:45:00	8.21199	-0.00591734	2010-08-14 06:45:00	-0.000408793	-0.0229331
2010-08-09 18:40:06	0.0422147	2010-08-14 06:45:00	8.16294	0.0341779	2010-08-14 07:00:00	8.21322	-0.00591734	2010-08-14 07:00:00	0	-0.0222224
2010-08-09 18:50:06	0.0415107	2010-08-14 07:00:00	8.16416	0.0341779	2010-08-14 07:15:00	8.21363	-0.00520929	2010-08-14 07:15:00	0.000408793	-0.0222224
2010-08-09 19:00:06	0.0415107	2010-08-14 07:15:00	8.16539	0.0341779	2010-08-14 07:30:00	8.21363	-0.00379319	2010-08-14 07:30:00	0.000817587	-0.0215117
2010-08-09 19:10:06	0.0408066	2010-08-14 07:30:00	8.16539	0.0348912	2010-08-14 07:45:00	8.21403	-0.00379319	2010-08-14 07:45:00	0.00163517	-0.0215117
2010-08-09 19:20:06	0.0408066	2010-08-14 07:45:00	8.16621	0.0356044	2010-08-14 08:00:00	8.21444	-0.00308514	2010-08-14 08:00:00	0.000408793	-0.0215117
2010-08-09 19:30:06	0.0401025	2010-08-14 08:00:00	8.1658	0.0356044	2010-08-14 08:15:00	8.21485	-0.00237709	2010-08-14 08:15:00	0.000408793	-0.0208009
2010-08-09 19:40:06	0.0393984	2010-08-14 08:15:00	8.16621	0.0363176	2010-08-14 08:30:00	8.21608	-0.000960991	2010-08-14 08:30:00	0.000817587	-0.0200902
2010-08-09 19:50:06	0.0386943	2010-08-14 08:30:00	8.16784	0.0370308	2010-08-14 08:45:00	8.2169	-0.000252941	2010-08-14 08:45:00	0.00327035	-0.0186688
2010-08-09 20:00:06	0.0379902	2010-08-14 08:45:00	8.16907	0.0391705	2010-08-14 09:00:00	8.21649	0.00045511	2010-08-14 09:00:00	0.00327035	-0.017958
2010-08-09 20:10:06	0.0372861	2010-08-14 09:00:00	8.16866	0.0398838	2010-08-14 09:15:00	8.21812	0.00116316	2010-08-14 09:15:00	0.00531432	-0.0165366
2010-08-09 20:20:06	0.035878	2010-08-14 09:15:00	8.16948	0.040597	2010-08-14 09:30:00	8.21771	0.00187121	2010-08-14 09:30:00	0.00408793	-0.0158258
2010-08-09 20:30:06	0.0344698	2010-08-14 09:30:00	8.16948	0.0413102	2010-08-14 09:45:00	8.21771	0.00257926	2010-08-14 09:45:00	0.00572311	-0.0144044
2010-08-09 20:40:06	0.0330616	2010-08-14 09:45:00	8.17029	0.0420235	2010-08-14 10:00:00	8.21894	0.00328731	2010-08-14 10:00:00	0.00449673	-0.0136936
2010-08-09 20:50:06	0.0316534	2010-08-14 10:00:00	8.17111	0.0441632	2010-08-14 10:15:00	8.21853	0.00399536	2010-08-14 10:15:00	0.00531432	-0.0136936
2010-08-09 21:00:06	0.0302453	2010-08-14 10:15:00	8.16989	0.0441632	2010-08-14 10:30:00	8.21812	0.00399536	2010-08-14 10:30:00	0.00367914	-0.0129829
2010-08-09 21:10:06	0.028133	2010-08-14 10:30:00	8.17029	0.0441632	2010-08-14 10:45:00	8.21935	0.00470341	2010-08-14 10:45:00	0.00327035	-0.0122722
2010-08-09 21:20:06	0.0274289	2010-08-14 10:45:00	8.16989	0.0448764	2010-08-14 11:00:00	8.21853	0.00470341	2010-08-14 11:00:00	0.00327035	-0.0115614
2010-08-09 21:30:06	0.0260207	2010-08-14 11:00:00	8.16907	0.0448764	2010-08-14 11:15:00	8.2169	0.00399536	2010-08-14 11:15:00	0.00204397	-0.0115614
2010-08-09 21:40:06	0.0239085	2010-08-14 11:15:00	8.16866	0.0441632	2010-08-14 11:30:00	8.21649	0.00399536	2010-08-14 11:30:00	0	-0.0129829
2010-08-09 21:50:06	0.0225003	2010-08-14 11:30:00	8.16866	0.0441632	2010-08-14 11:45:00	8.21485	0.00328731	2010-08-14 11:45:00	-0.000408793	-0.0122722
2010-08-09 22:00:06	0.0210921	2010-08-14 11:45:00	8.16661	0.0441632	2010-08-14 12:00:00	8.21608	0.00328731	2010-08-14 12:00:00	-0.000408793	-0.0115614
2010-08-09 22:10:06	0.020388	2010-08-14 12:00:00	8.16866	0.0448764	2010-08-14 12:15:00	8.2169	0.00470341	2010-08-14 12:15:00	0.000408793	-0.0108507
2010-08-09 22:20:06	0.0189798	2010-08-14 12:15:00	8.16989	0.0463029	2010-08-14 12:30:00	8.21731	0.00470341	2010-08-14 12:30:00	-0.000817587	-0.0115614
2010-08-09 22:30:06	0.0189798	2010-08-14 12:30:00	8.16825	0.0463029	2010-08-14 12:45:00	8.21485	0.00399536	2010-08-14 12:45:00	-0.00122638	-0.0108507
2010-08-09 22:40:06	0.0182758	2010-08-14 12:45:00	8.16825	0.0463029	2010-08-14 13:00:00	8.21526	0.00399536	2010-08-14 13:00:00	-0.00122638	-0.0108507
2010-08-09 22:50:06	0.0175717	2010-08-14 13:00:00	8.16784	0.0463029	2010-08-14 13:15:00	8.21363	0.00328731	2010-08-14 13:15:00	-0.00122638	-0.01014
2010-08-09 23:00:06	0.0161635	2010-08-14 13:15:00	8.1658	0.0455896	2010-08-14 13:30:00	8.21485	0.00399536	2010-08-14 13:30:00	-0.000408793	-0.01014
2010-08-09 23:10:06	0.0154594	2010-08-14 13:30:00	8.16743	0.0470161	2010-08-14 13:45:00	8.21526	0.00470341	2010-08-14 13:45:00	-0.00122638	-0.00942923
2010-08-09 23:20:06	0.0147553	2010-08-14 13:45:00	8.16825	0.0470161	2010-08-14 14:00:00	8.21649	0.00470341	2010-08-14 14:00:00	-0.00122638	-0.0108507
2010-08-09 23:30:06	0.0140512	2010-08-14 14:00:00	8.16702	0.0463029	2010-08-14 14:15:00	8.21403	0.00399536	2010-08-14 14:15:00	-0.000817587	-0.0115614
2010-08-09 23:40:06	0.0140512	2010-08-14 14:15:00	8.16702	0.0463029	2010-08-14 14:30:00	8.21322	0.00328731	2010-08-14 14:30:00	-0.00204397	-0.0115614
2010-08-09 23:50:06	0.0126431	2010-08-14 14:30:00	8.16661	0.0455896	2010-08-14 14:45:00	8.21526	0.00328731	2010-08-14 14:45:00	-0.00245276	-0.0122722
2010-08-10 00:00:06	0.0126431	2010-08-14 14:45:00	8.16661	0.0455896	2010-08-14 15:00:00	8.21403	0.00257926	2010-08-14 15:00:00	-0.00245276	-0.0122722
2010-08-10 00:10:06	0.0126431	2010-08-14 15:00:00	8.16661	0.0455896	2010-08-14 15:15:00	8.21363	0.00257926	2010-08-14 15:15:00	-0.00245276	-0.0129829
2010-08-10 00:20:06	0.011939	2010-08-14 15:15:00	8.16702	0.0448764	2010-08-14 15:30:00	8.21444	0.00328731	2010-08-14 15:30:00	-0.00245276	-0.0136936
2010-08-10 00:30:06	0.011939	2010-08-14 15:30:00	8.16702	0.0441632	2010-08-14 15:45:00	8.21363	0.00187121	2010-08-14 15:45:00	-0.00245276	-0.0144044
2010-08-10 00:40:06	0.0126431	2010-08-14 15:45:00	8.1658	0.0441632	2010-08-14 16:00:00	8.21322	0.00116316	2010-08-14 16:00:00	-0.00367914	-0.0158258
2010-08-10 00:50:06	0.0126431	2010-08-14 16:00:00	8.16621	0.0441632	2010-08-14 16:15:00	8.21281	0.00045511	2010-08-14 16:15:00	-0.00327035	-0.0158258
2010-08-10 01:00:06	0.0126431	2010-08-14 16:15:00	8.16498	0.0427367	2010-08-14 16:30:00	8.21281	-0.000252941	2010-08-14 16:30:00	-0.00327035	-0.0165366
2010-08-10 01:10:06	0.0133471	2010-08-14 16:30:00	8.16457	0.0420235	2010-08-14 16:45:00	8.21322	-0.000252941	2010-08-14 16:45:00	-0.00367914	-0.0172473
2010-08-10 01:20:06	0.0140512	2010-08-14 16:45:00	8.16539	0.040597	2010-08-14 17:00:00	8.21322	-0.000960991	2010-08-14 17:00:00	-0.00327035	-0.0186688
2010-08-10 01:30:06	0.0154594	2010-08-14 17:00:00	8.1658	0.040597	2010-08-14 17:15:00	8.21281	-0.000960991	2010-08-14 17:15:00	-0.00327035	-0.0193795
2010-08-10 01:40:06	0.0154594	2010-08-14 17:15:00	8.16498	0.0398838	2010-08-14 17:30:00	8.21322	-0.00166904	2010-08-14 17:30:00	-0.00245276	-0.0200902
2010-08-10 01:50:06	0.0168676	2010-08-14 17:30:00	8.1658	0.0398838	2010-08-14 17:45:00	8.21322	-0.000960991	2010-08-14 17:45:00	-0.00163517	-0.0200902
2010-08-10 02:00:06	0.0175717	2010-08-14 17:45:00	8.16661	0.0398838	2010-08-14 18:00:00	8.21322	-0.00166904	2010-08-14 18:00:00	-0.00163517	-0.0208009
2010-08-10 02:10:06	0.0189798	2010-08-14 18:00:00	8.16539	0.0391705	2010-08-14 18:15:00	8.21485	-0.000252941	2010-08-14 18:15:00	-0.000408793	-0.0193795
2010-08-10 02:20:06	0.0189798	2010-08-14 18:15:00	8.16784	0.0398838	2010-08-14 18:30:00	8.21731	0.00116316	2010-08-14 18:30:00	0.00122638	-0.0186688
2010-08-10 02:30:06	0.0210921	2010-08-14 18:30:00	8.16948	0.040597	2010-08-14 18:45:00	8.21771	0.00187121	2010-08-14 18:45:00	0.00245276	-0.017958
2010-08-10 02:40:06	0.0217962	2010-08-14 18:45:00	8.16989	0.040597	2010-08-14 19:00:00	8.21812	0.00187121	2010-08-14 19:00:00	0.00286155	-0.0186688
2010-08-10 02:50:06	0.0232044	2010-08-14 19:00:00	8.1707	0.040597	2010-08-14 19:15:00	8.21894	0.00257926	2010-08-14 19:15:00	0.00286155	-0.017958
2010-08-10 03:00:06	0.0239085	2010-08-14 19:15:00	8.17152	0.0413102	2010-08-14 19:30:00	8.22058	0.00328731	2010-08-14 19:30:00	0.00408793	-0.017958
2010-08-10 03:10:06	0.0253166	2010-08-14 19:30:00	8.17193	0.0420235	2010-08-14 19:45:00	8.22098	0.00399536	2010-08-14 19:45:00	0.00572311	-0.0165366
2010-08-10 03:20:06	0.0267248	2010-08-14 19:45:00	8.17316	0.0427367	2010-08-14 20:00:00	8.22221	0.00470341	2010-08-14 20:00:00	0.00735828	-0.0151151
2010-08-10 03:30:06	0.0274289	2010-08-14 20:00:00	8.17438	0.0441632	2010-08-14 20:15:00	8.22262	0.00541146	2010-08-14 20:15:00	0.00817587	-0.0144044
2010-08-10 03:40:06	0.0288371	2010-08-14 20:15:00	8.1752	0.0441632	2010-08-14 20:30:00	8.22303	0.00682756	2010-08-14 20:30:00	0.00899346	-0.0136936
2010-08-10 03:50:06	0.0302453	2010-08-14 20:30:00	8.17643	0.0448764	2010-08-14 20:45:00	8.22425	0.00753561	2010-08-14 20:45:00	0.00940225	-0.0129829
2010-08-10 04:00:06	0.0309493	2010-08-14 20:45:00	8.17602	0.0448764	2010-08-14 21:00:00	8.22466	0.00824366	2010-08-14 21:00:00	0.0106286	-0.0108507
2010-08-10 04:10:06	0.0316534	2010-08-14 21:00:00	8.17643	0.0463029	2010-08-14 21:15:00	8.22507	0.00895171	2010-08-14 21:15:00	0.0110374	-0.01014
2010-08-10 04:20:06	0.0323575	2010-08-14 21:15:00	8.17643	0.0470161	2010-08-14 21:30:00	8.22507	0.00965976	2010-08-14 21:30:00	0.0102198	-0.01014
2010-08-10 04:30:06	0.0330616	2010-08-14 21:30:00	8.17724	0.0477293	2010-08-14 21:45:00	8.22548	0.0103678	2010-08-14 21:45:00	0.00981104	-0.00871849
2010-08-10 04:40:06	0.0337657	2010-08-14 21:45:00	8.17765	0.0491558	2010-08-14 22:00:00	8.22548	0.0110759	2010-08-14 22:00:00	0.0106286	-0.00800776
2010-08-10 04:50:06	0.0344698	2010-08-14 22:00:00	8.17765	0.049869	2010-08-14 22:15:00	8.22589	0.0117839	2010-08-14 22:15:00	0.0110374	-0.0065863
2010-08-10 05:00:06	0.0351739	2010-08-14 22:15:00	8.17806	0.0505823	2010-08-14 22:30:00	8.22548	0.012492	2010-08-14 22:30:00	0.0114462	-0.00516483
2010-08-10 05:10:06	0.0351739	2010-08-14 22:30:00	8.17683	0.0520087	2010-08-14 22:45:00	8.22548	0.0132	2010-08-14 22:45:00	0.0114462	-0.0044541
2010-08-10 05:20:06	0.0351739	2010-08-14 22:45:00	8.17765	0.052722	2010-08-14 23:00:00	8.2263	0.0139081	2010-08-14 23:00:00	0.0110374	-0.00374336
2010-08-10 05:30:06	0.0351739	2010-08-14 23:00:00	8.17765	0.0534352	2010-08-14 23:15:00	8.22589	0.0146161	2010-08-14 23:15:00	0.0110374	-0.00303263
2010-08-10 05:40:06	0.0351739	2010-08-14 23:15:00	8.17806	0.0541484	2010-08-14 23:30:00	8.22425	0.0132	2010-08-14 23:30:00	0.00981104	-0.00303263
2010-08-10 05:50:06	0.0351739	2010-08-14 23:30:00	8.17602	0.0541484	2010-08-14 23:45:00	8.22425	0.0139081	2010-08-14 23:45:00	0.00981104	-0.00161117
2010-08-10 06:00:06	0.0351739	2010-08-14 23:45:00	8.17683	0.0548616	2010-08-15	8.22425	0.0139081	2010-08-15	0.00940225	-0.00161117
2010-08-10 06:10:06	0.0344698	2010-08-15	8.17602	0.0548616	2010-08-15 00:15:00	8.22425	0.0146161	2010-08-15 00:15:00	0.00899346	-0.000900434
2010-08-10 06:20:06	0.0344698	2010-08-15 00:15:00	8.17602	0.0548616	2010-08-15 00:30:00	8.22385	0.0146161	2010-08-15 00:30:00	0.00899346	-0.000189701
2010-08-10 06:30:06	0.0344698	2010-08-15 00:30:00	8.17602	0.0562881	2010-08-15 00:45:00	8.22466	0.0153242	2010-08-15 00:45:00	0.00817587	0.000521031
2010-08-10 06:40:06	0.0337657	2010-08-15 00:45:00	8.17561	0.0562881	2010-08-15 01:00:00	8.22385	0.0146161	2010-08-15 01:00:00	0.00981104	0.00123176
2010-08-10 06:50:06	0.0330616	2010-08-15 01:00:00	8.1752	0.0570013	2010-08-15 01:15:00	8.22303	0.0146161	2010-08-15 01:15:00	0.00899346	0.0019425
2010-08-10 07:00:06	0.0323575	2010-08-15 01:15:00	8.1752	0.0570013	2010-08-15 01:30:00	8.22385	0.0146161	2010-08-15 01:30:00	0.00981104	0.0019425
2010-08-10 07:10:06	0.0309493	2010-08-15 01:30:00	8.1752	0.0577146	2010-08-15 01:45:00	8.22425	0.0153242	2010-08-15 01:45:00	0.0102198	0.00265323
2010-08-10 07:20:06	0.0302453	2010-08-15 01:45:00	8.17561	0.0584278	2010-08-15 02:00:00	8.22425	0.0160322	2010-08-15 02:00:00	0.0106286	0.00336396
2010-08-10 07:30:06	0.0288371	2010-08-15 02:00:00	8.17561	0.0584278	2010-08-15 02:15:00	8.22466	0.0160322	2010-08-15 02:15:00	0.0102198	0.00336396
2010-08-10 07:40:06	0.0274289	2010-08-15 02:15:00	8.17561	0.059141	2010-08-15 02:30:00	8.22507	0.0167403	2010-08-15 02:30:00	0.0110374	0.00407469
2010-08-10 07:50:06	0.0260207	2010-08-15 02:30:00	8.17643	0.059141	2010-08-15 02:45:00	8.22507	0.0167403	2010-08-15 02:45:00	0.0110374	0.00407469
2010-08-10 08:00:06	0.0246125	2010-08-15 02:45:00	8.17643	0.059141	2010-08-15 03:00:00	8.22589	0.0167403	2010-08-15 03:00:00	0.011855	0.00407469
2010-08-10 08:10:06	0.0225003	2010-08-15 03:00:00	8.17806	0.0598543	2010-08-15 03:15:00	8.22671	0.0174483	2010-08-15 03:15:00	0.0114462	0.00407469
2010-08-10 08:20:06	0.0217962	2010-08-15 03:15:00	8.17806	0.0605675	2010-08-15 03:30:00	8.22548	0.0167403	2010-08-15 03:30:00	0.0114462	0.00336396
2010-08-10 08:30:06	0.020388	2010-08-15 03:30:00	8.17765	0.059141	2010-08-15 03:45:00	8.22589	0.0167403	2010-08-15 03:45:00	0.0126726	0.00336396
2010-08-10 08:40:06	0.0189798	2010-08-15 03:45:00	8.17806	0.059141	2010-08-15 04:00:00	8.22671	0.0167403	2010-08-15 04:00:00	0.0134902	0.00336396
2010-08-10 08:50:06	0.0168676	2010-08-15 04:00:00	8.17724	0.0584278	2010-08-15 04:15:00	8.2263	0.0160322	2010-08-15 04:15:00	0.011855	0.0019425
2010-08-10 09:00:06	0.0168676	2010-08-15 04:15:00	8.17806	0.0584278	2010-08-15 04:30:00	8.22589	0.0153242	2010-08-15 04:30:00	0.0122638	0.0019425
2010-08-10 09:10:06	0.0154594	2010-08-15 04:30:00	8.17765	0.0577146	2010-08-15 04:45:00	8.2263	0.0160322	2010-08-15 04:45:00	0.013899	0.0019425
2010-08-10 09:20:06	0.0133471	2010-08-15 04:45:00	8.17847	0.0577146	2010-08-15 05:00:00	8.22752	0.0167403	2010-08-15 05:00:00	0.0147166	0.0019425
2010-08-10 09:30:06	0.011939	2010-08-15 05:00:00	8.1797	0.0584278	2010-08-15 05:15:00	8.22875	0.0167403	2010-08-15 05:15:00	0.0159429	0.00265323
2010-08-10 09:40:06	0.0105308	2010-08-15 05:15:00	8.18092	0.0584278	2010-08-15 05:30:00	8.22916	0.0174483	2010-08-15 05:30:00	0.0175781	0.00265323
2010-08-10 09:50:06	0.00841852	2010-08-15 05:30:00	8.18174	0.0584278	2010-08-15 05:45:00	8.2308	0.0181564	2010-08-15 05:45:00	0.0179869	0.00265323
2010-08-10 10:00:06	0.00841852	2010-08-15 05:45:00	8.18174	0.059141	2010-08-15 06:00:00	8.2312	0.0188644	2010-08-15 06:00:00	0.0179869	0.00265323
2010-08-10 10:10:06	0.00701035	2010-08-15 06:00:00	8.18338	0.059141	2010-08-15 06:15:00	8.23161	0.0188644	2010-08-15 06:15:00	0.0179869	0.0019425
2010-08-10 10:20:06	0.00419399	2010-08-15 06:15:00	8.18378	0.0584278	2010-08-15 06:30:00	8.23202	0.0188644	2010-08-15 06:30:00	0.0175781	0.00123176
2010-08-10 10:30:06	0.00278582	2010-08-15 06:30:00	8.18338	0.0584278	2010-08-15 06:45:00	8.23202	0.0188644	2010-08-15 06:45:00	0.0171693	0.000521031
2010-08-10 10:40:06	-3.05335e-05	2010-08-15 06:45:00	8.18378	0.059141	2010-08-15 07:00:00	8.23284	0.0195725	2010-08-15 07:00:00	0.0175781	0.00123176
2010-08-10 10:50:06	-0.000734621	2010-08-15 07:00:00	8.18542	0.059141	2010-08-15 07:15:00	8.23284	0.0195725	2010-08-15 07:15:00	0.0179869	0.000521031
2010-08-10 11:00:06	-0.0021428	2010-08-15 07:15:00	8.18542	0.0584278	2010-08-15 07:30:00	8.23243	0.0188644	2010-08-15 07:30:00	0.0175781	-0.000189701
2010-08-10 11:10:06	-0.00284689	2010-08-15 07:30:00	8.18419	0.0577146	2010-08-15 07:45:00	8.23243	0.0181564	2010-08-15 07:45:00	0.0163517	-0.000900434
2010-08-10 11:20:06	-0.00425506	2010-08-15 07:45:00	8.18297	0.0570013	2010-08-15 08:00:00	8.2312	0.0174483	2010-08-15 08:00:00	0.0171693	-0.00161117
2010-08-10 11:30:06	-0.00425506	2010-08-15 08:00:00	8.18215	0.0562881	2010-08-15 08:15:00	8.23243	0.0174483	2010-08-15 08:15:00	0.0171693	-0.00161117
2010-08-10 11:40:06	-0.00425506	2010-08-15 08:15:00	8.18297	0.0562881	2010-08-15 08:30:00	8.23284	0.0188644	2010-08-15 08:30:00	0.0179869	-0.000189701
2010-08-10 11:50:06	-0.00495915	2010-08-15 08:30:00	8.1846	0.0570013	2010-08-15 08:45:00	8.23366	0.0195725	2010-08-15 08:45:00	0.0192133	-0.000900434
2010-08-10 12:00:06	-0.00495915	2010-08-15 08:45:00	8.18542	0.0577146	2010-08-15 09:00:00	8.23488	0.0202805	2010-08-15 09:00:00	0.0200309	0.000521031
2010-08-10 12:10:06	-0.00495915	2010-08-15 09:00:00	8.18583	0.0584278	2010-08-15 09:15:00	8.2357	0.0216966	2010-08-15 09:15:00	0.0216661	0.0019425
2010-08-10 12:20:06	-0.00495915	2010-08-15 09:15:00	8.18746	0.059141	2010-08-15 09:30:00	8.23652	0.0224047	2010-08-15 09:30:00	0.0216661	0.0019425
2010-08-10 12:30:06	-0.00495915	2010-08-15 09:30:00	8.18828	0.0605675	2010-08-15 09:45:00	8.23611	0.0231127	2010-08-15 09:45:00	0.0212573	0.0019425
2010-08-10 12:40:06	-0.00425506	2010-08-15 09:45:00	8.18787	0.0605675	2010-08-15 10:00:00	8.2357	0.0216966	2010-08-15 10:00:00	0.0200309	0.00123176
2010-08-10 12:50:06	-0.00425506	2010-08-15 10:00:00	8.18746	0.0605675	2010-08-15 10:15:00	8.23447	0.0216966	2010-08-15 10:15:00	0.0179869	-0.000189701
2010-08-10 13:00:06	-0.00355097	2010-08-15 10:15:00	8.1846	0.0598543	2010-08-15 10:30:00	8.23366	0.0209886	2010-08-15 10:30:00	0.0179869	-0.000900434
2010-08-10 13:10:06	-0.0021428	2010-08-15 10:30:00	8.18501	0.0584278	2010-08-15 10:45:00	8.23366	0.0216966	2010-08-15 10:45:00	0.0159429	-0.000900434
2010-08-10 13:20:06	-0.00143871	2010-08-15 10:45:00	8.18583	0.059141	2010-08-15 11:00:00	8.23325	0.0202805	2010-08-15 11:00:00	0.0175781	-0.000189701
2010-08-10 13:30:06	-0.000734621	2010-08-15 11:00:00	8.1846	0.059141	2010-08-15 11:15:00	8.23366	0.0209886	2010-08-15 11:15:00	0.0151254	-0.00161117
2010-08-10 13:40:06	0.000673555	2010-08-15 11:15:00	8.1846	0.0584278	2010-08-15 11:30:00	8.23284	0.0202805	2010-08-15 11:30:00	0.0155342	-0.000900434
2010-08-10 13:50:06	0.00208173	2010-08-15 11:30:00	8.18378	0.059141	2010-08-15 11:45:00	8.23284	0.0202805	2010-08-15 11:45:00	0.0147166	-0.000900434
2010-08-10 14:00:06	0.00419399	2010-08-15 11:45:00	8.18419	0.059141	2010-08-15 12:00:00	8.22875	0.0181564	2010-08-15 12:00:00	0.0134902	-0.00161117
2010-08-10 14:10:06	0.00419399	2010-08-15 12:00:00	8.18215	0.0584278	2010-08-15 12:15:00	8.22957	0.0174483	2010-08-15 12:15:00	0.011855	-0.0023219
2010-08-10 14:20:06	0.00560217	2010-08-15 12:15:00	8.18133	0.0577146	2010-08-15 12:30:00	8.22834	0.0167403	2010-08-15 12:30:00	0.011855	-0.00161117
2010-08-10 14:30:06	0.00701035	2010-08-15 12:30:00	8.1801	0.0570013	2010-08-15 12:45:00	8.22793	0.0174483	2010-08-15 12:45:00	0.0106286	-0.00374336
2010-08-10 14:40:06	0.00841852	2010-08-15 12:45:00	8.1797	0.0562881	2010-08-15 13:00:00	8.22834	0.0167403	2010-08-15 13:00:00	0.0102198	-0.0023219
2010-08-10 14:50:06	0.0098267	2010-08-15 13:00:00	8.1801	0.0562881	2010-08-15 13:15:00	8.2263	0.0153242	2010-08-15 13:15:00	0.00981104	-0.0023219
2010-08-10 15:00:06	0.0126431	2010-08-15 13:15:00	8.17888	0.0562881	2010-08-15 13:30:00	8.22589	0.0160322	2010-08-15 13:30:00	0.00899346	-0.00303263
2010-08-10 15:10:06	0.0140512	2010-08-15 13:30:00	8.17765	0.0555749	2010-08-15 13:45:00	8.22466	0.0132	2010-08-15 13:45:00	0.00858466	-0.00374336
2010-08-10 15:20:06	0.0154594	2010-08-15 13:45:00	8.17602	0.0548616	2010-08-15 14:00:00	8.22425	0.0132	2010-08-15 14:00:00	0.0061319	-0.00587556
2010-08-10 15:30:06	0.0175717	2010-08-15 14:00:00	8.17561	0.0541484	2010-08-15 14:15:00	8.22221	0.0117839	2010-08-15 14:15:00	0.00449673	-0.00729703
2010-08-10 15:40:06	0.020388	2010-08-15 14:15:00	8.17479	0.052722	2010-08-15 14:30:00	8.22139	0.0103678	2010-08-15 14:30:00	0.00204397	-0.00800776
2010-08-10 15:50:06	0.0217962	2010-08-15 14:30:00	8.17275	0.0512955	2010-08-15 14:45:00	8.22017	0.00895171	2010-08-15 14:45:00	0.00204397	-0.00871849
2010-08-10 16:00:06	0.0260207	2010-08-15 14:45:00	8.17111	0.049869	2010-08-15 15:00:00	8.21935	0.00824366	2010-08-15 15:00:00	0.00163517	-0.00800776
2010-08-10 16:10:06	0.0260207	2010-08-15 15:00:00	8.1707	0.0491558	2010-08-15 15:15:00	8.22017	0.00895171	2010-08-15 15:15:00	0.000817587	-0.01014
2010-08-10 16:20:06	0.028133	2010-08-15 15:15:00	8.17152	0.0491558	2010-08-15 15:30:00	8.21812	0.00753561	2010-08-15 15:30:00	0.000817587	-0.01014
2010-08-10 16:30:06	0.0302453	2010-08-15 15:30:00	8.1707	0.0484426	2010-08-15 15:45:00	8.21771	0.00611951	2010-08-15 15:45:00	0.00122638	-0.01014
2010-08-10 16:40:06	0.0323575	2010-08-15 15:45:00	8.16989	0.0477293	2010-08-15 16:00:00	8.21771	0.00682756	2010-08-15 16:00:00	0.00122638	-0.01014
2010-08-10 16:50:06	0.0344698	2010-08-15 16:00:00	8.16989	0.0477293	2010-08-15 16:15:00	8.21812	0.00611951	2010-08-15 16:15:00	0	-0.0108507
2010-08-10 17:00:06	0.035878	2010-08-15 16:15:00	8.17029	0.0470161	2010-08-15 16:30:00	8.21649	0.00611951	2010-08-15 16:30:00	-0.000817587	-0.0129829
2010-08-10 17:10:06	0.0379902	2010-08-15 16:30:00	8.16866	0.0455896	2010-08-15 16:45:00	8.21526	0.00470341	2010-08-15 16:45:00	-0.00204397	-0.0136936
2010-08-10 17:20:06	0.0401025	2010-08-15 16:45:00	8.16866	0.0441632	2010-08-15 17:00:00	8.21485	0.00328731	2010-08-15 17:00:00	-0.00245276	-0.0144044
2010-08-10 17:30:06	0.0415107	2010-08-15 17:00:00	8.16743	0.0441632	2010-08-15 17:15:00	8.21363	0.00257926	2010-08-15 17:15:00	-0.00245276	-0.0158258
2010-08-10 17:40:06	0.0422147	2010-08-15 17:15:00	8.1658	0.0434499	2010-08-15 17:30:00	8.21363	0.00187121	2010-08-15 17:30:00	-0.00245276	-0.0165366
2010-08-10 17:48:36	0.044327	2010-08-15 17:30:00	8.1658	0.0420235	2010-08-15 17:45:00	8.21485	0.00187121	2010-08-15 17:45:00	-0.00245276	-0.0165366
2010-08-10 17:50:06	0.0436229	2010-08-15 17:45:00	8.16743	0.0420235	2010-08-15 18:00:00	8.21444	0.00187121	2010-08-15 18:00:00	-0.00204397	-0.0165366
2010-08-10 18:00:06	0.0457352	2010-08-15 18:00:00	8.16743	0.0420235	2010-08-15 18:15:00	8.21526	0.00187121	2010-08-15 18:15:00	-0.00163517	-0.0172473
2010-08-10 18:10:06	0.0457352	2010-08-15 18:15:00	8.16743	0.0420235	2010-08-15 18:30:00	8.21526	0.00257926	2010-08-15 18:30:00	-0.00122638	-0.0172473
2010-08-10 18:20:06	0.0471434	2010-08-15 18:30:00	8.16825	0.0420235	2010-08-15 18:45:00	8.21567	0.00187121	2010-08-15 18:45:00	0	-0.0165366
2010-08-10 18:30:06	0.0485515	2010-08-15 18:45:00	8.16743	0.0413102	2010-08-15 19:00:00	8.21771	0.00328731	2010-08-15 19:00:00	0.000408793	-0.0165366
2010-08-10 18:40:06	0.0485515	2010-08-15 19:00:00	8.16948	0.0427367	2010-08-15 19:15:00	8.21935	0.00470341	2010-08-15 19:15:00	0.00327035	-0.0151151
2010-08-10 18:50:06	0.0492556	2010-08-15 19:15:00	8.17193	0.0441632	2010-08-15 19:30:00	8.22017	0.00541146	2010-08-15 19:30:00	0.00408793	-0.0151151
2010-08-10 19:00:06	0.0499597	2010-08-15 19:30:00	8.17152	0.0441632	2010-08-15 19:45:00	8.22139	0.00611951	2010-08-15 19:45:00	0.00531432	-0.0144044
2010-08-10 19:10:06	0.0499597	2010-08-15 19:45:00	8.17397	0.0441632	2010-08-15 20:00:00	8.22303	0.00824366	2010-08-15 20:00:00	0.00694949	-0.0136936
2010-08-10 19:20:06	0.0499597	2010-08-15 20:00:00	8.17438	0.0455896	2010-08-15 20:15:00	8.22425	0.00895171	2010-08-15 20:15:00	0.00776708	-0.0122722
2010-08-10 19:30:06	0.0492556	2010-08-15 20:15:00	8.1752	0.0463029	2010-08-15 20:30:00	8.22425	0.00895171	2010-08-15 20:30:00	0.00776708	-0.0115614
2010-08-10 19:40:06	0.0492556	2010-08-15 20:30:00	8.17561	0.0470161	2010-08-15 20:45:00	8.22425	0.00965976	2010-08-15 20:45:00	0.00858466	-0.0115614
2010-08-10 19:50:06	0.0485515	2010-08-15 20:45:00	8.17643	0.0470161	2010-08-15 21:00:00	8.22466	0.0103678	2010-08-15 21:00:00	0.00858466	-0.0108507
2010-08-10 20:00:06	0.0471434	2010-08-15 21:00:00	8.17643	0.0477293	2010-08-15 21:15:00	8.22425	0.00965976	2010-08-15 21:15:00	0.00817587	-0.0108507
2010-08-10 20:10:06	0.0457352	2010-08-15 21:15:00	8.17602	0.0477293	2010-08-15 21:30:00	8.22425	0.00965976	2010-08-15 21:30:00	0.00776708	-0.0108507
2010-08-10 20:20:06	0.0450311	2010-08-15 21:30:00	8.17561	0.0477293	2010-08-15 21:45:00	8.22303	0.00895171	2010-08-15 21:45:00	0.00817587	-0.01014
2010-08-10 20:30:06	0.0436229	2010-08-15 21:45:00	8.17479	0.0470161	2010-08-15 22:00:00	8.22303	0.00965976	2010-08-15 22:00:00	0.00694949	-0.01014
2010-08-10 20:40:06	0.0422147	2010-08-15 22:00:00	8.1752	0.0477293	2010-08-15 22:15:00	8.22466	0.0110759	2010-08-15 22:15:00	0.00735828	-0.00871849
2010-08-10 20:50:06	0.0408066	2010-08-15 22:15:00	8.17602	0.0484426	2010-08-15 22:30:00	8.22548	0.0117839	2010-08-15 22:30:00	0.00899346	-0.00800776
2010-08-10 21:00:06	0.0393984	2010-08-15 22:30:00	8.17683	0.049869	2010-08-15 22:45:00	8.22507	0.012492	2010-08-15 22:45:00	0.00817587	-0.00729703
2010-08-10 21:10:06	0.0379902	2010-08-15 22:45:00	8.17765	0.0505823	2010-08-15 23:00:00	8.22507	0.012492	2010-08-15 23:00:00	0.00817587	-0.0065863
2010-08-10 21:20:06	0.036582	2010-08-15 23:00:00	8.17724	0.0512955	2010-08-15 23:15:00	8.22507	0.0132	2010-08-15 23:15:00	0.00899346	-0.00516483
2010-08-10 21:30:06	0.035878	2010-08-15 23:15:00	8.17806	0.0520087	2010-08-15 23:30:00	8.2263	0.0139081	2010-08-15 23:30:00	0.0102198	-0.00374336
2010-08-10 21:40:06	0.0344698	2010-08-15 23:30:00	8.17847	0.0534352	2010-08-15 23:45:00	8.22507	0.0139081	2010-08-15 23:45:00	0.0110374	-0.00303263
2010-08-10 21:50:06	0.0330616	2010-08-15 23:45:00	8.17806	0.0534352	2010-08-16	8.22589	0.0139081	2010-08-16	0.0110374	-0.00303263
2010-08-10 22:00:06	0.0323575	2010-08-16	8.17806	0.0534352	2010-08-16 00:15:00	8.22425	0.0139081	2010-08-16 00:15:00	0.00981104	-0.0023219
2010-08-10 22:10:06	0.0316534	2010-08-16 00:15:00	8.17602	0.0534352	2010-08-16 00:30:00	8.22385	0.0139081	2010-08-16 00:30:00	0.00981104	-0.0023219
2010-08-10 22:20:06	0.0309493	2010-08-16 00:30:00	8.17561	0.0534352	2010-08-16 00:45:00	8.22344	0.0139081	2010-08-16 00:45:00	0.0106286	-0.00161117
2010-08-10 22:30:06	0.0302453	2010-08-16 00:45:00	8.17561	0.0541484	2010-08-16 01:00:00	8.22385	0.0139081	2010-08-16 01:00:00	0.0122638	-0.000189701
2010-08-10 22:40:06	0.0288371	2010-08-16 01:00:00	8.17643	0.0541484	2010-08-16 01:15:00	8.22344	0.0146161	2010-08-16 01:15:00	0.0130814	0.00123176
2010-08-10 22:50:06	0.028133	2010-08-16 01:15:00	8.17602	0.0548616	2010-08-16 01:30:00	8.22507	0.0160322	2010-08-16 01:30:00	0.0126726	0.0019425
2010-08-10 23:00:06	0.0267248	2010-08-16 01:30:00	8.17683	0.0562881	2010-08-16 01:45:00	8.22507	0.0167403	2010-08-16 01:45:00	0.0134902	0.00265323
2010-08-10 23:10:06	0.0260207	2010-08-16 01:45:00	8.17724	0.0570013	2010-08-16 02:00:00	8.22466	0.0167403	2010-08-16 02:00:00	0.011855	0.00265323
2010-08-10 23:20:06	0.0246125	2010-08-16 02:00:00	8.17683	0.0570013	2010-08-16 02:15:00	8.22548	0.0174483	2010-08-16 02:15:00	0.0143078	0.00407469
2010-08-10 23:30:06	0.0239085	2010-08-16 02:15:00	8.17765	0.0577146	2010-08-16 02:30:00	8.22548	0.0174483	2010-08-16 02:30:00	0.0134902	0.00407469
2010-08-10 23:40:06	0.0232044	2010-08-16 02:30:00	8.17765	0.0577146	2010-08-16 02:45:00	8.22548	0.0181564	2010-08-16 02:45:00	0.0147166	0.00549616
2010-08-10 23:50:06	0.0217962	2010-08-16 02:45:00	8.17724	0.059141	2010-08-16 03:00:00	8.2263	0.0188644	2010-08-16 03:00:00	0.0151254	0.00549616
2010-08-11 00:00:06	0.0210921	2010-08-16 03:00:00	8.17765	0.059141	2010-08-16 03:15:00	8.2263	0.0195725	2010-08-16 03:15:00	0.0143078	0.00620689
2010-08-11 00:10:06	0.020388	2010-08-16 03:15:00	8.17847	0.0598543	2010-08-16 03:30:00	8.22712	0.0195725	2010-08-16 03:30:00	0.0155342	0.00620689
2010-08-11 00:20:06	0.020388	2010-08-16 03:30:00	8.17929	0.0605675	2010-08-16 03:45:00	8.22712	0.0195725	2010-08-16 03:45:00	0.0151254	0.00620689
2010-08-11 00:30:06	0.020388	2010-08-16 03:45:00	8.1801	0.0605675	2010-08-16 04:00:00	8.2263	0.0202805	2010-08-16 04:00:00	0.0155342	0.00620689
2010-08-11 00:40:06	0.020388	2010-08-16 04:00:00	8.1797	0.0612807	2010-08-16 04:15:00	8.22752	0.0209886	2010-08-16 04:15:00	0.0159429	0.00691762
2010-08-11 00:50:06	0.020388	2010-08-16 04:15:00	8.18051	0.0612807	2010-08-16 04:30:00	8.22712	0.0209886	2010-08-16 04:30:00	0.0159429	0.00691762
2010-08-11 01:00:06	0.020388	2010-08-16 04:30:00	8.18133	0.0612807	2010-08-16 04:45:00	8.22752	0.0202805	2010-08-16 04:45:00	0.0159429	0.00691762
2010-08-11 01:10:06	0.020388	2010-08-16 04:45:00	8.1801	0.0612807	2010-08-16 05:00:00	8.22916	0.0216966	2010-08-16 05:00:00	0.0179869	0.00833909
2010-08-11 01:20:06	0.0210921	2010-08-16 05:00:00	8.18215	0.0627072	2010-08-16 05:15:00	8.22998	0.0231127	2010-08-16 05:15:00	0.0204397	0.00976056
2010-08-11 01:30:06	0.0217962	2010-08-16 05:15:00	8.18419	0.0634204	2010-08-16 05:30:00	8.2308	0.0231127	2010-08-16 05:30:00	0.0212573	0.00976056
2010-08-11 01:40:06	0.0225003	2010-08-16 05:30:00	8.18378	0.0634204	2010-08-16 05:45:00	8.23284	0.0245288	2010-08-16 05:45:00	0.0224836	0.011182
2010-08-11 01:50:06	0.0225003	2010-08-16 05:45:00	8.18501	0.0641337	2010-08-16 06:00:00	8.23407	0.0245288	2010-08-16 06:00:00	0.02371	0.011182
2010-08-11 02:00:06	0.0232044	2010-08-16 06:00:00	8.18583	0.0648469	2010-08-16 06:15:00	8.23447	0.0252369	2010-08-16 06:15:00	0.0228924	0.0104713
2010-08-11 02:10:06	0.0232044	2010-08-16 06:15:00	8.18665	0.0648469	2010-08-16 06:30:00	8.23529	0.0252369	2010-08-16 06:30:00	0.0241188	0.011182
2010-08-11 02:20:06	0.0239085	2010-08-16 06:30:00	8.18746	0.0648469	2010-08-16 06:45:00	8.23734	0.026653	2010-08-16 06:45:00	0.0249364	0.0118928
2010-08-11 02:30:06	0.0239085	2010-08-16 06:45:00	8.18869	0.0662734	2010-08-16 07:00:00	8.23856	0.0280691	2010-08-16 07:00:00	0.0253452	0.0118928
2010-08-11 02:40:06	0.0246125	2010-08-16 07:00:00	8.19073	0.0669866	2010-08-16 07:15:00	8.23856	0.0280691	2010-08-16 07:15:00	0.025754	0.0126035
2010-08-11 02:50:06	0.0260207	2010-08-16 07:15:00	8.19032	0.0669866	2010-08-16 07:30:00	8.23897	0.0280691	2010-08-16 07:30:00	0.0253452	0.0118928
2010-08-11 03:00:06	0.028133	2010-08-16 07:30:00	8.19073	0.0669866	2010-08-16 07:45:00	8.23897	0.0280691	2010-08-16 07:45:00	0.025754	0.0118928
2010-08-11 03:10:06	0.0288371	2010-08-16 07:45:00	8.19073	0.0669866	2010-08-16 08:00:00	8.23856	0.0280691	2010-08-16 08:00:00	0.025754	0.011182
2010-08-11 03:20:06	0.0295412	2010-08-16 08:00:00	8.19155	0.0662734	2010-08-16 08:15:00	8.23897	0.0280691	2010-08-16 08:15:00	0.0261628	0.011182
2010-08-11 03:30:06	0.0309493	2010-08-16 08:15:00	8.19114	0.0669866	2010-08-16 08:30:00	8.24061	0.0294852	2010-08-16 08:30:00	0.025754	0.011182
2010-08-11 03:40:06	0.0323575	2010-08-16 08:30:00	8.19237	0.0669866	2010-08-16 08:45:00	8.24142	0.0301932	2010-08-16 08:45:00	0.0269804	0.0118928
2010-08-11 03:50:06	0.0337657	2010-08-16 08:45:00	8.19196	0.0676998	2010-08-16 09:00:00	8.24183	0.0309013	2010-08-16 09:00:00	0.0282068	0.0118928
2010-08-11 04:00:06	0.0344698	2010-08-16 09:00:00	8.194	0.0684131	2010-08-16 09:15:00	8.24306	0.0309013	2010-08-16 09:15:00	0.0286155	0.0118928
2010-08-11 04:10:06	0.036582	2010-08-16 09:15:00	8.19319	0.0684131	2010-08-16 09:30:00	8.24388	0.0316093	2010-08-16 09:30:00	0.0294331	0.0118928
2010-08-11 04:20:06	0.0379902	2010-08-16 09:30:00	8.1936	0.0684131	2010-08-16 09:45:00	8.24265	0.0316093	2010-08-16 09:45:00	0.0302507	0.0126035
2010-08-11 04:30:06	0.0386943	2010-08-16 09:45:00	8.19564	0.0691263	2010-08-16 10:00:00	8.24347	0.0316093	2010-08-16 10:00:00	0.0294331	0.0118928
2010-08-11 04:40:06	0.0393984	2010-08-16 10:00:00	8.1936	0.0684131	2010-08-16 10:15:00	8.24306	0.0309013	2010-08-16 10:15:00	0.0294331	0.011182
2010-08-11 04:50:06	0.0408066	2010-08-16 10:15:00	8.194	0.0684131	2010-08-16 10:30:00	8.24265	0.0301932	2010-08-16 10:30:00	0.0294331	0.0118928
2010-08-11 05:00:06	0.0415107	2010-08-16 10:30:00	8.19482	0.0676998	2010-08-16 10:45:00	8.24347	0.0309013	2010-08-16 10:45:00	0.0286155	0.011182
2010-08-11 05:10:06	0.0422147	2010-08-16 10:45:00	8.1936	0.0669866	2010-08-16 11:00:00	8.24061	0.0287771	2010-08-16 11:00:00	0.0265716	0.00976056
2010-08-11 05:20:06	0.0436229	2010-08-16 11:00:00	8.19278	0.0669866	2010-08-16 11:15:00	8.2402	0.0280691	2010-08-16 11:15:00	0.0265716	0.00976056
2010-08-11 05:30:06	0.0436229	2010-08-16 11:15:00	8.19237	0.0655601	2010-08-16 11:30:00	8.23938	0.0280691	2010-08-16 11:30:00	0.0261628	0.00976056
2010-08-11 05:40:06	0.044327	2010-08-16 11:30:00	8.19237	0.0655601	2010-08-16 11:45:00	8.23938	0.027361	2010-08-16 11:45:00	0.0253452	0.00904982
2010-08-11 05:50:06	0.0450311	2010-08-16 11:45:00	8.19155	0.0648469	2010-08-16 12:00:00	8.23815	0.0259449	2010-08-16 12:00:00	0.0241188	0.00833909
2010-08-11 06:00:06	0.044327	2010-08-16 12:00:00	8.18992	0.0641337	2010-08-16 12:15:00	8.23774	0.0259449	2010-08-16 12:15:00	0.02371	0.00762836
2010-08-11 06:10:06	0.044327	2010-08-16 12:15:00	8.18828	0.0634204	2010-08-16 12:30:00	8.23693	0.0245288	2010-08-16 12:30:00	0.0220748	0.00691762
2010-08-11 06:20:06	0.0436229	2010-08-16 12:30:00	8.18746	0.0627072	2010-08-16 12:45:00	8.23652	0.0245288	2010-08-16 12:45:00	0.0216661	0.00691762
2010-08-11 06:30:06	0.0429188	2010-08-16 12:45:00	8.18746	0.061994	2010-08-16 13:00:00	8.2357	0.0238208	2010-08-16 13:00:00	0.0204397	0.00620689
2010-08-11 06:40:06	0.0429188	2010-08-16 13:00:00	8.18746	0.061994	2010-08-16 13:15:00	8.23529	0.0231127	2010-08-16 13:15:00	0.0192133	0.00478543
2010-08-11 06:50:06	0.0429188	2010-08-16 13:15:00	8.18665	0.0612807	2010-08-16 13:30:00	8.23325	0.0216966	2010-08-16 13:30:00	0.0167605	0.00265323
2010-08-11 07:00:06	0.0429188	2010-08-16 13:30:00	8.18583	0.0605675	2010-08-16 13:45:00	8.23202	0.0209886	2010-08-16 13:45:00	0.0151254	0.00123176
2010-08-11 07:10:06	0.0415107	2010-08-16 13:45:00	8.18378	0.0584278	2010-08-16 14:00:00	8.22998	0.0195725	2010-08-16 14:00:00	0.0134902	-0.000189701
2010-08-11 07:20:06	0.0415107	2010-08-16 14:00:00	8.18256	0.0577146	2010-08-16 14:15:00	8.22998	0.0188644	2010-08-16 14:15:00	0.0134902	0.000521031
2010-08-11 07:30:06	0.0401025	2010-08-16 14:15:00	8.18174	0.0562881	2010-08-16 14:30:00	8.22793	0.0174483	2010-08-16 14:30:00	0.0122638	-0.000900434
2010-08-11 07:40:06	0.0386943	2010-08-16 14:30:00	8.18051	0.0555749	2010-08-16 14:45:00	8.22834	0.0174483	2010-08-16 14:45:00	0.0114462	-0.000900434
2010-08-11 07:50:06	0.0379902	2010-08-16 14:45:00	8.1801	0.0548616	2010-08-16 15:00:00	8.22834	0.0167403	2010-08-16 15:00:00	0.0114462	-0.00161117
2010-08-11 08:00:06	0.0372861	2010-08-16 15:00:00	8.17929	0.0548616	2010-08-16 15:15:00	8.22712	0.0160322	2010-08-16 15:15:00	0.0106286	-0.0023219
2010-08-11 08:10:06	0.035878	2010-08-16 15:15:00	8.17929	0.0548616	2010-08-16 15:30:00	8.22589	0.0153242	2010-08-16 15:30:00	0.0102198	-0.0023219
2010-08-11 08:20:06	0.0344698	2010-08-16 15:30:00	8.17806	0.0541484	2010-08-16 15:45:00	8.22589	0.0146161	2010-08-16 15:45:00	0.00858466	-0.00374336
2010-08-11 08:30:06	0.0330616	2010-08-16 15:45:00	8.17765	0.0534352	2010-08-16 16:00:00	8.22466	0.0139081	2010-08-16 16:00:00	0.00776708	-0.0044541
2010-08-11 08:40:06	0.0316534	2010-08-16 16:00:00	8.17724	0.052722	2010-08-16 16:15:00	8.22425	0.0139081	2010-08-16 16:15:00	0.00817587	-0.00374336
2010-08-11 08:50:06	0.0309493	2010-08-16 16:15:00	8.17724	0.052722	2010-08-16 16:30:00	8.22466	0.0139081	2010-08-16 16:30:00	0.00776708	-0.0044541
2010-08-11 09:00:06	0.0295412	2010-08-16 16:30:00	8.17683	0.0520087	2010-08-16 16:45:00	8.22466	0.012492	2010-08-16 16:45:00	0.00776708	-0.00516483
2010-08-11 09:10:06	0.0288371	2010-08-16 16:45:00	8.17561	0.0512955	2010-08-16 17:00:00	8.22303	0.0117839	2010-08-16 17:00:00	0.00572311	-0.00587556
2010-08-11 09:20:06	0.0274289	2010-08-16 17:00:00	8.17561	0.0505823	2010-08-16 17:15:00	8.22262	0.0117839	2010-08-16 17:15:00	0.0065407	-0.0065863
2010-08-11 09:30:06	0.0260207	2010-08-16 17:15:00	8.17479	0.049869	2010-08-16 17:30:00	8.22344	0.0117839	2010-08-16 17:30:00	0.0065407	-0.0065863
2010-08-11 09:40:06	0.0239085	2010-08-16 17:30:00	8.17561	0.0505823	2010-08-16 17:45:00	8.22344	0.012492	2010-08-16 17:45:00	0.00694949	-0.00587556
2010-08-11 09:50:06	0.0232044	2010-08-16 17:45:00	8.17602	0.0505823	2010-08-16 18:00:00	8.22466	0.0132	2010-08-16 18:00:00	0.00899346	-0.00516483
2010-08-11 10:00:06	0.0217962	2010-08-16 18:00:00	8.17683	0.0512955	2010-08-16 18:15:00	8.22548	0.0139081	2010-08-16 18:15:00	0.00899346	-0.00516483
2010-08-11 10:10:06	0.0196839	2010-08-16 18:15:00	8.17765	0.0512955	2010-08-16 18:30:00	8.22712	0.0146161	2010-08-16 18:30:00	0.0102198	-0.0044541
2010-08-11 10:20:06	0.0189798	2010-08-16 18:30:00	8.17888	0.052722	2010-08-16 18:45:00	8.22875	0.0160322	2010-08-16 18:45:00	0.0110374	-0.00374336
2010-08-11 10:30:06	0.0168676	2010-08-16 18:45:00	8.18133	0.0534352	2010-08-16 19:00:00	8.23039	0.0174483	2010-08-16 19:00:00	0.0126726	-0.00303263
2010-08-11 10:36:26	0.0161635	2010-08-16 19:00:00	8.18297	0.0548616	2010-08-16 19:15:00	8.2312	0.0188644	2010-08-16 19:15:00	0.0147166	-0.0023219
2010-08-11 10:40:06	0.0161635	2010-08-16 19:15:00	8.18378	0.0562881	2010-08-16 19:30:00	8.23366	0.0195725	2010-08-16 19:30:00	0.0167605	-0.000900434
2010-08-11 10:50:06	0.0147553	2010-08-16 19:30:00	8.18542	0.0570013	2010-08-16 19:45:00	8.23488	0.0216966	2010-08-16 19:45:00	0.0175781	0.000521031
2010-08-11 11:00:06	0.0133471	2010-08-16 19:45:00	8.18705	0.0584278	2010-08-16 20:00:00	8.23652	0.0231127	2010-08-16 20:00:00	0.0200309	0.00123176
2010-08-11 11:10:06	0.011939	2010-08-16 20:00:00	8.18869	0.0598543	2010-08-16 20:15:00	8.23815	0.0238208	2010-08-16 20:15:00	0.0208485	0.0019425
2010-08-11 11:20:06	0.0112349	2010-08-16 20:15:00	8.19032	0.0612807	2010-08-16 20:30:00	8.23815	0.0238208	2010-08-16 20:30:00	0.0224836	0.00265323
2010-08-11 11:30:06	0.0105308	2010-08-16 20:30:00	8.19114	0.061994	2010-08-16 20:45:00	8.23897	0.0245288	2010-08-16 20:45:00	0.0228924	0.00336396
2010-08-11 11:40:06	0.0098267	2010-08-16 20:45:00	8.19073	0.061994	2010-08-16 21:00:00	8.23897	0.0252369	2010-08-16 21:00:00	0.0249364	0.00407469
2010-08-11 11:50:06	0.0098267	2010-08-16 21:00:00	8.19196	0.0627072	2010-08-16 21:15:00	8.23938	0.0259449	2010-08-16 21:15:00	0.0249364	0.00478543
2010-08-11 12:00:06	0.00841852	2010-08-16 21:15:00	8.19155	0.0627072	2010-08-16 21:30:00	8.24061	0.026653	2010-08-16 21:30:00	0.0249364	0.00549616
2010-08-11 12:10:06	0.00701035	2010-08-16 21:30:00	8.19278	0.0634204	2010-08-16 21:45:00	8.24102	0.027361	2010-08-16 21:45:00	0.025754	0.00549616
2010-08-11 12:20:06	0.00630626	2010-08-16 21:45:00	8.19196	0.0641337	2010-08-16 22:00:00	8.2402	0.027361	2010-08-16 22:00:00	0.0253452	0.00549616
2010-08-11 12:30:06	0.00560217	2010-08-16 22:00:00	8.19237	0.0641337	2010-08-16 22:15:00	8.2402	0.027361	2010-08-16 22:15:00	0.0245276	0.00549616
2010-08-11 12:40:06	0.00560217	2010-08-16 22:15:00	8.19278	0.0641337	2010-08-16 22:30:00	8.24102	0.0280691	2010-08-16 22:30:00	0.0253452	0.00620689
2010-08-11 12:50:06	0.00630626	2010-08-16 22:30:00	8.19278	0.0655601	2010-08-16 22:45:00	8.24061	0.0280691	2010-08-16 22:45:00	0.0249364	0.00691762
2010-08-11 13:00:06	0.00630626	2010-08-16 22:45:00	8.19196	0.0655601	2010-08-16 23:00:00	8.24102	0.0280691	2010-08-16 23:00:00	0.02371	0.00691762
2010-08-11 13:10:06	0.00630626	2010-08-16 23:00:00	8.19319	0.0655601	2010-08-16 23:15:00	8.24061	0.0287771	2010-08-16 23:15:00	0.0249364	0.00833909
2010-08-11 13:20:06	0.00701035	2010-08-16 23:15:00	8.19278	0.0662734	2010-08-16 23:30:00	8.24142	0.0294852	2010-08-16 23:30:00	0.0249364	0.00833909
2010-08-11 13:30:06	0.00701035	2010-08-16 23:30:00	8.19278	0.0669866	2010-08-16 23:45:00	8.24102	0.0294852	2010-08-16 23:45:00	0.025754	0.00976056
2010-08-11 13:40:06	0.00771443	2010-08-16 23:45:00	8.19278	0.0669866	2010-08-17	8.24061	0.0294852	2010-08-17	0.0249364	0.00976056
2010-08-11 13:50:06	0.00771443	2010-08-17	8.19237	0.0676998	2010-08-17 00:15:00	8.2402	0.0294852	2010-08-17 00:15:00	0.0245276	0.00976056
2010-08-11 14:00:06	0.00841852	2010-08-17 00:15:00	8.19278	0.0676998	2010-08-17 00:30:00	8.23979	0.0287771	2010-08-17 00:30:00	0.02371	0.00976056
2010-08-11 14:10:06	0.00912261	2010-08-17 00:30:00	8.19196	0.0669866	2010-08-17 00:45:00	8.23774	0.0287771	2010-08-17 00:45:00	0.02371	0.0104713
2010-08-11 14:20:06	0.0105308	2010-08-17 00:45:00	8.19196	0.0669866	2010-08-17 01:00:00	8.23897	0.0287771	2010-08-17 01:00:00	0.0228924	0.00976056
2010-08-11 14:30:06	0.011939	2010-08-17 01:00:00	8.19155	0.0669866	2010-08-17 01:15:00	8.23938	0.0294852	2010-08-17 01:15:00	0.0233012	0.011182
2010-08-11 14:40:06	0.0133471	2010-08-17 01:15:00	8.19073	0.0676998	2010-08-17 01:30:00	8.23979	0.0301932	2010-08-17 01:30:00	0.0241188	0.0118928
2010-08-11 14:50:06	0.0147553	2010-08-17 01:30:00	8.19114	0.0684131	2010-08-17 01:45:00	8.23938	0.0301932	2010-08-17 01:45:00	0.0249364	0.0126035
2010-08-11 15:00:06	0.0161635	2010-08-17 01:45:00	8.19114	0.0691263	2010-08-17 02:00:00	8.23979	0.0309013	2010-08-17 02:00:00	0.0253452	0.0133142
2010-08-11 15:10:06	0.0175717	2010-08-17 02:00:00	8.19073	0.0691263	2010-08-17 02:15:00	8.23979	0.0316093	2010-08-17 02:15:00	0.025754	0.014025
2010-08-11 15:20:06	0.0189798	2010-08-17 02:15:00	8.19114	0.0698395	2010-08-17 02:30:00	8.2402	0.0316093	2010-08-17 02:30:00	0.0253452	0.0147357
2010-08-11 15:30:06	0.020388	2010-08-17 02:30:00	8.19196	0.0705528	2010-08-17 02:45:00	8.23979	0.0323174	2010-08-17 02:45:00	0.0249364	0.0147357
2010-08-11 15:40:06	0.0217962	2010-08-17 02:45:00	8.19114	0.071266	2010-08-17 03:00:00	8.23938	0.0323174	2010-08-17 03:00:00	0.0249364	0.0154464
2010-08-11 15:50:06	0.0239085	2010-08-17 03:00:00	8.19155	0.071266	2010-08-17 03:15:00	8.23979	0.0323174	2010-08-17 03:15:00	0.025754	0.0161571
2010-08-11 16:00:06	0.0253166	2010-08-17 03:15:00	8.19114	0.0719792	2010-08-17 03:30:00	8.23938	0.0323174	2010-08-17 03:30:00	0.0261628	0.0168679
2010-08-11 16:10:06	0.0274289	2010-08-17 03:30:00	8.19073	0.0719792	2010-08-17 03:45:00	8.23938	0.0323174	2010-08-17 03:45:00	0.0261628	0.0168679
2010-08-11 16:20:06	0.0295412	2010-08-17 03:45:00	8.19196	0.0719792	2010-08-17 04:00:00	8.2402	0.0330254	2010-08-17 04:00:00	0.0273892	0.0182893
2010-08-11 16:30:06	0.0309493	2010-08-17 04:00:00	8.19196	0.0726924	2010-08-17 04:15:00	8.24061	0.0337335	2010-08-17 04:15:00	0.0269804	0.0182893
2010-08-11 16:40:06	0.0330616	2010-08-17 04:15:00	8.19319	0.0734057	2010-08-17 04:30:00	8.24183	0.0344415	2010-08-17 04:30:00	0.0273892	0.0190001
2010-08-11 16:50:06	0.0344698	2010-08-17 04:30:00	8.19278	0.0741189	2010-08-17 04:45:00	8.24183	0.0351496	2010-08-17 04:45:00	0.0286155	0.0197108
2010-08-11 17:00:06	0.035878	2010-08-17 04:45:00	8.1936	0.0748321	2010-08-17 05:00:00	8.24265	0.0358576	2010-08-17 05:00:00	0.0294331	0.0211323
2010-08-11 17:10:06	0.0372861	2010-08-17 05:00:00	8.19523	0.0762586	2010-08-17 05:15:00	8.24551	0.0379818	2010-08-17 05:15:00	0.0306595	0.021843
2010-08-11 17:20:06	0.0386943	2010-08-17 05:15:00	8.19687	0.0776851	2010-08-17 05:30:00	8.24674	0.0393979	2010-08-17 05:30:00	0.0327035	0.0232645
2010-08-11 17:30:06	0.0408066	2010-08-17 05:30:00	8.1985	0.0783983	2010-08-17 05:45:00	8.24633	0.0393979	2010-08-17 05:45:00	0.0318859	0.0225537
2010-08-11 17:40:06	0.0422147	2010-08-17 05:45:00	8.19809	0.0791115	2010-08-17 06:00:00	8.24674	0.0401059	2010-08-17 06:00:00	0.0318859	0.0232645
2010-08-11 17:50:06	0.0436229	2010-08-17 06:00:00	8.1985	0.0791115	2010-08-17 06:15:00	8.24592	0.0393979	2010-08-17 06:15:00	0.0314771	0.0232645
2010-08-11 17:56:16	0.044327	2010-08-17 06:15:00	8.19768	0.0791115	2010-08-17 06:30:00	8.24592	0.0393979	2010-08-17 06:30:00	0.0314771	0.0232645
2010-08-11 18:00:06	0.0450311	2010-08-17 06:30:00	8.1985	0.0791115	2010-08-17 06:45:00	8.24633	0.0401059	2010-08-17 06:45:00	0.0314771	0.0239752
2010-08-11 18:10:06	0.0464393	2010-08-17 06:45:00	8.19932	0.0798248	2010-08-17 07:00:00	8.24715	0.0401059	2010-08-17 07:00:00	0.0314771	0.0232645
2010-08-11 18:20:06	0.0471434	2010-08-17 07:00:00	8.19891	0.0798248	2010-08-17 07:15:00	8.24756	0.0401059	2010-08-17 07:15:00	0.0318859	0.0239752
2010-08-11 18:30:06	0.0478475	2010-08-17 07:15:00	8.19932	0.0798248	2010-08-17 07:30:00	8.24756	0.0401059	2010-08-17 07:30:00	0.0322947	0.0232645
2010-08-11 18:40:06	0.0485515	2010-08-17 07:30:00	8.19932	0.0798248	2010-08-17 07:45:00	8.24796	0.040814	2010-08-17 07:45:00	0.0327035	0.0239752
2010-08-11 18:50:06	0.0492556	2010-08-17 07:45:00	8.20014	0.080538	2010-08-17 08:00:00	8.24674	0.0401059	2010-08-17 08:00:00	0.0322947	0.0232645
2010-08-11 19:00:06	0.0499597	2010-08-17 08:00:00	8.19809	0.0791115	2010-08-17 08:15:00	8.24674	0.0386898	2010-08-17 08:15:00	0.0310683	0.0225537
2010-08-11 19:10:06	0.0499597	2010-08-17 08:15:00	8.19809	0.0783983	2010-08-17 08:30:00	8.24715	0.0401059	2010-08-17 08:30:00	0.0318859	0.0225537
2010-08-11 19:20:06	0.0499597	2010-08-17 08:30:00	8.19932	0.0791115	2010-08-17 08:45:00	8.2496	0.040814	2010-08-17 08:45:00	0.0335211	0.021843
2010-08-11 19:30:06	0.0506638	2010-08-17 08:45:00	8.20095	0.0798248	2010-08-17 09:00:00	8.25042	0.040814	2010-08-17 09:00:00	0.0331123	0.021843
2010-08-11 19:40:06	0.0506638	2010-08-17 09:00:00	8.20136	0.080538	2010-08-17 09:15:00	8.2496	0.0401059	2010-08-17 09:15:00	0.0339299	0.021843
2010-08-11 19:50:06	0.0506638	2010-08-17 09:15:00	8.20177	0.080538	2010-08-17 09:30:00	8.25042	0.041522	2010-08-17 09:30:00	0.0339299	0.0211323
2010-08-11 20:00:06	0.0506638	2010-08-17 09:30:00	8.203	0.0798248	2010-08-17 09:45:00	8.2496	0.0401059	2010-08-17 09:45:00	0.0347474	0.0211323
2010-08-11 20:10:06	0.0492556	2010-08-17 09:45:00	8.20177	0.0791115	2010-08-17 10:00:00	8.2496	0.0401059	2010-08-17 10:00:00	0.0331123	0.0197108
2010-08-11 20:20:06	0.0492556	2010-08-17 10:00:00	8.20014	0.0783983	2010-08-17 10:15:00	8.25001	0.0393979	2010-08-17 10:15:00	0.0327035	0.0190001
2010-08-11 20:30:06	0.0485515	2010-08-17 10:15:00	8.20014	0.0776851	2010-08-17 10:30:00	8.25042	0.0401059	2010-08-17 10:30:00	0.0335211	0.0190001
2010-08-11 20:40:06	0.0478475	2010-08-17 10:30:00	8.20177	0.0776851	2010-08-17 10:45:00	8.24796	0.0379818	2010-08-17 10:45:00	0.0318859	0.0168679
2010-08-11 20:50:06	0.0464393	2010-08-17 10:45:00	8.19973	0.0762586	2010-08-17 11:00:00	8.24633	0.0372737	2010-08-17 11:00:00	0.0310683	0.0154464
2010-08-11 21:00:06	0.0450311	2010-08-17 11:00:00	8.19891	0.0748321	2010-08-17 11:15:00	8.24469	0.0344415	2010-08-17 11:15:00	0.0290243	0.014025
2010-08-11 21:10:06	0.0436229	2010-08-17 11:15:00	8.19687	0.0726924	2010-08-17 11:30:00	8.24388	0.0337335	2010-08-17 11:30:00	0.0273892	0.0133142
2010-08-11 21:20:06	0.0429188	2010-08-17 11:30:00	8.19564	0.071266	2010-08-17 11:45:00	8.24265	0.0316093	2010-08-17 11:45:00	0.0269804	0.011182
2010-08-11 21:30:06	0.0415107	2010-08-17 11:45:00	8.19523	0.0691263	2010-08-17 12:00:00	8.24142	0.0309013	2010-08-17 12:00:00	0.025754	0.0104713
2010-08-11 21:40:06	0.0408066	2010-08-17 12:00:00	8.19319	0.0684131	2010-08-17 12:15:00	8.24061	0.0294852	2010-08-17 12:15:00	0.02371	0.00904982
2010-08-11 21:50:06	0.0393984	2010-08-17 12:15:00	8.19196	0.0662734	2010-08-17 12:30:00	8.23938	0.0287771	2010-08-17 12:30:00	0.0228924	0.00691762
2010-08-11 22:00:06	0.0386943	2010-08-17 12:30:00	8.19114	0.0648469	2010-08-17 12:45:00	8.23897	0.027361	2010-08-17 12:45:00	0.0212573	0.00549616
2010-08-11 22:10:06	0.0372861	2010-08-17 12:45:00	8.1891	0.0634204	2010-08-17 13:00:00	8.23897	0.0280691	2010-08-17 13:00:00	0.0204397	0.00549616
2010-08-11 22:20:06	0.036582	2010-08-17 13:00:00	8.19114	0.0641337	2010-08-17 13:15:00	8.23734	0.0259449	2010-08-17 13:15:00	0.0183957	0.00336396
2010-08-11 22:30:06	0.0351739	2010-08-17 13:15:00	8.1891	0.0627072	2010-08-17 13:30:00	8.2357	0.0238208	2010-08-17 13:30:00	0.0179869	0.00265323
2010-08-11 22:40:06	0.0337657	2010-08-17 13:30:00	8.1891	0.0612807	2010-08-17 13:45:00	8.23447	0.0231127	2010-08-17 13:45:00	0.0155342	0.00123176
2010-08-11 22:50:06	0.0323575	2010-08-17 13:45:00	8.18705	0.0598543	2010-08-17 14:00:00	8.23039	0.0209886	2010-08-17 14:00:00	0.0151254	0.000521031
2010-08-11 23:00:06	0.0309493	2010-08-17 14:00:00	8.18378	0.0570013	2010-08-17 14:15:00	8.23039	0.0195725	2010-08-17 14:15:00	0.0122638	-0.00161117
2010-08-11 23:10:06	0.0302453	2010-08-17 14:15:00	8.18133	0.0548616	2010-08-17 14:30:00	8.22916	0.0188644	2010-08-17 14:30:00	0.0110374	-0.00303263
2010-08-11 23:20:06	0.0288371	2010-08-17 14:30:00	8.1801	0.0541484	2010-08-17 14:45:00	8.22793	0.0160322	2010-08-17 14:45:00	0.00940225	-0.0044541
2010-08-11 23:30:06	0.0274289	2010-08-17 14:45:00	8.1797	0.0541484	2010-08-17 15:00:00	8.22671	0.0160322	2010-08-17 15:00:00	0.00899346	-0.00374336
2010-08-11 23:40:06	0.0267248	2010-08-17 15:00:00	8.17806	0.052722	2010-08-17 15:15:00	8.22466	0.0132	2010-08-17 15:15:00	0.00735828	-0.00516483
2010-08-11 23:50:06	0.0260207	2010-08-17 15:15:00	8.17806	0.0520087	2010-08-17 15:30:00	8.22466	0.0139081	2010-08-17 15:30:00	0.00694949	-0.0065863
2010-08-12 00:00:06	0.0246125	2010-08-17 15:30:00	8.17724	0.0512955	2010-08-17 15:45:00	8.22466	0.0139081	2010-08-17 15:45:00	0.00694949	-0.00587556
2010-08-12 00:10:06	0.0239085	2010-08-17 15:45:00	8.17643	0.0512955	2010-08-17 16:00:00	8.22385	0.012492	2010-08-17 16:00:00	0.0065407	-0.0065863
2010-08-12 00:20:06	0.0232044	2010-08-17 16:00:00	8.17683	0.0512955	2010-08-17 16:15:00	8.22303	0.012492	2010-08-17 16:15:00	0.00531432	-0.0065863
2010-08-12 00:30:06	0.0225003	2010-08-17 16:15:00	8.17561	0.0491558	2010-08-17 16:30:00	8.22303	0.012492	2010-08-17 16:30:00	0.00367914	-0.00729703
2010-08-12 00:40:06	0.0217962	2010-08-17 16:30:00	8.17438	0.0491558	2010-08-17 16:45:00	8.22098	0.0110759	2010-08-17 16:45:00	0.00367914	-0.00800776
2010-08-12 00:50:06	0.0210921	2010-08-17 16:45:00	8.1752	0.0491558	2010-08-17 17:00:00	8.22058	0.0103678	2010-08-17 17:00:00	0.00367914	-0.00800776
2010-08-12 01:00:06	0.020388	2010-08-17 17:00:00	8.17275	0.0484426	2010-08-17 17:15:00	8.22098	0.0103678	2010-08-17 17:15:00	0.00367914	-0.00800776
2010-08-12 01:10:06	0.020388	2010-08-17 17:15:00	8.17438	0.0484426	2010-08-17 17:30:00	8.22344	0.0117839	2010-08-17 17:30:00	0.00408793	-0.00729703
2010-08-12 01:20:06	0.0196839	2010-08-17 17:30:00	8.1752	0.0491558	2010-08-17 17:45:00	8.22262	0.0117839	2010-08-17 17:45:00	0.00490552	-0.00729703
2010-08-12 01:30:06	0.0196839	2010-08-17 17:45:00	8.17602	0.049869	2010-08-17 18:00:00	8.22425	0.0132	2010-08-17 18:00:00	0.0065407	-0.0065863
2010-08-12 01:40:06	0.0196839	2010-08-17 18:00:00	8.17602	0.0505823	2010-08-17 18:15:00	8.22548	0.0139081	2010-08-17 18:15:00	0.00735828	-0.00587556
2010-08-12 01:50:06	0.0189798	2010-08-17 18:15:00	8.17847	0.0520087	2010-08-17 18:30:00	8.22712	0.0146161	2010-08-17 18:30:00	0.00776708	-0.00516483
2010-08-12 02:00:06	0.0189798	2010-08-17 18:30:00	8.17888	0.052722	2010-08-17 18:45:00	8.22671	0.0160322	2010-08-17 18:45:00	0.00981104	-0.0044541
2010-08-12 02:10:06	0.0189798	2010-08-17 18:45:00	8.1801	0.0534352	2010-08-17 19:00:00	8.22712	0.0167403	2010-08-17 19:00:00	0.00940225	-0.00374336
2010-08-12 02:20:06	0.0189798	2010-08-17 19:00:00	8.18051	0.0541484	2010-08-17 19:15:00	8.22793	0.0174483	2010-08-17 19:15:00	0.0102198	-0.00374336
2010-08-12 02:30:06	0.0189798	2010-08-17 19:15:00	8.18051	0.0548616	2010-08-17 19:30:00	8.22916	0.0181564	2010-08-17 19:30:00	0.0114462	-0.0023219
2010-08-12 02:40:06	0.0189798	2010-08-17 19:30:00	8.18215	0.0555749	2010-08-17 19:45:00	8.22957	0.0181564	2010-08-17 19:45:00	0.011855	-0.0023219
2010-08-12 02:50:06	0.0196839	2010-08-17 19:45:00	8.18174	0.0555749	2010-08-17 20:00:00	8.23161	0.0209886	2010-08-17 20:00:00	0.0147166	-0.000189701
2010-08-12 03:00:06	0.020388	2010-08-17 20:00:00	8.18378	0.0577146	2010-08-17 20:15:00	8.23284	0.0216966	2010-08-17 20:15:00	0.0155342	0.000521031
2010-08-12 03:10:06	0.0210921	2010-08-17 20:15:00	8.18501	0.059141	2010-08-17 20:30:00	8.23447	0.0231127	2010-08-17 20:30:00	0.0159429	0.000521031
2010-08-12 03:20:06	0.0225003	2010-08-17 20:30:00	8.18665	0.0598543	2010-08-17 20:45:00	8.2357	0.0238208	2010-08-17 20:45:00	0.0171693	0.0019425
2010-08-12 03:30:06	0.0239085	2010-08-17 20:45:00	8.18828	0.0612807	2010-08-17 21:00:00	8.23652	0.0245288	2010-08-17 21:00:00	0.0183957	0.0019425
2010-08-12 03:40:06	0.0246125	2010-08-17 21:00:00	8.1891	0.061994	2010-08-17 21:15:00	8.23897	0.026653	2010-08-17 21:15:00	0.0200309	0.00407469
2010-08-12 03:50:06	0.0253166	2010-08-17 21:15:00	8.19073	0.0634204	2010-08-17 21:30:00	8.2402	0.0280691	2010-08-17 21:30:00	0.0220748	0.00478543
2010-08-12 04:00:06	0.0260207	2010-08-17 21:30:00	8.19237	0.0648469	2010-08-17 21:45:00	8.24265	0.0301932	2010-08-17 21:45:00	0.0228924	0.00549616
2010-08-12 04:10:06	0.0274289	2010-08-17 21:45:00	8.19441	0.0662734	2010-08-17 22:00:00	8.24347	0.0316093	2010-08-17 22:00:00	0.0245276	0.00691762
2010-08-12 04:20:06	0.028133	2010-08-17 22:00:00	8.19605	0.0676998	2010-08-17 22:15:00	8.24347	0.0316093	2010-08-17 22:15:00	0.0249364	0.00762836
2010-08-12 04:30:06	0.0288371	2010-08-17 22:15:00	8.19523	0.0669866	2010-08-17 22:30:00	8.24469	0.0330254	2010-08-17 22:30:00	0.025754	0.00833909
2010-08-12 04:40:06	0.0302453	2010-08-17 22:30:00	8.19605	0.0684131	2010-08-17 22:45:00	8.24592	0.0344415	2010-08-17 22:45:00	0.0269804	0.00904982
2010-08-12 04:50:06	0.0309493	2010-08-17 22:45:00	8.19646	0.0698395	2010-08-17 23:00:00	8.24388	0.0337335	2010-08-17 23:00:00	0.0269804	0.00976056
2010-08-12 05:00:06	0.0316534	2010-08-17 23:00:00	8.19727	0.0698395	2010-08-17 23:15:00	8.24469	0.0330254	2010-08-17 23:15:00	0.0286155	0.0104713
2010-08-12 05:10:06	0.0323575	2010-08-17 23:15:00	8.19605	0.0684131	2010-08-17 23:30:00	8.24551	0.0337335	2010-08-17 23:30:00	0.0273892	0.0104713
2010-08-12 05:20:06	0.0337657	2010-08-17 23:30:00	8.1985	0.0705528	2010-08-17 23:45:00	8.24388	0.0323174	2010-08-17 23:45:00	0.0269804	0.0104713
2010-08-12 05:30:06	0.0344698	2010-08-17 23:45:00	8.19523	0.0684131	2010-08-18	8.24265	0.0316093	2010-08-18	0.0261628	0.00976056
2010-08-12 05:40:06	0.035878	2010-08-18	8.1936	0.0676998	2010-08-18 00:15:00	8.24265	0.0316093	2010-08-18 00:15:00	0.0261628	0.0104713
2010-08-12 05:50:06	0.035878	2010-08-18 00:15:00	8.19441	0.0676998	2010-08-18 00:30:00	8.24183	0.0309013	2010-08-18 00:30:00	0.0261628	0.0104713
2010-08-12 06:00:06	0.036582	2010-08-18 00:30:00	8.194	0.0676998	2010-08-18 00:45:00	8.24142	0.0309013	2010-08-18 00:45:00	0.0265716	0.011182
2010-08-12 06:10:06	0.036582	2010-08-18 00:45:00	8.19319	0.0669866	2010-08-18 01:00:00	8.24061	0.0301932	2010-08-18 01:00:00	0.0261628	0.011182
2010-08-12 06:20:06	0.036582	2010-08-18 01:00:00	8.19278	0.0669866	2010-08-18 01:15:00	8.24102	0.0309013	2010-08-18 01:15:00	0.025754	0.0104713
2010-08-12 06:30:06	0.0372861	2010-08-18 01:15:00	8.19278	0.0669866	2010-08-18 01:30:00	8.2402	0.0301932	2010-08-18 01:30:00	0.0253452	0.011182
2010-08-12 06:40:06	0.0372861	2010-08-18 01:30:00	8.19155	0.0669866	2010-08-18 01:45:00	8.23979	0.0294852	2010-08-18 01:45:00	0.0253452	0.011182
2010-08-12 06:50:06	0.0372861	2010-08-18 01:45:00	8.19196	0.0669866	2010-08-18 02:00:00	8.23979	0.0294852	2010-08-18 02:00:00	0.0245276	0.011182
2010-08-12 07:00:06	0.0372861	2010-08-18 02:00:00	8.19073	0.0669866	2010-08-18 02:15:00	8.23774	0.0287771	2010-08-18 02:15:00	0.0241188	0.011182
2010-08-12 07:10:06	0.0372861	2010-08-18 02:15:00	8.18992	0.0662734	2010-08-18 02:30:00	8.23774	0.0280691	2010-08-18 02:30:00	0.02371	0.0118928
2010-08-12 07:20:06	0.0372861	2010-08-18 02:30:00	8.18951	0.0662734	2010-08-18 02:45:00	8.23693	0.0280691	2010-08-18 02:45:00	0.0245276	0.0126035
2010-08-12 07:30:06	0.0372861	2010-08-18 02:45:00	8.18828	0.0655601	2010-08-18 03:00:00	8.23734	0.0287771	2010-08-18 03:00:00	0.0249364	0.0133142
2010-08-12 07:40:06	0.036582	2010-08-18 03:00:00	8.18828	0.0662734	2010-08-18 03:15:00	8.23815	0.0294852	2010-08-18 03:15:00	0.0249364	0.0133142
2010-08-12 07:50:06	0.036582	2010-08-18 03:15:00	8.1891	0.0669866	2010-08-18 03:30:00	8.23815	0.0294852	2010-08-18 03:30:00	0.0245276	0.014025
2010-08-12 08:00:06	0.035878	2010-08-18 03:30:00	8.1891	0.0676998	2010-08-18 03:45:00	8.23815	0.0294852	2010-08-18 03:45:00	0.0241188	0.014025
2010-08-12 08:10:06	0.0351739	2010-08-18 03:45:00	8.1891	0.0676998	2010-08-18 04:00:00	8.23734	0.0301932	2010-08-18 04:00:00	0.02371	0.0147357
2010-08-12 08:20:06	0.0344698	2010-08-18 04:00:00	8.1891	0.0676998	2010-08-18 04:15:00	8.23815	0.0309013	2010-08-18 04:15:00	0.0241188	0.0147357
2010-08-12 08:30:06	0.0344698	2010-08-18 04:15:00	8.1891	0.0691263	2010-08-18 04:30:00	8.23815	0.0309013	2010-08-18 04:30:00	0.0228924	0.0154464
2010-08-12 08:40:06	0.0337657	2010-08-18 04:30:00	8.1891	0.0691263	2010-08-18 04:45:00	8.23815	0.0316093	2010-08-18 04:45:00	0.0224836	0.0154464
2010-08-12 08:50:06	0.0337657	2010-08-18 04:45:00	8.1891	0.0698395	2010-08-18 05:00:00	8.23815	0.0316093	2010-08-18 05:00:00	0.0216661	0.0154464
2010-08-12 09:00:06	0.0330616	2010-08-18 05:00:00	8.19114	0.0705528	2010-08-18 05:15:00	8.23856	0.0323174	2010-08-18 05:15:00	0.0228924	0.0161571
2010-08-12 09:10:06	0.0316534	2010-08-18 05:15:00	8.19073	0.071266	2010-08-18 05:30:00	8.23897	0.0323174	2010-08-18 05:30:00	0.0245276	0.0175786
2010-08-12 09:20:06	0.0309493	2010-08-18 05:30:00	8.19032	0.071266	2010-08-18 05:45:00	8.23856	0.0330254	2010-08-18 05:45:00	0.0249364	0.0190001
2010-08-12 09:30:06	0.0295412	2010-08-18 05:45:00	8.19032	0.0719792	2010-08-18 06:00:00	8.23938	0.0337335	2010-08-18 06:00:00	0.025754	0.0204215
2010-08-12 09:40:06	0.0288371	2010-08-18 06:00:00	8.19155	0.0726924	2010-08-18 06:15:00	8.23815	0.0330254	2010-08-18 06:15:00	0.0265716	0.0204215
2010-08-12 09:50:06	0.028133	2010-08-18 06:15:00	8.19073	0.0726924	2010-08-18 06:30:00	8.24061	0.0351496	2010-08-18 06:30:00	0.027798	0.021843
2010-08-12 10:00:06	0.0267248	2010-08-18 06:30:00	8.19196	0.0741189	2010-08-18 06:45:00	8.24183	0.0365657	2010-08-18 06:45:00	0.0294331	0.0232645
2010-08-12 10:10:06	0.0260207	2010-08-18 06:45:00	8.19319	0.0755454	2010-08-18 07:00:00	8.24265	0.0372737	2010-08-18 07:00:00	0.0302507	0.0239752
2010-08-12 10:20:06	0.0246125	2010-08-18 07:00:00	8.194	0.0769718	2010-08-18 07:15:00	8.24429	0.0386898	2010-08-18 07:15:00	0.0310683	0.0253967
2010-08-12 10:30:06	0.0239085	2010-08-18 07:15:00	8.19605	0.0776851	2010-08-18 07:30:00	8.2451	0.0401059	2010-08-18 07:30:00	0.0314771	0.0253967
2010-08-12 10:40:06	0.0225003	2010-08-18 07:30:00	8.19646	0.0783983	2010-08-18 07:45:00	8.2451	0.0393979	2010-08-18 07:45:00	0.0306595	0.0246859
2010-08-12 10:50:06	0.0217962	2010-08-18 07:45:00	8.19523	0.0783983	2010-08-18 08:00:00	8.24469	0.0393979	2010-08-18 08:00:00	0.0302507	0.0246859
2010-08-12 11:00:06	0.0210921	2010-08-18 08:00:00	8.19564	0.0776851	2010-08-18 08:15:00	8.2451	0.0393979	2010-08-18 08:15:00	0.0306595	0.0239752
2010-08-12 11:10:06	0.0196839	2010-08-18 08:15:00	8.19646	0.0791115	2010-08-18 08:30:00	8.2451	0.0393979	2010-08-18 08:30:00	0.0298419	0.0232645
2010-08-12 11:20:06	0.0189798	2010-08-18 08:30:00	8.19564	0.0776851	2010-08-18 08:45:00	8.24388	0.0379818	2010-08-18 08:45:00	0.0302507	0.0232645
2010-08-12 11:30:06	0.0189798	2010-08-18 08:45:00	8.19605	0.0776851	2010-08-18 09:00:00	8.24388	0.0386898	2010-08-18 09:00:00	0.0302507	0.0225537
2010-08-12 11:40:06	0.0182758	2010-08-18 09:00:00	8.19523	0.0769718	2010-08-18 09:15:00	8.2451	0.0379818	2010-08-18 09:15:00	0.0310683	0.0232645
2010-08-12 11:50:06	0.0182758	2010-08-18 09:15:00	8.19605	0.0769718	2010-08-18 09:30:00	8.24429	0.0379818	2010-08-18 09:30:00	0.0302507	0.021843
2010-08-12 12:00:06	0.0168676	2010-08-18 09:30:00	8.19646	0.0769718	2010-08-18 09:45:00	8.24347	0.0365657	2010-08-18 09:45:00	0.0290243	0.0204215
2010-08-12 12:10:06	0.0168676	2010-08-18 09:45:00	8.19605	0.0755454	2010-08-18 10:00:00	8.24306	0.0365657	2010-08-18 10:00:00	0.0273892	0.0175786
2010-08-12 12:19:46	0.0161635	2010-08-18 10:00:00	8.194	0.0741189	2010-08-18 10:15:00	8.24224	0.0344415	2010-08-18 10:15:00	0.0261628	0.0168679
2010-08-12 12:20:06	0.0161635	2010-08-18 10:15:00	8.19319	0.0726924	2010-08-18 10:30:00	8.24183	0.0330254	2010-08-18 10:30:00	0.0249364	0.0154464
2010-08-12 12:30:06	0.0154594	2010-08-18 10:30:00	8.19278	0.071266	2010-08-18 10:45:00	8.24061	0.0323174	2010-08-18 10:45:00	0.0245276	0.014025
2010-08-12 12:40:06	0.0154594	2010-08-18 10:45:00	8.19196	0.0698395	2010-08-18 11:00:00	8.23938	0.0309013	2010-08-18 11:00:00	0.0228924	0.0118928
2010-08-12 12:50:06	0.0147553	2010-08-18 11:00:00	8.19114	0.0676998	2010-08-18 11:15:00	8.23815	0.0294852	2010-08-18 11:15:00	0.02371	0.011182
2010-08-12 13:00:06	0.0147553	2010-08-18 11:15:00	8.18869	0.0662734	2010-08-18 11:30:00	8.23693	0.027361	2010-08-18 11:30:00	0.0220748	0.00976056
2010-08-12 13:10:06	0.0140512	2010-08-18 11:30:00	8.18787	0.0641337	2010-08-18 11:45:00	8.23611	0.026653	2010-08-18 11:45:00	0.0200309	0.00762836
2010-08-12 13:20:06	0.0140512	2010-08-18 11:45:00	8.18665	0.0627072	2010-08-18 12:00:00	8.23407	0.0245288	2010-08-18 12:00:00	0.0188045	0.00620689
2010-08-12 13:30:06	0.0147553	2010-08-18 12:00:00	8.18624	0.0612807	2010-08-18 12:15:00	8.23284	0.0224047	2010-08-18 12:15:00	0.0159429	0.00265323
2010-08-12 13:40:06	0.0147553	2010-08-18 12:15:00	8.18378	0.0584278	2010-08-18 12:30:00	8.2312	0.0202805	2010-08-18 12:30:00	0.0155342	0.00265323
2010-08-12 13:50:06	0.0147553	2010-08-18 12:30:00	8.18378	0.0577146	2010-08-18 12:45:00	8.22957	0.0195725	2010-08-18 12:45:00	0.0134902	0.000521031
2010-08-12 14:00:06	0.0147553	2010-08-18 12:45:00	8.18133	0.0548616	2010-08-18 13:00:00	8.22875	0.0174483	2010-08-18 13:00:00	0.0126726	-0.00161117
2010-08-12 14:10:06	0.0154594	2010-08-18 13:00:00	8.17929	0.0534352	2010-08-18 13:15:00	8.22712	0.0160322	2010-08-18 13:15:00	0.0106286	-0.00374336
2010-08-12 14:20:06	0.0168676	2010-08-18 13:15:00	8.17929	0.0512955	2010-08-18 13:30:00	8.22589	0.0139081	2010-08-18 13:30:00	0.00940225	-0.00587556
2010-08-12 14:30:06	0.0168676	2010-08-18 13:30:00	8.17765	0.0505823	2010-08-18 13:45:00	8.22466	0.0139081	2010-08-18 13:45:00	0.00858466	-0.0065863
2010-08-12 14:40:06	0.0175717	2010-08-18 13:45:00	8.17683	0.0484426	2010-08-18 14:00:00	8.22139	0.0110759	2010-08-18 14:00:00	0.00531432	-0.00871849
2010-08-12 14:50:06	0.0189798	2010-08-18 14:00:00	8.17397	0.0463029	2010-08-18 14:15:00	8.21976	0.00682756	2010-08-18 14:15:00	0.00367914	-0.0115614
2010-08-12 15:00:06	0.0196839	2010-08-18 14:15:00	8.17234	0.0441632	2010-08-18 14:30:00	8.21771	0.00611951	2010-08-18 14:30:00	0.00204397	-0.0122722
2010-08-12 15:10:06	0.0217962	2010-08-18 14:30:00	8.17152	0.0427367	2010-08-18 14:45:00	8.21771	0.00541146	2010-08-18 14:45:00	0.000408793	-0.0144044
2010-08-12 15:20:06	0.0225003	2010-08-18 14:45:00	8.16989	0.0420235	2010-08-18 15:00:00	8.21812	0.00611951	2010-08-18 15:00:00	0	-0.0136936
2010-08-12 15:30:06	0.0239085	2010-08-18 15:00:00	8.16989	0.0420235	2010-08-18 15:15:00	8.2169	0.00470341	2010-08-18 15:15:00	-0.00122638	-0.0151151
2010-08-12 15:40:06	0.0253166	2010-08-18 15:15:00	8.16907	0.040597	2010-08-18 15:30:00	8.21485	0.00328731	2010-08-18 15:30:00	-0.00204397	-0.0165366
2010-08-12 15:50:06	0.0267248	2010-08-18 15:30:00	8.16825	0.0398838	2010-08-18 15:45:00	8.21403	0.00187121	2010-08-18 15:45:00	-0.00367914	-0.0172473
2010-08-12 16:00:06	0.028133	2010-08-18 15:45:00	8.16743	0.0384573	2010-08-18 16:00:00	8.2124	0.00116316	2010-08-18 16:00:00	-0.00449673	-0.017958
2010-08-12 16:10:06	0.0295412	2010-08-18 16:00:00	8.16498	0.0370308	2010-08-18 16:15:00	8.21158	-0.000252941	2010-08-18 16:15:00	-0.00572311	-0.0186688
2010-08-12 16:20:06	0.0309493	2010-08-18 16:15:00	8.16294	0.0363176	2010-08-18 16:30:00	8.21117	-0.000252941	2010-08-18 16:30:00	-0.00735828	-0.0200902
2010-08-12 16:30:06	0.0323575	2010-08-18 16:30:00	8.16253	0.0356044	2010-08-18 16:45:00	8.20995	-0.00166904	2010-08-18 16:45:00	-0.00817587	-0.0208009
2010-08-12 16:40:06	0.0337657	2010-08-18 16:45:00	8.16212	0.0348912	2010-08-18 17:00:00	8.20913	-0.00237709	2010-08-18 17:00:00	-0.00899346	-0.0200902
2010-08-12 16:50:06	0.035878	2010-08-18 17:00:00	8.16089	0.0341779	2010-08-18 17:15:00	8.20872	-0.00308514	2010-08-18 17:15:00	-0.00899346	-0.0208009
2010-08-12 17:00:06	0.0372861	2010-08-18 17:15:00	8.16048	0.0334647	2010-08-18 17:30:00	8.20749	-0.00379319	2010-08-18 17:30:00	-0.00899346	-0.0208009
2010-08-12 17:10:06	0.0386943	2010-08-18 17:30:00	8.16007	0.0341779	2010-08-18 17:45:00	8.2079	-0.00379319	2010-08-18 17:45:00	-0.00899346	-0.0208009
2010-08-12 17:20:06	0.0401025	2010-08-18 17:45:00	8.16089	0.0334647	2010-08-18 18:00:00	8.20872	-0.00237709	2010-08-18 18:00:00	-0.00858466	-0.0200902
2010-08-12 17:30:06	0.0415107	2010-08-18 18:00:00	8.16089	0.0348912	2010-08-18 18:15:00	8.20995	-0.00166904	2010-08-18 18:15:00	-0.00776708	-0.0200902
2010-08-12 17:40:06	0.0429188	2010-08-18 18:15:00	8.16171	0.0356044	2010-08-18 18:30:00	8.21036	-0.000960991	2010-08-18 18:30:00	-0.00735828	-0.0193795
2010-08-12 17:50:06	0.044327	2010-08-18 18:30:00	8.16253	0.0356044	2010-08-18 18:45:00	8.20913	-0.000960991	2010-08-18 18:45:00	-0.00817587	-0.0186688
2010-08-12 17:50:16	0.044327	2010-08-18 18:45:00	8.16253	0.0363176	2010-08-18 19:00:00	8.20913	-0.000960991	2010-08-18 19:00:00	-0.00776708	-0.0186688
2010-08-12 18:00:06	0.0457352	2010-08-18 19:00:00	8.16212	0.0363176	2010-08-18 19:15:00	8.20995	-0.000252941	2010-08-18 19:15:00	-0.00531432	-0.0172473
2010-08-12 18:10:06	0.0471434	2010-08-18 19:15:00	8.16253	0.0363176	2010-08-18 19:30:00	8.21199	0.00116316	2010-08-18 19:30:00	-0.00367914	-0.0158258
2010-08-12 18:20:06	0.0478475	2010-08-18 19:30:00	8.16457	0.0384573	2010-08-18 19:45:00	8.21363	0.00257926	2010-08-18 19:45:00	-0.00204397	-0.0144044
2010-08-12 18:30:06	0.0492556	2010-08-18 19:45:00	8.16498	0.0398838	2010-08-18 20:00:00	8.21526	0.00328731	2010-08-18 20:00:00	-0.00204397	-0.0136936
2010-08-12 18:40:06	0.0499597	2010-08-18 20:00:00	8.16621	0.040597	2010-08-18 20:15:00	8.21363	0.00328731	2010-08-18 20:15:00	-0.00327035	-0.0144044
2010-08-12 18:50:06	0.0506638	2010-08-18 20:15:00	8.16661	0.040597	2010-08-18 20:30:00	8.21526	0.00399536	2010-08-18 20:30:00	-0.00122638	-0.0129829
2010-08-12 19:00:06	0.0513679	2010-08-18 20:30:00	8.16825	0.0413102	2010-08-18 20:45:00	8.21649	0.00470341	2010-08-18 20:45:00	0.000817587	-0.0122722
2010-08-12 19:10:06	0.052072	2010-08-18 20:45:00	8.16866	0.0420235	2010-08-18 21:00:00	8.21608	0.00470341	2010-08-18 21:00:00	0.000817587	-0.0115614
2010-08-12 19:20:06	0.0513679	2010-08-18 21:00:00	8.16825	0.0420235	2010-08-18 21:15:00	8.21649	0.00470341	2010-08-18 21:15:00	0	-0.0129829
2010-08-12 19:30:06	0.052072	2010-08-18 21:15:00	8.16907	0.0420235	2010-08-18 21:30:00	8.21608	0.00470341	2010-08-18 21:30:00	-0.000408793	-0.0129829
2010-08-12 19:40:06	0.052072	2010-08-18 21:30:00	8.16866	0.0420235	2010-08-18 21:45:00	8.21608	0.00470341	2010-08-18 21:45:00	0.000408793	-0.0122722
2010-08-12 19:50:06	0.0513679	2010-08-18 21:45:00	8.16825	0.0413102	2010-08-18 22:00:00	8.21649	0.00470341	2010-08-18 22:00:00	0.00122638	-0.0115614
2010-08-12 20:00:06	0.0513679	2010-08-18 22:00:00	8.16866	0.0420235	2010-08-18 22:15:00	8.21649	0.00470341	2010-08-18 22:15:00	0	-0.0129829
2010-08-12 20:10:06	0.0506638	2010-08-18 22:15:00	8.16907	0.0413102	2010-08-18 22:30:00	8.21608	0.00399536	2010-08-18 22:30:00	-0.00122638	-0.0136936
2010-08-12 20:20:06	0.0506638	2010-08-18 22:30:00	8.16825	0.0413102	2010-08-18 22:45:00	8.21444	0.00328731	2010-08-18 22:45:00	-0.00204397	-0.0136936
2010-08-12 20:30:06	0.0492556	2010-08-18 22:45:00	8.16702	0.0391705	2010-08-18 23:00:00	8.21444	0.00187121	2010-08-18 23:00:00	-0.00122638	-0.0144044
2010-08-12 20:40:06	0.0485515	2010-08-18 23:00:00	8.16539	0.0384573	2010-08-18 23:15:00	8.21403	0.00187121	2010-08-18 23:15:00	-0.000408793	-0.0144044
2010-08-12 20:50:06	0.0478475	2010-08-18 23:15:00	8.1658	0.0377441	2010-08-18 23:30:00	8.21363	0.00187121	2010-08-18 23:30:00	-0.00122638	-0.0151151
2010-08-12 21:00:06	0.0464393	2010-08-18 23:30:00	8.1658	0.0377441	2010-08-18 23:45:00	8.2124	0.00045511	2010-08-18 23:45:00	-0.00204397	-0.0158258
2010-08-12 21:10:06	0.044327	2010-08-18 23:45:00	8.16334	0.0363176	2010-08-19	8.21076	-0.000252941	2010-08-19	-0.00286155	-0.0172473
2010-08-12 21:20:06	0.0436229	2010-08-19	8.16253	0.0356044	2010-08-19 00:15:00	8.21036	-0.00166904	2010-08-19 00:15:00	-0.00367914	-0.017958
2010-08-12 21:30:06	0.0422147	2010-08-19 00:15:00	8.16212	0.0348912	2010-08-19 00:30:00	8.20954	-0.00237709	2010-08-19 00:30:00	-0.00367914	-0.017958
2010-08-12 21:40:06	0.0408066	2010-08-19 00:30:00	8.16171	0.0334647	2010-08-19 00:45:00	8.20995	-0.00237709	2010-08-19 00:45:00	-0.00367914	-0.017958
2010-08-12 21:50:06	0.0393984	2010-08-19 00:45:00	8.1613	0.0327515	2010-08-19 01:00:00	8.20913	-0.00308514	2010-08-19 01:00:00	-0.00286155	-0.017958
2010-08-12 22:00:06	0.0386943	2010-08-19 01:00:00	8.16089	0.0327515	2010-08-19 01:15:00	8.20872	-0.00308514	2010-08-19 01:15:00	-0.00327035	-0.0172473
2010-08-12 22:10:06	0.0379902	2010-08-19 01:15:00	8.16048	0.0320382	2010-08-19 01:30:00	8.20913	-0.00308514	2010-08-19 01:30:00	-0.00245276	-0.0165366
2010-08-12 22:20:06	0.0372861	2010-08-19 01:30:00	8.16048	0.0320382	2010-08-19 01:45:00	8.21076	-0.00166904	2010-08-19 01:45:00	-0.00122638	-0.0158258
2010-08-12 22:30:06	0.035878	2010-08-19 01:45:00	8.16171	0.0334647	2010-08-19 02:00:00	8.21403	0.00116316	2010-08-19 02:00:00	0.000817587	-0.0144044
2010-08-12 22:40:06	0.0351739	2010-08-19 02:00:00	8.16621	0.0370308	2010-08-19 02:15:00	8.21567	0.00257926	2010-08-19 02:15:00	0.00163517	-0.0136936
2010-08-12 22:50:06	0.0337657	2010-08-19 02:15:00	8.16702	0.0377441	2010-08-19 02:30:00	8.21444	0.00257926	2010-08-19 02:30:00	0.000817587	-0.0136936
2010-08-12 23:00:06	0.0323575	2010-08-19 02:30:00	8.16621	0.0377441	2010-08-19 02:45:00	8.21485	0.00257926	2010-08-19 02:45:00	0.00245276	-0.0129829
2010-08-12 23:10:06	0.0316534	2010-08-19 02:45:00	8.16621	0.0384573	2010-08-19 03:00:00	8.21322	0.00187121	2010-08-19 03:00:00	0.00163517	-0.0115614
2010-08-12 23:20:06	0.0309493	2010-08-19 03:00:00	8.16457	0.0370308	2010-08-19 03:15:00	8.21322	0.00187121	2010-08-19 03:15:00	0.000408793	-0.0115614
2010-08-12 23:30:06	0.0295412	2010-08-19 03:15:00	8.16416	0.0377441	2010-08-19 03:30:00	8.21281	0.00257926	2010-08-19 03:30:00	-0.000408793	-0.0129829
2010-08-12 23:40:06	0.028133	2010-08-19 03:30:00	8.16457	0.0377441	2010-08-19 03:45:00	8.2124	0.00187121	2010-08-19 03:45:00	0.000408793	-0.0115614
2010-08-12 23:50:06	0.0267248	2010-08-19 03:45:00	8.16416	0.0384573	2010-08-19 04:00:00	8.21117	0.00116316	2010-08-19 04:00:00	-0.000408793	-0.0108507
2010-08-13 00:00:06	0.0253166	2010-08-19 04:00:00	8.16212	0.0370308	2010-08-19 04:15:00	8.21117	0.00187121	2010-08-19 04:15:00	0	-0.00942923
2010-08-13 00:10:06	0.0239085	2010-08-19 04:15:00	8.16294	0.0377441	2010-08-19 04:30:00	8.21322	0.00328731	2010-08-19 04:30:00	0.000817587	-0.00800776
2010-08-13 00:20:06	0.0232044	2010-08-19 04:30:00	8.16457	0.0398838	2010-08-19 04:45:00	8.21281	0.00470341	2010-08-19 04:45:00	0.00327035	-0.0065863
2010-08-13 00:30:06	0.0217962	2010-08-19 04:45:00	8.16498	0.0413102	2010-08-19 05:00:00	8.21526	0.00611951	2010-08-19 05:00:00	0.00367914	-0.00516483
2010-08-13 00:40:06	0.0210921	2010-08-19 05:00:00	8.16702	0.0434499	2010-08-19 05:15:00	8.21649	0.00824366	2010-08-19 05:15:00	0.00572311	-0.00374336
2010-08-13 00:50:06	0.020388	2010-08-19 05:15:00	8.16743	0.0441632	2010-08-19 05:30:00	8.21567	0.00895171	2010-08-19 05:30:00	0.00572311	-0.0023219
2010-08-13 01:00:06	0.0196839	2010-08-19 05:30:00	8.16907	0.0455896	2010-08-19 05:45:00	8.21812	0.0103678	2010-08-19 05:45:00	0.00694949	-0.000900434
2010-08-13 01:10:06	0.0189798	2010-08-19 05:45:00	8.16989	0.0470161	2010-08-19 06:00:00	8.21976	0.0117839	2010-08-19 06:00:00	0.00776708	0.000521031
2010-08-13 01:20:06	0.0182758	2010-08-19 06:00:00	8.1707	0.0484426	2010-08-19 06:15:00	8.22098	0.0132	2010-08-19 06:15:00	0.00817587	0.0019425
2010-08-13 01:30:06	0.0175717	2010-08-19 06:15:00	8.17316	0.0505823	2010-08-19 06:30:00	8.22098	0.0139081	2010-08-19 06:30:00	0.00981104	0.00336396
2010-08-13 01:40:06	0.0175717	2010-08-19 06:30:00	8.17275	0.0512955	2010-08-19 06:45:00	8.22098	0.0146161	2010-08-19 06:45:00	0.00899346	0.00407469
2010-08-13 01:50:06	0.0168676	2010-08-19 06:45:00	8.17275	0.0520087	2010-08-19 07:00:00	8.22139	0.0153242	2010-08-19 07:00:00	0.00981104	0.00478543
2010-08-13 02:00:06	0.0168676	2010-08-19 07:00:00	8.17316	0.0534352	2010-08-19 07:15:00	8.2218	0.0160322	2010-08-19 07:15:00	0.00899346	0.00620689
2010-08-13 02:10:06	0.0161635	2010-08-19 07:15:00	8.17316	0.0534352	2010-08-19 07:30:00	8.22221	0.0167403	2010-08-19 07:30:00	0.00940225	0.00620689
2010-08-13 02:11:56	0.0161635	2010-08-19 07:30:00	8.17356	0.0548616	2010-08-19 07:45:00	8.22139	0.0167403	2010-08-19 07:45:00	0.00899346	0.00620689
2010-08-13 02:20:06	0.0161635	2010-08-19 07:45:00	8.17356	0.0548616	2010-08-19 08:00:00	8.22139	0.0160322	2010-08-19 08:00:00	0.00940225	0.00691762
2010-08-13 02:30:06	0.0161635	2010-08-19 08:00:00	8.17275	0.0548616	2010-08-19 08:15:00	8.22098	0.0160322	2010-08-19 08:15:00	0.00899346	0.00691762
2010-08-13 02:40:06	0.0161635	2010-08-19 08:15:00	8.17193	0.0541484	2010-08-19 08:30:00	8.22017	0.0160322	2010-08-19 08:30:00	0.00940225	0.00691762
2010-08-13 02:50:06	0.0168676	2010-08-19 08:30:00	8.17234	0.0541484	2010-08-19 08:45:00	8.2218	0.0167403	2010-08-19 08:45:00	0.00858466	0.00620689
2010-08-13 03:00:06	0.0168676	2010-08-19 08:45:00	8.17356	0.0548616	2010-08-19 09:00:00	8.22139	0.0160322	2010-08-19 09:00:00	0.00858466	0.00620689
2010-08-13 03:10:06	0.0175717	2010-08-19 09:00:00	8.17275	0.0541484	2010-08-19 09:15:00	8.22098	0.0160322	2010-08-19 09:15:00	0.00858466	0.00549616
2010-08-13 03:20:06	0.0175717	2010-08-19 09:15:00	8.17275	0.0541484	2010-08-19 09:30:00	8.22139	0.0153242	2010-08-19 09:30:00	0.00776708	0.00478543
2010-08-13 03:30:06	0.0175717	2010-08-19 09:30:00	8.17275	0.0534352	2010-08-19 09:45:00	8.22098	0.0146161	2010-08-19 09:45:00	0.00776708	0.00407469
2010-08-13 03:40:06	0.0182758	2010-08-19 09:45:00	8.17193	0.0534352	2010-08-19 10:00:00	8.22017	0.0139081	2010-08-19 10:00:00	0.00735828	0.00336396
2010-08-13 03:50:06	0.0189798	2010-08-19 10:00:00	8.17111	0.052722	2010-08-19 10:15:00	8.22017	0.0139081	2010-08-19 10:15:00	0.0065407	0.0019425
2010-08-13 04:00:06	0.0196839	2010-08-19 10:15:00	8.17111	0.0512955	2010-08-19 10:30:00	8.22017	0.012492	2010-08-19 10:30:00	0.0065407	0.00123176
2010-08-13 04:10:06	0.020388	2010-08-19 10:30:00	8.17029	0.049869	2010-08-19 10:45:00	8.21894	0.0117839	2010-08-19 10:45:00	0.00572311	-0.000189701
2010-08-13 04:20:06	0.0210921	2010-08-19 10:45:00	8.17029	0.0491558	2010-08-19 11:00:00	8.21771	0.0103678	2010-08-19 11:00:00	0.00449673	-0.0023219
2010-08-13 04:30:06	0.0217962	2010-08-19 11:00:00	8.16989	0.0477293	2010-08-19 11:15:00	8.21731	0.00965976	2010-08-19 11:15:00	0.00327035	-0.0044541
2010-08-13 04:40:06	0.0225003	2010-08-19 11:15:00	8.16907	0.0455896	2010-08-19 11:30:00	8.21526	0.00682756	2010-08-19 11:30:00	0.000408793	-0.0065863
2010-08-13 04:50:06	0.0239085	2010-08-19 11:30:00	8.16825	0.0441632	2010-08-19 11:45:00	8.21403	0.00470341	2010-08-19 11:45:00	0	-0.00800776
2010-08-13 05:00:06	0.0246125	2010-08-19 11:45:00	8.16621	0.0420235	2010-08-19 12:00:00	8.21363	0.00328731	2010-08-19 12:00:00	-0.00204397	-0.0108507
2010-08-13 05:10:06	0.0260207	2010-08-19 12:00:00	8.16457	0.0398838	2010-08-19 12:15:00	8.21281	0.00257926	2010-08-19 12:15:00	-0.00245276	-0.0129829
2010-08-13 05:20:06	0.0267248	2010-08-19 12:15:00	8.16334	0.0391705	2010-08-19 12:30:00	8.21117	0.00045511	2010-08-19 12:30:00	-0.00449673	-0.0144044
2010-08-13 05:30:06	0.0274289	2010-08-19 12:30:00	8.16212	0.0363176	2010-08-19 12:45:00	8.21117	-0.000252941	2010-08-19 12:45:00	-0.00572311	-0.0165366
2010-08-13 05:40:06	0.028133	2010-08-19 12:45:00	8.16089	0.0348912	2010-08-19 13:00:00	8.20872	-0.00237709	2010-08-19 13:00:00	-0.0065407	-0.0186688
2010-08-13 05:50:06	0.0288371	2010-08-19 13:00:00	8.1613	0.0334647	2010-08-19 13:15:00	8.20668	-0.00450124	2010-08-19 13:15:00	-0.00735828	-0.0200902
2010-08-13 06:00:06	0.0295412	2010-08-19 13:15:00	8.15967	0.031325	2010-08-19 13:30:00	8.20831	-0.00379319	2010-08-19 13:30:00	-0.00858466	-0.0215117
2010-08-13 06:10:06	0.0295412	2010-08-19 13:30:00	8.15967	0.0298985	2010-08-19 13:45:00	8.20545	-0.00733344	2010-08-19 13:45:00	-0.00940225	-0.0229331
2010-08-13 06:20:06	0.0302453	2010-08-19 13:45:00	8.15803	0.0284721	2010-08-19 14:00:00	8.20504	-0.0080415	2010-08-19 14:00:00	-0.0110374	-0.0250653
2010-08-13 06:30:06	0.0309493	2010-08-19 14:00:00	8.15639	0.0263324	2010-08-19 14:15:00	8.20341	-0.0101656	2010-08-19 14:15:00	-0.0122638	-0.0264868
2010-08-13 06:40:06	0.0316534	2010-08-19 14:15:00	8.15558	0.0256191	2010-08-19 14:30:00	8.20177	-0.0108737	2010-08-19 14:30:00	-0.0126726	-0.0271975
2010-08-13 06:50:06	0.0316534	2010-08-19 14:30:00	8.15435	0.0227662	2010-08-19 14:45:00	8.20136	-0.0122898	2010-08-19 14:45:00	-0.0143078	-0.028619
2010-08-13 07:00:06	0.0323575	2010-08-19 14:45:00	8.15353	0.0227662	2010-08-19 15:00:00	8.20177	-0.0122898	2010-08-19 15:00:00	-0.0155342	-0.0300405
2010-08-13 07:10:06	0.0323575	2010-08-19 15:00:00	8.15231	0.0213397	2010-08-19 15:15:00	8.19891	-0.0137059	2010-08-19 15:15:00	-0.0167605	-0.0307512
2010-08-13 07:20:06	0.0330616	2010-08-19 15:15:00	8.1519	0.0199133	2010-08-19 15:30:00	8.19891	-0.0137059	2010-08-19 15:30:00	-0.0159429	-0.0307512
2010-08-13 07:30:06	0.0330616	2010-08-19 15:30:00	8.15067	0.0192	2010-08-19 15:45:00	8.1985	-0.0144139	2010-08-19 15:45:00	-0.0179869	-0.0321727
2010-08-13 07:40:06	0.0337657	2010-08-19 15:45:00	8.15108	0.0192	2010-08-19 16:00:00	8.19646	-0.015122	2010-08-19 16:00:00	-0.0188045	-0.0328834
2010-08-13 07:50:06	0.0337657	2010-08-19 16:00:00	8.15026	0.0177736	2010-08-19 16:15:00	8.19687	-0.01583	2010-08-19 16:15:00	-0.0196221	-0.0343049
2010-08-13 08:00:06	0.0337657	2010-08-19 16:15:00	8.14904	0.0170604	2010-08-19 16:30:00	8.19523	-0.0172462	2010-08-19 16:30:00	-0.0204397	-0.0335941
2010-08-13 08:10:06	0.0337657	2010-08-19 16:30:00	8.1474	0.0170604	2010-08-19 16:45:00	8.19482	-0.0179542	2010-08-19 16:45:00	-0.0224836	-0.0357263
2010-08-13 08:20:06	0.0344698	2010-08-19 16:45:00	8.14781	0.0156339	2010-08-19 17:00:00	8.19278	-0.0193703	2010-08-19 17:00:00	-0.0228924	-0.0357263
2010-08-13 08:30:06	0.0344698	2010-08-19 17:00:00	8.14618	0.0156339	2010-08-19 17:15:00	8.19237	-0.0193703	2010-08-19 17:15:00	-0.0245276	-0.0357263
2010-08-13 08:40:06	0.0344698	2010-08-19 17:15:00	8.14454	0.0142074	2010-08-19 17:30:00	8.19237	-0.0200784	2010-08-19 17:30:00	-0.02371	-0.0357263
2010-08-13 08:50:06	0.0344698	2010-08-19 17:30:00	8.14331	0.0142074	2010-08-19 17:45:00	8.19196	-0.0200784	2010-08-19 17:45:00	-0.0249364	-0.0350156
2010-08-13 09:00:06	0.0344698	2010-08-19 17:45:00	8.14454	0.0149207	2010-08-19 18:00:00	8.19196	-0.0200784	2010-08-19 18:00:00	-0.0241188	-0.0350156
2010-08-13 09:10:06	0.0351739	2010-08-19 18:00:00	8.14372	0.0149207	2010-08-19 18:15:00	8.19237	-0.0193703	2010-08-19 18:15:00	-0.02371	-0.0343049
2010-08-13 09:20:06	0.0351739	2010-08-19 18:15:00	8.14454	0.0156339	2010-08-19 18:30:00	8.19278	-0.0186623	2010-08-19 18:30:00	-0.02371	-0.0328834
2010-08-13 09:30:06	0.0344698	2010-08-19 18:30:00	8.14495	0.0163471	2010-08-19 18:45:00	8.19482	-0.0172462	2010-08-19 18:45:00	-0.0216661	-0.0321727
2010-08-13 09:40:06	0.0337657	2010-08-19 18:45:00	8.1474	0.0177736	2010-08-19 19:00:00	8.19523	-0.01583	2010-08-19 19:00:00	-0.0216661	-0.0307512
2010-08-13 09:50:06	0.0337657	2010-08-19 19:00:00	8.14699	0.0184868	2010-08-19 19:15:00	8.19646	-0.0144139	2010-08-19 19:15:00	-0.0192133	-0.0293297
2010-08-13 10:00:06	0.0323575	2010-08-19 19:15:00	8.14945	0.0206265	2010-08-19 19:30:00	8.19891	-0.0129978	2010-08-19 19:30:00	-0.0171693	-0.0279083
2010-08-13 10:10:06	0.0323575	2010-08-19 19:30:00	8.15108	0.0227662	2010-08-19 19:45:00	8.20136	-0.0108737	2010-08-19 19:45:00	-0.0155342	-0.0250653
2010-08-13 10:20:06	0.0316534	2010-08-19 19:45:00	8.15272	0.0249059	2010-08-19 20:00:00	8.20218	-0.0094576	2010-08-19 20:00:00	-0.0134902	-0.0243546
2010-08-13 10:30:06	0.0309493	2010-08-19 20:00:00	8.15517	0.0263324	2010-08-19 20:15:00	8.20422	-0.00733344	2010-08-19 20:15:00	-0.0126726	-0.0229331
2010-08-13 10:40:06	0.0302453	2010-08-19 20:15:00	8.1568	0.0284721	2010-08-19 20:30:00	8.20545	-0.00662539	2010-08-19 20:30:00	-0.0106286	-0.0222224
2010-08-13 10:50:06	0.0295412	2010-08-19 20:30:00	8.15803	0.0291853	2010-08-19 20:45:00	8.20545	-0.00591734	2010-08-19 20:45:00	-0.0102198	-0.0215117
2010-08-13 11:00:06	0.0288371	2010-08-19 20:45:00	8.15885	0.0298985	2010-08-19 21:00:00	8.20463	-0.00662539	2010-08-19 21:00:00	-0.0102198	-0.0215117
2010-08-13 11:10:06	0.0274289	2010-08-19 21:00:00	8.15803	0.0298985	2010-08-19 21:15:00	8.20545	-0.00662539	2010-08-19 21:15:00	-0.0102198	-0.0215117
2010-08-13 11:20:06	0.0267248	2010-08-19 21:15:00	8.15803	0.0298985	2010-08-19 21:30:00	8.20545	-0.00662539	2010-08-19 21:30:00	-0.00981104	-0.0215117
2010-08-13 11:30:06	0.0267248	2010-08-19 21:30:00	8.15762	0.0291853	2010-08-19 21:45:00	8.20627	-0.00591734	2010-08-19 21:45:00	-0.00817587	-0.0208009
2010-08-13 11:40:06	0.0267248	2010-08-19 21:45:00	8.15803	0.0298985	2010-08-19 22:00:00	8.20627	-0.00591734	2010-08-19 22:00:00	-0.00817587	-0.0200902
2010-08-13 11:50:06	0.0260207	2010-08-19 22:00:00	8.15926	0.0306118	2010-08-19 22:15:00	8.20627	-0.00591734	2010-08-19 22:15:00	-0.00817587	-0.0200902
2010-08-13 12:00:06	0.0260207	2010-08-19 22:15:00	8.15926	0.0298985	2010-08-19 22:30:00	8.20627	-0.00591734	2010-08-19 22:30:00	-0.00858466	-0.0208009
2010-08-13 12:10:06	0.0253166	2010-08-19 22:30:00	8.15844	0.0298985	2010-08-19 22:45:00	8.20627	-0.00662539	2010-08-19 22:45:00	-0.00817587	-0.0208009
2010-08-13 12:20:06	0.0253166	2010-08-19 22:45:00	8.15803	0.0291853	2010-08-19 23:00:00	8.20504	-0.00662539	2010-08-19 23:00:00	-0.00817587	-0.0215117
2010-08-13 12:30:06	0.0260207	2010-08-19 23:00:00	8.15803	0.0284721	2010-08-19 23:15:00	8.20545	-0.00733344	2010-08-19 23:15:00	-0.00858466	-0.0222224
2010-08-13 12:40:06	0.0253166	2010-08-19 23:15:00	8.15844	0.0277588	2010-08-19 23:30:00	8.20463	-0.00874955	2010-08-19 23:30:00	-0.00899346	-0.0229331
2010-08-13 12:50:06	0.0260207	2010-08-19 23:30:00	8.15762	0.0270456	2010-08-19 23:45:00	8.20422	-0.00874955	2010-08-19 23:45:00	-0.00981104	-0.0236439
2010-08-13 13:00:06	0.0260207	2010-08-19 23:45:00	8.15762	0.0263324	2010-08-20	8.20381	-0.0094576	2010-08-20	-0.0106286	-0.0243546
2010-08-13 13:10:06	0.0253166	2010-08-20	8.1568	0.0256191	2010-08-20 00:15:00	8.20381	-0.0094576	2010-08-20 00:15:00	-0.0110374	-0.0250653
2010-08-13 13:20:06	0.0246125	2010-08-20 00:15:00	8.15639	0.0249059	2010-08-20 00:30:00	8.20259	-0.0108737	2010-08-20 00:30:00	-0.0114462	-0.0257761
2010-08-13 13:30:06	0.0246125	2010-08-20 00:30:00	8.15599	0.0241927	2010-08-20 00:45:00	8.20218	-0.0115817	2010-08-20 00:45:00	-0.0122638	-0.0264868
2010-08-13 13:40:06	0.0246125	2010-08-20 00:45:00	8.15394	0.0227662	2010-08-20 01:00:00	8.20177	-0.0122898	2010-08-20 01:00:00	-0.0126726	-0.0271975
2010-08-13 13:50:06	0.0239085	2010-08-20 01:00:00	8.15394	0.022053	2010-08-20 01:15:00	8.20177	-0.0122898	2010-08-20 01:15:00	-0.0126726	-0.0271975
2010-08-13 14:00:06	0.0246125	2010-08-20 01:15:00	8.15394	0.022053	2010-08-20 01:30:00	8.20177	-0.0122898	2010-08-20 01:30:00	-0.0126726	-0.0271975
2010-08-13 14:10:06	0.0246125	2010-08-20 01:30:00	8.15394	0.0213397	2010-08-20 01:45:00	8.20259	-0.0115817	2010-08-20 01:45:00	-0.0114462	-0.0264868
2010-08-13 14:20:06	0.0246125	2010-08-20 01:45:00	8.15558	0.022053	2010-08-20 02:00:00	8.20218	-0.0122898	2010-08-20 02:00:00	-0.0114462	-0.0271975
2010-08-13 14:30:06	0.0246125	2010-08-20 02:00:00	8.15517	0.022053	2010-08-20 02:15:00	8.20177	-0.0122898	2010-08-20 02:15:00	-0.0122638	-0.0271975
2010-08-13 14:40:06	0.0260207	2010-08-20 02:15:00	8.15394	0.0213397	2010-08-20 02:30:00	8.20136	-0.0129978	2010-08-20 02:30:00	-0.0122638	-0.0271975
2010-08-13 14:50:06	0.0267248	2010-08-20 02:30:00	8.15353	0.0213397	2010-08-20 02:45:00	8.20054	-0.0129978	2010-08-20 02:45:00	-0.0114462	-0.0264868
2010-08-13 15:00:06	0.0274289	2010-08-20 02:45:00	8.15476	0.0213397	2010-08-20 03:00:00	8.19932	-0.0129978	2010-08-20 03:00:00	-0.0122638	-0.0264868
2010-08-13 15:10:06	0.0288371	2010-08-20 03:00:00	8.15231	0.0206265	2010-08-20 03:15:00	8.19973	-0.0137059	2010-08-20 03:15:00	-0.013899	-0.0271975
2010-08-13 15:20:06	0.0295412	2010-08-20 03:15:00	8.15149	0.0206265	2010-08-20 03:30:00	8.19932	-0.0137059	2010-08-20 03:30:00	-0.0122638	-0.0264868
2010-08-13 15:30:06	0.0309493	2010-08-20 03:30:00	8.15149	0.0206265	2010-08-20 03:45:00	8.19973	-0.0137059	2010-08-20 03:45:00	-0.0126726	-0.0257761
2010-08-13 15:40:06	0.0316534	2010-08-20 03:45:00	8.15108	0.0206265	2010-08-20 04:00:00	8.20014	-0.0129978	2010-08-20 04:00:00	-0.0126726	-0.0250653
2010-08-13 15:50:06	0.0330616	2010-08-20 04:00:00	8.15149	0.0213397	2010-08-20 04:15:00	8.20014	-0.0115817	2010-08-20 04:15:00	-0.0126726	-0.0243546
2010-08-13 16:00:06	0.0344698	2010-08-20 04:15:00	8.15272	0.0227662	2010-08-20 04:30:00	8.20054	-0.0108737	2010-08-20 04:30:00	-0.0114462	-0.0229331
2010-08-13 16:10:06	0.035878	2010-08-20 04:30:00	8.15353	0.0241927	2010-08-20 04:45:00	8.20136	-0.0101656	2010-08-20 04:45:00	-0.0106286	-0.0215117
2010-08-13 16:20:06	0.036582	2010-08-20 04:45:00	8.15394	0.0249059	2010-08-20 05:00:00	8.20218	-0.00874955	2010-08-20 05:00:00	-0.00899346	-0.0193795
2010-08-13 16:30:06	0.0379902	2010-08-20 05:00:00	8.15394	0.0256191	2010-08-20 05:15:00	8.20259	-0.0080415	2010-08-20 05:15:00	-0.00817587	-0.017958
2010-08-13 16:40:06	0.0386943	2010-08-20 05:15:00	8.15476	0.0277588	2010-08-20 05:30:00	8.20381	-0.00591734	2010-08-20 05:30:00	-0.00694949	-0.0165366
2010-08-13 16:50:06	0.0393984	2010-08-20 05:30:00	8.15639	0.0298985	2010-08-20 05:45:00	8.20463	-0.00520929	2010-08-20 05:45:00	-0.00776708	-0.0151151
2010-08-13 17:00:06	0.0401025	2010-08-20 05:45:00	8.1568	0.031325	2010-08-20 06:00:00	8.20504	-0.00379319	2010-08-20 06:00:00	-0.00817587	-0.0136936
2010-08-13 17:10:06	0.0408066	2010-08-20 06:00:00	8.1568	0.0320382	2010-08-20 06:15:00	8.20504	-0.00308514	2010-08-20 06:15:00	-0.00694949	-0.0129829
2010-08-13 17:20:06	0.0415107	2010-08-20 06:15:00	8.15762	0.0334647	2010-08-20 06:30:00	8.20504	-0.00237709	2010-08-20 06:30:00	-0.00776708	-0.0115614
2010-08-13 17:30:06	0.0436229	2010-08-20 06:30:00	8.1568	0.0341779	2010-08-20 06:45:00	8.20627	-0.000960991	2010-08-20 06:45:00	-0.0065407	-0.01014
2010-08-13 17:40:06	0.044327	2010-08-20 06:45:00	8.15721	0.0356044	2010-08-20 07:00:00	8.20668	0.00045511	2010-08-20 07:00:00	-0.00531432	-0.00800776
2010-08-13 17:42:16	0.044327	2010-08-20 07:00:00	8.15926	0.0377441	2010-08-20 07:15:00	8.2079	0.00116316	2010-08-20 07:15:00	-0.00490552	-0.0065863
2010-08-13 17:50:06	0.0450311	2010-08-20 07:15:00	8.15926	0.0391705	2010-08-20 07:30:00	8.2079	0.00257926	2010-08-20 07:30:00	-0.00572311	-0.00587556
2010-08-13 18:00:06	0.0471434	2010-08-20 07:30:00	8.15926	0.0398838	2010-08-20 07:45:00	8.20831	0.00328731	2010-08-20 07:45:00	-0.00531432	-0.00516483
2010-08-13 18:10:06	0.0478475	2010-08-20 07:45:00	8.16089	0.040597	2010-08-20 08:00:00	8.2079	0.00328731	2010-08-20 08:00:00	-0.00490552	-0.00516483
2010-08-13 18:20:06	0.0485515	2010-08-20 08:00:00	8.15967	0.0413102	2010-08-20 08:15:00	8.20831	0.00328731	2010-08-20 08:15:00	-0.0061319	-0.00516483
2010-08-13 18:30:06	0.0499597	2010-08-20 08:15:00	8.16007	0.0413102	2010-08-20 08:30:00	8.20749	0.00257926	2010-08-20 08:30:00	-0.0061319	-0.00516483
2010-08-13 18:40:06	0.0499597	2010-08-20 08:30:00	8.15926	0.0420235	2010-08-20 08:45:00	8.20954	0.00399536	2010-08-20 08:45:00	-0.00572311	-0.0044541
2010-08-13 18:50:06	0.0513679	2010-08-20 08:45:00	8.16048	0.0427367	2010-08-20 09:00:00	8.20831	0.00399536	2010-08-20 09:00:00	-0.00572311	-0.0044541
2010-08-13 19:00:06	0.0513679	2010-08-20 09:00:00	8.16048	0.0427367	2010-08-20 09:15:00	8.20872	0.00399536	2010-08-20 09:15:00	-0.00490552	-0.00374336
2010-08-13 19:10:06	0.0513679	2010-08-20 09:15:00	8.16089	0.0427367	2010-08-20 09:30:00	8.20954	0.00399536	2010-08-20 09:30:00	-0.00572311	-0.0044541
2010-08-13 19:20:06	0.0513679	2010-08-20 09:30:00	8.16048	0.0427367	2010-08-20 09:45:00	8.20913	0.00399536	2010-08-20 09:45:00	-0.00490552	-0.0044541
2010-08-13 19:30:06	0.0513679	2010-08-20 09:45:00	8.16048	0.0427367	2010-08-20 10:00:00	8.20954	0.00399536	2010-08-20 10:00:00	-0.00572311	-0.00516483
2010-08-13 19:40:06	0.0513679	2010-08-20 10:00:00	8.16089	0.0420235	2010-08-20 10:15:00	8.20872	0.00257926	2010-08-20 10:15:00	-0.00694949	-0.00729703
2010-08-13 19:50:06	0.0513679	2010-08-20 10:15:00	8.16089	0.0413102	2010-08-20 10:30:00	8.2079	0.00187121	2010-08-20 10:30:00	-0.00776708	-0.00800776
2010-08-13 20:00:06	0.0513679	2010-08-20 10:30:00	8.15926	0.0398838	2010-08-20 10:45:00	8.20749	0.00045511	2010-08-20 10:45:00	-0.00776708	-0.00942923
2010-08-13 20:10:06	0.0506638	2010-08-20 10:45:00	8.15967	0.0391705	2010-08-20 11:00:00	8.20627	-0.000252941	2010-08-20 11:00:00	-0.00981104	-0.0115614
2010-08-13 20:20:06	0.0506638	2010-08-20 11:00:00	8.15926	0.0377441	2010-08-20 11:15:00	8.20586	-0.00166904	2010-08-20 11:15:00	-0.0102198	-0.0129829
2010-08-13 20:30:06	0.0499597	2010-08-20 11:15:00	8.15803	0.0363176	2010-08-20 11:30:00	8.20545	-0.00237709	2010-08-20 11:30:00	-0.0102198	-0.0136936
2010-08-13 20:40:06	0.0492556	2010-08-20 11:30:00	8.15721	0.0341779	2010-08-20 11:45:00	8.20422	-0.00450124	2010-08-20 11:45:00	-0.011855	-0.0165366
2010-08-13 20:50:06	0.0485515	2010-08-20 11:45:00	8.15517	0.0327515	2010-08-20 12:00:00	8.203	-0.00662539	2010-08-20 12:00:00	-0.0126726	-0.017958
2010-08-13 21:00:06	0.0478475	2010-08-20 12:00:00	8.15517	0.031325	2010-08-20 12:15:00	8.20341	-0.00662539	2010-08-20 12:15:00	-0.0134902	-0.0193795
2010-08-13 21:10:06	0.0471434	2010-08-20 12:15:00	8.15394	0.0291853	2010-08-20 12:30:00	8.20177	-0.00874955	2010-08-20 12:30:00	-0.0143078	-0.0222224
2010-08-13 21:20:06	0.0464393	2010-08-20 12:30:00	8.15435	0.0277588	2010-08-20 12:45:00	8.19973	-0.0108737	2010-08-20 12:45:00	-0.0155342	-0.0236439
2010-08-13 21:30:06	0.0457352	2010-08-20 12:45:00	8.15231	0.0256191	2010-08-20 13:00:00	8.20014	-0.0115817	2010-08-20 13:00:00	-0.0171693	-0.0264868
2010-08-13 21:40:06	0.0450311	2010-08-20 13:00:00	8.15067	0.0234794	2010-08-20 13:15:00	8.19687	-0.0137059	2010-08-20 13:15:00	-0.0179869	-0.0279083
2010-08-13 21:50:06	0.0436229	2010-08-20 13:15:00	8.15108	0.0213397	2010-08-20 13:30:00	8.19482	-0.0179542	2010-08-20 13:30:00	-0.0204397	-0.0307512
2010-08-13 22:00:06	0.0429188	2010-08-20 13:30:00	8.14863	0.0184868	2010-08-20 13:45:00	8.19564	-0.0172462	2010-08-20 13:45:00	-0.0212573	-0.0328834
2010-08-13 22:10:06	0.0415107	2010-08-20 13:45:00	8.1474	0.0163471	2010-08-20 14:00:00	8.194	-0.0186623	2010-08-20 14:00:00	-0.0220748	-0.0343049
2010-08-13 22:20:06	0.0408066	2010-08-20 14:00:00	8.14618	0.0149207	2010-08-20 14:15:00	8.19278	-0.0200784	2010-08-20 14:15:00	-0.0224836	-0.0357263
2010-08-13 22:30:06	0.0408066	2010-08-20 14:15:00	8.14536	0.0134942	2010-08-20 14:30:00	8.19278	-0.0200784	2010-08-20 14:30:00	-0.0233012	-0.0371478
2010-08-13 22:40:06	0.0401025	2010-08-20 14:30:00	8.14454	0.012781	2010-08-20 14:45:00	8.19032	-0.0222025	2010-08-20 14:45:00	-0.0253452	-0.0385693
2010-08-13 22:50:06	0.0393984	2010-08-20 14:45:00	8.14331	0.0106413	2010-08-20 15:00:00	8.18992	-0.0229106	2010-08-20 15:00:00	-0.0249364	-0.03928
2010-08-13 23:00:06	0.0386943	2010-08-20 15:00:00	8.1429	0.0092148	2010-08-20 15:15:00	8.18992	-0.0243267	2010-08-20 15:15:00	-0.0261628	-0.0407015
2010-08-13 23:10:06	0.0372861	2010-08-20 15:15:00	8.14086	0.0070751	2010-08-20 15:30:00	8.1891	-0.0250347	2010-08-20 15:30:00	-0.0269804	-0.0414122
2010-08-13 23:20:06	0.035878	2010-08-20 15:30:00	8.14168	0.0070751	2010-08-20 15:45:00	8.18828	-0.0257428	2010-08-20 15:45:00	-0.0273892	-0.0421229
2010-08-13 23:30:06	0.0344698	2010-08-20 15:45:00	8.14004	0.0070751	2010-08-20 16:00:00	8.18828	-0.0250347	2010-08-20 16:00:00	-0.0282068	-0.0421229
2010-08-13 23:40:06	0.0330616	2010-08-20 16:00:00	8.14127	0.0070751	2010-08-20 16:15:00	8.18828	-0.0257428	2010-08-20 16:15:00	-0.0282068	-0.0435444
2010-08-13 23:50:06	0.0316534	2010-08-20 16:15:00	8.14045	0.0070751	2010-08-20 16:30:00	8.18746	-0.0264508	2010-08-20 16:30:00	-0.0286155	-0.0428337
2010-08-14 00:00:06	0.0302453	2010-08-20 16:30:00	8.14086	0.0070751	2010-08-20 16:45:00	8.18665	-0.0271589	2010-08-20 16:45:00	-0.0294331	-0.0435444
2010-08-14 00:10:06	0.0288371	2010-08-20 16:45:00	8.14045	0.0070751	2010-08-20 17:00:00	8.18665	-0.0271589	2010-08-20 17:00:00	-0.0294331	-0.0435444
2010-08-14 00:20:06	0.0274289	2010-08-20 17:00:00	8.13923	0.00636187	2010-08-20 17:15:00	8.18665	-0.0271589	2010-08-20 17:15:00	-0.0302507	-0.0435444
2010-08-14 00:30:06	0.0260207	2010-08-20 17:15:00	8.13963	0.0070751	2010-08-20 17:30:00	8.18665	-0.0271589	2010-08-20 17:30:00	-0.0306595	-0.0435444
2010-08-14 00:40:06	0.0253166	2010-08-20 17:30:00	8.13882	0.0070751	2010-08-20 17:45:00	8.18583	-0.0264508	2010-08-20 17:45:00	-0.0310683	-0.0428337
2010-08-14 00:50:06	0.0246125	2010-08-20 17:45:00	8.13841	0.0070751	2010-08-20 18:00:00	8.18787	-0.0257428	2010-08-20 18:00:00	-0.0298419	-0.0421229
2010-08-14 01:00:06	0.0239085	2010-08-20 18:00:00	8.14004	0.0070751	2010-08-20 18:15:00	8.18828	-0.0243267	2010-08-20 18:15:00	-0.0298419	-0.0407015
2010-08-14 01:10:06	0.0239085	2010-08-20 18:15:00	8.14086	0.00850157	2010-08-20 18:30:00	8.18869	-0.0236186	2010-08-20 18:30:00	-0.0282068	-0.03928
2010-08-14 01:20:06	0.0225003	2010-08-20 18:30:00	8.14209	0.00992803	2010-08-20 18:45:00	8.18992	-0.0229106	2010-08-20 18:45:00	-0.0265716	-0.0378585
2010-08-14 01:30:06	0.0225003	2010-08-20 18:45:00	8.14209	0.0113545	2010-08-20 19:00:00	8.19155	-0.0214945	2010-08-20 19:00:00	-0.025754	-0.0364371
2010-08-14 01:40:06	0.0217962	2010-08-20 19:00:00	8.14331	0.012781	2010-08-20 19:15:00	8.19196	-0.0200784	2010-08-20 19:15:00	-0.0249364	-0.0343049
2010-08-14 01:50:06	0.0217962	2010-08-20 19:15:00	8.14495	0.0142074	2010-08-20 19:30:00	8.1936	-0.0186623	2010-08-20 19:30:00	-0.0228924	-0.0328834
2010-08-14 02:00:06	0.0210921	2010-08-20 19:30:00	8.14618	0.0156339	2010-08-20 19:45:00	8.19441	-0.0172462	2010-08-20 19:45:00	-0.0224836	-0.0314619
2010-08-14 02:10:06	0.020388	2010-08-20 19:45:00	8.14699	0.0170604	2010-08-20 20:00:00	8.19646	-0.015122	2010-08-20 20:00:00	-0.0200309	-0.0293297
2010-08-14 02:20:06	0.020388	2010-08-20 20:00:00	8.14863	0.0192	2010-08-20 20:15:00	8.19768	-0.0137059	2010-08-20 20:15:00	-0.0192133	-0.028619
2010-08-14 02:30:06	0.020388	2010-08-20 20:15:00	8.14985	0.0206265	2010-08-20 20:30:00	8.1985	-0.0137059	2010-08-20 20:30:00	-0.0192133	-0.0279083
2010-08-14 02:40:06	0.020388	2010-08-20 20:30:00	8.14985	0.0213397	2010-08-20 20:45:00	8.19891	-0.0122898	2010-08-20 20:45:00	-0.0175781	-0.0264868
2010-08-14 02:50:06	0.0196839	2010-08-20 20:45:00	8.1519	0.0227662	2010-08-20 21:00:00	8.1985	-0.0129978	2010-08-20 21:00:00	-0.0183957	-0.0264868
2010-08-14 03:00:06	0.0196839	2010-08-20 21:00:00	8.15108	0.0227662	2010-08-20 21:15:00	8.19891	-0.0122898	2010-08-20 21:15:00	-0.0179869	-0.0264868
2010-08-14 03:10:06	0.0196839	2010-08-20 21:15:00	8.15149	0.0227662	2010-08-20 21:30:00	8.19973	-0.0122898	2010-08-20 21:30:00	-0.0179869	-0.0257761
2010-08-14 03:20:06	0.0196839	2010-08-20 21:30:00	8.1519	0.0234794	2010-08-20 21:45:00	8.19932	-0.0122898	2010-08-20 21:45:00	-0.0171693	-0.0250653
2010-08-14 03:30:06	0.0196839	2010-08-20 21:45:00	8.15108	0.0234794	2010-08-20 22:00:00	8.20014	-0.0115817	2010-08-20 22:00:00	-0.0171693	-0.0257761
2010-08-14 03:40:06	0.0196839	2010-08-20 22:00:00	8.15231	0.0234794	2010-08-20 22:15:00	8.20014	-0.0122898	2010-08-20 22:15:00	-0.0179869	-0.0257761
2010-08-14 03:50:06	0.0189798	2010-08-20 22:15:00	8.15272	0.0234794	2010-08-20 22:30:00	8.20014	-0.0122898	2010-08-20 22:30:00	-0.0167605	-0.0257761
2010-08-14 04:00:06	0.0189798	2010-08-20 22:30:00	8.15272	0.0234794	2010-08-20 22:45:00	8.20054	-0.0122898	2010-08-20 22:45:00	-0.0167605	-0.0257761
2010-08-14 04:10:06	0.0189798	2010-08-20 22:45:00	8.15312	0.0234794	2010-08-20 23:00:00	8.20014	-0.0122898	2010-08-20 23:00:00	-0.0163517	-0.0250653
2010-08-14 04:20:06	0.0196839	2010-08-20 23:00:00	8.15272	0.0234794	2010-08-20 23:15:00	8.20014	-0.0122898	2010-08-20 23:15:00	-0.0151254	-0.0250653
2010-08-14 04:30:06	0.0196839	2010-08-20 23:15:00	8.15312	0.0227662	2010-08-20 23:30:00	8.20054	-0.0122898	2010-08-20 23:30:00	-0.0155342	-0.0257761
2010-08-14 04:40:06	0.020388	2010-08-20 23:30:00	8.15353	0.0227662	2010-08-20 23:45:00	8.20095	-0.0122898	2010-08-20 23:45:00	-0.0155342	-0.0264868
2010-08-14 04:50:06	0.020388	2010-08-20 23:45:00	8.15312	0.0227662	2010-08-21	8.20095	-0.0122898	2010-08-21	-0.0147166	-0.0264868
2010-08-14 05:00:06	0.0210921	2010-08-21	8.15353	0.022053	2010-08-21 00:15:00	8.20177	-0.0122898	2010-08-21 00:15:00	-0.013899	-0.0271975
2010-08-14 05:10:06	0.0210921	2010-08-21 00:15:00	8.15353	0.022053	2010-08-21 00:30:00	8.20095	-0.0122898	2010-08-21 00:30:00	-0.013899	-0.0271975
2010-08-14 05:20:06	0.0210921	2010-08-21 00:30:00	8.15353	0.0213397	2010-08-21 00:45:00	8.20054	-0.0137059	2010-08-21 00:45:00	-0.0134902	-0.028619
2010-08-14 05:30:06	0.0217962	2010-08-21 00:45:00	8.15231	0.0199133	2010-08-21 01:00:00	8.20095	-0.0137059	2010-08-21 01:00:00	-0.0134902	-0.028619
2010-08-14 05:40:06	0.0225003	2010-08-21 01:00:00	8.15231	0.0199133	2010-08-21 01:15:00	8.20177	-0.0137059	2010-08-21 01:15:00	-0.0143078	-0.0293297
2010-08-14 05:50:06	0.0225003	2010-08-21 01:15:00	8.15272	0.0192	2010-08-21 01:30:00	8.20177	-0.0137059	2010-08-21 01:30:00	-0.013899	-0.0300405
2010-08-14 06:00:06	0.0232044	2010-08-21 01:30:00	8.15312	0.0192	2010-08-21 01:45:00	8.20177	-0.0137059	2010-08-21 01:45:00	-0.013899	-0.0300405
2010-08-14 06:10:06	0.0239085	2010-08-21 01:45:00	8.15435	0.0199133	2010-08-21 02:00:00	8.20136	-0.0137059	2010-08-21 02:00:00	-0.013899	-0.0307512
2010-08-14 06:20:06	0.0239085	2010-08-21 02:00:00	8.15394	0.0192	2010-08-21 02:15:00	8.20136	-0.0137059	2010-08-21 02:15:00	-0.013899	-0.0307512
2010-08-14 06:30:06	0.0239085	2010-08-21 02:15:00	8.15394	0.0192	2010-08-21 02:30:00	8.20259	-0.0129978	2010-08-21 02:30:00	-0.0134902	-0.0300405
2010-08-14 06:40:06	0.0246125	2010-08-21 02:30:00	8.15353	0.0192	2010-08-21 02:45:00	8.20177	-0.0129978	2010-08-21 02:45:00	-0.0134902	-0.0300405
2010-08-14 06:50:06	0.0246125	2010-08-21 02:45:00	8.15435	0.0192	2010-08-21 03:00:00	8.20177	-0.0137059	2010-08-21 03:00:00	-0.0155342	-0.0314619
2010-08-14 07:00:06	0.0253166	2010-08-21 03:00:00	8.15353	0.0184868	2010-08-21 03:15:00	8.20014	-0.0144139	2010-08-21 03:15:00	-0.0155342	-0.0314619
2010-08-14 07:10:06	0.0253166	2010-08-21 03:15:00	8.15231	0.0177736	2010-08-21 03:30:00	8.19932	-0.015122	2010-08-21 03:30:00	-0.0163517	-0.0314619
2010-08-14 07:20:06	0.0260207	2010-08-21 03:30:00	8.15149	0.0170604	2010-08-21 03:45:00	8.19932	-0.0144139	2010-08-21 03:45:00	-0.0151254	-0.0300405
2010-08-14 07:30:06	0.0260207	2010-08-21 03:45:00	8.15108	0.0170604	2010-08-21 04:00:00	8.19891	-0.0144139	2010-08-21 04:00:00	-0.0155342	-0.0293297
2010-08-14 07:40:06	0.0260207	2010-08-21 04:00:00	8.15231	0.0177736	2010-08-21 04:15:00	8.19973	-0.0137059	2010-08-21 04:15:00	-0.0151254	-0.028619
2010-08-14 07:50:06	0.0260207	2010-08-21 04:15:00	8.15149	0.0184868	2010-08-21 04:30:00	8.19932	-0.0137059	2010-08-21 04:30:00	-0.0155342	-0.0279083
2010-08-14 08:00:06	0.0260207	2010-08-21 04:30:00	8.15108	0.0192	2010-08-21 04:45:00	8.20054	-0.0122898	2010-08-21 04:45:00	-0.013899	-0.0257761
2010-08-14 08:10:06	0.0260207	2010-08-21 04:45:00	8.1519	0.0206265	2010-08-21 05:00:00	8.20218	-0.0108737	2010-08-21 05:00:00	-0.0122638	-0.0236439
2010-08-14 08:20:06	0.0260207	2010-08-21 05:00:00	8.15312	0.022053	2010-08-21 05:15:00	8.20218	-0.00874955	2010-08-21 05:15:00	-0.0114462	-0.0222224
2010-08-14 08:30:06	0.0260207	2010-08-21 05:15:00	8.15394	0.0241927	2010-08-21 05:30:00	8.20341	-0.0080415	2010-08-21 05:30:00	-0.0102198	-0.0200902
2010-08-14 08:40:06	0.0260207	2010-08-21 05:30:00	8.15517	0.0256191	2010-08-21 05:45:00	8.20341	-0.00733344	2010-08-21 05:45:00	-0.00940225	-0.0193795
2010-08-14 08:50:06	0.0260207	2010-08-21 05:45:00	8.15517	0.0270456	2010-08-21 06:00:00	8.20341	-0.00591734	2010-08-21 06:00:00	-0.00940225	-0.017958
2010-08-14 09:00:06	0.0260207	2010-08-21 06:00:00	8.15599	0.0277588	2010-08-21 06:15:00	8.20463	-0.00450124	2010-08-21 06:15:00	-0.00981104	-0.0165366
2010-08-14 09:10:06	0.0267248	2010-08-21 06:15:00	8.15599	0.0298985	2010-08-21 06:30:00	8.20381	-0.00450124	2010-08-21 06:30:00	-0.0106286	-0.0158258
2010-08-14 09:20:06	0.0267248	2010-08-21 06:30:00	8.15639	0.0306118	2010-08-21 06:45:00	8.20463	-0.00308514	2010-08-21 06:45:00	-0.00981104	-0.0136936
2010-08-14 09:30:06	0.0267248	2010-08-21 06:45:00	8.15599	0.031325	2010-08-21 07:00:00	8.20627	-0.00166904	2010-08-21 07:00:00	-0.00817587	-0.0115614
2010-08-14 09:40:06	0.0260207	2010-08-21 07:00:00	8.15762	0.0334647	2010-08-21 07:15:00	8.20627	-0.000252941	2010-08-21 07:15:00	-0.00817587	-0.01014
2010-08-14 09:50:06	0.0253166	2010-08-21 07:15:00	8.15721	0.0356044	2010-08-21 07:30:00	8.20545	-0.000960991	2010-08-21 07:30:00	-0.00735828	-0.00871849
2010-08-14 10:00:06	0.0246125	2010-08-21 07:30:00	8.15803	0.0363176	2010-08-21 07:45:00	8.20627	0.00116316	2010-08-21 07:45:00	-0.00735828	-0.00729703
2010-08-14 10:10:06	0.0246125	2010-08-21 07:45:00	8.15803	0.0377441	2010-08-21 08:00:00	8.20586	0.00187121	2010-08-21 08:00:00	-0.00776708	-0.00729703
2010-08-14 10:20:06	0.0246125	2010-08-21 08:00:00	8.15885	0.0384573	2010-08-21 08:15:00	8.20627	0.00187121	2010-08-21 08:15:00	-0.0061319	-0.00587556
2010-08-14 10:30:06	0.0239085	2010-08-21 08:15:00	8.15762	0.0391705	2010-08-21 08:30:00	8.20749	0.00399536	2010-08-21 08:30:00	-0.00490552	-0.00374336
2010-08-14 10:40:06	0.0232044	2010-08-21 08:30:00	8.15967	0.040597	2010-08-21 08:45:00	8.2079	0.00470341	2010-08-21 08:45:00	-0.00449673	-0.00303263
2010-08-14 10:50:06	0.0225003	2010-08-21 08:45:00	8.15967	0.0420235	2010-08-21 09:00:00	8.21076	0.00470341	2010-08-21 09:00:00	-0.00327035	-0.00161117
2010-08-14 11:00:06	0.0225003	2010-08-21 09:00:00	8.16089	0.0434499	2010-08-21 09:15:00	8.21117	0.00682756	2010-08-21 09:15:00	-0.00245276	-0.0023219
2010-08-14 11:10:06	0.0217962	2010-08-21 09:15:00	8.1613	0.0441632	2010-08-21 09:30:00	8.21036	0.00682756	2010-08-21 09:30:00	-0.00367914	-0.0023219
2010-08-14 11:20:06	0.0210921	2010-08-21 09:30:00	8.16253	0.0441632	2010-08-21 09:45:00	8.21199	0.00682756	2010-08-21 09:45:00	-0.00367914	-0.000900434
2010-08-14 11:30:06	0.0210921	2010-08-21 09:45:00	8.16212	0.0441632	2010-08-21 10:00:00	8.21076	0.00611951	2010-08-21 10:00:00	-0.00327035	-0.0023219
2010-08-14 11:40:06	0.020388	2010-08-21 10:00:00	8.16294	0.0441632	2010-08-21 10:15:00	8.21199	0.00611951	2010-08-21 10:15:00	-0.00327035	-0.00303263
2010-08-14 11:50:06	0.0196839	2010-08-21 10:15:00	8.16253	0.0441632	2010-08-21 10:30:00	8.21281	0.00824366	2010-08-21 10:30:00	-0.00327035	-0.0023219
2010-08-14 12:00:06	0.0196839	2010-08-21 10:30:00	8.16294	0.0441632	2010-08-21 10:45:00	8.21322	0.00753561	2010-08-21 10:45:00	-0.00408793	-0.0044541
2010-08-14 12:10:06	0.0189798	2010-08-21 10:45:00	8.16294	0.0441632	2010-08-21 11:00:00	8.21281	0.00682756	2010-08-21 11:00:00	-0.00449673	-0.00516483
2010-08-14 12:20:06	0.0189798	2010-08-21 11:00:00	8.16294	0.0434499	2010-08-21 11:15:00	8.21199	0.00470341	2010-08-21 11:15:00	-0.00531432	-0.0065863
2010-08-14 12:30:06	0.0189798	2010-08-21 11:15:00	8.16334	0.0434499	2010-08-21 11:30:00	8.21036	0.00328731	2010-08-21 11:30:00	-0.00490552	-0.00729703
2010-08-14 12:40:06	0.0189798	2010-08-21 11:30:00	8.16375	0.0420235	2010-08-21 11:45:00	8.21117	0.00470341	2010-08-21 11:45:00	-0.00572311	-0.00942923
2010-08-14 12:50:06	0.0189798	2010-08-21 11:45:00	8.16334	0.0413102	2010-08-21 12:00:00	8.21117	0.00257926	2010-08-21 12:00:00	-0.00572311	-0.01014
2010-08-14 13:00:06	0.0182758	2010-08-21 12:00:00	8.16416	0.0398838	2010-08-21 12:15:00	8.20995	0.00187121	2010-08-21 12:15:00	-0.0065407	-0.0115614
2010-08-14 13:10:06	0.0175717	2010-08-21 12:15:00	8.16253	0.0384573	2010-08-21 12:30:00	8.21076	0.00257926	2010-08-21 12:30:00	-0.0061319	-0.0122722
2010-08-14 13:20:06	0.0168676	2010-08-21 12:30:00	8.16334	0.0377441	2010-08-21 12:45:00	8.21199	0.00187121	2010-08-21 12:45:00	-0.0065407	-0.0136936
2010-08-14 13:30:06	0.0168676	2010-08-21 12:45:00	8.16375	0.0370308	2010-08-21 13:00:00	8.21158	0.00045511	2010-08-21 13:00:00	-0.00694949	-0.0158258
2010-08-14 13:36:36	0.0161635	2010-08-21 13:00:00	8.16457	0.0363176	2010-08-21 13:15:00	8.21076	-0.000252941	2010-08-21 13:15:00	-0.00776708	-0.0165366
2010-08-14 13:40:06	0.0161635	2010-08-21 13:15:00	8.16171	0.0334647	2010-08-21 13:30:00	8.20995	-0.00166904	2010-08-21 13:30:00	-0.00981104	-0.0200902
2010-08-14 13:50:06	0.0161635	2010-08-21 13:30:00	8.16253	0.0327515	2010-08-21 13:45:00	8.20831	-0.00308514	2010-08-21 13:45:00	-0.0106286	-0.0222224
2010-08-14 14:00:06	0.0161635	2010-08-21 13:45:00	8.1613	0.0306118	2010-08-21 14:00:00	8.20627	-0.00733344	2010-08-21 14:00:00	-0.0130814	-0.0250653
2010-08-14 14:10:06	0.0154594	2010-08-21 14:00:00	8.15885	0.0277588	2010-08-21 14:15:00	8.20463	-0.0080415	2010-08-21 14:15:00	-0.0134902	-0.0264868
2010-08-14 14:20:06	0.0154594	2010-08-21 14:15:00	8.15721	0.0256191	2010-08-21 14:30:00	8.20545	-0.00874955	2010-08-21 14:30:00	-0.013899	-0.0279083
2010-08-14 14:30:06	0.0147553	2010-08-21 14:30:00	8.15762	0.0249059	2010-08-21 14:45:00	8.20463	-0.0094576	2010-08-21 14:45:00	-0.013899	-0.0279083
2010-08-14 14:40:06	0.0147553	2010-08-21 14:45:00	8.15721	0.0234794	2010-08-21 15:00:00	8.20463	-0.0094576	2010-08-21 15:00:00	-0.0159429	-0.0300405
2010-08-14 14:50:06	0.0147553	2010-08-21 15:00:00	8.15803	0.0234794	2010-08-21 15:15:00	8.203	-0.0108737	2010-08-21 15:15:00	-0.0163517	-0.0307512
2010-08-14 15:00:06	0.0147553	2010-08-21 15:15:00	8.1568	0.022053	2010-08-21 15:30:00	8.20341	-0.0115817	2010-08-21 15:30:00	-0.0159429	-0.0314619
2010-08-14 15:10:06	0.0147553	2010-08-21 15:30:00	8.15639	0.0206265	2010-08-21 15:45:00	8.20177	-0.0129978	2010-08-21 15:45:00	-0.0179869	-0.0335941
2010-08-14 15:20:06	0.0147553	2010-08-21 15:45:00	8.15476	0.0192	2010-08-21 16:00:00	8.20014	-0.0144139	2010-08-21 16:00:00	-0.0188045	-0.0343049
2010-08-14 15:30:06	0.0154594	2010-08-21 16:00:00	8.15353	0.0170604	2010-08-21 16:15:00	8.19891	-0.01583	2010-08-21 16:15:00	-0.0200309	-0.0364371
2010-08-14 15:40:06	0.0154594	2010-08-21 16:15:00	8.1519	0.0163471	2010-08-21 16:30:00	8.19891	-0.015122	2010-08-21 16:30:00	-0.0208485	-0.0364371
2010-08-14 15:50:06	0.0154594	2010-08-21 16:30:00	8.15108	0.0156339	2010-08-21 16:45:00	8.19891	-0.01583	2010-08-21 16:45:00	-0.0208485	-0.0357263
2010-08-14 16:00:06	0.0161635	2010-08-21 16:45:00	8.15108	0.0156339	2010-08-21 17:00:00	8.19727	-0.0165381	2010-08-21 17:00:00	-0.0212573	-0.0350156
2010-08-14 16:10:06	0.0161635	2010-08-21 17:00:00	8.14945	0.0149207	2010-08-21 17:15:00	8.19687	-0.0172462	2010-08-21 17:15:00	-0.0212573	-0.0357263
2010-08-14 16:20:06	0.0161635	2010-08-21 17:15:00	8.15026	0.0149207	2010-08-21 17:30:00	8.19727	-0.01583	2010-08-21 17:30:00	-0.0212573	-0.0357263
2010-08-14 16:30:06	0.0168676	2010-08-21 17:30:00	8.15026	0.0156339	2010-08-21 17:45:00	8.19727	-0.01583	2010-08-21 17:45:00	-0.0204397	-0.0343049
2010-08-14 16:40:06	0.0168676	2010-08-21 17:45:00	8.14985	0.0156339	2010-08-21 18:00:00	8.20014	-0.0144139	2010-08-21 18:00:00	-0.0200309	-0.0328834
2010-08-14 16:50:06	0.0175717	2010-08-21 18:00:00	8.1519	0.0170604	2010-08-21 18:15:00	8.20095	-0.0137059	2010-08-21 18:15:00	-0.0183957	-0.0314619
2010-08-14 17:00:06	0.0182758	2010-08-21 18:15:00	8.15272	0.0184868	2010-08-21 18:30:00	8.20095	-0.0122898	2010-08-21 18:30:00	-0.0179869	-0.0307512
2010-08-14 17:10:06	0.0189798	2010-08-21 18:30:00	8.15394	0.0206265	2010-08-21 18:45:00	8.20136	-0.0108737	2010-08-21 18:45:00	-0.0171693	-0.0293297
2010-08-14 17:20:06	0.0196839	2010-08-21 18:45:00	8.15476	0.0213397	2010-08-21 19:00:00	8.20095	-0.0101656	2010-08-21 19:00:00	-0.0159429	-0.0279083
2010-08-14 17:30:06	0.0196839	2010-08-21 19:00:00	8.15517	0.0227662	2010-08-21 19:15:00	8.203	-0.00874955	2010-08-21 19:15:00	-0.0155342	-0.0257761
2010-08-14 17:40:06	0.020388	2010-08-21 19:15:00	8.15558	0.0241927	2010-08-21 19:30:00	8.20463	-0.00662539	2010-08-21 19:30:00	-0.0134902	-0.0229331
[truncated: 17,710 more rows]
