# Supplementary material for: Detecting Drawdowns Masked by Environmental Stresses with Water-Level Models
Source: Ground Water. 2013 Mar 7;51(3):322–32. doi: 10.1111/gwat.12042 (PMC3675638; doi:10.1111/gwat.12042)
Supplement: Supplementary file 3 [file gwat0051-0322-SD3.zip › Pahute_Mesa_Ex/W_20-5-3.M_WLM.xlsx]

## Sheet: CONTROL
	Transform	TIDEcomponent	Unique Selected Series	Altitudes			RETURNdataFROMactivePAGE
	SLOPE+OFFSET	GRAVITY	W_PM3_m	0
	SERIES	DRY	B_PM3_m	1000		ThisIsAnArchiveWLMbook
	THEIS	TILT	Q_20-7_cmd	2000
	TIDE			3000
	STEP			4000
	AIR-LAG			6000
	GAMMA			8000
				10000
				12000

## Sheet: WLmodel
	RMS =	0.00276071						VIEW:	DD-W_20-5-3_m
RMS Expected:	0.0003		Maximum:	0.00516899					SeriesSEEfileNAME:	SeriesSee.V1.00.xlam
Max Iter:	30		Minimum:	-0.0541411					SourceBOOK:	Book1.xlsm
Time Begin:	2010-08-10 00:05:00		Average:	-0.012081					PESTmodule:	SSmodule_WLmodel.SerSee
Time End:	2010-11-24 00:05:00		Std. Dev.:	0.0130595
Interval:	0:30:00		Count:	5088
Measured:	W_20-5-3_m
Transform	Time Series	Coeff.1	Est	Coeff.2	Est	Coeff.3	Coeff.4	Coeff.5
Slope+Offset		0	fixed	0.0197151	none
SERIES	W_PM3_m	-0.531303	none	-0.0512388	none	0
SERIES	W_PM3_m	0.0153568	none	-0.245045	none	0.04167
SERIES	W_PM3_m	-0.251659	none	-0.0642198	none	0.08333
SERIES	W_PM3_m	-0.103163	none	0.0208123	none	0.125
SERIES	W_PM3_m	-0.172967	none	-0.118887	none	0.25
SERIES	W_PM3_m	-0.277024	none	-0.22354	none	0.5
SERIES	W_PM3_m	0.942004	none	-0.372573	none	1
SERIES	W_PM3_m	0.308789	none	0.0172258	none	2
SERIES	B_PM3_m	0.0330972	none	-0.208688	none	0
SERIES	B_PM3_m	-0.184046	none	-0.0588284	none	0.04167
SERIES	B_PM3_m	0.155462	none	-0.116692	none	0.08333
SERIES	B_PM3_m	-0.0277201	none	-0.142275	none	0.125
SERIES	B_PM3_m	-0.136067	none	-0.241432	none	0.25
SERIES	B_PM3_m	-0.557219	none	-0.668517	none	0.5
SERIES	B_PM3_m	-0.192227	none	0.454515	none	1
SERIES	B_PM3_m	-0.0661513	none	-2.24167	none	2
THEIS	Q_20-7_cmd	1706.27	log	0.0227404	log	1000	-1
THEIS	Q_20-7_cmd	14590.2	log	0.0090663	log	1000	-1
TIDE	GRAVITY	6.99554e-05	none	0.305586	none	36	-117	3000
TIDE	DRY	-1.61052e-05	none	-0.0143405	none	36	-117	3000

## Sheet: Series
22																										-0.0541411
DD-W_20-5-3_m	DATE-TIME	MEASURED	SYNTHETIC	DIFFERENCES	Slope+Offset	W_PM3_M-Avg0.000	W_PM3_M-Avg0.042	W_PM3_M-Avg0.083	W_PM3_M-Avg0.125	W_PM3_M-Avg0.250	W_PM3_M-Avg0.500	W_PM3_M-Avg1.000	W_PM3_M-Avg2.000	B_PM3_M-Avg0.000	B_PM3_M-Avg0.042	B_PM3_M-Avg0.083	B_PM3_M-Avg0.125	B_PM3_M-Avg0.250	B_PM3_M-Avg0.500	B_PM3_M-Avg1.000	B_PM3_M-Avg2.000	THEIS:Q_20-7_CMD_022	THEIS:Q_20-7_CMD_023	GRAVITYTIDE024	DRYTIDE025	DD-W_20-5-3_m
-0.00201458	2010-08-10 00:10:06	0.0126431	0.0146577	0.00201458	0.0197151	0.00595018	-0.000539828	0.00295407	0.00175918	0.00324108	0.00599336	-0.0156415	-0.00609601	-0.000122863	-0.000494983	0.000444638	-4.29001e-05	0.000475114	-0.00347944	0.000758193	0.00109327	0	0	-0.0019296	0.000620706	-0.00201458
-0.00166789	2010-08-10 00:40:06	0.0126431	0.014311	0.00166789	0.0197151	0.00605004	-0.000496901	0.00295503	0.00200364	0.00298708	0.00616041	-0.0156195	-0.00608921	-3.79053e-05	-0.000488384	0.000421945	-6.46251e-05	0.000421748	-0.0035144	0.000807049	0.0010867	0	0	-0.00210384	0.000117109	-0.00166789
-0.00181251	2010-08-10 01:20:06	0.0140512	0.0158637	0.00181251	0.0197151	0.00721619	-0.000420625	0.00324607	0.00234771	0.00278553	0.00635338	-0.015608	-0.00607518	6.76506e-05	-0.000324057	0.000410215	-7.73022e-05	0.000312414	-0.00352297	0.00087512	0.00107576	0	0	-0.00183986	-0.000673352	-0.00181251
-0.00113613	2010-08-10 01:50:06	0.0168676	0.0180037	0.00113613	0.0197151	0.00834904	-0.000356956	0.00373185	0.00259579	0.0027521	0.00646331	-0.0156199	-0.00607175	0.000121768	-0.000121451	0.000405829	-7.63502e-05	0.00019863	-0.00347897	0.000925283	0.00106679	0	0	-0.0012884	-0.00130792	-0.00113613
-0.00229355	2010-08-10 02:20:06	0.0189798	0.0212734	0.00229355	0.0197151	0.0102371	-0.000299227	0.00436571	0.00279302	0.00280333	0.00654157	-0.0156772	-0.00607287	0.000105189	0.000157287	0.000332139	-6.3235e-05	7.21717e-05	-0.0033513	0.000966043	0.00105844	0	0	-0.000476251	-0.00193367	-0.00229355
-0.00119303	2010-08-10 02:50:06	0.0232044	0.0243974	0.00119303	0.0197151	0.0117476	-0.0002549	0.00505879	0.00293012	0.00293815	0.00659171	-0.01576	-0.00607967	8.53258e-05	0.00036034	0.000238177	-5.3052e-05	-4.5075e-05	-0.00315	0.000996848	0.00105059	0	0	0.000537618	-0.00251018	-0.00119303
-0.000784216	2010-08-10 03:20:06	0.0267248	0.027509	0.000784216	0.0197151	0.0130988	-0.000220243	0.00575188	0.00300518	0.00313762	0.0066097	-0.0158468	-0.00609216	8.11808e-05	0.000516543	3.73833e-05	-3.23684e-05	-0.00012631	-0.00287432	0.00102603	0.00104243	0	0	0.00167884	-0.0029995	-0.000784216
-3.22403e-05	2010-08-10 03:50:06	0.0302453	0.0302775	3.22403e-05	0.0197151	0.0142317	-0.000197075	0.00637006	0.00301248	0.00337257	0.00658092	-0.0159543	-0.00611488	8.00848e-05	0.000491909	-0.000166971	-1.0299e-05	-0.000186845	-0.0025342	0.00105918	0.00103444	0	0	0.00286233	-0.00336865	-3.22403e-05
-0.000636512	2010-08-10 04:20:06	0.0323575	0.032994	0.000636512	0.0197151	0.0153645	-0.000181279	0.00692117	0.00293143	0.00362792	0.00650697	-0.0160716	-0.00614102	9.99486e-05	0.000391592	-0.000307771	1.56143e-05	-0.000199881	-0.00220804	0.0010972	0.00102601	0	0	0.00399772	-0.00359156	-0.000636512
-0.000814099	2010-08-10 04:50:06	0.0344698	0.0352839	0.000814099	0.0197151	0.0163382	-0.000176302	0.00732303	0.00276388	0.0038745	0.00639992	-0.0161929	-0.00617284	8.22757e-05	0.000233863	-0.000407341	3.76433e-05	-0.000181044	-0.00185549	0.00113926	0.00101763	0	0	0.00499523	-0.0036507	-0.000814099
-0.00109232	2010-08-10 05:20:06	0.0351739	0.0362662	0.00109232	0.0197151	0.0163382	-0.00018291	0.00755329	0.00252683	0.00411545	0.00626169	-0.016324	-0.0062183	1.35301e-05	4.33484e-05	-0.00037693	4.94492e-05	-0.000129508	-0.00154316	0.00118215	0.0010084	0	0	0.0057716	-0.00353796	-0.00109232
-0.0012821	2010-08-10 05:50:06	0.0351739	0.036456	0.0012821	0.0197151	0.0159606	-0.000202157	0.00758958	0.00223346	0.00430481	0.00610546	-0.016466	-0.00626152	6.33501e-06	-0.000162124	-0.000298172	5.52336e-05	-7.3522e-05	-0.00127418	0.00122434	0.000998173	0	0	0.00625576	-0.00325511	-0.0012821
-0.00137679	2010-08-10 06:20:06	0.0344698	0.0358466	0.00137679	0.0197151	0.0154238	-0.000236625	0.0074023	0.00191379	0.00442533	0.00593364	-0.0166031	-0.00630698	-7.59407e-05	-0.000365624	-0.000158737	4.75449e-05	-2.1574e-05	-0.00107342	0.00125849	0.000988385	0	0	0.00639383	-0.00281362	-0.00137679
-0.00130445	2010-08-10 06:50:06	0.0330616	0.0343661	0.00130445	0.0197151	0.0145094	-0.00027904	0.00699144	0.00156593	0.00446297	0.0057533	-0.0167095	-0.00635701	-9.47109e-05	-0.000526217	1.09643e-05	2.7733e-05	8.85048e-06	-0.000906826	0.00129574	0.000978658	0	0	0.00615316	-0.00223384	-0.00130445
-0.00107672	2010-08-10 07:20:06	0.0302453	0.031322	0.00107672	0.0197151	0.0126214	-0.000324517	0.00641682	0.0012106	0.00439805	0.0055831	-0.0168348	-0.00641044	-9.88549e-05	-0.000691646	0.000169847	3.87996e-06	2.70626e-05	-0.00073104	0.00131861	0.000967731	0	0	0.00552511	-0.0015439	-0.00107672
-0.00196291	2010-08-10 07:50:06	0.0260207	0.0279836	0.00196291	0.0197151	0.0109518	-0.000365205	0.00565607	0.000853451	0.00424356	0.00542993	-0.0169452	-0.00646503	-7.70357e-05	-0.000861912	0.000328728	-2.25878e-05	2.92874e-05	-0.000528767	0.00133803	0.00095532	0	0	0.00452624	-0.000778054	-0.00196291
-0.0019358	2010-08-10 08:20:06	0.0217962	0.023732	0.0019358	0.0197151	0.00884522	-0.000401012	0.00473882	0.000541507	0.00401987	0.00528126	-0.0170655	-0.0065196	-4.05904e-05	-0.00104033	0.000479663	-4.96097e-05	3.30114e-05	-0.000328873	0.00135592	0.00094403	0	0	0.00319797	2.52154e-05	-0.0019358
-0.0022472	2010-08-10 08:50:06	0.0168676	0.0191148	0.0022472	0.0197151	0.00657953	-0.000433181	0.00385235	0.000289782	0.00371785	0.00512149	-0.0171809	-0.00657419	-2.81552e-05	-0.00109335	0.000617585	-7.80979e-05	2.22996e-05	-0.000150601	0.0013753	0.000932223	0	0	0.00160454	0.000825294	-0.0022472
-0.00182251	2010-08-10 09:20:06	0.0133471	0.0151696	0.00182251	0.0197151	0.00522824	-0.000456923	0.00298039	0.000111293	0.00333716	0.00494871	-0.0173071	-0.0066231	2.18202e-05	-0.00113384	0.000760575	-0.000105674	-1.99236e-05	-1.26513e-05	0.0013964	0.000918133	0	0	-0.000170619	0.00158165	-0.00182251
-0.00239336	2010-08-10 09:50:06	0.0084185	0.0108119	0.00239336	0.0197151	0.00355861	-0.000467357	0.0021308	-3.07524e-06	0.00289147	0.00479104	-0.0174284	-0.00667199	6.76506e-05	-0.00110589	0.000865212	-0.000125048	-7.58592e-05	0.000119026	0.00142058	0.0009039	0	0	-0.00202989	0.00225602	-0.00239336
-0.000631315	2010-08-10 10:10:06	0.0070103	0.00764162	0.000631315	0.0197151	0.00226647	-0.000466238	0.00158689	-1.04806e-05	0.00258985	0.00468522	-0.0175237	-0.0067031	8.49646e-05	-0.00114902	0.000904709	-0.000135245	-0.000134439	0.00022513	0.00143203	0.000894612	0	0	-0.00326417	0.00264313	-0.000631315
-0.0023201	2010-08-10 10:50:06	-0.0007346	0.0015855	0.0023201	0.0197151	-0.000217545	-0.000448779	0.000566328	0.000106509	0.0019958	0.00450431	-0.0177114	-0.00675732	0.000107145	-0.00122887	0.000947528	-0.000154407	-0.000259029	0.000431248	0.00146113	0.000874579	0	0	-0.00557641	0.0032296	-0.0023201
-0.00299115	2010-08-10 11:20:06	-0.0042551	-0.00126395	0.00299115	0.0197151	-0.00103206	-0.000421012	-2.16537e-05	0.000330463	0.00158659	0.00438989	-0.0178327	-0.00679371	0.000147733	-0.00114638	0.000963417	-0.000166888	-0.000359151	0.000603251	0.00148861	0.000858147	0	0	-0.00705505	0.00348147	-0.00299115
-0.00222369	2010-08-10 11:50:06	-0.0049591	-0.00273541	0.00222369	0.0197151	-0.00119121	-0.000381086	-0.000325665	0.000631469	0.00123425	0.00428991	-0.0179747	-0.00682784	0.000180033	-0.000934097	0.00101327	-0.000175842	-0.000454823	0.000766823	0.00151221	0.000841613	0	0	-0.00821428	0.00355948	-0.00222369
-0.00228802	2010-08-10 12:20:06	-0.0049591	-0.00267108	0.00228802	0.0197151	-0.000495282	-0.000329001	-0.00034686	0.00098879	0.000971126	0.00421165	-0.0181226	-0.00686082	0.000216479	-0.000595532	0.000981353	-0.000172511	-0.00054827	0.00087688	0.00153412	0.000824839	0	0	-0.00898329	0.00346276	-0.00228802
-0.00200743	2010-08-10 12:50:06	-0.0042551	-0.00224767	0.00200743	0.0197151	-0.000117654	-0.000272034	-1.75899e-05	0.00141952	0.000809481	0.00415041	-0.0182735	-0.00688926	0.000194658	-0.000267533	0.00091054	-0.000162883	-0.000636592	0.000941315	0.0015535	0.000808905	0	0	-0.00931442	0.00320041	-0.00200743
-0.0021042	2010-08-10 13:20:06	-0.0014387	0.000665502	0.0021042	0.0197151	0.00214804	-0.000214973	0.0004978	0.00188201	0.00077077	0.00410525	-0.0184332	-0.00691428	0.000201854	0.000101398	0.000718375	-0.000146875	-0.000684453	0.000950721	0.00157062	0.000792733	0	0	-0.00918651	0.00279114	-0.0021042
-0.00111685	2010-08-10 13:50:06	0.0020817	0.00319855	0.00111685	0.0197151	0.00338074	-0.000164039	0.00125129	0.00236341	0.000850074	0.00407923	-0.0185643	-0.00693816	0.000188323	0.000480001	0.000435949	-0.00012009	-0.000705302	0.000923695	0.00158998	0.000776799	0	0	-0.00860638	0.00226229	-0.00111685
-0.00224953	2010-08-10 14:20:06	0.0056022	0.00785173	0.00224953	0.0197151	0.00602406	-0.000115498	0.00224345	0.00284829	0.00102352	0.00409692	-0.0187241	-0.00696318	0.000224769	0.00087159	0.00015435	-8.4271e-05	-0.000693864	0.000823154	0.00160782	0.000759867	0	0	-0.00760851	0.00164828	-0.00224953
-0.00280779	2010-08-10 14:50:06	0.0098267	0.0126345	0.00280779	0.0197151	0.00850819	-6.52328e-05	0.00325681	0.0032844	0.00132375	0.0041437	-0.0189006	-0.00698819	0.000239394	0.00124052	-0.000165602	-3.5931e-05	-0.000655002	0.000631908	0.00162326	0.000742252	0	0	-0.00625278	0.00098858	-0.00280779
-0.00195114	2010-08-10 15:20:06	0.0154594	0.0174105	0.00195114	0.0197151	0.0106147	-1.65982e-05	0.0044351	0.00370923	0.00173779	0.0042207	-0.0190692	-0.00701094	0.000163453	0.00151111	-0.000490625	1.95791e-05	-0.00058313	0.000382498	0.00164104	0.000726016	0	0	-0.00462052	0.000325279	-0.00195114
-0.00178322	2010-08-10 15:50:06	0.0217962	0.0235794	0.00178322	0.0197151	0.0135763	1.56647e-05	0.00566478	0.00407749	0.00226386	0.00433273	-0.019224	-0.00703369	0.000146874	0.00185935	-0.000800442	7.39807e-05	-0.000473796	0.000115249	0.00166768	0.000711043	0	0	-0.00280915	-0.000299616	-0.00178322
-0.00158779	2010-08-10 16:20:06	0.028133	0.0297208	0.00158779	0.0197151	0.0164381	2.74365e-05	0.0068419	0.00433286	0.00285322	0.004479	-0.0193719	-0.0070553	5.93605e-05	0.00222586	-0.00106328	0.000123269	-0.000329951	-0.000166054	0.00168719	0.000696611	0	0	-0.000925699	-0.000846943	-0.00158779
-0.000648858	2010-08-10 16:50:06	0.0344698	0.0351187	0.000648858	0.0197151	0.0183855	2.0829e-05	0.00810178	0.00447361	0.00348085	0.00467349	-0.0195139	-0.00707576	-8.2901e-06	0.0026324	-0.00136447	0.000177947	-0.000170118	-0.000431031	0.00170182	0.00068186	0	0	0.000920144	-0.00128305	-0.000648858
-0.00103852	2010-08-10 17:20:06	0.0401025	0.041141	0.00103852	0.0197151	0.0214657	-3.20623e-06	0.00915144	0.00448264	0.00413485	0.00489659	-0.0196657	-0.0071019	-7.70357e-05	0.00284844	-0.00166415	0.000233417	-9.66074e-06	-0.000687576	0.0017149	0.000666248	0	0	0.00262319	-0.00158217	-0.00103852
-3.37706e-05	2010-08-10 17:48:36	0.044327	0.0443608	3.37706e-05	0.0197151	0.0221238	-3.67361e-05	0.0100083	0.00438876	0.0047564	0.00512112	-0.0198201	-0.00712872	-0.000148828	0.00303948	-0.00192055	0.000282461	0.00018305	-0.000882694	0.0017309	0.000650788	0	0	0.00402298	-0.00172469	-3.37706e-05
-0.0015206	2010-08-10 18:20:06	0.0471434	0.048664	0.0015206	0.0197151	0.0239904	-9.14846e-05	0.0108349	0.00417374	0.00535301	0.00537025	-0.0200049	-0.00716329	-0.000230009	0.00329457	-0.00223104	0.000332113	0.000423788	-0.00100391	0.00174164	0.000633562	0	0	0.00524175	-0.00171614	-0.0015206
-0.00191399	2010-08-10 18:50:06	0.0492556	0.0511696	0.00191399	0.0197151	0.0248049	-0.000153334	0.0112653	0.00387091	0.00583848	0.00561182	-0.0201775	-0.00719967	-0.000269504	0.00351348	-0.00244114	0.000374865	0.000674792	-0.0010931	0.00174492	0.000616627	0	0	0.00602484	-0.00155215	-0.00191399
-0.00170409	2010-08-10 19:20:06	0.0499597	0.0516638	0.00170409	0.0197151	0.0245459	-0.000222459	0.0114055	0.00352877	0.00620701	0.00584889	-0.0203421	-0.00724059	-0.000288274	0.00347433	-0.00264262	0.000420787	0.000915496	-0.00115969	0.00174339	0.000600013	0	0	0.00640793	-0.00125353	-0.00170409
-0.00117703	2010-08-10 19:50:06	0.0485515	0.0497285	0.00117703	0.0197151	0.0230354	-0.000292735	0.0111427	0.00319791	0.00644733	0.00607487	-0.02049	-0.00728606	-0.000410042	0.00319165	-0.00283177	0.000462824	0.0011591	-0.00126348	0.00175296	0.000583782	0	0	0.00638635	-0.000847345	-0.00117703
-0.0016945	2010-08-10 20:20:06	0.0450311	0.0467256	0.0016945	0.0197151	0.0213065	-0.000367892	0.0104854	0.00288207	0.00658368	0.0062994	-0.0206389	-0.00733269	-0.000482933	0.00268523	-0.00289093	0.000482117	0.00139608	-0.00133721	0.00176108	0.000566948	0	0	0.00598115	-0.000368513	-0.0016945
-0.00175577	2010-08-10 20:50:06	0.0408066	0.0425624	0.00175577	0.0197151	0.0188817	-0.000443719	0.00958321	0.00260214	0.00659816	0.00654307	-0.0208016	-0.00737704	-0.000493177	0.00216341	-0.00283518	0.000488456	0.00161681	-0.00138608	0.00177797	0.000549375	0	0	0.00523712	0.000142747	-0.00175577
-0.00207388	2010-08-10 21:20:06	0.036582	0.0386559	0.00207388	0.0197151	0.0167751	-0.000520791	0.00862909	0.00238417	0.00651286	0.00680329	-0.0209564	-0.00741799	-0.00053705	0.00175401	-0.00256782	0.000471693	0.00178559	-0.00137224	0.00180297	0.00053116	0	0	0.00421928	0.00064388	-0.00207388
-0.00201938	2010-08-10 21:50:06	0.0330616	0.035081	0.00201938	0.0197151	0.014887	-0.00058034	0.00770515	0.00223588	0.00634818	0.00705386	-0.0211043	-0.00745552	-0.000576545	0.00153753	-0.00215678	0.000441064	0.00191179	-0.00131808	0.00182171	0.000513903	0	0	0.00300825	0.00109315	-0.00201938
-0.00117705	2010-08-10 22:20:06	0.0309493	0.0321263	0.00117705	0.0197151	0.0135358	-0.000632424	0.00693831	0.00215518	0.00607182	0.00729849	-0.0211989	-0.00748965	-0.000654676	0.00155204	-0.00178711	0.000397677	0.00197346	-0.00123202	0.00183872	0.00049723	0	0	0.00169468	0.00145273	-0.00117705
-0.00150497	2010-08-10 22:50:06	0.028133	0.029638	0.00150497	0.0197151	0.0126214	-0.000672632	0.00629776	0.00213088	0.0057631	0.0075214	-0.0212817	-0.00751809	-0.000662966	0.00162002	-0.00148675	0.000348268	0.0019865	-0.00114305	0.00185337	0.000480696	0	0	0.000373258	0.00169153	-0.00150497
-0.00227305	2010-08-10 23:20:06	0.0246125	0.0268855	0.00227305	0.0197151	0.0114885	-0.000701926	0.0057394	0.0021498	0.00539681	0.0077535	-0.0213685	-0.00754425	-0.00057764	0.0016528	-0.00133309	0.000303062	0.00198168	-0.00101829	0.0018607	0.000463983	0	0	-0.000863437	0.00178741	-0.00227305
-0.0022186	2010-08-10 23:50:06	0.0217962	0.0240148	0.0022186	0.0197151	0.0102964	-0.000703452	0.00532244	0.00224021	0.00503221	0.00795231	-0.0214691	-0.00756474	-0.000515231	0.00162046	-0.00134473	0.000272317	0.00194986	-0.000904448	0.00187042	0.00044671	0	0	-0.00193075	0.00172887	-0.0022186
-0.0021558	2010-08-11 00:20:06	0.020388	0.0225438	0.0021558	0.0197151	0.0101372	-0.00067511	0.00501786	0.00238511	0.00469113	0.0081426	-0.0215796	-0.00757387	-0.000402847	0.00159978	-0.00135555	0.000248585	0.00189646	-0.000769635	0.00187934	0.000428635	0	0	-0.00275718	0.00151576	-0.0021558
-0.0016078	2010-08-11 00:50:06	0.020388	0.0219958	0.0016078	0.0197151	0.0102371	-0.000625514	0.0049441	0.00258069	0.00441361	0.0082821	-0.0216979	-0.00757617	-0.000298754	0.00173001	-0.00136857	0.000238523	0.00184353	-0.000590066	0.00188669	0.00041082	0	0	-0.00328869	0.00115923	-0.0016078
-0.00156431	2010-08-11 01:20:06	0.0210921	0.0226564	0.00156431	0.0197151	0.0110516	-0.000566728	0.00510903	0.0027932	0.00418563	0.00839958	-0.0218468	-0.00757277	-0.000279984	0.00190511	-0.00137939	0.000240029	0.00175525	-0.000324441	0.00189004	0.000392986	0	0	-0.00349185	0.000680883	-0.00156431
-0.00135873	2010-08-11 01:50:06	0.0225003	0.023859	0.00135873	0.0197151	0.011966	-0.000506123	0.00537006	0.00302071	0.00405876	0.00850453	-0.0219947	-0.00756822	-0.000266454	0.00206659	-0.00140473	0.000248826	0.00166481	-2.62751e-05	0.00188044	0.000374371	0	0	-0.00335573	0.0001111	-0.00135873
-0.000832108	2010-08-11 02:20:06	0.0239085	0.0247406	0.000832108	0.0197151	0.0124029	-0.000450211	0.00571326	0.0032595	0.00402604	0.00857926	-0.0221446	-0.00756481	-0.000288274	0.00200873	-0.0014943	0.000261029	0.00155579	0.00034173	0.00186825	0.000356756	0	0	-0.00289233	-0.000513168	-0.000832108
-0.000376275	2010-08-11 02:50:06	0.0260207	0.026397	0.000376275	0.0197151	0.013258	-0.000407703	0.00613864	0.0034793	0.00408183	0.00862136	-0.0223093	-0.0075614	-0.000325812	0.00195418	-0.00164017	0.000272875	0.00145753	0.000743681	0.00186573	0.000339861	0	0	-0.00213571	-0.00115104	-0.000376275
0.000199485	2010-08-11 03:20:06	0.0295412	0.0293417	-0.000199485	0.0197151	0.0147685	-0.000372471	0.00664562	0.00363713	0.00420753	0.00864949	-0.0224502	-0.00755572	-0.000284129	0.00189543	-0.00168125	0.000276362	0.00137769	0.00122628	0.00186247	0.000324305	0	0	-0.00113975	-0.00176055	0.000199485
0.000913635	2010-08-11 03:50:06	0.0337657	0.0328521	-0.000913635	0.0197151	0.0162789	-0.000340302	0.00726496	0.00374404	0.00439189	0.00863228	-0.0225922	-0.00755569	-0.000274744	0.00202611	-0.00168481	0.000284524	0.00132802	0.00173916	0.00186166	0.000309392	0	0	2.53236e-05	-0.00230149	0.000913635
0.00155329	2010-08-11 04:20:06	0.0379902	0.0364369	-0.00155329	0.0197151	0.0177894	-0.000314166	0.00794295	0.00373623	0.00462649	0.00858646	-0.0227441	-0.0075591	-0.000292419	0.00210618	-0.00166604	0.000292963	0.00128787	0.00224284	0.00185126	0.00029566	0	0	0.00127735	-0.002738	0.00155329
0.00124665	2010-08-11 04:50:06	0.0408066	0.03956	-0.00124665	0.0197151	0.0189222	-0.000297032	0.00859859	0.00363827	0.00487728	0.00849644	-0.0229177	-0.00756704	-0.000341297	0.00215679	-0.00164947	0.000302829	0.00129227	0.00272404	0.00183992	0.000282187	0	0	0.00252743	-0.00304088	0.00124665
0.00115703	2010-08-11 05:20:06	0.0436229	0.0424659	-0.00115703	0.0197151	0.0202735	-0.000300576	0.0091044	0.00344816	0.00512734	0.00837074	-0.0230892	-0.00757727	-0.000354827	0.00209212	-0.00172029	0.00030687	0.00131819	0.00315648	0.00182853	0.000270359	0	0	0.00368553	-0.00318928	0.00115703
0.00160484	2010-08-11 05:50:06	0.0450311	0.0434263	-0.00160484	0.0197151	0.0203328	-0.00031379	0.00934918	0.00319427	0.00535113	0.0081994	-0.023248	-0.00759431	-0.000406992	0.00185718	-0.0017737	0.000306195	0.0013586	0.00353162	0.00181482	0.000258306	0	0	0.00466632	-0.00317191	0.00160484
0.000332931	2010-08-11 06:20:06	0.0436229	0.04329	-0.000332931	0.0197151	0.0195776	-0.000336288	0.00946038	0.00291218	0.00549131	0.00802662	-0.0233958	-0.00761363	-0.000315334	0.00155624	-0.00180109	0.000307147	0.0013957	0.00385163	0.00180342	0.000247638	0	0	0.00539471	-0.00298747	0.000332931
-0.000446259	2010-08-11 06:50:06	0.0429188	0.0433651	0.000446259	0.0197151	0.019796	-0.000354385	0.00919761	0.00257551	0.00556758	0.0078503	-0.0235556	-0.00763863	-0.000347632	0.001153	-0.00168686	0.000301479	0.00141759	0.00418018	0.00178975	0.000237866	0	0	0.00581086	-0.00264464	-0.000446259
0.00101531	2010-08-11 07:20:06	0.0415107	0.0404954	-0.00101531	0.0197151	0.0175896	-0.000380427	0.00866044	0.00221645	0.00558412	0.00769215	-0.0237282	-0.00767158	-0.000346537	0.000703549	-0.00149045	0.000286106	0.00144025	0.00450548	0.00177754	0.000228739	0	0	0.00587436	-0.00216133	0.00101531
0.000462306	2010-08-11 07:50:06	0.0379902	0.0375279	-0.000462306	0.0197151	0.0156423	-0.000413652	0.00801148	0.00187431	0.0055378	0.00754348	-0.023883	-0.0077091	-0.000392367	0.000269949	-0.00124336	0.000260944	0.00143513	0.00488354	0.0017718	0.000219831	0	0	0.00556722	-0.0015635	0.000462306
-2.85504e-05	2010-08-11 08:20:06	0.0344698	0.0344984	2.85504e-05	0.0197151	0.0139726	-0.00045731	0.00714621	0.00155482	0.00540825	0.00739481	-0.0240091	-0.00774548	-0.000388222	-9.98716e-05	-0.000855471	0.000215219	0.00141401	0.0052416	0.00176767	0.000211603	0	0	0.0048955	-0.000883548	-2.85504e-05
-0.000284413	2010-08-11 08:50:06	0.0309493	0.0312337	0.000284413	0.0197151	0.0122438	-0.000498575	0.00631954	0.00127099	0.00519019	0.00722748	-0.0241413	-0.00778301	-0.000393462	-0.000167853	-0.000512512	0.000164622	0.00135445	0.00553912	0.00177006	0.000204158	0	0	0.00388937	-0.000158388	-0.000284413
-0.000439024	2010-08-11 09:20:06	0.0274289	0.0278679	0.000439024	0.0197151	0.0107333	-0.00053802	0.00552192	0.00101918	0.00487414	0.00705068	-0.0242438	-0.00782393	-0.000375787	-0.00017842	-0.000193241	0.000108794	0.00124212	0.00581815	0.00176696	0.00019651	0	0	0.00260167	0.000572654	-0.000439024
-0.000676657	2010-08-11 09:50:06	0.0232044	0.0238811	0.000676657	0.0197151	0.00884522	-0.000567888	0.00467958	0.000837043	0.00449273	0.00688498	-0.0243572	-0.00786941	-0.000286319	-0.000115276	5.35613e-05	6.12899e-05	0.00110531	0.00607383	0.00176445	0.000189146	0	0	0.00110488	0.00127004	-0.000676657
-0.000327925	2010-08-11 10:20:06	0.0189798	0.0193077	0.000327925	0.0197151	0.00679797	-0.000579566	0.00380763	0.000743327	0.00406144	0.00672827	-0.0244281	-0.00791263	-0.000215384	-0.000165435	0.000121355	2.88411e-05	0.000973627	0.00630713	0.00176038	0.000180879	0	0	-0.000513257	0.00189622	-0.000327925
-9.90616e-05	2010-08-11 10:50:06	0.0147553	0.0148544	9.90616e-05	0.0197151	0.00485061	-0.000577841	0.00298823	0.000764236	0.0036094	0.00657108	-0.0244764	-0.00795699	-0.000168693	-0.000185677	0.000137243	-1.39047e-06	0.000855707	0.00653038	0.0017636	0.00017347	0	0	-0.00215526	0.00241764	-9.90616e-05
-0.000459535	2010-08-11 11:20:06	0.0112349	0.0116944	0.000459535	0.0197151	0.00387692	-0.000558019	0.00231807	0.000860289	0.00317104	0.00642997	-0.0245465	-0.00799905	-2.29152e-05	-8.33862e-05	0.000132857	-2.04065e-05	0.000737786	0.00665763	0.0017708	0.000167804	0	0	-0.00372017	0.00280663	-0.000459535
0.000643469	2010-08-11 11:50:06	0.0098267	0.00918323	-0.000643469	0.0197151	0.00334017	-0.000522306	0.00181226	0.00102784	0.002752	0.00629593	-0.0246105	-0.0080366	4.14505e-06	8.20485e-05	0.000137243	-2.64681e-05	0.000604341	0.00673125	0.00178048	0.000163598	0	0	-0.00511019	0.00304296	0.000643469
-0.000896568	2010-08-11 12:20:06	0.0063063	0.00720287	0.000896568	0.0197151	0.00274408	-0.000472135	0.00156749	0.00129691	0.00241861	0.00617892	-0.0246588	-0.00806845	5.82656e-05	0.000274981	9.8888e-05	-2.11173e-05	0.000460445	0.00677309	0.00179822	0.000160695	0	0	-0.00623721	0.00311498	-0.000896568
-0.000415241	2010-08-11 12:50:06	0.0063063	0.00672154	0.000415241	0.0197151	0.00306241	-0.000417468	0.00156081	0.00164296	0.00217971	0.00608057	-0.0246934	-0.00809236	2.81552e-05	0.000508391	3.31421e-05	-8.63645e-06	0.000322087	0.00682822	0.00182242	0.000157853	0	0	-0.00702881	0.00302038	-0.000415241
-0.000496839	2010-08-11 13:20:06	0.0070103	0.00750714	0.000496839	0.0197151	0.0040361	-0.000370171	0.00180065	0.00203603	0.00201914	0.00600728	-0.0246963	-0.0081117	2.29152e-05	0.000796352	-9.61568e-05	1.54667e-06	0.000207842	0.00680898	0.00184192	0.000154432	0	0	-0.00743322	0.00276644	-0.000496839
-0.00190957	2010-08-11 13:50:06	0.0077144	0.00962397	0.00190957	0.0197151	0.00570573	-0.000321056	0.00228584	0.00244585	0.00195656	0.00596164	-0.024713	-0.00813103	1.24351e-05	0.00115758	-0.000301335	2.10811e-05	0.00011802	0.0067493	0.00186384	0.000150749	0	0	-0.00742298	0.00236974	-0.00190957
-0.00155587	2010-08-11 14:20:06	0.0105308	0.0120867	0.00155587	0.0197151	0.00705702	-0.00027079	0.0029348	0.0028633	0.00200672	0.00593657	-0.0247189	-0.0081481	4.99754e-05	0.00149328	-0.000491991	4.90954e-05	7.08845e-05	0.00665027	0.00188484	0.000146224	0	0	-0.00699689	0.00185533	-0.00155587
-0.000663488	2010-08-11 14:50:06	0.0147553	0.0154188	0.000663488	0.0197151	0.00872664	-0.000214398	0.0037632	0.00328622	0.00216997	0.00593513	-0.0247081	-0.00815949	3.64453e-05	0.00184439	-0.00074264	8.74896e-05	5.41224e-05	0.0064986	0.00190833	0.000142642	0	0	-0.00618024	0.0012554	-0.000663488
-0.00114454	2010-08-11 15:20:06	0.0189798	0.0201243	0.00114454	0.0197151	0.0113106	-0.000163369	0.00473242	0.00367904	0.00245545	0.00594269	-0.0246992	-0.00816972	-2.18202e-05	0.00225577	-0.00104383	0.000130796	9.73838e-05	0.00624303	0.00193741	0.000138439	0	0	-0.00502321	0.00060741	-0.00114454
-0.00139688	2010-08-11 15:50:06	0.0239085	0.0253054	0.00139688	0.0197151	0.0139539	-0.000125649	0.00582128	0.00401536	0.00283122	0.00596536	-0.024721	-0.00817657	-4.05904e-05	0.00263679	-0.00131748	0.000174103	0.000184469	0.0059387	0.00196099	0.000134914	0	0	-0.00359746	-4.80928e-05	-0.00139688
-0.00088084	2010-08-11 16:20:06	0.0295412	0.030422	0.00088084	0.0197151	0.0163788	-0.000101907	0.00699114	0.00427837	0.00328567	0.00601214	-0.0247663	-0.00818338	-6.76506e-05	0.00301342	-0.00165552	0.00022795	0.000307515	0.00553275	0.0019829	0.000132534	0	0	-0.00199142	-0.000670005	-0.00088084
-0.000685974	2010-08-11 16:50:06	0.0344698	0.0351558	0.000685974	0.0197151	0.0185446	-8.96545e-05	0.00806374	0.00445304	0.00378581	0.00610569	-0.0248364	-0.00819474	-0.000152973	0.00324442	-0.00197615	0.000283697	0.000450635	0.00514377	0.00201028	0.000128471	0	0	-0.000304265	-0.0012193	-0.000685974
-0.000748203	2010-08-11 17:20:06	0.0386943	0.0394425	0.000748203	0.0197151	0.0202142	-9.19545e-05	0.0090469	0.00455058	0.00433968	0.00620615	-0.0249301	-0.00820043	-0.000173698	0.00346287	-0.00228665	0.00033893	0.000617093	0.0047749	0.00203548	0.000124408	0	0	0.00136062	-0.00166161	-0.000748203
-0.000148105	2010-08-11 17:50:06	0.0436229	0.043771	0.000148105	0.0197151	0.0221616	-0.000113596	0.00987357	0.00454468	0.00489605	0.00635146	-0.0250158	-0.00820386	-0.000255974	0.00360609	-0.00256757	0.00038913	0.000797987	0.00447792	0.0020614	0.000119946	0	0	0.00290253	-0.00196959	-0.000148105
2.78624e-05	2010-08-11 18:20:06	0.0471434	0.0471155	-2.78624e-05	0.0197151	0.0232352	-0.000150553	0.0105812	0.00445609	0.00542784	0.00652328	-0.0250878	-0.00821407	-0.000323624	0.00370641	-0.00277767	0.000435328	0.00100785	0.00426948	0.0020921	0.000114319	0	0	0.00423001	-0.00212488	2.78624e-05
-0.000846966	2010-08-11 18:50:06	0.0492556	0.0501026	0.000846966	0.0197151	0.0244273	-0.000192298	0.0111093	0.00426598	0.00589749	0.00670716	-0.0251351	-0.0082277	-0.000373597	0.00370685	-0.00294805	0.000476811	0.00122367	0.00407348	0.00211894	0.000110015	0	0	0.00526672	-0.00211949	-0.000846966
-0.00132826	2010-08-11 19:20:06	0.0499597	0.051288	0.00132826	0.0197151	0.0244273	-0.000243138	0.0113765	0.00401018	0.00630285	0.00689247	-0.0251696	-0.00824134	-0.000476598	0.00368419	-0.00304626	0.000509855	0.00144099	0.00385888	0.00214086	0.000106153	0	0	0.00595611	-0.00195647	-0.00132826
-0.000819605	2010-08-11 19:50:06	0.0506638	0.0514834	0.000819605	0.0197151	0.024109	-0.000305468	0.0114049	0.00371116	0.00662114	0.00707731	-0.0252071	-0.00825613	-0.000526572	0.00357707	-0.00311337	0.000530694	0.00164755	0.00362882	0.00215399	0.000100313	0	0	0.00626481	-0.00164982	-0.000819605
-0.00107149	2010-08-11 20:20:06	0.0492556	0.0503271	0.00107149	0.0197151	0.0231946	-0.000377563	0.0111355	0.00338968	0.00683196	0.00725458	-0.0252238	-0.00826864	-0.000591171	0.00337401	-0.00312487	0.00054254	0.00184965	0.00341249	0.00216049	9.1965e-05	0	0	0.00618426	-0.0012236	-0.00107149
-0.00178473	2010-08-11 20:50:06	0.0464393	0.048224	0.00178473	0.0197151	0.0219026	-0.000451665	0.0106503	0.0030701	0.00691528	0.00743846	-0.0252297	-0.00828229	-0.000618231	0.00310585	-0.00308076	0.000547095	0.00202883	0.00324589	0.00216221	8.45782e-05	0	0	0.00573078	-0.000710305	-0.00178473
-0.00231943	2010-08-11 21:20:06	0.0429188	0.0452382	0.00231943	0.0197151	0.0201737	-0.000514183	0.00998623	0.00277499	0.00688971	0.00762779	-0.0251863	-0.00829367	-0.000648341	0.00282228	-0.00295722	0.000539487	0.00219167	0.00309324	0.00215102	7.7393e-05	0	0	0.00494389	-0.000148536	-0.00231943
-0.00236264	2010-08-11 21:50:06	0.0393984	0.041761	0.00236264	0.0197151	0.0183449	-0.000572488	0.00917351	0.00251572	0.00676508	0.00780909	-0.0251024	-0.0083039	-0.000672351	0.00256379	-0.00278533	0.00052023	0.0023145	0.0029661	0.00213563	7.09059e-05	0	0	0.00388331	0.000419744	-0.00236264
-0.00122708	2010-08-11 22:20:06	0.036582	0.0378091	0.00122708	0.0197151	0.0162383	-0.000617966	0.00832391	0.00231085	0.00656141	0.00797833	-0.0250137	-0.00831186	-0.000667111	0.00238053	-0.00258015	0.00049606	0.00239614	0.00283431	0.00212346	6.464e-05	0	0	0.00262458	0.000952259	-0.00122708
-0.00196098	2010-08-11 22:50:06	0.0323575	0.0343185	0.00196098	0.0197151	0.0147279	-0.000661718	0.00747431	0.00213991	0.00627871	0.00814356	-0.0249338	-0.00831303	-0.000668206	0.00224985	-0.00232813	0.000463173	0.00244551	0.00274448	0.00211691	6.06332e-05	0	0	0.0012539	0.00140951	-0.00196098
-0.00172401	2010-08-11 23:20:06	0.0288371	0.0305611	0.00172401	0.0197151	0.012999	-0.000688523	0.00669237	0.00203292	0.00594647	0.00829721	-0.024851	-0.00831076	-0.000653581	0.00217461	-0.00214981	0.000431833	0.00245378	0.00268458	0.00210883	5.8089e-05	0	0	-0.000137573	0.00175762	-0.00172401
-0.00144854	2010-08-11 23:50:06	0.0260207	0.0274692	0.00144854	0.0197151	0.0118661	-0.000703264	0.00604457	0.00198797	0.00557839	0.00841613	-0.0247573	-0.00829942	-0.000632856	0.00206176	-0.00200681	0.000398669	0.00241896	0.00271247	0.00209992	5.76686e-05	0	0	-0.00145963	0.00197084	-0.00144854
-0.00163272	2010-08-12 00:20:06	0.0232044	0.0248371	0.00163272	0.0197151	0.0108924	-0.000696751	0.00550856	0.00201634	0.00519099	0.00849842	-0.0246459	-0.00828239	-0.000554725	0.00201402	-0.00188409	0.000370856	0.00236483	0.00277583	0.00209178	5.71082e-05	0	0	-0.0026286	0.0020333	-0.00163272
-0.00182833	2010-08-12 00:50:06	0.0210921	0.0229204	0.00182833	0.0197151	0.0102964	-0.00067626	0.00515142	0.00210294	0.00481129	0.00856319	-0.0245216	-0.00825852	-0.000514138	0.00202897	-0.00180972	0.000347043	0.00229441	0.00288664	0.00207971	5.59479e-05	0	0	-0.00357244	0.00194012	-0.00182833
-0.00191927	2010-08-12 01:20:06	0.0196839	0.0216032	0.00191927	0.0197151	0.0101372	-0.000640547	0.00484625	0.00222711	0.0044702	0.00861237	-0.0243934	-0.00823804	-0.000474643	0.00195419	-0.00175124	0.000328501	0.00220991	0.00301367	0.00206922	5.46869e-05	0	0	-0.00423499	0.00169765	-0.00191927
-0.00103767	2010-08-12 01:50:06	0.0189798	0.0200175	0.00103767	0.0197151	0.00932271	-0.000596983	0.00469033	0.0023983	0.00418741	0.00863839	-0.0242633	-0.0082119	-0.000415282	0.00182109	-0.00171809	0.00031931	0.00210348	0.00316318	0.00206658	5.34038e-05	0	0	-0.00457906	0.00132283	-0.00103767
-0.00106248	2010-08-12 02:20:06	0.0189798	0.0200423	0.00106248	0.0197151	0.00970033	-0.000543654	0.00469091	0.00260326	0.00398786	0.00863228	-0.0241637	-0.00818235	-0.000410042	0.00167062	-0.00167755	0.000310195	0.00200486	0.00333043	0.0020666	5.3743e-05	0	0	-0.00458843	0.00084188	-0.00106248
-0.00146788	2010-08-12 02:50:06	0.0196839	0.0211518	0.00146788	0.0197151	0.0104556	-0.0004909	0.00485583	0.00279875	0.00386663	0.0085945	-0.0240533	-0.00815051	-0.000397607	0.00166248	-0.00159743	0.000294228	0.00190768	0.00354806	0.00206818	5.47828e-05	0	0	-0.00426844	0.000288228	-0.00146788
-0.000962084	2010-08-12 03:20:06	0.0225003	0.0234624	0.000962084	0.0197151	0.0117476	-0.000437477	0.00527395	0.00296969	0.00382479	0.00853068	-0.0239754	-0.00811527	-0.000374692	0.00174013	-0.00152374	0.000283214	0.00179649	0.00382449	0.00207142	5.68427e-05	0	0	-0.00364537	-0.000299942	-0.000962084
-0.000841997	2010-08-12 03:50:06	0.0253166	0.0261586	0.000841997	0.0197151	0.0130988	-0.00039315	0.00579602	0.00308805	0.00384687	0.00845578	-0.0239311	-0.00808115	-0.000357017	0.00179315	-0.00144211	0.000274815	0.00167852	0.0041352	0.00206826	5.95467e-05	0	0	-0.00276455	-0.000882456	-0.000841997
-0.000627084	2010-08-12 04:20:06	0.028133	0.0287601	0.000627084	0.0197151	0.0142317	-0.00035428	0.00633261	0.00315365	0.00394307	0.00834471	-0.0239084	-0.0080459	-0.000365307	0.00177335	-0.00142637	0.000271646	0.00158838	0.00448439	0.00206741	6.16878e-05	0	0	-0.00168732	-0.00141996	-0.000627084
-0.000104123	2010-08-12 04:50:06	0.0309493	0.0310534	0.000104123	0.0197151	0.0149869	-0.000325081	0.00686919	0.00315539	0.00407441	0.00821049	-0.0239233	-0.00801406	-0.000368357	0.00168316	-0.00148265	0.000268436	0.00151455	0.0049191	0.00206901	6.48294e-05	0	0	-0.000487182	-0.00187656	-0.000104123
-0.000175675	2010-08-12 05:20:06	0.0337657	0.0339414	0.000175675	0.0197151	0.0162789	-0.000306221	0.00731577	0.00309317	0.00423141	0.00804671	-0.02394	-0.00798676	-0.000331052	0.00159297	-0.00148553	0.000258254	0.00146146	0.00531965	0.00207624	6.85904e-05	0	0	0.000754888	-0.00222216	-0.000175675
2.38142e-05	2010-08-12 05:50:06	0.035878	0.0358542	-2.38142e-05	0.0197151	0.0167158	-0.000290424	0.00766566	0.0029822	0.00439824	0.00785977	-0.0239716	-0.00796739	-0.000288274	0.00142028	-0.00146745	0.000257145	0.00142773	0.00572571	0.00207632	7.42146e-05	0	0	0.00195546	-0.0024343	2.38142e-05
-0.000711976	2010-08-12 06:20:06	0.036582	0.037294	0.000711976	0.0197151	0.0170935	-0.000282479	0.00788865	0.0028241	0.00454191	0.00765533	-0.024014	-0.00796053	-0.000297659	0.00113231	-0.00142047	0.000255956	0.0013914	0.00607913	0.00207715	8.01781e-05	0	0	0.00303387	-0.0024994	-0.000711976
-0.000333784	2010-08-12 06:50:06	0.0372861	0.0376199	0.000333784	0.0197151	0.0167158	-0.000282385	0.00793221	0.00262661	0.00467539	0.00744992	-0.0240909	-0.00796278	-0.000301804	0.000778784	-0.00128898	0.000246287	0.00135058	0.00638681	0.0020795	8.58663e-05	0	0	0.00391733	-0.00241339	-0.000333784
-0.000264525	2010-08-12 07:20:06	0.0372861	0.0375506	0.000264525	0.0197151	0.0163975	-0.000299812	0.00775277	0.00238591	0.00477481	0.00725609	-0.0241807	-0.00797412	-0.000328861	0.000402599	-0.0011127	0.000224969	0.00131798	0.00668346	0.00208195	8.98879e-05	0	0	0.00454551	-0.00218172	-0.000264525
0.000447075	2010-08-12 07:50:06	0.036582	0.0361349	-0.000447075	0.0197151	0.0150462	-0.000330068	0.00740172	0.00214529	0.00483525	0.0070637	-0.0242823	-0.00799456	-0.000339343	6.60066e-05	-0.000893142	0.000193825	0.00126572	0.00699655	0.00209393	9.52516e-05	0	0	0.00487453	-0.00181875	0.000447075
-0.000303443	2010-08-12 08:20:06	0.0344698	0.0347732	0.000303443	0.0197151	0.0139134	-0.000365205	0.00698418	0.00191596	0.0048188	0.00688192	-0.0244105	-0.00801844	-0.000297659	-0.00015003	-0.00058469	0.000156303	0.00119235	0.00727634	0.0021109	0.000101375	0	0	0.00487985	-0.00134667	-0.000303443
0.000312093	2010-08-12 08:50:06	0.0337657	0.0334536	-0.000312093	0.0197151	0.0131581	-0.000398618	0.00648447	0.00170172	0.00473279	0.00670866	-0.0245515	-0.00804911	-0.000284129	-0.000218012	-0.000269122	0.000112679	0.00110231	0.00750575	0.0021303	0.0001081	0	0	0.00455807	-0.000793983	0.000312093
-0.000443173	2010-08-12 09:20:06	0.0309493	0.0313925	0.000443173	0.0197151	0.0120846	-0.000428299	0.00594788	0.00151759	0.00457302	0.00654698	-0.0246826	-0.00808776	-0.000289369	-0.000228133	-5.54618e-05	7.14326e-05	0.000981394	0.00771959	0.00215776	0.000115045	0	0	0.0039274	-0.000193662	-0.000443173
-0.000456682	2010-08-12 09:50:06	0.028133	0.0285897	0.000456682	0.0197151	0.0105148	-0.000455679	0.00535874	0.0013955	0.00436792	0.00640538	-0.0247812	-0.00812869	-0.000217574	-0.000263333	0.000104101	3.31591e-05	0.000870509	0.00791721	0.00218537	0.000122771	0	0	0.00302675	0.000418803	-0.000456682
-0.000753802	2010-08-12 10:20:06	0.0246125	0.0253663	0.000753802	0.0197151	0.00884522	-0.000476933	0.00469527	0.00133554	0.00410945	0.00628693	-0.0248719	-0.00817076	-0.000145778	-0.000243537	0.00019792	1.81892e-06	0.000762987	0.00806381	0.00220963	0.000130678	0	0	0.0019134	0.0010075	-0.000753802
-0.000438984	2010-08-12 10:50:06	0.0217962	0.0222352	0.000438984	0.0197151	0.00749393	-0.000486792	0.00405473	0.00133944	0.00383864	0.00618954	-0.0249794	-0.0082151	-9.99486e-05	-0.000138382	0.000198603	-1.9061e-05	0.000652878	0.00812435	0.00223159	0.000137505	0	0	0.000659493	0.00153809	-0.000438984
-0.00089135	2010-08-12 11:20:06	0.0189798	0.0198712	0.00089135	0.0197151	0.0067387	-0.000485642	0.00352598	0.00140356	0.00355871	0.00611625	-0.025074	-0.00826513	-1.46251e-05	8.1602e-05	0.000204354	-3.22927e-05	0.000528644	0.00814381	0.00225346	0.000145469	0	0	-0.000652549	0.00197976	-0.00089135
0.000284535	2010-08-12 11:50:06	0.0182758	0.0179913	-0.000284535	0.0197151	0.00614261	-0.000470608	0.00319903	0.00154665	0.0033023	0.00606258	-0.0251499	-0.00830722	4.88805e-05	0.000439963	0.000175454	-3.16178e-05	0.000399961	0.0081183	0.00227531	0.000153119	0	0	-0.00193543	0.00230684	0.000284535
-0.00100127	2010-08-12 12:19:46	0.0161635	0.0171648	0.00100127	0.0197151	0.00636948	-0.000446133	0.0030738	0.00174905	0.00307707	0.0060373	-0.0252106	-0.00834774	2.12189e-05	0.000866128	5.43541e-05	-1.95095e-05	0.000292851	0.00807361	0.00229146	0.000159148	0	0	-0.00309071	0.00249889	-0.00100127
-0.00190985	2010-08-12 12:50:06	0.0147553	0.0166652	0.00190985	0.0197151	0.00667942	-0.000414886	0.00311134	0.00201503	0.00289586	0.00603511	-0.0252742	-0.00838003	3.64453e-05	0.00129023	-0.000167795	4.00491e-06	0.000195942	0.00797051	0.00231345	0.00016587	0	0	-0.00407485	0.00254858	-0.00190985
-0.00258908	2010-08-12 13:20:06	0.0140512	0.0166403	0.00258908	0.0197151	0.00721619	-0.000387024	0.00329805	0.00232532	0.00278482	0.00606132	-0.0253392	-0.00841073	6.35056e-05	0.00163892	-0.000458848	3.6932e-05	0.000123194	0.00780716	0.00232965	0.000171553	0	0	-0.00478428	0.00244871	-0.00258908
-0.00220057	2010-08-12 13:50:06	0.0147553	0.0169559	0.00220057	0.0197151	0.00781226	-0.00035428	0.00356692	0.00268455	0.00274754	0.0061015	-0.0253955	-0.00844144	3.94954e-05	0.0019524	-0.00080551	7.96443e-05	9.7895e-05	0.00760035	0.00235065	0.000178679	0	0	-0.00518052	0.00220612	-0.00220057
-0.0013595	2010-08-12 14:20:06	0.0168676	0.0182271	0.0013595	0.0197151	0.00872664	-0.000316174	0.00401466	0.00307563	0.00278893	0.00616387	-0.0254704	-0.00846874	3.23003e-05	0.00233101	-0.0011471	0.000130282	0.000118182	0.0073757	0.00237091	0.000185183	0	0	-0.00523351	0.00183465	-0.0013595
-0.00215536	2010-08-12 14:50:06	0.0189798	0.0211352	0.00215536	0.0197151	0.0106147	-0.000271271	0.00465635	0.00346671	0.00293287	0.00624327	-0.0255216	-0.00849262	1.46251e-05	0.00275449	-0.00143157	0.0001829	0.000180431	0.00708997	0.00238879	0.00019215	0	0	-0.00493593	0.00135586	-0.00215536
-0.00186001	2010-08-12 15:10:06	0.0217962	0.0236562	0.00186001	0.0197151	0.012192	-0.00024577	0.00514925	0.00372609	0.00308176	0.0063177	-0.0255492	-0.00850364	-3.08441e-05	0.00307219	-0.00163965	0.000221879	0.000243428	0.0068645	0.00240385	0.0001967	0	0	-0.00454971	0.000990685	-0.00186001
-0.00191846	2010-08-12 15:50:06	0.0267248	0.0286433	0.00191846	0.0197151	0.0147092	-0.000203202	0.00641652	0.00419402	0.00350633	0.00647842	-0.0255936	-0.00852676	-0.000151878	0.00361774	-0.00206285	0.00030236	0.000423885	0.00635871	0.00243488	0.000205999	0	0	-0.00337556	0.000194004	-0.00191846
-0.00216361	2010-08-12 16:20:06	0.0309493	0.0331129	0.00216361	0.0197151	0.0170342	-0.000188555	0.00743046	0.00446649	0.00390248	0.00662823	-0.0256064	-0.00854042	-0.000210144	0.00395102	-0.00241527	0.000361634	0.000600742	0.00593654	0.00246155	0.000214207	0	0	-0.00220942	-0.00041948	-0.00216361
-0.0017288	2010-08-12 16:50:06	0.035878	0.0376068	0.0017288	0.0197151	0.0192406	-0.000183579	0.00842872	0.00466737	0.00436221	0.00680053	-0.0255916	-0.00855519	-0.000288274	0.0042852	-0.00278576	0.000419124	0.000805386	0.00546399	0.00248594	0.000221773	0	0	-0.000879535	-0.00100516	-0.0017288
-0.00183155	2010-08-12 17:20:06	0.0401025	0.0419341	0.00183155	0.0197151	0.0211879	-0.000190761	0.00938227	0.00476299	0.00485323	0.00699245	-0.025556	-0.00856544	-0.000346537	0.00453312	-0.00309626	0.000474634	0.00103709	0.00501523	0.00250383	0.000229157	0	0	0.00052905	-0.00152695	-0.00183155
-0.00155991	2010-08-12 17:50:06	0.044327	0.0458869	0.00155991	0.0197151	0.0226984	-0.00020407	0.0102989	0.00475519	0.00535024	0.00718838	-0.0255087	-0.00857341	-0.000387127	0.0048046	-0.00341758	0.00053478	0.00128478	0.00460917	0.00252643	0.000238105	0	0	0.00192618	-0.0019524	-0.00155991
-0.0022393	2010-08-12 18:20:06	0.0478475	0.0500868	0.0022393	0.0197151	0.0248049	-0.000222836	0.011073	0.00462139	0.00582793	0.00739732	-0.025489	-0.00858023	-0.000485983	0.00495024	-0.00364576	0.000587595	0.00155172	0.00422332	0.00254273	0.000247552	0	0	0.00322267	-0.00225484	-0.0022393
-0.00181965	2010-08-12 18:50:06	0.0506638	0.0524835	0.00181965	0.0197151	0.0255601	-0.000251847	0.0116236	0.00438997	0.00627192	0.00759919	-0.0254752	-0.00858706	-0.00056192	0.00499117	-0.00387326	0.000636409	0.00183284	0.00387769	0.00255655	0.000257298	0	0	0.00433623	-0.00241526	-0.00181965
-0.00131743	2010-08-12 19:10:06	0.052072	0.0533894	0.00131743	0.0197151	0.0257786	-0.000278405	0.0118984	0.00420189	0.00653542	0.00772033	-0.0254752	-0.00858972	-0.00062616	0.00488116	-0.00403987	0.00066536	0.00201085	0.00366145	0.00256226	0.000264265	0	0	0.00494184	-0.002438	-0.00131743
-0.00222085	2010-08-12 19:50:06	0.0513679	0.0535888	0.00222085	0.0197151	0.0254603	-0.00034922	0.0119639	0.00378258	0.00693272	0.00792352	-0.0254535	-0.00859729	-0.000707702	0.0044104	-0.00414609	0.000703604	0.00236056	0.00326471	0.00257601	0.000277915	0	0	0.00575156	-0.00228021	-0.00222085
-0.00142728	2010-08-12 20:20:06	0.0506638	0.0520911	0.00142728	0.0197151	0.0243274	-0.000411069	0.0116346	0.00344599	0.00709436	0.00806464	-0.025422	-0.00860525	-0.000737811	0.00393676	-0.00413444	0.00071747	0.00259759	0.00301897	0.00258738	0.000288945	0	0	0.0059671	-0.0019947	-0.00142728
-0.00135831	2010-08-12 20:50:06	0.0478475	0.0492058	0.00135831	0.0197151	0.0224394	-0.000471675	0.0110225	0.0031095	0.00715695	0.00821235	-0.0253874	-0.00861774	-0.000844095	0.00332761	-0.00394652	0.000709106	0.00279307	0.00284448	0.00259791	0.000299672	0	0	0.00583239	-0.00158671	-0.00135831
-0.00200997	2010-08-12 21:20:06	0.0436229	0.0456329	0.00200997	0.0197151	0.0201737	-0.000536012	0.0101645	0.00279373	0.00712539	0.00835748	-0.0253391	-0.00863479	-0.000833614	0.00269051	-0.00361711	0.000684619	0.00295114	0.0027367	0.00261556	0.000310601	0	0	0.00535853	-0.00108399	-0.00200997
-0.00237409	2010-08-12 21:50:06	0.0393984	0.0417725	0.00237409	0.0197151	0.017908	-0.000591829	0.00923275	0.00252127	0.00699655	0.0084875	-0.0253046	-0.00864958	-0.000901265	0.00215329	-0.00319018	0.000639645	0.00306135	0.00267464	0.00264142	0.000321432	0	0	0.00457772	-0.000520651	-0.00237409
-0.00149014	2010-08-12 22:20:06	0.0372861	0.0387762	0.00149014	0.0197151	0.0163975	-0.000647071	0.00835353	0.00228447	0.00677849	0.00859743	-0.0252632	-0.00866323	-0.000925275	0.00189875	-0.00267957	0.000570939	0.00311562	0.00263659	0.00266892	0.000331321	0	0	0.00354078	6.51874e-05	-0.00149014
-0.00230388	2010-08-12 22:50:06	0.0337657	0.0360696	0.00230388	0.0197151	0.0151055	-0.000691398	0.00757158	0.00207587	0.00648139	0.00867522	-0.0252287	-0.00867347	-0.0008753	0.00186355	-0.00220444	0.000497164	0.00309611	0.00267983	0.00269416	0.00033991	0	0	0.00231345	0.0006341	-0.00230388
-0.0021262	2010-08-12 23:20:06	0.0309493	0.0330755	0.0021262	0.0197151	0.0137542	-0.000724905	0.00686397	0.00190867	0.00609578	0.00873291	-0.0251725	-0.00868143	-0.000817034	0.00182835	-0.00183122	0.000428976	0.00301052	0.0027874	0.00270885	0.000347776	0	0	0.000971923	0.00114817	-0.0021262
-0.00274657	2010-08-12 23:50:06	0.0267248	0.0294714	0.00274657	0.0197151	0.0120253	-0.000737827	0.00617088	0.00181296	0.00567396	0.0087665	-0.0251034	-0.00868713	-0.000722324	0.0017309	-0.0016407	0.000374141	0.00289043	0.00295075	0.00272501	0.000355482	0	0	-0.000402218	0.00157367	-0.00274657
-0.0028052	2010-08-13 00:20:06	0.0232044	0.0260096	0.0028052	0.0197151	0.0105148	-0.000731314	0.00550798	0.00177929	0.00523632	0.00877951	-0.0250305	-0.00869394	-0.000632856	0.00159781	-0.00154976	0.000325368	0.00276324	0.00317075	0.00273722	0.000364248	0	0	-0.0017272	0.00188349	-0.0028052
-0.00294203	2010-08-13 00:50:06	0.020388	0.02333	0.00294203	0.0197151	0.00954115	-0.000705366	0.00494178	0.00181139	0.00479376	0.00877645	-0.0249624	-0.00870077	-0.000508036	0.00156502	-0.0015021	0.000287095	0.00260719	0.003414	0.00275008	0.000372876	0	0	-0.00292611	0.00205901	-0.00294203
-0.00316691	2010-08-13 01:20:06	0.0182758	0.0214427	0.00316691	0.0197151	0.0090044	-0.000660652	0.00451757	0.00189234	0.0043842	0.00875378	-0.0248993	-0.00870419	-0.000385172	0.00157998	-0.00145005	0.000266295	0.00243478	0.00368579	0.00276635	0.000381743	0	0	-0.00393149	0.0020913	-0.00316691
-0.0032723	2010-08-13 01:50:06	0.0168676	0.0201399	0.0032723	0.0197151	0.00862678	-0.000602535	0.00424259	0.00201469	0.00404731	0.00869543	-0.0248273	-0.00870194	-0.000329957	0.0016099	-0.00135911	0.000257105	0.0022394	0.00404676	0.0027817	0.000391548	0	0	-0.00468917	0.00198169	-0.0032723
-0.003331	2010-08-13 02:11:56	0.0161635	0.0194945	0.003331	0.0197151	0.0084083	-0.000558926	0.00416158	0.00213858	0.00385077	0.00864459	-0.0247633	-0.00869431	-0.00031119	0.00163014	-0.0013346	0.00025441	0.00208492	0.00431742	0.00279536	0.000399419	0	0	-0.00506248	0.00181876	-0.003331
-0.00302164	2010-08-13 02:50:06	0.0168676	0.0198892	0.00302164	0.0197151	0.00910426	-0.000491476	0.00422923	0.00236438	0.00360851	0.00851749	-0.0246903	-0.00867468	-0.000357017	0.00170009	-0.00133967	0.000246605	0.00182665	0.00483142	0.00282297	0.000412846	0	0	-0.00532775	0.00139062	-0.00302164
-0.00326749	2010-08-13 03:20:06	0.0175717	0.0208392	0.00326749	0.0197151	0.00970033	-0.000447723	0.00444613	0.00251666	0.00349818	0.00839035	-0.0246529	-0.00865423	-0.000307045	0.00174541	-0.00135775	0.000241732	0.00164638	0.00532722	0.00283845	0.000423836	0	0	-0.00518773	0.000956788	-0.00326749
-0.00353014	2010-08-13 03:50:06	0.0189798	0.0225099	0.00353014	0.0197151	0.0106147	-0.000405884	0.0048268	0.00266512	0.00345107	0.00824666	-0.0246509	-0.00862923	-0.000289369	0.00179073	-0.00140828	0.000244387	0.00149318	0.00584863	0.00284983	0.000433504	0	0	-0.00475851	0.000472482	-0.00353014
-0.00351405	2010-08-13 04:20:06	0.0210921	0.0246061	0.00351405	0.0197151	0.0117476	-0.000362226	0.00523649	0.00278721	0.00346895	0.00807933	-0.0246865	-0.0086008	-0.000285224	0.00176323	-0.00144581	0.0002493	0.00137221	0.0063654	0.00286038	0.000442993	0	0	-0.00407442	-2.70206e-05	-0.00351405
-0.00279623	2010-08-13 04:50:06	0.0239085	0.0267047	0.00279623	0.0197151	0.0125028	-0.000320961	0.00572894	0.00287364	0.00354092	0.00786829	-0.0247427	-0.00857238	-0.000278889	0.00179799	-0.00147403	0.000255759	0.00129682	0.00688454	0.00286774	0.000451859	0	0	-0.00318432	-0.000506322	-0.00279623
-0.00291508	2010-08-13 05:20:06	0.0267248	0.0296399	0.00291508	0.0197151	0.0140132	-0.000289368	0.00621298	0.0029205	0.00365223	0.00765179	-0.0248265	-0.00854395	-0.000288274	0.00177335	-0.00149854	0.000259206	0.00126526	0.00737904	0.00286307	0.000461608	0	0	-0.00214842	-0.000932371	-0.00291508
-0.00271699	2010-08-13 05:50:06	0.0288371	0.0315541	0.00271699	0.0197151	0.0146093	-0.000267445	0.00657738	0.00292987	0.0038036	0.00743481	-0.0249232	-0.00851779	-0.000293514	0.00166865	-0.00150361	0.00026301	0.00126154	0.00778056	0.00285573	0.000471237	0	0	-0.00103446	-0.00127667	-0.00271699
-0.00240432	2010-08-13 06:20:06	0.0302453	0.0326496	0.00240432	0.0197151	0.0146686	-0.000254042	0.00689039	0.00292796	0.00397043	0.00721735	-0.0250524	-0.0084973	-0.000297659	0.00135802	-0.00150936	0.000267605	0.00126045	0.00808824	0.00284849	0.000478366	0	0	8.64778e-05	-0.00151708	-0.00240432
-0.00242354	2010-08-13 06:50:06	0.0316534	0.0340769	0.00242354	0.0197151	0.0152054	-0.000249641	0.00709103	0.00288458	0.00414218	0.0070195	-0.0252013	-0.00848136	-0.000324716	0.00102429	-0.00145512	0.000262889	0.00125264	0.00835873	0.00284279	0.000484752	0	0	0.00114431	-0.00163906	-0.00242354
-0.00229247	2010-08-13 07:20:06	0.0330616	0.0353541	0.00229247	0.0197151	0.015583	-0.000258067	0.00717262	0.00280553	0.00431464	0.00685637	-0.0253462	-0.00846885	-0.000325812	0.000742691	-0.00130267	0.000244186	0.00124969	0.00860814	0.00283627	0.000489718	0	0	0.00207422	-0.00163642	-0.00229247
-0.00221556	2010-08-13 07:50:06	0.0337657	0.0359813	0.00221556	0.0197151	0.0152054	-0.000276164	0.00723244	0.0027021	0.00446323	0.00673391	-0.025505	-0.00845974	-0.000319479	0.000617298	-0.00108955	0.000222671	0.00123675	0.00887161	0.00282742	0.0004941	0	0	0.0028206	-0.00151139	-0.00221556
-0.00234442	2010-08-13 08:20:06	0.0344698	0.0368142	0.00234442	0.0197151	0.0152054	-0.000301631	0.0072095	0.0025742	0.00458724	0.00663201	-0.0256618	-0.00845518	-0.00031119	0.000584073	-0.000829589	0.00019446	0.00119856	0.00909334	0.00281448	0.000499024	0	0	0.00334046	-0.00127418	-0.00234442
-0.00253642	2010-08-13 08:50:06	0.0344698	0.0370062	0.00253642	0.0197151	0.0148278	-0.000327674	0.00712733	0.00244448	0.00465331	0.00655069	-0.0258185	-0.00845176	-0.000323624	0.000706602	-0.00063318	0.000167715	0.00115411	0.00924924	0.00279679	0.000503908	0	0	0.00360603	-0.000942063	-0.00253642
-0.00197885	2010-08-13 09:20:06	0.0351739	0.0371528	0.00197885	0.0197151	0.0148278	-0.000359173	0.00697025	0.00231484	0.00467477	0.0064774	-0.0259566	-0.00845176	-0.000325812	0.000887437	-0.00053293	0.000136929	0.00109218	0.00932913	0.00277574	0.000508972	0	0	0.00360657	-0.000538073	-0.00197885
-0.00191638	2010-08-13 09:50:06	0.0337657	0.0356821	0.00191638	0.0197151	0.0137542	-0.000388948	0.00670921	0.00221713	0.00465161	0.00641263	-0.0260975	-0.00845289	-0.000266454	0.000955417	-0.000544577	0.000118744	0.00102729	0.009354	0.00274351	0.000514095	0	0	0.00334898	-8.93917e-05	-0.00191638
-0.00238566	2010-08-13 10:20:06	0.0316534	0.0340391	0.00238566	0.0197151	0.0129397	-0.00041269	0.00638836	0.00214954	0.00456524	0.00637905	-0.0262287	-0.00845516	-0.000171743	0.000930783	-0.00065511	0.000114784	0.000968305	0.00935097	0.00270872	0.000520081	0	0	0.00285748	0.000374395	-0.00238566
-0.00245665	2010-08-13 10:50:06	0.0295412	0.0319979	0.00245665	0.0197151	0.0120253	-0.000426093	0.00596298	0.00212706	0.00445778	0.00638373	-0.026346	-0.00845404	-0.000140538	0.000872476	-0.000716469	0.000114189	0.000920444	0.00931076	0.00267066	0.000525486	0	0	0.002172	0.000823109	-0.00245665
-0.00329595	2010-08-13 11:20:06	0.0267248	0.0300208	0.00329595	0.0197151	0.0111109	-0.000435188	0.00557622	0.00214416	0.004358	0.00640784	-0.0264673	-0.00845631	-0.000104094	0.000984888	-0.000780702	0.000118588	0.000877083	0.00923649	0.00263178	0.000529931	0	0	0.00134568	0.00122774	-0.00329595
-0.00257225	2010-08-13 11:50:06	0.0260207	0.028593	0.00257225	0.0197151	0.010674	-0.000440645	0.00526321	0.00222138	0.00424142	0.00645012	-0.0265905	-0.00845064	-0.000109334	0.00121786	-0.000789329	0.000125561	0.000825184	0.0091087	0.00259368	0.000533795	0	0	0.000441399	0.00156209	-0.00257225
-0.00221751	2010-08-13 12:20:06	0.0253166	0.0275341	0.00221751	0.0197151	0.0102964	-0.000443134	0.00512239	0.00237201	0.00412304	0.00651393	-0.026697	-0.00844042	-0.000103	0.0015936	-0.000780702	0.000138717	0.000770286	0.00893454	0.00254998	0.000536698	0	0	-0.000472442	0.0018042	-0.00221751
-0.00153683	2010-08-13 12:50:06	0.0260207	0.0275575	0.00153683	0.0197151	0.0111109	-0.000438346	0.00505589	0.0025695	0.00402926	0.00659687	-0.0267857	-0.00842452	-0.000157118	0.00196253	-0.000908635	0.000156745	0.000720974	0.00869594	0.00250792	0.000539279	0	0	-0.00132649	0.00193752	-0.00153683
-0.00191661	2010-08-13 13:20:06	0.0246125	0.0265291	0.00191661	0.0197151	0.010674	-0.000433464	0.0051459	0.00283094	0.00395442	0.00669636	-0.0268479	-0.00839727	-0.000208189	0.00233827	-0.00112108	0.000176557	0.000677876	0.00842869	0.00245935	0.000542922	0	0	-0.00205522	0.00195183	-0.00191661
-0.00320615	2010-08-13 13:50:06	0.0239085	0.0271147	0.00320615	0.0197151	0.0115884	-0.000423887	0.00531025	0.0031224	0.00392769	0.00683412	-0.026906	-0.00836204	-0.000148828	0.00266715	-0.00140994	0.00020568	0.000677826	0.00812123	0.00240676	0.000546467	0	0	-0.00260147	0.0018438	-0.00320615
-0.00262384	2010-08-13 14:20:06	0.0246125	0.0272363	0.00262384	0.0197151	0.0117476	-0.000405696	0.00551931	0.00344397	0.00396453	0.00699035	-0.0269395	-0.00831771	-0.000158213	0.00304818	-0.00171907	0.000244986	0.000729625	0.00778036	0.00234685	0.000549126	0	0	-0.00292053	0.00161719	-0.00262384
-0.0021824	2010-08-13 14:50:06	0.0267248	0.0289072	0.0021824	0.0197151	0.0128804	-0.000382142	0.00598998	0.00378238	0.00407477	0.00716265	-0.0269523	-0.00826089	-0.000162358	0.00346681	-0.00203751	0.000294117	0.000814122	0.00739311	0.00227733	0.00055231	0	0	-0.00298335	0.00128273	-0.0021824
-0.00242436	2010-08-13 15:20:06	0.0295412	0.0319656	0.00242436	0.0197151	0.0149276	-0.00035543	0.0066462	0.00410942	0.00425492	0.00735408	-0.0269563	-0.00819723	-0.000197709	0.00397323	-0.00233719	0.000348518	0.000935669	0.00691137	0.00219813	0.000556292	0	0	-0.00277874	0.000857619	-0.00242436
-0.00256236	2010-08-13 15:50:06	0.0330616	0.035624	0.00256236	0.0197151	0.0172526	-0.000332357	0.00748186	0.00438188	0.00450284	0.00754293	-0.0269523	-0.00812449	-0.000274744	0.00449219	-0.00265578	0.000406366	0.00107951	0.00638682	0.00210989	0.000561275	0	0	-0.0023143	0.000364674	-0.00256236
-0.00238393	2010-08-13 16:20:06	0.036582	0.0389659	0.00238393	0.0197151	0.0190814	-0.000313497	0.00839127	0.00460168	0.00481013	0.0077469	-0.0269483	-0.00804604	-0.000340204	0.00493438	-0.00305298	0.000471505	0.00125156	0.00586768	0.00201361	0.000566739	0	0	-0.00161607	-0.00016885	-0.00238393
-0.00265113	2010-08-13 16:50:06	0.0393984	0.0420495	0.00265113	0.0197151	0.0205918	-0.000308521	0.00926264	0.00475943	0.00516311	0.00797803	-0.0269494	-0.00796305	-0.000405897	0.00524832	-0.00344662	0.000533671	0.0014384	0.00538875	0.00190996	0.000573324	0	0	-0.000726832	-0.000712739	-0.00265113
-0.00359475	2010-08-13 17:20:06	0.0415107	0.0451054	0.00359475	0.0197151	0.0221616	-0.000308521	0.0100301	0.00484195	0.00555998	0.00820401	-0.0269888	-0.00787549	-0.000463068	0.00543399	-0.0038582	0.000601067	0.00164232	0.00496323	0.00180552	0.000579568	0	0	0.000296732	-0.00123552	-0.00359475
-0.00313374	2010-08-13 17:42:16	0.044327	0.0474607	0.00313374	0.0197151	0.0233988	-0.000312853	0.0105625	0.00484394	0.00584117	0.00836481	-0.0270369	-0.00780888	-0.000543043	0.0055637	-0.00412545	0.000646151	0.00181527	0.00471317	0.00172849	0.000584364	0	0	0.00110047	-0.00159006	-0.00313374
-0.00261601	2010-08-13 18:20:06	0.0485515	0.0511675	0.00261601	0.0197151	0.0249641	-0.000323555	0.0113631	0.00475319	0.00633727	0.00863491	-0.0271388	-0.00768903	-0.000603606	0.00572526	-0.00443509	0.00071692	0.00214247	0.00444603	0.00158926	0.000592159	0	0	0.0024746	-0.00209678	-0.00261601
-0.00192171	2010-08-13 18:50:06	0.0513679	0.0532896	0.00192171	0.0197151	0.0257786	-0.000341651	0.0118097	0.0045951	0.00669311	0.00882568	-0.0272245	-0.00759804	-0.00068369	0.00568612	-0.0046293	0.00076918	0.00241577	0.00430808	0.00147111	0.000598063	0	0	0.00348408	-0.0023828	-0.00192171
-0.00277191	2010-08-13 19:20:06	0.0513679	0.0541398	0.00277191	0.0197151	0.0257786	-0.000370663	0.0120696	0.00439388	0.00701452	0.00899139	-0.0272896	-0.00751273	-0.000806554	0.00546327	-0.00475641	0.000808879	0.00268349	0.00419337	0.00135759	0.000604349	0	0	0.00434811	-0.00254629	-0.00277191
-0.0029758	2010-08-13 19:50:06	0.0513679	0.0543437	0.0029758	0.0197151	0.0256194	-0.00041844	0.0120908	0.00416064	0.00726745	0.00913346	-0.0273547	-0.00743198	-0.00087835	0.00510007	-0.00478585	0.000829916	0.00294421	0.00407024	0.0012394	0.000611254	0	0	0.00500746	-0.00257638	-0.0029758
-0.00275255	2010-08-13 20:20:06	0.0506638	0.0534164	0.00275255	0.0197151	0.0248642	-0.000474738	0.0118213	0.00388609	0.00743786	0.00926252	-0.0274168	-0.00736031	-0.000952333	0.00469155	-0.00472298	0.000831815	0.00318905	0.00395542	0.00112428	0.000618778	0	0	0.00541584	-0.00247031	-0.00275255
-0.00268714	2010-08-13 20:50:06	0.0485515	0.0512386	0.00268714	0.0197151	0.0231946	-0.000531799	0.0113959	0.00360409	0.00750536	0.00938757	-0.0274898	-0.00729095	-0.000982443	0.00420251	-0.00453656	0.000822147	0.00337636	0.00391812	0.00101329	0.000626047	0	0	0.00554287	-0.00223379	-0.00268714
-0.00296347	2010-08-13 21:20:06	0.0464393	0.0494028	0.00296347	0.0197151	0.0220617	-0.000581584	0.0108364	0.00331453	0.00749839	0.00950104	-0.0275588	-0.00722612	-0.000982443	0.00374822	-0.00422085	0.000795321	0.00353702	0.00393423	0.000903097	0.00063233	0	0	0.00537593	-0.00188076	-0.00296347
-0.00348006	2010-08-13 21:50:06	0.0436229	0.047103	0.00348006	0.0197151	0.0207697	-0.00062773	0.0101729	0.00303261	0.00741309	0.00959393	-0.0276318	-0.00716357	-0.00104704	0.00337885	-0.00384461	0.000751854	0.00364464	0.00402407	0.000792922	0.00063986	0	0	0.00492073	-0.00143259	-0.00348006
-0.0036812	2010-08-13 22:20:06	0.0408066	0.0444878	0.0036812	0.0197151	0.0192	-0.000669569	0.00957711	0.00278072	0.00723857	0.00966062	-0.0277146	-0.00710216	-0.00105533	0.00319317	-0.00347918	0.00069777	0.00370595	0.00412623	0.000683535	0.000645902	0	0	0.00420068	-0.000916676	-0.0036812
-0.00285196	2010-08-13 22:50:06	0.0393984	0.0422504	0.00285196	0.0197151	0.0182856	-0.00070662	0.00890579	0.00254392	0.00698117	0.00970224	-0.0277786	-0.00704529	-0.000994018	0.00300024	-0.00311376	0.000636435	0.00370827	0.00428969	0.000576558	0.000653288	0	0	0.0032551	-0.000364671	-0.00285196
-0.00263668	2010-08-13 23:20:06	0.035878	0.0385147	0.00263668	0.0197151	0.0162383	-0.000731606	0.00819034	0.00235796	0.00664965	0.00971526	-0.0278161	-0.00699297	-0.000934658	0.0027972	-0.00285243	0.000585087	0.00365534	0.00448093	0.000472033	0.000659176	0	0	0.00213635	0.000189718	-0.00263668
-0.00342215	2010-08-13 23:50:06	0.0316534	0.0350755	0.00342215	0.0197151	0.0147279	-0.000743284	0.00745979	0.0022246	0.00628157	0.00972024	-0.0278249	-0.00694066	-0.000876395	0.00252903	-0.00266904	0.000535401	0.00355749	0.00472256	0.000373135	0.000663682	0	0	0.000906362	0.000713048	-0.00342215
-0.00400228	2010-08-14 00:20:06	0.0274289	0.0314312	0.00400228	0.0197151	0.012999	-0.000737921	0.00669237	0.00214199	0.00589381	0.00970158	-0.0278101	-0.00688722	-0.000772299	0.00226481	-0.00247331	0.000487222	0.00343331	0.00502927	0.000279078	0.000667605	0	0	-0.0003675	0.00117447	-0.00400228
-0.00412382	2010-08-14 00:50:06	0.0246125	0.0287363	0.00412382	0.0197151	0.0118068	-0.000718674	0.00608203	0.00210068	0.00550499	0.00967796	-0.0277716	-0.00683151	-0.000668206	0.00221707	-0.00230868	0.000448354	0.0032847	0.00539792	0.000197108	0.000671108	0	0	-0.00161665	0.00154787	-0.00412382
-0.004448	2010-08-14 01:20:06	0.0225003	0.0269483	0.004448	0.0197151	0.0112701	-0.0006866	0.00559074	0.00208949	0.00513547	0.00963118	-0.0276907	-0.00677239	-0.000618231	0.00220892	-0.00208474	0.000412615	0.00310634	0.00581782	0.000110489	0.00067463	0	0	-0.00277546	0.00181365	-0.004448
-0.00367988	2010-08-14 01:50:06	0.0217962	0.0254761	0.00367988	0.0197151	0.010674	-0.000649068	0.00529341	0.00210459	0.00480914	0.00954164	-0.027601	-0.00670419	-0.000559965	0.00236468	-0.00194765	0.000388329	0.00290356	0.00626323	2.77729e-05	0.000677654	0	0	-0.00378511	0.00196001	-0.00367988
-0.00421878	2010-08-14 02:20:06	0.020388	0.0246068	0.00421878	0.0197151	0.010674	-0.000608379	0.00514474	0.00212906	0.00451303	0.0094034	-0.0275083	-0.00663029	-0.00056411	0.00246742	-0.00189423	0.000369707	0.00267957	0.00671264	-6.28328e-05	0.000679517	0	0	-0.0045968	0.00198363	-0.00421878
-0.00432525	2010-08-14 02:50:06	0.0196839	0.0240092	0.00432525	0.0197151	0.010674	-0.000571997	0.00506315	0.00217045	0.00425098	0.00923704	-0.0274038	-0.00654958	-0.000519376	0.0025706	-0.00190588	0.000355563	0.00248	0.00720605	-0.000159109	0.000680618	0	0	-0.00517433	0.00188969	-0.00432525
-0.00387974	2010-08-14 03:20:06	0.0196839	0.0235636	0.00387974	0.0197151	0.010674	-0.000530826	0.00505589	0.00221557	0.00404302	0.00904159	-0.0272894	-0.00646543	-0.000446488	0.00254597	-0.0020208	0.000353069	0.00230382	0.00774747	-0.000256365	0.000681899	0	0	-0.0054957	0.0016913	-0.00387974
-0.00432593	2010-08-14 03:50:06	0.0189798	0.0233057	0.00432593	0.0197151	0.010674	-0.000488412	0.00508609	0.00226069	0.00386457	0.00881753	-0.0271721	-0.00637675	-0.000424667	0.00241045	-0.00209654	0.000356833	0.00215693	0.00833796	-0.000352769	0.000682521	0	0	-0.00555395	0.00140826	-0.00432593
-0.00408085	2010-08-14 04:20:06	0.0196839	0.0237648	0.00408085	0.0197151	0.0109923	-0.000438721	0.00515316	0.00230763	0.00374405	0.00857387	-0.0270439	-0.00628352	-0.000361162	0.00229033	-0.00213626	0.000362975	0.00204858	0.00889581	-0.000446763	0.000682801	0	0	-0.00535702	0.00106546	-0.00408085
-0.00384779	2010-08-14 04:50:06	0.020388	0.0242358	0.00384779	0.0197151	0.0112108	-0.000391906	0.00524259	0.00233392	0.00367834	0.00830255	-0.0269167	-0.00618688	-0.000419427	0.00208487	-0.0020979	0.000366381	0.0019703	0.00943982	-0.000543124	0.000682941	0	0	-0.00492672	0.000690877	-0.00384779
-0.00388387	2010-08-14 05:20:06	0.0210921	0.024976	0.00388387	0.0197151	0.0114292	-0.000356674	0.00538458	0.00234329	0.00365724	0.00801372	-0.0267776	-0.00608909	-0.000411137	0.00183694	-0.00202996	0.000364915	0.00190541	0.00992415	-0.000633216	0.000682723	0	0	-0.00429708	0.000313468	-0.00388387
-0.00363175	2010-08-14 05:50:06	0.0225003	0.026132	0.00363175	0.0197151	0.011966	-0.000331113	0.00553324	0.00233384	0.00366636	0.00772843	-0.0266297	-0.00598902	-0.000446488	0.00152346	-0.00188258	0.000355801	0.00184565	0.0103296	-0.000717425	0.000681943	0	0	-0.00351197	-3.89681e-05	-0.00363175
-0.00312575	2010-08-14 06:20:06	0.0239085	0.0270343	0.00312575	0.0197151	0.0121844	-0.00031771	0.00564503	0.00230182	0.00369514	0.00743913	-0.0264769	-0.00589348	-0.000468308	0.00120997	-0.00168686	0.000333374	0.00179453	0.0106489	-0.000806496	0.000680542	0	0	-0.00262227	-0.00034171	-0.00312575
-0.00311454	2010-08-14 06:50:06	0.0246125	0.027727	0.00311454	0.0197151	0.0121844	-0.000309765	0.00574956	0.00223969	0.00372957	0.00715738	-0.0263112	-0.0057991	-0.000469403	0.000873821	-0.00149908	0.000303102	0.00172483	0.0109139	-0.000896439	0.00067818	0	0	-0.00168275	-0.000574735	-0.00311454
-0.00267715	2010-08-14 07:20:06	0.0260207	0.0286978	0.00267715	0.0197151	0.0123436	-0.000308521	0.00579369	0.00214182	0.00375451	0.00690585	-0.0261604	-0.00571039	-0.000442342	0.000547795	-0.00122747	0.000266729	0.00165881	0.0111928	-0.000978367	0.000677317	0	0	-0.000748782	-0.000723918	-0.00267715
-0.00331631	2010-08-14 07:50:06	0.0260207	0.029337	0.00331631	0.0197151	0.0121844	-0.000308521	0.00575624	0.00200828	0.00377418	0.0066683	-0.0260075	-0.00562623	-0.000396512	0.000269063	-0.000938616	0.000225165	0.00159133	0.0114548	-0.00105462	0.000677037	0	0	0.00012691	-0.000781745	-0.00331631
-0.00356883	2010-08-14 08:20:06	0.0260207	0.0295895	0.00356883	0.0197151	0.0118068	-0.000309671	0.00567407	0.00186728	0.00377981	0.00643477	-0.0258606	-0.00554094	-0.000411137	6.35902e-05	-0.000692352	0.000181224	0.00151719	0.0116641	-0.00112593	0.000676538	0	0	0.000897295	-0.000747531	-0.00356883
-0.00379038	2010-08-14 08:50:06	0.0260207	0.0298111	0.00379038	0.0197151	0.0114292	-0.000315128	0.00555444	0.00171873	0.0037563	0.00620975	-0.0256969	-0.00545793	-0.000339343	-9.26153e-05	-0.000422255	0.000133599	0.00141712	0.01182	-0.00119087	0.000675378	0	0	0.00152371	-0.000627153	-0.00379038
-0.00324674	2010-08-14 09:20:06	0.0267248	0.0299715	0.00324674	0.0197151	0.0112701	-0.000322405	0.00534538	0.00156653	0.00369416	0.00598071	-0.0255244	-0.00537605	-0.000270599	-0.000154867	-0.000196265	9.23936e-05	0.00129811	0.0118891	-0.00125481	0.000673716	0	0	0.00197807	-0.000432366	-0.00324674
-0.0036031	2010-08-14 09:50:06	0.0253166	0.0289197	0.0036031	0.0197151	0.0103557	-0.0003315	0.00504689	0.00144435	0.00359689	0.00578544	-0.0253222	-0.00530437	-0.000239394	-0.000322715	-3.60177e-05	5.40799e-05	0.00116021	0.0119061	-0.00132601	0.000672514	0	0	0.00224439	-0.000179771	-0.0036031
-0.00271966	2010-08-14 10:20:06	0.0246125	0.0273322	0.00271966	0.0197151	0.00922284	-0.000340595	0.00465897	0.00133728	0.00348415	0.00560768	-0.0250934	-0.00524295	-0.000167598	-0.000558098	6.50631e-05	2.42059e-05	0.00100229	0.0119117	-0.00139568	0.000671194	0	0	0.00231963	0.000110453	-0.00271966
-0.00303367	2010-08-14 10:50:06	0.0225003	0.025534	0.00303367	0.0197151	0.00808999	-0.000347871	0.00418946	0.00126213	0.00333806	0.00546819	-0.0248232	-0.00518267	-9.05658e-05	-0.000814615	0.000191483	-5.4309e-06	0.00083501	0.0118714	-0.00146217	0.000669953	0	0	0.00221375	0.000415962	-0.00303367
-0.00309948	2010-08-14 11:20:06	0.0210921	0.0241916	0.00309948	0.0197151	0.00727546	-0.000352754	0.0037574	0.00120573	0.00318982	0.00535166	-0.0245135	-0.00512015	-6.87456e-05	-0.000865666	0.000350362	-3.56625e-05	0.000677452	0.011811	-0.00151745	0.000668913	0	0	0.00194894	0.000713707	-0.00309948
-0.00356449	2010-08-14 11:50:06	0.0196839	0.0232484	0.00356449	0.0197151	0.0067387	-0.000353998	0.00338515	0.00115506	0.0030381	0.00523819	-0.0241319	-0.00506213	-9.38508e-06	-0.000768214	0.000503489	-6.20497e-05	0.000505046	0.0117174	-0.00156693	0.000667349	0	0	0.00155807	0.000981343	-0.00356449
-0.00345573	2010-08-14 12:20:06	0.0189798	0.0224355	0.00345573	0.0197151	0.00614261	-0.000351604	0.00319961	0.00114759	0.00287127	0.00513372	-0.0237019	-0.00500414	1.76752e-05	-0.000505332	0.000663051	-8.14633e-05	0.000318153	0.0115409	-0.0016188	0.000668087	0	0	0.00108245	0.00119853	-0.00345573
-0.00359193	2010-08-14 12:50:06	0.0189798	0.0225717	0.00359193	0.0197151	0.0067387	-0.000344997	0.00305037	0.00114195	0.00270408	0.00502169	-0.0232424	-0.00494161	4.16853e-05	-0.000221317	0.000683179	-9.12884e-05	0.000142697	0.0112614	-0.00167455	0.000670048	0	0	0.000568992	0.00134804	-0.00359193
-0.00426544	2010-08-14 13:20:06	0.0168676	0.021133	0.00426544	0.0197151	0.00598346	-0.000335901	0.00294642	0.00116087	0.00253689	0.00490871	-0.0227513	-0.00487794	1.76752e-05	-5.72934e-06	0.000568945	-9.52892e-05	9.76359e-07	0.0109299	-0.00172653	0.000673148	0	0	6.69678e-05	0.00141672	-0.00426544
-0.0042788	2010-08-14 13:50:06	0.0161635	0.0204423	0.0042788	0.0197151	0.00598346	-0.000323837	0.00287935	0.00121172	0.00237882	0.00481179	-0.0222366	-0.00481539	0.000108238	0.000117695	0.000360208	-8.70463e-05	-0.000116994	0.0105295	-0.00177193	0.000677632	0	0	-0.000375448	0.00139611	-0.0042788
-0.00378785	2010-08-14 14:20:06	0.0154594	0.0192472	0.00378785	0.0197151	0.00560586	-0.000304496	0.002715	0.00129449	0.00224534	0.00472291	-0.021711	-0.00474379	0.000163453	0.000147612	0.000174622	-6.95325e-05	-0.000190517	0.0100484	-0.00181651	0.000682037	0	0	-0.000714614	0.00128295	-0.00378785
-0.00359502	2010-08-14 14:50:06	0.0147553	0.0183503	0.00359502	0.0197151	0.00522824	-0.000276059	0.00267871	0.00140929	0.00214556	0.00463853	-0.0211657	-0.0046642	0.000176983	0.000198216	-1.45207e-07	-4.39365e-05	-0.000225028	0.00953952	-0.00185469	0.000685318	0	0	-0.000914593	0.0010793	-0.00359502
-0.00400775	2010-08-14 15:20:06	0.0147553	0.018763	0.00400775	0.0197151	0.00592417	-0.000244466	0.00271616	0.00154838	0.00208969	0.00456878	-0.0206017	-0.00457667	0.000159308	0.000220431	-0.000100398	-1.86982e-05	-0.000246965	0.00895854	-0.00188079	0.000689522	0	0	-0.000949828	0.000792517	-0.00400775
-0.00375679	2010-08-14 15:50:06	0.0154594	0.0192162	0.00375679	0.0197151	0.00630179	-0.000219574	0.00283579	0.00168375	0.00208754	0.00450803	-0.020019	-0.00448004	0.000108238	0.000320748	-0.000129299	2.18172e-06	-0.000241428	0.0083155	-0.00189464	0.000693745	0	0	-0.000807127	0.000434906	-0.00375679
-0.00373519	2010-08-14 16:20:06	0.0161635	0.0198987	0.00373519	0.0197151	0.00667942	-0.000198894	0.00308231	0.0018002	0.00212125	0.00445531	-0.0194569	-0.00438452	4.69254e-05	0.000398405	-0.000174088	1.98924e-05	-0.000229578	0.00769873	-0.00190927	0.000698108	0	0	-0.000486783	2.31628e-05	-0.00373519
-0.0035736	2010-08-14 16:50:06	0.0175717	0.0211453	0.0035736	0.0197151	0.00743463	-0.000190949	0.00338022	0.00187534	0.00219322	0.00441819	-0.0189156	-0.00428673	-1.35301e-05	0.000493882	-0.000221753	3.08667e-05	-0.000203603	0.00708121	-0.00192302	0.000703071	0	0	-2.74708e-06	-0.00042243	-0.0035736
-0.00311431	2010-08-14 17:20:06	0.0196839	0.0227982	0.00311431	0.0197151	0.0084083	-0.000183673	0.00368597	0.00192038	0.00230525	0.00438958	-0.0183812	-0.00418554	1.09497e-06	0.000546453	-0.000279555	4.07727e-05	-0.000181766	0.00648606	-0.0019376	0.000709475	0	0	0.000618181	-0.000879019	-0.00311431
-0.00306596	2010-08-14 17:50:06	0.0210921	0.0241581	0.00306596	0.0197151	0.00894511	-0.000180609	0.00407389	0.00192584	0.00241343	0.00434329	-0.0178567	-0.00408433	-4.05904e-05	0.000606727	-0.000348175	4.97666e-05	-0.000130643	0.00593968	-0.00194502	0.000715561	0	0	0.0013381	-0.00132237	-0.00306596
-0.00297962	2010-08-14 18:20:06	0.0232044	0.026184	0.00297962	0.0197151	0.010078	-0.000172183	0.00446123	0.00186554	0.00252197	0.00429057	-0.0173469	-0.00398313	-3.23003e-05	0.000579676	-0.000428295	5.87602e-05	-5.6495e-05	0.00547707	-0.00194909	0.000722206	0	0	0.00211058	-0.00172819	-0.00297962
-0.00361407	2010-08-14 18:50:06	0.0239085	0.0275226	0.00361407	0.0197151	0.010674	-0.000163663	0.0047513	0.00175447	0.00262031	0.00424235	-0.016843	-0.00388192	-4.05904e-05	0.000469689	-0.000470887	7.00918e-05	3.13643e-05	0.00500604	-0.00195075	0.000728491	0	0	0.0028838	-0.00207354	-0.00361407
-0.00336013	2010-08-14 19:20:06	0.0246125	0.0279726	0.00336013	0.0197151	0.0107333	-0.00015993	0.00486977	0.00159655	0.00272358	0.0041795	-0.0163609	-0.00378411	-3.94954e-05	0.000216929	-0.000492524	7.82139e-05	0.000119998	0.00452571	-0.00194994	0.000734936	0	0	0.00360421	-0.00233819	-0.00336013
-0.00317476	2010-08-14 19:50:06	0.0239085	0.0270833	0.00317476	0.0197151	0.00975962	-0.000164719	0.00484683	0.00144236	0.00280824	0.00409962	-0.0158995	-0.00368973	-8.11808e-05	-0.000114384	-0.000451295	7.72617e-05	0.000194919	0.00402981	-0.00194595	0.00074208	0	0	0.00422016	-0.00250597	-0.00317476
-0.00310137	2010-08-14 20:20:06	0.0239085	0.0270099	0.00310137	0.0197151	0.00975962	-0.000176783	0.00468975	0.00125988	0.00284937	0.00401572	-0.0154765	-0.00359761	-8.11808e-05	-0.000437548	-0.000325558	6.69982e-05	0.000250642	0.00357099	-0.00194263	0.000749988	0	0	0.00468548	-0.00256581	-0.00310137
-0.00361548	2010-08-14 20:50:06	0.0225003	0.0261158	0.00361548	0.0197151	0.00922284	-0.00019258	0.0043689	0.0010512	0.00285116	0.0039344	-0.0150762	-0.00351343	-9.36149e-05	-0.000811313	-9.87408e-05	4.63145e-05	0.000264767	0.00318666	-0.00194745	0.000757773	0	0	0.00496266	-0.00251263	-0.00361548
-0.00323466	2010-08-14 21:20:06	0.0210921	0.0243268	0.00323466	0.0197151	0.00787155	-0.000211346	0.00405589	0.000857612	0.00281745	0.00385805	-0.0146759	-0.00343383	-0.000108238	-0.0011798	0.000144648	1.80634e-05	0.000257417	0.00284784	-0.00195073	0.000765459	0	0	0.00502532	-0.00234782	-0.00323466
-0.00321728	2010-08-14 21:50:06	0.0196839	0.0229012	0.00321728	0.0197151	0.0071163	-0.000231931	0.00359306	0.000671488	0.00274056	0.00377109	-0.0142716	-0.00335989	-0.000117623	-0.0015738	0.000445155	-2.21542e-05	0.000216643	0.00260384	-0.00194915	0.000773407	0	0	0.00485995	-0.00207924	-0.00321728
-0.00310267	2010-08-14 22:20:06	0.0175717	0.0206744	0.00310267	0.0197151	0.00560586	-0.000256154	0.00310119	0.000506101	0.00260502	0.00367466	-0.0138466	-0.00329165	-9.99486e-05	-0.00180282	0.000771543	-7.18799e-05	0.000163657	0.00231637	-0.00194278	0.000780992	0	0	0.00446669	-0.00172095	-0.00310267
-0.00323231	2010-08-14 22:50:06	0.0161635	0.0193958	0.00323231	0.0197151	0.00506908	-0.000279228	0.00263167	0.000342538	0.00242943	0.00357822	-0.0134038	-0.00322796	-5.41205e-05	-0.00190313	0.00105753	-0.000123309	8.06592e-05	0.00205994	-0.00193223	0.000788578	0	0	0.00385921	-0.0012923	-0.00323231
-0.00393187	2010-08-14 23:20:06	0.0133471	0.017279	0.00393187	0.0197151	0.00393624	-0.000299331	0.00210234	0.000188431	0.00220958	0.0034551	-0.0129443	-0.00316541	3.05009e-06	-0.00197111	0.00134707	-0.000174103	-2.57255e-05	0.00177874	-0.00192014	0.000796626	0	0	0.00306366	-0.000816779	-0.00393187
-0.00354672	2010-08-14 23:50:06	0.0112349	0.0147816	0.00354672	0.0197151	0.00258492	-0.000301914	0.00164067	6.06172e-05	0.00195495	0.00333455	-0.012475	-0.003104	8.53258e-05	-0.00201357	0.00151019	-0.000211504	-0.000161034	0.00147268	-0.00190961	0.000802873	0	0	0.00211686	-0.000320465	-0.00354672
-0.00429366	2010-08-15 00:20:06	0.0084185	0.0127122	0.00429366	0.0197151	0.0018297	-0.000294062	0.00119351	-5.59173e-05	0.00168485	0.00319889	-0.0120017	-0.00304487	0.000107145	-0.0020116	0.00161921	-0.000246966	-0.000302342	0.00117819	-0.00189901	0.000808519	0	0	0.0010638	0.0001697	-0.00429366
-0.00471935	2010-08-15 00:50:06	0.0063063	0.0110257	0.00471935	0.0197151	0.00129292	-0.000280754	0.000798906	-0.000164902	0.00141932	0.00305826	-0.0115254	-0.00297894	0.000205999	-0.00190403	0.00168125	-0.000276205	-0.000442462	0.000930945	-0.00189965	0.000812804	0	0	-4.51821e-05	0.000627733	-0.00471935
-0.00435847	2010-08-15 01:20:06	0.0048981	0.00925657	0.00435847	0.0197151	0.000696858	-0.000263807	0.000478638	-0.000251327	0.00113939	0.00291408	-0.011064	-0.00290731	0.000278889	-0.00176368	0.00167906	-0.000290031	-0.000602656	0.000710943	-0.00190293	0.000816628	0	0	-0.0011576	0.00103036	-0.00435847
-0.00444989	2010-08-15 01:50:06	0.0027858	0.00723569	0.00444989	0.0197151	-5.8367e-05	-0.000240828	0.000165627	-0.000309552	0.0008591	0.00274724	-0.0105936	-0.00283228	0.000323624	-0.001688	0.00166098	-0.000292882	-0.000762487	0.000493858	-0.00190773	0.000819271	0	0	-0.00222188	0.00135856	-0.00444989
-0.00529045	2010-08-15 02:20:06	-3.05e-05	0.00525995	0.00529045	0.0197151	-0.000813615	-0.000208753	-0.000132282	-0.000330118	0.000602683	0.0025669	-0.0100996	-0.00275269	0.000357017	-0.00168755	0.00158222	-0.000286423	-0.000909744	0.00034888	-0.00192223	0.000821673	0	0	-0.00319027	0.00159879	-0.00529045
-0.00507854	2010-08-15 02:50:06	-0.0014387	0.00363984	0.00507854	0.0197151	-0.00119121	-0.000180223	-0.000422936	-0.00032821	0.000361019	0.00238207	-0.00960265	-0.00266969	0.000333006	-0.00178016	0.00148621	-0.000280679	-0.00103512	0.000243471	-0.00193679	0.000824254	0	0	-0.00402138	0.00174379	-0.00507854
-0.00493973	2010-08-15 03:20:06	-0.0028469	0.00209283	0.00493973	0.0197151	-0.0017873	-0.000150542	-0.000676133	-0.000316929	0.000162538	0.00218614	-0.00911655	-0.00258213	0.000369452	-0.00188047	0.00143787	-0.000275409	-0.00114087	0.000157414	-0.00194732	0.000827398	0	0	-0.00468222	0.00179286	-0.00493973
-0.00527803	2010-08-15 03:50:06	-0.0042551	0.00102293	0.00527803	0.0197151	-0.0021649	-0.000120193	-0.000847155	-0.000298099	-1.52019e-05	0.00198523	-0.00865116	-0.00249231	0.000374692	-0.00200103	0.00146101	-0.000270774	-0.00121802	9.53594e-05	-0.00196109	0.00082944	0	0	-0.00514961	0.0017517	-0.00527803
-0.00491588	2010-08-15 04:20:06	-0.0042551	0.000660783	0.00491588	0.0197151	-0.0021649	-8.92679e-05	-0.00092875	-0.000266082	-0.00014484	0.00177323	-0.00820749	-0.00240021	0.000352872	-0.00207098	0.00151881	-0.000268476	-0.00128922	5.36292e-05	-0.00197412	0.000830842	0	0	-0.00541103	0.00163172	-0.00491588
-0.00296675	2010-08-15 04:50:06	-0.0021428	0.000823948	0.00296675	0.0197151	-0.0017873	-6.25563e-05	-0.000905812	-0.000222869	-0.000239342	0.00153004	-0.00780524	-0.0022979	0.000320572	-0.00221179	0.00161414	-0.000274064	-0.00134639	-2.92925e-05	-0.00198945	0.000831903	0	0	-0.00546471	0.00144895	-0.00296675
-0.00203129	2010-08-15 05:20:06	-0.0007346	0.00129669	0.00203129	0.0197151	-0.00146897	-4.18774e-05	-0.000778923	-0.000183388	-0.000323294	0.00127336	-0.00741475	-0.00219103	0.000297659	-0.00225908	0.00169645	-0.000283375	-0.00137681	-9.9781e-05	-0.00200004	0.000832083	0	0	-0.00531926	0.00122267	-0.00203129
-0.00264462	2010-08-15 05:50:06	-0.0007346	0.00191002	0.00264462	0.0197151	-0.00103206	-2.36863e-05	-0.000659874	-0.00014009	-0.000392851	0.00102681	-0.00703615	-0.00208299	0.000287178	-0.00243947	0.0017911	-0.000300611	-0.0014002	-0.000201187	-0.00201537	0.000833285	0	0	-0.00499267	0.000973807	-0.00264462
-0.00271709	2010-08-15 06:20:06	-0.0007346	0.00198249	0.00271709	0.0197151	-0.00119121	-3.67638e-06	-0.000607895	-8.55968e-05	-0.000433262	0.00080887	-0.00666049	-0.00197157	0.000305949	-0.00268211	0.00185821	-0.000313329	-0.00140833	-0.000359891	-0.00203471	0.000834062	0	0	-0.00451093	0.000723325	-0.00271709
-0.00201535	2010-08-15 06:50:06	-3.05e-05	0.00198485	0.00201535	0.0197151	-0.00140965	1.45147e-05	-0.000578276	-3.6745e-05	-0.000443812	0.000598965	-0.00632431	-0.00186013	0.000342392	-0.00303366	0.00195793	-0.000330803	-0.00144061	-0.000552869	-0.002055	0.000837424	0	0	-0.00390623	0.000490673	-0.00201535
-0.00202816	2010-08-15 07:20:06	0.0006736	0.00270176	0.00202816	0.0197151	-0.0012505	3.21306e-05	-0.000525721	-1.99105e-05	-0.000425573	0.000416229	-0.00605715	-0.00175209	0.000346537	-0.0032299	0.00214147	-0.000355885	-0.00145505	-0.000720332	-0.00207607	0.000841087	0	0	-0.00321502	0.000292446	-0.00202816
-0.00227668	2010-08-15 07:50:06	0.0020817	0.00435838	0.00227668	0.0197151	-0.000495282	4.61084e-05	-0.000443549	-2.74591e-05	-0.000377472	0.00025904	-0.00581953	-0.00164746	0.000373597	-0.00326026	0.00234362	-0.000385799	-0.00148837	-0.000841199	-0.00210267	0.000844531	0	0	-0.00247586	0.000141341	-0.00227668
-0.00264216	2010-08-15 08:20:06	0.0027858	0.00542796	0.00264216	0.0197151	-0.000495282	5.6448e-05	-0.00025685	-1.60935e-05	-0.000318106	0.000109889	-0.00561348	-0.00154512	0.000378837	-0.00323805	0.0025603	-0.000412504	-0.00155357	-0.000973633	-0.00213504	0.000846935	0	0	-0.00172726	4.54629e-05	-0.00264216
-0.00310276	2010-08-15 08:50:06	0.004194	0.00729676	0.00310276	0.0197151	0.000259944	5.89362e-05	-1.09134e-05	-4.89943e-06	-0.000259098	-3.17071e-05	-0.00539261	-0.00144844	0.000427717	-0.00318503	0.00269672	-0.000435999	-0.00164293	-0.00113472	-0.00216582	0.000848135	0	0	-0.00100561	8.02178e-06	-0.00310276
-0.00293842	2010-08-15 09:20:06	0.0056022	0.00854062	0.00293842	0.0197151	0.000856036	5.53922e-05	0.000100296	-1.05396e-05	-0.000228879	-0.00015771	-0.00520726	-0.00135745	0.000396512	-0.00320482	0.00275657	-0.000457236	-0.00173602	-0.00131137	-0.00220223	0.000850158	0	0	-0.00034328	2.74018e-05	-0.00293842
-0.00271944	2010-08-15 09:50:06	0.0056022	0.00832164	0.00271944	0.0197151	0.000259944	4.44776e-05	0.000106975	-6.72283e-06	-0.000204292	-0.000236935	-0.00504557	-0.00127555	0.000468308	-0.00334187	0.00271465	-0.000474589	-0.00183169	-0.00151505	-0.00223707	0.0008509	0	0	0.000233072	9.75687e-05	-0.00271944
-0.00197818	2010-08-15 10:20:06	0.0056022	0.00758038	0.00197818	0.0197151	-0.000595142	3.6532e-05	-3.50108e-05	2.91123e-05	-0.000160394	-0.000286113	-0.00488783	-0.00119594	0.000544245	-0.00363556	0.00269808	-0.000485009	-0.00192146	-0.00173127	-0.00227192	0.00085046	0	0	0.000703792	0.000208752	-0.00197818
-0.00179733	2010-08-15 10:50:06	0.0056022	0.00739953	0.00179733	0.0197151	-0.00103206	3.40435e-05	-0.000183679	0.000104343	-0.000125615	-0.000311662	-0.00477648	-0.00112655	0.000595316	-0.00379221	0.00277109	-0.000492854	-0.00199488	-0.0019357	-0.00230433	0.000850199	0	0	0.00105717	0.000348328	-0.00179733
-0.00160536	2010-08-15 11:20:06	0.0070103	0.00861566	0.00160536	0.0197151	-0.000336126	3.71066e-05	-0.000175841	0.000162567	-7.71568e-05	-0.000325156	-0.00470746	-0.00105719	0.000591171	-0.00366529	0.00291052	-0.000507436	-0.0020742	-0.00217744	-0.00233912	0.000849919	0	0	0.0012899	0.00050182	-0.00160536
-0.00236405	2010-08-15 11:50:06	0.0077144	0.0100785	0.00236405	0.0197151	0.000478386	3.35625e-05	-7.79901e-05	0.000213414	-2.34242e-05	-0.0003176	-0.00464138	-0.000993484	0.0005724	-0.00336192	0.00307009	-0.000521937	-0.0021691	-0.00242533	-0.0023828	0.000849519	0	0	0.00140706	0.000653933	-0.00236405
-0.0021821	2010-08-15 12:20:06	0.0084185	0.0106006	0.0021821	0.0197151	0.000419121	2.44672e-05	0.00010813	0.000313114	3.59413e-05	-0.000282876	-0.00458718	-0.000935483	0.000591171	-0.00305282	0.00310611	-0.000524749	-0.00227812	-0.00269031	-0.00242177	0.000849698	0	0	0.00142155	0.00078956	-0.0021821
-0.00316267	2010-08-15 12:50:06	0.0077144	0.0108771	0.00316267	0.0197151	0.000478386	1.11587e-05	0.000271896	0.000427825	9.03897e-05	-0.000236098	-0.00451714	-0.000883148	0.000549485	-0.00280974	0.00301214	-0.000523046	-0.00236686	-0.00297842	-0.00246305	0.000850438	0	0	0.00135309	0.000894699	-0.00316267
-0.0023916	2010-08-15 13:20:06	0.0091226	0.0115142	0.0023916	0.0197151	0.00101519	-2.8192e-06	0.00037643	0.000553817	0.000139205	-0.000158134	-0.00443533	-0.000844445	0.000576545	-0.00250637	0.00279176	-0.000517141	-0.00242398	-0.00329843	-0.00250191	0.00085076	0	0	0.00122675	0.000957243	-0.0023916
-0.00208385	2010-08-15 13:50:06	0.0098267	0.0119105	0.00208385	0.0197151	0.00133352	-1.13397e-05	0.000487639	0.000679722	0.000197499	-3.54904e-05	-0.00438011	-0.000811468	0.000644196	-0.002203	0.00254043	-0.000500736	-0.00246113	-0.00363227	-0.00254163	0.000850939	0	0	0.0010711	0.000967618	-0.00208385
-0.00211408	2010-08-15 14:20:06	0.0098267	0.0119408	0.00211408	0.0197151	0.00123363	-9.70873e-06	0.000622367	0.000809616	0.000280378	0.000104666	-0.00432489	-0.000777348	0.000717087	-0.00192427	0.00229923	-0.000465153	-0.00245823	-0.00398947	-0.00257894	0.000851402	0	0	0.000916086	0.00091926	-0.00211408
-0.00154191	2010-08-15 14:50:06	0.0112349	0.0127768	0.00154191	0.0197151	0.00177041	7.23819e-06	0.000891242	0.00097882	0.000388202	0.000263953	-0.00425882	-0.000744364	0.000691121	-0.00163147	0.00206159	-0.000418914	-0.00241528	-0.00436666	-0.00260501	0.000849922	0	0	0.000790828	0.000808938	-0.00154191
-0.0022598	2010-08-15 15:20:06	0.0126431	0.0149029	0.0022598	0.0197151	0.00344014	1.76722e-05	0.00124899	0.00113858	0.000543066	0.000417134	-0.00419771	-0.000711385	0.000595316	-0.00118288	0.00182545	-0.000376557	-0.0023478	-0.00479891	-0.00262925	0.000847722	0	0	0.000721383	0.000636894	-0.0022598
-0.000895346	2010-08-15 15:50:06	0.0154594	0.0163547	0.000895346	0.0197151	0.00441373	1.29779e-05	0.00164473	0.00127575	0.000710244	0.000580908	-0.00416026	-0.000676156	0.000544245	-0.000718956	0.00156906	-0.000336145	-0.00227144	-0.00526613	-0.00266317	0.00084462	0	0	0.000728736	0.000406929	-0.000895346
-0.0017162	2010-08-15 16:20:06	0.0154594	0.0171756	0.0017162	0.0197151	0.00473206	-3.30715e-07	0.00208405	0.00140921	0.000881994	0.000760766	-0.00410403	-0.000639761	0.000504753	-0.000344298	0.00125267	-0.000282575	-0.00217913	-0.00570938	-0.00269964	0.000840977	0	0	0.000827074	0.000126132	-0.0017162
-0.00188882	2010-08-15 16:50:06	0.0161635	0.0180523	0.00188882	0.0197151	0.00538742	-1.25835e-05	0.00235902	0.00151446	0.00106358	0.00096779	-0.00404191	-0.000602242	0.000474643	-0.00022616	0.000910397	-0.000225916	-0.00207129	-0.00608993	-0.00273373	0.000836395	0	0	0.00102258	-0.000195256	-0.00188882
-0.0017454	2010-08-15 17:20:06	0.0168676	0.018613	0.0017454	0.0197151	0.00554657	-1.67968e-05	0.00265751	0.00159898	0.00127431	0.00118477	-0.00398669	-0.000559052	0.000392367	-8.33862e-05	0.000573874	-0.000173973	-0.0019171	-0.00643318	-0.00276051	0.000831791	0	0	0.00131276	-0.000544315	-0.0017454
-0.00115798	2010-08-15 17:50:06	0.0196839	0.0208419	0.00115798	0.0197151	0.00705702	-2.46483e-05	0.00303034	0.00163265	0.00149031	0.00140577	-0.00394233	-0.000510168	0.000347632	0.000109547	0.000312549	-0.000130153	-0.00173175	-0.00673394	-0.00279283	0.000826368	0	0	0.00168645	-0.000905978	-0.00115798
-0.000875637	2010-08-15 18:20:06	0.0217962	0.0226718	0.000875637	0.0197151	0.00797142	-3.31689e-05	0.00342552	0.00160427	0.00170212	0.0016041	-0.00393746	-0.000462402	0.000316427	0.000328005	0.00015518	-8.65288e-05	-0.00151262	-0.00697265	-0.00282602	0.000819903	0	0	0.00212439	-0.00126371	-0.000875637
-0.00173999	2010-08-15 18:50:06	0.0225003	0.0242403	0.00173999	0.0197151	0.00878595	-4.04452e-05	0.00382796	0.00152713	0.00189496	0.00178588	-0.00394832	-0.000412381	0.000259259	0.000423931	4.92396e-06	-3.97352e-05	-0.00129272	-0.00720195	-0.00286245	0.000812978	0	0	0.00260053	-0.00160028	-0.00173999
-0.00151639	2010-08-15 19:20:06	0.0232044	0.0247208	0.00151639	0.0197151	0.00894511	-5.6723e-05	0.00408783	0.00143498	0.00207199	0.00194049	-0.00396902	-0.000355545	0.000123959	0.000361678	-0.000127933	-3.83988e-06	-0.00108135	-0.00744833	-0.00290693	0.000804274	0	0	0.00308374	-0.00189865	-0.00151639
-0.000864033	2010-08-15 19:50:06	0.0239085	0.0247725	0.000864033	0.0197151	0.0090044	-8.26713e-05	0.00416885	0.00132782	0.00222094	0.00205893	-0.00400749	-0.000299812	6.35056e-05	0.000179313	-0.000262983	1.64056e-05	-0.000872208	-0.00769396	-0.00295466	0.000794028	0	0	0.00353999	-0.00214293	-0.000864033
-0.00142725	2010-08-15 20:20:06	0.0225003	0.0239275	0.00142725	0.0197151	0.00846762	-0.000111777	0.00407158	0.00121311	0.00229756	0.00217948	-0.00403409	-0.000245229	2.70603e-05	-0.000191588	-0.000322834	2.91234e-05	-0.000669327	-0.0078878	-0.00300802	0.000782119	0	0	0.00393475	-0.00231925	-0.00142725
-0.0019107	2010-08-15 20:50:06	0.0210921	0.0230028	0.0019107	0.0197151	0.00787155	-0.000136188	0.00385467	0.00109276	0.00233797	0.00231418	-0.00404495	-0.000192908	4.05904e-05	-0.000660388	-0.000250509	3.34416e-05	-0.000482745	-0.00801645	-0.00306153	0.00076957	0	0	0.00423538	-0.00241671	-0.0019107
-0.00265966	2010-08-15 21:20:06	0.0189798	0.0216395	0.00265966	0.0197151	0.00695715	-0.000148347	0.00351931	0.000961127	0.00236327	0.00245127	-0.00406565	-0.000142874	-8.2901e-06	-0.00110984	-3.80693e-05	2.36925e-05	-0.000332125	-0.00812964	-0.00311822	0.000756301	0	0	0.00441347	-0.00242813	-0.00265966
-0.00147144	2010-08-15 21:50:06	0.0189798	0.0204512	0.00147144	0.0197151	0.00614261	-0.000167688	0.00319903	0.000825765	0.00236363	0.00255461	-0.0040893	-9.8505e-05	-7.17957e-05	-0.00139628	0.000270382	-5.23377e-06	-0.000216329	-0.00823505	-0.00317729	0.000741429	0	0	0.0044468	-0.0023506	-0.00147144
-0.00231916	2010-08-15 22:20:06	0.0175717	0.0198909	0.00231916	0.0197151	0.00576501	-0.000189423	0.00293074	0.000690402	0.00233555	0.00262436	-0.00409225	-5.86919e-05	-8.11808e-05	-0.00149462	0.000627864	-4.79864e-05	-0.000150256	-0.00830327	-0.00324204	0.000726557	0	0	0.00432087	-0.00218584	-0.00231916
-0.00191001	2010-08-15 22:50:06	0.0175717	0.0194817	0.00191001	0.0197151	0.00560586	-0.000220347	0.0026999	0.000545582	0.00224919	0.00266694	-0.00408535	-2.11665e-05	-7.70357e-05	-0.00147241	0.000959321	-9.45029e-05	-0.000126045	-0.00835289	-0.00331081	0.000710746	0	0	0.00402991	-0.00194024	-0.00191001
-0.00150093	2010-08-15 23:20:06	0.0168676	0.0183685	0.00150093	0.0197151	0.00506908	-0.000242271	0.00246123	0.000374469	0.00210417	0.00269105	-0.00407449	1.74893e-05	-4.99754e-05	-0.00145459	0.00115778	-0.000137452	-0.000157094	-0.00837235	-0.00337969	0.000693453	0	0	0.00357726	-0.0016246	-0.00150093
-0.00246036	2010-08-15 23:50:06	0.0140512	0.0165116	0.00246036	0.0197151	0.00409539	-0.000256343	0.00216274	0.000207174	0.00191803	0.0026965	-0.00404982	5.38913e-05	4.14505e-06	-0.00147196	0.00123927	-0.000173982	-0.000228292	-0.00835084	-0.00344702	0.000676078	0	0	0.00297508	-0.00125354	-0.00246036
-0.00180843	2010-08-16 00:20:06	0.0126431	0.0144515	0.00180843	0.0197151	0.00318099	-0.000256437	0.0017301	4.55197e-05	0.00171713	0.00267881	-0.00401135	8.8012e-05	0.000116528	-0.00161429	0.00124653	-0.000201836	-0.000302439	-0.00822706	-0.00351097	0.000658245	0	0	0.00224362	-0.000844633	-0.00180843
-0.00205621	2010-08-16 00:50:06	0.0098267	0.0118829	0.00205621	0.0197151	0.0018297	-0.00024801	0.00129804	-9.92152e-05	0.00149657	0.00263509	-0.00395908	0.000118721	0.000192469	-0.00177774	0.00124214	-0.000218595	-0.000372549	-0.00802954	-0.00357342	0.000640708	0	0	0.00140987	-0.000417311	-0.00205621
-0.00199649	2010-08-16 01:20:06	0.0084185	0.010415	0.00199649	0.0197151	0.00145208	-0.000230488	0.000933052	-0.000240218	0.00125597	0.00256822	-0.00388509	0.000151692	0.000257069	-0.00187805	0.00128557	-0.00022846	-0.000457409	-0.00779483	-0.0036278	0.000624334	0	0	0.000505928	8.36692e-06	-0.00199649
-0.00185168	2010-08-16 01:50:06	0.0070103	0.00886198	0.00185168	0.0197151	0.00107448	-0.000207415	0.000537871	-0.000373672	0.00101502	0.00245104	-0.00378054	0.000185806	0.000284129	-0.00199333	0.00140911	-0.000240663	-0.000564157	-0.00755624	-0.00368287	0.000608199	0	0	-0.000432874	0.000413019	-0.00185168
-0.00146094	2010-08-16 02:20:06	0.0048981	0.00635904	0.00146094	0.0197151	-0.000217545	-0.000187405	0.000172886	-0.000486389	0.000778635	0.00229625	-0.00363854	0.000221057	0.000266454	-0.00211586	0.00149566	-0.000247319	-0.00069724	-0.0072704	-0.00372919	0.000593705	0	0	-0.00136998	0.000779189	-0.00146094
-0.00208072	2010-08-16 02:50:06	0.0020817	0.00416242	0.00208072	0.0197151	-0.00119121	-0.000172183	-0.000199935	-0.00057099	0.00054296	0.00212491	-0.00347877	0.000258569	0.000258164	-0.00229142	0.00159976	-0.000260475	-0.000842635	-0.00695677	-0.0037753	0.000579795	0	0	-0.00226954	0.00109244	-0.00208072
-0.00252386	2010-08-16 03:20:06	-3.05e-05	0.00249336	0.00252386	0.0197151	-0.00172799	-0.000162513	-0.000617476	-0.000672513	0.000306928	0.00194007	-0.00331606	0.000300629	0.000260119	-0.0024298	0.00173837	-0.00028405	-0.000969456	-0.00657179	-0.00382626	0.000566063	0	0	-0.00309817	0.00134219	-0.00252386
-0.00220583	2010-08-16 03:50:06	-0.0014387	0.000767135	0.00220583	0.0197151	-0.00248324	-0.000147385	-0.000974623	-0.000774035	7.54559e-05	0.00174414	-0.00311093	0.000348375	0.000270599	-0.00255036	0.00181342	-0.000302592	-0.00110145	-0.00613178	-0.00387094	0.000551592	0	0	-0.00382648	0.0015223	-0.00220583
-0.0023115	2010-08-16 04:20:06	-0.0028469	-0.000535397	0.0023115	0.0197151	-0.00307931	-0.000126225	-0.00123508	-0.000856727	-0.000151099	0.00150995	-0.00289006	0.000404068	0.000310094	-0.00268829	0.00195218	-0.000324701	-0.0012187	-0.00568237	-0.0039123	0.0005372	0	0	-0.00443032	0.00163122	-0.0023115
-0.00227296	2010-08-16 04:50:06	-0.003551	-0.00127804	0.00227296	0.0197151	-0.00329775	-9.65442e-05	-0.00144356	-0.000943238	-0.000362544	0.00123108	-0.00265833	0.00046659	0.000365307	-0.00277849	0.00209298	-0.000343284	-0.00130366	-0.00526852	-0.00395685	0.000523387	0	0	-0.00489155	0.00167188	-0.00227296
-0.00293276	2010-08-16 05:20:06	-0.0049591	-0.00202634	0.00293276	0.0197151	-0.0034569	-6.98326e-05	-0.00159222	-0.00103721	-0.000579264	0.000919102	-0.00241279	0.000531406	0.000324716	-0.0028436	0.00217242	-0.000361352	-0.00137449	-0.00492052	-0.0040038	0.000510435	0	0	-0.00519863	0.00165113	-0.00293276
-0.00218153	2010-08-16 05:50:06	-0.0049591	-0.00277757	0.00218153	0.0197151	-0.00367534	-4.73345e-05	-0.00177166	-0.00111427	-0.000781232	0.000606165	-0.00217121	0.000597354	0.000368357	-0.00299076	0.00226994	-0.000383699	-0.00144683	-0.00463132	-0.00405153	0.000498366	0	0	-0.00534668	0.00157906	-0.00218153
-0.00177175	2010-08-16 06:20:06	-0.0063673	-0.00459555	0.00177175	0.0197151	-0.00474893	-2.85686e-05	-0.00202544	-0.00116303	-0.000968447	0.000280694	-0.00195237	0.000667836	0.000428812	-0.00333658	0.00235801	-0.000399031	-0.00151948	-0.00441748	-0.00410338	0.000486215	0	0	-0.00533739	0.00146795	-0.00177175
-0.000918289	2010-08-16 06:50:06	-0.0070714	-0.00615311	0.000918289	0.0197151	-0.00550415	-4.34542e-06	-0.00230825	-0.00118932	-0.00116022	-3.77016e-05	-0.00175221	0.000740612	0.000429907	-0.00377788	0.00243457	-0.000414484	-0.00160102	-0.00420137	-0.00414885	0.000473865	0	0	-0.00517854	0.00133123	-0.000918289
-0.00169851	2010-08-16 07:20:06	-0.0084796	-0.00678109	0.00169851	0.0197151	-0.00578188	2.16968e-05	-0.00258439	-0.00120251	-0.00132393	-0.000336006	-0.00154707	0.00081565	0.000465258	-0.00416464	0.00264481	-0.000445945	-0.00169488	-0.00393964	-0.00418302	0.000461316	0	0	-0.00488336	0.00118239	-0.00169851
-0.00151706	2010-08-16 07:50:06	-0.0084796	-0.00696254	0.00151706	0.0197151	-0.00610021	4.60142e-05	-0.00280739	-0.00122126	-0.00145285	-0.00061068	-0.00132031	0.000892975	0.000491223	-0.00442071	0.00292943	-0.000482913	-0.00179082	-0.00362742	-0.00421464	0.000447686	0	0	-0.00446971	0.00103396	-0.00151706
-0.00226372	2010-08-16 08:20:06	-0.0091837	-0.00691998	0.00226372	0.0197151	-0.00647784	6.54493e-05	-0.0029186	-0.00121371	-0.00156175	-0.000875879	-0.00111619	0.000966909	0.000485983	-0.00456876	0.00322336	-0.000519841	-0.00192431	-0.00333044	-0.0042406	0.000433534	0	0	-0.00395903	0.000896676	-0.00226372
-0.00231065	2010-08-16 08:50:06	-0.0084796	-0.00616895	0.00231065	0.0197151	-0.00631869	8.24904e-05	-0.00294095	-0.00119861	-0.00166045	-0.00113352	-0.000920999	0.00103742	0.000504753	-0.00469703	0.00354687	-0.000561404	-0.00205967	-0.00311887	-0.00426811	0.000419304	0	0	-0.00337536	0.00077881	-0.00231065
-0.00188027	2010-08-16 09:20:06	-0.0070714	-0.00519113	0.00188027	0.0197151	-0.00594104	9.28299e-05	-0.00294821	-0.00117232	-0.0017444	-0.00139116	-0.000741541	0.00109884	0.000527665	-0.00474718	0.00375259	-0.000603798	-0.00220496	-0.00293821	-0.00429171	0.000404712	0	0	-0.00274411	0.000685819	-0.00188027
-0.00213952	2010-08-16 09:50:06	-0.0070714	-0.00493188	0.00213952	0.0197151	-0.00610021	9.9531e-05	-0.00293311	-0.00113839	-0.001828	-0.0016292	-0.000565028	0.00115571	0.00054839	-0.00488226	0.00387024	-0.000645362	-0.00236593	-0.00283356	-0.00431831	0.00038928	0	0	-0.00209092	0.000620193	-0.00213952
-0.0024177	2010-08-16 10:20:06	-0.0070714	-0.0046537	0.0024177	0.0197151	-0.00631869	0.000109107	-0.00294095	-0.00107253	-0.0018972	-0.00183652	-0.000427082	0.00121484	0.000684786	-0.00509014	0.00396844	-0.000677176	-0.00250574	-0.00275291	-0.00434191	0.000373847	0	0	-0.0014405	0.000581565	-0.0024177
-0.00189941	2010-08-16 10:50:06	-0.0063673	-0.00446789	0.00189941	0.0197151	-0.00647784	0.000127873	-0.00297057	-0.000989755	-0.00194744	-0.00201476	-0.00034527	0.00126377	0.000756579	-0.00531871	0.00405515	-0.000701306	-0.00264477	-0.00272253	-0.004363	0.000358115	0	0	-0.000815483	0.00056701	-0.00189941
-0.00132311	2010-08-16 11:20:06	-0.0049591	-0.00363599	0.00132311	0.0197151	-0.00615951	0.000149128	-0.00297783	-0.000876866	-0.00195871	-0.00215378	-0.000232807	0.00130701	0.000770109	-0.00541705	0.00418157	-0.000725158	-0.00278422	-0.00277594	-0.00437525	0.000342181	0	0	-0.00023542	0.000571504	-0.00132311
-0.00157678	2010-08-16 11:50:06	-0.0042551	-0.00267832	0.00157678	0.0197151	-0.00615951	0.000164349	-0.0028582	-0.000716949	-0.00193555	-0.00226773	-9.77062e-05	0.00134227	0.000829469	-0.00530751	0.00434332	-0.000749208	-0.00293106	-0.00286037	-0.00438826	0.000326688	0	0	0.000284112	0.000588465	-0.00157678
-0.00138073	2010-08-16 12:20:06	-0.0021428	-0.000762072	0.00138073	0.0197151	-0.00518584	0.000174689	-0.00269386	-0.000555293	-0.00188674	-0.00236512	3.04918e-05	0.00136846	0.00084824	-0.00509192	0.00447837	-0.000766324	-0.0030879	-0.00300113	-0.00439798	0.000312194	0	0	0.000732186	0.000610344	-0.00138073
-0.000992345	2010-08-16 12:50:06	-0.0007346	0.000257745	0.000992345	0.0197151	-0.00502666	0.000180147	-0.00247028	-0.00038609	-0.00181897	-0.0024056	0.000156662	0.00139235	0.000852385	-0.00479868	0.00451575	-0.00077698	-0.00324514	-0.00325508	-0.0044013	0.000298023	0	0	0.00110296	0.000629192	-0.000992345
-0.00110781	2010-08-16 13:20:06	0.0006736	0.00178141	0.00110781	0.0197151	-0.00427144	0.00018206	-0.00218689	-0.000218795	-0.00170309	-0.00238839	0.000277958	0.00140715	0.00086177	-0.00451027	0.00442398	-0.000779278	-0.00339312	-0.00355097	-0.00440137	0.000284031	0	0	0.00139582	0.000637196	-0.00110781
-0.00101857	2010-08-16 13:50:06	0.0020817	0.00310027	0.00101857	0.0197151	-0.00367534	0.000178421	-0.00192585	-5.14141e-05	-0.00154681	-0.00234965	0.000423918	0.00142079	0.00090541	-0.00417699	0.00423976	-0.000774245	-0.00351632	-0.00388028	-0.00439815	0.000269621	0	0	0.00161521	0.000627128	-0.00101857
-0.00197283	2010-08-16 14:20:06	0.0027858	0.00475863	0.00197283	0.0197151	-0.00297941	0.000177177	-0.00148537	0.000112064	-0.00138946	-0.00228278	0.000583682	0.00143331	0.000955382	-0.00374867	0.00399993	-0.000753204	-0.0035902	-0.00421336	-0.00439173	0.00025339	0	0	0.0017701	0.000592732	-0.00197283
-0.00282025	2010-08-16 14:50:06	0.0048981	0.00771835	0.00282025	0.0197151	-0.00109134	0.000180147	-0.000986236	0.0002417	-0.00121315	-0.00219132	0.000788818	0.00144582	0.000992923	-0.00322443	0.00373709	-0.000717939	-0.00361773	-0.00459283	-0.00438683	0.000236377	0	0	0.00187319	0.000529018	-0.00282025
-0.00187589	2010-08-16 15:20:06	0.0077144	0.00959029	0.00187589	0.0197151	-5.8367e-05	0.000183879	-0.000501626	0.000348863	-0.00101681	-0.00207624	0.00101761	0.00145832	0.000974152	-0.00272527	0.00343439	-0.000671065	-0.0036111	-0.00508775	-0.0043844	0.000218322	0	0	0.00193984	0.000432494	-0.00187589
-0.0015742	2010-08-16 15:50:06	0.0091226	0.0106968	0.0015742	0.0197151	0.000478386	0.00018206	-2.48519e-05	0.000437111	-0.000792046	-0.00195617	0.00127695	0.0014697	0.000926368	-0.00234336	0.00303788	-0.000609968	-0.00357002	-0.00564549	-0.00437395	0.000201085	0	0	0.00198672	0.000301338	-0.0015742
-0.00166657	2010-08-16 16:20:06	0.0098267	0.0114933	0.00166657	0.0197151	0.00101519	0.000173058	0.000309936	0.000493426	-0.000574968	-0.0018165	0.00155009	0.00148333	0.0008753	-0.00210269	0.00264287	-0.000551011	-0.00348407	-0.00622583	-0.00436105	0.000185132	0	0	0.00203047	0.000135521	-0.00166657
-0.00110685	2010-08-16 16:50:06	0.0112349	0.0123417	0.00110685	0.0197151	0.00155197	0.0001609	0.000585489	0.000513992	-0.000339651	-0.0016421	0.0018479	0.00150265	0.000826419	-0.00182395	0.00226375	-0.000489717	-0.00335989	-0.00681546	-0.00434724	0.000168539	0	0	0.0020862	-6.31155e-05	-0.00110685
-0.00201708	2010-08-16 17:20:06	0.0112349	0.013252	0.00201708	0.0197151	0.00220732	0.000145197	0.000831427	0.000485706	-0.000113096	-0.00146128	0.00214764	0.00153105	0.000768154	-0.0016132	0.00195257	-0.000431909	-0.00321568	-0.00738585	-0.00433829	0.000151708	0	0	0.00216627	-0.00029082	-0.00201708
-0.00132336	2010-08-16 17:50:06	0.0126431	0.0139665	0.00132336	0.0197151	0.00252569	0.000129399	0.00109974	0.000414114	9.45187e-05	-0.00128351	0.00244151	0.00156401	0.000704646	-0.00139232	0.00170848	-0.00037378	-0.00305034	-0.00788027	-0.00432136	0.00013377	0	0	0.00227908	-0.000541973	-0.00132336
-0.00133381	2010-08-16 18:10:06	0.0133471	0.0146809	0.00133381	0.0197151	0.00302919	0.000118515	0.00127801	0.000338854	0.000216883	-0.001171	0.00264397	0.00159015	0.000650525	-0.00132193	0.00156791	-0.000337831	-0.00292057	-0.00818326	-0.0043118	0.000122548	0	0	0.00237449	-0.00071881	-0.00133381
-0.0016816	2010-08-16 18:50:06	0.0133471	0.0150287	0.0016816	0.0197151	0.00334017	8.46853e-05	0.00139705	0.000139492	0.000416276	-0.00095709	0.00306269	0.00164473	0.000484028	-0.00131137	0.00133513	-0.000280953	-0.00261546	-0.00875268	-0.00430098	9.86637e-05	0	0	0.00261241	-0.00108314	-0.0016816
-0.00147587	2010-08-16 19:20:06	0.0126431	0.014119	0.00147587	0.0197151	0.00274408	5.01226e-05	0.00138137	-2.03391e-05	0.000516767	-0.000830607	0.00336243	0.00168567	0.000434052	-0.00150627	0.00116982	-0.000249653	-0.00238148	-0.00920663	-0.00429693	8.05102e-05	0	0	0.00282475	-0.00135374	-0.00147587
-0.00168844	2010-08-16 19:50:06	0.0112349	0.0129233	0.00168844	0.0197151	0.00220732	1.6135e-05	0.00118683	-0.000180086	0.00053438	-0.000728713	0.00364836	0.00173114	0.000378837	-0.00185164	0.00112737	-0.000230042	-0.00214042	-0.00970405	-0.00429362	6.21944e-05	0	0	0.00305381	-0.00160952	-0.00168844
-0.00216513	2010-08-16 20:20:06	0.0091226	0.0112877	0.00216513	0.0197151	0.00145208	-7.60727e-06	0.000828522	-0.000319181	0.000505948	-0.000639834	0.00392739	0.00177322	0.000347632	-0.00233298	0.00118229	-0.000222555	-0.0019231	-0.010203	-0.00428563	4.40999e-05	0	0	0.00328403	-0.00183869	-0.00216513
-0.00200542	2010-08-16 20:50:06	0.0070103	0.00901572	0.00200542	0.0197151	0.000160075	-2.27351e-05	0.000410982	-0.000443177	0.000443453	-0.000562529	0.00418572	0.00181869	0.000275839	-0.00290451	0.00134926	-0.000229966	-0.00173315	-0.0106703	-0.00426955	2.52655e-05	0	0	0.00349694	-0.00202961	-0.00200542
-0.0023125	2010-08-16 21:20:06	0.0048981	0.0072106	0.0023125	0.0197151	-0.000813615	-4.15953e-05	-3.61744e-05	-0.000550339	0.000346536	-0.000486664	0.00443024	0.00186985	0.000266454	-0.00349673	0.00168374	-0.000260041	-0.00158103	-0.0110864	-0.00425495	5.31011e-06	0	0	0.00367248	-0.00217147	-0.0023125
-0.00226087	2010-08-16 21:50:06	0.0034899	0.00575077	0.00226087	0.0197151	-0.00156883	-5.6148e-05	-0.00048333	-0.000657502	0.000229235	-0.000420934	0.00466786	0.00192555	0.000236344	-0.00399347	0.00209902	-0.000304617	-0.00147673	-0.0114461	-0.00423474	-1.53262e-05	0	0	0.00379045	-0.00225499	-0.00226087
-0.00169287	2010-08-16 22:20:06	0.0027858	0.00447867	0.00169287	0.0197151	-0.00232406	-7.25199e-05	-0.000862834	-0.000749567	9.19066e-05	-0.000368217	0.00488477	0.00198014	0.000216479	-0.00435515	0.00255908	-0.00036837	-0.00143803	-0.0117375	-0.00421608	-3.54044e-05	0	0	0.003832	-0.00227306	-0.00169287
-0.00146601	2010-08-16 22:50:06	0.0020817	0.00354771	0.00146601	0.0197151	-0.00292015	-8.46785e-05	-0.00112329	-0.00082662	-6.92921e-05	-0.000350224	0.00509184	0.00203473	0.000250734	-0.00457405	0.00302778	-0.000440205	-0.00147498	-0.0120072	-0.00420621	-5.51803e-05	0	0	0.00378103	-0.00222135	-0.00146601
-0.00262161	2010-08-16 23:20:06	0.0006736	0.00329521	0.00262161	0.0197151	-0.00292015	-9.02298e-05	-0.00134687	-0.000911307	-0.000269473	-0.000352803	0.00530581	0.00208251	0.000310094	-0.00462707	0.00341402	-0.000509581	-0.00156687	-0.0121865	-0.00420289	-7.5116e-05	0	0	0.00362531	-0.00209875	-0.00262161
-0.00253027	2010-08-16 23:50:06	-3.05e-05	0.00249977	0.00253027	0.0197151	-0.0034569	-8.42915e-05	-0.00154809	-0.00101283	-0.000490396	-0.000371934	0.00550891	0.00212459	0.000381887	-0.00458461	0.0036963	-0.000574322	-0.00170068	-0.0122494	-0.00420845	-9.48943e-05	0	0	0.00335743	-0.00190761	-0.00253027
-0.00231169	2010-08-17 00:20:06	-0.0007346	0.00157709	0.00231169	0.0197151	-0.00399368	-6.73446e-05	-0.00176441	-0.00111999	-0.000697281	-0.000407618	0.00571303	0.00216667	0.000507802	-0.00455909	0.00384065	-0.000624759	-0.00185379	-0.0122642	-0.00422206	-0.000113549	0	0	0.00297536	-0.00165372	-0.00231169
-0.00306567	2010-08-17 00:50:06	-0.0028469	0.000218771	0.00306567	0.0197151	-0.00474893	-4.56095e-05	-0.0020327	-0.00121961	-0.00089469	-0.000473048	0.00592802	0.00220422	0.000606656	-0.00457449	0.0038853	-0.000658316	-0.00203065	-0.0122154	-0.00423112	-0.000132384	0	0	0.00248266	-0.00134616	-0.00306567
-0.00270477	2010-08-17 01:20:06	-0.003551	-0.000846233	0.00270477	0.0197151	-0.00518584	-1.65039e-05	-0.00226354	-0.0013193	-0.00109103	-0.000594251	0.00616269	0.00223493	0.000706606	-0.00455712	0.00387667	-0.000678879	-0.00221568	-0.0121256	-0.0042344	-0.00015168	0	0	0.00188837	-0.00099674	-0.00270477
-0.00199163	2010-08-17 01:50:06	-0.003551	-0.00155937	0.00199163	0.0197151	-0.005345	1.26015e-05	-0.00244966	-0.00143401	-0.00127368	-0.000753538	0.00641614	0.00226223	0.000778399	-0.00444954	0.0038716	-0.000691597	-0.00239771	-0.011994	-0.00424323	-0.000170576	0	0	0.00120658	-0.000619407	-0.00199163
-0.00255361	2010-08-17 02:20:06	-0.0049591	-0.00240549	0.00255361	0.0197151	-0.00550415	3.87379e-05	-0.00265088	-0.00156374	-0.00145071	-0.000932915	0.00668137	0.00228839	0.000825324	-0.00436616	0.00384845	-0.000690327	-0.0026024	-0.0118252	-0.00425376	-0.000189052	0	0	0.000455784	-0.000229353	-0.00255361
-0.00272207	2010-08-17 02:50:06	-0.0070714	-0.00434933	0.00272207	0.0197151	-0.00647784	5.9992e-05	-0.0028823	-0.00168973	-0.00161825	-0.00113994	0.00692883	0.00231341	0.00084824	-0.00443853	0.00380298	-0.000682719	-0.00280161	-0.0116354	-0.00426032	-0.000207009	0	0	-0.000342053	0.000157891	-0.00272207
-0.00295296	2010-08-17 03:20:06	-0.0091837	-0.00623074	0.00295296	0.0197151	-0.00723306	7.52141e-05	-0.00317295	-0.001827	-0.00178544	-0.00137107	0.00716747	0.00233843	0.000820084	-0.00457405	0.00375532	-0.000675826	-0.00296444	-0.0113822	-0.00425721	-0.000223982	0	0	-0.00116244	0.000527406	-0.00295296
-0.00346452	2010-08-17 03:50:06	-0.0112959	-0.00783138	0.00346452	0.0197151	-0.00782913	8.61287e-05	-0.00350106	-0.00196045	-0.00195227	-0.00162776	0.00740803	0.00236571	0.000812889	-0.00464445	0.00373875	-0.000675271	-0.00309985	-0.0110622	-0.00425152	-0.000240258	0	0	-0.00197946	0.000865766	-0.00346452
-0.00323203	2010-08-17 04:10:26	-0.012	-0.00876797	0.00323203	0.0197151	-0.00812254	9.23044e-05	-0.00371252	-0.00204828	-0.00207365	-0.00181483	0.00756414	0.00238421	0.000811601	-0.00467844	0.0037653	-0.00067994	-0.0031748	-0.0108471	-0.00425148	-0.000250704	0	0	-0.00251794	0.0010716	-0.00323203
-0.00329133	2010-08-17 04:50:06	-0.0141123	-0.010821	0.00329133	0.0197151	-0.00896197	0.000111502	-0.00408962	-0.00219725	-0.00232527	-0.00223372	0.00785667	0.00241916	0.000844095	-0.0047771	0.00384641	-0.00067959	-0.00329129	-0.0104509	-0.0042451	-0.000270324	0	0	-0.00349888	0.00140713	-0.00329133
-0.00293507	2010-08-17 05:20:06	-0.0155205	-0.0125854	0.00293507	0.0197151	-0.00971717	0.000130362	-0.00437301	-0.00228932	-0.00253144	-0.00256369	0.00807754	0.00244644	0.000803504	-0.00491987	0.00393379	-0.000683157	-0.00334401	-0.0101966	-0.00423382	-0.000284915	0	0	-0.00415165	0.00159654	-0.00293507
-0.00409433	2010-08-17 05:50:06	-0.0183368	-0.0142425	0.00409433	0.0197151	-0.010254	0.00014434	-0.00472347	-0.00236446	-0.00272393	-0.00288562	0.00828359	0.00247601	0.000776444	-0.00511764	0.00399734	-0.000694846	-0.00336704	-0.0100121	-0.00421608	-0.000300507	0	0	-0.00470364	0.00172802	-0.00409433
-0.0035484	2010-08-17 06:20:06	-0.020097	-0.0165486	0.0035484	0.0197151	-0.0113868	0.00015286	-0.00510356	-0.00239631	-0.00291079	-0.00319999	0.00847289	0.00251351	0.000779494	-0.005421	0.0040609	-0.000712003	-0.00337852	-0.00989498	-0.00418944	-0.00031592	0	0	-0.00513664	0.00180266	-0.0035484
-0.00317853	2010-08-17 06:50:06	-0.0214348	-0.0182563	0.00317853	0.0197151	-0.0122013	0.000163106	-0.00542383	-0.00238685	-0.00309801	-0.0034983	0.00864048	0.00255443	0.000829469	-0.00569732	0.00420252	-0.000730903	-0.00339446	-0.00982362	-0.00416196	-0.00033265	0	0	-0.00543636	0.00182426	-0.00317853
-0.00271646	2010-08-17 07:20:06	-0.0217164	-0.0189999	0.00271646	0.0197151	-0.0123605	0.000180052	-0.00569938	-0.00236611	-0.00328031	-0.00376943	0.00878248	0.00259537	0.00084824	-0.0058357	0.00441058	-0.00075539	-0.00342038	-0.00976016	-0.00413914	-0.000350944	0	0	-0.00559304	0.00179879	-0.00271646
-0.00277236	2010-08-17 07:50:06	-0.0221389	-0.0193665	0.00277236	0.0197151	-0.0125197	0.000201881	-0.00585531	-0.00232655	-0.00343838	-0.00400794	0.00888693	0.00263631	0.000825324	-0.00581832	0.00462355	-0.000784155	-0.00346592	-0.00967422	-0.00412763	-0.000369579	0	0	-0.00560175	0.00173382	-0.00277236
-0.00293959	2010-08-17 08:20:06	-0.0222797	-0.0193401	0.00293959	0.0197151	-0.0125197	0.000220072	-0.00590728	-0.00225696	-0.00356238	-0.00422235	0.00896579	0.00267498	0.00085653	-0.00583812	0.00479325	-0.000811137	-0.00354602	-0.00956416	-0.00412431	-0.000388475	0	0	-0.00546276	0.00163782	-0.00293959
-0.00208222	2010-08-17 08:50:06	-0.021294	-0.0192118	0.00208222	0.0197151	-0.0125197	0.000237688	-0.0059067	-0.00215717	-0.00366144	-0.00441666	0.00900224	0.00271024	0.00087835	-0.00589114	0.00490296	-0.000834078	-0.00361685	-0.00946502	-0.00412032	-0.000407191	0	0	-0.00518157	0.00151951	-0.00208222
-0.00143898	2010-08-17 09:20:06	-0.0200266	-0.0185876	0.00143898	0.0197151	-0.0122013	0.000254635	-0.00583179	-0.00201426	-0.00374119	-0.00458686	0.00901107	0.00273983	0.00089712	-0.00590324	0.0049361	-0.000854998	-0.00369136	-0.0093967	-0.00411222	-0.000425987	0	0	-0.00476879	0.00138729	-0.00143898
-0.00198907	2010-08-17 09:50:06	-0.0198154	-0.0178263	0.00198907	0.0197151	-0.0118237	0.000272826	-0.00572	-0.00184497	-0.00379144	-0.00474003	0.0089864	0.00275578	0.000955382	-0.00597606	0.00495418	-0.000875283	-0.003777	-0.00937572	-0.00410655	-0.000444123	0	0	-0.00423988	0.00124879	-0.00198907
-0.0023513	2010-08-17 10:20:06	-0.019393	-0.0170417	0.0023513	0.0197151	-0.0116053	0.000293986	-0.00557075	-0.00164366	-0.00380235	-0.00485188	0.00894103	0.00276604	0.00103547	-0.00607835	0.00495418	-0.000883048	-0.00387453	-0.00937648	-0.00409604	-0.000461018	0	0	-0.00361458	0.00111048	-0.0023513
-0.00308418	2010-08-17 10:50:06	-0.0189001	-0.0158159	0.00308418	0.0197151	-0.0112277	0.000318878	-0.00535443	-0.00139923	-0.00376059	-0.00492259	0.00891444	0.00276946	0.00105533	-0.00620221	0.00501705	-0.000887407	-0.00395877	-0.00939735	-0.00407917	-0.000478129	0	0	-0.00291611	0.000977507	-0.00308418
-0.00318174	2010-08-17 11:20:06	-0.0169286	-0.0137469	0.00318174	0.0197151	-0.0103133	0.000340132	-0.00510066	-0.00114352	-0.00365456	-0.00494556	0.0088779	0.00276608	0.0010418	-0.00618242	0.00508855	-0.000896164	-0.00402547	-0.00945064	-0.00405093	-0.000496605	0	0	-0.00217019	0.000853577	-0.00318174
-0.00251084	2010-08-17 11:50:06	-0.0141123	-0.0116015	0.00251084	0.0197151	-0.00961733	0.000353535	-0.00468254	-0.000872792	-0.00348916	-0.00492787	0.00881283	0.00275247	0.0010418	-0.00601017	0.00514991	-0.000907178	-0.00411519	-0.00960924	-0.00401782	-0.000514881	0	0	-0.00140388	0.000740967	-0.00251084
-0.00314693	2010-08-17 12:20:06	-0.0112959	-0.00814897	0.00314693	0.0197151	-0.00788842	0.000358417	-0.00414537	-0.000605798	-0.00327985	-0.00487707	0.0087428	0.00273428	0.00105948	-0.00565907	0.00520771	-0.00091328	-0.00420827	-0.00986794	-0.00398533	-0.000532715	0	0	-0.000644219	0.000640616	-0.00314693
-0.00201553	2010-08-17 12:50:06	-0.0070714	-0.00505587	0.00201553	0.0197151	-0.00659639	0.000361481	-0.00354171	-0.000335158	-0.00303014	-0.00479509	0.00867479	0.00270475	0.00107825	-0.00523075	0.00516209	-0.000911139	-0.00428992	-0.0101499	-0.00395697	-0.00055049	0	0	8.31178e-05	0.000552246	-0.00201553
-0.00164901	2010-08-17 13:20:06	-0.003551	-0.00190199	0.00164901	0.0197151	-0.00524511	0.000361575	-0.00281842	-9.07245e-05	-0.00274637	-0.00466891	0.00862252	0.0026729	0.00103656	-0.00473159	0.00497129	-0.000897706	-0.00435372	-0.0104698	-0.00392146	-0.000567825	0	0	0.000755182	0.000474521	-0.00164901
-0.00238835	2010-08-17 13:50:06	-0.0007346	0.00165375	0.00238835	0.0197151	-0.00335703	0.000355542	-0.00216278	0.000125337	-0.00243273	-0.00449145	0.00855745	0.00263881	0.00110531	-0.00427533	0.00468312	-0.000873455	-0.00438719	-0.0108338	-0.0038866	-0.000584678	0	0	0.00135298	0.000405201	-0.00238835
-0.00205849	2010-08-17 14:20:06	0.0020817	0.00414019	0.00205849	0.0197151	-0.00244266	0.000346447	-0.00150715	0.000313285	-0.00208467	-0.00427945	0.00852101	0.00259676	0.00112298	-0.00377617	0.00432481	-0.000832089	-0.00436245	-0.0112669	-0.00385017	-0.000602212	0	0	0.00186245	0.000341296	-0.00205849
-0.00135857	2010-08-17 14:50:06	0.0056022	0.00696077	0.00135857	0.0197151	-0.00109134	0.000336107	-0.000866031	0.000478671	-0.00172079	-0.00403722	0.00850721	0.00255468	0.00113346	-0.0032823	0.00391172	-0.000776775	-0.00429576	-0.011727	-0.00381369	-0.000619687	0	0	0.00227522	0.000279223	-0.00135857
-0.00118944	2010-08-17 15:20:06	0.0084185	0.00960794	0.00118944	0.0197151	0.000200679	0.000324043	-0.000232753	0.000610131	-0.00133867	-0.00377652	0.00849736	0.00250807	0.00109068	-0.00271802	0.00351384	-0.000714292	-0.00420272	-0.0122653	-0.00377086	-0.000636681	0	0	0.00258888	0.000214975	-0.00118944
-0.00191208	2010-08-17 15:50:06	0.0105308	0.0124429	0.00191208	0.0197151	0.00192956	0.000307765	0.000340714	0.00067955	-0.00095968	-0.00349267	0.00849736	0.00246258	0.00104704	-0.00217112	0.00309349	-0.000641585	-0.00408449	-0.0128487	-0.0037295	-0.000653716	0	0	0.00280695	0.000144308	-0.00191208
-0.00102123	2010-08-17 16:20:06	0.0126431	0.0136643	0.00102123	0.0197151	0.00230719	0.000278754	0.000869463	0.000707665	-0.000595083	-0.00318471	0.00849046	0.00241029	0.000944043	-0.00168647	0.00264931	-0.000563966	-0.00393438	-0.0133835	-0.0036906	-0.000670529	0	0	0.00293832	6.29642e-05	-0.00102123
-0.00114557	2010-08-17 16:50:06	0.0140512	0.0151968	0.00114557	0.0197151	0.00334017	0.000243616	0.00127132	0.000685019	-0.000235402	-0.00285618	0.0084727	0.00236252	0.00088054	-0.00139278	0.00219362	-0.000487258	-0.00374459	-0.0138771	-0.00365092	-0.000686984	0	0	0.00299646	-3.30575e-05	-0.00114557
-0.000878407	2010-08-17 17:20:06	0.0147553	0.0156337	0.000878407	0.0197151	0.00349932	0.000201777	0.00153178	0.000639812	7.61778e-05	-0.00251866	0.00845493	0.00231703	0.000776444	-0.00110678	0.00176177	-0.000411463	-0.00352437	-0.0143227	-0.00360402	-0.000703336	0	0	0.00299813	-0.000147189	-0.000878407
-0.00163567	2010-08-17 17:50:06	0.0147553	0.016391	0.00163567	0.0197151	0.0040361	0.000159362	0.00176262	0.000556948	0.000343501	-0.0021927	0.00843423	0.00227041	0.000695266	-0.000896029	0.00141087	-0.000344701	-0.0032656	-0.0146986	-0.00355539	-0.000720371	0	0	0.00296197	-0.000281948	-0.00163567
-0.00120445	2010-08-17 18:20:06	0.0154594	0.0166638	0.00120445	0.0197151	0.00425457	0.000118098	0.00184421	0.000425317	0.000556733	-0.00187881	0.00842834	0.00222492	0.000604701	-0.000737404	0.0011242	-0.000281069	-0.0029775	-0.0149847	-0.00350521	-0.000735985	0	0	0.00290693	-0.000438581	-0.00120445
-0.00124399	2010-08-17 18:50:06	0.0147553	0.0159993	0.00124399	0.0197151	0.00387692	7.80783e-05	0.00184363	0.000282405	0.000701839	-0.00157649	0.00843625	0.0021783	0.000509993	-0.00083683	0.000895333	-0.000223341	-0.00267641	-0.0152342	-0.00345419	-0.00075102	0	0	0.00285068	-0.000616732	-0.00124399
-0.00228674	2010-08-17 19:20:06	0.0126431	0.0149298	0.00228674	0.0197151	0.00334017	4.22715e-05	0.0016938	0.000120665	0.000806891	-0.00129378	0.00847868	0.00213508	0.000393462	-0.0010896	0.000750974	-0.000179006	-0.00236533	-0.0154504	-0.00339917	-0.000763954	0	0	0.0028082	-0.000814166	-0.00228674
-0.00222886	2010-08-17 19:50:06	0.0112349	0.0134638	0.00222886	0.0197151	0.00258492	1.67626e-06	0.00143277	-5.04469e-05	0.000853292	-0.00103919	0.0085339	0.00208734	0.000307045	-0.00143587	0.000691123	-0.000156226	-0.00205157	-0.0156612	-0.00333849	-0.000774284	0	0	0.00279054	-0.0010266	-0.00222886
-0.00242146	2010-08-17 20:20:06	0.0098267	0.0122482	0.00242146	0.0197151	0.00198888	-3.3558e-05	0.001127	-0.000232853	0.000840326	-0.000808701	0.00859206	0.00203957	0.000239392	-0.00174453	0.00078154	-0.000151394	-0.00177111	-0.0158316	-0.00327443	-0.000783753	0	0	0.00280398	-0.00124769	-0.00242146
-0.00233298	2010-08-17 20:50:06	0.0084185	0.0107515	0.00233298	0.0197151	0.00123363	-6.63934e-05	0.000739094	-0.000418964	0.000763796	-0.000609907	0.0086216	0.00198842	0.000225864	-0.00210288	0.0010004	-0.00016134	-0.00154113	-0.016003	-0.00322009	-0.000793121	0	0	0.00284948	-0.00146908	-0.00233298
-0.00305232	2010-08-17 21:20:06	0.0056022	0.00865452	0.00305232	0.0197151	-5.8367e-05	-8.46785e-05	0.000359013	-0.000593722	0.00064265	-0.000439225	0.00863246	0.00193157	0.000159308	-0.00248632	0.001259	-0.000179766	-0.00135895	-0.0161263	-0.00315713	-0.00080185	0	0	0.00292269	-0.00168091	-0.00305232
-0.00309267	2010-08-17 21:50:06	0.004194	0.00728667	0.00309267	0.0197151	-0.000595142	-9.98061e-05	-5.12693e-05	-0.00074592	0.000471974	-0.000308244	0.00865316	0.00187472	0.000121768	-0.00291992	0.00154718	-0.000217409	-0.00122577	-0.0161729	-0.0030938	-0.000809175	0	0	0.00301427	-0.0018721	-0.00309267
-0.00343502	2010-08-17 22:20:06	0.0020817	0.00551672	0.00343502	0.0197151	-0.00150955	-0.000110146	-0.000520784	-0.000871826	0.000271435	-0.000209409	0.00866301	0.00181219	0.000125913	-0.00339158	0.00186494	-0.000268007	-0.00113595	-0.0161559	-0.00302511	-0.000816982	0	0	0.00311059	-0.00203114	-0.00343502
-0.00417621	2010-08-17 22:50:06	-0.0007346	0.00344161	0.00417621	0.0197151	-0.00270168	-0.000116272	-0.000975201	-0.000971439	3.68335e-05	-0.000158791	0.00864819	0.00174398	0.000178938	-0.00388304	0.00217694	-0.000323834	-0.00110392	-0.0161064	-0.00294183	-0.000823929	0	0	0.00319483	-0.00214681	-0.00417621
-0.00364903	2010-08-17 23:20:06	-0.0021428	0.00150623	0.00364903	0.0197151	-0.00383452	-0.000113972	-0.00144472	-0.00103903	-0.000218511	-0.000133243	0.00860972	0.00166782	0.000247684	-0.00434216	0.00256264	-0.000383148	-0.00113125	-0.0160143	-0.00285044	-0.000830635	0	0	0.00324824	-0.00220898	-0.00364903
-0.00298378	2010-08-17 23:50:06	-0.0028469	0.000136883	0.00298378	0.0197151	-0.00458975	-0.000100088	-0.00189913	-0.00108598	-0.000460175	-0.00013936	0.00857227	0.00158029	0.000320572	-0.00469855	0.00297354	-0.000446781	-0.00121792	-0.0158479	-0.00274367	-0.000837559	0	0	0.00325153	-0.00220946	-0.00298378
-0.00389638	2010-08-18 00:20:06	-0.0049591	-0.00106272	0.00389638	0.0197151	-0.005345	-8.18975e-05	-0.00224902	-0.00111227	-0.000691647	-0.000192734	0.0085338	0.0014916	0.000350682	-0.00494011	0.0033469	-0.000512474	-0.00136244	-0.0155785	-0.00263348	-0.000844806	0	0	0.00318631	-0.00214265	-0.00389638
-0.00361197	2010-08-18 00:50:06	-0.0049591	-0.00134713	0.00361197	0.0197151	-0.00556344	-6.18875e-05	-0.00244966	-0.00114429	-0.000913284	-0.000263621	0.00848548	0.00140289	0.000421382	-0.00499842	0.00371301	-0.000578127	-0.00154706	-0.0152276	-0.00251612	-0.00085177	0	0	0.00303649	-0.00200617	-0.00361197
-0.00383491	2010-08-18 01:20:06	-0.0049591	-0.00112419	0.00383491	0.0197151	-0.005345	-3.89084e-05	-0.00259107	-0.00119696	-0.00111525	-0.000366653	0.00842631	0.0013142	0.000518282	-0.00494101	0.00400611	-0.000635259	-0.00176278	-0.0148411	-0.00239786	-0.000860676	0	0	0.0027895	-0.00180113	-0.00383491
-0.00263082	2010-08-18 01:50:06	-0.0042551	-0.00162428	0.00263082	0.0197151	-0.00572259	-1.46852e-05	-0.00265756	-0.00125336	-0.00130283	-0.000500871	0.00835627	0.00122777	0.00058069	-0.00484553	0.00414321	-0.000679912	-0.00201787	-0.0144073	-0.00227958	-0.000870204	0	0	0.00243728	-0.00153231	-0.00263082
-0.00304246	2010-08-18 02:20:06	-0.0049591	-0.00191664	0.00304246	0.0197151	-0.00578188	1.13572e-05	-0.00269501	-0.00131358	-0.00146125	-0.000686845	0.00826654	0.00113909	0.00068369	-0.00478525	0.00418362	-0.000711489	-0.00228082	-0.0139263	-0.00216291	-0.000879751	0	0	0.00197705	-0.00120795	-0.00304246
-0.00259417	2010-08-18 02:50:06	-0.0049591	-0.00236493	0.00259417	0.0197151	-0.00594104	3.93127e-05	-0.00276208	-0.00138499	-0.00162352	-0.000890811	0.00819559	0.00105379	0.000774254	-0.00470034	0.00416841	-0.000729991	-0.00251822	-0.0133887	-0.0020542	-0.000889859	0	0	0.00141174	-0.00083937	-0.00259417
-0.00224929	2010-08-18 03:20:06	-0.0049591	-0.00270981	0.00224929	0.0197151	-0.00594104	6.89934e-05	-0.00284426	-0.00146404	-0.00177176	-0.0011229	0.00815123	0.000961699	0.000833614	-0.00455712	0.00408171	-0.000735418	-0.00272663	-0.0128092	-0.00196004	-0.000899586	0	0	0.000750169	-0.000440298	-0.00224929
-0.001945	2010-08-18 03:50:06	-0.0056632	-0.0037182	0.001945	0.0197151	-0.00647784	9.9343e-05	-0.00298624	-0.00157502	-0.00189997	-0.00136705	0.00814534	0.000872996	0.000892975	-0.00451179	0.00401528	-0.000731256	-0.0029158	-0.0121932	-0.00187165	-0.000910156	0	0	6.8576e-06	-2.60872e-05	-0.001945
-0.0028362	2010-08-18 04:20:06	-0.0077755	-0.0049393	0.0028362	0.0197151	-0.00707388	0.00012481	-0.00316511	-0.00169537	-0.00200886	-0.00162727	0.00817397	0.000789965	0.000934658	-0.00450167	0.00393365	-0.000716357	-0.00308495	-0.0116291	-0.00177785	-0.000919804	0	0	-0.00079841	0.000387201	-0.0028362
-0.00370774	2010-08-18 04:50:06	-0.0098878	-0.00618006	0.00370774	0.0197151	-0.00745153	0.000144915	-0.00338143	-0.00184019	-0.00210301	-0.0019071	0.00819762	0.000710359	0.000884685	-0.00449926	0.00386147	-0.000703957	-0.00322558	-0.0111161	-0.0016798	-0.000928651	0	0	-0.00164131	0.000783742	-0.00370774
-0.0032431	2010-08-18 05:20:06	-0.0105919	-0.0073488	0.0032431	0.0197151	-0.00782913	0.000154679	-0.00358991	-0.00200566	-0.00219608	-0.00221104	0.00821142	0.000633027	0.000865915	-0.00441192	0.00382681	-0.000697578	-0.00332053	-0.0106263	-0.00158419	-0.000938278	0	0	-0.00249391	0.00114885	-0.0032431
-0.00425238	2010-08-18 05:50:06	-0.0127041	-0.00845172	0.00425238	0.0197151	-0.00820673	0.000159561	-0.00374641	-0.00215976	-0.0023225	-0.00252044	0.00822523	0.000563635	0.0008753	-0.00425617	0.00378709	-0.000687949	-0.00340771	-0.010166	-0.00149892	-0.000948887	0	0	-0.00332587	0.00146977	-0.00425238
-0.00445143	2010-08-18 06:20:06	-0.0141123	-0.00966087	0.00445143	0.0197151	-0.00836588	0.000162624	-0.00399293	-0.00229504	-0.00247422	-0.00284141	0.00824198	0.000501073	0.00084824	-0.00425572	0.00377121	-0.000677489	-0.0034638	-0.00977617	-0.00142986	-0.000959096	0	0	-0.00410571	0.00173629	-0.00445143
-0.00320991	2010-08-18 06:50:06	-0.0155205	-0.0123106	0.00320991	0.0197151	-0.0096579	0.000166837	-0.00434339	-0.00238702	-0.00265053	-0.00317042	0.00821528	0.000443059	0.000830564	-0.00438793	0.00368519	-0.000664096	-0.0034772	-0.00943681	-0.00136109	-0.000969125	0	0	-0.00480226	0.0019412	-0.00320991
-0.00256063	2010-08-18 07:20:06	-0.0176327	-0.0150721	0.00256063	0.0197151	-0.01085	0.0001699	-0.00476877	-0.00243206	-0.00285107	-0.00347724	0.00815316	0.000387339	0.000794119	-0.00471593	0.00362246	-0.000658709	-0.00346131	-0.0091221	-0.00129223	-0.000979012	0	0	-0.00538615	0.00208048	-0.00256063
-0.00250682	2010-08-18 07:50:06	-0.020097	-0.0175902	0.00250682	0.0197151	-0.0119236	0.000173445	-0.0053132	-0.00241297	-0.00303864	-0.00374532	0.00806242	0.000333887	0.000815939	-0.00508969	0.00366369	-0.000663385	-0.00341386	-0.0088648	-0.00122181	-0.00098938	0	0	-0.00583128	0.00215332	-0.00250682
-0.00254204	2010-08-18 08:20:06	-0.0223501	-0.0198081	0.00254204	0.0197151	-0.0130564	0.000184359	-0.00577429	-0.0023	-0.00321146	-0.00399187	0.00797665	0.000282716	0.000821179	-0.00544125	0.00378656	-0.000671865	-0.00337081	-0.00866166	-0.00114093	-0.00099969	0	0	-0.00611626	0.00216194	-0.00254204
-0.0028485	2010-08-18 08:50:06	-0.0234063	-0.0205578	0.0028485	0.0197151	-0.0133342	0.000197668	-0.00604201	-0.00212316	-0.00336005	-0.00421479	0.00787606	0.000231545	0.000794119	-0.00562494	0.00406255	-0.000693183	-0.00335332	-0.00851203	-0.0010535	-0.00100922	0	0	-0.00622562	0.00211121	-0.0028485
-0.00185132	2010-08-18 09:20:06	-0.0219981	-0.0201468	0.00185132	0.0197151	-0.0129565	0.000211646	-0.00612302	-0.00191066	-0.00348862	-0.00437534	0.00774391	0.00017697	0.000785829	-0.00563793	0.00436798	-0.000723732	-0.00336699	-0.00843441	-0.000969186	-0.00101907	0	0	-0.00615092	0.00200825	-0.00185132
-0.0026505	2010-08-18 09:50:06	-0.0218573	-0.0192068	0.0026505	0.0197151	-0.0123605	0.000222561	-0.00603301	-0.00166614	-0.00355996	-0.00447867	0.00761571	0.00012012	0.000735855	-0.00558249	0.00458383	-0.000756579	-0.00340626	-0.00841268	-0.000884935	-0.00102909	0	0	-0.00589144	0.00186182	-0.0026505
-0.00267062	2010-08-18 10:20:06	-0.0210124	-0.0183418	0.00267062	0.0197151	-0.012142	0.000231656	-0.00580885	-0.00136331	-0.00358106	-0.00453025	0.00744508	6.10021e-05	0.000774254	-0.00558293	0.00472024	-0.000791128	-0.00346447	-0.00841408	-0.000799084	-0.00103918	0	0	-0.00545452	0.00168183	-0.00267062
-0.00286437	2010-08-18 10:50:06	-0.0192521	-0.0163877	0.00286437	0.0197151	-0.0112869	0.000246114	-0.00539073	-0.00102673	-0.00354879	-0.00453666	0.00726167	-1.5335e-06	0.000833614	-0.00544303	0.00475051	-0.000815772	-0.00352082	-0.00848836	-0.000708394	-0.00105009	0	0	-0.00485557	0.00147871	-0.00286437
-0.00338978	2010-08-18 11:20:06	-0.0162246	-0.0128348	0.00338978	0.0197151	-0.00918042	0.000270337	-0.00487592	-0.00068077	-0.00347646	-0.00449888	0.00704374	-6.86111e-05	0.00089188	-0.00514011	0.0047353	-0.000836058	-0.0035857	-0.00860836	-0.000624058	-0.00106122	0	0	-0.00411749	0.00126291	-0.00338978
-0.00308664	2010-08-18 11:50:06	-0.0127041	-0.00961746	0.00308664	0.0197151	-0.00788842	0.000301168	-0.00418951	-0.000325443	-0.00332232	-0.0044169	0.00683769	-0.000141367	0.000982443	-0.00472102	0.00465942	-0.000838194	-0.00365209	-0.00877484	-0.000547012	-0.00107085	0	0	-0.0032697	0.00104443	-0.00308664
-0.00329616	2010-08-18 12:20:06	-0.0091837	-0.00588754	0.00329616	0.0197151	-0.00615951	0.000335156	-0.00341424	4.30734e-05	-0.00307896	-0.00429168	0.00662565	-0.000216418	0.00103242	-0.00439016	0.00449109	-0.000819174	-0.00371294	-0.00898393	-0.000468452	-0.00108012	0	0	-0.00234675	0.000832337	-0.00329616
-0.00257864	2010-08-18 12:50:06	-0.0049591	-0.00238046	0.00257864	0.0197151	-0.00470835	0.000362537	-0.00262388	0.000415236	-0.00276291	-0.00411728	0.00640772	-0.000295998	0.0010106	-0.00399946	0.00425414	-0.000788902	-0.0037534	-0.00927507	-0.000378657	-0.0010898	0	0	-0.0013865	0.000634454	-0.00257864
-0.00274436	2010-08-18 13:20:06	-0.0007346	0.00200976	0.00274436	0.0197151	-0.00250193	0.000377852	-0.00178938	0.000747918	-0.00235799	-0.00390672	0.00616513	-0.000376734	0.00100645	-0.00350075	0.00395801	-0.000757204	-0.00377047	-0.00963604	-0.000292742	-0.00109965	0	0	-0.000428079	0.000457016	-0.00274436
-0.002379	2010-08-18 13:50:06	0.0034899	0.0058689	0.002379	0.0197151	-0.000932166	0.000375552	-0.000909583	0.00105622	-0.00190667	-0.00364794	0.00591077	-0.000462006	0.00100121	-0.00290369	0.0036193	-0.000713817	-0.00378196	-0.0100258	-0.000210111	-0.00111024	0	0	0.000490297	0.000304449	-0.002379
-0.00135403	2010-08-18 14:20:06	0.0091226	0.0104766	0.00135403	0.0197151	0.00133352	0.000363394	3.67088e-05	0.00133249	-0.00140653	-0.00335251	0.00566523	-0.000543893	0.00101998	-0.00233897	0.00324374	-0.000652957	-0.00378283	-0.0104178	-0.000130656	-0.00112013	0	0	0.00133357	0.000179184	-0.00135403
-0.00262769	2010-08-18 14:50:06	0.011939	0.0145667	0.00262769	0.0197151	0.00328088	0.000350754	0.000953379	0.00157302	-0.000890566	-0.00302542	0.00540985	-0.000628027	0.000944043	-0.00178526	0.0028364	-0.000582905	-0.00372027	-0.0108323	-5.52517e-05	-0.00113014	0	0	0.00207184	8.15686e-05	-0.00262769
-0.00103464	2010-08-18 15:11:16	0.0161635	0.0171981	0.00103464	0.0197151	0.00444254	0.000333951	0.00160866	0.00171579	-0.00051817	-0.00277573	0.00522774	-0.000685807	0.000877383	-0.00134544	0.00249821	-0.000532751	-0.00364109	-0.0111289	-1.98169e-06	-0.00113655	0	0	0.00251679	2.8461e-05	-0.00103464
-0.00241203	2010-08-18 15:50:06	0.0196839	0.0220959	0.00241203	0.0197151	0.00699775	0.000287943	0.00265925	0.00189608	0.000180696	-0.00228542	0.00488427	-0.000797453	0.000795214	-0.000556386	0.00187435	-0.000437532	-0.00342901	-0.0117348	8.34048e-05	-0.00114759	0	0	0.00314984	-3.9749e-05	-0.00241203
-0.00306224	2010-08-18 16:20:06	0.0210921	0.0241543	0.00306224	0.0197151	0.00759379	0.000238828	0.00333724	0.00198814	0.000687896	-0.00188007	0.00462696	-0.000886143	0.000768154	-4.42383e-05	0.00137388	-0.000352028	-0.00320139	-0.0121989	0.000148193	-0.00115732	0	0	0.00346908	-7.28001e-05	-0.00306224
-0.00260274	2010-08-18 16:50:06	0.0239085	0.0265112	0.00260274	0.0197151	0.00894511	0.00019517	0.00388777	0.00203127	0.00117614	-0.00146716	0.00439624	-0.000974846	0.000650531	0.000374846	0.000867656	-0.000262008	-0.00293559	-0.0126777	0.000208993	-0.00116715	0	0	0.00364329	-9.63768e-05	-0.00260274
-0.00198741	2010-08-18 17:20:06	0.0260207	0.0280081	0.00198741	0.0197151	0.00970033	0.000146148	0.00434218	0.00202546	0.00162469	-0.00103062	0.00413589	-0.00106354	0.000523521	0.000793487	0.00040622	-0.000179556	-0.00263268	-0.013158	0.000268984	-0.00117528	0	0	0.00368446	-0.000118593	-0.00198741
-0.00227453	2010-08-18 17:50:06	0.0274289	0.0297034	0.00227453	0.0197151	0.0108331	9.39691e-05	0.00472952	0.00194632	0.00203006	-0.000577048	0.00388051	-0.00115224	0.000438197	0.00121016	-3.42578e-05	-0.000100234	-0.00230603	-0.013613	0.000328123	-0.00118292	0	0	0.00361211	-0.000148042	-0.00227453
-0.00111043	2010-08-18 18:20:06	0.0288371	0.0299475	0.00111043	0.0197151	0.0108331	3.70019e-05	0.00499723	0.00184289	0.00236729	-0.000112381	0.00358463	-0.00123867	0.000339343	0.00149901	-0.000402557	-2.26549e-05	-0.00195232	-0.0139959	0.00038805	-0.00119017	0	0	0.00345166	-0.000193147	-0.00111043
-0.00117298	2010-08-18 18:50:06	0.0288371	0.0300101	0.00117298	0.0197151	0.0110516	-2.13034e-05	0.0051308	0.00170935	0.00264901	0.000354206	0.00325333	-0.00132169	0.000250969	0.00161518	-0.000747026	5.25867e-05	-0.00158593	-0.014319	0.000448787	-0.0011967	0	0	0.00323235	-0.000261448	-0.00117298
-0.00148729	2010-08-18 19:20:06	0.0274289	0.0289162	0.00148729	0.0197151	0.010674	-7.6357e-05	0.00507767	0.00158536	0.00284436	0.000798123	0.00287066	-0.00139677	0.000105189	0.00155007	-0.00104739	0.000113443	-0.00122327	-0.0146066	0.000508777	-0.00120222	0	0	0.002985	-0.000358889	-0.00148729
-0.00231177	2010-08-18 19:50:06	0.0253166	0.0276284	0.00231177	0.0197151	0.0101372	-0.000133418	0.00493568	0.00147256	0.00295505	0.00122903	0.00243775	-0.00146841	9.38508e-06	0.00147044	-0.00125023	0.00015865	-0.000861694	-0.0147913	0.000568768	-0.00120669	0	0	0.00273962	-0.000489151	-0.00231177
-0.00220567	2010-08-18 20:20:06	0.0239085	0.0261142	0.00220567	0.0197151	0.00960047	-0.000178989	0.004607	0.00138058	0.00300708	0.00162826	0.00196343	-0.00154005	-4.88805e-05	0.00119501	-0.00131871	0.000190227	-0.000510881	-0.0148527	0.000618333	-0.00121109	0	0	0.00252312	-0.000653107	-0.00220567
-0.00249255	2010-08-18 20:50:06	0.0210921	0.0235847	0.00249255	0.0197151	0.00808999	-0.000218528	0.00421966	0.001345	0.00298956	0.00203314	0.0014477	-0.00161509	-0.000130058	0.00086128	-0.0013035	0.000213405	-0.000190029	-0.0148312	0.000665299	-0.00121591	0	0	0.0023573	-0.000848439	-0.00249255
-0.00235119	2010-08-18 21:20:06	0.0196839	0.0220351	0.00235119	0.0197151	0.00743463	-0.000246484	0.00382448	0.00135255	0.00296953	0.00240971	0.000905368	-0.00169695	-0.000205999	0.000502917	-0.00115749	0.000214947	7.88742e-05	-0.0147429	0.000709108	-0.00122	0	0	0.00225728	-0.00106949	-0.00235119
-0.00235605	2010-08-18 21:50:06	0.0182758	0.0206319	0.00235605	0.0197151	0.0067387	-0.00027492	0.00344497	0.0013922	0.00290247	0.00275623	0.000349235	-0.00178108	-0.000278889	0.000201078	-0.000903963	0.000193312	0.000318541	-0.0145819	0.000741597	-0.00122382	0	0	0.00223038	-0.00130739	-0.00235605
-0.00185419	2010-08-18 22:20:06	0.0182758	0.02013	0.00185419	0.0197151	0.00646094	-0.000296843	0.00326669	0.00148244	0.00283327	0.00308314	-0.000197969	-0.00187317	-0.000297659	7.85462e-05	-0.000694543	0.000165655	0.00048851	-0.0143681	0.000785237	-0.0012265	0	0	0.0022757	-0.00155039	-0.00185419
-0.00209378	2010-08-18 22:50:06	0.0182758	0.0203696	0.00209378	0.0197151	0.0067387	-0.000312065	0.00314764	0.00156331	0.00274548	0.00338192	-0.000714619	-0.00197321	-0.000293514	-8.29403e-05	-0.000370203	0.0001252	0.000606119	-0.0140971	0.000820242	-0.00123009	0	0	0.00238421	-0.00178457	-0.00209378
-0.00153117	2010-08-18 23:20:06	0.0189798	0.020511	0.00153117	0.0197151	0.00646095	-0.000315222	0.00318567	0.00164783	0.00266644	0.00366817	-0.00120072	-0.00208122	-0.000252924	1.20938e-05	-0.000165997	8.95413e-05	0.000673016	-0.0137579	0.000855802	-0.00123449	0	0	0.00253948	-0.00199467	-0.00153117
-0.00198727	2010-08-18 23:50:06	0.0196839	0.0216712	0.00198727	0.0197151	0.00727546	-0.000310434	0.00331982	0.00168531	0.00260636	0.00392419	-0.00167991	-0.00219265	-0.000266454	9.26153e-05	-5.47797e-05	5.43166e-05	0.000676379	-0.0133745	0.000886714	-0.00124019	0	0	0.00271899	-0.00216514	-0.00198727
-0.0022284	2010-08-19 00:20:06	0.020388	0.0226164	0.0022284	0.0197151	0.00765311	-0.00029837	0.00347691	0.0016815	0.00257614	0.00414663	-0.00216804	-0.00230975	-0.000159308	0.000200189	3.17765e-05	2.5435e-05	0.000669754	-0.0129058	0.000913426	-0.00124672	0	0	0.00289579	-0.0022813	-0.0022284
-0.000504547	2010-08-19 00:50:06	0.0232044	0.0237089	0.000504547	0.0197151	0.00818986	-0.000276635	0.00379776	0.00164939	0.00256068	0.0043112	-0.00266398	-0.00243255	-6.76506e-05	0.000310627	-4.91748e-05	1.79879e-05	0.000627893	-0.0123853	0.000947387	-0.00125366	0	0	0.00304047	-0.00233042	-0.000504547
-0.00140481	2010-08-19 01:20:06	0.0239085	0.0253133	0.00140481	0.0197151	0.00932271	-0.000248679	0.00407331	0.00156852	0.00254592	0.00441501	-0.00312836	-0.00255309	-8.75135e-05	0.000445693	-8.16341e-05	1.09743e-05	0.000578219	-0.0118043	0.000980623	-0.00125973	0	0	0.00312339	-0.00230281	-0.00140481
-3.37746e-07	2010-08-19 01:50:06	0.0260207	0.026021	3.37746e-07	0.0197151	0.00954115	-0.000222637	0.00428905	0.00147255	0.00254557	0.00445903	-0.00355132	-0.0026759	2.70603e-05	0.000584072	-0.000185735	1.66828e-05	0.000508572	-0.0111737	0.00101301	-0.00126565	0	0	0.00311683	-0.00219264	-3.37746e-07
0.000162382	2010-08-19 02:20:06	0.0260207	0.0258583	-0.000162382	0.0197151	0.00938199	-0.000201864	0.0043628	0.00134275	0.00254101	0.00445034	-0.00392597	-0.00279871	-4.14505e-06	0.000587381	-0.000316396	3.41162e-05	0.000421024	-0.0105083	0.00105021	-0.00127144	0	0	0.00299702	-0.00199856	0.000162382
-0.000784826	2010-08-19 02:50:06	0.0239085	0.0246933	0.000784826	0.0197151	0.00862678	-0.000195831	0.00418278	0.00118665	0.00253609	0.00442575	-0.00428489	-0.00292604	2.18202e-05	0.000357281	-0.000385698	4.83401e-05	0.000351639	-0.00979704	0.00108671	-0.00127812	0	0	0.00274602	-0.00172396	-0.000784826
-0.00175182	2010-08-19 03:20:06	0.0210921	0.0228439	0.00175182	0.0197151	0.00749393	-0.000189036	0.00389939	0.00101553	0.00253573	0.00436434	-0.00463588	-0.00305341	-1.24351e-05	7.89922e-05	-0.000468013	6.37129e-05	0.000303778	-0.00908967	0.00113267	-0.00128699	0	0	0.00235315	-0.00137692	-0.00175182
-0.0012397	2010-08-19 03:50:06	0.020388	0.0216277	0.0012397	0.0197151	0.0071163	-0.000196312	0.00352656	0.000818044	0.00251678	0.00425873	-0.00498201	-0.0031785	-5.93605e-05	-0.00019777	-0.000415135	6.12141e-05	0.000254104	-0.00834285	0.00118456	-0.00129791	0	0	0.00181602	-0.000969821	-0.0012397
-0.00127033	2010-08-19 04:20:06	0.0189798	0.0202501	0.00127033	0.0197151	0.00614261	-0.00020292	0.0032661	0.000599902	0.00246939	0.00409734	-0.00533798	-0.00329792	-2.18202e-05	-0.000193379	-0.000230231	5.13886e-05	0.000215868	-0.0075797	0.00124434	-0.00131038	0	0	0.0011411	-0.000518651	-0.00127033
-0.00182518	2010-08-19 04:50:06	0.0182758	0.020101	0.00182518	0.0197151	0.00657953	-0.000218047	0.00302017	0.00034228	0.002363	0.00390237	-0.00570278	-0.00340712	-7.59407e-05	-0.000110884	-2.3686e-05	3.73611e-05	0.000185856	-0.00677871	0.00129393	-0.00132311	0	0	0.00034375	-4.20361e-05	-0.00182518
-0.00116997	2010-08-19 05:20:06	0.0168676	0.0180376	0.00116997	0.0197151	0.00544668	-0.000235569	0.00266186	7.91035e-05	0.00220743	0.00367124	-0.00604393	-0.00351174	-0.000121768	-4.20101e-05	0.000104784	2.31371e-05	0.000143583	-0.00595578	0.00134415	-0.00133624	0	0	-0.000552297	0.000439879	-0.00116997
-0.000975942	2010-08-19 05:50:06	0.0140512	0.0150271	0.000975942	0.0197151	0.00393624	-0.000255004	0.00222923	-0.000152056	0.00199813	0.00341552	-0.00637523	-0.00361749	-0.000113479	-0.000269691	0.000135733	7.4471e-06	0.000122733	-0.00518323	0.00138956	-0.00134709	0	0	-0.00151588	0.000906647	-0.000975942
-0.00238581	2010-08-19 06:20:06	0.0091226	0.0115084	0.00238581	0.0197151	0.00242577	-0.000269651	0.00158753	-0.000347465	0.00172035	0.00315032	-0.00671446	-0.00371984	-9.99486e-05	-0.000630471	9.53295e-05	-6.8171e-06	0.000126096	-0.00443165	0.00143734	-0.00135796	0	0	-0.00250984	0.00133873	-0.00238581
-0.00233313	2010-08-19 06:50:06	0.0056022	0.00793533	0.00233313	0.0197151	0.0009153	-0.000268595	0.000879339	-0.000490205	0.00141127	0.00287708	-0.00705855	-0.00381879	-1.98651e-05	-0.00104472	0.000136557	-2.89263e-05	0.000127908	-0.00374353	0.0014891	-0.00136887	0	0	-0.00349285	0.00171862	-0.00233313
-0.00261574	2010-08-19 07:20:06	0.0020817	0.00469744	0.00261574	0.0197151	-0.000595142	-0.000252317	0.000178985	-0.000574636	0.00108217	0.00263053	-0.00736814	-0.00391772	4.58304e-05	-0.00137361	0.000330232	-4.86574e-05	0.000125058	-0.00306103	0.00154817	-0.00137766	0	0	-0.00442149	0.00203181	-0.00261574
-0.00264506	2010-08-19 07:50:06	-0.0007346	0.00191046	0.00264506	0.0197151	-0.00194646	-0.000230488	-0.000454293	-0.000593293	0.0007671	0.00239346	-0.00767579	-0.00401324	7.28907e-05	-0.00159207	0.000601839	-7.22328e-05	6.72601e-05	-0.00237053	0.00161209	-0.00138577	0	0	-0.00525255	0.00226748	-0.00264506
-0.00194572	2010-08-19 08:20:06	-0.0021428	-0.000197079	0.00194572	0.0197151	-0.00286083	-0.00020684	-0.000975202	-0.000553642	0.000475905	0.00217858	-0.00800121	-0.00410424	5.24002e-06	-0.00169767	0.000929736	-0.000103457	-5.02515e-06	-0.00174371	0.00166969	-0.00139314	0	0	-0.00594538	0.00241905	-0.00194572
-0.00276518	2010-08-19 08:50:06	-0.0042551	-0.00148992	0.00276518	0.0197151	-0.00329775	-0.000194012	-0.0013547	-0.000453857	0.000204737	0.00198121	-0.00835028	-0.00419067	5.24003e-06	-0.00170538	0.00118024	-0.000143554	-0.00010546	-0.00112846	0.00172802	-0.00140036	0	0	-0.00646425	0.00248429	-0.00276518
-0.00247361	2010-08-19 09:20:06	-0.0049591	-0.00248549	0.00247361	0.0197151	-0.00367534	-0.000180128	-0.0015626	-0.000282574	-2.78074e-05	0.00179494	-0.00870818	-0.00427709	8.2901e-06	-0.00169042	0.00133255	-0.000183651	-0.000240405	-0.000572123	0.00178631	-0.00140717	0	0	-0.00678045	0.00246532	-0.00247361
-0.00248212	2010-08-19 09:50:06	-0.0049591	-0.00247698	0.00248212	0.0197151	-0.00351619	-0.000160787	-0.001614	-4.74266e-05	-0.000249802	0.00163727	-0.00907206	-0.00435784	0.000112383	-0.0016528	0.00141842	-0.000216377	-0.000382075	-1.80586e-05	0.00184627	-0.00141305	0	0	-0.00687415	0.00236824	-0.00248212
-0.00238443	2010-08-19 10:20:06	-0.0042551	-0.00187067	0.00238443	0.0197151	-0.00313859	-0.000125744	-0.00151673	0.000247854	-0.000414219	0.00149471	-0.00942996	-0.00443744	0.000189418	-0.00158527	0.00144074	-0.000237217	-0.000515209	0.000491897	0.00190145	-0.00141828	0	0	-0.00673581	0.00220267	-0.00238443
-0.0023672	2010-08-19 10:50:06	-0.0028469	-0.000479703	0.0023672	0.0197151	-0.00238334	-8.33296e-05	-0.00127747	0.000582615	-0.000501032	0.00139186	-0.00977213	-0.00451818	0.000238299	-0.00148011	0.00141472	-0.000248191	-0.000632455	0.000927472	0.00195496	-0.00142241	0	0	-0.00636702	0.00198098	-0.0023672
-0.00225954	2010-08-19 11:20:06	-0.0007346	0.00152494	0.00225954	0.0197151	-0.00146897	-3.96713e-05	-0.000911909	0.000951132	-0.000489855	0.00132163	-0.0101083	-0.00460004	0.000287178	-0.00134988	0.00137788	-0.000250449	-0.000718865	0.00128867	0.00200996	-0.00142543	0	0	-0.00578079	0.00171759	-0.00225954
-0.00210508	2010-08-19 11:50:06	0.0020817	0.00418678	0.00210508	0.0197151	-0.000336127	3.41196e-06	-0.0003669	0.00133284	-0.000385249	0.00127647	-0.0104189	-0.00468192	0.000305949	-0.00115211	0.0013172	-0.000243435	-0.000793788	0.00154846	0.00206667	-0.00142777	0	0	-0.00500111	0.00142803	-0.00210508
-0.00187362	2010-08-19 12:20:06	0.0063063	0.00817992	0.00187362	0.0197151	0.00171112	4.10379e-05	0.000349131	0.00171628	-0.000181938	0.00126957	-0.0107364	-0.00476379	0.000301804	-0.000788905	0.00121968	-0.000231786	-0.000872748	0.00166954	0.0021266	-0.00143055	0	0	-0.00406191	0.00112813	-0.00187362
-0.00207523	2010-08-19 12:50:06	0.0105308	0.012606	0.00207523	0.0197151	0.00381766	7.14816e-05	0.00123677	0.0020697	0.000109884	0.00130334	-0.0110401	-0.00484907	0.000301804	-0.000315267	0.00109325	-0.000215738	-0.000953983	0.00168987	0.00217776	-0.00143421	0	0	-0.0030053	0.000833128	-0.00207523
-0.00209769	2010-08-19 13:20:06	0.0154594	0.0175571	0.00209769	0.0197151	0.0062425	9.03414e-05	0.00222835	0.00239101	0.000471264	0.00138838	-0.0113467	-0.00493549	0.000301804	0.000216227	0.000869992	-0.000187129	-0.00102559	0.00167203	0.0022256	-0.00143812	0	0	-0.0018793	0.000556901	-0.00209769
-0.00229078	2010-08-19 13:50:06	0.0196839	0.0219747	0.00229078	0.0197151	0.0081306	0.000100775	0.00324172	0.0026692	0.000887449	0.00153015	-0.0116435	-0.00502305	0.000284129	0.000695591	0.000550721	-0.000145803	-0.00105425	0.0016303	0.00227099	-0.00144146	0	0	-0.000735153	0.000311259	-0.00229078
-0.00330951	2010-08-19 14:20:06	0.0232044	0.0265139	0.00330951	0.0197151	0.0102371	0.0001002	0.004188	0.00291537	0.00135316	0.00170857	-0.0119403	-0.00510606	0.000275839	0.00111952	0.000172966	-9.60363e-05	-0.00101839	0.00153592	0.00231633	-0.00144438	0	0	0.000375707	0.00010536	-0.00330951
-0.00214221	2010-08-19 14:50:06	0.028133	0.0302752	0.00214221	0.0197151	0.0117476	9.11987e-05	0.00507447	0.00313343	0.00184874	0.00192411	-0.0122194	-0.00518907	0.000252924	0.0015309	-0.000263953	-3.75937e-05	-0.000934308	0.00133084	0.0023673	-0.00144697	0	0	0.00140468	-5.47418e-05	-0.00214221
-0.00182777	2010-08-19 15:20:06	0.0323575	0.0341853	0.00182777	0.0197151	0.0136356	7.3677e-05	0.00587151	0.00331001	0.00235523	0.00215171	-0.0124875	-0.00527209	0.000216479	0.00192204	-0.000659642	2.54844e-05	-0.000804999	0.00102338	0.00241516	-0.00144835	0	0	0.00230893	-0.000166388	-0.00182777
-0.00135151	2010-08-19 15:50:06	0.035878	0.0372295	0.00135151	0.0197151	0.0147685	4.88788e-05	0.00657912	0.00343773	0.00286627	0.002419	-0.0127321	-0.00535283	0.000176983	0.00235081	-0.00101712	9.411e-05	-0.000634455	0.000670938	0.00246209	-0.00144709	0	0	0.00305405	-0.000230435	-0.00135151
-0.0014344	2010-08-19 16:20:06	0.0386943	0.0401287	0.0014344	0.0197151	0.0161198	1.38351e-05	0.00717494	0.00351089	0.00337347	0.00273709	-0.012945	-0.00542904	7.92234e-05	0.00271731	-0.00137241	0.000164398	-0.000443886	0.000288228	0.00250432	-0.00144435	0	0	0.00361604	-0.000251192	-0.0014344
-0.00257943	2010-08-19 16:50:06	0.0393984	0.0419778	0.00257943	0.0197151	0.0166566	-3.46115e-05	0.00768134	0.00352954	0.00387504	0.00308877	-0.0131343	-0.00550295	-2.07252e-05	0.00307854	-0.00170825	0.00022918	-0.00022998	-9.83735e-05	0.00254721	-0.00144081	0	0	0.00398276	-0.000236148	-0.00257943
-0.00256192	2010-08-19 17:20:06	0.0415107	0.0440726	0.00256192	0.0197151	0.0177894	-9.33036e-05	0.0081134	0.0034767	0.00432466	0.00346504	-0.0133088	-0.0055746	-0.000101905	0.00339444	-0.00204546	0.000290711	7.67554e-06	-0.000487463	0.0025862	-0.00143813	0	0	0.00415451	-0.00019552	-0.00256192
-0.00177339	2010-08-19 17:50:06	0.0436229	0.0453963	0.00177339	0.0197151	0.0183261	-0.000156397	0.00847054	0.0033449	0.00471036	0.00385834	-0.0134755	-0.00564171	-0.000197709	0.003788	-0.00236034	0.000347647	0.000269443	-0.000792875	0.00262187	-0.00143369	0	0	0.00414375	-0.000141591	-0.00177339
-0.00212833	2010-08-19 18:13:56	0.044327	0.0464553	0.00212833	0.0197151	0.0189815	-0.000205533	0.00870148	0.00319106	0.00495728	0.00417519	-0.0136238	-0.00568984	-0.000240704	0.00406757	-0.00259222	0.000391967	0.000485277	-0.000996199	0.00264431	-0.00142923	0	0	0.00402039	-9.8235e-05	-0.00212833
-0.00198248	2010-08-19 18:50:06	0.044327	0.0463095	0.00198248	0.0197151	0.0188224	-0.000274732	0.00883436	0.00292745	0.00523803	0.00464236	-0.0138127	-0.00575547	-0.000327769	0.00438353	-0.00295901	0.000461559	0.000827124	-0.00129743	0.00267704	-0.00142198	0	0	0.00367794	-4.82744e-05	-0.00198248
-0.00241219	2010-08-19 19:20:06	0.0429188	0.045331	0.00241219	0.0197151	0.0184448	-0.000327486	0.00873651	0.00271503	0.00536909	0.00499434	-0.0139714	-0.0058055	-0.000410042	0.00442205	-0.00325801	0.000516117	0.00112263	-0.00147408	0.00269819	-0.00141533	0	0	0.00329491	-3.58304e-05	-0.00241219
-0.00225172	2010-08-19 19:50:06	0.0408066	0.0430583	0.00225172	0.0197151	0.0173119	-0.000373632	0.00840782	0.00251953	0.00540673	0.00532881	-0.0141164	-0.00585327	-0.000485983	0.00425464	-0.00351358	0.000564296	0.00143634	-0.00165387	0.00271292	-0.00140909	0	0	0.00286792	-6.18953e-05	-0.00225172
-0.00221469	2010-08-19 20:20:06	0.0379902	0.0402049	0.00221469	0.0197151	0.0160199	-0.000416715	0.00788518	0.00234859	0.00536534	0.0056472	-0.0142722	-0.00589649	-0.000546435	0.00385141	-0.00367095	0.000598488	0.00173789	-0.00179257	0.00272748	-0.0014017	0	0	0.00244043	-0.000135036	-0.00221469
-0.0021246	2010-08-19 20:50:06	0.0344698	0.0365944	0.0021246	0.0197151	0.0141911	-0.000449553	0.0072066	0.00223787	0.00527826	0.00595708	-0.0144378	-0.0059431	-0.000603606	0.0032823	-0.00366287	0.000620754	0.00200385	-0.00194598	0.0027452	-0.00139368	0	0	0.00205313	-0.000260203	-0.0021246
-0.00177311	2010-08-19 21:20:06	0.0316534	0.0334265	0.00177311	0.0197151	0.0126214	-0.000478659	0.0065286	0.00220229	0.0051564	0.00624027	-0.0145926	-0.00598293	-0.000657726	0.00266786	-0.00346987	0.000620553	0.00223347	-0.0020609	0.00276543	-0.00138493	0	0	0.00174094	-0.000438095	-0.00177311
-0.00234328	2010-08-19 21:40:06	0.0295412	0.0318845	0.00234328	0.0197151	0.0118994	-0.000494519	0.0061269	0.00220987	0.00506111	0.00641671	-0.0147001	-0.0060121	-0.000719779	0.00233299	-0.00324636	0.000608132	0.00235477	-0.00207561	0.00278292	-0.00137871	0	0	0.00158809	-0.00058426	-0.00234328
-0.00163225	2010-08-19 22:20:06	0.0288371	0.0304694	0.00163225	0.0197151	0.0114292	-0.000526049	0.00559132	0.00227579	0.00482416	0.00674848	-0.0149427	-0.00606708	-0.000803504	0.00192955	-0.00265793	0.000547247	0.002527	-0.00208577	0.00282365	-0.00136564	0	0	0.00143828	-0.000931772	-0.00163225
-0.00115006	2010-08-19 22:50:06	0.0288371	0.0299872	0.00115006	0.0197151	0.0112701	-0.00054012	0.00535322	0.00235483	0.00463766	0.00696738	-0.0151439	-0.00610234	-0.000817034	0.00173089	-0.00220156	0.000487656	0.00258236	-0.00204944	0.00285365	-0.00135449	0	0	0.00146938	-0.00122614	-0.00115006
-0.00118019	2010-08-19 23:20:06	0.028133	0.0293132	0.00118019	0.0197151	0.010674	-0.000543853	0.00526437	0.0024639	0.00445501	0.00715767	-0.0153904	-0.00613872	-0.000784734	0.00161804	-0.00185505	0.000427827	0.00257874	-0.00196123	0.00289079	-0.00134408	0	0	0.00161729	-0.00153142	-0.00118019
-0.000953575	2010-08-19 23:50:06	0.0288371	0.0297907	0.000953575	0.0197151	0.0110516	-0.000531213	0.00527221	0.00256352	0.00429658	0.00731276	-0.0156458	-0.00617171	-0.000717087	0.0015197	-0.0015944	0.000365661	0.0025406	-0.00181344	0.00292409	-0.00133337	0	0	0.00186442	-0.00182849	-0.000953575
-0.00122801	2010-08-20 00:20:06	0.0295412	0.0307692	0.00122801	0.0197151	0.0115884	-0.000507659	0.00538458	0.00265558	0.00416766	0.00744278	-0.0159367	-0.00620355	-0.000615181	0.00156458	-0.0014443	0.000312292	0.00247168	-0.00154479	0.00295412	-0.00132194	0	0	0.00218345	-0.00209685	-0.00122801
-0.000654994	2010-08-20 00:50:06	0.0316534	0.0323084	0.000654994	0.0197151	0.0123436	-0.000472041	0.00565345	0.00271754	0.00408719	0.00753358	-0.016198	-0.00623879	-0.000493413	0.00168468	-0.00136486	0.000275208	0.00237347	-0.00120327	0.00298088	-0.00130921	0	0	0.00253934	-0.00231606	-0.000654994
-0.000970704	2010-08-20 01:20:06	0.0330616	0.0340323	0.000970704	0.0197151	0.0130988	-0.000426563	0.00598156	0.00275884	0.00404642	0.00758773	-0.0164602	-0.00628084	-0.000398702	0.00187761	-0.00130857	0.000254409	0.0022541	-0.000792561	0.00299725	-0.0012967	0	0	0.00289194	-0.00246726	-0.000970704
-0.00115002	2010-08-20 01:50:06	0.0344698	0.0356198	0.00115002	0.0197151	0.0138541	-0.000382236	0.00632418	0.00276249	0.00404919	0.0076062	-0.0167186	-0.00633085	-0.000338247	0.00209848	-0.00136501	0.000250766	0.00210767	-0.000401421	0.00300703	-0.00128332	0	0	0.00319885	-0.00253455	-0.00115002
-0.000889705	2010-08-20 02:20:06	0.035878	0.0367677	0.000889705	0.0197151	0.0144501	-0.000349304	0.00656954	0.00272101	0.00409729	0.00759205	-0.0169671	-0.00638316	-0.000334101	0.00223445	-0.00147334	0.00025457	0.00194561	3.78291e-05	0.00301273	-0.00126784	0	0	0.00341857	-0.00250633	-0.000889705
-0.00106902	2010-08-20 02:50:06	0.035878	0.036947	0.00106902	0.0197151	0.014291	-0.000334082	0.0067333	0.00263442	0.00416086	0.00755331	-0.0172155	-0.00644453	-0.000270599	0.00224457	-0.00162866	0.000267171	0.00179281	0.000545835	0.00301761	-0.00125269	0	0	0.00351344	-0.00237624	-0.00106902
-0.000675268	2010-08-20 03:20:06	0.036582	0.0372573	0.000675268	0.0197151	0.0144501	-0.000323743	0.00679979	0.00249515	0.00423462	0.00748692	-0.0174749	-0.00650369	-0.000274744	0.00222477	-0.00178535	0.000286348	0.00165632	0.00117017	0.00302727	-0.00123548	0	0	0.00345246	-0.00214386	-0.000675268
-0.001266	2010-08-20 03:50:06	0.035878	0.037144	0.001266	0.0197151	0.014291	-0.00031886	0.00677744	0.00230894	0.00429399	0.00737729	-0.0177292	-0.00656054	-0.000270599	0.00219638	-0.00185314	0.000300254	0.00154725	0.00185656	0.00303219	-0.00121862	0	0	0.00321357	-0.00181489	-0.001266
-0.000551954	2010-08-20 04:20:06	0.036582	0.037134	0.000551954	0.0197151	0.0142317	-0.000318766	0.00673998	0.00209262	0.00434387	0.00721992	-0.017957	-0.00661853	-0.000288274	0.0022846	-0.00189286	0.000316539	0.0014656	0.00256932	0.00304667	-0.00120101	0	0	0.00278545	-0.00140093	-0.000551954
-0.00061707	2010-08-20 04:50:06	0.035878	0.0364951	0.00061707	0.0197151	0.0139134	-0.000331406	0.00660526	0.00183309	0.0043411	0.0070129	-0.0181808	-0.00667312	-0.000333006	0.00231452	-0.00187766	0.00032783	0.00141619	0.00328761	0.00305722	-0.00118281	0	0	0.00216863	-0.000918887	-0.00061707
-0.00118572	2010-08-20 05:20:06	0.0337657	0.0349514	0.00118572	0.0197151	0.0131581	-0.000350172	0.00633638	0.00154354	0.00427932	0.00677727	-0.0184126	-0.00672657	-0.000369452	0.00230046	-0.00189355	0.00033825	0.0014091	0.003958	0.00306777	-0.00116544	0	0	0.00137581	-0.000389932	-0.00118572
-0.00123718	2010-08-20 05:50:06	0.0309493	0.0321865	0.00123718	0.0197151	0.0118661	-0.000372001	0.00586571	0.00126162	0.00415853	0.00652509	-0.0186324	-0.00678115	-0.000410042	0.00209257	-0.00192971	0.000342291	0.00142721	0.00453228	0.0030783	-0.00114631	0	0	0.000431498	0.00016181	-0.00123718
-0.00171355	2010-08-20 06:20:06	0.0267248	0.0284384	0.00171355	0.0197151	0.00997806	-0.000393255	0.00523185	0.00102864	0.00398822	0.00626085	-0.0188286	-0.00683687	-0.000419427	0.00177666	-0.00193614	0.000340785	0.00145764	0.0050337	0.00308641	-0.00112689	0	0	-0.000629071	0.000710758	-0.00171355
-0.00182659	2010-08-20 06:50:06	0.0232044	0.025031	0.00182659	0.0197151	0.00846762	-0.000407902	0.00452366	0.000836958	0.00375469	0.00599115	-0.019011	-0.00688578	-0.000378837	0.00153313	-0.00187396	0.000332028	0.00149914	0.00547846	0.00309532	-0.00110845	0	0	-0.00176174	0.00123147	-0.00182659
-0.00216522	2010-08-20 07:20:06	0.0196839	0.0218491	0.00216522	0.0197151	0.0071163	-0.000414603	0.00380821	0.000679121	0.003466	0.00574766	-0.0192082	-0.00693128	-0.000405897	0.00139475	-0.00167385	0.000315663	0.00153924	0.00590539	0.00310184	-0.0010907	0	0	-0.00291575	0.00170021	-0.00216522
-0.00188337	2010-08-20 07:50:06	0.0168676	0.018751	0.00188337	0.0197151	0.0058243	-0.000415272	0.00309277	0.000564582	0.00316604	0.00553728	-0.0194163	-0.00697336	-0.000387127	0.00128718	-0.00148539	0.000297716	0.001553	0.00629134	0.00311316	-0.00107382	0	0	-0.0040365	0.00209633	-0.00188337
-0.00239543	2010-08-20 08:20:06	0.0126431	0.0150385	0.00239543	0.0197151	0.00393624	-0.000412784	0.00242987	0.000536637	0.00286152	0.00533991	-0.0196184	-0.00700637	-0.000443437	0.00113142	-0.00129692	0.000275249	0.00154301	0.00664778	0.00312203	-0.00105719	0	0	-0.00506858	0.0024035	-0.00239543
-0.00271076	2010-08-20 08:50:06	0.0098267	0.0125375	0.00271076	0.0197151	0.00296255	-0.000411059	0.00189386	0.000589478	0.00255173	0.00514302	-0.0198087	-0.00703254	-0.000419427	0.00100074	-0.00114599	0.000248187	0.00152526	0.00698487	0.00313019	-0.00104128	0	0	-0.005959	0.00261052	-0.00271076
-0.00272452	2010-08-20 09:20:06	0.0084185	0.011143	0.00272452	0.0197151	0.00274408	-0.000401389	0.001492	0.000708006	0.00223738	0.00495722	-0.0199842	-0.00705417	-0.000406992	0.00102053	-0.00104135	0.000216529	0.00148635	0.00728866	0.00313751	-0.00102384	0	0	-0.00666021	0.00271188	-0.00272452
-0.00246647	2010-08-20 09:50:06	0.0077144	0.0101809	0.00246647	0.0197151	0.00258492	-0.000383961	0.00126174	0.00087929	0.00194127	0.00481419	-0.0201676	-0.00707463	-0.000335197	0.00103836	-0.000944508	0.000190419	0.00141929	0.00754131	0.00313198	-0.00100583	0	0	-0.00713306	0.00270786	-0.00246647
-0.00307732	2010-08-20 10:20:06	0.0063063	0.00938362	0.00307732	0.0197151	0.00220732	-0.000349492	0.00117289	0.00111825	0.00170309	0.00469574	-0.020358	-0.00709056	-0.000258164	0.00104606	-0.000885341	0.000177464	0.00133955	0.00776142	0.00312073	-0.000987633	0	0	-0.00734918	0.00260436	-0.00307732
-0.0023909	2010-08-20 10:50:06	0.0070103	0.0094012	0.0023909	0.0197151	0.00236648	-0.000306503	0.00121093	0.00142672	0.0015376	0.00459883	-0.0205759	-0.00710535	-0.000261214	0.00101041	-0.000863019	0.000170491	0.00126572	0.00794824	0.00311418	-0.000970839	0	0	-0.00729294	0.00241229	-0.0023909
-0.00237034	2010-08-20 11:20:06	0.0084185	0.0107888	0.00237034	0.0197151	0.00322156	-0.000259782	0.00142783	0.00178587	0.00146098	0.0045286	-0.0207859	-0.00711446	-0.000238299	0.00112041	-0.000865894	0.000160348	0.00120233	0.00809397	0.0031061	-0.000954067	0	0	-0.00696261	0.0021468	-0.00237034
-0.00280486	2010-08-20 11:50:06	0.0105308	0.0133357	0.00280486	0.0197151	0.00457288	-0.000218518	0.0018985	0.00217321	0.00147708	0.00448248	-0.0209999	-0.00711903	-0.000204044	0.00134809	-0.000868087	0.000152226	0.00113486	0.00818089	0.00309158	-0.000937071	0	0	-0.0063708	0.00182621	-0.00280486
-0.00284272	2010-08-20 12:20:06	0.0140512	0.0168939	0.00284272	0.0197151	0.00646094	-0.000176103	0.0025402	0.00256047	0.00157712	0.0044685	-0.0212069	-0.00711677	-0.000170648	0.00164662	-0.000910001	0.00015932	0.00105031	0.0082143	0.00307623	-0.000921577	0	0	-0.005544	0.00147087	-0.00284272
-0.00205866	2010-08-20 12:50:06	0.0182758	0.0203345	0.00205866	0.0197151	0.00791212	-0.000134839	0.00332272	0.00294582	0.00177024	0.00449022	-0.0214169	-0.00711224	-0.000171743	0.0019524	-0.00101191	0.000172158	0.000973892	0.00819657	0.00305679	-0.000906445	0	0	-0.00452131	0.00110188	-0.00205866
-0.00203644	2010-08-20 13:20:06	0.0225003	0.0245367	0.00203644	0.0197151	0.00985948	-0.000100757	0.00419526	0.00330488	0.00207118	0.00456368	-0.0216092	-0.00711335	-0.000202949	0.00226347	-0.00119969	0.000192484	0.000917856	0.00815019	0.00303257	-0.000890993	0	0	-0.00335233	0.000739874	-0.00203644
-0.00191885	2010-08-20 13:50:06	0.0274289	0.0293478	0.00191885	0.0197151	0.0121252	-8.30472e-05	0.00512703	0.00362811	0.00245715	0.00466671	-0.0217847	-0.00711902	-0.000189418	0.0026445	-0.00145253	0.000217565	0.000897732	0.00806035	0.00300268	-0.00087502	0	0	-0.00209442	0.000403845	-0.00191885
-0.00207343	2010-08-20 14:20:06	0.0323575	0.0344309	0.00207343	0.0197151	0.0143909	-7.45267e-05	0.00616333	0.00390057	0.00288844	0.00480141	-0.0219365	-0.00712244	-0.000170648	0.00308051	-0.00170961	0.000252513	0.000918793	0.00792489	0.00296712	-0.000859607	0	0	-0.000809315	0.000110118	-0.00207343
-0.00235766	2010-08-20 14:50:06	0.0372861	0.0396438	0.00235766	0.0197151	0.0168157	-6.96446e-05	0.00719179	0.00410908	0.00335908	0.00496118	-0.0220775	-0.00712585	-0.000170648	0.00355217	-0.00199779	0.000297644	0.000972554	0.00771051	0.0029315	-0.000843014	0	0	0.000440503	-0.000128536	-0.00235766
-0.00300797	2010-08-20 15:20:06	0.0408066	0.0438146	0.00300797	0.0197151	0.0185446	-7.07006e-05	0.00814533	0.00425937	0.00386905	0.00514056	-0.0221899	-0.00713152	-0.000238299	0.00395585	-0.0023272	0.000351728	0.0010437	0.00738218	0.00289822	-0.000825561	0	0	0.00159562	-0.000303557	-0.00300797
-0.00214155	2010-08-20 15:41:36	0.044327	0.0464685	0.00214155	0.0197151	0.0196271	-8.24934e-05	0.00874394	0.00433524	0.0042426	0.00528886	-0.0222591	-0.00713739	-0.000257069	0.00422441	-0.00259484	0.000393159	0.00111358	0.00710675	0.00287318	-0.000812467	0	0	0.00233548	-0.000387468	-0.00214155
-0.00254662	2010-08-20 16:20:06	0.0478475	0.0503941	0.00254662	0.0197151	0.0211879	-0.000124416	0.00963431	0.0043812	0.00490276	0.00558675	-0.0223545	-0.00714745	-0.000338247	0.00460594	-0.00305078	0.000466194	0.00130423	0.00661817	0.00282693	-0.000789053	0	0	0.00342091	-0.000451791	-0.00254662
-0.00284412	2010-08-20 16:50:06	0.0499597	0.0528038	0.00284412	0.0197151	0.0221616	-0.000168649	0.0101407	0.00433027	0.00538537	0.00586562	-0.0224275	-0.00714633	-0.000400657	0.0048948	-0.003401	0.00052634	0.00148181	0.00624087	0.00278888	-0.000770137	0	0	0.00401823	-0.000431446	-0.00284412
-0.0029672	2010-08-20 17:20:06	0.0513679	0.0543351	0.0029672	0.0197151	0.0226984	-0.00021834	0.0105051	0.00420975	0.00581989	0.00616602	-0.0225143	-0.00714407	-0.000454778	0.00509785	-0.00369561	0.000583594	0.00167238	0.00586962	0.00275562	-0.000750821	0	0	0.00437963	-0.000359869	-0.0029672
-0.003154	2010-08-20 17:50:06	0.052072	0.055226	0.003154	0.0197151	0.0229168	-0.000271669	0.0107505	0.00402536	0.00620102	0.00646787	-0.022604	-0.00713499	-0.000530717	0.00527098	-0.00393681	0.000639064	0.00188261	0.00558669	0.00272562	-0.000731446	0	0	0.00450471	-0.000250634	-0.003154
-0.00295519	2010-08-20 18:20:06	0.0527761	0.0557313	0.00295519	0.0197151	0.0231353	-0.000332274	0.0108617	0.0037903	0.00649892	0.00676521	-0.0226967	-0.00712362	-0.000620186	0.00543399	-0.00415705	0.000686648	0.00211509	0.00538971	0.00269324	-0.00071209	0	0	0.0044082	-0.000120128	-0.00295519
-0.00338407	2010-08-20 18:50:06	0.052072	0.0554561	0.00338407	0.0197151	0.0229761	-0.000395848	0.0108085	0.00352894	0.00669919	0.00706255	-0.0227766	-0.00710885	-0.000711846	0.00554487	-0.00432963	0.000724921	0.00236056	0.00526333	0.00265527	-0.000692794	0	0	0.00411871	1.3526e-05	-0.00338407
-0.00386189	2010-08-20 19:20:06	0.0499597	0.0538216	0.00386189	0.0197151	0.0220617	-0.000460185	0.0105469	0.00327896	0.00679164	0.00734526	-0.0228841	-0.00708727	-0.000752434	0.00549561	-0.00448631	0.000759788	0.00260013	0.00515176	0.00261078	-0.000674038	0	0	0.00367657	0.000131691	-0.00386189
-0.00377875	2010-08-20 19:50:06	0.0471434	0.0509222	0.00377875	0.0197151	0.0205513	-0.000517246	0.010069	0.00305535	0.00677626	0.0076074	-0.0229797	-0.0070634	-0.000834709	0.00521777	-0.00460396	0.000788433	0.00283488	0.00504863	0.00256539	-0.000655543	0	0	0.00313075	0.000216528	-0.00377875
-0.00398323	2010-08-20 20:20:06	0.0436229	0.0476061	0.00398323	0.0197151	0.0188817	-0.000564062	0.00939767	0.00288441	0.00668497	0.00785299	-0.0230516	-0.00703498	-0.000874205	0.00480925	-0.00464217	0.000804914	0.00305774	0.00501057	0.00252403	-0.000637706	0	0	0.00253532	0.000252316	-0.00398323
-0.00403732	2010-08-20 20:50:06	0.0401025	0.0441398	0.00403732	0.0197151	0.0171527	-0.000601113	0.0086224	0.00276605	0.00652976	0.00810212	-0.0231167	-0.00700769	-0.000914795	0.00433274	-0.00453807	0.00080305	0.00326584	0.00500041	0.00247636	-0.000620452	0	0	0.00194544	0.000226688	-0.00403732
-0.00434039	2010-08-20 21:20:06	0.036582	0.0409224	0.00434039	0.0197151	0.0154238	-0.000629068	0.00789969	0.00269099	0.00633942	0.00833967	-0.023168	-0.00697246	-0.000937709	0.0039064	-0.00431262	0.000787239	0.00343503	0.00504224	0.0024213	-0.000603678	0	0	0.00141333	0.000131706	-0.00434039
-0.00363681	2010-08-20 21:50:06	0.0351739	0.0388107	0.00363681	0.0197151	0.0145094	-0.000649172	0.00730445	0.00266478	0.00611393	0.00856259	-0.0232163	-0.00694286	-0.000974152	0.00355969	-0.00396952	0.000756887	0.00355342	0.00509565	0.00236386	-0.000586245	0	0	0.000984516	-3.53272e-05	-0.00363681
-0.00309461	2010-08-20 22:20:06	0.0344698	0.0375644	0.00309461	0.0197151	0.0140725	-0.000660756	0.00686513	0.00267233	0.00587862	0.00875336	-0.0232617	-0.00691331	-0.00100536	0.00337357	-0.00358246	0.000712669	0.00361732	0.00516149	0.00231121	-0.00056845	0	0	0.000694506	-0.000271384	-0.00309461
-0.00269818	2010-08-20 22:50:06	0.0337657	0.0364639	0.00269818	0.0197151	0.0135358	-0.000666308	0.00662762	0.00270817	0.00563311	0.00890395	-0.0233248	-0.00688487	-0.00101584	0.00326268	-0.00325319	0.000658862	0.00361741	0.00524819	0.00224968	-0.000550277	0	0	0.000566278	-0.000567614	-0.00269818
-0.00329986	2010-08-20 23:20:06	0.0330616	0.0363615	0.00329986	0.0197151	0.0136949	-0.000660944	0.00651641	0.00276648	0.00538197	0.00903445	-0.0233928	-0.00685645	-0.000971103	0.00321539	-0.00300556	0.00060775	0.0035815	0.00536971	0.00219687	-0.000531182	0	0	0.000608661	-0.000909679	-0.00329986
-0.00390316	2010-08-20 23:50:06	0.0323575	0.0362607	0.00390316	0.0197151	0.0136949	-0.000640453	0.00643424	0.00283607	0.00515014	0.00913233	-0.0234599	-0.00682462	-0.000871155	0.00312277	-0.0028323	0.000562503	0.00351144	0.00556095	0.00214262	-0.000511226	0	0	0.000815758	-0.00127849	-0.00390316
-0.00356812	2010-08-21 00:20:06	0.0323575	0.0359256	0.00356812	0.0197151	0.0133173	-0.00060541	0.00644992	0.00292067	0.00495201	0.00919854	-0.0235526	-0.00679617	-0.000804599	0.0030075	-0.00275793	0.000527676	0.00342658	0.00580809	0.00209314	-0.000490249	0	0	0.00116743	-0.00165136	-0.00356812
-0.00366349	2010-08-21 00:50:06	0.0330616	0.0367251	0.00366349	0.0197151	0.0138541	-0.000559357	0.00651699	0.00299399	0.00481218	0.00922858	-0.0236245	-0.00677115	-0.000719274	0.00286715	-0.00269945	0.00050014	0.0033172	0.00608691	0.00204858	-0.000469411	0	0	0.00163084	-0.00200344	-0.00366349
-0.00313323	2010-08-21 01:20:06	0.0344698	0.037603	0.00313323	0.0197151	0.0142317	-0.000510241	0.00663661	0.00307104	0.004731	0.00921539	-0.0236936	-0.00675067	-0.000635906	0.0027114	-0.00259905	0.000480172	0.00319783	0.00639761	0.00200162	-0.000450294	0	0	0.00216279	-0.00230946	-0.00313323
-0.00224776	2010-08-21 01:50:06	0.036582	0.0388298	0.00224776	0.0197151	0.0147685	-0.000465914	0.00686803	0.0031179	0.00470463	0.00916555	-0.0237478	-0.00673134	-0.000590076	0.00260096	-0.00251961	0.000465671	0.00305993	0.00672292	0.00196019	-0.000432339	0	0	0.00271296	-0.00254546	-0.00224776
-0.0022319	2010-08-21 02:20:06	0.0379902	0.0402221	0.0022319	0.0197151	0.0153645	-0.000431832	0.00712123	0.00311782	0.00472323	0.00908615	-0.0237961	-0.00671767	-0.000595316	0.00254552	-0.00238744	0.000448198	0.00290124	0.00707698	0.0019277	-0.000414043	0	0	0.00322744	-0.00269061	-0.0022319
-0.00296248	2010-08-21 02:50:06	0.0386943	0.0416568	0.00296248	0.0197151	0.0159606	-0.000411153	0.00736717	0.00305933	0.00477061	0.00899115	-0.0238483	-0.00670969	-0.000568255	0.00254794	-0.00226829	0.000430487	0.00272919	0.00746812	0.00189451	-0.00039557	0	0	0.00365266	-0.00272877	-0.00296248
-0.003233	2010-08-21 03:20:06	0.0393984	0.0426314	0.003233	0.0197151	0.0163382	-0.000398901	0.00752309	0.00292944	0.00483945	0.00885694	-0.0239036	-0.00669947	-0.00058288	0.00255322	-0.00221199	0.000415946	0.00255674	0.0079305	0.00185571	-0.000375455	0	0	0.0039392	-0.00264985	-0.003233
-0.00207852	2010-08-21 03:50:06	0.0408066	0.0428851	0.00207852	0.0197151	0.0159606	-0.000395263	0.00767234	0.00275642	0.00489882	0.00869411	-0.023944	-0.00669037	-0.00055058	0.00259281	-0.00215858	0.000402912	0.00240834	0.0084597	0.00182239	-0.00035432	0	0	0.00404534	-0.00245068	-0.00207852
-0.00251979	2010-08-21 04:20:06	0.0415107	0.0440305	0.00251979	0.0197151	0.0167158	-0.000392199	0.00773883	0.00253255	0.00493431	0.00848805	-0.0239824	-0.006679	-0.000504753	0.00271579	-0.00214776	0.000393363	0.00228815	0.0089556	0.001786	-0.000331562	0	0	0.0039401	-0.00213542	-0.00251979
-0.00247765	2010-08-21 04:40:06	0.0415107	0.0439883	0.00247765	0.0197151	0.0167158	-0.000392199	0.00769352	0.00235572	0.00493154	0.00832568	-0.0240038	-0.00667142	-0.000514138	0.00277915	-0.00214488	0.000387896	0.00222398	0.0092641	0.00176119	-0.000315855	0	0	0.00374304	-0.00186608	-0.00247765
-0.00128654	2010-08-21 05:20:06	0.0408066	0.0420931	0.00128654	0.0197151	0.0154238	-0.000396987	0.00746937	0.00195709	0.00486905	0.00796101	-0.0240248	-0.00665513	-0.000460018	0.00284933	-0.00223885	0.000393207	0.00213085	0.00984675	0.00170667	-0.000282645	0	0	0.00303834	-0.00120903	-0.00128654
-0.00106418	2010-08-21 05:50:06	0.0386943	0.0397585	0.00106418	0.0197151	0.0143503	-0.000407808	0.0069836	0.00163942	0.00476757	0.00767572	-0.0239823	-0.00664035	-0.000446488	0.00266169	-0.00230021	0.000400457	0.00209112	0.0102358	0.00166132	-0.000257003	0	0	0.00225018	-0.000639595	-0.00106418
-0.00136234	2010-08-21 06:20:06	0.0344698	0.0358321	0.00136234	0.0197151	0.0122438	-0.000423604	0.00630503	0.00135177	0.00462148	0.00738336	-0.0239419	-0.0066233	-0.000469403	0.00237372	-0.00236088	0.000407114	0.00206664	0.0105629	0.00161916	-0.000231303	0	0	0.00126751	-3.48971e-05	-0.00136234
-0.0017887	2010-08-21 06:50:06	0.0302453	0.032034	0.0017887	0.0197151	0.0105148	-0.000439976	0.00558174	0.00107168	0.0044129	0.00708955	-0.0238897	-0.00660624	-0.000460018	0.00201975	-0.00234266	0.000405567	0.0020429	0.010841	0.00157701	-0.000204662	0	0	0.000130098	0.000575095	-0.0017887
-0.00421594	2010-08-21 07:20:06	0.0246125	0.0288284	0.00421594	0.0197151	0.00922284	-0.000455773	0.00482157	0.000816136	0.00414423	0.00680732	-0.0238324	-0.00659259	-0.000455873	0.00185871	-0.00216418	0.000393877	0.0020177	0.0111254	0.00153576	-0.000178278	0	0	-0.00111104	0.00116004	-0.00421594
-0.00381003	2010-08-21 07:50:06	0.0217962	0.0256062	0.00381003	0.0197151	0.00793081	-0.000463719	0.00406141	0.000592525	0.00383059	0.00653456	-0.0237535	-0.00657441	-0.000467213	0.00174827	-0.00193381	0.000376721	0.00197584	0.0114028	0.00148883	-0.000153058	0	0	-0.00239656	0.00169115	-0.00381003
-0.00181742	2010-08-21 08:20:06	0.0196839	0.0215013	0.00181742	0.0197151	0.0058243	-0.000469751	0.0033236	0.000444145	0.00347377	0.00625329	-0.0236559	-0.00655055	-0.000522427	0.0016407	-0.00172658	0.000354612	0.00192135	0.0116772	0.00144577	-0.000128056	0	0	-0.00366216	0.00214299	-0.00181742
-0.00329929	2010-08-21 08:43:26	0.0154594	0.0187587	0.00329929	0.0197151	0.0046495	-0.000473825	0.0027874	0.000372846	0.00317836	0.0060403	-0.0235829	-0.0065287	-0.000506213	0.00151428	-0.00159725	0.000333818	0.00186944	0.011844	0.00141598	-0.000108921	0	0	-0.00459076	0.00242627	-0.00329929
-0.00323662	2010-08-21 09:20:06	0.011939	0.0151756	0.00323662	0.0197151	0.00355861	-0.00046927	0.0019229	0.000350514	0.00268808	0.0057094	-0.0234271	-0.00649483	-0.000504753	0.00125726	-0.00143416	0.000295534	0.00181192	0.0120407	0.00137439	-7.72357e-05	0	0	-0.00587422	0.00273281	-0.00323662
-0.00185386	2010-08-21 09:50:06	0.0098267	0.0116806	0.00185386	0.0197151	0.0018297	-0.000453086	0.00133491	0.000422183	0.00228414	0.0054487	-0.0232713	-0.00646528	-0.000443437	0.00101175	-0.00135404	0.000263917	0.00175965	0.0121571	0.00134517	-5.19141e-05	0	0	-0.0067013	0.00284868	-0.00185386
-0.00325653	2010-08-21 10:20:06	0.0063063	0.00956283	0.00325653	0.0197151	0.00101519	-0.000416799	0.000917955	0.00056518	0.00191954	0.00520971	-0.0230988	-0.0064323	-0.000366402	0.000750393	-0.00120008	0.000237172	0.00169182	0.012199	0.00131835	-2.73915e-05	0	0	-0.00727692	0.0028421	-0.00325653
-0.00381145	2010-08-21 10:50:06	0.0048981	0.00870955	0.00381145	0.0197151	0.000915301	-0.000371991	0.000635722	0.000747743	0.00161181	0.00500286	-0.02294	-0.0063982	-0.00031119	0.000632252	-0.000995732	0.000211616	0.00162176	0.0121898	0.00129567	-5.29018e-06	0	0	-0.00756714	0.00271948	-0.00381145
-0.00618504	2010-08-21 11:20:06	0.0027858	0.00897084	0.00618504	0.0197151	0.00139279	-0.000322875	0.000592166	0.000984714	0.00138767	0.00481707	-0.0227882	-0.00635727	-0.000333006	0.000611564	-0.000804392	0.000183722	0.00152945	0.0121303	0.00127618	1.52846e-05	0	0	-0.00755293	0.00249355	-0.00618504
-0.00627727	2010-08-21 11:50:06	0.0034899	0.00976717	0.00627727	0.0197151	0.00171112	-0.000279792	0.000809064	0.00128754	0.00124712	0.00464735	-0.0226185	-0.00631294	-0.000308137	0.0006868	-0.00065126	0.000155234	0.00142125	0.0120033	0.00126546	3.77227e-05	0	0	-0.00723157	0.00218235	-0.00627727
-0.00503235	2010-08-21 12:20:06	0.0070103	0.0120426	0.00503235	0.0197151	0.00306241	-0.000235558	0.00119031	0.00162222	0.00117086	0.00449724	-0.0224489	-0.00626633	-0.000262309	0.000791955	-0.000543745	0.000133205	0.00128589	0.0118237	0.00125497	6.07803e-05	0	0	-0.00661703	0.001808	-0.00503235
-0.0047535	2010-08-21 12:50:06	0.0098267	0.0145802	0.0047535	0.0197151	0.00435441	-0.000188262	0.00170454	0.00195308	0.00116764	0.00437429	-0.0222912	-0.00622197	-0.000247684	0.000942431	-0.000539504	0.000118744	0.00115276	0.0116083	0.00123725	8.44991e-05	0	0	-0.00573939	0.00139521	-0.0047535
-0.00416524	2010-08-21 13:20:06	0.0133471	0.0175123	0.00416524	0.0197151	0.00570573	-0.000143935	0.00230094	0.00227829	0.00126697	0.00429908	-0.022164	-0.00617535	-0.000190513	0.00106057	-0.000618944	0.00010979	0.00102221	0.0113898	0.00122103	0.000109238	0	0	-0.00464331	0.000969671	-0.00416524
-0.00373692	2010-08-21 13:50:06	0.0168676	0.0206045	0.00373692	0.0197151	0.00683857	-0.00010449	0.00294206	0.00260733	0.0014794	0.00425746	-0.0220181	-0.0061208	-0.000136393	0.00116573	-0.000697702	0.000112486	0.00091273	0.0111397	0.00120641	0.000134019	0	0	-0.00338547	0.000556526	-0.00373692
-0.00433656	2010-08-21 14:20:06	0.020388	0.0247246	0.00433656	0.0197151	0.00856748	-6.98329e-05	0.00371791	0.00293255	0.00176246	0.00424349	-0.0218633	-0.00606849	-9.36149e-05	0.00136591	-0.000813988	0.000125641	0.000841482	0.0108546	0.00120065	0.00015906	0	0	-0.00203136	0.000178846	-0.00433656
-0.00402861	2010-08-21 14:50:06	0.0260207	0.0300493	0.00402861	0.0197151	0.0111515	-4.43656e-05	0.00463515	0.00319547	0.00211401	0.00423947	-0.0216857	-0.00601617	-0.000117623	0.00172141	-0.000912194	0.000138994	0.000798434	0.0105348	0.00119263	0.00018356	0	0	-0.000651376	-0.000143673	-0.00402861
-0.00367456	2010-08-21 15:20:06	0.0316534	0.035328	0.00367456	0.0197151	0.0136356	-3.20186e-05	0.00558144	0.00337205	0.00251615	0.00427276	-0.0214856	-0.00596046	-0.000108238	0.00214291	-0.00103793	0.000160312	0.000761747	0.0101297	0.00116861	0.000208221	0	0	0.000683419	-0.000395803	-0.00367456
-0.00381805	2010-08-21 15:50:06	0.0351739	0.0389919	0.00381805	0.0197151	0.0148278	-3.55627e-05	0.00647576	0.00348468	0.00296149	0.00435474	-0.0212923	-0.00590702	-0.000139443	0.00251668	-0.001259	0.000193516	0.000727186	0.00965715	0.00114102	0.000232141	0	0	0.00190568	-0.000567586	-0.00381805
-0.00506812	2010-08-21 16:20:06	0.0372861	0.0423542	0.00506812	0.0197151	0.0161198	-5.11713e-05	0.00722024	0.00352208	0.00342863	0.00445021	-0.0210842	-0.00585129	-0.000171743	0.00277275	-0.00154211	0.000231276	0.000737123	0.00918751	0.00111352	0.000255462	0	0	0.00295593	-0.00065482	-0.00506812
-0.00521225	2010-08-21 16:50:06	0.0401025	0.0453148	0.00521225	0.0197151	0.0171933	-7.90327e-05	0.00783842	0.00348989	0.00387262	0.00459199	-0.0208485	-0.00579332	-0.000189418	0.00307083	-0.00185124	0.000271136	0.000788246	0.00876134	0.00107787	0.00027846	0	0	0.00378633	-0.00065921	-0.00521225
-0.00551135	2010-08-21 17:20:06	0.0429188	0.0484301	0.00551135	0.0197151	0.0187038	-0.00011599	0.00837443	0.00335609	0.00428639	0.0047487	-0.0205852	-0.00573192	-0.000212334	0.00339973	-0.00215735	0.000314402	0.000864569	0.00835377	0.00103911	0.000301478	0	0	0.00436363	-0.000588175	-0.00551135
-0.0057547	2010-08-21 17:50:06	0.044327	0.0500817	0.0057547	0.0197151	0.0192	-0.000152372	0.00871648	0.00311531	0.00463838	0.00490492	-0.0203102	-0.00566824	-0.000220624	0.00369342	-0.00241444	0.000363891	0.00097944	0.00798252	0.000996968	0.000324239	0	0	0.00467127	-0.000454332	-0.0057547
-0.0044765	2010-08-21 18:20:06	0.0457352	0.0502117	0.0044765	0.0197151	0.0187631	-0.000192392	0.00891654	0.00281621	0.00492082	0.00506163	-0.0200321	-0.00559778	-0.000277793	0.00385205	-0.00266796	0.000419124	0.00112515	0.00765787	0.000950876	0.000345617	0	0	0.00471034	-0.00027466	-0.0044765
-0.00546406	2010-08-21 18:50:06	0.044327	0.0497911	0.00546406	0.0197151	0.0186632	-0.000238925	0.00877339	0.00246843	0.00513968	0.00521528	-0.0197363	-0.0055182	-0.000376647	0.00382258	-0.00291779	0.000466986	0.00128752	0.00732781	0.000902312	0.000366755	0	0	0.00449931	-6.94093e-05	-0.00546406
-0.00581054	2010-08-21 19:20:06	0.0415107	0.0473212	0.00581054	0.0197151	0.0171527	-0.00030068	0.00840782	0.00214131	0.00525671	0.00534884	-0.0194602	-0.0054284	-0.000450633	0.00363735	-0.00311639	0.000502921	0.00147514	0.0069838	0.000856072	0.000387912	0	0	0.00407265	0.000139216	-0.00581054
-0.00610875	2010-08-21 19:50:06	0.0386943	0.0448031	0.00610875	0.0197151	0.0160199	-0.000363198	0.00790753	0.00181991	0.00524205	0.0054472	-0.0191772	-0.00532383	-0.000480742	0.0033441	-0.00321664	0.000531052	0.00166353	0.00665915	0.000799618	0.000408792	0	0	0.00347827	0.000328523	-0.00610875
-0.00536906	2010-08-21 20:20:06	0.035878	0.0412471	0.00536906	0.0197151	0.0143503	-0.000415471	0.00711659	0.00155499	0.00509882	0.00555826	-0.0189376	-0.00520333	-0.00053705	0.00297364	-0.00315801	0.000542817	0.00184044	0.00634152	0.000727666	0.000427548	0	0	0.00277406	0.00047687	-0.00536906
-0.00540826	2010-08-21 20:50:06	0.0309493	0.0363576	0.00540826	0.0197151	0.0117069	-0.000452522	0.00619934	0.00135967	0.00489828	0.00566819	-0.0187059	-0.00507712	-0.000603606	0.00239727	-0.0030005	0.000543569	0.00200032	0.00603459	0.000639554	0.000445564	0	0	0.00202368	0.00056519	-0.00540826
-0.00554083	2010-08-21 21:20:06	0.0260207	0.0315615	0.00554083	0.0197151	0.00928213	-0.000488235	0.00517814	0.00126031	0.00464052	0.00576769	-0.0184683	-0.00494637	-0.000671256	0.00174038	-0.0027556	0.000525697	0.00213014	0.0057734	0.000544109	0.000463319	0	0	0.00129197	0.00057841	-0.00554083
-0.00374603	2010-08-21 21:50:06	0.0239085	0.0276545	0.00374603	0.0197151	0.00733477	-0.000523561	0.00427715	0.00124729	0.00433708	0.0058691	-0.0182692	-0.00480539	-0.000694171	0.00119017	-0.00235031	0.000479574	0.00223921	0.00554637	0.000434019	0.000480334	0	0	0.000640325	0.000506656	-0.00374603
-0.00466097	2010-08-21 22:20:06	0.0210921	0.0257531	0.00466097	0.0197151	0.00695715	-0.00054309	0.00353266	0.0012643	0.00400869	0.00595846	-0.0180907	-0.00465986	-0.000703557	0.000838617	-0.00187942	0.000416415	0.00230983	0.00534561	0.0003183	0.000496229	0	0	0.000122214	0.000346169	-0.00466097
-0.00381714	2010-08-21 22:50:06	0.0196839	0.023501	0.00381714	0.0197151	0.00560586	-0.000548735	0.00308725	0.00135662	0.00366412	0.00604284	-0.0179142	-0.00450636	-0.000672351	0.000677131	-0.00141443	0.000348188	0.00229069	0.00517587	0.0002032	0.000511042	0	0	-0.000220606	9.98367e-05	-0.00381714
-0.00307877	2010-08-21 23:20:06	0.020388	0.0234668	0.00307877	0.0197151	0.00592417	-0.000532457	0.00290896	0.00149389	0.00335817	0.00610857	-0.0177358	-0.00435852	-0.000604701	0.000614432	-0.000975312	0.000280156	0.00220769	0.00504019	8.02108e-05	0.000525793	0	0	-0.000361088	-0.000222709	-0.00307877
-0.00298064	2010-08-21 23:50:06	0.020388	0.0233686	0.00298064	0.0197151	0.00598346	-0.000508903	0.00283521	0.00164244	0.00306698	0.00615325	-0.0175987	-0.00421296	-0.00055582	0.000664142	-0.000690983	0.00021601	0.00210948	0.00495868	-5.48873e-05	0.000540466	0	0	-0.000288802	-0.000605458	-0.00298064
-0.00296675	2010-08-22 00:20:06	0.0210921	0.0240589	0.00296675	0.0197151	0.00646094	-0.000470796	0.00300739	0.00179472	0.00282388	0.00620903	-0.0174636	-0.00406513	-0.000493413	0.000747525	-0.000596481	0.000164939	0.001966	0.00494624	-0.000204589	0.000554659	0	0	-1.06359e-05	-0.00102687	-0.00296675
-0.00286285	2010-08-22 00:50:06	0.0225003	0.0253631	0.00286285	0.0197151	0.00727546	-0.000421775	0.00320077	0.00194701	0.00265419	0.00625371	-0.0173118	-0.00391617	-0.000313377	0.000732567	-0.000546623	0.000126469	0.00181175	0.00495543	-0.000355312	0.000567171	0	0	0.000449743	-0.00146115	-0.00286285
-0.0030169	2010-08-22 01:20:06	0.0232044	0.0262213	0.0030169	0.0197151	0.00749393	-0.000361264	0.00349258	0.00210684	0.0025579	0.00625353	-0.0171698	-0.00376721	-0.000209284	0.00068483	-0.000573474	0.000111493	0.00164234	0.00498884	-0.000497956	0.00057916	0	0	0.00105364	-0.00187989	-0.0030169
-0.00235759	2010-08-22 01:50:06	0.0260207	0.0283783	0.00235759	0.0197151	0.00872664	-0.000292713	0.00391739	0.00223448	0.00254065	0.00621077	-0.017011	-0.00361484	-0.000161263	0.000709463	-0.000621819	0.000106621	0.00145581	0.00501813	-0.000642924	0.000591691	0	0	0.00175012	-0.00225394	-0.00235759
-0.00286301	2010-08-22 02:20:06	0.028133	0.030996	0.00286301	0.0197151	0.010078	-0.000239772	0.00435728	0.00229635	0.002601	0.00615901	-0.0168592	-0.0034636	-0.000109334	0.000829576	-0.000582783	9.8776e-05	0.00127264	0.00511489	-0.000799085	0.000603001	0	0	0.00247971	-0.0025555	-0.00286301
-0.0036527	2010-08-22 02:50:06	0.0295412	0.0331939	0.0036527	0.0197151	0.0110516	-0.000200233	0.00478208	0.0022849	0.00273198	0.00609214	-0.0167034	-0.00331124	-8.94698e-05	0.000938039	-0.00060525	0.00010587	0.00108797	0.00524343	-0.000963474	0.000615309	0	0	0.00317863	-0.00276007	-0.0036527
-0.00256336	2010-08-22 03:20:06	0.0316534	0.0342168	0.00256336	0.0197151	0.0110516	-0.000180035	0.00519903	0.00221332	0.00288862	0.00598653	-0.0165269	-0.00315319	-0.000140538	0.000927918	-0.000652915	0.000114546	0.000912879	0.00543392	-0.00113594	0.000627821	0	0	0.00378332	-0.00284832	-0.00256336
-0.00247324	2010-08-22 03:50:06	0.0337657	0.0362389	0.00247324	0.0197151	0.0121844	-0.000170939	0.0055193	0.00206269	0.00306036	0.00583318	-0.0163474	-0.00299513	-0.000121768	0.000882597	-0.000701262	0.000120331	0.000775609	0.00566322	-0.00130843	0.000639709	0	0	0.00423498	-0.00280761	-0.00247324
-0.00223138	2010-08-22 04:20:06	0.0351739	0.0374053	0.00223138	0.0197151	0.0127212	-0.00017257	0.0057272	0.001835	0.00320475	0.00563773	-0.0161867	-0.00283026	-0.000148828	0.00096751	-0.000753311	0.000122074	0.000668762	0.00588182	-0.00148668	0.000651862	0	0	0.0044837	-0.00263307	-0.00223138
-0.00312853	2010-08-22 04:50:06	0.0344698	0.0375983	0.00312853	0.0197151	0.0126214	-0.000186547	0.00584625	0.00155482	0.00330909	0.0054111	-0.0160418	-0.00266424	-0.000125913	0.00102582	-0.00078426	0.000125561	0.00059674	0.00604539	-0.00167603	0.000662012	0	0	0.00449207	-0.00232817	-0.00312853
-0.00297479	2010-08-22 05:20:06	0.0337657	0.0367405	0.00297479	0.0197151	0.0120253	-0.000199856	0.0057182	0.00124834	0.00335129	0.00514734	-0.0158899	-0.00249481	-8.94698e-05	0.000968402	-0.000794397	0.000135824	0.000569578	0.00619729	-0.00187283	0.00067198	0	0	0.00423782	-0.00190463	-0.00297479
-0.00204304	2010-08-22 05:50:06	0.0323575	0.0344005	0.00204304	0.0197151	0.0107333	-0.000219197	0.00532186	0.000938138	0.00332393	0.00487458	-0.0157519	-0.00231745	-0.000142493	0.000803414	-0.000820422	0.000146799	0.000571803	0.00628118	-0.00207288	0.00068107	0	0	0.00371559	-0.00138184	-0.00204304
-0.0014885	2010-08-22 06:20:06	0.0295412	0.0310297	0.0014885	0.0197151	0.00906366	-0.000243996	0.00469526	0.000639297	0.00324212	0.00459781	-0.0156207	-0.00213213	-0.000178938	0.000512589	-0.000824664	0.000143786	0.000590278	0.00627351	-0.00228334	0.000688297	0	0	0.00293748	-0.000785653	-0.0014885
-0.00117116	2010-08-22 06:50:06	0.0260207	0.0271919	0.00117116	0.0197151	0.00717562	-0.00027607	0.00391942	0.000364839	0.00309291	0.00432715	-0.0155015	-0.00194223	-0.000162358	0.000252126	-0.000774123	0.000135346	0.000624063	0.00625945	-0.00249881	0.000695101	0	0	0.00193257	-0.000146742	-0.00117116
-0.00139315	2010-08-22 07:20:06	0.0217962	0.0231893	0.00139315	0.0197151	0.00528753	-0.000304119	0.00308492	0.000118668	0.00287341	0.00408463	-0.0153723	-0.0017512	-0.000133108	-5.93879e-05	-0.000607155	0.000123103	0.000625563	0.00627578	-0.00272145	0.000702668	0	0	0.000745274	0.000501413	-0.00139315
-0.00189386	2010-08-22 07:50:06	0.0175717	0.0194656	0.00189386	0.0197151	0.00371777	-0.000324129	0.00225769	-7.1101e-05	0.00259527	0.00387328	-0.0152806	-0.00155563	-0.000162358	-0.000225268	-0.000381848	0.000101825	0.000623388	0.00626107	-0.00294745	0.000711092	0	0	-0.00056721	0.0011247	-0.00189386
-0.00306854	2010-08-22 08:20:06	0.0126431	0.0157116	0.00306854	0.0197151	0.00204815	-0.000340501	0.00152771	-0.000219481	0.00229111	0.00367639	-0.0151721	-0.00135663	-0.000197709	-0.000333734	-0.000153665	7.35736e-05	0.00058784	0.00627188	-0.00317991	0.000721301	0	0	-0.00193828	0.00169062	-0.00306854
-0.00304772	2010-08-22 08:50:06	0.0098267	0.0128744	0.00304772	0.0197151	0.00113374	-0.000357542	0.000864815	-0.000294454	0.00192481	0.00347548	-0.0150479	-0.00115764	-0.000189418	-0.000306236	6.08226e-05	3.98553e-05	0.000541892	0.00627967	-0.00341556	0.000732507	0	0	-0.00329586	0.00217033	-0.00304772
-0.00198581	2010-08-22 09:20:06	0.0077144	0.00970021	0.00198581	0.0197151	-0.000217545	-0.000360699	0.00028351	-0.000300008	0.00152758	0.00330882	-0.0149276	-0.000952975	-0.000140538	-0.000265752	0.000197238	8.79223e-06	0.000489218	0.00627426	-0.00365694	0.000744019	0	0	-0.00456678	0.00254051	-0.00198581
-0.0019487	2010-08-22 09:50:06	0.0048981	0.0068468	0.0019487	0.0197151	-0.00113195	-0.000348154	-0.000252497	-0.000258446	0.00114296	0.00313298	-0.014833	-0.000748291	-0.000127008	-0.000320745	0.000253529	-1.38311e-05	0.000429195	0.00624951	-0.00390074	0.000754528	0	0	-0.00568108	0.00278475	-0.0019487
-0.00326616	2010-08-22 10:20:06	0.0006736	0.00393976	0.00326616	0.0197151	-0.00232406	-0.000317323	-0.000683972	-0.000134192	0.000768886	0.00299348	-0.0147639	-0.000542457	-4.16854e-05	-0.00042106	0.000238324	-3.03124e-05	0.000349098	0.0061907	-0.00413981	0.000764896	0	0	-0.0065763	0.00289443	-0.00326616
-0.00275003	2010-08-22 10:50:06	-3.05e-05	0.00271953	0.00275003	0.0197151	-0.00238334	-0.000275003	-0.000944425	5.21019e-05	0.000475547	0.00285429	-0.0146831	-0.000336642	0	-0.000446585	0.000266541	-4.31105e-05	0.000275263	0.00613015	-0.00438039	0.000775284	0	0	-0.00720128	0.00286913	-0.00275003
-0.00170921	2010-08-22 11:20:06	0.0006736	0.00238281	0.00170921	0.0197151	-0.00232406	-0.000223494	-0.00102485	0.00030417	0.000237728	0.00272025	-0.014541	-0.000135356	5.93605e-05	-0.000324502	0.000301191	-5.23413e-05	0.000217465	0.00609685	-0.0046266	0.000785933	0	0	-0.00751933	0.00271639	-0.00170921
-0.00351306	2010-08-22 11:50:06	-3.05e-05	0.00348256	0.00351306	0.0197151	-0.00152826	-0.000170071	-0.000785597	0.000608737	7.71553e-05	0.00261386	-0.014407	6.70533e-05	6.35056e-05	-6.11715e-05	0.000325705	-5.3727e-05	0.000129193	0.0060188	-0.00486808	0.00079684	0	0	-0.00751054	0.00245106	-0.00351306
-0.00329062	2010-08-22 12:20:06	0.0020817	0.00537232	0.00329062	0.0197151	-0.000117654	-0.000120956	-0.000479846	0.000890829	5.09476e-06	0.0025245	-0.0142708	0.00026266	6.76506e-05	0.00011483	0.000336525	-5.1389e-05	3.91089e-05	0.00583837	-0.00511196	0.000809408	0	0	-0.00717317	0.00209412	-0.00329062
-0.000188487	2010-08-22 12:50:06	0.0063063	0.00649479	0.000188487	0.0197151	0.000200679	-7.84471e-05	-2.42695e-05	0.00121422	2.61064e-05	0.00245169	-0.0141259	0.000455973	4.05904e-05	0.000238254	0.00019558	-3.8868e-05	-4.4351e-05	0.0056455	-0.00534617	0.00082194	0	0	-0.00652395	0.00167116	-0.000188487
-0.000803307	2010-08-22 13:20:06	0.0084185	0.00922181	0.000803307	0.0197151	0.00171112	-4.02461e-05	0.000541934	0.00153562	0.000145822	0.00240203	-0.0139405	0.000648142	3.12053e-05	0.00028071	2.588e-05	-2.78534e-05	-0.000108249	0.00542549	-0.00557149	0.000833651	0	0	-0.00559721	0.00121064	-0.000803307
-0.00213607	2010-08-22 13:50:06	0.0105308	0.0126669	0.00213607	0.0197151	0.00322156	-6.83315e-06	0.00122109	0.00183455	0.000344574	0.00237151	-0.0137413	0.000841461	8.94698e-05	0.000467907	-8.60198e-05	-1.73127e-05	-0.000134222	0.00519317	-0.00579188	0.000845081	0	0	-0.00444302	0.00074204	-0.00213607
-0.00146955	2010-08-22 14:20:06	0.0161635	0.017633	0.00146955	0.0197151	0.00586491	2.71545e-05	0.00208637	0.00208437	0.000602332	0.00235142	-0.0135441	0.00103251	8.94698e-05	0.000781393	-0.00021025	3.05334e-06	-0.000144259	0.00488343	-0.0060146	0.000855091	0	0	-0.00312428	0.000293975	-0.00146955
-0.00217673	2010-08-22 14:50:06	0.0196839	0.0218606	0.00217673	0.0197151	0.00769394	5.21417e-05	0.0029427	0.00228352	0.000924756	0.00233984	-0.0133192	0.00121789	5.93568e-05	0.00105046	-0.000304905	3.01577e-05	-0.000133907	0.00450459	-0.006239	0.000863781	0	0	-0.00171294	-0.000107563	-0.00217673
-0.00129809	2010-08-22 15:20:06	0.0239085	0.0252066	0.00129809	0.0197151	0.00878595	6.55432e-05	0.00380734	0.0024226	0.00130229	0.00235304	-0.0131053	0.00139983	4.58304e-05	0.00115847	-0.000473227	6.15762e-05	-9.83596e-05	0.00407553	-0.00645466	0.000871787	0	0	-0.000286128	-0.000440598	-0.00129809
-0.00236632	2010-08-22 15:50:06	0.0267248	0.0290911	0.00236632	0.0197151	0.010674	6.51563e-05	0.00454457	0.00250321	0.00170936	0.00238116	-0.0128262	0.00158291	-5.52155e-05	0.00123371	-0.00070141	9.02209e-05	-3.35242e-05	0.00359746	-0.00665966	0.000879454	0	0	0.00107949	-0.000688664	-0.00236632
-0.00209359	2010-08-22 16:20:06	0.0302453	0.0323389	0.00209359	0.0197151	0.011966	4.45713e-05	0.00513254	0.0025105	0.00211749	0.00244707	-0.0124928	0.00176938	-6.04555e-05	0.00127088	-0.00085522	0.000108526	5.46982e-05	0.00311551	-0.00686142	0.00088646	0	0	0.00231153	-0.000841418	-0.00209359
-0.00108538	2010-08-22 16:50:06	0.0337657	0.0348511	0.00108538	0.0197151	0.0125028	2.28362e-05	0.00568423	0.00241055	0.00251723	0.00253757	-0.0121151	0.00195134	-3.12053e-05	0.0014141	-0.000993828	0.000135351	0.000143383	0.0026661	-0.00705444	0.000893566	0	0	0.00334688	-0.000895258	-0.00108538
-0.00294691	2010-08-22 17:20:06	0.0344698	0.0374167	0.00294691	0.0197151	0.0135358	-9.33256e-06	0.00606373	0.00218842	0.00286743	0.00264912	-0.0116674	0.00213327	-6.76506e-05	0.0014966	-0.00105655	0.000160826	0.000220481	0.00224998	-0.00724475	0.000899554	0	0	0.00413558	-0.000853377	-0.00294691
-0.00289191	2010-08-22 17:50:06	0.035878	0.0387699	0.00289191	0.0197151	0.0136356	-3.9588e-05	0.00628615	0.00185531	0.00318393	0.00277722	-0.0111832	0.00231409	-0.000124818	0.00166489	-0.00110285	0.000184402	0.000323503	0.00189408	-0.00743594	0.000903539	0	0	0.00464402	-0.000725452	-0.00289191
-0.00267618	2010-08-22 18:20:06	0.036582	0.0392582	0.00267618	0.0197151	0.0135358	-8.79403e-05	0.0063599	0.00138502	0.00343265	0.0028685	-0.0106685	0.00249489	-0.000197709	0.00172033	-0.001209	0.000200012	0.000432524	0.00167234	-0.00763199	0.000906223	0	0	0.00485708	-0.000526946	-0.00267618
-0.00275655	2010-08-22 18:50:06	0.035878	0.0386346	0.00275655	0.0197151	0.012999	-0.000143663	0.00620282	0.00083029	0.00355532	0.00293069	-0.0101459	0.00268023	-0.000225864	0.00170582	-0.00131802	0.000214513	0.00055122	0.00149645	-0.0078216	0.000907305	0	0	0.004779	-0.000278087	-0.00275655
-0.00304527	2010-08-22 19:20:06	0.0337657	0.036811	0.00304527	0.0197151	0.0120253	-0.000201394	0.00579079	0.000254999	0.00353153	0.00293405	-0.00957199	0.00286445	-0.000183083	0.00150895	-0.00139391	0.000228818	0.000662055	0.00131666	-0.00801038	0.000908605	0	0	0.00443302	-2.55565e-06	-0.00304527
-0.00230167	2010-08-22 19:50:06	0.0302453	0.032547	0.00230167	0.0197151	0.00971902	-0.000249359	0.00499985	-0.000308926	0.00336023	0.00287006	-0.00894481	0.00305093	-0.000233059	0.000958099	-0.00142486	0.000238326	0.000761864	0.00119255	-0.00820235	0.000910587	0	0	0.00385972	0.000274037	-0.00230167
-0.00277631	2010-08-22 20:20:06	0.0239085	0.0266848	0.00277631	0.0197151	0.00663881	-0.000291867	0.00387296	-0.000825737	0.00304489	0.00276703	-0.00828514	0.00323628	-0.000244634	0.00010675	-0.00139445	0.000238205	0.000846049	0.0010919	-0.00838313	0.000911929	0	0	0.00311409	0.000525813	-0.00277631
-0.00432658	2010-08-22 20:50:06	0.0154594	0.019786	0.00432658	0.0197151	0.00308112	-0.00032576	0.00238051	-0.00127495	0.00261118	0.00266256	-0.00763045	0.00342617	-0.000269504	-0.00101894	-0.00108298	0.000215341	0.000932096	0.00101741	-0.00855579	0.00091289	0	0	0.00226169	0.000728332	-0.00432658
-0.0036186	2010-08-22 21:20:06	0.0084185	0.0120371	0.0036186	0.0197151	-0.00101334	-0.000358023	0.000651698	-0.0016374	0.00211176	0.00252528	-0.00698854	0.00361268	-0.000278889	-0.00227047	-0.000577972	0.000163116	0.000987506	0.000968658	-0.00872118	0.000912949	0	0	0.00137397	0.000860254	-0.0036186
-0.00206363	2010-08-22 21:50:06	0.0027858	0.00484943	0.00206363	0.0197151	-0.00490808	-0.000376883	-0.000957485	-0.00184201	0.00155405	0.00236407	-0.006317	0.00379916	-0.000339343	-0.00338496	0.000139328	8.08967e-05	0.000960595	0.000883359	-0.00886327	0.00091389	0	0	0.000523205	0.000904855	-0.00206363
-0.001951	2010-08-22 22:20:06	-0.0014387	0.000512297	0.001951	0.0197151	-0.00685544	-0.000390955	-0.0022827	-0.00195282	0.000944656	0.00215237	-0.00561592	0.00399019	-0.00031119	-0.00421148	0.00114193	-3.76156e-05	0.000844686	0.000836008	-0.00899784	0.000914692	0	0	-0.000222637	0.000851297	-0.001951
-0.00275435	2010-08-22 22:50:06	-0.0049591	-0.00220475	0.00275435	0.0197151	-0.00776984	-0.00038923	-0.00336197	-0.00202978	0.000288595	0.00190727	-0.00488622	0.00417556	-0.000284129	-0.00466093	0.00210232	-0.000173955	0.00064573	0.000834386	-0.00912272	0.000914313	0	0	-0.000804754	0.000695561	-0.00275435
-0.00219711	2010-08-22 23:20:06	-0.0077755	-0.00557839	0.00219711	0.0197151	-0.00987635	-0.000377834	-0.00404664	-0.00203334	-0.000366839	0.00167775	-0.00415165	0.00436771	-0.000259259	-0.0049841	0.00292041	-0.000315801	0.000365489	0.000849089	-0.00923793	0.000912553	0	0	-0.00117769	0.000440966	-0.00219711
-0.00204409	2010-08-22 23:50:06	-0.0091837	-0.00713961	0.00204409	0.0197151	-0.0103538	-0.000348342	-0.00466482	-0.00200133	-0.000978375	0.00142653	-0.00338743	0.00455989	-3.75403e-05	-0.00545532	0.00358181	-0.000451345	3.58877e-05	0.000872333	-0.0093481	0.000909633	0	0	-0.00131255	9.82282e-05	-0.00204409
-0.000265294	2010-08-23 00:20:06	-0.0098878	-0.00962251	0.000265294	0.0197151	-0.0119829	-0.000292713	-0.00508846	-0.00192228	-0.00155442	0.0011467	-0.00259561	0.00474753	0.000137253	-0.00587243	0.00398379	-0.000568583	-0.000322688	0.000894711	-0.00943911	0.00090567	0	0	-0.00119908	-0.000314997	-0.000265294
-0.000426258	2010-08-23 00:50:06	-0.0091837	-0.00875744	0.000426258	0.0197151	-0.0110685	-0.000215349	-0.00516163	-0.00184905	-0.00206448	0.000827642	-0.00177425	0.00493856	0.000340204	-0.00609903	0.0043269	-0.000674887	-0.000700464	0.000945091	-0.00952338	0.000901487	0	0	-0.000846326	-0.000775053	-0.000426258
-0.00062391	2010-08-23 01:20:06	-0.0077755	-0.00715159	0.00062391	0.0197151	-0.0100948	-0.000115394	-0.00513869	-0.00180965	-0.00247583	0.000469367	-0.000930157	0.00512959	0.000628476	-0.00611444	0.00470095	-0.000762368	-0.00110608	0.00101028	-0.00961959	0.000897384	0	0	-0.000281996	-0.00125368	-0.00062391
-2.04167e-05	2010-08-23 01:50:06	-0.0063673	-0.00634688	2.04167e-05	0.0197151	-0.0100948	-5.67303e-06	-0.00487708	-0.00179655	-0.00279376	9.11796e-05	-5.65238e-05	0.00532177	0.000760724	-0.00611883	0.00493912	-0.000812129	-0.0015699	0.00103807	-0.00970969	0.000892359	0	0	0.000449586	-0.00171981	-2.04167e-05
0.00014552	2010-08-23 02:20:06	-0.0049591	-0.00510462	-0.00014552	0.0197151	-0.00955801	9.63844e-05	-0.00461663	-0.00182683	-0.00300002	-0.000324309	0.000841775	0.00550827	0.000814844	-0.00631417	0.00510526	-0.000849612	-0.00204458	0.00110542	-0.009794	0.000887475	0	0	0.00129065	-0.0021416	0.00014552
0.000311733	2010-08-23 02:50:06	-0.003551	-0.00386273	-0.000311733	0.0197151	-0.00896197	0.00017125	-0.00449032	-0.00193416	-0.00310614	-0.000771943	0.00175682	0.00569703	0.00088664	-0.00657464	0.00519757	-0.00088531	-0.00249479	0.0012371	-0.00987422	0.000883812	0	0	0.00217411	-0.00248864	0.000311733
0.000639435	2010-08-23 03:20:06	-0.0028469	-0.00348633	-0.000639435	0.0197151	-0.00918042	0.000222278	-0.00435617	-0.00210544	-0.00316622	-0.00124818	0.00270344	0.00588467	0.000937709	-0.00685821	0.00523661	-0.000916967	-0.00294573	0.0013718	-0.00995368	0.000878869	0	0	0.00302834	-0.00273409	0.000639435
0.000365906	2010-08-23 03:50:06	-0.0021428	-0.00250871	-0.000365906	0.0197151	-0.00896197	0.000258085	-0.00427458	-0.00235378	-0.00322067	-0.0017757	0.00368954	0.00606549	0.00106253	-0.00712154	0.00537974	-0.000947159	-0.00335521	0.00155462	-0.0100235	0.000874843	0	0	0.00378222	-0.00285673	0.000365906
-0.000333943	2010-08-23 04:20:06	-0.0021428	-0.00180886	0.000333943	0.0197151	-0.00896197	0.000299349	-0.00431988	-0.00268298	-0.00326001	-0.00234694	0.00470416	0.00624516	0.00114175	-0.00732987	0.00561875	-0.000969147	-0.00371948	0.00174911	-0.0100915	0.000871981	0	0	0.00437015	-0.00284251	-0.000333943
-0.000641617	2010-08-23 04:50:06	-0.0028469	-0.00220528	0.000641617	0.0197151	-0.00949873	0.000320216	-0.0044546	-0.0030836	-0.00333305	-0.00296735	0.0057474	0.00642256	0.00108349	-0.00759034	0.00583543	-0.000993952	-0.0040351	0.00186328	-0.0101556	0.000868817	0	0	0.00473666	-0.00268583	-0.000641617
-0.000725337	2010-08-23 05:20:06	-0.0042551	-0.00352976	0.000725337	0.0197151	-0.0104131	0.000322798	-0.00482074	-0.00353299	-0.00342961	-0.00362441	0.00681135	0.00659995	0.0010813	-0.00791833	0.00603184	-0.00102858	-0.00428558	0.00185658	-0.0102116	0.000866077	0	0	0.0048403	-0.00239006	-0.000725337
9.89046e-05	2010-08-23 05:50:06	-0.0063673	-0.0064662	-9.89046e-05	0.0197151	-0.0123012	0.000307096	-0.00542556	-0.00398984	-0.00360834	-0.00432117	0.0079019	0.00677621	0.00112713	-0.00836447	0.00626221	-0.00106725	-0.0044792	0.00171355	-0.0102635	0.000862156	0	0	0.00465654	-0.00196755	9.89046e-05
0.00048899	2010-08-23 06:20:06	-0.0098878	-0.0103768	-0.00048899	0.0197151	-0.0143484	0.000291299	-0.00626848	-0.00444478	-0.00388541	-0.00502884	0.0089964	0.0069502	0.00117186	-0.00891093	0.00648903	-0.00111028	-0.00465792	0.00138004	-0.0103129	0.000856711	0	0	0.00417957	-0.00143895	0.00048899
0.000442749	2010-08-23 06:50:06	-0.0148164	-0.0152591	-0.000442749	0.0197151	-0.0168326	0.00027914	-0.00730536	-0.00487898	-0.00423659	-0.00571691	0.0101126	0.00712645	0.00120612	-0.0095027	0.00678515	-0.00115945	-0.00484223	0.000903596	-0.0103552	0.000851807	0	0	0.00342283	-0.000831946	0.000442749
-3.69277e-05	2010-08-23 07:20:06	-0.0204491	-0.0204122	3.69277e-05	0.0197151	-0.0194166	0.000270045	-0.00845345	-0.00528117	-0.00465698	-0.00637025	0.0112406	0.00730497	0.00128534	-0.0101176	0.00719619	-0.00121441	-0.00502684	0.000417102	-0.0103901	0.000847043	0	0	0.00241827	-0.000179423	-3.69277e-05
-0.000424416	2010-08-23 07:50:06	-0.0262226	-0.0257982	0.000424416	0.0197151	-0.0220599	0.0002621	-0.00968313	-0.00562695	-0.00514165	-0.00697633	0.0123598	0.00748237	0.00131131	-0.0106071	0.007649	-0.00127927	-0.0052171	-0.0001135	-0.0104122	0.000842119	0	0	0.00121449	0.000482661	-0.000424416
8.95207e-05	2010-08-23 08:20:06	-0.0310808	-0.0311703	-8.95207e-05	0.0197151	-0.0247625	0.000260856	-0.010853	-0.00589751	-0.00567093	-0.00753324	0.0134868	0.00766202	0.00132898	-0.0109635	0.00814084	-0.00135317	-0.00541098	-0.000719348	-0.0104292	0.000837115	0	0	-0.000126312	0.00111769	8.95207e-05
0.000361177	2010-08-23 08:50:06	-0.0353758	-0.035737	-0.000361177	0.0197151	-0.0266506	0.000262006	-0.011948	-0.00609092	-0.00624519	-0.00807617	0.0145665	0.00783717	0.00141016	-0.0112171	0.00861748	-0.00143075	-0.00564486	-0.00139071	-0.0104422	0.00083239	0	0	-0.00153207	0.00169081	0.000361177
0.000435683	2010-08-23 09:20:06	-0.0399523	-0.040388	-0.000435683	0.0197151	-0.0285386	0.000272826	-0.0129462	-0.00619028	-0.00685386	-0.00861508	0.0156353	0.00801568	0.00147781	-0.0113526	0.0089907	-0.00150274	-0.0059252	-0.0022011	-0.0104432	0.000827626	0	0	-0.00292532	0.00217126	0.000435683
0.000201616	2010-08-23 09:50:06	-0.0445993	-0.0448009	-0.000201616	0.0197151	-0.0304267	0.000299349	-0.013788	-0.00618065	-0.00746853	-0.00911172	0.0166805	0.00819761	0.00156838	-0.0114934	0.00929326	-0.00157097	-0.00621035	-0.00298922	-0.0104448	0.000822923	0	0	-0.00422793	0.00253431	0.000201616
-0.000697361	2010-08-23 10:20:06	-0.0489646	-0.0482672	0.000697361	0.0197151	-0.0317187	0.000341669	-0.0145252	-0.0060826	-0.00805968	-0.00957668	0.0177405	0.00837615	0.00169843	-0.0115711	0.00948309	-0.0016275	-0.00649106	-0.00374761	-0.010436	0.000817078	0	0	-0.00536585	0.00276283	-0.000697361
-0.000414077	2010-08-23 10:50:06	-0.0514994	-0.0510853	0.000414077	0.0197151	-0.0326924	0.000399786	-0.0150981	-0.00588312	-0.00857886	-0.00997784	0.0187965	0.00855808	0.00179838	-0.0116868	0.00961375	-0.00167014	-0.0067759	-0.00456492	-0.0104255	0.000812034	0	0	-0.00627368	0.0028483	-0.000414077
-0.000717217	2010-08-23 11:20:06	-0.0534708	-0.0527536	0.000717217	0.0197151	-0.0331293	0.000465179	-0.0154172	-0.00560658	-0.00900569	-0.0103636	0.0198041	0.00873097	0.00190662	-0.0116747	0.00972209	-0.00170258	-0.00703213	-0.00545575	-0.0104094	0.000806869	0	0	-0.00689867	0.00279113	-0.000717217
-0.000929772	2010-08-23 11:50:06	-0.0539637	-0.0530339	0.000929772	0.0197151	-0.032811	0.000538518	-0.0154457	-0.00527182	-0.00932853	-0.0107312	0.0207911	0.0089004	0.00196903	-0.0115324	0.00980153	-0.0017264	-0.00729135	-0.00641555	-0.010394	0.000801668	0	0	-0.00720394	0.00260051	-0.000929772
-0.000917616	2010-08-23 12:20:06	-0.0525555	-0.0516379	0.000917616	0.0197151	-0.0316781	0.00061492	-0.0151387	-0.0048863	-0.00953515	-0.011055	0.0217644	0.00906756	0.00199719	-0.0111663	0.00984481	-0.0017388	-0.00754463	-0.00744454	-0.0103722	0.000795382	0	0	-0.00717085	0.0022935	-0.000917616
-0.00129941	2010-08-23 12:50:06	-0.050232	-0.0489326	0.00129941	0.0197151	-0.0297901	0.000687778	-0.0146088	-0.00448585	-0.00961811	-0.0113462	0.022702	0.00923132	0.00205655	-0.010808	0.00979851	-0.00174042	-0.00778648	-0.00847331	-0.0103495	0.000789335	0	0	-0.00680017	0.00189378	-0.00129941
-0.000259341	2010-08-23 13:20:06	-0.0465708	-0.0463115	0.000259341	0.0197151	-0.0284981	0.000752115	-0.0138553	-0.00407413	-0.00957815	-0.0116058	0.0236328	0.00939394	0.00205655	-0.0103865	0.00962867	-0.00172635	-0.00799013	-0.0095556	-0.0103228	0.000784451	0	0	-0.00611218	0.00142991	-0.000259341
-0.00124175	2010-08-23 13:50:06	-0.0436136	-0.0423718	0.00124175	0.0197151	-0.0262324	0.000807932	-0.0129979	-0.00367185	-0.00943456	-0.011802	0.0245518	0.00955089	0.00208361	-0.010058	0.00937295	-0.0017048	-0.0081482	-0.0106712	-0.0103009	0.000779886	0	0	-0.00514555	0.000933324	-0.00124175
-0.00105607	2010-08-23 14:20:06	-0.0395299	-0.0384738	0.00105607	0.0197151	-0.0243443	0.000858292	-0.0121036	-0.00329214	-0.0091684	-0.0119611	0.0254609	0.00969986	0.00209714	-0.0096915	0.00904793	-0.00166953	-0.0082388	-0.0118658	-0.0102742	0.000775265	0	0	-0.00395508	0.000436288	-0.00105607
-0.000227267	2010-08-23 14:50:06	-0.0342492	-0.0340219	0.000227267	0.0197151	-0.0222378	0.000902044	-0.0110818	-0.00295764	-0.00880317	-0.0120836	0.0263621	0.00984542	0.00211896	-0.00937846	0.00871935	-0.00162531	-0.00827636	-0.0131254	-0.0102459	0.000769259	0	0	-0.00260851	-3.02221e-05	-0.000227267
-7.64515e-05	2010-08-23 15:20:06	-0.0288981	-0.0288216	7.64515e-05	0.0197151	-0.0196538	0.000933732	-0.0100237	-0.00268144	-0.00835856	-0.0121588	0.0272634	0.00998531	0.00208361	-0.00897961	0.00842981	-0.0015721	-0.00825198	-0.0144842	-0.0102111	0.000763674	0	0	-0.00118242	-0.00043842	-7.64515e-05
-0.000542581	2010-08-23 15:50:06	-0.024392	-0.0238494	0.000542581	0.0197151	-0.0173288	0.000950292	-0.00897292	-0.00248803	-0.00784438	-0.0121898	0.0281517	0.010124	0.00202949	-0.00857351	0.00813656	-0.00151833	-0.00818606	-0.0159144	-0.0101763	0.00075893	0	0	0.000242428	-0.000765364	-0.000542581
-0.000196282	2010-08-23 16:20:06	-0.0196746	-0.0194783	0.000196282	0.0197151	-0.0154407	0.000945598	-0.00796682	-0.00237921	-0.0072898	-0.0121761	0.0289997	0.0102537	0.00193587	-0.00816696	0.00782387	-0.00145993	-0.00808263	-0.0173941	-0.0101414	0.000753824	0	0	0.00158606	-0.00099426	-0.000196282
3.23389e-05	2010-08-23 16:50:06	-0.0155205	-0.0155528	-3.23389e-05	0.0197151	-0.0137711	0.000919074	-0.00708092	-0.00236446	-0.00673834	-0.0121077	0.0298131	0.0103845	0.00189943	-0.00779078	0.00750679	-0.00140498	-0.00794701	-0.0188873	-0.0101066	0.000749402	0	0	0.00277425	-0.00111534	3.23389e-05
0.000289416	2010-08-23 17:14:26	-0.0127041	-0.0129935	-0.000289416	0.0197151	-0.0127051	0.000887858	-0.0064994	-0.00243188	-0.00630231	-0.0120219	0.0304406	0.0104866	0.00181784	-0.00754688	0.00724124	-0.00135857	-0.00780811	-0.0200192	-0.0100811	0.00074467	0	0	0.0035795	-0.00113252	0.000289416
0.000459218	2010-08-23 17:50:06	-0.0098878	-0.010347	-0.000459218	0.0197151	-0.0116053	0.000830702	-0.0058826	-0.00265071	-0.00573199	-0.0118583	0.0312684	0.0106347	0.00175474	-0.00732593	0.00682361	-0.00129225	-0.00757627	-0.0215561	-0.0100426	0.000736494	0	0	0.0044437	-0.00103224	0.000459218
0.000149892	2010-08-23 18:20:06	-0.0091837	-0.00933359	-0.000149892	0.0197151	-0.0114461	0.000777948	-0.00554839	-0.00292916	-0.00532135	-0.0116946	0.03193	0.0107609	0.00169648	-0.00724057	0.0065442	-0.00123797	-0.00735124	-0.0227071	-0.0100094	0.000728909	0	0	0.00484405	-0.00084528	0.000149892
0.000196622	2010-08-23 18:50:06	-0.0084796	-0.00867622	-0.000196622	0.0197151	-0.0111683	0.000719162	-0.00548974	-0.00328648	-0.00501254	-0.0115182	0.032564	0.0108803	0.0016476	-0.00719283	0.00633629	-0.00119094	-0.00709542	-0.0236765	-0.00997776	0.000721463	0	0	0.00493235	-0.000583609	0.000196622
-0.000616386	2010-08-23 19:20:06	-0.0105919	-0.00997551	0.000616386	0.0197151	-0.012142	0.000657983	-0.00567702	-0.00366437	-0.00480735	-0.0113561	0.0331486	0.0109986	0.00153827	-0.00721218	0.00618248	-0.0011518	-0.00683433	-0.0245807	-0.00995096	0.000713518	0	0	0.00471715	-0.000270306	-0.000616386
-0.00102208	2010-08-23 19:50:06	-0.0134082	-0.0123861	0.00102208	0.0197151	-0.013434	0.000590676	-0.00611808	-0.00401961	-0.00472403	-0.0112069	0.0337017	0.01111	0.00148524	-0.00748958	0.00610387	-0.00112077	-0.00659068	-0.0254578	-0.00992983	0.000703673	0	0	0.00422683	6.81513e-05	-0.00102208
-0.000557348	2010-08-23 20:20:06	-0.0169286	-0.0163713	0.000557348	0.0197151	-0.0154813	0.000525188	-0.00684195	-0.00433719	-0.00477311	-0.0110623	0.0341769	0.0112067	0.00142173	-0.00796277	0.00609525	-0.001102	-0.00636182	-0.0262831	-0.00991039	0.000692484	0	0	0.0035077	0.000403584	-0.000557348
-0.00037924	2010-08-23 20:50:06	-0.021294	-0.0209148	0.00037924	0.0197151	-0.0175285	0.000465064	-0.0077894	-0.00459265	-0.00493673	-0.0109146	0.034668	0.0112977	0.00134056	-0.00864474	0.00619647	-0.00110394	-0.00615822	-0.0270411	-0.0098973	0.000680834	0	0	0.00262078	0.000707904	-0.00037924
-0.000318887	2010-08-23 21:20:06	-0.0265042	-0.0261853	0.000318887	0.0197151	-0.0203903	0.000415279	-0.00887041	-0.00474849	-0.00518009	-0.0107503	0.0351788	0.0113898	0.0013124	-0.00931703	0.0064537	-0.00112906	-0.00598752	-0.0276558	-0.009882	0.000668126	0	0	0.00163758	0.000954928	-0.000318887
-0.000383412	2010-08-23 21:50:06	-0.0310808	-0.0306974	0.000383412	0.0197151	-0.022656	0.000373921	-0.00993575	-0.00483102	-0.00547299	-0.0105891	0.0356501	0.0114763	0.0013124	-0.00993961	0.00688569	-0.00117281	-0.00587618	-0.0281873	-0.00986257	0.000655196	0	0	0.000635162	0.0011221	-0.000383412
-8.59534e-05	2010-08-23 22:20:06	-0.0343196	-0.0342336	8.59534e-05	0.0197151	-0.0243849	0.000347116	-0.0108289	-0.00484212	-0.00581577	-0.0104284	0.0360908	0.011557	0.00129058	-0.0102892	0.00743027	-0.00123248	-0.00581709	-0.0287134	-0.00983676	0.000641843	0	0	-0.00030931	0.00119203	-8.59534e-05
-0.00048033	2010-08-23 22:50:06	-0.0364319	-0.0359516	0.00048033	0.0197151	-0.0248218	0.000331225	-0.0114465	-0.00479128	-0.00617018	-0.0102823	0.0365296	0.0116275	0.0012801	-0.0104304	0.00797114	-0.00130784	-0.00582439	-0.0291777	-0.00981237	0.000628714	0	0	-0.00112394	0.00115374	-0.00048033
-0.000922282	2010-08-23 23:20:06	-0.0382625	-0.0373402	0.000922282	0.0197151	-0.0253586	0.00033295	-0.0118254	-0.00469522	-0.00651895	-0.0101719	0.0369417	0.011698	0.00130192	-0.010388	0.00841011	-0.00138451	-0.00589808	-0.0295807	-0.00978971	0.000614604	0	0	-0.00174718	0.0010036	-0.000922282
-0.000590279	2010-08-23 23:50:06	-0.0386146	-0.0380243	0.000590279	0.0197151	-0.025577	0.000346739	-0.0119137	-0.00455986	-0.0068688	-0.0100785	0.0373173	0.0117731	0.00140492	-0.0103152	0.00867212	-0.00145242	-0.00601926	-0.0299155	-0.00976626	0.000599371	0	0	-0.0021322	0.000745714	-0.000590279
-0.000594193	2010-08-24 00:20:06	-0.0381217	-0.0375275	0.000594193	0.0197151	-0.0248218	0.000382358	-0.0119137	-0.00442632	-0.00718002	-0.0100047	0.0376752	0.0118447	0.0015184	-0.0102573	0.00877456	-0.00150313	-0.00616461	-0.0301467	-0.00974509	0.000583703	0	0	-0.00225017	0.000391953	-0.000594193
-0.00066283	2010-08-24 00:50:06	-0.0381921	-0.0375293	0.00066283	0.0197151	-0.0248218	0.000430136	-0.0118237	-0.00426085	-0.00742347	-0.00994397	0.0379907	0.0119107	0.00166199	-0.0102646	0.00876072	-0.00153811	-0.0063307	-0.0302994	-0.00972648	0.00056537	0	0	-0.0020923	-3.86212e-05	-0.00066283
-0.000708335	2010-08-24 01:20:06	-0.037488	-0.0367797	0.000708335	0.0197151	-0.0244442	0.00049371	-0.0115844	-0.00408974	-0.00757948	-0.00991746	0.0382727	0.0119755	0.00177547	-0.0103075	0.00870443	-0.00155341	-0.00650906	-0.0303793	-0.00970543	0.000544616	0	0	-0.00167044	-0.000520786	-0.000708335
0.000114806	2010-08-24 01:50:06	-0.0348125	-0.0349273	-0.000114806	0.0197151	-0.0233706	0.000562835	-0.0112787	-0.00391871	-0.00767014	-0.00992759	0.0385202	0.0120347	0.00186603	-0.010305	0.00867772	-0.00155741	-0.00668224	-0.0303935	-0.00968034	0.000521361	0	0	-0.00101624	-0.00102465	0.000114806
0.000508711	2010-08-24 02:20:06	-0.0320665	-0.0325752	-0.000508711	0.0197151	-0.0222378	0.000630811	-0.010846	-0.0037797	-0.00766424	-0.00996585	0.038744	0.0120881	0.0018859	-0.0102525	0.00869649	-0.00155531	-0.00685909	-0.0303153	-0.00965766	0.000494282	0	0	-0.000178846	-0.00151755	0.000508711
0.000908861	2010-08-24 02:50:06	-0.0292502	-0.0301591	-0.000908861	0.0197151	-0.0210456	0.000681359	-0.0104212	-0.003699	-0.00757331	-0.0100327	0.0389471	0.0121336	0.00187127	-0.0102694	0.00868786	-0.00155127	-0.00705116	-0.0301892	-0.00964056	0.00046566	0	0	0.000778598	-0.00196616	0.000908861
0.00190777	2010-08-24 03:20:06	-0.0267859	-0.0286937	-0.00190777	0.0197151	-0.0208865	0.000711803	-0.00995173	-0.00366533	-0.00742302	-0.0101197	0.0391176	0.0121712	0.00184836	-0.0103726	0.00867772	-0.00154663	-0.00723774	-0.0299941	-0.00961877	0.000436017	0	0	0.00178343	-0.00233878	0.00190777
0.00247372	2010-08-24 03:50:06	-0.0233358	-0.0258095	-0.00247372	0.0197151	-0.019376	0.000727694	-0.00955712	-0.00372199	-0.00724179	-0.0102383	0.0392438	0.012203	0.00184531	-0.0104377	0.00869074	-0.00154695	-0.00739209	-0.0296874	-0.00959208	0.000405272	0	0	0.00275861	-0.00260755	0.00247372
0.00213125	2010-08-24 04:20:06	-0.0219981	-0.0241294	-0.00213125	0.0197151	-0.0189984	0.000730182	-0.00922176	-0.00384998	-0.00705037	-0.0103931	0.0393365	0.0122236	0.00184007	-0.0104733	0.00871895	-0.00155483	-0.00750411	-0.0293303	-0.00956861	0.000373609	0	0	0.00362812	-0.00275052	0.00213125
0.00218405	2010-08-24 04:50:06	-0.0198858	-0.0220698	-0.00218405	0.0197151	-0.0182432	0.000727213	-0.00885677	-0.00404191	-0.00687719	-0.0105831	0.0394114	0.0122349	0.00184836	-0.0104199	0.00874566	-0.00155772	-0.00758984	-0.0289529	-0.00953866	0.000339704	0	0	0.0043223	-0.00275329	0.00218405
0.00152659	2010-08-24 05:20:06	-0.019393	-0.0209196	-0.00152659	0.0197151	-0.0178063	0.000717542	-0.00870143	-0.00430526	-0.00676159	-0.0108182	0.0394587	0.0122361	0.00187761	-0.0105028	0.00881935	-0.0015603	-0.00763889	-0.0286119	-0.00951512	0.000305493	0	0	0.00478268	-0.00261026	0.00152659
0.00179922	2010-08-24 05:50:06	-0.0196042	-0.0214034	-0.00179922	0.0197151	-0.018343	0.000705478	-0.00873947	-0.00460609	-0.00669588	-0.0110664	0.0394853	0.0122327	0.00184007	-0.010635	0.00882579	-0.00156236	-0.00764707	-0.0283383	-0.0094876	0.000272645	0	0	0.00496599	-0.00232518	0.00179922
0.00211916	2010-08-24 06:20:06	-0.0211532	-0.0232724	-0.00211916	0.0197151	-0.0194759	0.000683743	-0.00906873	-0.00491066	-0.00667934	-0.0113196	0.0394773	0.0122248	0.00182654	-0.0109509	0.00883085	-0.00157084	-0.0076467	-0.0281251	-0.00945924	0.000240239	0	0	0.00484719	-0.0019111	0.00211916
0.00191314	2010-08-24 06:50:06	-0.0244624	-0.0263755	-0.00191314	0.0197151	-0.021364	0.000652243	-0.00966572	-0.00520577	-0.00673057	-0.0115692	0.0394665	0.0122111	0.00186713	-0.0112871	0.00892482	-0.00158423	-0.00764557	-0.0279747	-0.00942454	0.000207412	0	0	0.00442114	-0.00138967	0.00191314
0.00169443	2010-08-24 07:20:06	-0.0279124	-0.0296068	-0.00169443	0.0197151	-0.0230929	0.000624862	-0.010389	-0.0054614	-0.00686048	-0.0118036	0.0394389	0.0121964	0.00190357	-0.0115383	0.00906932	-0.00160171	-0.00766223	-0.0278423	-0.00938968	0.000173465	0	0	0.00370303	-0.000789747	0.00169443
0.00193347	2010-08-24 07:50:06	-0.0308696	-0.0328031	-0.00193347	0.0197151	-0.0246033	0.00059882	-0.0111794	-0.00570384	-0.00705538	-0.0120025	0.0393895	0.0121793	0.0018525	-0.0116714	0.00932216	-0.00162798	-0.00769628	-0.0276843	-0.00935647	0.000138419	0	0	0.0027274	-0.000145535	0.00193347
0.00131711	2010-08-24 08:20:06	-0.0348829	-0.0362	-0.00131711	0.0197151	-0.026273	0.000577566	-0.0119692	-0.00590298	-0.00728507	-0.0121807	0.0393304	0.0121611	0.00189419	-0.0117268	0.00955322	-0.00165611	-0.00776225	-0.0275037	-0.00932568	0.00010227	0	0	0.00154593	0.000505725	0.00131711
0.000651171	2010-08-24 08:50:06	-0.0391778	-0.039829	-0.000651171	0.0197151	-0.0280018	0.000553343	-0.0126919	-0.00602871	-0.00758744	-0.0123303	0.0392613	0.0121452	0.00185774	-0.0117046	0.00973949	-0.00168464	-0.00784421	-0.0273511	-0.00929242	6.55815e-05	0	0	0.000224159	0.00112626	0.000651171
0.00157526	2010-08-24 09:20:06	-0.0412901	-0.0428654	-0.00157526	0.0197151	-0.0291347	0.000533814	-0.013385	-0.00607739	-0.00791091	-0.0124906	0.0391815	0.0121281	0.00190772	-0.0116246	0.00986796	-0.00171625	-0.00791613	-0.0272215	-0.00926718	2.70326e-05	0	0	-0.00116268	0.00168032	0.00157526
2.44211e-05	2010-08-24 09:50:06	-0.0460779	-0.0461023	-2.44211e-05	0.0197151	-0.0304267	0.000524624	-0.0139802	-0.00603201	-0.00827864	-0.0126402	0.0391055	0.0121088	0.00194721	-0.0114668	0.00988809	-0.00173943	-0.00800399	-0.0271649	-0.00924772	-1.32394e-05	0	0	-0.00253439	0.00213659	2.44211e-05
-0.00113498	2010-08-24 10:20:06	-0.0497391	-0.0486041	0.00113498	0.0197151	-0.0310821	0.000531137	-0.0144721	-0.00590403	-0.00865727	-0.0127627	0.039005	0.0120917	0.00201901	-0.0112957	0.00984837	-0.00175041	-0.0080993	-0.0271594	-0.00923623	-5.47111e-05	0	0	-0.00381085	0.00247025	-0.00113498
-0.00208886	2010-08-24 10:50:06	-0.0534708	-0.0513819	0.00208886	0.0197151	-0.0321556	0.00055948	-0.0148739	-0.00569882	-0.00899379	-0.0128721	0.0388895	0.0120758	0.00208251	-0.0112059	0.00979125	-0.00175029	-0.00817686	-0.0271903	-0.00922813	-9.74659e-05	0	0	-0.00491695	0.00266458	-0.00208886
-0.00215906	2010-08-24 11:20:06	-0.0550902	-0.0529311	0.00215906	0.0197151	-0.0323741	0.000602469	-0.0150963	-0.00539408	-0.00926675	-0.0129388	0.0387594	0.0120622	0.0020919	-0.0110853	0.00964099	-0.00173745	-0.00823435	-0.0272483	-0.00921118	-0.000141101	0	0	-0.00578728	0.00271197	-0.00215906
-0.00133433	2010-08-24 11:50:06	-0.0545974	-0.0532631	0.00133433	0.0197151	-0.0320557	0.00065034	-0.0150734	-0.00502166	-0.00943751	-0.0129769	0.0386381	0.0120474	0.00209604	-0.0108755	0.00954718	-0.0017273	-0.00829075	-0.0273598	-0.00919743	-0.000185355	0	0	-0.00637008	0.00261423	-0.00133433
-0.000955871	2010-08-24 12:20:06	-0.0526963	-0.0517404	0.000955871	0.0197151	-0.0307045	0.000697637	-0.0147436	-0.00459857	-0.00951941	-0.0129939	0.0385099	0.0120349	0.0021242	-0.0104723	0.00944965	-0.00170951	-0.00832484	-0.0275401	-0.00918519	-0.000231731	0	0	-0.00663053	0.00238234	-0.000955871
-0.00208082	2010-08-24 12:50:06	-0.0512177	-0.0491369	0.00208082	0.0197151	-0.0288756	0.000744933	-0.0141466	-0.004153	-0.00950823	-0.0129793	0.0383867	0.0120258	0.00209299	-0.00992536	0.0092842	-0.00168296	-0.0083727	-0.0277694	-0.00917626	-0.000279731	0	0	-0.0065528	0.00203546	-0.00208082
-0.0013758	2010-08-24 13:20:06	-0.0476269	-0.0462511	0.0013758	0.0197151	-0.0271468	0.000789835	-0.0133635	-0.00370361	-0.00938431	-0.012934	0.0382654	0.012011	0.00205545	-0.00948889	0.0090834	-0.00165099	-0.00839945	-0.0280575	-0.00917381	-0.000326869	0	0	-0.0061411	0.00159951	-0.0013758
-0.00159502	2010-08-24 13:50:06	-0.0443881	-0.0427931	0.00159502	0.0197151	-0.0252587	0.000831099	-0.0124384	-0.00325622	-0.00914765	-0.0128359	0.0381303	0.0119928	0.00204826	-0.00906981	0.00870989	-0.0016032	-0.00838434	-0.0283767	-0.00916089	-0.000374528	0	0	-0.00541945	0.00110525	-0.00159502
-0.00179304	2010-08-24 14:20:06	-0.0401635	-0.0383705	0.00179304	0.0197151	-0.0226747	0.000865181	-0.0114323	-0.00283521	-0.00881158	-0.0127203	0.0379923	0.0119769	0.0019889	-0.00870903	0.00833146	-0.00155645	-0.00832033	-0.0287624	-0.00915198	-0.000421788	0	0	-0.00443029	0.00058614	-0.00179304
-0.00151262	2010-08-24 14:50:06	-0.0350941	-0.0335815	0.00151262	0.0197151	-0.020409	0.000893043	-0.0102987	-0.00244803	-0.00838243	-0.01257	0.037868	0.0119598	0.00202534	-0.00824793	0.0079596	-0.00150375	-0.0081917	-0.0291846	-0.00914232	-0.000468107	0	0	-0.0032319	7.61138e-05	-0.00151262
-0.00134958	2010-08-24 15:20:06	-0.0291798	-0.0278302	0.00134958	0.0197151	-0.0173881	0.00091621	-0.00909865	-0.00213427	-0.00788301	-0.0124058	0.0377448	0.0119405	0.00197013	-0.00772127	0.00758116	-0.00143953	-0.00804304	-0.0296548	-0.00912857	-0.000513544	0	0	-0.00189495	-0.000392671	-0.00134958
-0.000965418	2010-08-24 15:50:06	-0.0236879	-0.0227225	0.000965418	0.0197151	-0.0151224	0.000927794	-0.00793662	-0.00189382	-0.00732002	-0.0122188	0.0376383	0.0119257	0.00190052	-0.00718933	0.00725765	-0.00137003	-0.00787068	-0.0301939	-0.00912196	-0.000560003	0	0	-0.000498131	-0.000791829	-0.000965418
-0.0018547	2010-08-24 16:20:06	-0.019745	-0.0178903	0.0018547	0.0197151	-0.0130159	0.000921949	-0.00682657	-0.0017418	-0.0067117	-0.0119957	0.0375565	0.0119087	0.00182349	-0.00672492	0.00685607	-0.0012997	-0.00765973	-0.030751	-0.00911787	-0.000605322	0	0	0.00087662	-0.00109846	-0.0018547
-0.00188452	2010-08-24 16:50:06	-0.0155205	-0.013636	0.00188452	0.0197151	-0.0110685	0.000894851	-0.00590322	-0.00169693	-0.00608228	-0.0117445	0.0374983	0.0118871	0.00168295	-0.00637865	0.00640901	-0.00122886	-0.00742616	-0.0312857	-0.00911143	-0.00064982	0	0	0.00214922	-0.00129643	-0.00188452
-0.0018247	2010-08-24 17:20:06	-0.012	-0.0101753	0.0018247	0.0197151	-0.00977649	0.000850043	-0.00508382	-0.00176496	-0.00548165	-0.0114571	0.0374323	0.0118689	0.00166113	-0.00611533	0.00600893	-0.00116285	-0.00717184	-0.0317624	-0.0091113	-0.000693076	0	0	0.00324645	-0.00137724	-0.0018247
-0.000852329	2010-08-24 17:50:06	-0.0077755	-0.00692317	0.000852329	0.0197151	-0.00826601	0.000799777	-0.00444386	-0.00196079	-0.00493333	-0.0111558	0.0373524	0.0118473	0.00159348	-0.00590171	0.00564502	-0.00109664	-0.00688555	-0.0321523	-0.00911058	-0.000735853	0	0	0.00410657	-0.00134033	-0.000852329
-0.00112588	2010-08-24 18:20:06	-0.0063673	-0.00524142	0.00112588	0.0197151	-0.00782913	0.000742235	-0.00401239	-0.00225989	-0.0044584	-0.0108579	0.0372587	0.0118268	0.00149353	-0.00576333	0.00534466	-0.00103396	-0.00660263	-0.0324105	-0.00910736	-0.000777268	0	0	0.0046833	-0.00119292	-0.00112588
-0.00137825	2010-08-24 18:50:06	-0.0056632	-0.00428495	0.00137825	0.0197151	-0.00761069	0.000679236	-0.00378997	-0.00262476	-0.00407619	-0.0105833	0.0371877	0.0118063	0.00141759	-0.0057301	0.00513168	-0.000978213	-0.00630381	-0.0325974	-0.00910968	-0.000817862	0	0	0.00494879	-0.00094943	-0.00137825
-0.0021395	2010-08-24 19:20:06	-0.0070714	-0.0049319	0.0021395	0.0197151	-0.00814744	0.000606567	-0.00391076	-0.00302712	-0.00383444	-0.0103287	0.0371177	0.011787	0.00130411	-0.00586759	0.00497719	-0.000935027	-0.00599677	-0.0326858	-0.00911295	-0.000858014	0	0	0.00489548	-0.000630386	-0.0021395
-0.0017187	2010-08-24 19:50:06	-0.0091837	-0.007465	0.0017187	0.0197151	-0.0096579	0.000531315	-0.00435181	-0.0034313	-0.00372161	-0.0101022	0.0370349	0.0117631	0.00120002	-0.00620526	0.00487323	-0.000904639	-0.00569594	-0.0327772	-0.00911137	-0.000898908	0	0	0.00453663	-0.000261101	-0.0017187
-0.00192548	2010-08-24 20:20:06	-0.0134082	-0.0114827	0.00192548	0.0197151	-0.0118643	0.000459126	-0.00515059	-0.00379583	-0.00375103	-0.00988879	0.0369738	0.0117381	0.00116052	-0.00678889	0.00490077	-0.000891367	-0.00542818	-0.0328562	-0.00911054	-0.000939802	0	0	0.00390547	0.000129984	-0.00192548
-0.00209186	2010-08-24 20:50:06	-0.0188297	-0.0167378	0.00209186	0.0197151	-0.014726	0.00039412	-0.00620983	-0.00407575	-0.0038897	-0.00969046	0.0369146	0.0117131	0.00111469	-0.00753356	0.00506773	-0.000897352	-0.00519964	-0.0329176	-0.00910339	-0.000979875	0	0	0.00305298	0.000513091	-0.00209186
-0.00186375	2010-08-24 21:20:06	-0.0237583	-0.0218945	0.00186375	0.0197151	-0.0173694	0.000340697	-0.00736518	-0.00427671	-0.00411795	-0.00949807	0.0368485	0.0116915	0.00105009	-0.00824105	0.00539071	-0.000926636	-0.00501378	-0.0329192	-0.00908649	-0.00102011	0	0	0.00204453	0.000858979	-0.00186375
-0.00188069	2010-08-24 21:50:06	-0.0281236	-0.0262429	0.00188069	0.0197151	-0.0194759	0.000293975	-0.00848249	-0.00440627	-0.00443016	-0.0093052	0.0367766	0.0116767	0.00102303	-0.00880138	0.00591009	-0.000981435	-0.00488091	-0.0328427	-0.00906864	-0.00105942	0	0	0.000955422	0.00114078	-0.00188069
-0.001941	2010-08-24 22:20:06	-0.0317145	-0.0297735	0.001941	0.0197151	-0.0212048	0.000258074	-0.00942094	-0.00446814	-0.00478277	-0.00911941	0.0367075	0.0116642	0.00102827	-0.00910036	0.00648205	-0.00105093	-0.00482327	-0.0327119	-0.0090476	-0.00110001	0	0	-0.000134247	0.00133571	-0.001941
-0.00198212	2010-08-24 22:50:06	-0.0346013	-0.0326192	0.00198212	0.0197151	-0.0224968	0.000233088	-0.0101576	-0.00446042	-0.00517473	-0.00896126	0.0366523	0.0116573	0.00102303	-0.00927394	0.00702868	-0.00113061	-0.00484206	-0.0325391	-0.00903215	-0.00114149	0	0	-0.00114509	0.00142659	-0.00198212
-0.00180293	2010-08-24 23:20:06	-0.0364319	-0.034629	0.00180293	0.0197151	-0.0233113	0.000225624	-0.010641	-0.0043851	-0.00557795	-0.00883831	0.0365685	0.0116516	0.00109068	-0.00931442	0.00744669	-0.0012093	-0.00492465	-0.0323215	-0.00901993	-0.00118264	0	0	-0.00200395	0.00140296	-0.00180293
-0.00191564	2010-08-24 23:50:06	-0.037488	-0.0355724	0.00191564	0.0197151	-0.0233113	0.000238838	-0.010916	-0.00427976	-0.00598153	-0.00874092	0.0364896	0.0116437	0.0011843	-0.00928934	0.00769788	-0.00128129	-0.00506104	-0.0320583	-0.00901177	-0.00122352	0	0	-0.00264895	0.00126197	-0.00191564
-0.00205711	2010-08-25 00:20:06	-0.0382625	-0.0362054	0.00205711	0.0197151	-0.0233113	0.000271969	-0.0110345	-0.00414431	-0.00635668	-0.00865959	0.0363811	0.0116323	0.00131436	-0.00928934	0.00782635	-0.00133811	-0.00522155	-0.0316927	-0.00900931	-0.00126391	0	0	-0.00303388	0.00100867	-0.00205711
-0.00215389	2010-08-25 00:50:06	-0.0385441	-0.0363902	0.00215389	0.0197151	-0.0233113	0.000329416	-0.0110043	-0.00397502	-0.00666405	-0.00860898	0.0362717	0.0116198	0.00148196	-0.00928648	0.00784073	-0.00137162	-0.00540694	-0.0312403	-0.00899891	-0.00130546	0	0	-0.00313139	0.000655886	-0.00215389
-0.00170289	2010-08-25 01:20:06	-0.0375584	-0.0358555	0.00170289	0.0197151	-0.0229337	0.000400267	-0.0108696	-0.00377189	-0.00688399	-0.00859098	0.0361711	0.0116073	0.00157776	-0.00932454	0.00785881	-0.00139044	-0.00560682	-0.0307686	-0.00898595	-0.00134799	0	0	-0.00293491	0.000223619	-0.00170289
-0.00145638	2010-08-25 01:50:06	-0.0357278	-0.0342714	0.00145638	0.0197151	-0.0220193	0.000475519	-0.0106007	-0.0035633	-0.00701014	-0.00861269	0.0360458	0.011588	0.00165065	-0.00926184	0.00785155	-0.00139876	-0.00580852	-0.0302394	-0.00897139	-0.00139077	0	0	-0.00245911	-0.000262102	-0.00145638
-0.00141228	2010-08-25 02:20:06	-0.0336155	-0.0322032	0.00141228	0.0197151	-0.0208865	0.000541101	-0.0102128	-0.00338099	-0.0070383	-0.00865947	0.0359038	0.0115664	0.00166418	-0.00925414	0.00784867	-0.00140166	-0.00602247	-0.029691	-0.00895282	-0.00143281	0	0	-0.00173883	-0.000770757	-0.00141228
-0.001376	2010-08-25 02:50:06	-0.0313624	-0.0299864	0.001376	0.0197151	-0.0199128	0.000593948	-0.00975776	-0.00322124	-0.00698215	-0.00871926	0.0357303	0.0115448	0.00168709	-0.00928406	0.00784867	-0.001399	-0.00623607	-0.0290929	-0.00893022	-0.00147494	0	0	-0.000826594	-0.00126924	-0.001376
-0.00112527	2010-08-25 03:20:06	-0.0287573	-0.027632	0.00112527	0.0197151	-0.0189984	0.000635306	-0.00926589	-0.00310106	-0.00684241	-0.00880976	0.0355587	0.0115209	0.00168295	-0.00933422	0.00782772	-0.00139583	-0.00643563	-0.0284562	-0.00890351	-0.00151692	0	0	0.00021111	-0.00172404	-0.00112527
-0.00097975	2010-08-25 03:50:06	-0.0258002	-0.0248204	0.00097975	0.0197151	-0.0178656	0.000660293	-0.00875892	-0.00303919	-0.00665698	-0.00892083	0.0354039	0.011497	0.00165065	-0.0093472	0.00784292	-0.00139908	-0.00660147	-0.0277605	-0.00887833	-0.00155741	0	0	0.00129853	-0.00210343	-0.00097975
-0.00105708	2010-08-25 04:20:06	-0.0227022	-0.0216451	0.00105708	0.0197151	-0.0165736	0.000672545	-0.00822233	-0.00306392	-0.00644134	-0.00905955	0.035259	0.0114709	0.00168185	-0.00926184	0.0078458	-0.00140166	-0.00673206	-0.0270569	-0.00885482	-0.0015985	0	0	0.00235597	-0.00237977	-0.00105708
-0.00125093	2010-08-25 04:50:06	-0.020097	-0.0188461	0.00125093	0.0197151	-0.0153814	0.000673789	-0.00776066	-0.00319008	-0.00622006	-0.00922333	0.035114	0.0114391	0.00167356	-0.00923676	0.0078747	-0.00140078	-0.00681671	-0.0264036	-0.00883774	-0.00163912	0	0	0.00330537	-0.00253146	-0.00125093
-0.00152364	2010-08-25 05:20:06	-0.0189001	-0.0173765	0.00152364	0.0197151	-0.0152222	0.000671395	-0.00738841	-0.00338202	-0.00601773	-0.00941074	0.03498	0.0114027	0.00168295	-0.00922136	0.00786524	-0.00139753	-0.00685717	-0.0258285	-0.00881911	-0.00168007	0	0	0.00407572	-0.00254456	-0.00152364
-0.00131053	2010-08-25 05:50:06	-0.0176327	-0.0163222	0.00131053	0.0197151	-0.0148446	0.000662394	-0.00718835	-0.00363973	-0.00583964	-0.00962982	0.0348705	0.0113595	0.00165065	-0.00930869	0.00782772	-0.00139674	-0.00687279	-0.0253549	-0.00880531	-0.00172132	0	0	0.00460794	-0.00241402	-0.00131053
-0.00229615	2010-08-25 06:20:06	-0.0188297	-0.0165335	0.00229615	0.0197151	-0.015163	0.000642478	-0.00722639	-0.00394247	-0.00572404	-0.00985838	0.0347858	0.0113129	0.00165894	-0.00944663	0.00780895	-0.00139849	-0.00686798	-0.0249898	-0.00879312	-0.00176212	0	0	0.00485889	-0.00214416	-0.00229615
-0.0021585	2010-08-25 06:50:06	-0.0198858	-0.0177273	0.0021585	0.0197151	-0.0159182	0.000614617	-0.00745113	-0.00427723	-0.00568184	-0.0100803	0.0347049	0.0112629	0.00169124	-0.00964198	0.00781402	-0.00139904	-0.00686317	-0.0246899	-0.00878016	-0.00180271	0	0	0.00480428	-0.00174857	-0.0021585
-0.00196933	2010-08-25 07:20:06	-0.0222093	-0.02024	0.00196933	0.0197151	-0.0173694	0.000585511	-0.00796652	-0.00462874	-0.00571831	-0.0102787	0.0346191	0.0112072	0.00167771	-0.00988067	0.00790799	-0.0014049	-0.00685758	-0.0244295	-0.00876487	-0.00184428	0	0	0.00444026	-0.00124937	-0.00196933
-0.00206753	2010-08-25 07:50:06	-0.0258706	-0.0238031	0.00206753	0.0197151	-0.0194759	0.000556406	-0.00868255	-0.00494823	-0.00582435	-0.0104529	0.0345471	0.0111514	0.00167771	-0.0100712	0.00802427	-0.00141513	-0.00686866	-0.0242141	-0.00874304	-0.00188686	0	0	0.00378359	-0.000675787	-0.00206753
-0.00219583	2010-08-25 08:20:06	-0.0296022	-0.0274064	0.00219583	0.0197151	-0.021364	0.00052615	-0.00953273	-0.0052226	-0.00599396	-0.0106252	0.034485	0.011098	0.0016465	-0.0101893	0.00819835	-0.00143379	-0.00689204	-0.0239847	-0.00871641	-0.00192897	0	0	0.00287046	-6.22185e-05	-0.00219583
-0.00256318	2010-08-25 08:50:06	-0.0337563	-0.0311931	0.00256318	0.0197151	-0.023252	0.000490343	-0.0104119	-0.00544804	-0.00624644	-0.0107904	0.0344417	0.0110446	0.00165894	-0.0102718	0.00837531	-0.00145824	-0.00692128	-0.0237677	-0.00868802	-0.00197119	0	0	0.00175406	0.000554094	-0.00256318
-0.00262354	2010-08-25 09:20:06	-0.037488	-0.0348645	0.00262354	0.0197151	-0.0247625	0.000462388	-0.0112392	-0.00559824	-0.00656848	-0.0109445	0.0343963	0.0109922	0.00165894	-0.0103721	0.00850091	-0.00148058	-0.006968	-0.0236212	-0.00865808	-0.00201408	0	0	0.000501042	0.00113561	-0.00262354
-0.00296647	2010-08-25 09:48:36	-0.0416421	-0.0386756	0.00296647	0.0197151	-0.0263188	0.000443011	-0.0120334	-0.00566701	-0.00692244	-0.011082	0.0343704	0.0109404	0.0016805	-0.0105413	0.00861311	-0.0015029	-0.00702591	-0.0235406	-0.0086258	-0.00205468	0	0	-0.000746916	0.00162367	-0.00296647
-0.0025204	2010-08-25 10:20:06	-0.0456554	-0.043135	0.0025204	0.0197151	-0.0283795	0.000435488	-0.012826	-0.00562219	-0.00732888	-0.0112343	0.0343559	0.0108786	0.00174121	-0.0106861	0.00870813	-0.00152761	-0.00708887	-0.0235404	-0.00858613	-0.00209981	0	0	-0.00210756	0.00205796	-0.0025204
-0.00237218	2010-08-25 10:50:06	-0.0486126	-0.0462404	0.00237218	0.0197151	-0.0295123	0.000439032	-0.0134514	-0.00549794	-0.00772718	-0.0113563	0.0343243	0.0108194	0.00175779	-0.0106687	0.00880853	-0.00155091	-0.00714745	-0.0235481	-0.00854164	-0.00214305	0	0	-0.00330407	0.00234447	-0.00237218
-0.00271008	2010-08-25 11:20:06	-0.0508657	-0.0481556	0.00271008	0.0197151	-0.0298899	0.000457035	-0.0139276	-0.00530028	-0.00808793	-0.0114542	0.0343007	0.0107591	0.00181715	-0.0105664	0.00893276	-0.00157088	-0.00721714	-0.0236021	-0.00849627	-0.00218672	0	0	-0.00432911	0.00249117	-0.00271008
-0.00236203	2010-08-25 11:50:06	-0.0519218	-0.0495598	0.00236203	0.0197151	-0.0302675	0.000495142	-0.0141126	-0.00500301	-0.00839951	-0.0115164	0.03428	0.0107	0.00182959	-0.010346	0.00898467	-0.00158098	-0.00730055	-0.0237415	-0.00843811	-0.00223016	0	0	-0.00511989	0.00249194	-0.00236203
-0.00252082	2010-08-25 12:20:06	-0.0519218	-0.049401	0.00252082	0.0197151	-0.0295716	0.000544164	-0.014022	-0.0046344	-0.00861945	-0.0115726	0.0342662	0.0106409	0.00183068	-0.010113	0.00897453	-0.00158562	-0.00739178	-0.0239381	-0.00837335	-0.00227284	0	0	-0.0056279	0.00235024	-0.00252082
-0.00234534	2010-08-25 12:50:06	-0.0505841	-0.0482388	0.00234534	0.0197151	-0.0284388	0.000600556	-0.0136927	-0.00422823	-0.00875508	-0.0116032	0.0342524	0.0105795	0.00185774	-0.00978742	0.00888125	-0.00158494	-0.00747042	-0.0242045	-0.00830142	-0.00231533	0	0	-0.00582197	0.00207874	-0.00234534
-0.00225195	2010-08-25 13:20:06	-0.0481902	-0.0459382	0.00225195	0.0197151	-0.0268285	0.000652734	-0.0131181	-0.00380149	-0.0087794	-0.0115935	0.0342563	0.010517	0.00189419	-0.00932588	0.00868045	-0.00157179	-0.00754053	-0.0245245	-0.00822049	-0.00235801	0	0	-0.00569005	0.00169825	-0.00225195
-0.0019912	2010-08-25 13:50:06	-0.045233	-0.0432418	0.0019912	0.0197151	-0.0252587	0.00070185	-0.0124395	-0.00337093	-0.00868042	-0.0115472	0.0342603	0.0104533	0.00192015	-0.00890966	0.00847104	-0.00154877	-0.00758694	-0.0248692	-0.00814816	-0.00240014	0	0	-0.00524002	0.0012362	-0.0019912
-0.000790098	2010-08-25 14:20:06	-0.040938	-0.0401479	0.000790098	0.0197151	-0.0238075	0.000752209	-0.0115592	-0.00295174	-0.00847291	-0.0114763	0.0342632	0.0103953	0.00194416	-0.00845582	0.00814806	-0.00150498	-0.00759998	-0.0252549	-0.00806582	-0.0024422	0	0	-0.00449915	0.00072461	-0.000790098
-0.00157016	2010-08-25 14:50:06	-0.0367135	-0.0351433	0.00157016	0.0197151	-0.0207866	0.000798931	-0.010538	-0.00256647	-0.00816213	-0.0113924	0.034281	0.0103339	0.00189528	-0.00802222	0.00780004	-0.00145534	-0.00758673	-0.0256849	-0.00797517	-0.00248305	0	0	-0.00351242	0.000197853	-0.00157016
-0.00156278	2010-08-25 15:20:06	-0.0315737	-0.0300109	0.00156278	0.0197151	-0.0181433	0.000836651	-0.00941949	-0.00223952	-0.00775229	-0.0112929	0.0342948	0.0102668	0.0018859	-0.0074927	0.00745913	-0.00140355	-0.00751041	-0.0261605	-0.00788278	-0.00252234	0	0	-0.00233975	-0.000309668	-0.00156278
-0.00150966	2010-08-25 15:50:06	-0.0264338	-0.0249241	0.00150966	0.0197151	-0.0156592	0.000858574	-0.00821217	-0.00199343	-0.00726306	-0.0111814	0.0343086	0.0102144	0.00183702	-0.00700079	0.00704453	-0.00133897	-0.00741629	-0.0266524	-0.00780407	-0.00256242	0	0	-0.00105239	-0.00076579	-0.00150966
-0.000819088	2010-08-25 16:20:06	-0.0211532	-0.0203341	0.000819088	0.0197151	-0.0135526	0.000866038	-0.00710212	-0.00182067	-0.00674326	-0.0110457	0.0343185	0.0101746	0.00176827	-0.00662702	0.00664597	-0.0012701	-0.00728915	-0.0271809	-0.00771754	-0.00260231	0	0	0.000271517	-0.00114263	-0.000819088
-0.000984318	2010-08-25 16:50:06	-0.0169286	-0.0159443	0.000984318	0.0197151	-0.0115054	0.000856462	-0.00616425	-0.00174388	-0.00617428	-0.0108905	0.0343036	0.0101337	0.00171415	-0.00632563	0.00626095	-0.0012012	-0.00712089	-0.027676	-0.00761798	-0.00264178	0	0	0.00155175	-0.00141824	-0.000984318
-0.000435264	2010-08-25 17:20:06	-0.0134082	-0.0129729	0.000435264	0.0197151	-0.0104724	0.000830608	-0.00537446	-0.00176852	-0.00560807	-0.0107262	0.0342652	0.0100859	0.00158933	-0.00612258	0.00587101	-0.00113357	-0.00691288	-0.028114	-0.00755023	-0.00268022	0	0	0.00271097	-0.0015779	-0.000435264
-0.000946	2010-08-25 17:50:06	-0.0105919	-0.0096459	0.000946	0.0197151	-0.00902124	0.000788769	-0.00470431	-0.00188912	-0.00508049	-0.0105388	0.0342277	0.0100382	0.00154241	-0.00590655	0.00554107	-0.00107346	-0.00667822	-0.028459	-0.00749736	-0.00271541	0	0	0.00367961	-0.00161481	-0.000946
-0.000610717	2010-08-25 18:20:06	-0.0077755	-0.00716478	0.000610717	0.0197151	-0.00804757	0.00074578	-0.00425106	-0.00210744	-0.00460556	-0.0103383	0.0341932	0.00998588	0.00147062	-0.00579369	0.00534178	-0.00101886	-0.00641128	-0.0287194	-0.00744319	-0.00275066	0	0	0.00440028	-0.00153033	-0.000610717
-0.000881103	2010-08-25 18:50:06	-0.0070714	-0.0061903	0.000881103	0.0197151	-0.00798828	0.000690057	-0.0039755	-0.00240463	-0.00420967	-0.010141	0.0341725	0.00993244	0.00134885	-0.0057455	0.00512661	-0.000967793	-0.00613866	-0.0289364	-0.00738094	-0.00278525	0	0	0.00483143	-0.00133367	-0.000881103
-0.000890137	2010-08-25 19:20:06	-0.0070714	-0.00618126	0.000890137	0.0197151	-0.00820673	0.000625908	-0.00395489	-0.00275067	-0.00390578	-0.0099481	0.0341597	0.00987333	0.0012489	-0.00583525	0.00496637	-0.000929877	-0.00587616	-0.0291394	-0.00731295	-0.0028197	0	0	0.00495011	-0.00104113	-0.000890137
-0.00151781	2010-08-25 19:50:06	-0.0091837	-0.00766589	0.00151781	0.0197151	-0.00928028	0.000548931	-0.0042618	-0.00312856	-0.00373395	-0.00976633	0.0341745	0.00980739	0.0012105	-0.00603786	0.00492596	-0.000904916	-0.005601	-0.0293108	-0.00724812	-0.00285329	0	0	0.00475354	-0.000674959	-0.00151781
-0.00213269	2010-08-25 20:20:06	-0.0127041	-0.0105714	0.00213269	0.0197151	-0.0109499	0.000476073	-0.00485152	-0.00349699	-0.00368504	-0.00959709	0.0342021	0.00973916	0.00115114	-0.00639864	0.00488268	-0.000890178	-0.00535212	-0.0294456	-0.00718414	-0.00288397	0	0	0.00425934	-0.000261838	-0.00213269
-0.00230578	2010-08-25 20:50:06	-0.0169286	-0.0146228	0.00230578	0.0197151	-0.0132156	0.00041116	-0.00564247	-0.00382776	-0.00375943	-0.0094243	0.0342189	0.00966754	0.00107715	-0.00686986	0.00497309	-0.000890062	-0.00512885	-0.0295696	-0.00711769	-0.00291342	0	0	0.00350448	0.00016882	-0.00230578
-0.00235056	2010-08-25 21:20:06	-0.0208715	-0.0185209	0.00235056	0.0197151	-0.0151037	0.000355824	-0.00658934	-0.0041115	-0.00393324	-0.0092631	0.0342179	0.00959363	0.00110226	-0.00736176	0.00522086	-0.000906386	-0.0049385	-0.0296588	-0.0070473	-0.00294254	0	0	0.00254295	0.000586716	-0.00235056
-0.00189961	2010-08-25 21:50:06	-0.0249552	-0.0230556	0.00189961	0.0197151	-0.0173694	0.000312166	-0.00759544	-0.00432375	-0.00420503	-0.00911748	0.0342001	0.00951518	0.00102937	-0.00774807	0.00550836	-0.000937056	-0.00480418	-0.0296929	-0.00697684	-0.00297043	0	0	0.00144221	0.000962533	-0.00189961
-0.00192933	2010-08-25 22:20:06	-0.0292502	-0.0273209	0.00192933	0.0197151	-0.0194759	0.000274446	-0.00854173	-0.00444948	-0.00453306	-0.00898039	0.0341725	0.00943558	0.00101365	-0.00810687	0.00588323	-0.000985119	-0.00472103	-0.0296738	-0.00689832	-0.00299813	0	0	0.000278738	0.00126973	-0.00192933
-0.00141651	2010-08-25 22:50:06	-0.0324186	-0.0310021	0.00141651	0.0197151	-0.0211455	0.00024831	-0.0094282	-0.0044887	-0.00491903	-0.00886242	0.0341301	0.00935146	0.00105533	-0.00840298	0.00628112	-0.0010377	-0.00469532	-0.0295831	-0.00681341	-0.00302619	0	0	-0.000867085	0.0014862	-0.00141651
-0.00082868	2010-08-25 23:20:06	-0.0351645	-0.0343358	0.00082868	0.0197151	-0.0224968	0.000234813	-0.0101727	-0.00443777	-0.00533629	-0.00876101	0.03406	0.00926503	0.00105948	-0.00866389	0.00659956	-0.00109471	-0.00473304	-0.0294809	-0.00671794	-0.00305392	0	0	-0.00191643	0.00159561	-0.00082868
-0.00119921	2010-08-25 23:50:06	-0.0380513	-0.0368521	0.00119921	0.0197151	-0.0234705	0.000240082	-0.0107383	-0.00431352	-0.00574514	-0.00867519	0.033995	0.00917408	0.0011125	-0.00887993	0.00689417	-0.00115573	-0.00480564	-0.0292952	-0.00661352	-0.00308144	0	0	-0.00279738	0.00158852	-0.00119921
-0.00154484	2010-08-26 00:20:06	-0.0398819	-0.0383371	0.00154484	0.0197151	-0.0240666	0.000264211	-0.0110949	-0.00412158	-0.00612485	-0.0085953	0.0339408	0.00907744	0.00123951	-0.00897585	0.00714399	-0.00121025	-0.00492165	-0.0290171	-0.00649311	-0.00311002	0	0	-0.00344987	0.00146301	-0.00154484
-0.00192163	2010-08-26 00:50:06	-0.0404452	-0.0385236	0.00192163	0.0197151	-0.0239074	0.000305862	-0.0112206	-0.00389407	-0.00644242	-0.008518	0.0338954	0.00897624	0.00130192	-0.00892856	0.00735054	-0.00125672	-0.00507512	-0.0287143	-0.0063691	-0.00313737	0	0	-0.00382983	0.00122493	-0.00192163
-0.00222668	2010-08-26 01:20:06	-0.0399523	-0.0377256	0.00222668	0.0197151	-0.0233706	0.00036101	-0.0111004	-0.00365154	-0.00668131	-0.00847188	0.0338441	0.00887051	0.0013831	-0.00880074	0.00749777	-0.00129294	-0.00523712	-0.0283603	-0.00624198	-0.00316381	0	0	-0.00391226	0.000887662	-0.00222668
-0.00207449	2010-08-26 01:50:06	-0.0379105	-0.035836	0.00207449	0.0197151	-0.0222378	0.000421615	-0.0107343	-0.00340902	-0.00682257	-0.00844681	0.0337958	0.00875908	0.00145185	-0.00862278	0.00753885	-0.00131374	-0.00542992	-0.0279822	-0.00610846	-0.00318931	0	0	-0.00369288	0.000471423	-0.00207449
-0.00164053	2010-08-26 02:20:06	-0.0348829	-0.0332424	0.00164053	0.0197151	-0.0207273	0.00048289	-0.0102194	-0.00319105	-0.0068704	-0.00845695	0.0337544	0.00864311	0.00150073	-0.00845977	0.00750488	-0.0013259	-0.00563021	-0.0275987	-0.0059659	-0.00321142	0	0	-0.00318849	2.11073e-06	-0.00164053
-0.0013799	2010-08-26 02:50:06	-0.0318553	-0.0304754	0.0013799	0.0197151	-0.0194353	0.000541101	-0.00958558	-0.00300501	-0.00683884	-0.00849167	0.033713	0.00852485	0.0015507	-0.00828663	0.00740079	-0.00132665	-0.00580267	-0.0271712	-0.00582095	-0.00323049	0	0	-0.00243572	-0.000490244	-0.0013799
-0.000954087	2010-08-26 03:20:06	-0.0282645	-0.0273104	0.000954087	0.0197151	-0.0179248	0.000593948	-0.00890758	-0.00286982	-0.00672824	-0.00854648	0.0336528	0.00840546	0.00159653	-0.00817575	0.00724698	-0.00131583	-0.00596881	-0.0267001	-0.00567355	-0.00324839	0	0	-0.0014884	-0.000973353	-0.000954087
-0.00126512	2010-08-26 03:50:06	-0.0255185	-0.0242534	0.00126512	0.0197151	-0.0165142	0.000635881	-0.00829666	-0.00280413	-0.00654424	-0.00861833	0.0335552	0.00828266	0.00162773	-0.00815792	0.00711412	-0.00129836	-0.00610981	-0.0262267	-0.00551965	-0.00326537	0	0	-0.000413825	-0.00141475	-0.00126512
-0.00125067	2010-08-26 04:20:06	-0.0229838	-0.0217331	0.00125067	0.0197151	-0.0155999	0.000668144	-0.00773046	-0.00278547	-0.00631912	-0.00871285	0.0334191	0.00815191	0.00161944	-0.00822062	0.00699277	-0.00127625	-0.00620408	-0.0257356	-0.00536259	-0.0032807	0	0	0.000712037	-0.00178397	-0.00125067
-0.000765755	2010-08-26 04:50:06	-0.0200266	-0.0192608	0.000765755	0.0197151	-0.0146855	0.000685854	-0.00723917	-0.00282513	-0.00605958	-0.00883951	0.0332524	0.00801888	0.00157885	-0.00828574	0.00691991	-0.00125945	-0.00626643	-0.0252334	-0.00519904	-0.00329409	0	0	0.00180983	-0.00205463	-0.000765755
-0.00135355	2010-08-26 05:20:06	-0.0184776	-0.017124	0.00135355	0.0197151	-0.013871	0.000689012	-0.00689654	-0.00292109	-0.0057986	-0.00898368	0.0330798	0.00787563	0.00156009	-0.00841114	0.00692429	-0.00125022	-0.00629835	-0.0247924	-0.00503537	-0.00330556	0	0	0.00280233	-0.00220635	-0.00135355
-0.00175493	2010-08-26 05:50:06	-0.0176327	-0.0158778	0.00175493	0.0197151	-0.0137118	0.000675797	-0.00664393	-0.00305281	-0.00556149	-0.00913943	0.0329073	0.00772895	0.00152998	-0.00853125	0.006951	-0.00124178	-0.00631097	-0.0244096	-0.00485894	-0.00331731	0	0	0.00361977	-0.00222628	-0.00175493
-0.00235677	2010-08-26 06:20:06	-0.0176327	-0.0152759	0.00235677	0.0197151	-0.0136525	0.000648605	-0.00658527	-0.00323338	-0.00535845	-0.00929662	0.0326952	0.00757206	0.00148829	-0.00875695	0.00703415	-0.00124539	-0.00631806	-0.0240632	-0.00468395	-0.00332992	0	0	0.00420458	-0.00211017	-0.00235677
-0.00177195	2010-08-26 06:50:06	-0.0176327	-0.0158608	0.00177195	0.0197151	-0.0144077	0.000612892	-0.00672	-0.00344215	-0.00521371	-0.00943468	0.0324635	0.00740493	0.00146538	-0.00894021	0.00713454	-0.00125561	-0.00630249	-0.0237486	-0.00450334	-0.00334095	0	0	0.00451525	-0.00186283	-0.00177195
-0.00167532	2010-08-26 07:20:06	-0.0184072	-0.0167319	0.00167532	0.0197151	-0.015163	0.000572297	-0.00698162	-0.00366021	-0.00512797	-0.00954862	0.0322209	0.00722644	0.00145709	-0.00906076	0.00725877	-0.00127281	-0.00628878	-0.0234387	-0.00431951	-0.00335158	0	0	0.00452902	-0.00149799	-0.00167532
-0.00167196	2010-08-26 07:50:06	-0.019745	-0.018073	0.00167196	0.0197151	-0.0160774	0.000529788	-0.0073768	-0.00387262	-0.00510579	-0.00965358	0.031929	0.0070411	0.00148	-0.00908629	0.00742998	-0.00129547	-0.0062732	-0.0231643	-0.0041364	-0.00336195	0	0	0.00424328	-0.00103749	-0.00167196
-0.00164091	2010-08-26 08:20:06	-0.0214348	-0.0197939	0.00164091	0.0197151	-0.017051	0.000492162	-0.00779434	-0.0040643	-0.00516194	-0.00974647	0.0316075	0.00685121	0.00150182	-0.00900093	0.0075505	-0.0013152	-0.00626834	-0.0229574	-0.00394773	-0.0033702	0	0	0.00367558	-0.000509897	-0.00164091
-0.00193662	2010-08-26 08:50:06	-0.0238287	-0.0218921	0.00193662	0.0197151	-0.0179654	0.000459994	-0.00827169	-0.00420513	-0.00529712	-0.00980867	0.0312683	0.00665337	0.00149353	-0.00896089	0.00763857	-0.00133204	-0.00628464	-0.0227759	-0.00375499	-0.00337807	0	0	0.00286226	5.14201e-05	-0.00193662
-0.00224161	2010-08-26 09:20:06	-0.0269267	-0.0246851	0.00224161	0.0197151	-0.0192574	0.000433282	-0.00882338	-0.00427446	-0.00547272	-0.00985029	0.0309094	0.00644871	0.00154241	-0.00892811	0.00764281	-0.00134504	-0.00630725	-0.0226442	-0.00355578	-0.00338462	0	0	0.0018559	0.00061056	-0.00224161
-0.00183407	2010-08-26 09:50:06	-0.0298135	-0.0279794	0.00183407	0.0197151	-0.0207679	0.000412603	-0.00942704	-0.00425165	-0.00569221	-0.00986426	0.0305643	0.00623722	0.00156009	-0.00896331	0.00760309	-0.0013526	-0.00633281	-0.0225287	-0.00335413	-0.00339038	0	0	0.000721636	0.00113159	-0.00183407
-0.00173793	2010-08-26 10:20:06	-0.032841	-0.0311031	0.00173793	0.0197151	-0.0221785	0.000398531	-0.00999324	-0.00412358	-0.00593316	-0.00983451	0.030155	0.00601891	0.00160482	-0.00892856	0.00757638	-0.00135692	-0.00636655	-0.0224325	-0.00314358	-0.00339467	0	0	-0.000467143	0.00158105	-0.00173793
-0.00189311	2010-08-26 10:50:06	-0.0350941	-0.033201	0.00189311	0.0197151	-0.0227153	0.000400257	-0.0104845	-0.00393355	-0.00615024	-0.00976459	0.0297478	0.00579491	0.00164126	-0.00879107	0.00755474	-0.00135573	-0.00641141	-0.0224185	-0.00292897	-0.00339773	0	0	-0.0016337	0.0019303	-0.00189311
-0.00173535	2010-08-26 11:20:06	-0.0365023	-0.0347669	0.00173535	0.0197151	-0.0233113	0.000411077	-0.0107366	-0.0036381	-0.00633397	-0.00966204	0.0293524	0.00556749	0.00162773	-0.00846065	0.00755186	-0.00135078	-0.00645886	-0.022389	-0.00270631	-0.00339962	0	0	-0.0027029	0.0021575	-0.00173535
-0.00209297	2010-08-26 11:50:06	-0.0365023	-0.0344093	0.00209297	0.0197151	-0.0226154	0.000432237	-0.0106834	-0.00326759	-0.00645448	-0.00952734	0.0289797	0.0053412	0.00163297	-0.00796436	0.00748968	-0.00133996	-0.00650708	-0.0223997	-0.0024843	-0.0033996	0	0	-0.00360607	0.0022491	-0.00209297
-0.00150007	2010-08-26 12:20:06	-0.0348125	-0.0333124	0.00150007	0.0197151	-0.0214825	0.000457704	-0.0103916	-0.00285395	-0.0065016	-0.00939072	0.0285665	0.00511945	0.00160177	-0.00738557	0.00732491	-0.00132011	-0.00654237	-0.0224879	-0.0022583	-0.0033986	0	0	-0.00428526	0.00220074	-0.00150007
-0.00100147	2010-08-26 12:50:06	-0.0323482	-0.0313467	0.00100147	0.0197151	-0.0199721	0.000483747	-0.00980916	-0.00242712	-0.00649391	-0.0092123	0.0281554	0.00489091	0.00161006	-0.00672098	0.00702001	-0.00128861	-0.00655463	-0.0226382	-0.00202906	-0.0033964	0	0	-0.00469689	0.00201741	-0.00100147
-0.00198004	2010-08-26 13:20:06	-0.0305175	-0.0285375	0.00198004	0.0197151	-0.018084	0.000513427	-0.00907135	-0.00196073	-0.00636999	-0.00900528	0.0278469	0.00465667	0.00161006	-0.00608343	0.00661336	-0.00124261	-0.00652989	-0.0228395	-0.00181182	-0.00339293	0	0	-0.0048144	0.00171306	-0.00198004
-0.00125321	2010-08-26 13:50:06	-0.0267859	-0.0255327	0.00125321	0.0197151	-0.0162958	0.000547321	-0.00822785	-0.00148141	-0.00615265	-0.00878428	0.0275787	0.00442015	0.0016142	-0.00553698	0.00610124	-0.00117854	-0.00645543	-0.0230897	-0.00159708	-0.00338929	0	0	-0.00462982	0.00130944	-0.00125321
-0.00134407	2010-08-26 14:20:06	-0.0229838	-0.0216397	0.00134407	0.0197151	-0.0140488	0.000588585	-0.00719155	-0.00108885	-0.00584571	-0.00854913	0.0273016	0.00418136	0.00159653	-0.00495532	0.00555023	-0.00109941	-0.00633652	-0.0233833	-0.00136884	-0.00338595	0	0	-0.0041542	0.00083453	-0.00134407
-0.00109036	2010-08-26 14:50:06	-0.0176327	-0.0165423	0.00109036	0.0197151	-0.0111278	0.000623817	-0.00604346	-0.000801291	-0.00544607	-0.00825916	0.0270048	0.0039403	0.00154241	-0.00427622	0.00508304	-0.00101922	-0.0061549	-0.0237055	-0.00113881	-0.00338303	0	0	-0.00341683	0.000320466	-0.00109036
-0.00131344	2010-08-26 15:20:06	-0.0127041	-0.0113907	0.00131344	0.0197151	-0.00826601	0.000651197	-0.00489537	-0.000553212	-0.00491929	-0.00796038	0.0267011	0.00369242	0.00145818	-0.00365803	0.00455435	-0.000926739	-0.00593909	-0.0240966	-0.000906283	-0.00337986	0	0	-0.00246342	-0.000198668	-0.00131344
-0.00170131	2010-08-26 15:50:06	-0.0091837	-0.00748239	0.00170131	0.0197151	-0.00659639	0.000661056	-0.00368079	-0.000333419	-0.00434467	-0.00771335	0.0263974	0.00344227	0.0013458	-0.00325963	0.00401197	-0.000828754	-0.00570743	-0.0245135	-0.000660263	-0.0033753	0	0	-0.00135325	-0.000689199	-0.00170131
-0.00202427	2010-08-26 16:20:06	-0.0042551	-0.00223083	0.00202427	0.0197151	-0.00385321	0.000654543	-0.00245111	-0.000187034	-0.00379814	-0.00746117	0.0260937	0.00318075	0.00125109	-0.00277059	0.00352753	-0.000737071	-0.005429	-0.0249125	-0.000407571	-0.00337056	0	0	-0.000155454	-0.00112007	-0.00202427
-0.00151452	2010-08-26 16:50:06	0.0013776	0.00289212	0.00151452	0.0197151	-0.000713724	0.000628019	-0.00159657	-0.000160999	-0.00325723	-0.00717828	0.0257752	0.00291468	0.00110226	-0.00241	0.00308266	-0.000658424	-0.00510535	-0.0253046	-0.000165157	-0.00336575	0	0	0.00105522	-0.00146485	-0.00151452
-0.00113057	2010-08-26 17:20:06	0.0020817	0.00321227	0.00113057	0.0197151	-0.0016687	0.000586849	-0.00106841	-0.000192931	-0.00270685	-0.00686936	0.0254439	0.00264293	0.000994018	-0.00252349	0.00260739	-0.00057375	-0.00477161	-0.0256341	9.28461e-05	-0.00336123	0	0	0.00220308	-0.00170329	-0.00113057
-0.00216861	2010-08-26 17:50:06	0.0013776	0.00354621	0.00216861	0.0197151	-0.00232406	0.000537734	-0.000719102	-0.000240047	-0.00218382	-0.00654485	0.0251047	0.00236434	0.000968053	-0.00302023	0.0022502	-0.0004934	-0.00442354	-0.0258744	0.000392975	-0.00335705	0	0	0.00321616	-0.0018225	-0.00216861
-0.00172846	2010-08-26 18:20:06	0.004194	0.00592246	0.00172846	0.0197151	-0.00103206	0.000486987	-0.000585538	-0.000358746	-0.00170997	-0.00622292	0.0247309	0.00208122	0.000791069	-0.00323563	0.00223226	-0.000453942	-0.00401011	-0.0260744	0.000706467	-0.00335148	0	0	0.0040308	-0.00181755	-0.00172846
-0.000841996	2010-08-26 18:50:06	0.0077144	0.0085564	0.000841996	0.0197151	0.00031923	0.000420925	-0.000405515	-0.00058079	-0.00130917	-0.0059161	0.0243256	0.00178673	0.000643336	-0.00302577	0.00230088	-0.000441542	-0.00362573	-0.0262193	0.00101115	-0.00334668	0	0	0.00459563	-0.00169155	-0.000841996
-0.00101719	2010-08-26 19:20:06	0.0084185	0.00943569	0.00101719	0.0197151	0.000100788	0.00034768	-0.000145063	-0.000845961	-0.00101368	-0.00562631	0.0238789	0.00148881	0.000590076	-0.00282667	0.00246279	-0.000434568	-0.00333339	-0.0263225	0.00132128	-0.00334128	0	0	0.00487496	-0.00145527	-0.00101719
-0.00160263	2010-08-26 19:50:06	0.0077144	0.00931703	0.00160263	0.0197151	-0.000217545	0.000270515	-0.00017642	-0.00113361	-0.000838	-0.00534456	0.0233908	0.00118634	0.000573495	-0.00290872	0.0026396	-0.000422365	-0.00308197	-0.0263583	0.00163232	-0.00333449	0	0	0.00485108	-0.00112623	-0.00160263
-0.00108259	2010-08-26 20:20:06	0.0056022	0.00668479	0.00108259	0.0197151	-0.00172799	0.000203303	-0.000587861	-0.0013967	-0.000779619	-0.00507132	0.0228474	0.000873668	0.000371642	-0.00317357	0.00255427	-0.000422012	-0.002832	-0.0263159	0.00195618	-0.00332786	0	0	0.00452554	-0.000727474	-0.00108259
-0.00118224	2010-08-26 20:50:06	0.0020817	0.00326394	0.00118224	0.0197151	-0.00361608	0.000129295	-0.00118484	-0.00160521	-0.00081574	-0.00479359	0.0222913	0.000549619	0.000343254	-0.00354976	0.00244388	-0.000450066	-0.00261722	-0.0261681	0.00228026	-0.0033213	0	0	0.00391921	-0.000286026	-0.00118224
-0.000999741	2010-08-26 21:20:06	-0.0007346	0.000265141	0.000999741	0.0197151	-0.00512652	7.01325e-05	-0.00198305	-0.0017404	-0.000954053	-0.00452036	0.0217145	0.000215329	0.000599461	-0.00395102	0.0025336	-0.000468448	-0.0024473	-0.0259257	0.00260917	-0.00331507	0	0	0.00307103	0.00016885	-0.000999741
-0.000853194	2010-08-26 21:50:06	-0.0042551	-0.00340191	0.000853194	0.0197151	-0.00717377	4.62021e-05	-0.00279519	-0.00180974	-0.00119214	-0.00423956	0.021109	-0.000126928	0.000652721	-0.00424274	0.00277124	-0.000477401	-0.00231262	-0.0256082	0.00294833	-0.00330925	0	0	0.00203564	0.000607448	-0.000853194
-0.00143321	2010-08-26 22:20:06	-0.0077755	-0.00634229	0.00143321	0.0197151	-0.00852506	4.73522e-05	-0.00351005	-0.00179828	-0.00141065	-0.00396939	0.0204947	-0.000473747	0.000539241	-0.00442115	0.00306955	-0.000499117	-0.00224645	-0.0252318	0.00330067	-0.0033045	0	0	0.000879888	0.00100143	-0.00143321
-0.0012685	2010-08-26 22:50:06	-0.0098878	-0.0086193	0.0012685	0.0197151	-0.00949873	3.85391e-05	-0.00411314	-0.00170405	-0.0016077	-0.00370371	0.0198557	-0.000822834	0.000511086	-0.00441434	0.00337279	-0.000536917	-0.00225189	-0.0248251	0.00366023	-0.00329842	0	0	-0.000321458	0.0013255	-0.0012685
-0.000307445	2010-08-26 23:20:06	-0.0105919	-0.0102845	0.000307445	0.0197151	-0.0100948	1.48909e-05	-0.00449206	-0.00153659	-0.00181351	-0.00346166	0.0192099	-0.00117533	0.000504753	-0.00429665	0.00359878	-0.000577648	-0.00231713	-0.0243595	0.00402152	-0.00329267	0	0	-0.00149064	0.00155892	-0.000307445
-0.00101856	2010-08-26 23:50:06	-0.012	-0.0109814	0.00101856	0.0197151	-0.0100948	1.50113e-07	-0.00462504	-0.00130708	-0.00204427	-0.00323568	0.0185532	-0.00153465	0.000544245	-0.00406171	0.00369547	-0.000612158	-0.00238533	-0.0238166	0.00438129	-0.00328815	0	0	-0.00255205	0.00168673	-0.00101856
-0.000727315	2010-08-27 00:20:06	-0.0112959	-0.0105686	0.000727315	0.0197151	-0.00939886	1.14514e-05	-0.00457249	-0.00103818	-0.00224204	-0.00300407	0.0178688	-0.00189059	0.000616041	-0.0036952	0.0036845	-0.000633552	-0.00250202	-0.0232053	0.00473777	-0.00328339	0	0	-0.00343727	0.00170067	-0.000727315
-0.00181991	2010-08-27 00:50:06	-0.012	-0.0101801	0.00181991	0.0197151	-0.00896197	4.1613e-05	-0.00435559	-0.000737257	-0.00237766	-0.00278823	0.0171688	-0.00224198	0.000712942	-0.00334696	0.00357397	-0.000638026	-0.00265119	-0.0226103	0.00508533	-0.0032785	0	0	-0.00408974	0.00159966	-0.00181991
-0.00175327	2010-08-27 01:20:06	-0.0105919	-0.00883863	0.00175327	0.0197151	-0.00804757	8.64212e-05	-0.00396709	-0.000406314	-0.00243461	-0.00259086	0.0164558	-0.00259788	0.000760724	-0.00298045	0.00332181	-0.000621344	-0.00271731	-0.0219087	0.00544574	-0.00327354	0	0	-0.00446851	0.00138997	-0.00175327
-0.0017966	2010-08-27 01:40:06	-0.0091837	-0.0073871	0.0017966	0.0197151	-0.00725894	0.000119137	-0.00359423	-0.000176954	-0.00241196	-0.00247604	0.0159525	-0.00283141	0.000806921	-0.0027402	0.00315716	-0.000603787	-0.0027311	-0.0213648	0.00568213	-0.00326967	0	0	-0.00455706	0.00119606	-0.0017966
-0.00113681	2010-08-27 02:20:06	-0.0042551	-0.00311829	0.00113681	0.0197151	-0.00464903	0.000186471	-0.00272115	0.000244123	-0.00225947	-0.00224386	0.0149244	-0.00329383	0.000811794	-0.00212821	0.00277655	-0.000553192	-0.00273511	-0.0204394	0.0061379	-0.00326037	0	0	-0.00433493	0.000703893	-0.00113681
-0.000926187	2010-08-27 02:50:06	-0.0007346	0.000191587	0.000926187	0.0197151	-0.00282026	0.000230799	-0.00190117	0.000550427	-0.00203193	-0.00209327	0.014106	-0.00364747	0.000780589	-0.00169901	0.00241537	-0.000500771	-0.00275073	-0.0198227	0.00647891	-0.00325246	0	0	-0.00383754	0.000271719	-0.000926187
-0.000881799	2010-08-27 03:20:06	0.0027858	0.0036676	0.000881799	0.0197151	-0.00109134	0.000264305	-0.00102921	0.000821152	-0.001725	-0.00198286	0.0132738	-0.00400225	0.000739999	-0.0013677	0.00208898	-0.000442646	-0.00274933	-0.0191318	0.00680959	-0.0032446	0	0	-0.00309526	-0.000183326	-0.000881799
-0.00117005	2010-08-27 03:50:06	0.0063063	0.00747635	0.00117005	0.0197151	0.000796719	0.00028259	-0.000201975	0.00105787	-0.00136254	-0.00182339	0.0124238	-0.00435363	0.000704652	-0.00115452	0.00173657	-0.000382778	-0.0026964	-0.0183671	0.00713129	-0.00323821	0	0	-0.00216063	-0.000631018	-0.00117005
-0.000487992	2010-08-27 04:20:06	0.0105308	0.0110188	0.000487992	0.0197151	0.00230719	0.000286992	0.000617425	0.00123445	-0.000946715	-0.00162698	0.0115393	-0.00471406	0.0005724	-0.000946188	0.00139059	-0.000325882	-0.00259932	-0.0175752	0.00746247	-0.0032328	0	0	-0.00109877	-0.00104117	-0.000487992
-7.56122e-05	2010-08-27 04:50:06	0.0147553	0.0148309	7.56122e-05	0.0197151	0.0040361	0.000277321	0.00134014	0.00134899	-0.000504512	-0.00143411	0.0106272	-0.00508134	0.000565205	-0.000838168	0.00113585	-0.00027477	-0.00245475	-0.0168159	0.007785	-0.0032281	0	0	1.72794e-05	-0.00138564	-7.56122e-05
-0.000271353	2010-08-27 05:20:06	0.0175717	0.0178431	0.000271353	0.0197151	0.0049505	0.000261044	0.00204049	0.00142786	-5.24756e-05	-0.00126745	0.00969441	-0.00545657	0.000496463	-0.000652495	0.000942315	-0.000225996	-0.00227536	-0.016106	0.00810344	-0.00322354	0	0	0.00111157	-0.00164023	-0.000271353
-0.000211914	2010-08-27 05:50:06	0.0210921	0.021304	0.000211914	0.0197151	0.00667942	0.000236245	0.00263631	0.0014578	0.000390442	-0.00110624	0.00873399	-0.00583863	0.000385172	-0.000559437	0.000785626	-0.000183365	-0.0020718	-0.0154853	0.00842265	-0.00321799	0	0	0.00211053	-0.00178643	-0.000211914
-0.000858277	2010-08-27 06:20:06	0.0225003	0.0233586	0.000858277	0.0197151	0.00721619	0.000199382	0.00314996	0.00144453	0.00080001	-0.000945993	0.00774302	-0.00622638	0.000312282	-0.00049146	0.000660714	-0.000151707	-0.0018549	-0.0148817	0.00874576	-0.00321143	0	0	0.00294798	-0.00181278	-0.000858277
-0.000803875	2010-08-27 06:50:06	0.0246125	0.0254164	0.000803875	0.0197151	0.00824915	0.00015218	0.00351437	0.00137676	0.00116112	-0.000755041	0.00673429	-0.00662094	0.000262309	-0.000546453	0.000541555	-0.00012536	-0.00163536	-0.0143277	0.00907149	-0.00320476	0	0	0.00356957	-0.00171585	-0.000803875
0.000341638	2010-08-27 07:20:06	0.0260207	0.0256791	-0.000341638	0.0197151	0.00787155	9.81822e-05	0.00364009	0.00129216	0.00147234	-0.000527926	0.00568018	-0.0070246	0.000205139	-0.000566695	0.000475129	-0.000105906	-0.00141509	-0.0137675	0.00939871	-0.0031976	0	0	0.0039364	-0.00150059	0.000341638
-0.000385974	2010-08-27 07:50:06	0.0253166	0.0257026	0.000385974	0.0197151	0.00749393	4.66728e-05	0.00365461	0.0012151	0.00173054	-0.000283778	0.0046143	-0.00743396	0.000189418	-0.000549762	0.000450615	-9.75469e-05	-0.00120812	-0.0132197	0.00972764	-0.00318969	0	0	0.00402742	-0.00118019	-0.000385974
-0.000344832	2010-08-27 08:20:06	0.0253166	0.0256614	0.000344832	0.0197151	0.00727546	-4.931e-06	0.00355008	0.00116252	0.00192447	-1.24625e-05	0.00354345	-0.00784673	0.000139443	-0.000374658	0.000455	-8.88704e-05	-0.00103561	-0.0126819	0.0100565	-0.00318073	0	0	0.00384065	-0.000775277	-0.000344832
-0.00103543	2010-08-27 08:50:06	0.0246125	0.0256479	0.00103543	0.0197151	0.00727546	-5.40464e-05	0.00342319	0.0011325	0.0020499	0.000275885	0.00247066	-0.00826971	0.000125913	-0.00010649	0.000469378	-8.30459e-05	-0.000883181	-0.0121876	0.0103862	-0.00317264	0	0	0.00339303	-0.000312597	-0.00103543
-0.0008633	2010-08-27 09:20:06	0.0239085	0.0247718	0.0008633	0.0197151	0.0067387	-9.65549e-05	0.00325159	0.00114586	0.00212053	0.000584322	0.00142945	-0.00869044	9.58036e-05	0.000152003	0.000403633	-7.16741e-05	-0.000748548	-0.0116994	0.0107103	-0.00316463	0	0	0.00271901	0.000176793	-0.0008633
-0.000161452	2010-08-27 09:50:06	0.0232044	0.0233659	0.000161452	0.0197151	0.00598346	-0.000138394	0.00302017	0.00122872	0.00214655	0.000920408	0.000400005	-0.00911118	8.00848e-05	0.000420613	0.000238175	-5.80043e-05	-0.000632802	-0.0112538	0.0110359	-0.00315674	0	0	0.00186795	0.00065967	-0.000161452
-0.000618617	2010-08-27 10:20:06	0.0210921	0.0217107	0.000618617	0.0197151	0.00522824	-0.000171807	0.00275188	0.00136235	0.00216658	0.00127305	-0.000658974	-0.00953194	9.05658e-05	0.000653578	5.25868e-05	-3.851e-05	-0.000531956	-0.0108625	0.0113584	-0.00314956	0	0	0.000900624	0.00110298	-0.000618617
-0.00102845	2010-08-27 10:50:06	0.0196839	0.0207123	0.00102845	0.0197151	0.00500977	-0.00020522	0.00256633	0.00155237	0.00216237	0.00164176	-0.00172688	-0.00995039	0.000117623	0.00103415	-0.000179298	-1.22391e-05	-0.000427746	-0.0104876	0.0116833	-0.00314209	0	0	-0.000115035	0.00147619	-0.00102845
-0.00155733	2010-08-27 11:20:06	0.0189798	0.0205371	0.00155733	0.0197151	0.0053281	-0.000222355	0.00255966	0.0018139	0.00218097	0.00203008	-0.00280758	-0.0103677	0.000104094	0.00148271	-0.000404605	2.20733e-05	-0.000333524	-0.0100722	0.0119977	-0.00313419	0	0	-0.0011085	0.00175345	-0.00155733
-0.00144855	2010-08-27 11:50:06	0.0196839	0.0211325	0.00144855	0.0197151	0.00608335	-0.000227906	0.00274694	0.00215439	0.00220976	0.00241984	-0.00392279	-0.0107805	9.58036e-05	0.0020967	-0.000639367	6.51833e-05	-0.000235678	-0.00973346	0.0123064	-0.0031254	0	0	-0.00201136	0.00191549	-0.00144855
-0.00172319	2010-08-27 12:20:06	0.020388	0.0221112	0.00172319	0.0197151	0.00699775	-0.000220055	0.00316506	0.00256438	0.00227225	0.00281362	-0.00505475	-0.0111831	3.23003e-05	0.00278153	-0.000979591	0.000118078	-0.000128157	-0.00946848	0.0126119	-0.00311575	0	0	-0.00276175	0.0019509	-0.00172319
-0.00160946	2010-08-27 12:50:06	0.0225003	0.0241098	0.00160946	0.0197151	0.00872664	-0.000213353	0.00367929	0.00301376	0.00238812	0.00322911	-0.00616205	-0.0115823	-4.05904e-05	0.00339113	-0.00139419	0.000177433	1.92583e-06	-0.00917788	0.012915	-0.00310603	0	0	-0.00330833	0.001857	-0.00160946
-0.00157675	2010-08-27 13:20:06	0.0239085	0.0254853	0.00157675	0.0197151	0.00970033	-0.000207321	0.00424608	0.00351217	0.00258652	0.0036777	-0.00737013	-0.0119723	-5.93605e-05	0.00391824	-0.00191425	0.000248436	0.00016062	-0.00890728	0.0132194	-0.0030951	0	0	-0.00361344	0.00163993	-0.00157675
-0.00129946	2010-08-27 13:50:06	0.0260207	0.0273202	0.00129946	0.0197151	0.0109923	-0.000197075	0.00495485	0.00406117	0.00287342	0.00415394	-0.00870529	-0.0123578	-0.000116528	0.00438417	-0.00244787	0.000328036	0.000347776	-0.00875841	0.0135185	-0.00308479	0	0	-0.00365546	0.00131416	-0.00129946
-0.00138954	2010-08-27 14:20:06	0.0295412	0.0309307	0.00138954	0.0197151	0.0131987	-0.000179554	0.00585758	0.00462709	0.0032534	0.0046477	-0.0100788	-0.012741	-0.000157118	0.00508065	-0.00293464	0.000408588	0.000588018	-0.00856598	0.0138151	-0.0030754	0	0	-0.00343	0.000901405	-0.00138954
-0.00148081	2010-08-27 14:50:06	0.0351739	0.0366547	0.00148081	0.0197151	0.0165973	-0.000160693	0.00702135	0.00517409	0.0037226	0.00517569	-0.0114524	-0.013122	-0.000237204	0.00595027	-0.00339101	0.000494052	0.000850872	-0.00819571	0.0140996	-0.00306607	0	0	-0.00295009	0.000429038	-0.00148081
-0.000528351	2010-08-27 15:20:06	0.0422147	0.0427431	0.000528351	0.0197151	0.0198366	-0.00015026	0.00840085	0.00568535	0.004294	0.00571767	-0.0128437	-0.0134882	-0.000355922	0.0069288	-0.00388793	0.000587956	0.00114379	-0.0078384	0.014372	-0.00305751	0	0	-0.00224527	-7.19053e-05	-0.000528351
-0.00211512	2010-08-27 15:50:06	0.0464393	0.0485544	0.00211512	0.0197151	0.0228575	-0.000154379	0.00984685	0.00614958	0.00493146	0.0062979	-0.0142567	-0.0138555	-0.000471357	0.00772935	-0.00449688	0.000693233	0.0014663	-0.00755396	0.0146321	-0.0030477	0	0	-0.00135967	-0.000568888	-0.00211512
-0.00100537	2010-08-27 16:20:06	0.0527761	0.0537815	0.00100537	0.0197151	0.0254416	-0.000170657	0.0112699	0.00655359	0.00563249	0.00689162	-0.015717	-0.0142443	-0.000606656	0.00840935	-0.00521623	0.000801638	0.00183445	-0.00728509	0.0148874	-0.00303637	0	0	-0.000349188	-0.0010301	-0.00100537
-0.0017303	2010-08-27 16:50:06	0.0577047	0.059435	0.0017303	0.0197151	0.0285218	-0.000200913	0.0125739	0.0068749	0.00637358	0.00751348	-0.0171882	-0.0146332	-0.000690026	0.008991	-0.00596365	0.000907942	0.00224006	-0.00700314	0.0151306	-0.00302354	0	0	0.000721951	-0.0014266	-0.0017303
-0.00115823	2010-08-27 17:20:06	0.0633374	0.0644956	0.00115823	0.0197151	0.0307282	-0.000235475	0.0138405	0.00713218	0.00714032	0.00814337	-0.0186732	-0.0150187	-0.000770109	0.00965801	-0.00662656	0.00102075	0.00268609	-0.00665233	0.0153673	-0.00301081	0	0	0.00178524	-0.00173411	-0.00115823
-0.00177221	2010-08-27 17:50:06	0.068266	0.0700382	0.00177221	0.0197151	0.0334307	-0.000272432	0.0150623	0.00726165	0.00789795	0.00878933	-0.0202183	-0.0154008	-0.000850195	0.0103004	-0.00720277	0.00113612	0.00315332	-0.00620086	0.0155966	-0.00299738	0	0	0.00277211	-0.00193455	-0.00177221
-0.00149141	2010-08-27 18:10:46	0.0717864	0.0732778	0.00149141	0.0197151	0.0349915	-0.000298757	0.0157926	0.00728808	0.00841135	0.00924385	-0.021309	-0.0156609	-0.000980554	0.0106763	-0.00758259	0.00121758	0.00348427	-0.00583967	0.015747	-0.00298768	0	0	0.00337367	-0.00200435	-0.00149141
-0.00209654	2010-08-27 18:50:06	0.076011	0.0781075	0.00209654	0.0197151	0.0372069	-0.000370956	0.0170057	0.00724812	0.00935983	0.0101118	-0.0234368	-0.016157	-0.00121965	0.0111689	-0.00828027	0.00135915	0.00413741	-0.00508387	0.0160229	-0.00296908	0	0	0.00426756	-0.00197824	-0.00209654
-0.00212946	2010-08-27 19:20:06	0.0781232	0.0802527	0.00212946	0.0197151	0.0380214	-0.000451477	0.0176233	0.00716724	0.0100125	0.0107401	-0.0250766	-0.0165379	-0.001382	0.0114076	-0.00876403	0.00144996	0.00464319	-0.00443543	0.01622	-0.00295345	0	0	0.0046758	-0.00182265	-0.00212946
-0.00275035	2010-08-27 19:50:06	0.0788273	0.0815777	0.00275035	0.0197151	0.038399	-0.000543007	0.0180173	0.00707319	0.010538	0.0113548	-0.0266976	-0.0169211	-0.0014872	0.0116358	-0.00916479	0.00152659	0.00515203	-0.00373823	0.0164024	-0.00293622	0	0	0.0048134	-0.00156182	-0.00275035
-0.00273884	2010-08-27 20:20:06	0.0795314	0.0822702	0.00273884	0.0197151	0.0387767	-0.000629748	0.0180827	0.00695847	0.0109497	0.0119812	-0.0282939	-0.0173089	-0.00159434	0.0117625	-0.00947665	0.00159973	0.00562562	-0.00298287	0.0165719	-0.0029208	0	0	0.00466744	-0.00121354	-0.00273884
-0.00306486	2010-08-27 20:50:06	0.0774191	0.080484	0.00306486	0.0197151	0.0373255	-0.00071467	0.017873	0.0068514	0.0112775	0.0126191	-0.0298972	-0.017691	-0.00169843	0.0116824	-0.00967594	0.00165984	0.00607687	-0.00218967	0.0167348	-0.00290665	0	0	0.00424264	-0.000800557	-0.00306486
-0.00311992	2010-08-27 21:20:06	0.0753069	0.0784268	0.00311992	0.0197151	0.0360335	-0.000792316	0.0175449	0.00678007	0.0115311	0.0132585	-0.0315222	-0.0180583	-0.00184312	0.0114992	-0.00984125	0.00170817	0.00652527	-0.00133041	0.0168961	-0.00288952	0	0	0.00356122	-0.000349041	-0.00311992
-0.00264147	2010-08-27 21:50:06	0.0746028	0.0772443	0.00264147	0.0197151	0.0355966	-0.000871206	0.0171346	0.00675386	0.0117012	0.0138863	-0.0331077	-0.0184211	-0.00195136	0.0115031	-0.00987439	0.0017304	0.00695545	-0.000468128	0.0170613	-0.00287444	0	0	0.00266166	0.000113058	-0.00264147
-0.00247772	2010-08-27 22:20:06	0.0738987	0.0763764	0.00247772	0.0197151	0.0352189	-0.000941576	0.0168524	0.00677651	0.0118069	0.0144829	-0.0346577	-0.0187736	-0.00199719	0.0117207	-0.00979564	0.00173642	0.00733239	0.000411994	0.0171987	-0.00286495	0	0	0.00159643	0.000557737	-0.00247772
-0.00257345	2010-08-27 22:50:06	0.0731946	0.075768	0.00257345	0.0197151	0.0352189	-0.00100716	0.0166965	0.00681226	0.0118246	0.0150589	-0.0362087	-0.0191148	-0.00203778	0.0120669	-0.00977906	0.00174724	0.00762659	0.00130996	0.0173075	-0.00285626	0	0	0.000428745	0.000958593	-0.00257345
-0.00278036	2010-08-27 23:20:06	0.0717864	0.0745668	0.00278036	0.0197151	0.0348413	-0.00105704	0.0165768	0.00688011	0.0117824	0.0156215	-0.0377084	-0.0194457	-0.00210762	0.0123432	-0.00980153	0.00175793	0.00785581	0.00223181	0.0174057	-0.00284557	0	0	-0.000771417	0.00129235	-0.00278036
-0.00358733	2010-08-27 23:40:06	0.0703783	0.0739656	0.00358733	0.0197151	0.0348413	-0.00108017	0.0164801	0.0069629	0.011748	0.0160005	-0.0386995	-0.0196633	-0.00209605	0.0124603	-0.00990368	0.00176787	0.00799932	0.00289192	0.0174652	-0.00283846	0	0	-0.00155389	0.00146806	-0.00358733
-0.00298689	2010-08-28 00:20:06	0.0689701	0.071957	0.00298689	0.0197151	0.0340861	-0.00110701	0.0163315	0.0071773	0.0116837	0.0167319	-0.0406941	-0.020086	-0.00214406	0.0126592	-0.0102408	0.00178793	0.00827378	0.00432416	0.0175752	-0.00282318	0	0	-0.0029823	0.00168864	-0.00298689
-0.00376486	2010-08-28 00:50:06	0.068266	0.0720309	0.00376486	0.0197151	0.0344044	-0.0011072	0.0164293	0.00737861	0.0116346	0.0172552	-0.0421593	-0.020384	-0.00205655	0.0129192	-0.0104335	0.00180952	0.00845292	0.00545997	0.017653	-0.00281105	0	0	-0.00386006	0.00173067	-0.00376486
-0.00333022	2010-08-28 01:20:06	0.0703783	0.0737085	0.00333022	0.0197151	0.0359149	-0.00108977	0.0166384	0.00759666	0.0116086	0.0177408	-0.0436196	-0.0206717	-0.0020201	0.0132982	-0.0105822	0.00184067	0.00860912	0.00665458	0.0177204	-0.00279798	0	0	-0.00451307	0.00166568	-0.00333022
-0.00257901	2010-08-28 01:50:06	0.0717864	0.0743654	0.00257901	0.0197151	0.0363518	-0.00106009	0.0169592	0.00781854	0.0116601	0.018166	-0.0450868	-0.020948	-0.00210957	0.0135847	-0.0107817	0.00188286	0.00872301	0.00790033	0.0177772	-0.00278309	0	0	-0.00490389	0.00149969	-0.00257901
-0.00228765	2010-08-28 02:20:06	0.0731946	0.0754823	0.00228765	0.0197151	0.0368886	-0.0010351	0.0174668	0.0080536	0.0117567	0.0185683	-0.0465708	-0.0212164	-0.00215955	0.0137679	-0.0110207	0.00192526	0.00882235	0.00922273	0.0178315	-0.00276698	0	0	-0.00501204	0.001245	-0.00228765
-0.00300266	2010-08-28 02:50:06	0.0753069	0.0783096	0.00300266	0.0197151	0.0389358	-0.00102285	0.0179134	0.00829422	0.0119165	0.0189444	-0.048041	-0.021478	-0.00220952	0.0138735	-0.011246	0.00196005	0.00894876	0.0105979	0.0178731	-0.0027498	0	0	-0.00483536	0.000919399	-0.00300266
-0.00245508	2010-08-28 03:20:06	0.0774191	0.0798742	0.00245508	0.0197151	0.0395319	-0.00101682	0.0183762	0.00853865	0.0121216	0.0192728	-0.0495368	-0.021735	-0.00226778	0.0139309	-0.0114801	0.00199293	0.00907263	0.0120281	0.0179071	-0.00273223	0	0	-0.00439007	0.000545166	-0.00245508
-0.00273266	2010-08-28 03:50:06	0.0795314	0.0822641	0.00273266	0.0197151	0.040387	-0.00101078	0.0190324	0.00878673	0.0123474	0.0195756	-0.0510415	-0.0219886	-0.00225425	0.0140139	-0.0116684	0.00202721	0.00918874	0.0134823	0.0179467	-0.00271352	0	0	-0.00370957	0.000147689	-0.00273266
-0.00102821	2010-08-28 04:20:06	0.0851641	0.0861923	0.00102821	0.0197151	0.0425528	-0.00099987	0.0196132	0.00898596	0.0126112	0.0198613	-0.0525679	-0.0222354	-0.00228655	0.0140814	-0.0116936	0.00205442	0.0093077	0.0149977	0.0179768	-0.00269388	0	0	-0.00284206	-0.000246082	-0.00102821
-0.00184571	2010-08-28 04:50:06	0.0872764	0.0891221	0.00184571	0.0197151	0.0436857	-0.0009925	0.0201648	0.00914752	0.0129332	0.0201204	-0.054118	-0.0224765	-0.00238846	0.0141947	-0.011784	0.00208263	0.00945641	0.0165077	0.0180036	-0.00267379	0	0	-0.00184718	-0.000609345	-0.00184571
-0.00077493	2010-08-28 05:20:06	0.0907968	0.0915717	0.00077493	0.0197151	0.0442224	-0.000999588	0.020806	0.00929417	0.0132914	0.0203589	-0.0556601	-0.0227096	-0.00247183	0.0141947	-0.0118842	0.00209935	0.00960284	0.0180404	0.018032	-0.00265119	0	0	-0.000791802	-0.000917196	-0.00077493
0.000436883	2010-08-28 05:50:06	0.0957254	0.0952885	-0.000436883	0.0197151	0.045892	-0.00102142	0.0213945	0.0094219	0.0136557	0.0205915	-0.0572072	-0.0229416	-0.00245415	0.014257	-0.0118972	0.00210981	0.00976158	0.0194793	0.0180531	-0.00262771	0	0	0.000254586	-0.0011483	0.000436883
-0.000832132	2010-08-28 06:20:06	0.0978377	0.0986698	0.000832132	0.0197151	0.0474618	-0.00104507	0.0219384	0.00948377	0.0139957	0.0208094	-0.0587661	-0.0231735	-0.00248731	0.0144349	-0.0119645	0.00212206	0.00989772	0.0208477	0.0180646	-0.00260305	0	0	0.00122466	-0.0012864	-0.000832132
-0.00050243	2010-08-28 06:43:06	0.09995	0.100452	0.00050243	0.0197151	0.0480408	-0.00106489	0.0223451	0.00949496	0.01424	0.0209775	-0.0599569	-0.0233497	-0.00254362	0.014523	-0.012022	0.00212764	0.00998705	0.021904	0.0180614	-0.00258269	0	0	0.00187853	-0.00132281	-0.00050243
0.000583714	2010-08-28 07:20:06	0.10347	0.102887	-0.000583714	0.0197151	0.0485946	-0.00110136	0.0228388	0.00948733	0.0146353	0.0212923	-0.0618326	-0.0236296	-0.00248121	0.0146336	-0.0120995	0.00214448	0.0101136	0.0236221	0.0180487	-0.00254833	0	0	0.00270416	-0.00125072	0.000583714
0.000797467	2010-08-28 07:50:06	0.104879	0.104081	-0.000797467	0.0197151	0.0488724	-0.00113344	0.0230098	0.0094403	0.0149174	0.021565	-0.0633224	-0.0238513	-0.00254253	0.0146433	-0.0121847	0.00216097	0.0102218	0.0250152	0.0180238	-0.00251869	0	0	0.00312784	-0.00107855	0.000797467
0.000743967	2010-08-28 08:20:06	0.105583	0.104839	-0.000743967	0.0197151	0.0488131	-0.00117049	0.0231663	0.00938389	0.0151598	0.0218383	-0.0648242	-0.0240685	-0.00257178	0.0148034	-0.0122931	0.00216968	0.010339	0.0263781	0.0179955	-0.00248768	0	0	0.00330911	-0.000816759	0.000743967
-0.0013155	2010-08-28 08:50:06	0.104879	0.106194	0.0013155	0.0197151	0.0495683	-0.00120802	0.0232775	0.00930676	0.0153677	0.0221049	-0.0662963	-0.0242823	-0.00254886	0.0149915	-0.0123573	0.00218074	0.0104288	0.027683	0.0179575	-0.00245678	0	0	0.00324538	-0.000483686	-0.0013155
-0.00201851	2010-08-28 09:20:06	0.104175	0.106193	0.00201851	0.0197151	0.0494684	-0.00124689	0.0232401	0.00925052	0.0155033	0.022359	-0.0677664	-0.0244927	-0.00254253	0.0151946	-0.012418	0.00219972	0.0104904	0.0289081	0.0179075	-0.00242529	0	0	0.00295109	-0.000103018	-0.00201851
-9.53366e-05	2010-08-28 09:50:06	0.104879	0.104974	9.53366e-05	0.0197151	0.0484947	-0.00127839	0.0232026	0.00925061	0.0155936	0.0226152	-0.069208	-0.024703	-0.00258836	0.0153778	-0.0125596	0.00222179	0.0105501	0.0300819	0.0178476	-0.00239383	0	0	0.00245628	0.000297792	-9.53366e-05
-0.00103845	2010-08-28 10:20:06	0.10347	0.104509	0.00103845	0.0197151	0.0484947	-0.00131477	0.0229784	0.00928827	0.0156628	0.0228754	-0.0706042	-0.0249111	-0.00263309	0.0155756	-0.0126903	0.00224005	0.0106291	0.0312929	0.0177772	-0.00236112	0	0	0.00180426	0.000689448	-0.00103845
-0.000739153	2010-08-28 10:50:06	0.102062	0.102801	0.000739153	0.0197151	0.0474618	-0.00135297	0.0226654	0.00936168	0.0156843	0.0231749	-0.0719658	-0.025109	-0.00261127	0.0157738	-0.0128615	0.00225986	0.0106966	0.0324452	0.0177004	-0.00232822	0	0	0.00104834	0.0010429	-0.000739153
-0.00147659	2010-08-28 11:20:06	0.09995	0.101427	0.00147659	0.0197151	0.0467065	-0.00138342	0.022457	0.00947465	0.0157036	0.0234807	-0.0732683	-0.0253001	-0.00263724	0.0160096	-0.0130442	0.00228839	0.0107796	0.0335284	0.0176313	-0.00229443	0	0	0.00024799	0.00133143	-0.00147659
-0.00316733	2010-08-28 11:50:06	0.0978377	0.101005	0.00316733	0.0197151	0.0467658	-0.00140113	0.0223161	0.00965721	0.0157187	0.023779	-0.0745343	-0.0254855	-0.00263309	0.01626	-0.0131886	0.00231624	0.0108756	0.0345398	0.0175673	-0.0022607	0	0	-0.00053528	0.00153264	-0.00316733
-0.00225002	2010-08-28 12:20:06	0.0992459	0.101496	0.00225002	0.0197151	0.0474025	-0.00140783	0.0224285	0.00988846	0.0157528	0.0240754	-0.0757421	-0.0256674	-0.00268197	0.0167336	-0.013375	0.00234913	0.0109668	0.035397	0.0174985	-0.00222547	0	0	-0.00124215	0.00163007	-0.00225002
-0.00344235	2010-08-28 12:50:06	0.0992459	0.102688	0.00344235	0.0197151	0.0485946	-0.00141568	0.0227203	0.0101349	0.0157911	0.0243798	-0.0768898	-0.0258403	-0.00274133	0.0171942	-0.0135808	0.00238111	0.0110684	0.0361493	0.0174217	-0.00218945	0	0	-0.00181939	0.00161444	-0.00344235
-0.00461512	2010-08-28 13:20:06	0.0992459	0.103861	0.00461512	0.0197151	0.0494497	-0.00142238	0.0230931	0.0103999	0.0158539	0.0246933	-0.078007	-0.0259995	-0.00274133	0.0177343	-0.0138683	0.00242453	0.0111971	0.0368863	0.0173431	-0.00215168	0	0	-0.00222337	0.00148431	-0.00461512
-0.00384149	2010-08-28 13:50:06	0.100654	0.104496	0.00384149	0.0197151	0.0498866	-0.00142248	0.0234726	0.0106782	0.0159607	0.0250253	-0.0790817	-0.0261497	-0.00279131	0.0181158	-0.0142143	0.00247505	0.0113309	0.0375257	0.0172581	-0.00211251	0	0	-0.00242275	0.00124624	-0.00384149
-0.0020721	2010-08-28 14:20:06	0.10347	0.105543	0.0020721	0.0197151	0.0504827	-0.00141405	0.0239059	0.0109848	0.0161109	0.0253855	-0.0800943	-0.0262896	-0.00284018	0.0185098	-0.0146353	0.00253409	0.0114944	0.0380821	0.0171691	-0.00207234	0	0	-0.00240042	0.000914245	-0.0020721
-0.00140637	2010-08-28 14:50:06	0.106991	0.108397	0.00140637	0.0197151	0.0524707	-0.00139461	0.0244872	0.0113024	0.0163438	0.0257165	-0.0810763	-0.0264192	-0.00286529	0.0189082	-0.0150325	0.00259019	0.011673	0.038575	0.0170791	-0.0020303	0	0	-0.00215444	0.000508831	-0.00140637
-0.00105572	2010-08-28 15:20:06	0.110511	0.111567	0.00105572	0.0197151	0.054418	-0.00137824	0.0251887	0.0115693	0.0165942	0.0260575	-0.0819992	-0.0265387	-0.00292246	0.0193042	-0.0153647	0.00265414	0.0118892	0.0390213	0.0169877	-0.00198651	0	0	-0.00169804	5.54774e-05	-0.00105572
-0.00158298	2010-08-28 15:50:06	0.113328	0.114911	0.00158298	0.0197151	0.0560876	-0.00136311	0.0260534	0.0118155	0.016912	0.0264177	-0.0828846	-0.0266524	-0.0029661	0.0197387	-0.0157309	0.00272368	0.0121113	0.0394491	0.0169009	-0.00194143	0	0	-0.00105869	-0.000417173	-0.00158298
-0.00144275	2010-08-28 16:20:06	0.116848	0.118291	0.00144275	0.0197151	0.0579351	-0.00135689	0.0268281	0.0119864	0.0172882	0.0267728	-0.0837177	-0.0267582	-0.00309201	0.019987	-0.0160313	0.00278838	0.0123482	0.039842	0.0168062	-0.00189492	0	0	-0.000276237	-0.000879324	-0.00144275
-0.00192592	2010-08-28 16:50:06	0.11896	0.120886	0.00192592	0.0197151	0.0589494	-0.00137011	0.0275284	0.0121141	0.0177001	0.0271067	-0.0845362	-0.0268526	-0.00316185	0.0202407	-0.0163859	0.00284852	0.0125997	0.0402185	0.0167203	-0.0018462	0	0	0.000599615	-0.00130207	-0.00192592
-0.00128128	2010-08-28 17:20:06	0.122481	0.123762	0.00128128	0.0197151	0.0603007	-0.00139117	0.0282439	0.0121646	0.018109	0.0274407	-0.0853654	-0.0269334	-0.0032941	0.0204332	-0.0166942	0.00290213	0.0128581	0.0405865	0.0166296	-0.00179622	0	0	0.00151244	-0.00165933	-0.00128128
-0.00136321	2010-08-28 17:50:06	0.126001	0.127364	0.00136321	0.0197151	0.0621888	-0.0014198	0.0288324	0.0121249	0.0185077	0.027748	-0.0861739	-0.0270028	-0.00330959	0.0207119	-0.0169151	0.0029513	0.0131355	0.0410039	0.0165389	-0.0017459	0	0	0.00240262	-0.00192953	-0.00136321
-0.00118599	2010-08-28 18:14:56	0.128113	0.129299	0.00118599	0.0197151	0.0627848	-0.0014361	0.0293135	0.012039	0.0188034	0.027988	-0.0867566	-0.0270488	-0.00335439	0.0208456	-0.0170907	0.00299054	0.0133565	0.0413965	0.0164532	-0.00170413	0	0	0.00308009	-0.00207586	-0.00118599
-0.00152944	2010-08-28 18:50:06	0.130226	0.131755	0.00152944	0.0197151	0.0636992	-0.00146461	0.0298223	0.0118557	0.0191846	0.0283049	-0.0874536	-0.0270882	-0.00348024	0.0208791	-0.0173368	0.00304623	0.0136639	0.0419941	0.0163285	-0.00164544	0	0	0.00388264	-0.00215224	-0.00152944
-0.00268128	2010-08-28 19:20:06	0.129522	0.132203	0.00268128	0.0197151	0.0635994	-0.00150329	0.0299329	0.0115848	0.0194663	0.0285248	-0.0879968	-0.0271075	-0.00351668	0.0206134	-0.0174935	0.003079	0.0139401	0.0424737	0.0162072	-0.0015922	0	0	0.00437012	-0.0020936	-0.00268128
-0.00188021	2010-08-28 19:50:06	0.129522	0.131402	0.00188021	0.0197151	0.0627848	-0.00155289	0.0298501	0.0112444	0.0196571	0.0287257	-0.0884819	-0.0271291	-0.00361139	0.0202729	-0.0175982	0.00310329	0.0142153	0.0429565	0.0160769	-0.00153735	0	0	0.00463661	-0.0019259	-0.00188021
-0.00199008	2010-08-28 20:20:06	0.128113	0.130104	0.00199008	0.0197151	0.0618705	-0.00161004	0.0295209	0.0108796	0.0197723	0.028916	-0.0889364	-0.0271485	-0.00362078	0.0198788	-0.0175424	0.00310725	0.0144475	0.0434143	0.0159232	-0.00148153	0	0	0.00465823	-0.00166048	-0.00199008
-0.00203918	2010-08-28 20:50:06	0.126001	0.12804	0.00203918	0.0197151	0.0605784	-0.00165245	0.0290139	0.0104941	0.0198054	0.0290257	-0.0893554	-0.0271576	-0.00365612	0.0194978	-0.0173271	0.00310162	0.0146378	0.0438752	0.0157572	-0.00142478	0	0	0.00442565	-0.00131424	-0.00203918
-0.00254215	2010-08-28 21:20:06	0.123185	0.125727	0.00254215	0.0197151	0.0592271	-0.00169496	0.0284918	0.0101069	0.019692	0.0291	-0.0897084	-0.027161	-0.00370086	0.0191863	-0.017057	0.00308209	0.0147677	0.0444151	0.0155959	-0.00136724	0	0	0.00394485	-0.000908393	-0.00254215
-0.000294188	2010-08-28 21:50:06	0.123185	0.123479	0.000294188	0.0197151	0.0583128	-0.00173307	0.0277825	0.00972526	0.0194841	0.0291577	-0.090011	-0.0271542	-0.00378423	0.0188915	-0.0167168	0.00304381	0.0148635	0.0450064	0.0154348	-0.00130891	0	0	0.00323691	-0.000467004	-0.000294188
0.0017002	2010-08-28 22:20:06	0.120369	0.118668	-0.0017002	0.0197151	0.0556289	-0.00177443	0.0267831	0.00938711	0.0192018	0.0291757	-0.0902752	-0.0271383	-0.00375717	0.0183075	-0.0164186	0.00299618	0.0149199	0.0455774	0.0152655	-0.00124744	0	0	0.00233696	-1.55228e-05	0.0017002
-0.000568972	2010-08-28 22:50:06	0.11192	0.112488	0.000568972	0.0197151	0.0519526	-0.00180717	0.0257322	0.00914476	0.0188218	0.0291544	-0.0904724	-0.0271213	-0.00374888	0.017638	-0.0161796	0.00294907	0.0149171	0.0461359	0.015129	-0.00118509	0	0	0.0012921	0.000420783	-0.000568972
-0.00221316	2010-08-28 23:20:06	0.106287	0.1085	0.00221316	0.0197151	0.0503828	-0.00182861	0.0245841	0.00894553	0.0183951	0.0290921	-0.0906449	-0.0270963	-0.00364479	0.0169996	-0.0157627	0.00288005	0.0148808	0.0467533	0.0149945	-0.00112276	0	0	0.000158707	0.000818277	-0.00221316
-0.0003666	2010-08-28 23:50:06	0.104175	0.104541	0.0003666	0.0197151	0.0484947	-0.0018311	0.0235121	0.00879151	0.0179248	0.0290021	-0.0908056	-0.0270543	-0.00359176	0.0167107	-0.0152904	0.00280623	0.0148094	0.0473925	0.0148584	-0.00105857	0	0	-0.00100105	0.00115626	-0.0003666
-0.000536393	2010-08-29 00:20:06	0.100654	0.10119	0.000536393	0.0197151	0.0467658	-0.00182038	0.0227755	0.00869953	0.0174475	0.0288865	-0.090919	-0.0270054	-0.00352716	0.0165352	-0.0148433	0.00273801	0.0146419	0.0480711	0.0147279	-0.00099328	0	0	-0.00212297	0.00141807	-0.000536393
-0.00202183	2010-08-29 00:50:06	0.0971336	0.0991554	0.00202183	0.0197151	0.0460106	-0.00179376	0.0221797	0.00864886	0.0169709	0.0287468	-0.0910186	-0.0269553	-0.00344708	0.0163992	-0.0143594	0.00267029	0.0144439	0.0488272	0.0145968	-0.000926668	0	0	-0.00314488	0.00159193	-0.00202183
-0.00166771	2010-08-29 01:20:06	0.0957254	0.0973931	0.00166771	0.0197151	0.0454145	-0.00176168	0.0217331	0.00863957	0.016503	0.0285653	-0.0911073	-0.0268917	-0.00340015	0.0164195	-0.0140925	0.00261023	0.0142214	0.0495633	0.0144583	-0.000857872	0	0	-0.00401053	0.00167148	-0.00166771
-0.000689676	2010-08-29 01:50:06	0.0950213	0.095711	0.000689676	0.0197151	0.0448778	-0.00172712	0.0214056	0.00866977	0.0160688	0.0283498	-0.0911605	-0.026819	-0.00338772	0.0163467	-0.0139539	0.00255008	0.0139549	0.050307	0.0143197	-0.000788876	0	0	-0.00467318	0.00165607	-0.000689676
-2.05592e-05	2010-08-29 02:20:06	0.0943173	0.0943379	2.05592e-05	0.0197151	0.0441225	-0.00168547	0.0211451	0.00873563	0.0156789	0.0281066	-0.0911486	-0.0267416	-0.00313589	0.0162246	-0.0138947	0.00250793	0.0136857	0.0510972	0.0141916	-0.000718723	0	0	-0.00509858	0.00155067	-2.05592e-05
-0.00015454	2010-08-29 02:40:06	0.0936132	0.0937677	0.00015454	0.0197151	0.0439041	-0.0016443	0.0210188	0.00879585	0.0154382	0.027928	-0.0911177	-0.0266826	-0.00306372	0.016034	-0.0138398	0.00249199	0.0135058	0.0516551	0.0141036	-0.000669813	0	0	-0.00524008	0.00143527	-0.00015454
0.00121695	2010-08-29 03:20:06	0.0950213	0.0938043	-0.00121695	0.0197151	0.0440633	-0.00154434	0.0209076	0.00891611	0.0150631	0.0275772	-0.0910184	-0.0265541	-0.00301717	0.0157602	-0.0137604	0.00246728	0.0131857	0.0527375	0.0139348	-0.000569466	0	0	-0.00517524	0.00111563	0.00121695
0.00101801	2010-08-29 03:50:06	0.0957254	0.0947074	-0.00101801	0.0197151	0.0444409	-0.00147082	0.0209903	0.00898561	0.0149169	0.0272853	-0.0909109	-0.026454	-0.00297353	0.0156218	-0.0136368	0.0024443	0.0129539	0.0535038	0.0138028	-0.000491704	0	0	-0.00483513	0.00081954	0.00101801
0.000876706	2010-08-29 04:20:06	0.0971336	0.0962569	-0.000876706	0.0197151	0.0449777	-0.00141672	0.0212218	0.00903629	0.0148175	0.0269658	-0.0907856	-0.0263505	-0.00294952	0.0155919	-0.0134469	0.00242631	0.012737	0.0542369	0.0136676	-0.000411819	0	0	-0.00427423	0.00049854	0.000876706
0.00155034	2010-08-29 04:50:06	0.09995	0.0983997	-0.00155034	0.0197151	0.0459514	-0.00137364	0.0215124	0.00904557	0.0147809	0.0266287	-0.090611	-0.0262335	-0.00293075	0.0155518	-0.0133082	0.0024086	0.0125193	0.0549018	0.0135307	-0.000331555	0	0	-0.00353304	0.000175196	0.00155034
0.00194743	2010-08-29 05:20:06	0.102062	0.100115	-0.00194743	0.0197151	0.0465474	-0.00133956	0.0217958	0.00901356	0.0147844	0.026265	-0.0903892	-0.026105	-0.00297658	0.0154341	-0.0132094	0.00238938	0.0123235	0.0555163	0.0133906	-0.00025035	0	0	-0.00266229	-0.000128016	0.00194743
0.00260959	2010-08-29 05:50:06	0.104175	0.101565	-0.00260959	0.0197151	0.0468657	-0.00131888	0.0220412	0.00895516	0.0147988	0.0258988	-0.0901466	-0.0259697	-0.00290893	0.0152663	-0.0131581	0.00236795	0.0121266	0.056055	0.0132536	-0.000167443	0	0	-0.00171943	-0.000390153	0.00260959
0.0030687	2010-08-29 06:20:06	0.105583	0.102514	-0.0030687	0.0197151	0.046925	-0.00130069	0.0221524	0.00885355	0.0148234	0.0255377	-0.0898655	-0.0258276	-0.00288711	0.0149759	-0.0130931	0.00234841	0.0119836	0.0565059	0.0131088	-8.39545e-05	0	0	-0.000764604	-0.000593184	0.0030687
0.00249728	2010-08-29 06:40:06	0.105583	0.103085	-0.00249728	0.0197151	0.046925	-0.00128974	0.0221596	0.00876325	0.0148414	0.025301	-0.0896785	-0.0257328	-0.00284237	0.0147484	-0.0130295	0.00233597	0.0119191	0.0568089	0.0130084	-2.85418e-05	0	0	-0.000150556	-0.000688651	0.00249728
0.00214763	2010-08-29 07:20:06	0.105583	0.103435	-0.00214763	0.0197151	0.0465474	-0.00127388	0.022092	0.00854318	0.0148771	0.0248406	-0.0893321	-0.0255308	-0.00281008	0.0141661	-0.0128222	0.00230974	0.0117956	0.0572549	0.012801	8.18019e-05	0	0	0.000951108	-0.000771566	0.00214763
0.00157924	2010-08-29 07:50:06	0.104879	0.103299	-0.00157924	0.0197151	0.0461698	-0.00127379	0.0219204	0.00835141	0.0148926	0.0244996	-0.0890866	-0.025366	-0.00280593	0.0137745	-0.0125664	0.00227887	0.0117025	0.0574022	0.0126478	0.000164652	0	0	0.00161391	-0.000735324	0.00157924
0.00215151	2010-08-29 08:20:06	0.104879	0.102727	-0.00215151	0.0197151	0.0454145	-0.00128222	0.021704	0.0081823	0.0148698	0.0241465	-0.0888055	-0.0251966	-0.00281008	0.0134683	-0.0122544	0.00223838	0.0115995	0.0575193	0.0124908	0.000246359	0	0	0.00209882	-0.000617794	0.00215151
0.0018943	2010-08-29 08:50:06	0.104175	0.10228	-0.0018943	0.0197151	0.0448778	-0.00129916	0.0214128	0.00803565	0.0147978	0.0238257	-0.088487	-0.0250215	-0.00278192	0.0132677	-0.0119078	0.00219103	0.0114731	0.0575691	0.012324	0.000329685	0	0	0.00238643	-0.000428319	0.0018943
0.00178772	2010-08-29 09:20:06	0.102766	0.100979	-0.00178772	0.0197151	0.0439634	-0.00131917	0.0209874	0.007891	0.0146816	0.0235651	-0.0881576	-0.0248429	-0.00274767	0.0129995	-0.0115995	0.00214075	0.0113081	0.0575398	0.01215	0.000413494	0	0	0.00247189	-0.000181745	0.00178772
0.00196779	2010-08-29 09:50:06	0.100654	0.0986863	-0.00196779	0.0197151	0.0424529	-0.00133736	0.0204805	0.00779712	0.0145204	0.0233462	-0.0878165	-0.024661	-0.00272475	0.012686	-0.0113605	0.00209368	0.0111375	0.0574183	0.0119741	0.000497204	0	0	0.00236474	0.000102531	0.00196779
0.00135504	2010-08-29 10:20:06	0.0978377	0.0964827	-0.00135504	0.0197151	0.0411016	-0.00135019	0.0199064	0.00775963	0.0143532	0.023164	-0.0874645	-0.0244813	-0.00264881	0.0124097	-0.0111352	0.00204193	0.0109688	0.0572766	0.0117944	0.00058145	0	0	0.00208786	0.000401888	0.00135504
0.00248388	2010-08-29 10:50:06	0.0971336	0.0946497	-0.00248388	0.0197151	0.0399688	-0.0013545	0.0194079	0.00776726	0.0141727	0.0230089	-0.0871016	-0.0242994	-0.00256239	0.0123408	-0.0109026	0.00199316	0.0108083	0.0570412	0.0116113	0.000667299	0	0	0.00167545	0.000692073	0.00248388
0.00216173	2010-08-29 11:20:06	0.0964295	0.0942678	-0.00216173	0.0197151	0.0399095	-0.00135335	0.0191256	0.00779546	0.0139802	0.0228753	-0.086722	-0.0241118	-0.00248231	0.0125883	-0.0106823	0.00195081	0.010631	0.0567523	0.0114218	0.00075479	0	0	0.00117029	0.000948957	0.00216173
0.00139724	2010-08-29 11:50:06	0.0957254	0.0943282	-0.00139724	0.0197151	0.0402871	-0.00134607	0.0189244	0.00784449	0.0137979	0.0227659	-0.0863196	-0.0239185	-0.00242709	0.0129317	-0.0105091	0.00192157	0.0104371	0.0563806	0.0112291	0.000842701	0	0	0.000620498	0.00115031	0.00139724
0.00124604	2010-08-29 12:20:06	0.0943173	0.0930713	-0.00124604	0.0197151	0.0393727	-0.00133458	0.018873	0.00795937	0.0136353	0.022676	-0.0858966	-0.0237184	-0.00239065	0.013331	-0.0105346	0.0019104	0.010241	0.0559127	0.0110346	0.000931374	0	0	7.60564e-05	0.0012775	0.00124604
0.00145677	2010-08-29 12:50:06	0.0943173	0.0928605	-0.00145677	0.0197151	0.0397503	-0.0013207	0.0188881	0.00811165	0.013492	0.0226063	-0.0854844	-0.0235194	-0.00236359	0.0135543	-0.0107217	0.00191159	0.0100592	0.0554139	0.0108458	0.00101997	0	0	-0.000414757	0.00131687	0.00145677
0.00089449	2010-08-29 13:20:06	0.0936132	0.0927187	-0.00089449	0.0197151	0.0400687	-0.00130136	0.0189105	0.00829222	0.0133729	0.0225753	-0.0850822	-0.0233147	-0.00228765	0.0138475	-0.0109875	0.00192395	0.00991928	0.0548514	0.0106539	0.00110926	0	0	-0.000808653	0.00126088	0.00089449
0.000728506	2010-08-29 13:50:06	0.0936132	0.0928847	-0.000728506	0.0197151	0.0404463	-0.00127474	0.0190452	0.00849717	0.013311	0.0225738	-0.0846483	-0.0230998	-0.00222414	0.0140887	-0.0112742	0.00195046	0.00980912	0.0542734	0.0104579	0.00119925	0	0	-0.00107021	0.00110866	0.000728506
0.00117896	2010-08-29 14:20:06	0.0943173	0.0931383	-0.00117896	0.0197151	0.0406647	-0.0012396	0.0192319	0.00873987	0.0133134	0.0225819	-0.0841957	-0.0228792	-0.00220537	0.0143043	-0.0115211	0.00199182	0.00973451	0.0536577	0.0102626	0.00128957	0	0	-0.00117413	0.000866187	0.00117896
0.00139108	2010-08-29 14:50:06	0.0957254	0.0943343	-0.00139108	0.0197151	0.0413607	-0.0012014	0.0195975	0.00900487	0.0133756	0.0226126	-0.0837006	-0.0226462	-0.00221781	0.0145825	-0.0117458	0.00204008	0.00969622	0.0529721	0.010069	0.00138086	0	0	-0.0011068	0.000545847	0.00139108
0.000753481	2010-08-29 15:20:06	0.0978377	0.0970842	-0.000753481	0.0197151	0.043308	-0.00117153	0.0200748	0.00922848	0.0135153	0.0226447	-0.0831573	-0.0224142	-0.0023302	0.014938	-0.011914	0.00208038	0.00970725	0.0522153	0.00987222	0.00147323	0	0	-0.000867052	0.000165607	0.000753481
0.000428904	2010-08-29 15:50:06	0.09995	0.0995211	-0.000428904	0.0197151	0.0446594	-0.00115928	0.0206271	0.0093976	0.0137102	0.0227066	-0.0825527	-0.0221754	-0.00239589	0.0153446	-0.0121553	0.00211877	0.0097562	0.0514119	0.00966579	0.00156485	0	0	-0.000466051	-0.000252276	0.000428904
0.0017398	2010-08-29 16:20:06	0.10347	0.101731	-0.0017398	0.0197151	0.0455144	-0.00115382	0.0212978	0.00951578	0.0139592	0.0227719	-0.0818496	-0.0219309	-0.00244367	0.0156933	-0.0124174	0.00216473	0.00981731	0.0505751	0.00945435	0.00165649	0	0	7.34854e-05	-0.000682824	0.0017398
0.00100911	2010-08-29 16:50:06	0.105583	0.104574	-0.00100911	0.0197151	0.0470842	-0.00115201	0.0218942	0.00951544	0.0142104	0.0228437	-0.0811249	-0.0216785	-0.00246244	0.0159243	-0.0126774	0.00220887	0.00992442	0.0497484	0.00923416	0.001747	0	0	0.000718846	-0.00110009	0.00100911
0.00132314	2010-08-29 17:20:06	0.108399	0.107076	-0.00132314	0.0197151	0.0483171	-0.00114894	0.0225276	0.00937781	0.0144945	0.0229116	-0.0804179	-0.0214215	-0.00254362	0.016203	-0.0130148	0.00225713	0.0100734	0.0489425	0.00901452	0.00183794	0	0	0.00142949	-0.00147896	0.00132314
0.000706562	2010-08-29 17:50:06	0.110511	0.109805	-0.000706562	0.0197151	0.0499459	-0.00115488	0.023101	0.00912385	0.0147604	0.0229541	-0.0796744	-0.0211566	-0.00258945	0.0162763	-0.0132876	0.00230063	0.0102587	0.0481545	0.00878709	0.00192747	0	0	0.00215936	-0.00179671	0.000706562
0.00162801	2010-08-29 18:20:06	0.112624	0.110995	-0.00162801	0.0197151	0.0502643	-0.00116522	0.0234726	0.00882857	0.0149793	0.0229459	-0.0789607	-0.0208905	-0.00257483	0.0162694	-0.0135071	0.00234783	0.0104827	0.0473906	0.0085554	0.00201669	0	0	0.00286023	-0.00203473	0.00162801
0.00193391	2010-08-29 18:50:06	0.112624	0.11069	-0.00193391	0.0197151	0.0499459	-0.00117671	0.0236425	0.00847689	0.0151156	0.0228805	-0.0783306	-0.0206154	-0.00268197	0.0159646	-0.0136696	0.0023901	0.0107093	0.0465927	0.00832048	0.00210552	0	0	0.00348417	-0.00217938	0.00193391
0.00172749	2010-08-29 19:20:06	0.111215	0.109488	-0.00172749	0.0197151	0.0494684	-0.00120026	0.0233876	0.00808963	0.0151578	0.022793	-0.0777015	-0.0203379	-0.00275377	0.0154089	-0.0137222	0.0024147	0.0109285	0.0457974	0.00808561	0.00219303	0	0	0.00398675	-0.00222288	0.00172749
0.00162911	2010-08-29 19:50:06	0.107695	0.106066	-0.00162911	0.0197151	0.0474212	-0.00123473	0.0226922	0.00771365	0.0151406	0.0227082	-0.0770813	-0.0200616	-0.00280069	0.0144871	-0.0136361	0.00241918	0.0111058	0.0451735	0.00785789	0.00227985	0	0	0.0043297	-0.0021636	0.00162911
0.000650821	2010-08-29 20:20:06	0.101358	0.100707	-0.000650821	0.0197151	0.0438635	-0.00127351	0.0217006	0.00737351	0.0150543	0.0226087	-0.0764917	-0.019783	-0.00287139	0.0133355	-0.0133254	0.00240008	0.0112657	0.0446565	0.00763656	0.00236495	0	0	0.00448328	-0.00200594	0.000650821
0.0010854	2010-08-29 20:50:06	0.0978377	0.0967523	-0.0010854	0.0197151	0.0414793	-0.00131113	0.0206201	0.00707649	0.0148755	0.0225118	-0.0758833	-0.0195055	-0.00290064	0.0123512	-0.0127727	0.00234369	0.0113748	0.0442257	0.00743141	0.00245219	0	0	0.00442817	-0.00175986	0.0010854
0.00193109	2010-08-29 21:20:06	0.0964295	0.0944984	-0.00193109	0.0197151	0.0402871	-0.00134503	0.019614	0.00679258	0.0146417	0.0224042	-0.0752443	-0.0192417	-0.00294843	0.0117909	-0.0119658	0.00225482	0.0114143	0.0438474	0.00722801	0.0025368	0	0	0.0041568	-0.00144003	0.00193109
0.00291283	2010-08-29 21:50:06	0.0950213	0.0921085	-0.00291283	0.0197151	0.0388952	-0.00138936	0.0187656	0.00649747	0.0143249	0.0222585	-0.074635	-0.0189847	-0.00293185	0.0114571	-0.0111259	0.00214578	0.0113577	0.0435142	0.00701512	0.00261943	0	0	0.00367393	-0.00106475	0.00291283
0.00176552	2010-08-29 22:20:06	0.0907968	0.0890313	-0.00176552	0.0197151	0.0369479	-0.00142152	0.0180949	0.00621928	0.0139252	0.0220755	-0.0740375	-0.0187277	-0.00290479	0.0112488	-0.0104502	0.00204007	0.0112261	0.0432182	0.00681242	0.00270753	0	0	0.0029966	-0.000654754	0.00176552
0.00226722	2010-08-29 22:50:06	0.0886846	0.0864174	-0.00226722	0.0197151	0.0358743	-0.00144479	0.0173565	0.00598066	0.01345	0.0218907	-0.0734301	-0.0184718	-0.00281532	0.0109879	-0.00992094	0.00192932	0.0110486	0.0429446	0.00660196	0.00279921	0	0	0.00215331	-0.000231845	0.00226722
0.00243989	2010-08-29 23:20:06	0.0851641	0.0827242	-0.00243989	0.0197151	0.0339863	-0.00144555	0.0165594	0.00578707	0.0129404	0.0216681	-0.0728148	-0.0182148	-0.00265296	0.0108046	-0.00963593	0.00182956	0.0108392	0.0427137	0.00639131	0.0028886	0	0	0.00118254	0.000182359	0.00243989
0.00249521	2010-08-29 23:50:06	0.0816437	0.0791485	-0.00249521	0.0197151	0.0322573	-0.0014264	0.0158742	0.0056255	0.0124002	0.0214088	-0.0721758	-0.0179556	-0.00244281	0.0106117	-0.0094713	0.00175095	0.010573	0.0425484	0.00618068	0.0029763	0	0	0.000130579	0.000567644	0.00249521
0.00155734	2010-08-30 00:20:06	0.0781232	0.0765659	-0.00155734	0.0197151	0.0312837	-0.00137632	0.0151811	0.00549769	0.0118393	0.0211517	-0.0715122	-0.0176906	-0.00219403	0.010456	-0.00924229	0.00169536	0.0102923	0.0424886	0.00596365	0.00306177	0	0	-0.000951077	0.00090626	0.00155734
0.00174288	2010-08-30 00:50:06	0.0753069	0.073564	-0.00174288	0.0197151	0.0299916	-0.00130116	0.0145103	0.00539252	0.0113451	0.0208758	-0.0708318	-0.0174257	-0.00211286	0.0102982	-0.00908136	0.00166058	0.00997939	0.0424839	0.00574253	0.00314666	0	0	-0.00200873	0.00118378	0.00174288
0.00139193	2010-08-30 01:19:36	0.0717864	0.0703945	-0.00139193	0.0197151	0.0283598	-0.00122985	0.014004	0.00532912	0.0109313	0.0205812	-0.0701462	-0.0171651	-0.00211311	0.0101279	-0.00896212	0.00163293	0.00964839	0.0425075	0.00553057	0.00323044	0	0	-0.00297422	0.00138694	0.00139193
0.00189658	2010-08-30 01:50:06	0.0710824	0.0691858	-0.00189658	0.0197151	0.0282034	-0.00117661	0.0136323	0.00530427	0.0105544	0.0202328	-0.0694435	-0.0168878	-0.00200876	0.0100817	-0.00879099	0.00160075	0.00928971	0.0425791	0.00530993	0.0033173	0	0	-0.00384531	0.00151808	0.00189658
0.00135226	2010-08-30 02:20:06	0.0696742	0.0683219	-0.00135226	0.0197151	0.0282627	-0.00113295	0.0133048	0.00527425	0.0102098	0.0198565	-0.0687217	-0.0166081	-0.00197951	0.010074	-0.00864444	0.00157523	0.00894671	0.0426688	0.00508479	0.00340291	0	0	-0.00453419	0.00156723	0.00135226
0.00151036	2010-08-30 02:50:06	0.068266	0.0667556	-0.00151036	0.0197151	0.0272891	-0.00109178	0.0131567	0.00528371	0.00989786	0.0194566	-0.0679723	-0.0163238	-0.00197232	0.0100672	-0.00859321	0.0015561	0.00860293	0.0428161	0.00486277	0.00348927	0	0	-0.00502443	0.00154014	0.00151036
0.00128977	2010-08-30 03:20:06	0.0675619	0.0662721	-0.00128977	0.0197151	0.0272891	-0.00104324	0.013022	0.00528553	0.00963089	0.0190357	-0.067212	-0.0160339	-0.00189943	0.00986705	-0.00852815	0.001541	0.00829797	0.0429531	0.00463287	0.00357041	0	0	-0.00529571	0.00144395	0.00128977
0.00131954	2010-08-30 03:50:06	0.0668578	0.0655383	-0.00131954	0.0197151	0.0269114	-0.000997759	0.0128431	0.0052667	0.00940783	0.0185916	-0.0664459	-0.0157349	-0.00188066	0.00963364	-0.00847912	0.00152824	0.0080731	0.0431058	0.00440116	0.0036499	0	0	-0.00534043	0.00128945	0.00131954
0.0014985	2010-08-30 04:20:06	0.0668578	0.0653593	-0.0014985	0.0197151	0.0267523	-0.000951612	0.0127917	0.00523659	0.00923849	0.0181224	-0.0656758	-0.0154346	-0.00187127	0.00941277	-0.0084509	0.00151251	0.00791798	0.0432167	0.00417262	0.00372799	0	0	-0.00516407	0.00109049	0.0014985
0.00144731	2010-08-30 04:50:06	0.0675619	0.0661146	-0.00144731	0.0197151	0.0270706	-0.000912167	0.0127917	0.00519139	0.00912397	0.0176301	-0.064885	-0.0151288	-0.00181825	0.00922951	-0.00827531	0.00149013	0.00780374	0.0432619	0.0039434	0.00380421	0	0	-0.0047847	0.000863072	0.00144731
0.00135583	2010-08-30 05:20:06	0.068266	0.0669102	-0.00135583	0.0197151	0.0272891	-0.00087521	0.0128817	0.00511234	0.00901579	0.0171238	-0.0640695	-0.0148218	-0.00177132	0.00910169	-0.00809698	0.0014742	0.00768736	0.043163	0.00371011	0.00387802	0	0	-0.0042316	0.000624406	0.00135583
0.00253742	2010-08-30 05:50:06	0.0703783	0.0678409	-0.00253742	0.0197151	0.0278258	-0.000841128	0.0129784	0.00498999	0.00891672	0.016617	-0.0632521	-0.0145136	-0.00184421	0.00890437	-0.00793879	0.00145403	0.00756567	0.042988	0.00347605	0.00395088	0	0	-0.00354317	0.000391883	0.00253742
0.00255567	2010-08-30 06:20:06	0.0703783	0.0678226	-0.00255567	0.0197151	0.0275075	-0.000821024	0.0129476	0.0048207	0.00884681	0.0161445	-0.0624337	-0.0142043	-0.0018141	0.00851126	-0.00777128	0.00142439	0.00746482	0.0428073	0.0032363	0.00402302	0	0	-0.00276429	0.000181983	0.00255567
0.00199542	2010-08-30 06:50:06	0.0689701	0.0669747	-0.00199542	0.0197151	0.0265931	-0.000808196	0.0127984	0.00462894	0.00876921	0.0157273	-0.0616084	-0.0138973	-0.00178595	0.00792477	-0.00764418	0.00139678	0.00735135	0.0426509	0.0030045	0.00409228	0	0	-0.00194313	9.22434e-06	0.00199542
0.00186281	2010-08-30 07:20:06	0.068266	0.0664032	-0.00186281	0.0197151	0.0259971	-0.00080159	0.0125295	0.00442017	0.00866666	0.015337	-0.0607732	-0.0135936	-0.0017506	0.00728481	-0.0074079	0.00135628	0.00724973	0.0424819	0.00277605	0.00415866	0	0	-0.00112799	-0.0001148	0.00186281
0.00218787	2010-08-30 07:50:06	0.068266	0.0660781	-0.00218787	0.0197151	0.025401	-0.000788856	0.0122165	0.00418884	0.00855883	0.0149367	-0.0599192	-0.0132912	-0.00167771	0.0067577	-0.00702289	0.00130509	0.00714412	0.0423301	0.00254757	0.00422275	0	0	-0.000363989	-0.000182238	0.00218787
0.00122188	2010-08-30 08:20:06	0.0668578	0.0656359	-0.00122188	0.0197151	0.0248642	-0.000782154	0.0118811	0.0039464	0.00840818	0.0145374	-0.0590832	-0.0129921	-0.00166418	0.00629902	-0.00657652	0.00124807	0.00699774	0.0421118	0.00231908	0.00428567	0	0	0.000309769	-0.000189576	0.00122188
0.00181652	2010-08-30 08:50:06	0.0661537	0.0643372	-0.00181652	0.0197151	0.0237314	-0.000777847	0.0114781	0.00373398	0.00823187	0.0141477	-0.0582578	-0.0126987	-0.00165174	0.00581285	-0.00608974	0.00118349	0.00681529	0.0417904	0.00210099	0.00434724	0	0	0.00086266	-0.000137961	0.00181652
0.00149699	2010-08-30 09:20:06	0.0640415	0.0625445	-0.00149699	0.0197151	0.0224394	-0.000780241	0.0109409	0.00354803	0.0080215	0.0137539	-0.0574039	-0.0124121	-0.00161006	0.00525099	-0.00563118	0.00111225	0.00662917	0.0414356	0.00188552	0.00440863	0	0	0.00127427	-3.32237e-05	0.00149699
0.0011882	2010-08-30 09:50:06	0.0612251	0.0600369	-0.0011882	0.0197151	0.0207104	-0.000787424	0.0103071	0.00342594	0.00776795	0.0133934	-0.0565411	-0.0121289	-0.00157471	0.00471663	-0.0052196	0.00103114	0.00640528	0.0410205	0.00167641	0.00446912	0	0	0.00153536	0.000114447	0.0011882
0.000493455	2010-08-30 10:20:06	0.0584088	0.0579153	-0.000493455	0.0197151	0.0194184	-0.000796038	0.00963635	0.00333015	0.00750205	0.0130629	-0.0556853	-0.0118469	-0.0014488	0.00423969	-0.00479131	0.000945719	0.00614574	0.0405464	0.00147375	0.00452825	0	0	0.00164802	0.000291148	0.000493455
0.00119257	2010-08-30 10:50:06	0.0570006	0.055808	-0.00119257	0.0197151	0.0180671	-0.000792494	0.00897345	0.00328138	0.00721336	0.0127556	-0.0548185	-0.0115672	-0.00130411	0.00386547	-0.00434137	0.000867031	0.0058714	0.040049	0.00128165	0.00458594	0	0	0.00162501	0.000480205	0.00119257
0.000631828	2010-08-30 11:20:06	0.0548883	0.0542565	-0.000631828	0.0197151	0.016875	-0.000778035	0.00851961	0.0032852	0.00693656	0.0124805	-0.0539133	-0.0112931	-0.00122293	0.00376911	-0.00390596	0.000793851	0.00556622	0.0395354	0.0010992	0.00464251	0	0	0.00148834	0.000663361	0.000631828
0.000621785	2010-08-30 11:50:06	0.0548883	0.0542665	-0.000621785	0.0197151	0.0170935	-0.000756781	0.00816247	0.00329465	0.00668962	0.0122294	-0.0529697	-0.011027	-0.00116052	0.00385115	-0.00352753	0.000722928	0.00525587	0.0389862	0.00092023	0.00469751	0	0	0.00126731	0.000822122	0.000621785
0.0011552	2010-08-30 12:20:06	0.0548883	0.0537331	-0.0011552	0.0197151	0.0164974	-0.000739165	0.00802164	0.00333986	0.00644375	0.0119888	-0.0520092	-0.0107519	-0.00107105	0.00422689	-0.00330388	0.000665876	0.00493476	0.0383471	0.000741153	0.00475078	0	0	0.000996018	0.000939158	0.0011552
0.00138562	2010-08-30 12:50:06	0.0555924	0.0542068	-0.00138562	0.0197151	0.0170935	-0.000719824	0.00799929	0.00338871	0.00622176	0.0117553	-0.0510143	-0.0104767	-0.000965862	0.00454611	-0.00324403	0.000629386	0.00459802	0.0376105	0.000556552	0.00480294	0	0	0.00071075	0.00099966	0.00138562
0.000624547	2010-08-30 13:20:06	0.0541842	0.0535597	-0.000624547	0.0197151	0.0167751	-0.000694451	0.00794731	0.00344711	0.00602435	0.0115484	-0.0500056	-0.0102038	-0.00085348	0.00480944	-0.00336553	0.000614809	0.0042976	0.0368304	0.000379672	0.00485341	0	0	0.000447216	0.000992533	0.000624547
0.000332076	2010-08-30 13:50:06	0.0534802	0.0531481	-0.000332076	0.0197151	0.0167158	-0.000656919	0.00801496	0.00353735	0.00586521	0.0113586	-0.0489377	-0.00992631	-0.000777539	0.00499027	-0.00363138	0.000621863	0.00401608	0.0359883	0.000203237	0.00490185	0	0	0.000237998	0.00091133	0.000332076
-0.00066179	2010-08-30 14:20:06	0.0527761	0.0534379	0.00066179	0.0197151	0.0172526	-0.000616324	0.00804458	0.00363514	0.0057598	0.0111814	-0.0478599	-0.00964432	-0.000699412	0.00513788	-0.00385518	0.000639417	0.00379938	0.0351074	2.73998e-05	0.00494785	0	0	0.000110301	0.000754841	-0.00066179
-4.87315e-06	2010-08-30 14:50:06	0.0534802	0.0534851	4.87315e-06	0.0197151	0.0172526	-0.000573241	0.00817205	0.00373475	0.00570428	0.0110192	-0.0467773	-0.00936571	-0.000646386	0.00539108	-0.004082	0.000670601	0.00364173	0.03417	-0.000145197	0.00499209	0	0	8.41544e-05	0.000527291	-4.87315e-06
-0.000222829	2010-08-30 15:20:06	0.0541842	0.054407	0.000222829	0.0197151	0.0180078	-0.000534371	0.00839563	0.00382118	0.00569722	0.010863	-0.0456798	-0.0090769	-0.000688932	0.00559458	-0.00425374	0.000710975	0.00351889	0.0331877	-0.000315278	0.00503477	0	0	0.000171165	0.000238126	-0.000222829
-0.0009765	2010-08-30 15:50:06	0.0541842	0.0551607	0.0009765	0.0197151	0.0186039	-0.000507565	0.00858175	0.00388131	0.00574004	0.0107209	-0.0445962	-0.0087824	-0.000735855	0.00574264	-0.00438742	0.000746159	0.00343761	0.0321294	-0.000480711	0.0050768	0	0	0.000373873	-9.86051e-05	-0.0009765
0.000184881	2010-08-30 16:20:06	0.0555924	0.0554075	-0.000184881	0.0197151	0.0187631	-0.000490524	0.00883552	0.00391316	0.0058366	0.0105656	-0.0435639	-0.00847768	-0.000824229	0.00579082	-0.00459972	0.000784155	0.0033897	0.0310694	-0.000638725	0.00511872	0	0	0.000685707	-0.000465213	0.000184881
-8.31684e-05	2010-08-30 16:50:06	0.0562965	0.0563797	8.31684e-05	0.0197151	0.0195183	-0.000488611	0.00908146	0.00388661	0.00592547	0.01042	-0.0425769	-0.00817179	-0.000884685	0.00579808	-0.00473326	0.000807015	0.00339814	0.030076	-0.000800727	0.00515957	0	0	0.00109153	-0.000841597	-8.31684e-05
-0.000474221	2010-08-30 17:20:06	0.0570006	0.0574748	0.000474221	0.0197151	0.0200551	-0.000487461	0.00933466	0.00378492	0.00603329	0.01029	-0.0415928	-0.00786816	-0.00086482	0.00585594	-0.00483365	0.000829442	0.00344776	0.0291824	-0.000967547	0.00519865	0	0	0.00156869	-0.00120664	-0.000474221
-0.000180885	2010-08-30 17:50:06	0.0584088	0.0585897	0.000180885	0.0197151	0.0207104	-0.000486792	0.00955824	0.00361372	0.00612216	0.0101503	-0.0406039	-0.00756456	-0.000928324	0.00580865	-0.00489857	0.000848856	0.00352372	0.0283697	-0.00113358	0.00523572	0	0	0.00208851	-0.00153967	-0.000180885
-0.000419092	2010-08-30 18:20:06	0.0584088	0.0588279	0.000419092	0.0197151	0.0206512	-0.000487367	0.00969181	0.00340868	0.00619136	0.00998796	-0.0396336	-0.00726661	-0.000956477	0.00563354	-0.00491953	0.000864229	0.0036316	0.0275454	-0.00129895	0.00527333	0	0	0.00261808	-0.00182182	-0.000419092
-0.000224377	2010-08-30 18:50:06	0.0584088	0.0586332	0.000224377	0.0197151	0.020492	-0.000490336	0.00970575	0.00316234	0.00621845	0.00980007	-0.0386506	-0.00697547	-0.000994878	0.0053359	-0.00491514	0.000873737	0.00375687	0.0266575	-0.00145299	0.00530984	0	0	0.00312227	-0.00203727	-0.000224377
0.000694472	2010-08-30 19:20:06	0.0584088	0.0577143	-0.000694472	0.0197151	0.0200145	-0.000501826	0.00950395	0.00288215	0.00618618	0.00960366	-0.0376813	-0.00669798	-0.00105119	0.00491242	-0.00483707	0.000865454	0.00389342	0.0257797	-0.00160766	0.00534319	0	0	0.00356589	-0.00217421	0.000694472
0.00056611	2010-08-30 19:50:06	0.0562965	0.0557304	-0.00056611	0.0197151	0.0188815	-0.000515804	0.00907795	0.00258885	0.00611384	0.00941029	-0.0367179	-0.00642163	-0.00103766	0.00431621	-0.00469762	0.000850316	0.00398765	0.0248771	-0.00176317	0.0053751	0	0	0.00391572	-0.00222546	0.00056611
0.000265188	2010-08-30 20:20:06	0.0527761	0.0525109	-0.000265188	0.0197151	0.0167751	-0.000529112	0.00847374	0.00230877	0.0059927	0.00922499	-0.0357368	-0.00614532	-0.0010418	0.00358369	-0.00440288	0.000821749	0.00404745	0.0239813	-0.00191636	0.00540495	0	0	0.00414248	-0.00218878	0.000265188
0.000120131	2010-08-30 20:50:06	0.0499597	0.0498396	-0.000120131	0.0197151	0.0152647	-0.000543665	0.00775829	0.0020305	0.00582203	0.0090326	-0.0347538	-0.00588034	-0.00104595	0.00289357	-0.00399184	0.000775072	0.00405868	0.0231832	-0.00206706	0.00543267	0	0	0.00422269	-0.00206684	0.000120131
0.000456096	2010-08-30 21:20:06	0.0478475	0.0473914	-0.000456096	0.0197151	0.0139134	-0.000556974	0.00702774	0.00174658	0.00560289	0.00883973	-0.0337885	-0.0056188	-0.00106886	0.002379	-0.00348411	0.000708109	0.00403503	0.0224245	-0.00221689	0.0054603	0	0	0.00414	-0.0018668	0.000456096
-0.000163254	2010-08-30 21:50:06	0.0450311	0.0451944	0.000163254	0.0197151	0.0126214	-0.000576409	0.0063721	0.00146085	0.00532931	0.00863978	-0.0327955	-0.00536065	-0.00102937	0.00200721	-0.00290775	0.000627558	0.00394504	0.0217395	-0.00236606	0.0054857	0	0	0.00388629	-0.00159969	-0.000163254
-0.000613473	2010-08-30 22:20:06	0.0422147	0.0428282	0.000613473	0.0197151	0.0113293	-0.000588568	0.00570137	0.00118075	0.00500199	0.00840109	-0.0317739	-0.00510706	-0.000971103	0.00171155	-0.00239359	0.000546769	0.00379975	0.0210893	-0.00250708	0.00550974	0	0	0.00346236	-0.0012796	-0.000613473
-0.000391886	2010-08-30 22:50:06	0.0393984	0.0397903	0.000391886	0.0197151	0.00960047	-0.000595938	0.00503789	0.000911932	0.00461531	0.00814135	-0.0307554	-0.00485801	-0.000930513	0.00145548	-0.00196188	0.000465426	0.00361813	0.0204881	-0.00264331	0.0055307	0	0	0.00287804	-0.000922625	-0.000391886
-0.000338923	2010-08-30 23:20:06	0.036582	0.0369209	0.000338923	0.0197151	0.00830846	-0.000592394	0.0043448	0.000663852	0.00418929	0.00784593	-0.0296944	-0.00461125	-0.000798264	0.00117235	-0.00165426	0.000389076	0.00339123	0.0198753	-0.00277932	0.00554946	0	0	0.00215191	-0.000545923	-0.000338923
-0.000555262	2010-08-30 23:50:06	0.0330616	0.0336169	0.000555262	0.0197151	0.00679797	-0.000579179	0.003607	0.000440156	0.00373761	0.00753299	-0.0286245	-0.00437356	-0.000665156	0.000863697	-0.00140375	0.00031974	0.00315094	0.0193017	-0.00291309	0.00556542	0	0	0.00131048	-0.000166678	-0.000555262
-0.000508668	2010-08-31 00:20:06	0.0295412	0.0300499	0.000508668	0.0197151	0.00506908	-0.000547774	0.00290664	0.00022774	0.00327047	0.00719337	-0.0275517	-0.00414271	-0.000528761	0.00052755	-0.00116831	0.000265182	0.00289476	0.0187965	-0.00303958	0.00557661	0	0	0.000386919	0.000198807	-0.000508668
-0.00091928	2010-08-31 00:50:06	0.0260207	0.02694	0.00091928	0.0197151	0.00371777	-0.00050354	0.00222865	3.97931e-05	0.0027984	0.00683317	-0.0264661	-0.00390507	-0.000424667	0.000291721	-0.000925601	0.000216685	0.0026241	0.0183169	-0.00315555	0.00558301	0	0	-0.000580628	0.000535896	-0.00091928
-0.000934765	2010-08-31 01:20:06	0.0232044	0.0241392	0.000934765	0.0197151	0.00258492	-0.000456244	0.00158027	-0.000123684	0.00236916	0.00645289	-0.0253479	-0.0036674	-0.000375787	9.35072e-05	-0.000657698	0.000170764	0.00232637	0.0178767	-0.00326654	0.00558351	0	0	-0.00155102	0.000832251	-0.000934765
-0.00163272	2010-08-31 01:50:06	0.0196839	0.0213166	0.00163272	0.0197151	0.00129292	-0.00041498	0.0010219	-0.000255229	0.00195575	0.00602936	-0.024211	-0.00342861	-0.00031119	-4.97128e-05	-0.00043239	0.000131342	0.00201079	0.0174498	-0.00336716	0.00558397	0	0	-0.00248235	0.0010783	-0.00163272
-0.000850431	2010-08-31 02:20:06	0.0182758	0.0191262	0.000850431	0.0197151	0.000478386	-0.000376779	0.000567486	-0.000371763	0.00154269	0.00558431	-0.0230662	-0.00318868	-0.000276934	-0.00016257	-0.000220096	9.12043e-05	0.00169817	0.0170538	-0.00346039	0.00558527	0	0	-0.00333425	0.00126753	-0.000850431
-0.000395635	2010-08-31 02:50:06	0.0168676	0.0172632	0.000395635	0.0197151	-5.8367e-05	-0.000336184	0.000105231	-0.000477016	0.00115315	0.00513073	-0.0219313	-0.00294761	-0.000220624	-0.00030006	-4.68375e-05	5.5823e-05	0.00140003	0.0166703	-0.00355916	0.00558364	0	0	-0.0040702	0.00139661	-0.000395635
-0.00126407	2010-08-31 03:20:06	0.0133471	0.0146112	0.00126407	0.0197151	-0.00135039	-0.000294345	-0.000318987	-0.000559623	0.00079276	0.00465449	-0.0208063	-0.00270881	-0.000167598	-0.000547983	4.6982e-05	2.50774e-05	0.00111891	0.0162782	-0.00365241	0.00558023	0	0	-0.00465954	0.00146536	-0.00126407
-0.000710782	2010-08-31 03:50:06	0.011939	0.0126498	0.000710782	0.0197151	-0.0021649	-0.000250686	-0.00067671	-0.000623573	0.000467501	0.0041572	-0.0196921	-0.00246547	-0.000105189	-0.000916911	0.000164778	-2.53911e-06	0.000866258	0.0159403	-0.00373593	0.00557529	0	0	-0.00507924	0.00147664	-0.000710782
-0.0010212	2010-08-31 04:20:06	0.0105308	0.011552	0.0010212	0.0197151	-0.0025425	-0.000207028	-0.000981878	-0.000691254	0.000166113	0.00364336	-0.0185848	-0.00221986	-5.10704e-05	-0.00118069	0.000344614	-3.27707e-05	0.000670052	0.015628	-0.00381223	0.00556801	0	0	-0.00531521	0.001436	-0.0010212
-0.000545182	2010-08-31 04:50:06	0.0105308	0.011076	0.000545182	0.0197151	-0.0025425	-0.000162126	-0.00121997	-0.000764576	-0.000100495	0.00312549	-0.0175159	-0.00197197	-3.64453e-05	-0.00138374	0.000552668	-6.47858e-05	0.00048947	0.0152951	-0.00388759	0.00556002	0	0	-0.00536302	0.00135136	-0.000545182
0.00040794	2010-08-31 05:20:06	0.0105308	0.0101229	-0.00040794	0.0197151	-0.00329775	-0.000120861	-0.00136138	-0.000830349	-0.000328122	0.00259558	-0.0164678	-0.00172407	8.29011e-06	-0.00155643	0.000788112	-9.69977e-05	0.000303302	0.0148984	-0.00395814	0.00555154	0	0	-0.005228	0.00123248	0.00040794
-8.16645e-05	2010-08-31 05:50:06	0.0098267	0.00990836	8.16645e-05	0.0197151	-0.00329775	-8.44794e-05	-0.00149553	-0.000888659	-0.000539924	0.00206824	-0.0154542	-0.00148071	4.05904e-05	-0.00186463	0.00102136	-0.000128101	0.000121583	0.0144955	-0.00402621	0.00554057	0	0	-0.00492476	0.00109043	-8.16645e-05
0.000525815	2010-08-31 06:20:06	0.0098267	0.00930089	-0.000525815	0.0197151	-0.00367534	-5.10667e-05	-0.00165987	-0.00095825	-0.000732415	0.00156051	-0.0144761	-0.00124077	2.70603e-05	-0.00220561	0.00120476	-0.00016388	-5.30994e-05	0.0141119	-0.00408946	0.00552664	0	0	-0.0044761	0.000936929	0.000525815
0.000252228	2010-08-31 06:50:06	0.0091226	0.00887037	-0.000252228	0.0197151	-0.00399368	-2.43553e-05	-0.00182364	-0.00104285	-0.000896117	0.00108847	-0.0135453	-0.00100196	7.59407e-05	-0.00263393	0.00139254	-0.000207227	-0.000219194	0.0137562	-0.00415582	0.00551391	0	0	-0.00391134	0.000783685	0.000252228
0.000102675	2010-08-31 07:20:06	0.0084185	0.00831582	-0.000102675	0.0197151	-0.00458975	1.11194e-06	-0.0020176	-0.0011199	-0.00104855	0.000649046	-0.0126639	-0.000769966	0.000171743	-0.00312055	0.00165113	-0.000250176	-0.000389788	0.0134409	-0.00422068	0.00550038	0	0	-0.00326435	0.00064167	0.000102675
0.0003558	2010-08-31 07:50:06	0.0084185	0.0080627	-0.0003558	0.0197151	-0.00496737	2.65793e-05	-0.00219646	-0.00118759	-0.0011866	0.000222642	-0.0117942	-0.000544794	0.000224769	-0.00361971	0.00195232	-0.000294394	-0.000563332	0.0131177	-0.00427589	0.00548469	0	0	-0.0025712	0.000520447	0.0003558
0.000186455	2010-08-31 08:20:06	0.0084185	0.00823205	-0.000186455	0.0197151	-0.00512652	5.14715e-05	-0.00235239	-0.00124954	-0.00131025	-0.000192188	-0.0109571	-0.000329842	0.000224769	-0.00400932	0.00233514	-0.00034737	-0.00073724	0.0128149	-0.00432618	0.00546896	0	0	-0.00186784	0.000427527	0.000186455
0.000481907	2010-08-31 08:50:06	0.0091226	0.00864069	-0.000481907	0.0197151	-0.00518584	6.73622e-05	-0.00247928	-0.00129093	-0.00143282	-0.000583869	-0.010118	-0.000125131	0.000269504	-0.00427507	0.00273522	-0.000408427	-0.000928121	0.0124208	-0.00437157	0.00545183	0	0	-0.00118781	0.000367832	0.000481907
7.10421e-05	2010-08-31 09:20:06	0.0084185	0.00834746	-7.10421e-05	0.0197151	-0.00572259	7.70326e-05	-0.00265088	-0.00131714	-0.00155119	-0.000942925	-0.00934302	6.70846e-05	0.000315334	-0.0045384	0.00310132	-0.000468532	-0.00114875	0.0119584	-0.00441937	0.00543295	0	0	-0.000560205	0.000343309	7.10421e-05
5.58075e-05	2010-08-31 09:50:06	0.0077144	0.00765859	-5.58075e-05	0.0197151	-0.00647784	8.55532e-05	-0.00287446	-0.00130768	-0.00167377	-0.00126726	-0.00854236	0.000246792	0.000381887	-0.00482923	0.00340895	-0.000526658	-0.00137901	0.0114014	-0.00446158	0.00541412	0	0	-8.02435e-06	0.00035272	5.58075e-05
0.000512938	2010-08-31 10:20:06	0.0077144	0.00720146	-0.000512938	0.0197151	-0.00707388	9.52237e-05	-0.00309077	-0.00123054	-0.00176863	-0.00155447	-0.00774171	0.000418513	0.000454778	-0.0050356	0.00366891	-0.000583594	-0.00161966	0.0108056	-0.00449731	0.00539496	0	0	0.000452921	0.000391665	0.000512938
-0.000390073	2010-08-31 10:50:06	0.0070103	0.00740037	0.000390073	0.0197151	-0.00707388	0.0001025	-0.00328416	-0.00117787	-0.00185714	-0.00179442	-0.00695587	0.000582293	0.000530717	-0.00507124	0.00389997	-0.000639064	-0.00186699	0.0101781	-0.00452894	0.00537387	0	0	0.000814598	0.000452825	-0.000390073
-0.000685282	2010-08-31 11:20:06	0.0070103	0.00769558	0.000685282	0.0197151	-0.00729235	0.00011399	-0.00332829	-0.00110637	-0.00192214	-0.00200078	-0.00618283	0.000736957	0.000653581	-0.00489371	0.00408843	-0.00068221	-0.00210914	0.00951184	-0.00455896	0.00534933	0	0	0.00107672	0.000526459	-0.000685282
-0.00113605	2010-08-31 11:50:06	0.0077144	0.00885045	0.00113605	0.0197151	-0.00669628	0.000126723	-0.00327574	-0.00103114	-0.00197203	-0.00214736	-0.00542166	0.000888209	0.000725376	-0.00463038	0.00422485	-0.000710894	-0.00234762	0.00881929	-0.0045849	0.00532167	0	0	0.00124619	0.000601096	-0.00113605
-0.000972585	2010-08-31 12:20:06	0.0084185	0.00939109	0.000972585	0.0197151	-0.00653713	0.000138882	-0.00314885	-0.000933353	-0.00196291	-0.00228637	-0.00468211	0.00103038	0.000767059	-0.00433472	0.00421457	-0.000723809	-0.00257384	0.00802534	-0.00461004	0.00529251	0	0	0.00133601	0.000664409	-0.000972585
-0.00115372	2010-08-31 12:50:06	0.0091226	0.0102763	0.00115372	0.0197151	-0.00594104	0.000146828	-0.00287156	-0.000826105	-0.00196854	-0.0023963	-0.00392185	0.00117025	0.000787784	-0.00404962	0.00406499	-0.000726384	-0.00278526	0.00717084	-0.00462234	0.00526145	0	0	0.00136392	0.00070419	-0.00115372
-0.00135922	2010-08-31 13:20:06	0.0105308	0.01189	0.00135922	0.0197151	-0.00466775	0.00015286	-0.00266424	-0.000707919	-0.00195486	-0.00248261	-0.00314881	0.00130332	0.00086482	-0.00366771	0.0038642	-0.000716675	-0.00295626	0.00630152	-0.00463291	0.00522796	0	0	0.00135066	0.000709357	-0.00135922
-0.000107105	2010-08-31 13:50:06	0.0112349	0.011342	0.000107105	0.0197151	-0.00540428	0.00016435	-0.00248538	-0.000611866	-0.00192572	-0.00252165	-0.00235505	0.00143069	0.000914795	-0.0033518	0.00362369	-0.000691593	-0.0030954	0.00541059	-0.00465472	0.00519118	0	0	0.0013182	0.000670908	-0.000107105
-0.000610523	2010-08-31 14:20:06	0.0112349	0.0118454	0.000610523	0.0197151	-0.00502666	0.000180052	-0.00230651	-0.000497155	-0.0018583	-0.00252003	-0.00157906	0.00155692	0.000920035	-0.00302972	0.0032973	-0.000646185	-0.00319448	0.00447782	-0.00466613	0.00515171	0	0	0.00128804	0.000582736	-0.000610523
-0.000582685	2010-08-31 14:50:06	0.011939	0.0125217	0.000582685	0.0197151	-0.00443059	0.000195274	-0.00215843	-0.000391901	-0.00174243	-0.00249994	-0.000823779	0.0016786	0.00089712	-0.00278994	0.00306186	-0.000604027	-0.00325139	0.00350245	-0.00466789	0.0051099	0	0	0.00127951	0.000442239	-0.000582685
-0.000377441	2010-08-31 15:20:06	0.0133471	0.0137245	0.000377441	0.0197151	-0.00351619	0.000205038	-0.00190349	-0.000297929	-0.00159983	-0.00247583	-6.55509e-05	0.00179687	0.00084519	-0.002434	0.00278162	-0.000555173	-0.00323545	0.00250298	-0.00466382	0.00506588	0	0	0.00130851	0.000250659	-0.000377441
0.000485958	2010-08-31 15:50:06	0.0154594	0.0149734	-0.000485958	0.0197151	-0.00276097	0.000203888	-0.00149321	-0.000211503	-0.00145231	-0.00242953	0.000687803	0.00191627	0.000785829	-0.0020477	0.00250427	-0.000510123	-0.00319328	0.00150047	-0.00466063	0.00501958	0	0	0.00138639	1.31258e-05	0.000485958
0.000180738	2010-08-31 16:20:06	0.0168676	0.0166869	-0.000180738	0.0197151	-0.00140965	0.000199675	-0.00113548	-0.000174017	-0.00129075	-0.00238131	0.00142532	0.0020402	0.000754625	-0.001809	0.00229485	-0.000461864	-0.00310765	0.000452886	-0.00465817	0.00497443	0	0	0.00151934	-0.000261614	0.000180738
0.000234761	2010-08-31 16:50:06	0.0168676	0.0166328	-0.000234761	0.0197151	-0.00146897	0.000188186	-0.000867771	-0.000168548	-0.00114288	-0.00231445	0.0021461	0.00216302	0.000695266	-0.00173287	0.00196695	-0.000408097	-0.00299945	-0.00056832	-0.0046454	0.00492873	0	0	0.00170804	-0.000561749	0.000234761
-0.000401537	2010-08-31 17:20:06	0.0161635	0.016565	0.000401537	0.0197151	-0.00146897	0.000175065	-0.000652032	-0.000213755	-0.000985878	-0.00223102	0.00286392	0.00228696	0.000543152	-0.00177532	0.00171864	-0.000366498	-0.00284567	-0.00152769	-0.00462845	0.00488297	0	0	0.00194774	-0.00087319	-0.000401537
-0.000245802	2010-08-31 17:50:06	0.0168676	0.0171134	0.000245802	0.0197151	-0.00103206	0.000155442	-0.000570443	-0.000304082	-0.000833084	-0.00214664	0.00355607	0.00240977	0.00058288	-0.0018631	0.00155771	-0.000332462	-0.00264397	-0.00240868	-0.00461296	0.00483582	0	0	0.00222866	-0.00118054	-0.000245802
-0.000560804	2010-08-31 18:20:06	0.0168676	0.0174284	0.000560804	0.0197151	-0.000872902	0.000146347	-0.000421196	-0.000435799	-0.00073152	-0.00208043	0.00421371	0.00253031	0.000505848	-0.00185584	0.0014732	-0.00030342	-0.00244187	-0.00327485	-0.0045936	0.00478688	0	0	0.00253661	-0.00146814	-0.000560804
-5.08006e-05	2010-08-31 18:50:06	0.0182758	0.0183266	5.08006e-05	0.0197151	-0.000117654	0.000137638	-0.000294887	-0.000605088	-0.000643365	-0.00203929	0.00483785	0.00264972	0.000462208	-0.00190555	0.00151813	-0.00028464	-0.00225384	-0.00414189	-0.00457893	0.00473834	0	0	0.00285389	-0.0017211	-5.08006e-05
0.000425018	2010-08-31 19:20:06	0.0182758	0.0178508	-0.000425018	0.0197151	-0.000435987	0.000130644	-0.000280369	-0.000789304	-0.000597679	-0.0020213	0.00545509	0.00276572	0.000398702	-0.00207779	0.00156497	-0.000273903	-0.00206798	-0.0049911	-0.00456678	0.0046888	0	0	0.00316031	-0.00192632	0.000425018
0.00034341	2010-08-31 19:50:06	0.0168676	0.0165242	-0.00034341	0.0197151	-0.00097277	0.000110059	-0.00046765	-0.000977335	-0.000596249	-0.00202082	0.00605457	0.00288058	0.000298754	-0.00253074	0.00157072	-0.000271408	-0.00192445	-0.00579003	-0.00455382	0.00463858	0	0	0.00343435	-0.0020732	0.00034341
0.000339561	2010-08-31 20:20:06	0.0140512	0.0137116	-0.000339561	0.0197151	-0.00270168	8.34413e-05	-0.000878512	-0.00115591	-0.000653112	-0.00201326	0.00660868	0.00299203	0.000305949	-0.00319776	0.00167852	-0.000288408	-0.00178278	-0.0065441	-0.00454405	0.00458752	0	0	0.00365433	-0.00215431	0.000339561
-0.000308766	2010-08-31 20:50:06	0.0112349	0.0115437	0.000308766	0.0197151	-0.00383452	6.09432e-05	-0.00142294	-0.00132885	-0.000740551	-0.00200121	0.00712827	0.00309553	0.000318384	-0.00381219	0.00190821	-0.000318166	-0.00166144	-0.00719893	-0.00453271	0.00453484	0	0	0.00379961	-0.00216567	-0.000308766
-0.000112917	2010-08-31 21:20:06	0.0091226	0.00923552	0.000112917	0.0197151	-0.00512652	4.57214e-05	-0.0020115	-0.00148104	-0.000871889	-0.00200781	0.00761041	0.0031922	0.000316427	-0.00437736	0.00229186	-0.000360681	-0.00161535	-0.00778402	-0.00452617	0.00448131	0	0	0.00385173	-0.00210687	-0.000112917
-0.00016768	2010-08-31 21:50:06	0.0077144	0.00788208	0.00016768	0.0197151	-0.00594104	3.83511e-05	-0.00245808	-0.0016145	-0.00102781	-0.00203449	0.00805408	0.00328319	0.000350682	-0.00469658	0.00279672	-0.000417975	-0.00160707	-0.00829624	-0.00450442	0.00442761	0	0	0.00379547	-0.00198088	-0.00016768
-3.44445e-05	2010-08-31 22:20:06	0.0070103	0.00704474	3.44445e-05	0.0197151	-0.00631869	3.28938e-05	-0.00282306	-0.00173858	-0.0012136	-0.00209332	0.00848597	0.00336623	0.000334101	-0.00486291	0.00332171	-0.000483154	-0.00166259	-0.00872252	-0.00449223	0.00437327	0	0	0.00361985	-0.00179368	-3.44445e-05
-0.000114692	2010-08-31 22:40:06	0.0063063	0.00642099	0.000114692	0.0197151	-0.00660376	2.69232e-05	-0.00306138	-0.00181752	-0.00135878	-0.00213791	0.0087805	0.00341591	0.000324716	-0.00486599	0.00360863	-0.00053052	-0.00172414	-0.00899455	-0.00448597	0.0043355	0	0	0.00343323	-0.00163897	-0.000114692
0.00025652	2010-08-31 23:20:06	0.004194	0.00393748	-0.00025652	0.0197151	-0.00798828	1.47027e-05	-0.00353125	-0.00196037	-0.00166948	-0.00225663	0.00934378	0.00350615	0.000426622	-0.00502789	0.00395338	-0.00061965	-0.00191645	-0.009458	-0.00447283	0.00425809	0	0	0.00289198	-0.00127146	0.00025652
-0.000293389	2010-08-31 23:50:06	0.0013776	0.00167099	0.000293389	0.0197151	-0.00912113	1.27896e-05	-0.00393369	-0.00205434	-0.0019343	-0.00238089	0.0097372	0.00356756	0.00054839	-0.00518078	0.00409706	-0.000671276	-0.00209625	-0.0097673	-0.00445272	0.00419921	0	0	0.00234475	-0.000958344	-0.000293389
-0.000724923	2010-09-01 00:20:06	-0.0007346	-9.67746e-06	0.000724923	0.0197151	-0.00971717	3.07924e-05	-0.00433613	-0.00213894	-0.00219528	-0.0024958	0.0101267	0.0036233	0.000679546	-0.00526659	0.00418225	-0.00071363	-0.00228837	-0.00998601	-0.00443083	0.00413936	0	0	0.00168859	-0.000626507	-0.000724923
-9.64961e-05	2010-09-01 00:50:06	-0.0014387	-0.0013422	9.64961e-05	0.0197151	-0.010254	6.22921e-05	-0.0046262	-0.00222163	-0.00244642	-0.00263097	0.0105063	0.00367561	0.000765964	-0.00517397	0.0042747	-0.000743464	-0.00247785	-0.0100908	-0.00440731	0.00407775	0	0	0.000940709	-0.000288009	-9.64961e-05
-0.000177724	2010-09-01 01:20:06	-0.0021428	-0.00196508	0.000177724	0.0197151	-0.010254	9.98238e-05	-0.00480448	-0.00230623	-0.00267333	-0.00279428	0.010875	0.00373019	0.000879445	-0.00502395	0.00436564	-0.000760737	-0.00267805	-0.010131	-0.00438857	0.00401514	0	0	0.000123511	4.5654e-05	-0.000177724
0.00014013	2010-09-01 01:50:06	-0.0028469	-0.00298703	-0.00014013	0.0197151	-0.0104724	0.000134481	-0.00495373	-0.00237956	-0.00289005	-0.00298523	0.0112369	0.00378477	0.0008753	-0.00482331	0.00439879	-0.00076446	-0.00288538	-0.0101868	-0.00437077	0.00395163	0	0	-0.000736242	0.00036396	0.00014013
0.000310923	2010-09-01 02:20:06	-0.0042551	-0.00456602	-0.000310923	0.0197151	-0.0110092	0.000160617	-0.00513259	-0.00245097	-0.0030829	-0.00320077	0.0115998	0.00383595	0.00087006	-0.00471771	0.00433948	-0.000766481	-0.00307745	-0.0102264	-0.00436014	0.0038886	0	0	-0.00160859	0.000657678	0.000310923
0.000142621	2010-09-01 02:50:06	-0.0063673	-0.00650992	-0.000142621	0.0197151	-0.0117644	0.000179477	-0.00537127	-0.00250164	-0.00326484	-0.00344846	0.0119754	0.00389053	0.00087835	-0.00467965	0.00420511	-0.000762082	-0.00326584	-0.010228	-0.00434965	0.00382461	0	0	-0.00246177	0.000919086	0.000142621
0.00050787	2010-09-01 03:20:06	-0.0077755	-0.00828337	-0.00050787	0.0197151	-0.0123605	0.000196999	-0.00563231	-0.00253739	-0.00344222	-0.00369309	0.0123304	0.00394851	0.000936614	-0.00473706	0.0040687	-0.000752771	-0.00342764	-0.0101971	-0.00434069	0.00376281	0	0	-0.00326375	0.00114212	0.00050787
-0.000248708	2010-09-01 03:50:06	-0.0098878	-0.00963909	0.000248708	0.0197151	-0.0127381	0.000221797	-0.0058855	-0.00258251	-0.00360029	-0.00394575	0.0126755	0.00400877	0.000946	-0.00479251	0.00400159	-0.000739973	-0.00353267	-0.0101011	-0.00433176	0.00370384	0	0	-0.00398392	0.00132248	-0.000248708
9.96232e-05	2010-09-01 04:20:06	-0.0105919	-0.0106915	-9.96232e-05	0.0197151	-0.0131157	0.000250328	-0.00604142	-0.00262009	-0.00373869	-0.00420339	0.0130127	0.00407583	0.000942948	-0.00481275	0.003972	-0.000727175	-0.00359911	-0.00998493	-0.00432447	0.00364439	0	0	-0.00459469	0.00145763	9.96232e-05
-0.000313924	2010-09-01 04:50:06	-0.0112959	-0.010982	0.000313924	0.0197151	-0.0129565	0.000273401	-0.00613085	-0.00265774	-0.00384338	-0.00447519	0.0133411	0.00414747	0.0009076	-0.00481275	0.00400816	-0.00071937	-0.00363548	-0.00988103	-0.0043204	0.00358418	0	0	-0.005073	0.00154683	-0.000313924
0.000236339	2010-09-01 05:20:06	-0.0112959	-0.0115322	-0.000236339	0.0197151	-0.0131157	0.000288047	-0.00620518	-0.00269905	-0.00394629	-0.00477511	0.0136575	0.00422137	0.000889925	-0.00483012	0.00404857	-0.000715606	-0.0036422	-0.00981508	-0.00432193	0.00352401	0	0	-0.0054016	0.00159112	0.000236339
0.000855921	2010-09-01 05:50:06	-0.0112959	-0.0121518	-0.000855921	0.0197151	-0.0133342	0.000296568	-0.00622754	-0.00272725	-0.00404991	-0.00506939	0.0139425	0.00429755	0.000839949	-0.00489238	0.00405651	-0.000715369	-0.00363998	-0.00980027	-0.00433074	0.00346385	0	0	-0.00556997	0.00159321	0.000855921
0.000644366	2010-09-01 06:20:06	-0.012	-0.0126444	-0.000644366	0.0197151	-0.0132749	0.000303844	-0.00633991	-0.00275918	-0.00415317	-0.00535516	0.0141899	0.00437714	0.000833614	-0.00510752	0.00407459	-0.000722106	-0.00363925	-0.00982427	-0.00434769	0.0034021	0	0	-0.00557486	0.00155737	0.000644366
0.00114104	2010-09-01 06:49:46	-0.0127041	-0.0138451	-0.00114104	0.0197151	-0.0140217	0.000315747	-0.00647983	-0.0027705	-0.00425488	-0.00559999	0.0144075	0.00445696	0.000852385	-0.00542622	0.0040979	-0.000727535	-0.00363459	-0.00982545	-0.00435825	0.0033411	0	0	-0.00542296	0.00149015	0.00114104
0.00090629	2010-09-01 07:20:06	-0.0134082	-0.0143145	-0.00090629	0.0197151	-0.0142486	0.000332856	-0.00659311	-0.00275719	-0.00434075	-0.00582511	0.0145912	0.00453747	0.00086177	-0.00582469	0.00419746	-0.000739897	-0.00362187	-0.00978795	-0.00436879	0.00327975	0	0	-0.00511773	0.00139559	0.00090629
0.000108431	2010-09-01 07:50:06	-0.0141123	-0.0142207	-0.000108431	0.0197151	-0.0142486	0.000350472	-0.00673451	-0.00272517	-0.00440539	-0.0060199	0.0147529	0.00461822	0.0008753	-0.00611596	0.00440551	-0.000762323	-0.00360329	-0.00975843	-0.00438337	0.00321901	0	0	-0.00468417	0.00128391	0.000108431
0.00133347	2010-09-01 08:20:06	-0.0127041	-0.0140376	-0.00133347	0.0197151	-0.014467	0.000364449	-0.00677139	-0.00266304	-0.00445492	-0.00619364	0.0148751	0.00469442	0.000865915	-0.00627942	0.00466985	-0.000792318	-0.00360914	-0.00977303	-0.00439555	0.00315717	0	0	-0.00414213	0.00116207	0.00133347
0.00134463	2010-09-01 08:50:06	-0.012	-0.0133446	-0.00134463	0.0197151	-0.0142486	0.000372395	-0.00677139	-0.00257462	-0.00449005	-0.0063513	0.0149677	0.00476041	0.00085653	-0.00638941	0.00494502	-0.000826354	-0.00365245	-0.00986049	-0.00441162	0.00309428	0	0	-0.00351761	0.00103778	0.00134463
0.000869984	2010-09-01 09:20:06	-0.012	-0.01287	-0.000869984	0.0197151	-0.0142486	0.000376033	-0.00677139	-0.00245228	-0.00450552	-0.0064818	0.0150674	0.00482182	0.000874205	-0.00654758	0.00517457	-0.000862647	-0.00372474	-0.00998525	-0.00443028	0.00303143	0	0	-0.00283862	0.000918131	0.000869984
0.00103297	2010-09-01 09:50:06	-0.0112959	-0.0123289	-0.00103297	0.0197151	-0.0142486	0.000379096	-0.00671157	-0.0022849	-0.00450588	-0.00656907	0.0151393	0.00487756	0.000887735	-0.00669564	0.00531536	-0.000897831	-0.00381814	-0.0101115	-0.0044433	0.00296788	0	0	-0.0021335	0.000809039	0.00103297
0.0013284	2010-09-01 10:20:06	-0.0098878	-0.0112162	-0.0013284	0.0197151	-0.013871	0.000380246	-0.0066143	-0.00210251	-0.0044778	-0.00661165	0.0151688	0.00493214	0.00095429	-0.00675152	0.00544534	-0.000936461	-0.00392384	-0.0102601	-0.00445225	0.00290375	0	0	-0.00142933	0.000714843	0.0013284
0.00120218	2010-09-01 10:50:06	-0.0084796	-0.00968178	-0.00120218	0.0197151	-0.0133342	0.000388098	-0.00642761	-0.0019051	-0.00441951	-0.00661051	0.0151639	0.00498445	0.00104071	-0.00665407	0.00556231	-0.000965423	-0.004028	-0.0104531	-0.00446517	0.00283906	0	0	-0.000750529	0.000637931	0.00120218
0.000617036	2010-09-01 11:20:06	-0.0070714	-0.00768844	-0.000617036	0.0197151	-0.012579	0.000397193	-0.00611402	-0.00170388	-0.00432331	-0.00657225	0.0151471	0.00502768	0.00110421	-0.00642155	0.00563668	-0.000983053	-0.00414629	-0.0106273	-0.00448052	0.00277394	0	0	-0.00011771	0.000578531	0.000617036
0.000300062	2010-09-01 11:50:06	-0.0049591	-0.00525916	-0.000300062	0.0197151	-0.0114461	0.000407532	-0.0057261	-0.00148765	-0.00417722	-0.00651695	0.0151224	0.00506977	0.00112189	-0.00606803	0.005659	-0.000990858	-0.00426348	-0.0108706	-0.0045047	0.00270897	0	0	0.000453158	0.000534667	0.000300062
0.000780505	2010-09-01 12:20:06	-0.0021428	-0.00292331	-0.000780505	0.0197151	-0.0105317	0.000413659	-0.00520403	-0.00126395	-0.00400583	-0.00643755	0.0151086	0.00511413	0.0011459	-0.0055746	0.00555778	-0.000988123	-0.00437364	-0.0111579	-0.00453781	0.00264318	0	0	0.000951188	0.000502311	0.000780505
0.000629945	2010-09-01 12:50:06	0.0006736	4.3655e-05	-0.000629945	0.0197151	-0.0088028	0.000413659	-0.00466744	-0.00105718	-0.00380985	-0.0063239	0.0150672	0.00514599	0.00115833	-0.00503253	0.00532589	-0.000972946	-0.0044749	-0.0114948	-0.00457013	0.00257756	0	0	0.00137068	0.00047572	0.000629945
0.000214057	2010-09-01 13:20:06	0.0020817	0.00186764	-0.000214057	0.0197151	-0.00804757	0.000413659	-0.00415321	-0.000852226	-0.00358017	-0.00616204	0.015015	0.00517442	0.00121769	-0.00456087	0.00501018	-0.00094077	-0.00455101	-0.0118907	-0.00461061	0.00251203	0	0	0.00171087	0.000447934	0.000214057
0.000546591	2010-09-01 13:50:06	0.004194	0.00364741	-0.000546591	0.0197151	-0.0071332	0.00041184	-0.00365408	-0.000641719	-0.00331606	-0.00596659	0.0149735	0.00519945	0.00122708	-0.00420448	0.00459778	-0.000889261	-0.00459147	-0.0122672	-0.00464634	0.00244624	0	0	0.00197545	0.00041142	0.000546591
0.00101761	2010-09-01 14:20:06	0.0063063	0.00528869	-0.00101761	0.0197151	-0.00637795	0.000409446	-0.00318457	-0.000446223	-0.00302666	-0.00573947	0.0149361	0.00522333	0.0012094	-0.00378629	0.00417606	-0.000830541	-0.00458308	-0.0126345	-0.00468199	0.00238002	0	0	0.00217176	0.000358776	0.00101761
0.00115895	2010-09-01 14:50:06	0.0091226	0.00796365	-0.00115895	0.0197151	-0.00486751	0.000402838	-0.00265524	-0.000284654	-0.0027081	-0.00548423	0.0149233	0.00525287	0.00117296	-0.00320222	0.00382365	-0.000770673	-0.00451271	-0.0130296	-0.00472	0.0023145	0	0	0.00230998	0.000283456	0.00115895
0.0015349	2010-09-01 15:20:06	0.011939	0.0104041	-0.0015349	0.0197151	-0.00351619	0.000388955	-0.00211865	-0.000166297	-0.00237444	-0.00521502	0.0149124	0.00528132	0.00111993	-0.00261528	0.00345028	-0.000701413	-0.00440374	-0.0134208	-0.00476447	0.00224981	0	0	0.00240212	0.000180436	0.0015349
0.00117936	2010-09-01 15:50:06	0.0133471	0.0121677	-0.00117936	0.0197151	-0.00260182	0.000367795	-0.00155971	-7.61404e-05	-0.00203479	-0.0049347	0.0149203	0.00531655	0.00101474	-0.00209301	0.00303568	-0.000624111	-0.0042692	-0.0138948	-0.00480747	0.00218548	0	0	0.0024611	4.67602e-05	0.00117936
0.000314467	2010-09-01 16:20:06	0.0140512	0.0137367	-0.000314467	0.0197151	-0.00162813	0.000341753	-0.00103821	-1.98246e-05	-0.00170497	-0.00464942	0.0149233	0.0053552	0.000931608	-0.00170429	0.00261178	-0.000547721	-0.00408277	-0.0144093	-0.00485996	0.00212095	0	0	0.00249979	-0.000118076	0.000314467
0.000647646	2010-09-01 16:40:46	0.0154594	0.0148118	-0.000647646	0.0197151	-0.000806048	0.000319178	-0.000746459	-1.26691e-05	-0.00149573	-0.00445461	0.0149233	0.00538382	0.000838145	-0.00143502	0.00229193	-0.000499127	-0.00392655	-0.0147337	-0.00489771	0.00207577	0	0	0.00252095	-0.000248759	0.000647646
0.00106376	2010-09-01 17:20:06	0.0168676	0.0158038	-0.00106376	0.0197151	-0.000117654	0.000273871	-0.000286466	-8.59403e-05	-0.0011275	-0.0040642	0.0149262	0.005445	0.000757674	-0.00111646	0.00170041	-0.000407698	-0.0035849	-0.015265	-0.00498135	0.00199022	0	0	0.00256275	-0.000530195	0.00106376
0.00144603	2010-09-01 17:50:06	0.0175717	0.0161257	-0.00144603	0.0197151	0.000100788	0.000241128	-7.0727e-05	-0.000195097	-0.000894952	-0.00376236	0.0149016	0.0055007	0.000722324	-0.00103307	0.00137553	-0.000336221	-0.0032805	-0.0155734	-0.00505015	0.0019252	0	0	0.00260569	-0.000765792	0.00144603
0.000941062	2010-09-01 18:20:06	0.0168676	0.0159265	-0.000941062	0.0197151	0.000100788	0.000214991	1.81241e-05	-0.000339917	-0.000687352	-0.00348721	0.0148671	0.00556095	0.000611036	-0.00107069	0.00111845	-0.000271797	-0.0029568	-0.0158618	-0.00512058	0.00186149	0	0	0.0026646	-0.00100989	0.000941062
0.00122793	2010-09-01 18:50:06	0.0168676	0.0156397	-0.00122793	0.0197151	0.000100788	0.000186555	4.77398e-05	-0.000497841	-0.000537329	-0.00323664	0.0148355	0.00562236	0.000456968	-0.00114835	0.000952452	-0.00022576	-0.00263046	-0.0160989	-0.00518865	0.00179642	0	0	0.00274208	-0.00125235	0.00122793
0.000909278	2010-09-01 19:20:06	0.0161635	0.0152542	-0.000909278	0.0197151	0.000100788	0.000151992	-1.99129e-05	-0.000657673	-0.000442112	-0.00301774	0.0147793	0.00568376	0.000401752	-0.00131818	0.000900546	-0.000197669	-0.00231447	-0.0163352	-0.00526393	0.00173282	0	0	0.00283754	-0.00148243	0.000909278
0.00105459	2010-09-01 19:50:06	0.0147553	0.0137007	-0.00105459	0.0197151	-0.000595142	0.000116854	-0.000259171	-0.000823059	-0.000419582	-0.0028199	0.0146846	0.00574517	0.000312282	-0.00170843	0.000928765	-0.000178019	-0.00203222	-0.0165475	-0.00534569	0.00166911	0	0	0.00294712	-0.0016895	0.00105459
0.000904794	2010-09-01 20:20:06	0.011939	0.0110342	-0.000904794	0.0197151	-0.00210562	8.34416e-05	-0.000639834	-0.000958336	-0.000457134	-0.00262702	0.0145741	0.00580204	0.000244634	-0.00230459	0.00100684	-0.000174375	-0.00178034	-0.0167213	-0.00542828	0.0016047	0	0	0.00306378	-0.00186364	0.000904794
0.00115818	2010-09-01 20:50:06	0.0098267	0.00866852	-0.00115818	0.0197151	-0.00323846	5.43361e-05	-0.001177	-0.00105977	-0.000524904	-0.00244525	0.0144489	0.00585776	0.000189418	-0.00303958	0.00123736	-0.000196091	-0.00157782	-0.0167864	-0.00551091	0.00154069	0	0	0.00317754	-0.00199628	0.00115818
0.000503275	2010-09-01 21:20:06	0.0070103	0.00650702	-0.000503275	0.0197151	-0.00458975	2.81995e-05	-0.00172811	-0.00112928	-0.000622178	-0.0022871	0.0143355	0.00591122	0.000185273	-0.00354205	0.00160142	-0.00023833	-0.00141344	-0.0168006	-0.00558957	0.00147552	0	0	0.00327585	-0.00208059	0.000503275
0.00082754	2010-09-01 21:50:06	0.0063063	0.00547876	-0.00082754	0.0197151	-0.00518584	9.3394e-06	-0.00211487	-0.00117813	-0.00076335	-0.00215306	0.0142261	0.00596126	0.000185273	-0.00394904	0.00209478	-0.000297447	-0.00130763	-0.0167333	-0.00567123	0.0014084	0	0	0.00334422	-0.00211179	0.00082754
0.00027812	2010-09-01 22:20:06	0.0056022	0.00532408	-0.00027812	0.0197151	-0.00518584	1.49857e-07	-0.00241279	-0.00123644	-0.000924908	-0.00204313	0.0141294	0.00600676	0.000212334	-0.00415012	0.00262113	-0.000362742	-0.00127038	-0.0166481	-0.00574757	0.00134155	0	0	0.0033669	-0.00208727	0.00027812
0.000425443	2010-09-01 22:50:06	0.0048981	0.00447266	-0.000425443	0.0197151	-0.00572259	-2.91318e-06	-0.00260617	-0.00129284	-0.0010921	-0.00196085	0.0140328	0.00604544	0.000220624	-0.00436858	0.00304503	-0.000431448	-0.00132586	-0.0165551	-0.0058221	0.00127297	0	0	0.00332786	-0.00200663	0.000425443
0.000357036	2010-09-01 23:20:06	0.004194	0.00383696	-0.000357036	0.0197151	-0.00610021	-2.91318e-06	-0.00274757	-0.00135679	-0.00126876	-0.00191473	0.013947	0.00608297	0.000250734	-0.00441148	0.00335115	-0.000502054	-0.00141817	-0.0164367	-0.00589667	0.00120578	0	0	0.00321179	-0.0018715	0.000357036
5.22586e-05	2010-09-01 23:50:06	0.0034899	0.00343764	-5.22586e-05	0.0197151	-0.00631869	6.3086e-07	-0.00289682	-0.00143393	-0.00144579	-0.00189722	0.013879	0.00611822	0.000390177	-0.00438156	0.00354892	-0.00056616	-0.00155492	-0.0162045	-0.00597436	0.00113968	0	0	0.00300525	-0.0016854	5.22586e-05
-0.000275673	2010-09-02 00:20:06	0.0027858	0.00306147	0.000275673	0.0197151	-0.00647784	1.74837e-05	-0.00302313	-0.00153736	-0.00163721	-0.00190687	0.0138278	0.00615234	0.000526572	-0.00428124	0.00365945	-0.000609583	-0.00172469	-0.0159001	-0.00605776	0.00107417	0	0	0.00269782	-0.00145346	-0.000275673
0.000263428	2010-09-02 00:50:06	0.0027858	0.00252237	-0.000263428	0.0197151	-0.00669628	4.64952e-05	-0.00312766	-0.00165589	-0.00181951	-0.00194915	0.0138051	0.00618872	0.000652486	-0.00418818	0.00369396	-0.000634423	-0.00192494	-0.0155492	-0.00614516	0.00100989	0	0	0.00228319	-0.00118215	0.000263428
-0.000328559	2010-09-02 01:20:06	0.0013776	0.00170616	0.000328559	0.0197151	-0.00701462	8.46962e-05	-0.00323945	-0.00179689	-0.00198249	-0.00203869	0.0138131	0.00622511	0.000710984	-0.00415343	0.00367875	-0.000642425	-0.00212259	-0.0151325	-0.00622788	0.000948295	0	0	0.00176014	-0.000879005	-0.000328559
-0.000161058	2010-09-02 01:50:06	0.0006736	0.000834658	0.000161058	0.0197151	-0.00723306	0.000117534	-0.00341105	-0.00194735	-0.00213529	-0.00217693	0.0138703	0.00626377	0.000761819	-0.00411295	0.00359999	-0.000648209	-0.0023143	-0.0146761	-0.00630731	0.000887987	0	0	0.0011332	-0.00055243	-0.000161058
4.93592e-05	2010-09-02 02:20:06	-0.0007346	-0.000783959	-4.93592e-05	0.0197151	-0.00798828	0.000139457	-0.00364246	-0.00210718	-0.00227825	-0.00235486	0.0139531	0.0063047	0.000775349	-0.00412549	0.00354658	-0.000645594	-0.00249751	-0.0142144	-0.00639229	0.000826437	0	0	0.000413091	-0.000211433	4.93592e-05
-0.000268608	2010-09-02 02:50:06	-0.0028469	-0.00257829	0.000268608	0.0197151	-0.0087435	0.000151616	-0.00394821	-0.00229148	-0.00242997	-0.00256992	0.0140399	0.0063513	0.000811794	-0.00416266	0.00350111	-0.000637708	-0.0026707	-0.0137348	-0.00647735	0.000765964	0	0	-0.000383278	0.000134559	-0.000268608
-0.000201163	2010-09-02 03:20:06	-0.0049591	-0.00475794	0.000201163	0.0197151	-0.0096579	0.000160711	-0.00431377	-0.00247379	-0.00260136	-0.00282469	0.0141553	0.00640019	0.000788879	-0.00424802	0.00347947	-0.000630181	-0.00283911	-0.0132545	-0.00656401	0.000707076	0	0	-0.00123322	0.000475908	-0.000201163
-0.000312814	2010-09-02 03:50:06	-0.0070714	-0.00675859	0.000312814	0.0197151	-0.0104131	0.000171626	-0.00471622	-0.00265054	-0.00277838	-0.00310806	0.0142973	0.00645476	0.000761819	-0.00436087	0.00350262	-0.000627329	-0.00296712	-0.0127301	-0.00665151	0.000647527	0	0	-0.00210911	0.000802992	-0.000312814
-0.000254249	2010-09-02 04:20:06	-0.0091837	-0.00892945	0.000254249	0.0197151	-0.0113868	0.000180147	-0.00511866	-0.00283293	-0.00296944	-0.00343161	0.0144423	0.00651501	0.000762914	-0.00447131	0.00353727	-0.000628477	-0.00305136	-0.0121676	-0.00673902	0.000588177	0	0	-0.00297957	0.00110645	-0.000254249
0.00100566	2010-09-02 04:50:06	-0.0098878	-0.0108935	-0.00100566	0.0197151	-0.012142	0.000186848	-0.005506	-0.00301715	-0.00319913	-0.00376463	0.014605	0.00658434	0.000739999	-0.00460396	0.00361603	-0.000634937	-0.00310408	-0.0116405	-0.00682413	0.000529449	0	0	-0.0038111	0.00137751	0.00100566
0.000261209	2010-09-02 05:20:06	-0.0127041	-0.0129653	-0.000261209	0.0197151	-0.0128973	0.000191636	-0.00595373	-0.00318817	-0.00343516	-0.00411679	0.0147706	0.00666051	0.000753529	-0.00480657	0.0037056	-0.00064512	-0.00312592	-0.011198	-0.00690518	0.000471201	0	0	-0.00456982	0.00160827	0.000261209
-0.00024179	2010-09-02 05:50:06	-0.0162246	-0.0159828	0.00024179	0.0197151	-0.0143484	0.000200156	-0.00643051	-0.00333282	-0.00368979	-0.00449306	0.0149284	0.0067401	0.000725376	-0.00515239	0.00380093	-0.000658553	-0.00315825	-0.010829	-0.00698299	0.000414311	0	0	-0.00522339	0.00179212	-0.00024179
0.000796404	2010-09-02 06:20:06	-0.0176327	-0.0184291	-0.000796404	0.0197151	-0.0153814	0.000210402	-0.00687766	-0.00343808	-0.0039648	-0.00486771	0.0150664	0.00682537	0.000744144	-0.0055112	0.00393749	-0.000678642	-0.00317605	-0.0105154	-0.00705754	0.000359325	0	0	-0.00574294	0.00192412	0.000796404
0.00096086	2010-09-02 06:50:06	-0.0191817	-0.0201426	-0.00096086	0.0197151	-0.0159182	0.000226774	-0.00736228	-0.00352632	-0.00424965	-0.00521519	0.0151936	0.00691406	0.000761819	-0.00583965	0.00416144	-0.000709826	-0.00319235	-0.0101643	-0.00713847	0.00030436	0	0	-0.00610474	0.00200128	0.00096086
0.00103956	2010-09-02 07:20:06	-0.0212236	-0.0222632	-0.00103956	0.0197151	-0.017051	0.000246689	-0.00780886	-0.00355817	-0.00452081	-0.00554564	0.0153287	0.00700616	0.000780589	-0.00620329	0.00441852	-0.000744098	-0.00323085	-0.00985433	-0.00722189	0.000248934	0	0	-0.00629174	0.00202291	0.00103956
0.00135726	2010-09-02 07:50:06	-0.0225613	-0.0239186	-0.00135726	0.0197151	-0.0180247	0.000270338	-0.00816658	-0.00353735	-0.00478179	-0.00584844	0.0154776	0.007096	0.000802409	-0.00653944	0.00469081	-0.000781621	-0.00330867	-0.00957919	-0.00729339	0.000194269	0	0	-0.00629455	0.00199071	0.00135726
0.00112105	2010-09-02 08:20:06	-0.0235471	-0.0246682	-0.00112105	0.0197151	-0.0184023	0.000295805	-0.00848685	-0.00348277	-0.00501889	-0.00613115	0.0156245	0.00718583	0.000820084	-0.00683313	0.00502597	-0.000829684	-0.00339912	-0.00932502	-0.00736302	0.000139823	0	0	-0.00611206	0.00190883	0.00112105
0.000358582	2010-09-02 08:50:06	-0.0245328	-0.0248914	-0.000358582	0.0197151	-0.0185615	0.000320697	-0.00870985	-0.00340372	-0.00522685	-0.00639683	0.0157784	0.0072768	0.00083776	-0.00701639	0.00530605	-0.000880795	-0.00351363	-0.00910253	-0.00743273	8.65375e-05	0	0	-0.00575156	0.00178372	0.000358582
-5.25616e-05	2010-09-02 09:20:06	-0.0249552	-0.0249026	5.25616e-05	0.0197151	-0.0187799	0.000344345	-0.00881379	-0.00329075	-0.0053902	-0.00663228	0.0159361	0.00736778	0.000896025	-0.00720206	0.0055415	-0.000929291	-0.00366601	-0.00893669	-0.00749198	3.40336e-05	0	0	-0.00522825	0.00162375	-5.25616e-05
-0.000694338	2010-09-02 09:50:06	-0.0249552	-0.0242609	0.000694338	0.0197151	-0.0187799	0.000369719	-0.00877576	-0.00312718	-0.00551	-0.00685022	0.016081	0.00745648	0.000994878	-0.00731053	0.00580365	-0.00097545	-0.0038288	-0.00882728	-0.00755269	-1.81901e-05	0	0	-0.0045644	0.00143874	-0.000694338
-0.00110045	2010-09-02 10:20:06	-0.0236879	-0.0225874	0.00110045	0.0197151	-0.0178656	0.000401887	-0.00864103	-0.00296171	-0.00559958	-0.00704807	0.0162151	0.00753837	0.00103656	-0.00731823	0.00597252	-0.00101376	-0.00399525	-0.00878533	-0.00761982	-6.98926e-05	0	0	-0.00378803	0.0012393	-0.00110045
-0.000966152	2010-09-02 10:50:06	-0.0219981	-0.0210319	0.000966152	0.0197151	-0.0173288	0.000430993	-0.00837999	-0.00277932	-0.00563159	-0.00721617	0.0163571	0.00761911	0.00107191	-0.00726807	0.00607867	-0.001048	-0.0041777	-0.00876825	-0.00769033	-0.000121455	0	0	-0.00293128	0.0010361	-0.000966152
-0.00164778	2010-09-02 11:20:06	-0.0206603	-0.0190125	0.00164778	0.0197151	-0.0165142	0.000458948	-0.00805915	-0.00258938	-0.00560459	-0.00735681	0.016509	0.00769644	0.00118844	-0.00727291	0.00615812	-0.00107232	-0.00435792	-0.00879214	-0.0077568	-0.000172678	0	0	-0.00202868	0.000839105	-0.00164778
-0.00133595	2010-09-02 11:50:06	-0.0186889	-0.0173529	0.00133595	0.0197151	-0.0159775	0.000483172	-0.00775398	-0.00237879	-0.00553646	-0.00746818	0.0166618	0.00776697	0.00122184	-0.00723529	0.00616742	-0.0010827	-0.00452965	-0.00890965	-0.00781604	-0.000222601	0	0	-0.00111527	0.000656844	-0.00133595
-0.000815666	2010-09-02 12:20:06	-0.0162246	-0.0154089	0.000815666	0.0197151	-0.0153814	0.000508064	-0.00730624	-0.002155	-0.00541111	-0.00754998	0.0168452	0.00783294	0.00123951	-0.00709296	0.00614866	-0.00109289	-0.00469357	-0.00914122	-0.00787354	-0.000271543	0	0	-0.000224754	0.000495784	-0.000815666
-0.00233541	2010-09-02 12:50:06	-0.0141123	-0.0117769	0.00233541	0.0197151	-0.0132749	0.000525105	-0.0068887	-0.00194831	-0.00523096	-0.00759256	0.0170583	0.00789663	0.00130302	-0.00683249	0.0061277	-0.00109685	-0.00484636	-0.00941301	-0.00793101	-0.000319544	0	0	0.000612099	0.000359878	-0.00233541
-0.00147332	2010-09-02 13:20:06	-0.0112959	-0.00982258	0.00147332	0.0197151	-0.0129565	0.000534869	-0.00638173	-0.00175846	-0.00501111	-0.00759496	0.0173216	0.0079569	0.00132593	-0.00646445	0.00606401	-0.00108856	-0.00498917	-0.00976696	-0.00798218	-0.000366045	0	0	0.00136891	0.000250319	-0.00147332
-0.000835583	2010-09-02 13:50:06	-0.0077755	-0.00693992	0.000835583	0.0197151	-0.0116053	0.000539751	-0.00581494	-0.00159316	-0.00475684	-0.00755364	0.0176016	0.00801603	0.00131764	-0.0061206	0.00591814	-0.00106966	-0.00509752	-0.0101813	-0.00803477	-0.000410741	0	0	0.00202477	0.000165533	-0.000835583
-0.00120165	2010-09-02 14:20:06	-0.0056632	-0.00446155	0.00120165	0.0197151	-0.0104724	0.000537451	-0.00533091	-0.00148799	-0.00446779	-0.00747873	0.0179024	0.00807629	0.00130716	-0.00572221	0.00569775	-0.00104577	-0.00515914	-0.0106546	-0.00808992	-0.00045458	0	0	0.00256504	0.000101417	-0.00120165
-9.00361e-05	2010-09-02 14:50:06	-0.0021428	-0.00205276	9.00361e-05	0.0197151	-0.00933957	0.000525387	-0.00477923	-0.00142231	-0.00415835	-0.00737972	0.0182209	0.0081377	0.00129887	-0.00527321	0.00540095	-0.00101146	-0.00519629	-0.0111907	-0.00813776	-0.000496598	0	0	0.00298171	5.17966e-05	-9.00361e-05
-0.000270522	2010-09-02 15:20:06	-3.05e-05	0.000240022	0.000270522	0.0197151	-0.00820673	0.000504802	-0.00424264	-0.00140738	-0.00386752	-0.00726319	0.0185819	0.00820704	0.00130716	-0.00480683	0.00508538	-0.000970685	-0.005179	-0.0117756	-0.00818795	-0.000536272	0	0	0.0032735	9.05602e-06	-0.000270522
-0.000141173	2010-09-02 15:50:06	0.0020817	0.00222287	0.000141173	0.0197151	-0.00707388	0.000485367	-0.00379606	-0.00143948	-0.00359072	-0.00714715	0.0189684	0.00828207	0.00129473	-0.00441237	0.00473214	-0.0009145	-0.00511562	-0.0123598	-0.00824139	-0.000574347	0	0	0.00344551	-3.51043e-05	-0.000141173
-4.72048e-05	2010-09-02 16:20:06	0.0027858	0.002833	4.72048e-05	0.0197151	-0.00685549	0.000465931	-0.00343106	-0.00152045	-0.00335396	-0.0070044	0.0193618	0.00835827	0.0012574	-0.00416354	0.00435807	-0.000851099	-0.00502521	-0.0129942	-0.00829329	-0.000610619	0	0	0.00350862	-8.88709e-05	-4.72048e-05
-0.0011634	2010-09-02 16:50:06	0.0020817	0.0032451	0.0011634	0.0197151	-0.00631869	0.000439983	-0.00327574	-0.00164842	-0.00313654	-0.00685172	0.0197552	0.00843331	0.00118758	-0.00406037	0.00400855	-0.000793059	-0.00488365	-0.0136506	-0.00834829	-0.000646688	0	0	0.00347866	-0.000159517	-0.0011634
-0.000553691	2010-09-02 17:20:06	0.0013776	0.00193129	0.000553691	0.0197151	-0.00723306	0.000410878	-0.00329868	-0.00181389	-0.00294896	-0.00669903	0.0201378	0.00851063	0.00112103	-0.00406521	0.003706	-0.000737272	-0.00470793	-0.0142109	-0.00839619	-0.000681437	0	0	0.00337526	-0.000252758	-0.000553691
0.000943364	2010-09-02 17:50:06	0.0020817	0.00113834	-0.000943364	0.0197151	-0.00745153	0.000376984	-0.00341831	-0.0020001	-0.00282845	-0.00654988	0.0205105	0.00859022	0.00104704	-0.00414528	0.00352631	-0.000692938	-0.00451731	-0.0147185	-0.00843765	-0.000716247	0	0	0.00322058	-0.00037217	0.000943364
-6.24185e-06	2010-09-02 18:20:06	-3.05e-05	-2.42581e-05	6.24185e-06	0.0197151	-0.00798828	0.00034721	-0.00364246	-0.00220879	-0.00275254	-0.00640475	0.0208832	0.00867322	0.000980488	-0.00422536	0.00345057	-0.00065613	-0.00432524	-0.0151641	-0.00847571	-0.000749734	0	0	0.00303795	-0.00051886	-6.24185e-06
0.000472027	2010-09-02 18:50:06	-0.0007346	-0.00120663	-0.000472027	0.0197151	-0.00836588	0.000313891	-0.0038884	-0.00241747	-0.00274056	-0.00628678	0.0212451	0.00875624	0.00087225	-0.00437055	0.00346071	-0.000633864	-0.00413426	-0.0155988	-0.00850899	-0.000783303	0	0	0.00285037	-0.000691324	0.000472027
0.000972821	2010-09-02 19:20:06	-0.0021428	-0.00311562	-0.000972821	0.0197151	-0.00928028	0.000281147	-0.0042467	-0.00260915	-0.00280198	-0.00618939	0.021604	0.00883924	0.000799359	-0.00463585	0.00351275	-0.0006261	-0.00395181	-0.0159668	-0.00853745	-0.000815153	0	0	0.00267904	-0.000885502	0.000972821
0.000789152	2010-09-02 19:50:06	-0.0049591	-0.00574825	-0.000789152	0.0197151	-0.0106316	0.000248404	-0.00471679	-0.00276325	-0.00292277	-0.00610806	0.021959	0.00891999	0.000744144	-0.00510376	0.00360452	-0.000630896	-0.00377118	-0.0163303	-0.00856335	-0.000844337	0	0	0.00254201	-0.00109504	0.000789152
0.000900089	2010-09-02 20:20:06	-0.0077755	-0.00867559	-0.000900089	0.0197151	-0.0120829	0.000221022	-0.00530598	-0.00289099	-0.00309802	-0.00603525	0.022311	0.00899847	0.000727557	-0.00576312	0.00377068	-0.000648412	-0.00360348	-0.0166681	-0.00859008	-0.000874205	0	0	0.00245288	-0.00131172	0.000900089
0.000209094	2010-09-02 20:50:06	-0.0112959	-0.011505	-0.000209094	0.0197151	-0.013434	0.000201588	-0.00593195	-0.00297923	-0.00331294	-0.00598158	0.0226561	0.00907466	0.000735855	-0.00647298	0.00403872	-0.000683398	-0.00348552	-0.0170252	-0.00861202	-0.000901968	0	0	0.0024198	-0.00152587	0.000209094
0.00103257	2010-09-02 21:20:06	-0.0127041	-0.0137367	-0.00103257	0.0197151	-0.0145669	0.000195943	-0.00648306	-0.00303182	-0.00353422	-0.00594398	0.0229933	0.00914744	0.000738904	-0.00707819	0.00447578	-0.000737603	-0.00340641	-0.0173803	-0.00862993	-0.000928231	0	0	0.00244466	-0.00172713	0.00103257
0.000824698	2010-09-02 21:50:06	-0.0141123	-0.014937	-0.000824698	0.0197151	-0.015163	0.000201401	-0.00689944	-0.00306375	-0.00377409	-0.00593096	0.0233216	0.00921455	0.000757674	-0.00747506	0.00501022	-0.000803059	-0.00339627	-0.0176739	-0.00864216	-0.000953752	0	0	0.00252277	-0.00190488	0.000824698
0.000534766	2010-09-02 22:20:06	-0.0148164	-0.0153512	-0.000534766	0.0197151	-0.0153814	0.000212796	-0.00714479	-0.00308631	-0.00400101	-0.00593048	0.0236529	0.0092771	0.000776444	-0.00767613	0.00554822	-0.000876597	-0.00345288	-0.0179514	-0.00864707	-0.000979553	0	0	0.00264283	-0.0020489	0.000534766
-0.00011795	2010-09-02 22:50:06	-0.0155205	-0.0154026	0.00011795	0.0197151	-0.0153814	0.000226199	-0.00729346	-0.00311078	-0.00422264	-0.0059456	0.0239882	0.00933511	0.000810699	-0.00782947	0.00601828	-0.000955365	-0.0035781	-0.0181614	-0.00865037	-0.00100513	0	0	0.00278745	-0.00214985	-0.00011795
0.000319934	2010-09-02 23:20:06	-0.0155205	-0.0158404	-0.000319934	0.0197151	-0.015759	0.000240657	-0.00740525	-0.00314653	-0.00443444	-0.00600347	0.0243293	0.00938743	0.000882495	-0.00788447	0.00631494	-0.00102676	-0.00375455	-0.0183498	-0.00865041	-0.00102998	0	0	0.00293411	-0.00219975	0.000319934
6.53325e-05	2010-09-02 23:50:06	-0.0162246	-0.0162899	-6.53325e-05	0.0197151	-0.0161366	0.00026488	-0.00747233	-0.00319547	-0.00463641	-0.00607082	0.0246715	0.00943521	0.000994878	-0.00800745	0.00650628	-0.00109035	-0.00396478	-0.0184592	-0.00865438	-0.00105404	0	0	0.00305647	-0.00219233	6.53325e-05
-0.000146785	2010-09-03 00:20:06	-0.0162246	-0.0160778	0.000146785	0.0197151	-0.0159182	0.000296286	-0.00756176	-0.00327824	-0.00481451	-0.00616935	0.0250235	0.00947503	0.00116248	-0.00808752	0.00661092	-0.00113635	-0.00418018	-0.0184919	-0.0086489	-0.00107708	0	0	0.00312621	-0.00212333	-0.000146785
0.000100868	2010-09-03 00:50:06	-0.0162246	-0.0163255	-0.000100868	0.0197151	-0.0161366	0.000336306	-0.00761373	-0.00337985	-0.00496274	-0.00630759	0.0253686	0.00950917	0.00127072	-0.00814341	0.00669036	-0.00116825	-0.0044153	-0.0184757	-0.00863602	-0.00110084	0	0	0.00311506	-0.00199072	0.000100868
3.88644e-05	2010-09-03 01:20:06	-0.0162246	-0.0162635	-3.88644e-05	0.0197151	-0.0161366	0.000374507	-0.00762099	-0.00351903	-0.00509167	-0.00648954	0.0257177	0.00953761	0.00134361	-0.00806575	0.00677706	-0.0011894	-0.00464447	-0.01843	-0.00861975	-0.00112383	0	0	0.00299697	-0.00179485	3.88644e-05
0.000158374	2010-09-03 01:50:06	-0.0162246	-0.016383	-0.000158374	0.0197151	-0.0161366	0.000408589	-0.0076959	-0.00367513	-0.00520968	-0.00671618	0.0260687	0.00956263	0.00139358	-0.00795774	0.00683472	-0.00120295	-0.00487586	-0.0183564	-0.00860438	-0.00114725	0	0	0.00275039	-0.0015385	0.000158374
-0.000186863	2010-09-03 02:20:06	-0.0176327	-0.0174458	0.000186863	0.0197151	-0.0166734	0.000430512	-0.00783789	-0.00384624	-0.00532314	-0.00698653	0.0264296	0.00958198	0.00139882	-0.00795729	0.00683184	-0.00120612	-0.00510798	-0.018272	-0.00858665	-0.00116973	0	0	0.00236026	-0.00122696	-0.000186863
-4.70078e-05	2010-09-03 02:50:06	-0.0191113	-0.0190643	4.70078e-05	0.0197151	-0.0174286	0.00044152	-0.00810676	-0.00403428	-0.00544536	-0.00728694	0.026827	0.00959678	0.00142893	-0.00805474	0.00678486	-0.00120814	-0.00532871	-0.0181644	-0.00856	-0.00119227	0	0	0.00181974	-0.000867951	-4.70078e-05
0.000311604	2010-09-03 03:20:06	-0.0210124	-0.021324	-0.000311604	0.0197151	-0.0185615	0.000446978	-0.00847233	-0.0042355	-0.00559216	-0.00761049	0.0272274	0.00960816	0.00142064	-0.00822062	0.00676103	-0.0012102	-0.00551306	-0.0179987	-0.00853407	-0.00121463	0	0	0.00113149	-0.000471464	0.000311604
0.000102677	2010-09-03 03:50:06	-0.023195	-0.0232977	-0.000102677	0.0197151	-0.0193167	0.00045301	-0.00892733	-0.00445737	-0.00575372	-0.00793596	0.0276208	0.00961839	0.00146123	-0.00835086	0.00675172	-0.00121397	-0.00566477	-0.0178204	-0.00849939	-0.00123603	0	0	0.000308234	-4.95608e-05	0.000102677
-0.000113285	2010-09-03 04:20:06	-0.025941	-0.0258277	0.000113285	0.0197151	-0.0206087	0.000458468	-0.00938174	-0.00468107	-0.00593003	-0.0082841	0.0280251	0.00963203	0.00146952	-0.008469	0.00684349	-0.00121924	-0.0057787	-0.0176608	-0.00845818	-0.00125647	0	0	-0.000627241	0.000383993	-0.000113285
-0.000476185	2010-09-03 04:50:06	-0.0280532	-0.027577	0.000476185	0.0197151	-0.0212048	0.00046335	-0.00979144	-0.00490294	-0.00613093	-0.00865635	0.0284244	0.00964454	0.00147171	-0.00849408	0.00696484	-0.0012236	-0.00585699	-0.017488	-0.00840808	-0.00127501	0	0	-0.00164292	0.0008142	-0.000476185
-0.000113383	2010-09-03 05:20:06	-0.0299543	-0.0298409	0.000113383	0.0197151	-0.02196	0.000464594	-0.0102464	-0.00512854	-0.00637992	-0.00904917	0.0288	0.00966385	0.00142064	-0.00852157	0.00706592	-0.00123616	-0.00591784	-0.0174072	-0.00835855	-0.00129198	0	0	-0.00269904	0.00122543	-0.000113383
-0.000389939	2010-09-03 05:50:06	-0.0331931	-0.0328032	0.000389939	0.0197151	-0.023252	0.000466413	-0.010716	-0.00532768	-0.00665914	-0.00944696	0.0291836	0.00968659	0.00141125	-0.00862628	0.00714098	-0.00125038	-0.00596642	-0.0173955	-0.00831076	-0.00130785	0	0	-0.00375019	0.00160213	-0.000389939
-0.000547845	2010-09-03 06:20:06	-0.0365727	-0.0360249	0.000547845	0.0197151	-0.024544	0.000469382	-0.0112978	-0.00547606	-0.00696786	-0.00983319	0.0295929	0.0097082	0.00145709	-0.00893932	0.00717563	-0.00126314	-0.00601129	-0.0174063	-0.00826217	-0.00132355	0	0	-0.00474791	0.00192963	-0.000547845
-5.13415e-05	2010-09-03 06:50:06	-0.0398115	-0.0397602	5.13415e-05	0.0197151	-0.026273	0.000479627	-0.011939	-0.0055775	-0.0072966	-0.0102043	0.0299922	0.00973093	0.00146538	-0.00933288	0.00724137	-0.00127859	-0.00604952	-0.0174412	-0.00820557	-0.001338	0	0	-0.00564363	0.00219494	-5.13415e-05
-0.000470938	2010-09-03 07:20:06	-0.0431207	-0.0426498	0.000470938	0.0197151	-0.0274058	0.000499543	-0.0125571	-0.00564136	-0.00763098	-0.0105437	0.0303727	0.00975595	0.00150597	-0.00971721	0.00739314	-0.00130249	-0.00608471	-0.0175023	-0.00814965	-0.00135275	0	0	-0.00639162	0.00238764	-0.000470938
-0.00046194	2010-09-03 07:50:06	-0.0453738	-0.0449119	0.00046194	0.0197151	-0.0283795	0.000525011	-0.0131082	-0.00565247	-0.00794184	-0.010851	0.030707	0.0097787	0.00151426	-0.00992071	0.00763803	-0.00133189	-0.00613288	-0.0175666	-0.00808578	-0.00136755	0	0	-0.006952	0.00250052	-0.00046194
-0.00076209	2010-09-03 08:20:06	-0.0472748	-0.0465127	0.00076209	0.0197151	-0.0291347	0.000553447	-0.0135174	-0.00560336	-0.00821373	-0.0111524	0.0310155	0.00979917	0.00153303	-0.0100591	0.00794497	-0.0013656	-0.00620739	-0.017658	-0.00801856	-0.00138078	0	0	-0.00729321	0.00253026	-0.00076209
-0.000930121	2010-09-03 08:50:06	-0.0482606	-0.0473305	0.000930121	0.0197151	-0.0295716	0.000581403	-0.0137476	-0.0054792	-0.0084747	-0.0114493	0.0313084	0.00982077	0.00152474	-0.0100692	0.00821068	-0.0013996	-0.0062952	-0.0177486	-0.00794659	-0.00139343	0	0	-0.0073942	0.00247771	-0.000930121
-0.000833599	2010-09-03 09:20:06	-0.0479789	-0.0471453	0.000833599	0.0197151	-0.029194	0.00060687	-0.0138443	-0.00532492	-0.00870197	-0.0117204	0.0315489	0.00984464	0.00153303	-0.0100991	0.00839188	-0.00143799	-0.00641794	-0.0178663	-0.00787523	-0.00140578	0	0	-0.00724578	0.00234804	-0.000833599
-0.000808785	2010-09-03 09:50:06	-0.0478381	-0.0470293	0.000808785	0.0197151	-0.0291347	0.000632337	-0.0138661	-0.00511416	-0.00888078	-0.0119528	0.0317836	0.00986626	0.00157776	-0.0101565	0.00848351	-0.00147191	-0.00654512	-0.0180453	-0.00780158	-0.00141811	0	0	-0.00685135	0.00215051	-0.000808785
-0.000541514	2010-09-03 10:20:06	-0.0472748	-0.0467333	0.000541514	0.0197151	-0.029194	0.000661349	-0.0137984	-0.00483207	-0.00900166	-0.0121436	0.0320035	0.00987767	0.00167661	-0.0103244	0.00850227	-0.00149683	-0.00667121	-0.0182195	-0.00772862	-0.00143068	0	0	-0.00622675	0.001898	-0.000541514
-0.000171493	2010-09-03 10:50:06	-0.0458667	-0.0456952	0.000171493	0.0197151	-0.028935	0.0007007	-0.0136268	-0.00451058	-0.00904842	-0.0123067	0.0322026	0.00987883	0.00174012	-0.0104329	0.0085572	-0.00151482	-0.00678582	-0.0184387	-0.00765252	-0.00144435	0	0	-0.00539937	0.00160615	-0.000171493
-7.46199e-05	2010-09-03 11:20:06	-0.0431911	-0.0431165	7.46199e-05	0.0197151	-0.0277428	0.000741964	-0.0132456	-0.00418337	-0.00902213	-0.0124181	0.032389	0.00987089	0.00179948	-0.0103682	0.00863664	-0.00153019	-0.00689262	-0.0187175	-0.00757794	-0.00145692	0	0	-0.00440657	0.00129237	-7.46199e-05
-0.000504945	2010-09-03 11:50:06	-0.0396707	-0.0391658	0.000504945	0.0197151	-0.0256363	0.000780834	-0.0127012	-0.00385624	-0.00889294	-0.0124883	0.0325931	0.00985048	0.00179948	-0.0101603	0.00872402	-0.00154148	-0.00700645	-0.0190598	-0.00749787	-0.00146913	0	0	-0.00329343	0.000974643	-0.000504945
-0.000167965	2010-09-03 12:20:06	-0.0360798	-0.0359118	0.000167965	0.0197151	-0.0245035	0.000810608	-0.0119628	-0.00352347	-0.008684	-0.0125299	0.0327903	0.00982319	0.0018213	-0.00992732	0.00875716	-0.00154548	-0.00712473	-0.0194989	-0.00740805	-0.0014814	0	0	-0.00211019	0.00067024	-0.000167965
-0.000172169	2010-09-03 12:50:06	-0.0317145	-0.0315423	0.000172169	0.0197151	-0.0224562	0.000834351	-0.0110975	-0.0032209	-0.00841533	-0.0125252	0.0330122	0.00979023	0.00180886	-0.00959162	0.00869498	-0.00154108	-0.00723748	-0.019997	-0.00730851	-0.00149237	0	0	-0.000909291	0.000394508	-0.000172169
-9.39037e-05	2010-09-03 13:20:06	-0.0270675	-0.0269736	9.39037e-05	0.0197151	-0.0201905	0.000845359	-0.010263	-0.00296354	-0.00808346	-0.0124683	0.0332212	0.00974705	0.00180777	-0.00918553	0.00855047	-0.00153613	-0.00733579	-0.0205409	-0.00720808	-0.00150254	0	0	0.000257511	0.00015977	-9.39037e-05
0.000102547	2010-09-03 13:50:06	-0.0231246	-0.0232271	-0.000102547	0.0197151	-0.0186801	0.000846603	-0.00942066	-0.00276813	-0.00769677	-0.0123587	0.0333996	0.0096959	0.00184836	-0.00877656	0.00829763	-0.00151592	-0.00740926	-0.0211019	-0.00710522	-0.00151369	0	0	0.00134205	-2.55321e-05	0.000102547
0.000438795	2010-09-03 14:20:06	-0.0193225	-0.0197613	-0.000438795	0.0197151	-0.0173881	0.000844209	-0.00860126	-0.00261784	-0.00728443	-0.01222	0.0335722	0.00964019	0.00188895	-0.00835792	0.00799863	-0.00147891	-0.0074461	-0.021648	-0.0069992	-0.00152368	0	0	0.00230227	-0.000157388	0.000438795
0.000442637	2010-09-03 14:50:06	-0.0155205	-0.0159631	-0.000442637	0.0197151	-0.0156592	0.000843059	-0.00784893	-0.00250885	-0.0068577	-0.0120446	0.0337379	0.00957882	0.0018859	-0.00788913	0.00769896	-0.0014324	-0.00741986	-0.0222074	-0.00689062	-0.00153213	0	0	0.00310441	-0.000236413	0.000442637
0.000626255	2010-09-03 15:11:46	-0.0127041	-0.0133304	-0.000626255	0.0197151	-0.0143498	0.00083656	-0.00734025	-0.00246134	-0.00653681	-0.0119116	0.0338503	0.00953332	0.00184681	-0.00751888	0.00745033	-0.0013954	-0.00737132	-0.0226378	-0.00680992	-0.00153784	0	0	0.00357154	-0.00026333	0.000626255
0.000506693	2010-09-03 15:50:06	-0.0098878	-0.0103945	-0.000506693	0.0197151	-0.0131157	0.000802652	-0.00656785	-0.00243952	-0.00599538	-0.0116643	0.0340307	0.00944693	0.00179119	-0.00697813	0.00694058	-0.00131777	-0.00725977	-0.0234647	-0.00665993	-0.00154828	0	0	0.00414994	-0.000260155	0.000506693
-0.00118638	2010-09-03 16:20:06	-0.0098878	-0.00870142	0.00118638	0.0197151	-0.0122013	0.000760813	-0.00617383	-0.00245843	-0.0056062	-0.0114301	0.0341677	0.00937189	0.00176413	-0.00672931	0.0065694	-0.0012518	-0.00713082	-0.0241233	-0.0065408	-0.00155727	0	0	0.00437873	-0.000225915	-0.00118638
-0.000373829	2010-09-03 16:50:06	-0.0091837	-0.00880987	0.000373829	0.0197151	-0.012579	0.000714855	-0.00600339	-0.00250928	-0.00525599	-0.011178	0.0342989	0.00929571	0.00166113	-0.00652868	0.00619165	-0.00118587	-0.00696286	-0.0247402	-0.00641777	-0.00156755	0	0	0.00442038	-0.000179023	-0.000373829
0.00114472	2010-09-03 17:20:06	-0.0077755	-0.00892022	-0.00114472	0.0197151	-0.0127381	0.000663346	-0.00593632	-0.00259206	-0.00494933	-0.0108941	0.0344191	0.00921385	0.00157471	-0.00636567	0.00586609	-0.00112901	-0.00678306	-0.0252812	-0.00628655	-0.00157714	0	0	0.00429446	-0.000134341	0.00114472
0.00163283	2010-09-03 17:50:06	-0.0070714	-0.00870423	-0.00163283	0.0197151	-0.012579	0.000608198	-0.00592964	-0.00271249	-0.00470096	-0.0105937	0.0345256	0.00913084	0.00153303	-0.00616746	0.00565886	-0.00107846	-0.0065736	-0.0257238	-0.00615295	-0.00158679	0	0	0.00402923	-0.000106283	0.00163283
0.00085268	2010-09-03 18:20:06	-0.0077755	-0.00862818	-0.00085268	0.0197151	-0.0123012	0.000556594	-0.00595925	-0.00287233	-0.00452143	-0.0102994	0.0346114	0.0090433	0.00144051	-0.00601699	0.00548916	-0.00102794	-0.00634335	-0.0260787	-0.00601849	-0.00159726	0	0	0.00365979	-0.000107627	0.00085268
0.000307925	2010-09-03 18:50:06	-0.0091837	-0.00949163	-0.000307925	0.0197151	-0.0127381	0.000510448	-0.00600397	-0.00303025	-0.00441531	-0.0100137	0.0346834	0.00895574	0.00132703	-0.00590368	0.00532453	-0.000987922	-0.00609638	-0.0264126	-0.00587678	-0.00160637	0	0	0.00322578	-0.000148489	0.000307925
0.000693694	2010-09-03 19:20:06	-0.0098878	-0.0105815	-0.000693694	0.0197151	-0.0131157	0.00046497	-0.00613143	-0.00317308	-0.00437347	-0.00974702	0.0347307	0.00886704	0.00125828	-0.00590565	0.0052003	-0.000959514	-0.00585386	-0.0267442	-0.00573186	-0.00161528	0	0	0.00276881	-0.000235525	0.000693694
0.000541977	2010-09-03 19:50:06	-0.012	-0.012542	-0.000541977	0.0197151	-0.0138117	0.000421218	-0.00645228	-0.00328952	-0.0044103	-0.00950449	0.0347464	0.00877722	0.0012094	-0.00612277	0.00506964	-0.000934276	-0.0056128	-0.0270898	-0.00558841	-0.00162298	0	0	0.00232985	-0.000371413	0.000541977
-8.90262e-05	2010-09-03 20:20:06	-0.0155205	-0.0154315	8.90262e-05	0.0197151	-0.015163	0.00038723	-0.0068704	-0.00335521	-0.00451142	-0.0092679	0.0347385	0.00868171	0.00117186	-0.00660366	0.00499746	-0.000918072	-0.00538104	-0.027375	-0.00543864	-0.00163081	0	0	0.00194653	-0.000554638	-8.90262e-05
-8.71701e-05	2010-09-03 20:50:06	-0.0183368	-0.0182496	8.71701e-05	0.0197151	-0.016455	0.000368276	-0.00737738	-0.00337196	-0.00463892	-0.00902279	0.0347069	0.00858052	0.00115528	-0.00722338	0.00508211	-0.000914706	-0.00516663	-0.0276355	-0.00528318	-0.00163948	0	0	0.00165066	-0.000779579	-8.71701e-05
0.000299877	2010-09-03 21:20:06	-0.020097	-0.0203969	-0.000299877	0.0197151	-0.0174286	0.000362149	-0.00788377	-0.00333049	-0.0047808	-0.00877672	0.0346398	0.00847932	0.00111884	-0.00771573	0.00532058	-0.000932895	-0.00499298	-0.0278478	-0.00512365	-0.00164836	0	0	0.00146609	-0.00103688	0.000299877
0.000598506	2010-09-03 21:50:06	-0.0208715	-0.02147	-0.000598506	0.0197151	-0.0180247	0.0003633	-0.00822582	-0.00325335	-0.00490445	-0.00854721	0.034553	0.00837132	0.00106886	-0.00793705	0.00571353	-0.000969943	-0.00487424	-0.0280022	-0.00495208	-0.00165697	0	0	0.00140694	-0.00131402	0.000598506
0.000313661	2010-09-03 22:20:06	-0.0209419	-0.0212556	-0.000313661	0.0197151	-0.0178656	0.00036148	-0.0083739	-0.00314801	-0.00501335	-0.00834888	0.0344307	0.00825535	0.0010741	-0.00800548	0.00616059	-0.00101733	-0.00481438	-0.0280998	-0.00478106	-0.00166538	0	0	0.00147642	-0.00159616	0.000313661
0.000393731	2010-09-03 22:50:06	-0.0202379	-0.0206316	-0.000393731	0.0197151	-0.0174879	0.000362724	-0.00835096	-0.00303521	-0.00511205	-0.00815955	0.0342779	0.00813143	0.00104595	-0.00795003	0.00649697	-0.00106614	-0.00482949	-0.0281835	-0.00461177	-0.00167441	0	0	0.00166638	-0.00186698	0.000393731
-2.14715e-05	2010-09-03 23:20:06	-0.0200266	-0.0200051	2.14715e-05	0.0197151	-0.0171103	0.000365693	-0.00820898	-0.00291676	-0.00519672	-0.00800446	0.0340934	0.00799728	0.00105948	-0.00797753	0.00669474	-0.00111642	-0.0048862	-0.0282326	-0.00444567	-0.00168305	0	0	0.00195753	-0.00210965	-2.14715e-05
-9.78258e-05	2010-09-03 23:50:06	-0.0192521	-0.0191543	9.78258e-05	0.0197151	-0.0167327	0.000377758	-0.00799266	-0.00280587	-0.005261	-0.00787443	0.0338824	0.00785403	0.00116248	-0.00798523	0.00673364	-0.00115787	-0.00495067	-0.0281668	-0.00427159	-0.00169336	0	0	0.00232042	-0.00230782	-9.78258e-05
8.55573e-05	2010-09-04 00:20:06	-0.0176327	-0.0177183	-8.55573e-05	0.0197151	-0.0159775	0.000397674	-0.00774672	-0.00271944	-0.00528702	-0.00776852	0.0336359	0.00770168	0.00128839	-0.00791044	0.00673144	-0.00118711	-0.00503822	-0.0280321	-0.00408782	-0.00170411	0	0	0.00271722	-0.00244656	8.55573e-05
-4.74798e-05	2010-09-04 00:50:06	-0.0162246	-0.0161771	4.74798e-05	0.0197151	-0.0153814	0.000426685	-0.00747058	-0.00265558	-0.00528353	-0.00767868	0.0333627	0.00753796	0.00139248	-0.00770255	0.00675459	-0.0012024	-0.00511863	-0.0278424	-0.00390714	-0.0017147	0	0	0.00310409	-0.00251311	-4.74798e-05
-0.000328301	2010-09-04 01:20:06	-0.0148164	-0.0144881	0.000328301	0.0197151	-0.0146855	0.000462492	-0.00713522	-0.00261245	-0.00523087	-0.00762453	0.0331014	0.00736175	0.00144246	-0.00743636	0.00669528	-0.00119879	-0.00522242	-0.0276038	-0.00372723	-0.00172588	0	0	0.00343418	-0.00249773	-0.000328301
-0.000477408	2010-09-04 01:50:06	-0.0134082	-0.0129308	0.000477408	0.0197151	-0.013871	0.000492267	-0.00682221	-0.00260308	-0.00514379	-0.00761055	0.032853	0.00717756	0.00143003	-0.00726851	0.00661145	-0.00118536	-0.00534148	-0.0273544	-0.00353939	-0.00173711	0	0	0.00366091	-0.00239419	-0.000477408
-0.000220361	2010-09-04 02:20:06	-0.012	-0.0117796	0.000220361	0.0197151	-0.0133342	0.000511221	-0.00654665	-0.00263145	-0.00503632	-0.00761763	0.0326114	0.0069854	0.0014477	-0.00710308	0.00646408	-0.00116991	-0.00544124	-0.0270833	-0.00334424	-0.0017477	0	0	0.00374147	-0.00220029	-0.000220361
-0.000666163	2010-09-04 02:50:06	-0.012	-0.0113338	0.000666163	0.0197151	-0.0131157	0.000514953	-0.00636111	-0.00271805	-0.00491831	-0.00764786	0.0323629	0.00678756	0.00140601	-0.00698736	0.00627342	-0.00115223	-0.00553432	-0.0267719	-0.00315062	-0.00175839	0	0	0.00364017	-0.00191806	-0.000666163
-0.000576636	2010-09-04 03:20:06	-0.012	-0.0114234	0.000576636	0.0197151	-0.0132749	0.000508346	-0.00628678	-0.00284786	-0.00480941	-0.00767244	0.0321213	0.00658515	0.00143832	-0.00689958	0.00610879	-0.00112949	-0.00561556	-0.0264172	-0.00295545	-0.00176932	0	0	0.00333153	-0.00155392	-0.000576636
-0.00117753	2010-09-04 03:50:06	-0.0127041	-0.0115266	0.00117753	0.0197151	-0.0132749	0.000497432	-0.00629462	-0.00301906	-0.00471071	-0.00771922	0.0318729	0.00638387	0.00145709	-0.00680939	0.00598032	-0.00110187	-0.00567092	-0.0259764	-0.00275938	-0.00178091	0	0	0.00280274	-0.00111854	-0.00117753
-0.00134171	2010-09-04 04:20:06	-0.0134082	-0.0120665	0.00134171	0.0197151	-0.0134934	0.000484123	-0.0063617	-0.00322783	-0.00465483	-0.0078012	0.0316244	0.00618261	0.00138005	-0.00663956	0.00590308	-0.0010787	-0.00567102	-0.0254992	-0.00256576	-0.00179138	0	0	0.00205534	-0.000626558	-0.00134171
-0.000631869	2010-09-04 04:50:06	-0.0134082	-0.0127763	0.000631869	0.0197151	-0.0137118	0.000467751	-0.00645897	-0.00345725	-0.00464812	-0.00792031	0.031369	0.00597906	0.00134056	-0.00636808	0.00580049	-0.00105718	-0.00563138	-0.0250319	-0.00237134	-0.00180189	0	0	0.00110598	-9.60207e-05	-0.000631869
-0.000460957	2010-09-04 05:20:06	-0.0148164	-0.0143554	0.000460957	0.0197151	-0.0141893	0.000450229	-0.00672058	-0.0037035	-0.00470007	-0.00806304	0.0311205	0.00577438	0.00131874	-0.00624225	0.00569721	-0.00103594	-0.00556877	-0.0246482	-0.00218569	-0.00181264	0	0	-1.39046e-05	0.000452294	-0.000460957
-0.000798383	2010-09-04 05:50:06	-0.0183368	-0.0175384	0.000798383	0.0197151	-0.0156997	0.000428975	-0.0071387	-0.00392148	-0.00480646	-0.00822683	0.0308681	0.00557423	0.00129997	-0.00626402	0.00553682	-0.00101035	-0.00548645	-0.0243281	-0.00199218	-0.00182369	0	0	-0.00125942	0.000995828	-0.000798383
-0.000544769	2010-09-04 06:20:06	-0.0217869	-0.0212421	0.000544769	0.0197151	-0.0172102	0.000410209	-0.00771333	-0.00409242	-0.00496659	-0.00839205	0.0305949	0.0053775	0.00124999	-0.0064521	0.0053852	-0.00099038	-0.00539233	-0.0240708	-0.00179694	-0.00183463	0	0	-0.00257461	0.00151133	-0.000544769
-0.00105232	2010-09-04 06:50:06	-0.0260818	-0.0250295	0.00105232	0.0197151	-0.0187207	0.000391924	-0.00842152	-0.00420886	-0.00516713	-0.00854522	0.0303159	0.00518191	0.00123537	-0.00668507	0.00532029	-0.000979406	-0.00528476	-0.0238152	-0.00159612	-0.0018464	0	0	-0.00389566	0.00197609	-0.00105232
-0.00121795	2010-09-04 07:20:06	-0.0298135	-0.0285956	0.00121795	0.0197151	-0.0202311	0.000383978	-0.00908441	-0.00427073	-0.00540173	-0.00867572	0.030021	0.00498293	0.00124999	-0.00690881	0.00534563	-0.000971561	-0.00518277	-0.0235262	-0.001396	-0.00185951	0	0	-0.00515478	0.0023692	-0.00121795
-0.00155122	2010-09-04 07:50:06	-0.0327706	-0.0312194	0.00155122	0.0197151	-0.0212048	0.00038149	-0.00965788	-0.00428566	-0.0056476	-0.00878164	0.0297094	0.00478846	0.00120002	-0.00699945	0.00550246	-0.000972553	-0.00508597	-0.0231993	-0.0011975	-0.00187232	0	0	-0.00628447	0.00267284	-0.00155122
-0.00203509	2010-09-04 08:20:06	-0.0353053	-0.0332702	0.00203509	0.0197151	-0.02196	0.000385129	-0.0101268	-0.00423282	-0.00588435	-0.00887051	0.0293593	0.00459741	0.00115943	-0.0069801	0.00569599	-0.000985391	-0.00501544	-0.0228963	-0.000996657	-0.00188577	0	0	-0.00722187	0.00287345	-0.00203509
-0.00211978	2010-09-04 08:50:06	-0.0369952	-0.0348754	0.00211978	0.0197151	-0.0225561	0.000390011	-0.0104241	-0.00409347	-0.00611546	-0.00895136	0.0289649	0.00440184	0.00108654	-0.00684942	0.00581652	-0.00100112	-0.00497902	-0.0226429	-0.000787775	-0.00189938	0	0	-0.00791288	0.00296272	-0.00211978
-0.00184449	2010-09-04 09:20:06	-0.0373472	-0.0355027	0.00184449	0.0197151	-0.0225561	0.000395374	-0.0105577	-0.00387897	-0.00632762	-0.0090322	0.0285468	0.00420173	0.00112298	-0.00677419	0.00588295	-0.00101911	-0.00496567	-0.0223849	-0.000580343	-0.00191326	0	0	-0.00831578	0.00293826	-0.00184449
-0.00172123	2010-09-04 09:50:06	-0.037136	-0.0354148	0.00172123	0.0197151	-0.0221785	0.000412227	-0.0105795	-0.0035836	-0.00652503	-0.00908234	0.0281149	0.00400159	0.00115419	-0.00673084	0.00586336	-0.00102981	-0.00494973	-0.0221168	-0.000372954	-0.00192699	0	0	-0.00840403	0.00280396	-0.00172123
-0.00186084	2010-09-04 10:20:06	-0.037136	-0.0352752	0.00186084	0.0197151	-0.0220193	0.000441813	-0.010475	-0.00320555	-0.00666065	-0.00908924	0.0276435	0.00379464	0.00119063	-0.00680849	0.00577378	-0.0010344	-0.00494306	-0.0218967	-0.000163178	-0.00194088	0	0	-0.00816815	0.00256992	-0.00186084
-0.00222049	2010-09-04 10:50:06	-0.0365727	-0.0343522	0.00222049	0.0197151	-0.0215824	0.000484228	-0.010243	-0.00277863	-0.00669409	-0.00906303	0.0271347	0.00357975	0.00123951	-0.00692135	0.00571968	-0.00103468	-0.00493602	-0.0217091	5.70461e-05	-0.00195543	0	0	-0.00761641	0.00225195	-0.00222049
-0.00157623	2010-09-04 11:20:06	-0.0334043	-0.0318281	0.00157623	0.0197151	-0.0203497	0.000527886	-0.00980974	-0.00230478	-0.00662882	-0.00898201	0.0266062	0.00335689	0.00129058	-0.00691015	0.00572762	-0.0010323	-0.00492045	-0.0215247	0.000285371	-0.00197122	0	0	-0.00677444	0.0018706	-0.00157623
-0.000890228	2010-09-04 11:50:06	-0.0285461	-0.0276559	0.000890228	0.0197151	-0.0183024	0.000568575	-0.00910822	-0.00180654	-0.00644134	-0.00885535	0.026049	0.00313062	0.00124999	-0.00658743	0.00578255	-0.00103119	-0.00492112	-0.0213974	0.000519473	-0.00198635	0	0	-0.00568367	0.00144992	-0.000890228
-0.000333526	2010-09-04 12:20:06	-0.0227022	-0.0223687	0.000333526	0.0197151	-0.0158183	0.000601988	-0.0081451	-0.00131212	-0.0061404	-0.00870458	0.0254663	0.0029032	0.00124475	-0.00603373	0.00581788	-0.00103056	-0.00494704	-0.0213547	0.000752828	-0.00200113	0	0	-0.00439881	0.0010158	-0.000333526
-0.000431803	2010-09-04 12:50:06	-0.0169286	-0.0164968	0.000431803	0.0197151	-0.0130751	0.000627549	-0.00693719	-0.000836614	-0.00576426	-0.00851056	0.0248638	0.00266103	0.00120831	-0.00539421	0.0057094	-0.00101506	-0.00499708	-0.0213268	0.000980512	-0.00201526	0	0	-0.00298445	0.000594214	-0.000431803
-0.00238656	2010-09-04 13:20:06	-0.0127041	-0.0103175	0.00238656	0.0197151	-0.0100542	0.000642771	-0.00567789	-0.000408137	-0.00530069	-0.0082648	0.0242209	0.00241202	0.00120416	-0.00477208	0.00541245	-0.00098705	-0.00503055	-0.021309	0.00121054	-0.00202929	0	0	-0.00151115	0.000209427	-0.00238656
-0.00143151	2010-09-04 13:50:06	-0.0063673	-0.00493579	0.00143151	0.0197151	-0.00772924	0.000648323	-0.00447057	-4.53472e-05	-0.00475281	-0.00797034	0.023576	0.00215732	0.00120307	-0.00424784	0.00498265	-0.000947744	-0.00501099	-0.0212641	0.00143264	-0.00204294	0	0	-5.11529e-05	-0.000117767	-0.00143151
-0.000977326	2010-09-04 14:20:06	-0.0007346	0.000242726	0.000977326	0.0197151	-0.00568202	0.000645353	-0.00324873	0.000289157	-0.00414977	-0.00763875	0.02294	0.0018958	0.00125414	-0.00370864	0.00443807	-0.000887992	-0.00494098	-0.02124	0.00166337	-0.00205569	0	0	0.00132587	-0.000371504	-0.000977326
-0.00123122	2010-09-04 14:50:06	0.0048981	0.00612932	0.00123122	0.0197151	-0.00282026	0.000636258	-0.00209397	0.000546522	-0.00351159	-0.00727406	0.0222814	0.00162744	0.00126767	-0.0031371	0.00394925	-0.00081588	-0.00482652	-0.0212593	0.00189827	-0.00206878	0	0	0.0025569	-0.000541969	-0.00123122
-0.00101142	2010-09-04 15:20:06	0.0105308	0.0115422	0.00101142	0.0197151	-0.000336127	0.000623043	-0.000998437	0.000728743	-0.00284319	-0.00689377	0.0216257	0.00135569	0.00123756	-0.00246283	0.00349644	-0.000731801	-0.00465044	-0.0213344	0.00213083	-0.00208285	0	0	0.00358912	-0.000626052	-0.00101142
-0.000175062	2010-09-04 15:47:36	0.0154594	0.0156345	0.000175062	0.0197151	0.00142609	0.000596217	-2.60651e-05	0.000850774	-0.00222796	-0.00652066	0.0210309	0.00110458	0.00111353	-0.00186115	0.00304189	-0.000648252	-0.00447691	-0.0214257	0.00234204	-0.00209608	0	0	0.00432648	-0.000630314	-0.000175062
-0.000469012	2010-09-04 16:20:06	0.0189798	0.0194488	0.000469012	0.0197151	0.00322156	0.000543954	0.000870619	0.000925804	-0.00151024	-0.00604576	0.0203211	0.000803059	0.000989874	-0.00133581	0.00250412	-0.000549898	-0.00424266	-0.0215961	0.00258857	-0.00211132	0	0	0.00491332	-0.000556462	-0.000469012
-0.000866346	2010-09-04 16:50:06	0.020388	0.0212543	0.000866346	0.0197151	0.00365848	0.000477986	0.00149606	0.00094264	-0.000903263	-0.00557	0.0196792	0.00053012	0.000895165	-0.000896478	0.00196968	-0.000459561	-0.00398425	-0.021728	0.00281465	-0.00212665	0	0	0.00517224	-0.00042874	-0.000866346
-0.0014793	2010-09-04 17:20:06	0.0217962	0.0232755	0.0014793	0.0197151	0.00479132	0.000400434	0.00193479	0.000902988	-0.000355652	-0.00506113	0.0190156	0.000260613	0.00076401	-0.000527996	0.00147866	-0.000376833	-0.00369175	-0.0217685	0.00303347	-0.0021427	0	0	0.0051674	-0.000264338	-0.0014793
-0.000879242	2010-09-04 17:50:06	0.0232044	0.0240836	0.000879242	0.0197151	0.00500977	0.000320969	0.00217231	0.000799473	0.000119987	-0.00452816	0.0183204	-3.2154e-06	0.000695266	-0.000141691	0.00105188	-0.00029747	-0.00337177	-0.0217098	0.00325378	-0.00215933	0	0	0.00492206	-8.59112e-05	-0.000879242
-0.00118765	2010-09-04 18:20:06	0.0232044	0.0243921	0.00118765	0.0197151	0.00500977	0.000246292	0.00236627	0.000675391	0.000506755	-0.00399326	0.0176174	-0.000257967	0.000601651	0.000181916	0.000687964	-0.000217316	-0.00302029	-0.0215758	0.00346777	-0.00217571	0	0	0.0044731	8.30572e-05	-0.00118765
-0.00151809	2010-09-04 18:50:06	0.0232044	0.0247225	0.00151809	0.0197151	0.00538742	0.000175922	0.00241767	0.000547577	0.000809573	-0.0034664	0.0169163	-0.000502491	0.000462208	0.000492984	0.000383215	-0.000145047	-0.0026332	-0.0214053	0.00367047	-0.00219208	0	0	0.00386852	0.000220093	-0.00151809
-0.00132339	2010-09-04 19:20:06	0.0225003	0.0238237	0.00132339	0.0197151	0.00500977	0.000106222	0.00236511	0.000434775	0.00102915	-0.00296269	0.0161906	-0.000734486	0.000344583	0.000724421	6.83311e-05	-8.29211e-05	-0.00223049	-0.0212798	0.00386419	-0.00220781	0	0	0.00316423	0.000305466	-0.00132339
-0.00180995	2010-09-04 19:50:06	0.020388	0.022198	0.00180995	0.0197151	0.00447301	3.58522e-05	0.00218567	0.000340887	0.00113143	-0.00246444	0.0154441	-0.000961933	0.000230009	0.000742692	-0.000211072	-2.95522e-05	-0.0018433	-0.0211534	0.00404338	-0.00222457	0	0	0.00242043	0.000323683	-0.00180995
-0.00125526	2010-09-04 20:20:06	0.0182758	0.0195311	0.00125526	0.0197151	0.00334017	-2.48469e-05	0.00180443	0.000307217	0.00116308	-0.00196667	0.0146701	-0.00118709	0.000185273	0.000542954	-0.000450075	1.92213e-05	-0.00147578	-0.0210405	0.00420813	-0.00224206	0	0	0.00169778	0.000264636	-0.00125526
-0.00163771	2010-09-04 20:50:06	0.0147553	0.016393	0.00163771	0.0197151	0.00188899	-7.05124e-05	0.00131256	0.000339406	0.00115432	-0.00147148	0.0138645	-0.00140657	0.000101044	0.00016677	-0.000568407	5.48392e-05	-0.00112755	-0.0208361	0.00435806	-0.00225965	0	0	0.00105347	0.000124338	-0.00163771
-0.00146552	2010-09-04 21:20:06	0.0126431	0.0141086	0.00146552	0.0197151	0.000856036	-0.000103925	0.000873245	0.000456111	0.00110238	-0.000974186	0.0130253	-0.00162037	4.16854e-05	-9.98716e-05	-0.000544431	7.00915e-05	-0.000811873	-0.0205456	0.00450473	-0.00227853	0	0	0.00053758	-9.47988e-05	-0.00146552
-0.00170496	2010-09-04 21:40:06	0.011939	0.013644	0.00170496	0.0197151	0.000856036	-0.000120967	0.000695139	0.000561462	0.00106887	-0.000642364	0.0124576	-0.00176253	-3.78381e-06	-0.000150476	-0.000447128	7.13961e-05	-0.00063124	-0.0203388	0.00460285	-0.00229161	0	0	0.000285066	-0.000280687	-0.00170496
-0.00128411	2010-09-04 22:20:06	0.0126431	0.0139272	0.00128411	0.0197151	0.00145208	-0.000139251	0.000532356	0.000819158	0.00100331	-7.42843e-06	0.0112593	-0.00204113	-8.00848e-05	-0.000118141	-0.000108878	5.51119e-05	-0.000323689	-0.0198664	0.00478599	-0.00231726	0	0	3.65368e-05	-0.000729428	-0.00128411
-0.000646983	2010-09-04 22:50:06	0.0133471	0.0139941	0.000646983	0.0197151	0.00139279	-0.000147196	0.00068218	0.00106368	0.000972738	0.000443565	0.0103304	-0.00224243	-0.000130058	-9.26153e-05	3.04109e-05	4.14424e-05	-0.000171157	-0.0194565	0.00491968	-0.00233564	0	0	8.94748e-05	-0.00111173	-0.000646983
-0.000525396	2010-09-04 23:20:06	0.0147553	0.0152807	0.000525396	0.0197151	0.00230719	-0.000148441	0.000958312	0.0013344	0.000981143	0.000867871	0.00937986	-0.00243461	-0.000167598	-0.00010802	0.000115603	1.92527e-05	-6.09986e-05	-0.0190111	0.005051	-0.00235361	0	0	0.000344098	-0.00150869	-0.000525396
-0.00092428	2010-09-04 23:50:06	0.0161635	0.0170878	0.00092428	0.0197151	0.00328088	-0.000145472	0.00131662	0.00160886	0.00101941	0.00125955	0.00842046	-0.00262906	-0.000113479	3.43085e-05	0.000119845	-3.05319e-06	2.58236e-05	-0.0185069	0.00517188	-0.00237097	0	0	0.000779937	-0.00189591	-0.00092428
-0.000731299	2010-09-05 00:20:06	0.0189798	0.0197111	0.000731299	0.0197151	0.00457288	-0.000130438	0.00185379	0.00186449	0.00110613	0.00163726	0.00745811	-0.00282351	-5.10704e-05	0.000282234	7.21799e-05	-1.63252e-05	8.40839e-05	-0.0179136	0.00527504	-0.00238824	0	0	0.00136156	-0.00224852	-0.000731299
-0.00114939	2010-09-05 00:50:06	0.0217962	0.0229456	0.00114939	0.0197151	0.00608335	-0.00010449	0.00247255	0.00208246	0.00125115	0.00200033	0.00650266	-0.00302136	3.01103e-05	0.000580762	3.53349e-05	-1.38666e-05	0.00012087	-0.0172388	0.00535703	-0.00240558	0	0	0.00204064	-0.00254263	-0.00114939
-0.00162588	2010-09-05 01:20:06	0.0246125	0.0262384	0.00162588	0.0197151	0.00759379	-6.86831e-05	0.00315112	0.0022534	0.00146045	0.00232466	0.00557086	-0.00321469	5.52155e-05	0.000899085	-9.54728e-05	5.98542e-06	0.000136444	-0.0165593	0.00543084	-0.00242253	0	0	0.00275892	-0.00275677	-0.00162588
-0.000684784	2010-09-05 01:50:06	0.0288371	0.0295219	0.000684784	0.0197151	0.00910426	-4.13027e-05	0.00388893	0.00236794	0.00173367	0.00260786	0.00461735	-0.003408	-4.14505e-06	0.00128781	-0.000301333	2.80544e-05	0.000150519	-0.0158644	0.00549982	-0.00243909	0	0	0.00345202	-0.00287315	-0.000684784
-0.00130088	2010-09-05 02:20:06	0.0316534	0.0329543	0.00130088	0.0197151	0.0108331	-3.01999e-05	0.00460438	0.00240534	0.00204731	0.00285134	0.00365104	-0.00359792	2.18202e-05	0.00165387	-0.000546915	5.31363e-05	0.000165731	-0.0151486	0.00555508	-0.0024543	0	0	0.00405371	-0.00287876	-0.00130088
-0.00113082	2010-09-05 02:50:06	0.0344698	0.0356006	0.00113082	0.0197151	0.0121252	-3.31688e-05	0.00520746	0.00237697	0.00236202	0.00305513	0.00268869	-0.00378328	2.70603e-05	0.00195285	-0.000856048	9.53746e-05	0.000178718	-0.0143724	0.00559578	-0.00246925	0	0	0.00450055	-0.00276608	-0.00113082
-0.00035788	2010-09-05 03:20:06	0.036582	0.0369399	0.00035788	0.0197151	0.0125028	-4.39892e-05	0.00568365	0.0022941	0.00265777	0.00324045	0.00174705	-0.00396296	1.46251e-05	0.00209364	-0.00115285	0.000143634	0.000197193	-0.0135342	0.00562428	-0.00248317	0	0	0.00473652	-0.00253371	-0.00035788
-0.00134988	2010-09-05 03:50:06	0.036582	0.0379319	0.00134988	0.0197151	0.0129397	-6.09361e-05	0.00595862	0.0021492	0.00294369	0.00337994	0.00081921	-0.00413809	-3.01103e-05	0.00218142	-0.00142363	0.000191259	0.000257941	-0.0126324	0.00564621	-0.00249594	0	0	0.00471727	-0.00218649	-0.00134988
-0.000112253	2010-09-05 04:20:06	0.0379902	0.0381025	0.000112253	0.0197151	0.0129397	-8.81286e-05	0.00603963	0.00194225	0.00317695	0.00349743	-0.000109642	-0.00431321	-9.88549e-05	0.00230924	-0.00165537	0.000233019	0.0003502	-0.0116617	0.00565692	-0.00250931	0	0	0.0044138	-0.0017355	-0.000112253
-0.000288716	2010-09-05 04:50:06	0.0372861	0.0375748	0.000288716	0.0197151	0.0125621	-0.000123266	0.00597924	0.00169591	0.00336524	0.00358775	-0.00105128	-0.00448493	-0.000152973	0.00245488	-0.00177589	0.000268717	0.000477696	-0.0106908	0.00565303	-0.00252324	0	0	0.00381517	-0.00119758	-0.000288716
-0.000324102	2010-09-05 05:20:06	0.035878	0.0362021	0.000324102	0.0197151	0.0118661	-0.000162617	0.00574782	0.00144028	0.00348612	0.00363483	-0.00198308	-0.00465097	-0.000196614	0.00259281	-0.00188136	0.000303902	0.000627903	-0.00978493	0.00564734	-0.00253585	0	0	0.00293004	-0.000594702	-0.000324102
-0.000173946	2010-09-05 05:50:06	0.0337657	0.0339396	0.000173946	0.0197151	0.0108924	-0.000206276	0.00541188	0.00120904	0.00352376	0.00364479	-0.00290107	-0.00480906	-0.000300709	0.00266608	-0.00199258	0.000332864	0.000763624	-0.00893638	0.00564018	-0.00254804	0	0	0.00178698	4.70846e-05	-0.000173946
-0.00100413	2010-09-05 06:20:06	0.0302453	0.0312494	0.00100413	0.0197151	0.00997806	-0.000251753	0.00494178	0.000989157	0.00346797	0.00363723	-0.00382597	-0.00496032	-0.000346537	0.00267575	-0.00208216	0.000350852	0.000913006	-0.00814848	0.00562323	-0.00255961	0	0	0.000433286	0.000698865	-0.00100413
-0.00086417	2010-09-05 06:50:06	0.0267248	0.027589	0.00086417	0.0197151	0.00846762	-0.000295411	0.00431518	0.000806935	0.0033377	0.00364029	-0.00476964	-0.00510249	-0.000378837	0.00264145	-0.00219625	0.000367374	0.00107879	-0.00732879	0.00559829	-0.00257116	0	0	-0.00106746	0.00133033	-0.00086417
-0.000607525	2010-09-05 07:20:06	0.0225003	0.0231078	0.000607525	0.0197151	0.00642037	-0.000331887	0.0035919	0.000690573	0.00314771	0.00366697	-0.00574386	-0.00524009	-0.000397607	0.00244323	-0.00223953	0.000378388	0.00124343	-0.00649591	0.00556827	-0.00258149	0	0	-0.0026391	0.00191139	-0.000607525
-0.000741912	2010-09-05 07:50:06	0.0182758	0.0190177	0.000741912	0.0197151	0.00469146	-0.000356873	0.00284683	0.000658812	0.00291383	0.00371069	-0.00674569	-0.00536635	-0.000401752	0.00230243	-0.00224309	0.000388808	0.00139887	-0.00565763	0.00553755	-0.00259158	0	0	-0.00419753	0.00241388	-0.000741912
-0.000617249	2010-09-05 08:20:06	0.0154594	0.0160766	0.000617249	0.0197151	0.00371777	-0.000369126	0.00223649	0.00070983	0.0026634	0.00375441	-0.00775737	-0.00547897	-0.000446488	0.00232903	-0.00216282	0.000386944	0.00152755	-0.0048054	0.00550037	-0.00260117	0	0	-0.00565605	0.00281319	-0.000617249
-0.000410593	2010-09-05 08:50:06	0.0140512	0.0144618	0.000410593	0.0197151	0.00349932	-0.000371614	0.00179775	0.000854821	0.00240242	0.0037946	-0.00877788	-0.0055836	-0.000478788	0.00258466	-0.00203503	0.000377356	0.00163517	-0.00395922	0.0054575	-0.0026096	0	0	-0.00693101	0.00308987	-0.000410593
-0.00152391	2010-09-05 09:20:06	0.0112349	0.0127588	0.00152391	0.0197151	0.00290325	-0.000364432	0.00155239	0.00109569	0.00215128	0.00385793	-0.00978459	-0.00568822	-0.000468308	0.00281082	-0.00201271	0.000376287	0.00170347	-0.00315877	0.00540258	-0.00261658	0	0	-0.0079473	0.00323095	-0.00152391
-0.00117312	2010-09-05 09:50:06	0.0105308	0.0117039	0.00117312	0.0197151	0.00274408	-0.00034691	0.00146354	0.00142681	0.00193841	0.00394441	-0.0107914	-0.00579737	-0.000496463	0.00293666	-0.00205901	0.000379774	0.00174538	-0.0024033	0.00533868	-0.00262193	0	0	-0.00864341	0.0032309	-0.00117312
-0.00170942	2010-09-05 10:20:06	0.0098267	0.0115361	0.00170942	0.0197151	0.00312173	-0.000323931	0.00148648	0.0018368	0.00179715	0.00407011	-0.0118514	-0.00590426	-0.000468308	0.00301145	-0.00220063	0.000385044	0.00178874	-0.00168577	0.00526829	-0.00262705	0	0	-0.00897559	0.00309221	-0.00170942
-0.00113178	2010-09-05 10:50:06	0.0112349	0.0123667	0.00113178	0.0197151	0.00381766	-0.000292431	0.00171848	0.00230137	0.00175423	0.00422538	-0.0129143	-0.00601002	-0.000474643	0.00318413	-0.00237828	0.000392017	0.00183733	-0.000987706	0.00520499	-0.00263116	0	0	-0.00892089	0.00282548	-0.00113178
-0.000814182	2010-09-05 11:20:06	0.0140512	0.0148654	0.000814182	0.0197151	0.00510966	-0.00025375	0.00226407	0.00283726	0.00180475	0.00440877	-0.0139812	-0.00611464	-0.000393462	0.00347452	-0.00249017	0.000406362	0.00187996	-0.000284126	0.0051466	-0.00263442	0	0	-0.00847875	0.0024489	-0.000814182
-0.000556689	2010-09-05 11:50:06	0.0189798	0.0195365	0.000556689	0.0197151	0.00775295	-0.000204059	0.00311482	0.00339	0.00196801	0.00461675	-0.0150619	-0.00621472	-0.000387127	0.00394574	-0.00259344	0.000435485	0.00192855	0.000369182	0.0050835	-0.00263836	0	0	-0.00767116	0.00198725	-0.000556689
-0.00168908	2010-09-05 12:20:06	0.0232044	0.0248935	0.00168908	0.0197151	0.0106147	-0.000156093	0.00421877	0.00393709	0.00225384	0.00485095	-0.0161307	-0.00631251	-0.000464163	0.00445216	-0.00277192	0.000468331	0.00197341	0.000938814	0.00501794	-0.00264119	0	0	-0.00654135	0.00147039	-0.00168908
-0.00108883	2010-09-05 12:50:06	0.0295412	0.03063	0.00108883	0.0197151	0.0134172	-0.000121342	0.00550885	0.00447472	0.00265697	0.00511872	-0.0171937	-0.00641371	-0.000523521	0.00499861	-0.00305585	0.000505894	0.00202158	0.00142942	0.00495226	-0.00264147	0	0	-0.00515096	0.00093131	-0.00108883
-0.00068248	2010-09-05 13:20:06	0.035878	0.0365605	0.00068248	0.0197151	0.0162196	-0.000101238	0.0067754	0.00497279	0.00317007	0.00541864	-0.0182349	-0.00651379	-0.000523521	0.00550063	-0.00343429	0.000551261	0.00209868	0.00187645	0.00488344	-0.00264165	0	0	-0.00357617	0.000403963	-0.00068248
-0.000580221	2010-09-05 13:50:06	0.0415107	0.0420909	0.000580221	0.0197151	0.0183261	-9.08987e-05	0.00811746	0.00542009	0.00376257	0.00576534	-0.0192771	-0.00661499	-0.000541195	0.00604709	-0.00385683	0.000607723	0.00220393	0.0023197	0.004809	-0.00264017	0	0	-0.00190285	-7.91195e-05	-0.000580221
-0.000879362	2010-09-05 14:20:06	0.0485515	0.0494309	0.000879362	0.0197151	0.0221023	-8.60165e-05	0.00948128	0.0057808	0.0044383	0.00615223	-0.0202937	-0.00672073	-0.000549485	0.00664128	-0.00432046	0.000675795	0.00233996	0.00269398	0.00472815	-0.00263775	0	0	-0.000221103	-0.000489093	-0.000879362
-0.000339753	2010-09-05 14:50:06	0.0555924	0.0559322	0.000339753	0.0197151	0.0249048	-9.01358e-05	0.01083	0.00606446	0.00517831	0.00656466	-0.021258	-0.00682535	-0.000608846	0.00731797	-0.00475231	0.000749373	0.00250673	0.0030528	0.0046407	-0.00263551	0	0	0.00138028	-0.000802866	-0.000339753
-0.000245791	2010-09-05 15:20:06	0.0619292	0.062175	0.000245791	0.0197151	0.0275481	-0.000107564	0.0122089	0.00624842	0.00593978	0.00699412	-0.0221848	-0.00692882	-0.000684786	0.0080105	-0.00522759	0.000832817	0.00272581	0.00335659	0.00454842	-0.00263451	0	0	0.00281929	-0.00100476	-0.000245791
-0.000881258	2010-09-05 15:50:06	0.0668578	0.0677391	0.000881258	0.0197151	0.0300322	-0.000145576	0.0134	0.00632148	0.0066932	0.00744625	-0.0230524	-0.00703458	-0.000786689	0.00861284	-0.00576203	0.000923234	0.00299089	0.00362557	0.00445523	-0.00263355	0	0	0.00402561	-0.00108766	-0.000881258
-0.000908771	2010-09-05 16:20:06	0.0710824	0.0719912	0.000908771	0.0197151	0.0318204	-0.000206087	0.0143602	0.00629684	0.00742204	0.00792747	-0.0238283	-0.00713807	-0.000874205	0.00907241	-0.00630441	0.00101215	0.00327785	0.0038179	0.00436047	-0.00263177	0	0	0.00494467	-0.00105345	-0.000908771
-0.00139827	2010-09-05 16:50:06	0.0731946	0.0745929	0.00139827	0.0197151	0.0327941	-0.000281151	0.0150298	0.00618005	0.0080933	0.00840965	-0.02456	-0.00723814	-0.000973058	0.0093584	-0.00685611	0.00110308	0.00358893	0.00396731	0.00426089	-0.00262705	0	0	0.00554068	-0.000912903	-0.00139827
-0.000551422	2010-09-05 17:20:06	0.0753069	0.0758583	0.000551422	0.0197151	0.0329532	-0.000361766	0.0154613	0.00595411	0.00866728	0.00889938	-0.0252659	-0.00733368	-0.00108239	0.00961932	-0.00733918	0.00118902	0.00392929	0.00419725	0.00416286	-0.0026205	0	0	0.0057984	-0.000684753	-0.000551422
-0.00110373	2010-09-05 17:50:06	0.076011	0.0771147	0.00110373	0.0197151	0.0334901	-0.000438837	0.0156541	0.00563054	0.00913836	0.00940471	-0.0259373	-0.00742126	-0.001152	0.00985031	-0.00767775	0.00126743	0.00429341	0.00452018	0.00406243	-0.00261402	0	0	0.00572365	-0.000394263	-0.00110373
-0.000866085	2010-09-05 18:20:06	0.076011	0.0768771	0.000866085	0.0197151	0.0331717	-0.000520027	0.0156009	0.00524319	0.00950162	0.0098999	-0.0265536	-0.00749862	-0.00128315	0.0100065	-0.00794853	0.00133767	0.00467351	0.00490905	0.00395637	-0.00260577	0	0	0.00534247	-7.12517e-05	-0.000866085
-0.00115717	2010-09-05 18:50:06	0.0738987	0.0750559	0.00115717	0.0197151	0.0320389	-0.000603706	0.015384	0.00485403	0.00975142	0.0103342	-0.027161	-0.00756687	-0.00142784	0.00997704	-0.00818753	0.00139829	0.00504134	0.00530192	0.00385344	-0.00259813	0	0	0.00469909	0.000252193	-0.00115717
-0.00134654	2010-09-05 19:20:06	0.0710824	0.0724289	0.00134654	0.0197151	0.030906	-0.000690353	0.0149055	0.00446677	0.00980318	0.0107263	-0.0277387	-0.00762716	-0.00153608	0.00973924	-0.00832395	0.00144029	0.00541218	0.00567144	0.00375139	-0.00258924	0	0	0.00385285	0.00054416	-0.00134654
-0.000917372	2010-09-05 19:50:06	0.0675619	0.0684793	0.000917372	0.0197151	0.0290772	-0.000771731	0.014114	0.00411352	0.00972423	0.0110894	-0.0282652	-0.0076863	-0.00161725	0.00933931	-0.00840119	0.00146517	0.00576791	0.0060975	0.00364765	-0.00257955	0	0	0.00287421	0.000775322	-0.000917372
-0.00156209	2010-09-05 20:20:06	0.0612251	0.0627872	0.00156209	0.0197151	0.0261749	-0.000843439	0.0130402	0.00383741	0.00952655	0.0114359	-0.0287167	-0.0077409	-0.00169014	0.00855747	-0.00835626	0.00147313	0.006075	0.00656302	0.00354396	-0.00256935	0	0	0.00184018	0.000921112	-0.00156209
-0.00180265	2010-09-05 20:50:06	0.0548883	0.0566909	0.00180265	0.0197151	0.022817	-0.000898774	0.0118547	0.00366083	0.00923965	0.0117548	-0.0291091	-0.00778641	-0.00169953	0.00768983	-0.00812574	0.00146255	0.00634726	0.00707578	0.00345864	-0.0025584	0	0	0.000829339	0.000963514	-0.00180265
-0.00151766	2010-09-05 21:20:06	0.0506638	0.0521815	0.00151766	0.0197151	0.0207697	-0.000932281	0.0107078	0.00352365	0.00888247	0.0120571	-0.0294818	-0.00782735	-0.00176718	0.00692842	-0.00765032	0.00141952	0.00656059	0.00763601	0.00337759	-0.00254675	0	0	-8.30828e-05	0.000892351	-0.00151766
-0.00142289	2010-09-05 21:50:06	0.0478475	0.0492704	0.00142289	0.0197151	0.0195776	-0.000949897	0.00976265	0.00342412	0.00849928	0.0123287	-0.0298328	-0.00786262	-0.00182654	0.00656146	-0.00704794	0.0013499	0.00671509	0.00820618	0.00330779	-0.00253358	0	0	-0.000830035	0.000705973	-0.00142289
-0.00135227	2010-09-05 22:20:06	0.0457352	0.0470875	0.00135227	0.0197151	0.0184448	-0.000958512	0.00914505	0.00338108	0.00810661	0.0125375	-0.0301483	-0.00789334	-0.00179948	0.00635554	-0.00640599	0.00126709	0.00674638	0.00881819	0.00324053	-0.00251913	0	0	-0.0013569	0.000411326	-0.00135227
-0.00145478	2010-09-05 22:50:06	0.044327	0.0457818	0.00145478	0.0197151	0.0178487	-0.000954393	0.00878849	0.00339244	0.00768971	0.0126633	-0.0304086	-0.00792064	-0.00176303	0.00620024	-0.00585142	0.00118515	0.00669536	0.00943334	0.00317244	-0.0025028	0	0	-0.001625	2.34192e-05	-0.00145478
-0.000972737	2010-09-05 23:20:06	0.044327	0.0452997	0.000972737	0.0197151	0.0180671	-0.000935146	0.00855765	0.00342628	0.00725278	0.0127345	-0.0306422	-0.00794566	-0.00171525	0.00598751	-0.00553531	0.00110436	0.0065853	0.010074	0.00310364	-0.00248493	0	0	-0.00161423	-0.000435751	-0.000972737
-0.000848714	2010-09-05 23:50:06	0.0436229	0.0444716	0.000848714	0.0197151	0.0176895	-0.000900102	0.00839388	0.00346203	0.00685269	0.0127686	-0.0308236	-0.00797068	-0.00161639	0.00567689	-0.00533754	0.0010292	0.00643628	0.0107813	0.00304355	-0.00246581	0	0	-0.00132445	-0.000938716	-0.000848714
-0.00153907	2010-09-06 00:20:06	0.0422147	0.0437538	0.00153907	0.0197151	0.0171527	-0.0008506	0.00820776	0.00350906	0.00651089	0.012774	-0.0309705	-0.00799796	-0.00136871	0.00517047	-0.00518729	0.00096807	0.0062528	0.0115528	0.00299	-0.00244476	0	0	-0.000775755	-0.00145438	-0.00153907
0.000539253	2010-09-06 00:50:06	0.0436229	0.0430836	-0.000539253	0.0197151	0.0162789	-0.000776111	0.00808145	0.00355974	0.00623758	0.0127145	-0.0310908	-0.00802639	-0.00125109	0.00469352	-0.00498143	0.000924526	0.00604924	0.0123802	0.00295489	-0.0024228	0	0	-7.41794e-06	-0.00195003	0.000539253
-0.000389719	2010-09-06 01:20:06	0.044327	0.0447167	0.000389719	0.0197151	0.0170342	-0.000696071	0.00812675	0.00356712	0.00605698	0.0125898	-0.0312012	-0.00805595	-0.00116772	0.00438926	-0.00464983	0.000878564	0.00581423	0.0132549	0.00292888	-0.00239916	0	0	0.000924366	-0.00239342	-0.000389719
0.00130498	2010-09-06 01:50:06	0.0485515	0.0472465	-0.00130498	0.0197151	0.0182263	-0.000624269	0.00833639	0.00350872	0.00595649	0.0124048	-0.0312929	-0.00808777	-0.0011459	0.0043237	-0.00428221	0.000828284	0.00553176	0.0141173	0.00291014	-0.00237456	0	0	0.00194991	-0.00275477	0.00130498
0.000383582	2010-09-06 02:20:06	0.0499597	0.0495761	-0.000383582	0.0197151	0.0191407	-0.000578698	0.00865666	0.00340139	0.00590553	0.0121439	-0.0313362	-0.00812188	-0.00113346	0.00424407	-0.00396815	0.000781531	0.00520361	0.0149919	0.0028963	-0.00234805	0	0	0.00299042	-0.00300852	0.000383582
0.000807794	2010-09-06 02:50:06	0.0513679	0.0505601	-0.000807794	0.0197151	0.0189815	-0.000545191	0.00889476	0.00324147	0.00585671	0.0118253	-0.0313342	-0.0081594	-0.00108654	0.00399131	-0.00373928	0.000740325	0.00487282	0.0159077	0.00288893	-0.00231942	0	0	0.00396309	-0.00313491	0.000807794
0.00156467	2010-09-06 03:20:06	0.0527761	0.0512114	-0.00156467	0.0197151	0.0189815	-0.00052815	0.00893105	0.00302133	0.00581246	0.0114656	-0.0313066	-0.00820259	-0.00103766	0.00364791	-0.00362383	0.000698167	0.00455719	0.016815	0.00289042	-0.00229102	0	0	0.00478663	-0.00312107	0.00156467
0.001278	2010-09-06 03:50:06	0.052072	0.050794	-0.001278	0.0197151	0.0182856	-0.000518386	0.00874377	0.00273543	0.00575872	0.0110818	-0.0312572	-0.00825034	-0.000965862	0.00327173	-0.00349741	0.000653712	0.00427049	0.0177091	0.00289528	-0.00226248	0	0	0.00538684	-0.00296183	0.001278
5.74473e-05	2010-09-06 04:20:06	0.0499597	0.0499023	-5.74473e-05	0.0197151	0.0173119	-0.000512353	0.00842292	0.00240067	0.0056762	0.0106512	-0.0311694	-0.00830151	-0.000831659	0.0028753	-0.00328935	0.000612824	0.0040301	0.0185916	0.00290974	-0.00223289	0	0	0.00570196	-0.00266006	5.74473e-05
0.000228677	2010-09-06 04:40:06	0.0492556	0.0490269	-0.000228677	0.0197151	0.0165233	-0.000501531	0.00816166	0.00215242	0.00560222	0.0103397	-0.0310925	-0.00833601	-0.000784734	0.00264781	-0.0031179	0.000592469	0.00389066	0.0191743	0.00292656	-0.00221262	0	0	0.00573075	-0.00238468	0.000228677
0.000524871	2010-09-06 05:20:06	0.0478475	0.0473226	-0.000524871	0.0197151	0.0154238	-0.000486792	0.00752803	0.00160524	0.00539878	0.00967107	-0.0308469	-0.00840498	-0.000784734	0.00238053	-0.00267396	0.000540077	0.00362775	0.0201906	0.00296947	-0.00216955	0	0	0.0053187	-0.00167959	0.000524871
0.000831107	2010-09-06 05:50:06	0.0457352	0.0449041	-0.000831107	0.0197151	0.0141318	-0.00049273	0.00693105	0.00117468	0.00518527	0.00913408	-0.0305934	-0.00845729	-0.000780589	0.00225755	-0.0023736	0.000492135	0.00341938	0.0207479	0.00299708	-0.00213554	0	0	0.00459523	-0.00104398	0.000831107
-0.000127346	2010-09-06 06:20:06	0.0408066	0.0409339	0.000127346	0.0197151	0.0120846	-0.000516284	0.00617756	0.000734752	0.00488818	0.00858359	-0.0303104	-0.008513	-0.00075048	0.00205781	-0.00217651	0.000448592	0.00318763	0.021202	0.0030326	-0.00210149	0	0	0.00353968	-0.000349874	-0.000127346
0.000700008	2010-09-06 06:50:06	0.036582	0.035882	-0.000700008	0.0197151	0.00965975	-0.000538208	0.0051854	0.000306188	0.00449765	0.00805079	-0.0300343	-0.00856758	-0.000664061	0.00166381	-0.00198586	0.000407345	0.00296586	0.0216406	0.00307861	-0.00206568	0	0	0.00219792	0.000368782	0.000700008
0.00161481	2010-09-06 07:20:06	0.0316534	0.0300386	-0.00161481	0.0197151	0.00679797	-0.000547972	0.00404457	-6.20709e-05	0.00402845	0.00755608	-0.0297543	-0.00861764	-0.000595316	0.00131073	-0.00183711	0.000368714	0.00275931	0.022052	0.003136	-0.00202846	0	0	0.00063651	0.00107604	0.00161481
0.000181573	2010-09-06 07:50:06	0.0246125	0.0244309	-0.000181573	0.0197151	0.00437312	-0.000546341	0.0028596	-0.000336271	0.00352339	0.00705783	-0.0294535	-0.00866313	-0.000542291	0.000901319	-0.00163193	0.000324219	0.00255347	0.0224155	0.00319667	-0.00199041	0	0	-0.00106122	0.00173587	0.000181573
0.000377983	2010-09-06 08:20:06	0.0196839	0.0193059	-0.000377983	0.0197151	0.00210743	-0.000531213	0.00175739	-0.000505218	0.00296005	0.00654848	-0.0291281	-0.00869728	-0.000447582	0.000670324	-0.00135526	0.000285034	0.00236358	0.022724	0.00327666	-0.00195139	0	0	-0.00280027	0.00231421	0.000377983
7.01749e-05	2010-09-06 08:47:36	0.0154594	0.0153892	-7.01749e-05	0.0197151	0.000663578	-0.000510085	0.000848366	-0.000567003	0.0024195	0.00609653	-0.0288147	-0.00871855	-0.000407787	0.000512806	-0.00104942	0.000247234	0.00219412	0.0229179	0.00335482	-0.00191519	0	0	-0.00434483	0.00274694	7.01749e-05
0.000221335	2010-09-06 09:20:06	0.0105308	0.0103095	-0.000221335	0.0197151	-0.00150955	-0.000479129	-0.00018716	-0.000512167	0.00179884	0.00559636	-0.028426	-0.00873486	-0.000437102	0.000369374	-0.000739332	0.000201035	0.00198394	0.0229788	0.00345148	-0.00187067	0	0	-0.00600109	0.00311172	0.000221335
-0.00144628	2010-09-06 09:50:06	0.004194	0.00564028	0.00144628	0.0197151	-0.00361608	-0.000450692	-0.00102108	-0.000325701	0.00128038	0.00515694	-0.028075	-0.00874511	-0.000374692	0.000121449	-0.000576893	0.000159512	0.00175478	0.0229069	0.00354144	-0.00182914	0	0	-0.00727132	0.0032896	-0.00144628
-0.00119001	2010-09-06 10:20:06	0.0013776	0.00256761	0.00119001	0.0197151	-0.00480819	-0.000414405	-0.00161632	-2.27862e-05	0.000811443	0.00476784	-0.0276865	-0.00875081	-0.000325812	-6.26984e-05	-0.000384045	0.000117632	0.00153482	0.0227575	0.00362898	-0.0017877	0	0	-0.0082126	0.00330624	-0.00119001
-0.00168085	2010-09-06 10:50:06	0.0006736	0.00235445	0.00168085	0.0197151	-0.00427144	-0.000364233	-0.00186052	0.000353364	0.000429234	0.00443499	-0.0272862	-0.00874517	-0.000225864	7.67613e-05	-0.000232424	7.78922e-05	0.00133903	0.0225499	0.00371252	-0.00174523	0	0	-0.00876591	0.00316265	-0.00168085
-0.00232971	2010-09-06 11:20:06	0.0013776	0.00370731	0.00232971	0.0197151	-0.00313859	-0.000297021	-0.00168717	0.000770818	0.000154848	0.00417045	-0.0268858	-0.00873267	-0.000199898	0.000414881	-9.16239e-05	4.59977e-05	0.00114251	0.0222643	0.00378878	-0.00170146	0	0	-0.00889541	0.00286938	-0.00232971
-0.00346191	2010-09-06 11:50:06	0.0027858	0.00624771	0.00346191	0.0197151	-0.00168741	-0.000223682	-0.00109687	0.00122775	7.23989e-06	0.00393949	-0.0264884	-0.00872016	-9.05658e-05	0.000831103	-4.69807e-05	3.51844e-05	0.000943718	0.0218338	0.00386964	-0.00165624	0	0	-0.00859099	0.00244609	-0.00346191
-0.0036343	2010-09-06 12:20:06	0.0063063	0.0099406	0.0036343	0.0197151	0.000578276	-0.000149674	-0.000298665	0.00170343	-7.24214e-06	0.0037402	-0.0260674	-0.00871105	-8.94698e-05	0.00121983	-0.00016409	4.19206e-05	0.000781923	0.0212583	0.00394912	-0.00161138	0	0	-0.00786899	0.00192051	-0.0036343
-0.00265844	2010-09-06 12:50:06	0.0112349	0.0138933	0.00265844	0.0197151	0.00262553	-8.46676e-05	0.000663303	0.00219785	0.000110686	0.00357	-0.0256503	-0.00870083	-9.99486e-05	0.00164089	-0.00041625	5.30155e-05	0.000675077	0.0205798	0.00402446	-0.00156587	0	0	-0.00677121	0.00132678	-0.00265844
-0.00253838	2010-09-06 13:20:06	0.0161635	0.0187019	0.00253838	0.0197151	0.00510966	-2.70317e-05	0.00174432	0.00266026	0.000347344	0.00346121	-0.025254	-0.00869513	-2.81552e-05	0.0020778	-0.000778801	7.98811e-05	0.000581992	0.0197843	0.00410057	-0.00151863	0	0	-0.00536221	0.000703381	-0.00253838
-0.00266363	2010-09-06 13:50:06	0.0210921	0.0237557	0.00266363	0.0197151	0.0075345	2.87851e-05	0.00286221	0.00308691	0.000697459	0.00340963	-0.0248378	-0.0086917	3.12053e-05	0.00241923	-0.00112107	0.000125923	0.000518095	0.0189003	0.00418152	-0.00147007	0	0	-0.003725	9.0543e-05	-0.00266363
-0.00176222	2010-09-06 14:20:06	0.0274289	0.0291911	0.00176222	0.0197151	0.0100186	8.09639e-05	0.00401755	0.0034628	0.00116979	0.00342588	-0.0244069	-0.00869395	3.33952e-05	0.00271006	-0.00146993	0.000187339	0.000502058	0.0180194	0.00426899	-0.00142195	0	0	-0.00195567	-0.00047242	-0.00176222
-0.00100434	2010-09-06 14:50:06	0.0337657	0.03477	0.00100434	0.0197151	0.0124435	0.000116384	0.00521762	0.00377275	0.00176121	0.00348777	-0.0239859	-0.00869057	-6.54597e-05	0.00304818	-0.00180426	0.00024685	0.000539782	0.0170767	0.00437006	-0.00137271	0	0	-0.000157082	-0.000949856	-0.00100434
-0.00162003	2010-09-06 15:20:06	0.0393984	0.0410184	0.00162003	0.0197151	0.0153053	0.000120879	0.0064624	0.00398309	0.00241343	0.0035974	-0.02355	-0.00868943	-0.000134203	0.00349145	-0.00207723	0.000298833	0.000617604	0.016061	0.00446975	-0.00132225	0	0	0.00156771	-0.00131231	-0.00162003
[truncated: 3,761 more rows]

## Sheet: DATA
DATE-TIME	W_20-5-3_m	DATE-TIME	W_PM3_m	DATE-TIME	B_PM3_m	DATE-TIME	Q_20-7_cmd
[truncated: 15,412 more rows]
